# Supplementary material for: Assessment of seawater bacterial infection in rabbit tibia by Illumina MiSeq sequencing and bacterial culture
Source: J Orthop Surg Res. 2021 Jul 21;16:463. doi: 10.1186/s13018-021-02553-9 (PMC8293552; doi:10.1186/s13018-021-02553-9)
Supplement: Supplementary file 1 — Additional file 1. [file 13018_2021_2553_MOESM1_ESM.fq]

@EGRNA1_1
TGGGGAATATTGCACAATGGGCGAAAGCCTGATGCAGCAACGCCGCGTGAGCGATGAAGGCCTTCGGGTCGTAAAGCTCTGTCCTCAAGGAAGATAATGACGGTACTTGAGGAGGAAGCCCCGGCTAACTACGTGCCAGCAGCCGCGGTAATACGTAGGGGGCTAGCGTTATCCGGAATTACTGGGCGTAAAGGGTGCGTAGGTGGTTTTTTAAGTCAGAAGTGAAAGGCTACGGCTCAACCGTAGTAAGCTTTTGAAACTAGAGAACTTGAGTGCAGGAGAGGAGAGTAGAATTCCTAGTGTAGCGGTGAAATGCGTAGATATTAGGAGGAATACCAGTAGCGAAGGCGGCTCTCTGGACTGTAACTGACACTGAGGCACGAAAGCGTGGGGAGCAAACAGG
+
EFGGGGGGGGGFFFGGGGG<FFGGGGGGFFFDFFFGGGFGGE7CFGGGGGGGGDGGFGGGGGFG9FGGGGGGGFGFGFGGGGFFGGGGGGGGGGGGGFGFGGGFFEGCDGGGGGGGGGG<DFGGGGGGFFGCGFGFGGGGGGCFEEGGFGGGG3=>CCGGGGCEGGG#EDEFCFEGEEFECFDGGFCE6:=FE@FA=DB9CDFCGGDC<C5FFFFEFFF@FFGF?FFGFF@FGFGGGGGFGGD>D:;CGCFF:CGGGFGGGFFFFGEEGGGDFFF@,6FFGGGGGGGGGGFGGGGGGGGGGGGGGGGGGGFC:C:FFGGGFGGFCGGGGFGFGGFCFGGGGGGGGEDGGGGGGGGGFFGGGGGGGFGFD9GGGGGFFDGGGGGFDGFEGGFCGGFGGGGGFAC
@EGRNA1_2
TGGGGAATATTGCACAATGGGCGAAAGCCTGATGCAGCAACGCCGCGTGAGCGATGAAGGCCTTCGGGTCGTAAAGCTCTGTCCTCAAGGAAGATAATGACGGTACTTGAGGAGGAAGCCACGGCTAACTACGTGCCAGCAGCCGCGGTAATACGTAGGTGGCGAGCGTTGTCCGGATTTACTGGGCGTAAAGAGTGCGTAGGCGGATGTTTAAGTGAGATGTGAAATACCCGAGCTCAACTTGGGTGCTGCATTTCAAACTGGGCATCTAGAGTGCAGGAGAGGAAAGCGGAATTCCTAGTGTAGCGGTGAAATGCGTAGAGATTAGGAAGAACACCAGTGGCGAAGGCGGCTTTCTGGACTGTAACTGACGCTGAGGCACGAAAGCGTGGGTAGCAAACAGG
+
GGGGGGGGGGGGGGGGGGGGGGGGGGGGGGGGGGGGGGGGGGGGGGGGGGGGGGGGGGGGGGGGGGGGGGGGFGGGGGGGGGGGGGGGGGGGGGGGGGG<CFFFGGGGGGGGGGGGGGGGGFDGGGGGGGGGCFGGGGGGGGGGGG#GGGGGGGC#0BCGGGGGGGGGGGGGGFCG7CGGGGGGGGFGEGGGGDCEGFGGDGG#GGGGGGFGGFFFFFFFE#AFEDGGGGFGFDFGFFFGGGGGGGFGGGGFGGFGGGGGGGGGGGGGFGGGGGGGGGGGFGGGGGGGGGGGF@=GFGEGGDGGDGGGGGGGGFC=GGGGGGGGGGGGGGGGGGGGGGGEGGGFGGGGGGGGGGGGGGGGGGGGGGGGGGGGGGGGGGEEGGGGGGGGGGGGGGGGGGGGGGGG
@EGRNA1_3
TGAGGAATATTGGTCAATGGGCGAGAGCCTGAACCAGCCAAGTAGCGTGAAGGATGACTGCCCTATGGGTTGTAAACTTCTTTTATAAAGGAATAAAGTCGGGTATGCATACCCGTTTGCATGTACTTTATGAATAAGGATCGGCTAACTCCGTGCCAGCAGCCGCGGTAATACGGAGGATCCGAGCGTTATCCGGATTTATTGGGTTTAAAGGGAGCGTAGATGGATGTTTAAGTCAGTTGTGAAAGTTTGCGGCTCAACCGTAAAATTGCAGTTGATACTGGATATCTTGAGTGCAGTTGAGGCAGGCGGAATTCGTGGTGTAGCGGTGAAATGCTTAGATATCACGAAGAACTCCGATTGCGAAGGCAGCCTGCTAAGCTGCAACTGACATTGAGGCTCGAAAGTGTGGGTATCAAACAGG
+
GGGGGGGGGGGGGGGGGGGGGGGGGGGGGGGGGGGGGGGGGGGGGGGGGGGGGGGGGGGGGGGGGGGGGGGGGGGGGGGGGGGGGGGGGGGGGGGGGGGGGGGGGGGGGGGGGGGGGGGGGGGGGGGGGGGGGGGGGGGGGGGGGGGGGGGGGGGGGGGGGGGGGGGGGGGGGGGGGGGGGGGGGEGGGGGGGGGGEEEC:D>FGGDGGGGGFFGFGFGFGFGFFFFFFAEFFFFFFFFFFFFFFFGDBGFGFGFFFGGGFGGGFGGFGGGGGGGGGFCGGGGGGGFFDGGGGGGGGGGGGGGGGGGGGGGGGGGGGGGGGGGGGGGGGGGGGGGGGGGGGGGGGGGGGGGGGGGGGGGGGGGGGGGGGGGGGGGGGGGGGGGGGGGGGGGGGGGGGGGGGGGGGGGGGGGGGGGGGGGGGGGG
@EGRNA1_4
TGGGGAATATTGCGCAATGGGGGAAACCCTGACGCAGCAACGCCGCGTGAATGAAGAAGGCCTTAGGGTTGTAAAGTTCTGTCATATGGGAAGATAATGACGGTACCATATGAGGAAGCCACGGCTAACTACGTGCCAGCAGCCGCGGTAATACGTAGGTGGCAAGCGTTGTCCGGATTTACTGGGCGTAAAGGATGCGTAGGCGGACATTTAAGTCAGATGTGAAATACCCGGGCTCAACTTGGGTGCTGCATTTTAAACTGGGTGTCTAGAGTGGAGGAGAGGAAAGCGGAATTCCTAGTGTAGCGGTGAAATGCGTAGAGATTAGGAAGAACACCAGTGGCGAAGGCGGCTTTCTGGACTGTAACTGACGCTGAGGCATGAAAGCGTGGGGAGCAAACAGG
+
CFGF:FCEGADEEE:C:6;E@:FF:FECF8ECFGFGGGGGC==76C=@FGFF9?,?EGF@<F=5,,5B,4:FFF?F<CEA?FFFF<<ED<<FG??5?F<DFEGGGGFA@FDDA=FF@FGGGGCFCBCBFG<FFFFFGFCFCGGGGGDGE:CF<CC?C;:BCDCG?EF>GGEGFE888*B:9CCGC8C>*/1/A9#29=5#CD<#GEGGEE?FCCD=:DF>GF#BFE;9F>@309CCCFCE9CCD;19=>6F#GB?D#FD@,==?@D638D=F9FA=+8F6GGGGFD86EFE==CE=GGGEGFC>==+EFEF@+8+B@GE@E9CC,<E=5AEFB44CB,,,GGFD5,,7C@B,8GGF8ECC66@C9GF@66@BC6C8FEFGFC9GGGDGFC@F@D@<C,EFCEAE
@EGRNA1_5
TGGGGAATATTGCGCAATGGGGGAAACCCTGACGCAGCAACGCCGCGTGAGTGATGAAGGTTTTCGGATCGTAAAACTCTGTCTTTGGGGACGATAATGACGGTACCCAAGGAGGAAGCCACGGCTAACTACGTGCCAGCAGCCGCGGTAATACATAGGTGGCAAGCGTTGTCCGGATTTACTGGGCGTAAAGAGTATGTAGGTGGGCATTTAAGTCAGATGTGAAATTCCCGGGCTTAACCTGGGAGCTGCATTTGATACTGGGTGCCTAGAGTGCAGGAGAGGAAAGTGGAATTCCTAGTGTAGCGGTGAAATGCGTAGAGATTAGGAAGAACACCAGTGGCGAAGGCGACTTTCTGGACTGTAACTGACACTGAGATACGAAAGCGTGGGTAGCAAACAGG
+
GFGFGGGGGGFEFGGGGGGGGGGGGGGGGGGGGGG@FGGGGGGGGGGGGEGGGGGDFGGGGGGGGGGGGEGGFGCFGGGFFEGGGGGGGGGGGGGGGGGGGGGGGGGGGGG@EFGGGGGGG7CCGGGGGFGFGFEGGGGG#GGGGGFGC:FDGF-?FFGGGGGGGGGGCEG@CFFECCCFFGGGFGGGFEGGGGGFGGGGFFGGFFEFGGGGGGGDG7F#FFFFEF@=FGEGFCFFGFFFFFFFFFFD>CD?FFFFF>FFCGGGGFF?FFFGGGCD8DA;,FGGGGGFCEAFGGGGFDGGGGGGGGGGGGFGE@CGFGGGGGGGGGGGCGGGFGGFA<GEDGGGGGGGGGGGGFGGGFFGFFGGGGGGGGFGGGCGGGGGGGGGGDGGGGGFF<GGGGGGGGGG
@EGRNA1_6
TGGGGAATATTGCGCAATGGGGGAAACCCTGACGCAGCAACGCCGCGTGAGTGATGAAGGTTTTCGGATCGTAAAACTCTGTCTTTGGGGACGATAATGACGGTACCCAAGGAGGAAGCCACGGCTAACTACGTGCCAGCAGCCGCGGTAATACGTAGGTGGCAAGCGTTGTCCGGATTTACTGGGCGTAAAGAGTATGTAGGTGGGCATTTAAGTCAGATGTGAAATTCCCGGGCTTAACCTGGGAGCTGCATTTGATACTGGGTGCCTAGAGTGCAGGAGAGGAAAGTGGAATTCCTAGTGTAGCGGTGAAATGCGTAGAGATTAGGAAGAACACCAGTGGCGAAGGCGACTTTCTGGACTGTAACTGACACTGAGATACGAAAGCGTGGGTAGCAAACAGG
+
GGGGGGGGGGG-CFGGGGGGGGGGGGGGGGGGGGGGGGGGGGGGGGGGGGGGFGGGGGGGGGFGGGGGGGGGGGGGGGGGGGGGGGGGGGGGGGGGGGGGGGGGGGGGGGGGGGGGGGGGGGGGGGGGFGGGGGGGGGGGGGGGGGGGGGGGGGGDFGGGGGGGGGGGCEGGGGGGGGGGGGGGGCGGEEGGGFGGFFG#GGGG6CC#GFEGGGGGGGGGGGGGFGGGGGGGGGGGGGGFGFFGGGFGGGGGGFGGFGGGGGFGGGGFGGGGGF==3*FGGGGGGGGGGGGGGGF8FGGGGGGGGGGGGGGGGGGGGGGGGGGGGGGGGGGGGGGGGGGGGGGGGGGGGGGGGGGGGGGGGGGGGGGGGGGGGGGGGGFGGGGGGDGGGGGGGGGGGGGGGGGG
@EGRNA1_7
TGGGGAATATTGCACAATGGGCGAAAGCCTGATGCAGCAACGCCGCGTGAGCGATGAAGGCCTTCGGGTCGTAAAGCTCTGTCCTCAAGGAAGATAATGACGGTACTTGAGGAGGAAGCCCCGGCTAACTACGTGCCAGCAGCCGCGGTAATACGTAGGGGGCTAGCGTTATCCGGAATTACTGGGCGTAAAGGGTGCGTAGGTGGTTTTTTAAGTCAGAAGTGAAAGGCTACGGCTCAACCGTAGTAAGCTTTTGAAACTAGAGAACTTGAGTGCAGGAGAGGAGAGTAGAATTCCTAGTGTAGCGGTGAAATGCGTAGATATTAGGAGGAATACCAGTAGCGAAGGCGGCTCTCTGGACTGTAACTGACACTGAGGCACGAAAGCGTGGGGAGCAAACAGG
+
@EFDGCEFCFFGGGGGGGGFGFDGCFGDGFGFFDFGEG8EFCFGCEGGGDGFG7=?EEGCF8?EFGEEFGCBE=FFFFGGFGGGCE9EEGEE4B<E<FGGGCBFEC,DABEFFE7FFEFFGG@FECFFCFA7CFFC@FGFFFFDG##ADC<EGGGFC8@>@6:EFGDG8CGG>>EEECGGGGGF@DE;#1=B?B@FACD7<>DB=92CEFEE;6@5FFFEEFAFBFF=F44#?AC==DCF=:GGGGD=8C?GGE8AGFEFFGGGGFFD8?GGGGEFGGFFGFD8CGGGFD;@@C,GGFGG@=+GGGGGGGECDGEFGE;=EFFGGGGGGFGGFCGGGGGFGGGFFEDGEFFCEE@DE@:6FEFCEC,GGGGGGGGGEC<GGGEF@C@EFFDGGGGGFFFCFCG
@EGRNA1_8
TGGGGAATATTGCGCAATGGGGGAAACCCTGACGCAGCAACGCCGCGTGGGTGATGAAGGTCTTCGGATTGTAAAGCCCTGTTTTCTGGGACGATAATGACGGTACCAGAGGAGGAAGCCACGGCTAACTACGTGCCAGCAGCCGCGGTAATACGTAGGTGGCGAGCGTTGTCCGGATTTACTGGGCGTAAAGGGTGCGTAGGCGGATGTTTAAGTGGGATGTGAAATCCCCGGGCTTAACCTGGGGGCTGCATTCCAAACTGGATATCTAGAGTGCAGGAGAGGAAAGCGGAATTCCTAGTGTAGCGGTGAAATGCGTAGAGATTAGGAAGAACACCAGTGGCGAAGGCGGCTTTCTGGACTGTAACTGACGCTGAGGCACGAAAGCGTGGGTAGCAAACAGG
+
GGGGGGGGGGGGGGGGGGGGGGGGGGGGGGGGGGGGGGGGGGGGGGGFGGGGGGGGGGGGGGGGGGGGGGGGGGGGGGGGGGGGGGGGGGGGGGGGGGGGGGGGGGGGGGGGGGGGGGGGGGGGGGGGGGGGGGGGGGGGGGGGGGGGGGGGGGGGGGGGGGGGGGGGGGGGGGGGGGGGGGGGGGGGGGGGGGGGGGGFFGGGGGGGGGGGFGFGFFGGFDCGGFGFGGGFGGGGGGGGGGGGGGFGFGFDFFGGGGGGGGGGGGGGFGGGGGGGGGGGGGGGGFEDGGGGGGGGGGGGGGGGGGGGGGGGGGEGGGGGGGGGGGGGGGGGGGGGGGGGDGGGGGGGGGGFGFFEFGGGGGGGGGGGGGGGGGGGFGGGGGGGGGGGGGGGGGGGGGGGGGGG
@EGRNA1_9
TGGGGAATATTGCACAATGGGCGAAAGCCTGATGCAGCAACGCCGCGTGAGCGATGAAGGCCTTCGGGTCGTAAAGCTCTGTCCTCAAGGAAGATAATGACGGTACTTGAGGAGGAAGCCCCGGCTAACTACGTGCCAGCAGCCGCGGTAATACGTAGGGGGCTAGCGTTATCCGGAATTACTGGGCGTAAAGGGTGCGTAGGTGGTTTTTTAAGTCAGAAGTGAAAGGCTACGGCTCAACCGTAGTAAGCTTTTGAAACTAGAGAACTTGAGTGCAGGAGAGGAGAGTAGAATTCCTAGTGTCGCGGTGAAATGCGTAGATATTAGGAGGAATACCAGTAGCGAAGGCGGCTCTCTGGACTGTAACTGACACTGAGGCACGAAAGCGTGGGGAGCAAACAGG
+
EFGGGG7EFFGEECEA8C@C@CFFGGCFGGGFGDGGFD@<FGGGGGGCFEGGEFFGFDF<,=FB<A=FGCEGGDFEC5FFGGF,?DEDF@F,=BEFGGGGGGGGGDDGCFGGFDEEFFCFF@C>FFFFCGFBFFCCFD6@FEFCC<FCGEG@FGE#G@41:CCE8F#BBECFFGGGG6?EDFGGGF#EGE;=CCE8CEGGCDEGGG#<5C=>#;9:F>@EFD;F#>=F?<FCFD9=7DE#+9F8FGFC8=?<GGCGGFDEFGGGGD=66BGGGGD6DCGDDDGFGGFGFE;8FE8GF@GGEC>+EDGGE@C7@EFD9DGGGF;<9FFC,<GGEFFB95C=BF7F@,CFF<@B,FGF<GGGGFGFACCGGFF;@CF<FFDEDGF@GGGGFGGGFFGGGGGFFF@
@EGRNA1_10
TGGGGAATATTGCGCAATGGGGGAAACCCTGACGCAGCAACGCCGCGTGAGTGATGAAGGTTTTCGGATCGTAAAACTCTGTCTTTGGGGACGATAATGACGGTACCCAAGGAGGAAGCCACGGCTAACTACGTGCCAGCAGCCGCGGTAATACGTAGGTGGCAAGCGTTGTCCGGATTTACTGGGCGTAAAGAGTATGTAGGTGGGCATTTAAGTCAGATGTGAAATTCCCGGGCTTAACCTGGGAGCTGCATTTGATACTGGGTGTCTAGAGTGCAGGAGAGGAAAGTGGAATTCCTAGTGTAGCGGTGAAATGCGTAGAGATTAGGAAGAACACCAGTGGCGAAGGCGACTTTCTGGACTGTAACTGACACTGAGATACGAAAGCGTGGGTAGCAAACAGG
+
GGGGGGGGGGGGGGGGGGGGGGGGGGGGGG@FGGGGGGGGGGGGGGGGGGGGGGGGGGGGGGGGGGGEGGGGCGGGGGGGGGGGGGGGGGGGGGGGGGG=FFF:FF=DGGGEGFFCFGGGBFGGGGGGGGGGGFFGGGGFGCEFGGGGEGGGGGGGG#G#GGG=6:FGE###GGDEEGGGGGCG#GGGCEGGGGGFGGGFGGCGGGEFFG:CC>CCFCFFE#FCFFFFFD#GGGFDEFFGFFGFGC?FBGGGGFGGFFFGGFFFCCGGGGGFDGGGGGGGFGGFFDGGGGGGGGGFCGGFF9GGGGGGGGGGGGGGGGGGGFECGGGGGGGGGGDGGGGF>GGGGGGGGGGGFGGCGGFGFGGGGGGGGGGGFGGGGGGGGGGGGGGGGGGGGDGGGGGGGGGG
@EGRNA1_11
TGGGGAATATTGCGCAATGGGGGAAACCCTGACGCAGCAACGCCGCGTGAGTGATGAAGGTTTTCGGATCGTAAAACTCTGTCTTTGGGGACGATAATGACGGTACCCAAGGAGGAAGCCACGGCTAACTACGTGCCAGCAGCCGCGGTAATACGTAGGTGGCAAGCGTTGTCCGGATTTACTGGGCGTAAAGAGTATGTAGGTGGGCATTTAAGTCAGATGTGAAATTCCCGGGCTTAACCTGGGAGCTGCATTTGAAACTGGGTGTCTAGAGTGCAGGAGAGGAAAGTGGAATTCCTAGTGTAGCGGTGAAATGCGTAGAGATTAGGAAGAACACCAGTGGCGAAGGCGACTTTCTGGACTGTAACTGACACTGAGATACGAAAGCGTGGGTAGCAAACAGG
+
GGGGGGGGGGGGGGGGGGGGFGGGGGGC@EDGDGGGGGGGGGGGGGGFGGEFFGGGGGGGEFGGCFC@CGGGGGGGGGGGGGGAFGF=FEGGGGGGGGGGDGGEGC=FGGGGGGGGGGGCGGFGGGGGGGGGGGGGGGGGGGGGGGEGCEGGGFGFFGGAFGGFGFGFDBCEFGGGEGGEGGGGGGFG?EEEFGFA<FGEDCGFGFFFEFCFDGFFEFFFFFFFFGGGGGDGFDBGAFFFFGFFFFDFEFGFDFFF#8#DF=GGGGGFECGFECGGGGGDGGGGCECFF>9GGFCCFF8FGEGGEECEAFFGEGGF@F@@,FGGFGFGGGGGGCGGGGGFB@,GGGGGEGGGFFF9FEGFFFGGGFFGGFFF<GGGGFGGGGGGGGGGGGGDGGGGGGGGGGGG
@EGRNA1_12
TGGGGAATATTGCGCAATGGGGGAAACCCTGACGCAGCAACGCCGCGTGAGTGATGAAGGCCTTAGGGTTGTAAAGCTCTGTTATCTGGGACGATAATGACGGTACCAGAGGAGGAAGCCACGGCTAACTACGTGCCAGCAGCCGCGGTAATACGTAGGTGGCGAGCGTTGTCCGGATTTACTGGGCGTAAAGAGTGCGTAGGCGGATGTTTAAGTGGGATGTGAAATACCCGGGCTTAACCTGGGTGCTGCATTCCAAACTGGATATCTAGAGTGCAGGAGAGGAAAGGAGAATTCCTAGTGTAGCGGTGAAATGCGTAGAGATTAGGAAGAATACCAGTGGCGAAGGCGCCTTTCTGGACTGTAACTGACACTGAGGCTCGAAAGCGTGGGTAGCAAACAGG
+
GGGGGGGGGGGGGGGGGGGGGGGGGG<FEFGGGGGGGGGGGGGGGGGGGGGGGGGGGGGGCGGGGGGGGGGGGGGGGGGGGGGGGGGGGGGGGGGGFGGGFGGFGGGGGGGGGGGGEG<DFGGGGGFGGFFGFGGGGGGGGGGGEEGC*:C9CFG=FGG<CF>EEGG#GEGGG#;EEFFGGGGGGG@CEECCFCG<CCGG<DDCDGFFEAEF@CFECFGFCDFFFFFGFF#GFFEGFGFGGGGGGG#GFDEFFFDAE9FGGFDGGD8GGGCGFDDFGFD8;DGGGFGGGGCGGGGGGGGFGGGE>GGGGFFGCGGGGGFGGGFEFGGGGFGGFFGGGEFGGGGGGGGGGGGGGGGGFEGGGGGGGGGGGGGGGGGGCGGGGGGGGGGGGGGGGGGFGFGGGGGG
@EGRNA1_13
TGGGGAATATTGCGCAATGGGGGAAACCCTGACGCAGCAACGCCGCGTGAATGAAGAAGGCCTTAGGGTTGTAAAGTTCTGTCATATGGGAAGATAATGACGGTACCATATGAGGAAGCCACGGCTAACTACGTGCCAGCAGCCGCGGTAATACGTAGGTGGCAAGCGTTGTCCGGATTTACTGGGCGTAAAGGATGCGTAGGCGGACATTTAAGTCAGATGTGAAATACCCGGGCTCAACTTGGGTGCTGCATTTGAAACTGGGTGTCTAGAGTGCAGGAGAGGAAAGCGGAATTCCTAGTGTAGCGGTGAAATGCGTAGAGATTAGGAAGAACACCAGTGGCGAAGGCGGCTTTCTGGACTGTAACTGACGCTGAGGCATGAAAGCGTGGGGAGCAAACAGG
+
GGGGGGGG?EGGGGGGGGGGGGGGGGGGGGGGGGGGGGGFGGGGGGGGGFGGGFDFGGGGGGGGGGGGGGGGGGGGFGGGGGGCEFGGFGGGGGFGGGGGGCGGGGGGGGGGGGGGGGGGCGEGGGGGFGGGGG:DFGGGGGFGGGCEG>FGGGGFGDG>C@#FGGGGGGDGFGGEGCCEEFCFGGFGG>EGGGGGG@E=8EEGGE?CEG8FFCGGGGGCFFAFF>FFFBGGD<BGCGFDC=FEFBGDAGGGGEFFFFFFFF@0D?CEFDGGFFFCA=FGGGGGE@8?CDAFGE9EA,FDGGGE>GEEFGGFF:B:7FCGGFGGF?DGGGGGECFFGGGGGGF@E:DGGGGGGGGGGGFEE@<FGGGGGGGGGGFGGGGGDGGGGEGDGFGGGGGGEFEFFGGG
@EGRNA1_14
TGGGGAATATTGCGCAATGGGGGAAACCCTGACGCAGCAACGCCGCGTGAGTGATGAAGGTTTTCGGATCGTAAAACTCTGTCTTTGGGGACGATAATGACGGTACCCAAGGAGGAAGCCACGGCTAACTACGTGCCAGCAGCCGCGGTAATACGTAGGTGGCAAGCGTTGTCCGGATTTACTGGGCGTAAAGAGTATGTAGGTGGGCATTTAAGTCAGATGTGAAATTCCCGGGCTTAACCTGGGAGCTGCATTTGATACTGGGTGTCTAGAGTGCAGGAGAGGAAAGTGGAATTCCTAGTGTAGCGGTGAAATGCGTAGAGATTAGGAAGAACACCAGTGGCGAAGGCGACTTTCTGGACTGTAACTGACACTGAGATACGAAAGCGTGGGTAGCAAACAGG
+
GGGGGGGGGGGGGGGGGGGGGGGGGGGGGGGGGGG7FGGGGGGGGGGGGGGGGGGGGGGGGGGGGGGGGGGGGGGGGGGGGGGGGGGGGGGGGGGGGGGGGGGGGGGGGGGGGGGGGGFGGGGGGGGGGGGGGGGGGGGGGGGGGGGGFGGGFGG#GGG:EGGGGGGGGGGGGGGGGGGGGGGGGGGGCGGGFGGFGGGGGGGGGGGGGGFGFFEFGGGGGGGGGFDGGGFGFEEDGFFFFGGFFFFFFFGFFFGDFFFGGGFFFFGFGGFGGGGGGFFD9GGGGGGGGGGGGGGFGGGGGGGGGGGGGGGGGGGGGGGGGFGGGGGGGGGGGGGGGGGGGGGGGGGGGGGGGGGGFFGGGGGGGGGGGGGGGGGGGGGGGGGGGGGGGGGGGGGGGGGGGGGG
@EGRNA1_15
TGGGGAATATTGCGCAATGGGGGAAACCCTGACGCAGCAACGCCGCGTGAATGAAGAAGGCCTTAGGGTCGTAAAGTTCTGTCATATGGGAAGATAATGACGGTACCATATGAGGAAGCCACGGCTAACTACGTGCCAGCAGCCGCGGTAATACGTAGGTGGCAAGCGTTGTCCGGATTTACTGGGCGTAAAGGATGCGTAGGCGGACATTTAAGTCAGATGTGAAATACCCGGGCTCAACTTGGGTGCTGCATTTGAAACTGGGTGTCTAGAGTGCAGGAGAGGAAAGCGGAATTCCTAGTGTAGCGGTGAAATGCGTAGAGATTAGGAAGAACACCAGTGGCGAAGGCGGCTTTCTGGACTGTAACTGACGCTGAGGCATGAAAGCGTGGGGAGCAAACAGG
+
GGGGGGGGGGGGGGGGGGGGGGGGGGGGGGGGGGGGGGGGGGGGGGGGGGGGGGGGGGGGGGGGGGGGGGFGGGGGGGGGGGGGGGGGGGGGGGGGGGGGGGGGGGGGGGGGGGGGGGGGGGGGGCFGGGGGGGGGGGGGGGGGGGGGGGGGGGGGGGGGGGGGGGGGGGGFCFGGGGGGGGGGGGGGECGGGGGGGGGGGGGGGEGGFFGGGGGGGFFGGGFGFGGFFFFFGFFFCGFFGFBGFGFGFGGGGGGGFGGGGGGGGGGGGGGGGGGGGGGGGGGGGFDGGGGGGGGGGGGGGGGGGGGGGGGGGGGGGGFAFDGGGGGGGGGGEGFGGGGGGGGGGGGGGGGGGGGGGGGGGGGFGFGGGGGGGGGGGGGGGGGGGEGGGGGGGGGGGGGGGGGG
@EGRNA1_16
TGGGGAATATTGCGCAATGGGGGAAACCCTGACGCAGCAACGCCGCGTGAGTGATGAAGGCCTTAGGGTTGTAAAGCTCTGTTATCTGGGACGATAATGACGGTACCAGAGGAGGAAGCCACGGCTAACTACGTGCCAGCAGCCGCGGTAATACGTAGGTGGCAAGCGTTGTCCGGATTTACTGGGCGTAAAGGGTATGTAGGTGGGCATTTAAGTCAGATGTGAAATTCCCGGGCTTAACCTGGGAGCTGCATTTGATACTGGGTGTCTAGAGTGCAGGAGAGGAAAGTGGAATTCCTAGTGTAGCGGTGAAATGCGTAGAGATTAGGAAGAACACCAGTGGCGAAGGCGACTTTCTGGACTGTAACTGACACTGAGATACGAAAGCGTGGGTAGCAAACAGG
+
FFGGGGGGGGGGGGGGGGGGGGGGGGGGGGGGGGGGGGGGGGGGGGGFGGGGGGGGGGGGGGGGGGGGGGGGGGGGGGGGGGGGGGGGGGGGGGGGGGGGGGGGGGGGGGGGGGGGGGGGGGGGGGGGGGGGGGGGGGGGGGGGG#GG##GGGGGGGGGGGGGGGGGGGGGGGGGGGGGGGGGGGGGGGGGGGGGFFFFGGGGGGGGGGGGGGGGGGGGFGFGGGGGGGGGGGGGFGGGGGGGGGFFGGGGGGGGGGGGFDFFGFFGFGGFGGGGGGGGGGGGGGGGGGGGGGGGGGGGGGGGGGGGGGGGGGGGGFGGGGGGGFFDAGGGGGGGGGFGGGGGGGGGGGGGGGGGGGGGGGFGGGGGGGGGGGGGGGGGGGGGGGGGDGGGGGGGGGGGGGGGG
@EGRNA1_17
TGGGGAATATTGCGCAATGGGGGAAACCCTGACGCAGCAACGCCGCGTGGGTGATGAAGGTCTTCGGATTGTAAAGCCCTGTTTTCTGGGACGATAATGACGGTACCAGAGGAGGAAGCCACGGCTAACTACGTGCCAGCAGCCGCGGTAATACGTAGGTGGCGAGCGTTGTCCGGATTTACTGGGCGTAAAGGGTGCGTAGGCGGATGTTTAAGTGGGATGTGAAATCCCCGGGCTTAACCTGGGGGCTGCATTCCAAACTGGATATCTAGAGTGCAGGAGAGGAAAGCGGAATTCCTAGTGTAGCGGTGAAATGCGTAGAGATTAGGAAGAACACCAGTGGCGAAGGCGGCTTTCTGGACTGTAACTGACGCTGAGGCACGAAAGCGTGGGTAGCAAACAGG
+
FFGEEGEG<FFGGGGEEFGGGGGDGGGGGGGGGGGGGGGGGGGGGGGFGGD>FDGFDGGGGGGGFGG7FDEFFFGGGGGGGFGEGGEFFGFFEFGDEFGGGGGGGGGGGGGGCECEGGGGGGEGGGGDGFDGGGCGCFGGGGGGGGGDEGGGFFGFGGDGGGGGDEGECCFGFGGGDEGG#GGGGGGGCE@CGFGGGGGGGFBFCDFBEGGEFFB@FDF<ECFFFFFFFFFFFDDFDFFFFDD@:EGGGFGFFB=CGGGGGGGG#9A?FDGGGFFGFGGECGGEGGGGGGGGGEAECGGFGGGGEC>FFDE9@EDGGGFGGFF9FGFGGFF<7FGFFGFC7GFFF:FEGFGGGFF9DA<FFFDFGEFCGFF@D8GFFGE@GGGEFEGGGGGGGFGGFGGFGGGG
@EGRNA1_18
TGGGGAATATTGCGCAATGGGGGAAACCCTGACGCAGCAACGCCGCGTGAGTGATGAAGGCCTTAGGGTTGTAAAGCTCTGTTATCTGGGACGATAATGACGGTACCAGAGGAGGAAGCCACGGCTAACTACGTGCCAGCAGCCGCGGTAATACGTAGGTGGCGAGCGTTGTCCGGATTTACTGGGCGTAAAGAGTGCGTAGGCGGATGTTTAAGTGAGATGTGAAATACCCGAGCTCAACTTGGGTGCTGCATTTCAAACTGGGCATCTAGAGTGCAGGAGAGGAAAGCGGAATTCCTAGTGTAGCGGTGAAATGCGTAGATATTAGGAGGAATACCAGTAGCGAAGGCGGCTCTCTGGACTGTAACTGACACTGAGGCACGAAAGCGTGGGGAGCAAACAGG
+
GGGGGGGGGGGGGGGGGGGGGGGGGGGGGGGGGGGGGGGGGGGGGGGGGGGGGGGGGGGGFGGGGGGGGGGGGGGGGGGGGGGGGGGGGGGGGGGGGGGGGGGGGGGGGGGGGGGGGGGGGGGGGGGGFGGGGGGGGGGGGGGGGGGGGGGGGGGFFGGFGGGGGGGGGGGGGGGGGGGGGG<EDFFFEEGE@=FGGGGGGGGFGGFFFFFGFFFEECFFEFFFFFGFFGFGFGGFGGGGGFGGFGGGGGGGGFGGGGGGGGGGGFDGGGGGGGGGGGGGGGGGGGGGGGGGGGGGGGGGGGGGGGGGGGGGGGGGGGGGGGGGGGGGGGGGGGCGGGGGGGGGGGGGGGGGGGGGGGGGGGGGGGGGGGGGGGGGGGGGGGGGGGGGGGGGGGGGGGGGGGGG
@EGRNA1_19
TGGGGAATATTGCGCAATGGGGGAAACCCTGACGCAGCAACGCCGCGTGGGTGATGAAGGTCTTCGGATTGTAAAGCCCTGTTTTCTGGGACGATAATGACGGTACCAGATGAGGAAGCCACGGCTAACTACGTGCCAGCAGCCGCGGTAATACGTAGGTGGCGAGCGTTGTCCGGATTTACTGGGCGTAAAGGGTGCGTAGGCGGATGTTTAAGTGGGATGTGAAATCCCCGGGCTTAACCTGGGGGCTGCATTCCAAACTGGATATCTAGAGTGCAGGAGAGGAAAGCGGAATTCCTAGTGTAGCGGTGAAATGCGTAGAGATTAGGAAGAACACCAGTGGCGAAGGCGGCTTTCTGGACTGTAACTGACGCTGAGGCACGAAAGCGTGGGTAGCAAACAGG
+
GGGGGGGFGGGGGGGGGGG?FEGGGGGGGGGGGGGGDGGGGGGGGGGGGGGGGGGGGGGGGGGGGGGGGGGGGCEGFGGGGGGGGGGGGGGGGCGGGGGFGGGGGGGGGGGFGFGGFGFGGGGGGGGGGGGGGGFFGGGGGGGGGGGGGGDGGGGGGGGBEGFGGGDGGGGGGGEGGGGGGG1:CFDE#EGCFFFFFDEGEECGGGGGGFGCFGEFDACGEEF>EFGGFGGGCFFGGFFGFFGGFGFGFGGGFDDFGFGGFGG#FFGDCGDGFGGGGGGGFGGGGGGGGGGGFDGGGGGGGGGGGGEGFGGGGGGGGGGGGGFGGGGGFEEGGFDGGGGGEGGGGGGGGGGGFGGGGGGGFGGGGGGEGGGGGGFGGFC9;GGGGGGGFB;CGGGGGGGGGGGG
@EGRNA1_20
TGGGGAATATTGCGCAATGGGGGAAACCCTGACGCAGCAACGCCGCGTGAGTGATGAAGGTTTTCGGATCGTAAAACTCTGTCTTTGGGGACGATAATGACGGTACCCAAGGAGGAAGCCACGGCTAACTACGTGCCAGCAGCCGCGGTAATACGTAGGTGGCAAGCGTTGTCCGGATTTACTGGGCGTAAAGAGTATGTAGGTGGGCATTTAAGTCAGATGTGAAATTCCCGGGCTTAACCTGGGAGCTGCATTTGATACTGGGTGTCTAGAGTGCAGGAGAGGAAAGTGGAATTCCTAGTGTAGCGGTGAAATGCGTAGAGATTAGGAAGAACACCAGTGGCGAAGGCGACTTTCTGGACTGTAACTGACACTGAGATACGAAAGCGTGGGTAGCAAACAGG
+
@F@FGGGGGGGGFGGGGGGGGGGDGGGGGGG@FFEGGGGGGGGGGGGFGEGGGGGGGGGGFFGGGGEFGGGGGGGGG8AFFGGGFEFFGCFFFGGGGGGGGGGGGGFGGGGGGGDGCGGDGFGGGFGGGFGGGGCFGGGGGGGGGGGGCECGGC;EGFE?;BGGGGGEECD=FFGEEGGGGGFGGGGGGA*E@<EEAECE@FFB@EDFCF>:=@ED5FFFEFFDGAFGGFDCFDGBBCFFFFFF8D>DDFAEFGCCFGGEFFC>GFFFDFGD8GE8FGFGGGGCFGFCFFDGGGFGE@=GGGCGGGGGGGGGDGGGGFGGGGGEFA9GGEGFDGGFDFGGFCF7E:CGFGGEGGCFEFFFE9GGFFCECGGFCAFFEEFFGGFFEGGGGGGF<GGGGGFF<EFF
@EGRNA1_21
TGGGGAATATTGCACAATGGGCGCAAGCCTGATGCAGCCATGCCGCGTGTATGAAGAAGGCCTTCGGGTTGTAAAGTACTTTCAGCGGGGAGGAAGGGAGTAAAGTTAATACCTTTGCTCATTGACGTTACCCGCAGAAGAAGCACCGGCTAACTCCGTGCCAGCAGCCGCGGTAATACGGAGGGTGCAAGCGTTAATCGGAATTACTGGGCGTAAAGCGCACGCAGGCGGTTTGTTAAGTCAGATGTGAAATCCCCGGGCTCAACCTGGGAACTGCATCTGATACTGGCAAGCTTGAGTCTCGTAGAGGGGGGTAGAATTCCAGGTGTAGCGGTGAAATGCGTAGAGATCTGCAGGAATACCGGTGGCGAAGGCGGCCCCCTGGACGAAGACTGACGCTCAGGTGCGAAAGCGTGGGGAGCAAACAGG
+
FFCGGGGGGGDFFGGGGGDFF<C:CGGGGGGGGGGGGFFGGGGGCCF:FGGFGGFGGGGGFGGDGGGGFFEGGGGGGGGGGGGGCFEGGGDGGGGGCFGCFGGFGGGGGFGG?FFEFA,@FFFGGF-5+@EFFGCGGGFGGGGGGGFEEGGGGG;FGGGFGGGGGGGGGGG=E/=EGDCFCEGGGGG8B?87;E#CE9F<DGGGGGFFGFDCDDC<FBC?DB;C:BD5>CBAF?539CE>??><663==FF9FGEDC58GGFFFFGFFFCFGGGF==,4FGFCF@AEF;,E6GGGFFCCDGGGE466>GGDFAFFFCFFA,EFGGGGE@GGEEFEC,+BF@7F=9GGEC58A9,DF?9GEGGEFEGGGGEGGFDGGF@7C8FGCGF?GGGFEF:GFEFEE8FEDGGGFFDGFC@<DFEFFFFDFFGGGF
@EGRNA1_22
TGAGGAATATTGGTCAATGGGCGAGAGCCTGAACCAGCCAAGTAGCGTGAAGGATGACTGCCCTATGGGTTGTAAACTTCTTTTATAAAGGAATAAAGTCGGGTATGGATACCCGTTTGCATGTACTTTATGAATAAGGATCGGCTAACTCCGTGCCAGCAGCCGCGGTAATACGGAGGATCCGAGCGTTATCCGGATTTATTGGGTTTAAAGGGAGCGTAGATGGATGTTTAAGTCAGTTGTGAAAGTTTGCGGCTCAACCGTAAAATTGCAGTTGATACTGGATATCTTGAGTGCAGTTGAGGCAGGCGGAATTCGTGGTGTAGCGGTGAAATGCTTATATATCACGAAGAACTCCGATTGCGAAGGCAGCCTGATAAGCTGCAACTGACATTGAGGCTCGAAAGTGTGGGTATCAAACAGG
+
FGGGGGGGGGGGGGGGGGGGGGGGGGGGGGGGGGGGGGGGGGGGGGGGGGGGGGGGGGGGGGGGGGGGGGGGGGGGGGGGGGGGGGFGGGGGGGGGGGGGGGGGGGGGGGGGFGGFFGGGGGGGGGGGGGGGGGGGGGGGGGGGGFGGG9FGGGGGFGG>@FGFGGGGGGGGGGGGGGGBCFGGEGGGGGGGGDGGGDFBDFFGFG:CEEGGFFGGGGGFGGFFBCBFFFFFFGGEFGFGFGFGFFFGFFFGFGGGGEGGGGGGGGFGGGGGGGGGGFDGGGGGGF8GGGGGFF==5*DGGGGGGGGGGFGGGGGGGGFGGGGGDGGGGGGGGGGCGFC3,GGGGGGGGGGGGGGGGGGGGGGGGGGGGGGGGFFE,GECGGDGGGGGGGGGGGGFGGCGGGGGGGGGGGGGGGGGGGGGGGGG
@EGRNA1_23
TGTGGAATATTGCGCAATGGGGGAAACCCTGACGCAGCAACGCCGCGTGGGTGATGAAGGTCTTCGGATTGTAAAGCCCTGTTTTCTGGGACGATAATGACGGTACCAGAGGAGGAAGCCACGGCTAACTACGTGCCAGCAGCCGCGGTAATACGTAGGTGGCGAGCGTTGTCCGGATTTACTGGGCGTAAAGGGTGCGTAGGCGGATGTTTAAGTGGGATGTGAAATCCCCGGGCTTAACCTGGGGGCTGCATTCCAAACTGGATATCTAGAGTGCAGGAGAGGAAAGCGGAATTCCTAGTGTAGCGGTGAAATGCGTAGAGATTAGGAAGAACACCAGTGGCGAAGGCGGTTTCATGGACTGTAACTGACGCTGAGGCACGAAAGCGTGGGTAGCAAACAGG
+
FG,CFGGGGGGGGGGGGGGGGGGGGGGGGGGGGGGGGGGGGGGGGGGGGGGGGGGGGGGGGGGGGGGGGGGGGGGGGGGGGGGGGGGGGGGGGGGGGGGGGGGCFGGGGGGGGGGGGGGGGGGGGGGGGGGGGGGGGGGGGGGGGGGGGGGGGGGGFGGGGGGGGGGGGGGGGGGGGGGGGGGGGGGGGGGGGGGGGGGGGGGGGGFGGGGFGGGGGGGGGGGGGGGGGGGGFGGGGGGGFGFGGGFGGGGGGGGGGFGGGGGGGGGGGGGGFFD8GGGGGGGGGGGGGGGGGGGGGGGGGGGGGGGGGGGGGGGGGGGGGGGGGGGGGFGGGGGGGGGGGGGGGGDGGGGGGGFF@GGGGGGGGGGGGGGGGGGGGGGGGGGGGGGGGGGGGGGGGGGGGGGG
@EGRNA1_24
TGGGGAATATTGCGCAATGGGGGAAACCCTGACGCAGCAACGCCGCGTGAGTGATGAAGGTTTTCGGATCGTAAAACTCTGTCTTTGGGGACGATAATGACGGTACCCAAGGAGGAAGCCACGGCTAACTACGTGCCAGCAGCCGCGGTAATACGTAGGTGGCAAGCGTTGTCCGGATTTACTGGGCGTAAAGAGTATGTAGGTGGGCATTTAAGTCAGATGTGAAATTCCCGGGCTTAACCTGGGAGCTGCATTTGATACTGGGTGTCTAGAGTGCAGGAGAGGAAAGTGGAATTCCTAGTGTAGCGGTGAAATGCGTAGAGATTAGGAAGAACACCAGTGGCGAAGGCGACTTTCTGGACTGTAACTGACACTGAGATACGAAAGCGTGGGTAGCAAACAGG
+
EFGGGGGGGGGGGGGGGGGGGGGGGGGGGGGGGGGGGGGGGGGGGGGGGFGGGGGGGFGFDFFGGGGDGGGGGGGGGGGGGGGGGGGGGGGGGGGGGGGGGGGGGGGGGGGGGGGGGGGFGGGGGGGGFGGGGGGGGGGGGGGGGGGGGGG#GGGGGGGGGGGGGFGGEGGGGGGGEGEFGGGGGGGGEGGGGAFGFGGGGGGGGGGFEGGGFCFFFFGFFGFGGGGGFFGFFGGCGGGGFFDGFFFGGGGGGGGGGGGGGGGGGGGGFGGGGGGGGGGGGGGGGGGGGGGGGGGGGGGGGGGGGGGGGGGGGGGGGGGGGGGGGGGGGGGGGGGGGGGGGGGGGGGGGGGGGGGGGGGGGGGGGGGGGGGGGGGGGGGGGGGGGGGGGGGGGGGGGGGGGGGG
@EGRNA1_25
TGGGGAATATTGCACAATGGGCGAAAGCCTGATGCAGCAACGCCTCGTGAGCGATGAAGGCCTTCGGGTCGTAAAGCTCTGTCCTCAAGGAAGATAATGACGGTACTTGAGGAGGAAGCCCCGGCTAACTACGTGCCAGCAGCCGCGGTAATACGTAGGTGGCGAGCGTTGTCCGGATTTACTGGGCGTAAAGAGTGCGTAGGCGGATGTTTAAGTGAGATGTGAAATACCCGAGCTCAACTTGGGTGCTGCATTTGATACTGGGTGTCTAGAGTGCAGGAGAGGAAAGTGGAATTCCTAGTGTAGCGGTGAAATGCGTAGAGATTAGGAAGAACACCAGTGGCGAAGGCGACTTTCTGGACTGTAACTGACACTGAGATACGAAAGCGTGGGTAGCAAACAGG
+
GGGGGGGGGGGGGGGGGGGGGGGGGGGGGGGGGGGGGGGGGGGG-BFFGGGGGDGGGAFGGGGGGGGGEGGEGGGGGGGGGGGGGGGGGGGGGGGCFGGGGGGGGDDEFGGGGGGGGGFFGGGGGGGGGGGGGGGGGGGFGGGGGGGGGGGGGGGGFGG##GGGCFGGFFGGGGGGGEGGGGG#GGGGGGGFDFEGGGGGFGGGGGFGGGGGGFEFFFFFFGFGGF7C#GGDFBA<GGGGCB#GGFGGGGFCGGCFFFFFFFGGGGGGGGGGGGGGGDDDGGGGGFD8GEFGFFGGFCGFFCGGGGGFGGGGGEGGFGFGEGGFFDGGGGGFFFCFBCGGGGGGGGGGEGGFCFB9GGGGGCGGGGFGGFFFFFGGFGGGFGGGGGGGGGGGGGGGGGGGGGGF
@EGRNA1_26
TGAGGAATATTTGTCAATGGGCGAGAGCCTGAACCAGCCAAGTAGCGTGAAGGATGACTGCCCTATGGGTTGTAAACTTCTTTTATAAAGGAATAAAGTCGGGTATGCATACCCGTTTGCATGTACTTTATGAATAAGGATCGGCTAACTCCGTGCCAGCAGCCGCGGTAATACGGAGGATCCGAGCGTTATCCGGATTTATTGGGTTTAAAGGGAGCGTAGATGGATGTTTAAGTCAGTTGTGAAAGTTTGCGGCTCAACCGTAAAATTGCAGTTGATACTGGATGTCTTGAGTGCAGTTGAGGCAGGCGGAATTCGTGGTGTAGCGGTGAAATGCTTAGATATCACGAAGAACTCCGATTGCGAAGGCAGCCTGCTAAGCTGCAACTGACATTGAGGCTCGAAAGTGTGGGTATCAAACAGG
+
GGCGGGGFGGG9FGGGGFGGEFGGGGGGGGGGGGGGGGGGGGFGGGGGGGGGGGGGGGGGGGGFFGGGGGGGGGGGGGGGGGGGGDGFGGGGGGGGGGGGGGGGGGGGGGGGGGGGGGGGGGGGGGGGGGGGGGGGGGGGFGEGGGGG@F9DFFFCBFF?DGGGGGGGEEGGGDFGGGGEGGGGGC=BCEGGGDEGEEEGGGFFFFE;E?CGCGGGGEC#:EEFGGG#GGGGGGFGFFGFCFFGFFFGEBCF>BGGGGGGGGFGGGFGGD=GGGFFGEFCGGGGGGGGCGF===F?5*DFD8GGGGEE>E;CFGGGGGGGGGEGEDGGGGGFGGGGGGGGGGGGGGGGGGGGGFGDGGGGGGGGGGGGDGGCGGGGGGFFCGEGGFGGGGCGGGFFGGGGGGGGGGGGGGFGFGGGGGGGGFFG
@EGRNA1_27
TGGGGAATATTGCGCAATGGGGGAAACCCTGACGCAGCAACGCCGCGTGGGTGATGAAGGTTTTCGGATCGTAAAACCCTGTTTTCTGGGACGATAATGACGGTACCAGATGAGGAAGCCACGGCTAACTACGTGCCAGCAGCCGCGGTAATACGTAGGTGGCAAGCGTTGTCCGGATTTACTGGGCGTAAAGGGTGCGTAGGCGGATGCTTAAGTGAGATGTGAAATACCTAGGCTTAACTTAGGGGCTGCATTTCAAACTGGGCATCTAGAGTACAGGAGAGGTAAGTGGAATTCCTAGTGTAGCGGTGAAATGCGTAGAGATTAGGAAGAACACCAGTGGCGAAGGCGACTTACTGGACTGTAACTGACGCTGAGGCATGAAAGCGTGGGTAGCAAACAGG
+
GGGGGGGGGGGGGGGGGGGGGGGGGGGGGFGFGGGGGGGGGGGGGGGEGGGGGGGGGGGGGGGGGGGEGGGGGGGGGGGGGGGGGGGGGGGGGGGGGGGGGGGGGGGGGGGGGGGGGGG@GGGGGGGGGGGGGGGGGGGGGGGGG#GGGGGGGGGGFGGGGGGGGGGGGGGGGGGGGGGGFGGGGGGGGGGGGGGGGFGGGGFGGGFGGGGGGFFGGFFCEE?EFFFGGFFFFGFGGGGGGGGFGGGGGGGGGFGGGGGGGGGGGGGCGGGGGGGGGGGGGGGGGGGGGGGGGGGGGFGGGGGGGGGGGGGGGGGGGGGGGGGGGGGGGGGGGGGGGGGGGGGGGGGGGGGGGGGGGGGGGGGGGGGGGGGGGFGGGGGGGGGGGGGGGGGGGGGGGGGGGGGG
@EGRNA1_28
TGGGGAATATTGCGCAATGGGGGAAACCCTGACGCAGCAACGCCGCGTGGGTGATGAAGGTTTTCGGATCGTAAAACCCTGTTTTCTGGGACGATAATGACGGTACCAGATGAGGAAGCCACGGCTAACTACGTGCCAGCAGCCGCGGTAATACGTAGGTGGCAAGCGTTGTCCGGATTTACTGGGCGTAAAGGGTGCGTAGGCGGATGCTTAAGTGAGATGTGAAATACCTAGGCTTAACTTAGGGGCTGCATTTCAAACTGGGCATCTAGAGTACAGGAGAGGGAAACGGAATTCCTAGTGTAGCGGTGAAATGCGTAGAGATTAGGAAGAACACCAGTGGCGAAGGCGGTTTCCTGGACTGTAACTGACGCTGAGGCTCGAAAGCGTGGGTAGCAAACAGG
+
GGGGGEGGGGGGGGGEGGGFGGGGGGGGGGGGGGGGGDFFGGGGGGGGGGGGGFGFGGGGGGCGGGDGGGGGCGGGGGGGGAFGGGGGFGGGGGGG@FGGGGGEDDFGFFFGGFFGGGGGGGGGGECEGGFGGGGGGGGGGGG#GGGGGGGCCCF#CGECCGGGGGGGECGGGGGGGCGGGFGGGGFGGGGCGGCG#5:CGCCF5BEFCGCGGGFGG9CFGGFGG#?>CCFG#FCFGFCF7FGGGDFDDEGFGFFFFGDFFD?FF?FGFF?GGGEGGGGGFGGGDDFGGGDB>8>8GGFGGGGE8GGGGGGE@E7GGGGDGGGGGGGGFAGGFF<GGGGGGGGGGGGFGGGGF?GGGGGGFFGFGGGCGGEFCGGGFFC;,GGGGGGGGGFGGGGGGGGGGGGG
@EGRNA1_29
TGGGGAATATTGCGCAATGGGGGAAACCCTGACGCAGCAACGCCGCGTGAGTGATGAAGGTTTTCGGATCGTAAAACTCTGTCTTTGGGGACGATAATGACGGTACCCAAGGAGGAAGCCACGGCTAACTACGTGCCAGCAGCCGCGGTAATACGTAGGTGGCAAGCGTTGTCCGGATTTACTGGGCGTAAAGAGTATGTAGGTGGGCATTTAAGTCAGATGTGAAATTCCCGGGCTTAACCTGGGAGCTGCATTTGATACTGGGTGTCTAGAGTGCAGGAGAGGAAAGTGGAATTCCTAGTGTAGCGGTGAAATGCGTAGAGATTAGGAAGAACAGCAGTGGCGAAGGCGACTTTCTGGACTGTAACTGACACTGAGATACGAAAGCGTGGGTAGCAAACAGG
+
GGGGGGGGGGGGGGGGGGGGGGGGGGGGGGGGGGGGGGGGGGGGGGGGGGGGGGGGGGGGGGGGGGGGGGGGGGGGGGGGGGGGGGGGGGGGGGGGGGGGGGGGGGGGGGGGGGGGGGGGGGGGGGGGGGGGGG#>FGGGGGGGGGGGGGGGGGGGGGGGGGGGGGGG<@EGGGGGGGGGGGGGGGGGGGGGGGGFFGGGGGGGGGGGGGGG#GGGFGGGFGGGGGGGGGGFFGGGGGGGGFGGGGGFGGGGGGFFGGGGGFFGGGGGGGFGGGGGGGGGGGGGGGGGGGGGGGGGGGGGGGGGGGGGGFC<GGGGGGGGGGGGGGGGGGGGGGFC6GGGGGGGGGGGGGGGGGGGGGGGGGGGGGGGGGGGGGGGGGGGGGGGGGGGGGGGGGGGGGGGGGGG
@EGRNA1_30
TGGGGAATATTGCGCAATGGGGGAAACCCTGACGCAGCAACGCCGCGTGAGTGATGAAGGCCTTAGGGTTGTAAAGCTCTGTTATCTGGGACGATAATGACGGTACCAGAGGAGGAAGCCACGGCTAACTACGTGCCAGCAGCCGCGGTAATACGTAGGTGGCGAGCGTTGTCCGGATTTACTGGGCGTAAAGAGTGCGTAGGCGGATGTTTAAGTGAGATGTGAAATACCCGAGCTCAACTTGGGTGCTGCATTTCAAACTGGGCATCTAGAGTGCAGGAGAGGAAAGCGGAATTCCTAGTGTAGCGGTGAAATGCGTAGAGATTAGGAAGAACACCAGTGGCGAAGGCGGCTTTCTGGACTGTAACTGACGCTGAGGCACGAAAGCGTGGGGAGCAAACAGG
+
GGGGGGGGGGGGGGGGGGGGGGGGGGGGGGGGGGGGGGGGGGGGGGGFGGGGGGGGGGGGGGGGGGGFGGGGGGGGGGGGGGGGGGFGGGGGGGGGGGGGGGGGGGGGGGGGGGGGGGGGGGGGGGGGGGGGGFFFGGGGGGGGGGGGGGGGGGGFGGGGGGFGGGGGGGGGGGGGGGGGGGGGGGFGGGGGGFGGGGGGGGGGGGGFFEFGGGFFGGGGGGFFFGFGGFEFGFGGGGGFGGGGFGFGFGGGFCFGGGGGFGGGFGGGGGGGGGGGGGGGFFGGGGGGGGGGGGGGGGGGGGGGGGGFGGGGDGGGGGGGGGGGGGGGGGGGGGGGGGGGGGGGGGGGGGGGGGGGGGGGGGGGGGGGGGGGGGGGGGGGGGGGGGGGGGGGGGGGGGGGGGGG
@EGRNA1_31
TGGGGAATATTGCGCAATGGGGGAAACCCTGACGCAGCAACGCCGCGTGAGTGATGAAGGTTTTCGGATCGTAAAACTCTGTCTTTGGGGACGATAATGACGGTACCCAAGGAGGAAGCCACGGCTAACTACGCGCCAGCAGCCGCGGTAATACGTAGGTGGCAAGCGTTGTCCGGATTTACTGGGCGTAAAGAGTATGTAGGTGGGCATTTAAGTCAGATGTGAAATTCCCGGGCTTAACCTGGGAGCTGCATTGGATACTGGGTGTCTAGAGTGCAGGAGAGGAAAGTGGAATTCCTAGTGTAGCGGTGAAATGCGTAGAGATTAGGAAGAACACCAGTGGCGAAGGCGACTTTCTGGACTGTAACTGACACTGAGATACGAAAGCGTGGGTAGCAAACAGG
+
EFGGGCEGFGFDFGGGDFGGGGGGGGGGGGFGFGGGGGGGGEEGEDE=C4CAFFGGGGGG<FFFFC7:F7CFGFGGGFGGCFGGGFGGGGDGGGDGGGGGGE+FFG<F=<F+3,+>FFGGGGG*FEEBA,?FF*1CGF*<F@@FFGEE<B8CFGGFGGG?<CG#;BC6;::;.<EG#E*A@+=@CFGE:8;*<.9##=:>9C>BCCGGGCD<CDFGDFGGFGFGB;?DAF=6#DFDGGGGFFDFFB:DFFDDFF?#GEDGFGGFGF=DCD8?=FGF===D;B=DEAADDDCAEFFE,F8;EEC==EB9GFD;FEGGGGGGFGFFGGGGF;F?CEFC,FGF@@F@GGEFFBAE<FAC<E8FCCEFCEF9DCFFDCAGGFFE@GED,FDGGFGGGGGGGGCEEEAF
@EGRNA1_32
TGGGGAATATTGCGCAATGGGGGAAACCCTGACGCAGCAACGCCGCGTGAGTGATGAAGGTTTTCGGATCGTAAAACTCTGTCATTAGGGACGATAATGACGGTACCTAATGAGGAAGCCACGGCTAACTACGTGCCAGCAGCCGCGGTAATACGTAGGTGGCAAGCGTTGTCCGGATTTACTGGGCGTAAAGAGTATGTAGGTGGGCATTTAAGTCAGATGTGAAATTCCCGGGCTTAACCTGGGAGCTGCATTTGATACTGGGTGTCTAGAGTGCAGGAGAGGAAAGTGGAATTCCTAGTGTAGCGGTGAAATGCGTAGAGATTAGGAAGAACACCAGTGGCGAAGGCGACTTTCTGGACTGTAACTGACGCTGAGGCACGAAAGCGTGGGTAGCAAACAGG
+
GGGGGGGGGGG-CFGGGGGGGGGGGGGGGGGGGGGGGGGGGGGGGGGGGEGGGGGGGGGGGGGGGGGGGGGGGGGGGGGGGGGGGGGGGFGGGGGGGGGGGGGGGGGGGGGGGGGGGGGGGGGGGGGGGGGGGGGGGGGGGGGGGGGGGGGGGGGGGGGGGGGGGFGGEGGGGFGGGGGGGGGGGFEGEGGGGGGGGGG#GGGGGGGGGGGGGGGGGGGGGGGGGGGGGGGGGFGFGGGGGGFGFFFFGGGGGGGGFFGGGGGFGGGGGGGGFGFD0*DGFGGGGGGGGGGGGGGGGGGGGGGGGGGGGGGGGGGGGGGGGGGGGGGGGGGGGGGGGGGGGGGGGGGGGGGGGGGGGGGGGGGGGGGGGGGGGGGGGGGGGGGGGGGGGGGGGGGGGGGGGGGG
@EGRNA1_33
TGGGGAATATTGCACAATGGGCGCAAGCCTGATGCAGCCATGCCGCGTGTGTGAAGAAGGCCTTCGGGTTGTAAAGCACTTTCAGCGGGGAGGAAGGCGTTAAGGTTAATAACCTTGGCGATTGACGTTACCCGCAGAAGAAGCACCGGCTAACTCCGTGCCAGCAGCCGCGGTAATACGGAGGGTGCAAGCGTTAATCGGAATTACTGGGCGTAAAGCGCACGCAGGCGGTCTGTCAAGTCGGATGTGAAATCCCCGGGCTCAACCTGGGAACTGCATTCGAAACTGGCAGGCTAGAGTCTTGTAGAGGGGGGTAGAATTCCAGGTGTAGCGGTGAAATGCGTAGAGATCTGGAGGAATACCGGTGGCGAAGGCGGCCCCCTGGACAAAGACTGACGCTCAGGTGCGAAAGCGTGGGGAGCAAACAGG
+
GGGGGGGGGGGGGGGGGGGGGGGGGGGGGGGGGGGGGGGGGGGGGGGGGGGGGGGGGGGGGGGGGGGGGGGGGGGGGGGGGGGGGGGGGGGGGGGGGGGGGGGGGGGGGGGGGGGGGGGGGGFGGGGGGGGGCFEGGGGGGGGGGGFGGGGGGGEGGGGGGGF<EGGGGGGGGGGGFFGGG5CFGGGGG?FGGEGC?FGGGGDG<>FGGFFGGF@EGGFFEFFF#FD>DFF@EDFA@;@@FFFFFFFFFFFEDDFDGFFFFGGGGGGFGGGFFCGGGGGGGGGFFGGGGGGGGGGGGGGC?GGGFGGGGGGGGGFEFGGGGGFFFFGGGEGGFGGGGGGGGGGGFGGFGGGGGGGGGGGGGGGGGGGGGGGGGGGGGGGGGGGGGGGGGGGGGGGGGGGGCGGGGGGGGGGGGGGGGGGGGGGGGGGGG
@EGRNA1_34
TGAGGAATATTGCGCAATGGGGGAAACCCTGACGCAGCAACGCCGCGTGAGTGATGAAGGTTTTCGGATCGTAAAACTCTGTCTTTGGGGACGATAATGACGGTACCCAAGGAGGAAGCCACGGCTAACTACGTGCCAGCAGCCGCGGTAATACGTAGGTGGCAAGCGTTGTCCGGATTTACTGGGCGTAAAGAGTATGTAGGTGGGCATTTAAGTCAGATGTGAAATTCCCGGGCTTAACCTGGGAGCTGCATTTGATACTGGGTGCCTAGAGTGCAGGAGAGGAAAGTGGAATTCCTAGTGTAGCGGTGAAATGCGTAGAGATTAGGAAGAACACCAGTGGCGAAGGCGACTTTGTGGACTGTAACTGACACTGAGATACGAAAGCGTGGGTAGCAAACAGG
+
FGFFGGGGGGCGGGGGGGGGGGGGGGGGGDGGGGGGFGFGGGGGGGGFF7CFGGGGFGGGFCGFGGGCFGGGGGGGGGGGGGGGGGGGGGGGGGGGGFGGGGGGGGGGGGGGCCFGGGGGGGGCDFGGGGGGGGGGGGGGGG#GGGGGEFEFGCFFCGGGGGGGGGGEEGG#?FGGCFEGGG@FGGFEGGEGEFFG;EGEFFGGGCGGG=EFFDGGFFGGGGGFGGGGGGGGFGGGEGGGGGFGGGFFFFFFFDFGFGGGGFFGFFGFFFFGCDGECGGFFDCFGEGGFGGGFB;FGGGGGGGGDGEFE=FFGGGGGGFE=9AGGGFGGFGGGGFFFEGGGECGGGGGGGGFEFCB,GGGFCGGGGGGGGGGGFFDGGGGFGGGGGEGEGGGGGGGGGGGGGGF
@EGRNA1_35
TGGGGAATATTGCGCAATGGGGGAAACTCTGACGCAGCAACGCCGCGTGGGTGATGAAGGTCTTCGGATTGTAAAGCCCTGTTTTCTGGGACGATAATGACGGTACCAGAGGAGGAAGCCACGGCTAACTACGTGCCAGCAGCCGCGGTAATACGTAGGTGGCGAGCGTTGTCCGGATTTACTGGGCGTAAAGGGTGCGTAGGCGGATGTTTAAGTGGGATGTGAAATCCCCGGGCTTAACCTGGGGGCTGCATTCCAAACTGGATATCTAGAGTGCAGGAGAGGAAAGCGGAATTCCTAGTGTAGCGGTGAAATGCGTAGAGATTAGGAAGAACACCAGTGGCGAAGGCGGCTTTCTGGACTGTAACTGACGCTGAGGCACGAAAGCGTGGGTAGCAAACAGG
+
GGGGGGGGGGGGGGGGGGGGGGGGGGG6EFGGGGGGGGGGGGGGGGGGGGGGGGGGGGGGGGGGGGGGGGGGGGGGGGGGGGGGGGGGGGGGCFGGGGGGGGGGGDGGGGGGGGGGGGGGGGGGGGGGGGGGGGGGFGGGGGGGGGGGGDGGGGGGGGGGGGGGGGG40CGGGGGGGGGGGGGGGGGGEGGGGGDGGGGGGGGGGGAFGGGGGGGGDFFFFFGFFFGFGGGGGGGGGFFFFGEGGFGFGGFFFFFEFF#GGGGGGGGFGGGGGGGGGGGGGGGGGFGGGGGFGGGGGGFGGFDGGGGGGGGGGGGGGGGGGGGGGGGGGGGGGGFGGGGGCC:GGGGGGGGGGGGGFFGGGGGGGGGGGGGGGGGGGGGGGGGGGGGGGGGGGGGGGGGGGGGG
@EGRNA1_36
TGGGGAATATTGCACAATGGGCGCAAGCCTGATGCAGCCATGCCGCGTGTATGAAGAAGGCCTTCGGGTTGTAAAGTACTTTCAGCGGGGAGGAAGGCGACAAGGTTAATAACCTTGTCGATTGACGTTACCCGCAGAAGAAGCACCGGCTAACTCCGTGCCAGCAGCCGCGGTAATACGGAGGGTGCAAGCGTTAATCGGAATTACTGGGCGTAAAGCGCACGCAGGCGGTCTGTCAAGTCGGATGTGAAATCCCCGGGCTCAACCTGGGAACTGCATTCGATACTGGCAGGCTAGAGTCTTGTAGAGGGGGGTAGAATTCCAGGTGTAGCGGTGAAATGCGTAGAGATCTGGAGGAATACCGGTGGCGAAGGCGGCCCCCTGGACAAAGACTGACGCTCAGGTGCGAAAGCGTGGGGAGCAAACAGG
+
GGGGGGGGGGGGGGGGGGGGGGGGGGGCGGGGGGGGGGGGGGGGGGGGGGGGGGGGGGGGGGGGGGGGGGGGGGGGGGGGGGGGGGGGGGGGGGGGGGGGGGGGGEGGGGGGGGGGGGGG@FGGGGGGGGGGGGGGGGGGGGGGGGGGGGGGGGGGGGGGFGGGGGG8=EGGGGGGGGGGGGGGGGGGGGGGGEFGGGGGGGGGGG>@FGGGGGGGGFGFGFGFGGGFGGFFFFFGFFFF>FFFFFFFFFFGFGGGGGFGGGGGFFGGGGFGFGGFFGFF=,72GGGGGFGGGGGGGGGFFFGGGGGGGGGGGGGGGGGGGFGGGGGGGGECGGGGGGGGGGGGGGGGGGGGGGGGGGGGGGDGGFC8GGGGGGGGGGGEGGGGGGGGGGGGGGGGGGGGGGGGGGGGGGGGGGGGGGGGGGGGGGGGG
@EGRNA1_37
TGGGGAATATTGCGCAATGGGGGAAACCCTGACGCAGCAACGCCGCGTGAGTGATGAAGGCCTTAGGGTTGTAAAGCTCTGTTATCTGGGACGATAATGACGGTACCAGAGGAGGAAGCCACGGCTAACTACGTGCCAGCAGCCGCGGTAATACGTAGGTGGCGAGCGTTGTCCGGATTTACTGGGCGTAAAGAGTGCGTAGGCGGATGTTTAAGTGAGATGTGAAATACCCGAGCTCAACTTGGGTGCTGCATTTCAAACTGGGCATCTAGAGTGCAGGAGAGGAAAGCGGAATTCCTAGTGTAGCGGTGAAATGCGTAGAGATTAGGAAGAACACCAGTGGCGAAGGCGGCTTTCTGGACTGTAACTGACGCTGAGGCACGAAAGCGTGGGGAGCAAACAGG
+
GGGGGGGGGGGGGGGGGGGFGGGGGGGGGGGGGGGGGGGGGGGGGGGGGGGDGGGGGGGFGGGGFGGGGGGGGGGGGGGGGGGGGGGGGGGGGGGGGGGGGGGGGGGGGGGGGGGGGGGFGGEGGGGGGGGGDGFGGGGGGGGGG#GGDEDFGGGFGGGGGCFGGGGGCEEEGGGGGGEEE?FGGFGGFEEFGGGGGGGDFDCGGGFFFGGGGFFFGCFECFEFFBFGGFFGFCFFEGGGGGGGFCGGGGFGGFCGGGFFGGGGGGGGGGGGF?FGGGGGGGGGGGGGGFGGGGEFFEGGGGGGGGGGGGGGGGGGGGGGGFFGGGGGGGGGGGFGGGGGGGGGGGGGGGGGGFGGGGGGGGGGGGGGGGGGGGGGGGGDGGGGDGGGGGGGGGGGGGGGGGGG
@EGRNA1_38
TGGGGAATATTGCGCAATGGGGGAAACCCTGACGCAGCAACGCCGCGTGGGTGATGAAGGTTTTCGGATCGTAAAACCCTGTTTTCTGGGACGATAATGACGGTACCAGATGAGGAAGCCACGGCTAACTACGTGCCAGCAGCCGCGGTAATACGTAGGTGGCAAGCGTTGTCCGGATTTACTGGGCGTAAAGGGTGCGTAGGCGGATGCTTAAGTGAGATGTGAAATACCTAGGCTTAACTTAGGGGCTGCATTTCAAACTGGGCATCTAGAGTACAGGAGAGGGAAACGGAATTCCTAGTGTAGCGGTGAAATGCGTAGAGATTAGGAAGAACACCAGTGGCGAAGGCGGTTTCCTGGACTGTAACTGACGCTGAGGCACGAAAGCGTGGGGAGCAAACAGG
+
GGGGGGGGGGGGGGGGGGGGGGGGGGGGGGGGGGGGGGGGGGGGGGGGGGGFGGGGGGGGFGGGGGGGGGGGGGGGGGGGFFFGGGGGGGGGGGGGGGGGGGGGGGGGGGGGGGGGGGGFGGGGGGGGGGGGGGGGGGGDGGGGGGGGGGGGGGG<FFGGGGGGG7FGGGGGGGGGGGGGGGGGGGGGGFGGGG9:EGGGGGGGGGGGGGGGFDDG>#GGGFCCFFCFGFFGFGFGFGGGFFGGGFGFEFGGGFFFFFGGGGGFGGGFGFF=8GGGGGGGGGGGGGGGGGGGGGGGGF8GGGGGGEEGGFE9GGGGGGGGGGGFFGGF9CFGGGGFFFDGGGGGGGGGGGGGGGGFGEGGGGFGGFGGGGGGGGGGGGGGGGGGGGGGGGGGGGGGGGGGGGGG
@EGRNA1_39
TGAGGAATATTGGTCAATGGGCGAGAGCCTGAACCAGCCAAGTAGCGTGAAGGATGACTGCCCTATGGGTTGTAAACTTCTTTTATAAAGGAATAAAGTCGGGTATGCATACCCGTTTGCATGTACTTTATGAATAAGGATCGGCTAACTCCGTGCCAGCAGCCGCGGTAATACGGAGGATCCGAGCGTTATCCGGATTTATTGGGTTTAAAGGGAGCGTAGATGGATGTTTAAGTCAGTTGTGAAAGTTTGCGGCTCAACCGTAAAATTGCAGTTGATACTGGATGTCTTGAGTGCAGTTGAGGCAGGCGGAATTCGTGGTGTAGCGGTGAAATGCTTAGATATCACGAAGAACTCCGATTGCGAAGGCAGCCTGCTAAGCTGCAACTGACATTGAGGCTCGAAAGTGTGGGTATCAAACAGG
+
GGGFGGGGGGGGGGGGGGGGGGGGGGGGGGGGGGGGGGGGGGGGGGGGGGGGGGGGGGGGGGGGFGGGGGGGGGGGGGGGGGGGGGGGGGGGGGGGGGGGGGGGGGGGGGGGDGGGGGGGGGGGGGGGGGGGGGGGGGGGGGGGGGGGGGGGGGGGGGGGGGGGGGGGGGGGGGGGGGGGGGGGEGGGGGGGGDDGFFEFGGGGGGGEGGGGFGFFFDG>EFFGFFGFFFFFFFFFFFAFFFFFGFFGGFGGGGGFGGGFFGFFGFGGGGGEFGGGGFGGGGGGGGFGGGGGGGCCGGGGGGGGGGGGGGGGGGGGGGGGGGGGGGGGGGGGGGGGGGFFGGGGFGGGGGGGGGGGGGGGGGGGGGGGGGGGGGGGGGGGGGGGFGGGGGGGGGGGGGGGGEGGGGGGGGGGGGGGGGGGGGGG
@EGRNA1_40
TGGGGAATATTGCACAATGGACGCAAGTCTGATGCAGCGACGCCGCGTGGGGGATGAAGGCTTTCGGGTTGTAAACTCCTTTCAGTACAGAAGAAGCATTTTTGTGACGGTATGTGCAGAAGAAGCGCCGGCTAACTACGTGCCAGCAGCCGCGGTAATACGTAGGGCGCGAGCGTTGTCCGGAATTATTGGGCGTAAAGAGCTCGTAGGCGGTTTGTTGCGCCTGCTGTGAAAGACCGGGGCTTAACTTCGGGGTTGCAGTGGGTACGGGCAGACTAGAGTGTGGTAGGGGTAATTGGAATTCCTGGTGTAGCGGTGGAATGCGCAGATATCAGGAGGAACACCGATGGCGAAGGCAGGTTACTGGGCCATTACTGACGCTGAGGAGCGAAAGCGTGGGTAGCGAACAGG
+
GFGGGGGGGGGGGGGGGGGGGGGGGGGGGGGGGGGGGGGGGGGGGGGGGGGGGGGGGGGGGGGGGGGGGGGGGGGGGGGGGGGGGGGGGGGGGGGGGGGGGGGGGGGGGGGGGGGGGGGGGGGGGGGGGGGGGGGGGGGGGGEGGGGGGGGGGGGGFGGGGGGGGGGGGGGGGGGEGGGGGGG5CFCGGGGFGFFGGGGGGGGGGGGFGGGGFGFGFFGGGBGFGFF?D#FFFFFGGGFGGFBFFGGGFGFGGFGFGGGGGGFGGFGFGGGFGCDGFFFCGGGGGGGGGGGGFGGDGGGGGGGGGGGGGGGGGGGGGGGGGGGGGGGGGGGGGGGGGGGGGGGGGGGGGGGGGGGGGGGGGGGGGGGGGGGGGGGGGGGGGGGGGGGGGGGGGGGGGGGGGGGGGGGGGGG
@EGRNA1_41
TGGGGAATATTGCGCAATGGGGGAAACCCTGACGCAGCAACGCCGCGTGGGTGATGAAGGTTTTCGGATCGTAAAACTCTGTCTTTGGGGACGATAATGACGGTACCCAAGGAGGAAGCCACGGCTAACTACGTGCCAGCAGCCGCGGTAATACGTAGGTGGCAAGCGTTGTCCGGATTTACTGGGCGTAAAGCGCGTCTAGGCGGAAAAGAAAGTCTGATGTTAAAATGCGGGGCTCAACTCCGTATTGCGTTGGAAACTGTTTTTCTAGAGTACTGGAGAGGTGGGCGGAACTACAAGTGTAGAGGTGAAATTCGTAGATATTTGTAGGAATGCCGATGGAGAAGTCAGCTCACTGGACAGATACTGACGCTAAAGCGCGAAAGCGTGGGGAGCAAACAGG
+
EGDEDEGFEGGGGGGEG7FFEGEEGGGFCG@@FGGGGGFGGGGGGGGFGGEGGGGGGFGGEFGGGGGEEFFGGGGCFGGGFGGGGGGFGEGGGGGGGGG9@BFGGGFGFGFGGGGGGGGGCFGGGGGGGGGGGGFGFGGGGGGFGGGGGGGGGGGGFEFECFF=;CGEEEGGGGGGEGGGGGG#GGGGEGGGGGGGG##GDFGGGGEEFFFFEGGGGGGFG#FAFFGDDFDGGGGGGFGGEGFGF>GGGGGGGGFGFFFGGGEGEDFGGGGGGGGGGGGGGGGGGGGGGGFFFCCFGGGGGGGGGGGGGGGGGGEGF=FFE@,EBGFCGGGGGCGGGGFGFGGGFGF@FFGF@FGDCGFFEEGGGGEGGGGGGF<F7GGGGGGGGGGGGGGFGGGGGGGEGGG
@EGRNA1_42
TGGGGAATATTGCACAATGGGCGAAAGCCTGATGCAGCAACGCCGCGTGAGCGATGAAGGCCTTCGGATCGTAAAGCTCTGTCCTAAGGGAAGATAGTGACGGTACCAGAGGAGGAAGCCACGGCTAACTACGTGCCAGCAGCCGCGGTAATACGTAGGTGGCGAGCGTTGTCCGGATTTACTGGGCGTAAAGAGTGCGTAGGCGGAAAAGAAAGTCTGATGTTAAAATGCGGGGCTCAACTCCGTATTGCGTTGGAAACTGCTTTTCTAGAGTACTGGAGAGGTGGGCGGAACTACAAGTGTAGAGGTGAAATTCGTAGATATTTGTAGGAATGCCGATGGAGAAGTCAGCTCACTGGACAGATACTGACGCTAAAGCGCGAAAGCGTGGGGAGCAAACAGG
+
GGGGGGGGGGGFGAFGGGGGGDFGGDCGGGGFGGGGGGGGGEEGGGGGGGGGGFGGGGGFGGGGGGECGGGGGGGGGGGGGGGGGAGGGGGFEGGGGGGADFGGGGGGGGCGCFDGGGGGGGGDEF@FC;FEGGFFFGGG##CGGGECCECFGGGGGGGGFGGGEG:CEEEGGGCE7=EG#?F9CC<;<GCEGGGGGGGG39?FFGFECGGGGGGFGGGEEDFFFGFFF=BBDEFF@FF@?ACFFGDE?GGCFDDGGGDFFGGGGGGFFFGFGFAFFFF?EFGGGGGGGGGGEFAA?,FGGGGFGGGGEGCGFFDGGFCFFAF9FGGFGGFGGGGGGGFGGGGGGGGGFA8CGGGGFGGGGGGGGGGGGGGGGGCGGGGEEGFGFF@+FDFFFCGGCGGGGGG
@EGRNA1_43
TGGGGAATATTGCACAATGGGCGAAAGCCTGATGCAGCAACGCCGCGTGAGCGATGAAGGCCTTCGGGTCGTAAAGCTCTGTCCTCAAGGAAGATAATGACGGTACTTGAGGAGGAAGCCCCGGCTAACTACGTGCCAGCAGCCGCGGTAATACGTAGGGGGCTAGCGTTATCCGGAATTACTGGGCGTAAAGGGTGCGTAGGTGGTTACTTAAGTCAGAAGTGAAAGGCTACGGCTCAACCGTAGTAAGCTTTTGAAACTAAGGGAATTGAGTCCAGGAGAGGGAAGTAGAGTTCCTAGTGTAGCAGTGAAATGCGTAGATATTAGGGGAAATACCAGTTGCCAAGGCGGCTTTCTGGAATGTAACTGACACTGAGGCACGAAAGCGTGTGGGGCGAACAGG
+
FFCEDE,,CFC<FFDECGFG<EFE@:E8C8<F9FE<FFFFDFG@CFEGG::<CCFGGGG<,EFG9=:@4=>:4?@F9,B<CF9FF,,8AF,8E<<EBEFDF@E8BC,,??FFAFGC<CA=+@FB<:<,<F;>BFGG@=FD:FFA>F7:CED,@FF29BEDGDCE7C@;7/=5+4=8>#;6+#2<CF8>C?CFFGGFG#99#7C>#=#;#9<CF##>D0CDD@?=@?:8<<6<*7>D;569???7D;DA#<,-7,3==3@B=FDD9=6+,;,+0,8=DDCFA,D@,,,@4,,,,AA8A,,E9=@,C,,E9FC+?+7=4AF;CFFA,A,55,5B@6,@FE,A9,,57?7+@,,<B6,<,,<@,FFFFC,,,@CC,CCC,,8FFFFB,@@,@@,@:6C@,C;;,C9
@EGRNA1_44
TGGGGAATATTGCGCAATGGGGGAAACCCTGACGCAGCAACGCCCCGTGAGTGATGAAGGTTTTCGGATCGTAAAACTCTGTCTTTGGGGACGATAATGACGGTACCCAAGGAGGAAGCCACGGCTAACTACGTGCCAGCAGCCGCGGTAATACGTAGGTGGCGAACGTTGTCCGGATTTACTGGGCGTAAAGGGTGCGGAGGTGGACGCTTAAGTCAGATGTGAAATACCCGAGCTTAACTTGGGAGTTGCATTTGAAACTGGGCGTCTAGAGTACAGGAGAGGAAAGCGGAATTCCTAGTGTAGCGGTGAAATGCGTAGAGATTAGGAAGAACACAAGTAGCGAAGGCGGCTTTCTGGACTGTAACTGACACTGAGGCACGAAAGCGTGGGGAGCAAACAGG
+
EFGGGDGGGG9FGGGGGGG@EEFCGFF@FDGGGGGGGGGGGGGG+@FFGFGGFDEDFGFCFGFFFEGEGGGGGGGGGGGGGGCGFGG8FEDGGGGDECGGGGGGGGFCGGGFFGEGGGGCEFG7C>FEFFCFEGCFGGGGCCG#GGCE#GFGFGG9#=CF#GGGDGGGGFGGFFGEC9EEGGG#C>FGGE#DFFGGGEC#:CEECF:6#EGG#:DGFGGGGA=>FFC###FFGDCDFGFGBFBGCF>DDDFDFFDDC@BG?BFEC:DCFGGFGGGGFGFDA?,8FEB+DD9FDFFC?FGGEE+GEDGGGGFFCGGGGGGEGGGGGGGGFEGGFGGFFCGGGGGEEEEGGGGGFFGGGGFEFGGGGGF@,CGFFGGGGFGGGGFF:F7GGGF<AGGGGGGDGGFC
@EGRNA1_45
TGGGGAATATTGCACAATGGGCGAAAGCCTGATGCAGCAACGCCGCGTGAGCGATGAAGGCCTTCGGGTCGTAAAGCTCTGTCCTCAAGGAAGATAATGACGGTACTTGAGGAGGAAGCCCCGGCTAACTACGTGCCAGCAGCCGCGGTAATACGTAGGAGGCGAGCGTTGTCCGGAATTACTGGGTGTAAAGGGTGAGTAGGCGGGCATGCAAGTCAGATGTGAAAGCGCACGGCTTAACTGTGGTAAGCATTTGAAACTGTTAGGCTTGAGTGGAGGAGAGGAGAATGGAATTCCTAGTGTAGTAGTGAAATGCGTAGATATTAGGAAGAACATCAGTGGCGAAGGCGGTTTAGTGGACTGCAACTGACGCTGAGGCACGAAAGCGTGGGGAGCAAACAGG
+
GGGGGGGGGGGGGGGGGGGGGGGGGGGGGGGGGGGGGGG,EFGGGGGGGGGGGGGGGGFFGGGGGGGGGGGGGGGGGGGGGGGGGGFFGGCFFGGGGGGGGGGGFGGGGGGGGGGGGGGGGGGGGGGGGGGGGGGGGGGGGGGGGGGGGGG,CFGCEGG,5<<FEGEGGG*;A?EDDGGGGGGGGEFECCFGFF8EE###=?EDED*#*1:EFGGFGFGGGGGDCFG*##=3+=9##+CCFDFFD;3:8GGGGFGFCGGFFD@+++8FGGGD@+@)*DGGFEA@,,=4,GGGGGGGGGFGGFFE8,9GEGGGGGGFFE=,GGGGGGFE?,FFB6C,E,GGGGGGGGGECFB,:,,,GFEF@99GGGGGGGDGGGFF@,GFFFGGGDGGGGGGGGGGGGGGGGG
@EGRNA1_46
TGAGGAATATTGGTCAATGGGCGAGAGCCTGAACCAGCCAAGTAGCGTGAAGGATGACTGCCCTATGGGTTGTAAACTTCTTTTATAAAGGAATAAAGTCGGGTATGCATACCCGTTTGCATGTACTTTATGAATAAGGATCGGCTAACTCCGTGCCAGCAGCCGCGGTAATACGGAGGATCCGAGCGTTATCCGGATTTATTGGGTTTAAAGGGAGCGTAGATGGATGTTTAAGTCAGTTGTGAAAGTTTGCGGCTCAACCGTAAAATTGCAGTTGATACTGGATGTCTTGAGTGCAGTTGAGGCAGGCGGAATTCGTGGTGTAGCGGTGAAATGCTTAGATATCACGAAGAACTCCGATTGCGAAGGCAGCCTGCTAAGCTGCAACTGACATTGAGGCTCGAAAGTGTGGGTATCAAACAGG
+
EC<FFGGGGGGFFFGEGGDEFFGGGEEFFGGGGGGFFGGFF@FGAEBFCCFFC@=EFE<CFCFE,EC<F=?BFEFEG,?FDGGF?FGF<B?FFFGFFGF9FFGDGDGG9EFGDGGCFF7EFFGGFFGDGGGGF;ADDGFGGG7CEDFGGDFFGGGEGGGGFGCEE#EGGGGGDFG5BEFCGGGG5CEGEG5CGCDD?9;4;DCFFEC#C7EC@BB<99ECC=EECBFEBCCCCFFFFBFFFF;>CFFFD<5=FFA9#77GGGGFCDGGD@DCDFFFC:=@=8GGGGGGGFFGGGGGGGFF6GFFCGECGCDFFDGEGGFGDGEC7GEGGFGCCEE8GGGGGEGCFFGGCGGFGGEGGFGGGGGGFEFEFCEGEFE9FFC<F<FFGGFAEDEFGFFGGEEFGGGF9GFCFCEEDGGGGGFEGECF
@EGRNA1_47
TGGGGAATATTGCACAATGGGCGAAAGCCTGATGCAGCAACGCCGCGTGAGCGATGAAGGCCTTCGGGTCGTAAAGCTCTGTCCTCAAGGAAGATAATGACGGTACTTGACGAGGAAGCCCCGGCTAACTACGTGCCAGCAGCCGCGGTAATACGTAGGGGGCTAGCGTTATCCGGAATTACTGGGCGTAAAGGGTGCGTAGGTGGTTTCTTAAGTCAGAAGTGAAAGGCTACGGCTCAACCGTAGTAAGCTTTTGAAACTAGAGAACTTGAGTGCAGGAGAGGAGAGTAGAATTCCTAGTGTAGCGGTGAAATGCGTAGATATTAGGAGGAATACCAGTAGCGAAGGCGGCTCTCTGGACTGTAACTGACACTGAGGCCCGAAAGCGTCGGGAGCAAACAGG
+
GGGGGGGGGGGGGGGGGGGG,FFDGGGGGGGGGGGGCFGGGGGGGGGGDGGGGGGGFGGGGGGGGGGGGGGGGGGGGGGGGGGGFGGGGGGGGGGGGGGGGGGGGGGGGG,CFGGEFFDFGGDGGDFGGGGGGGGFFGGFGGGGGGGGGGGF#GGGFGGGGCEGGGGGCEGGGGGGGFGFGG9<FDGGGGGGGGGGGGG:EGFGGGGFE?CGFFFCGGGGGGFGGGFFGGGGGGGGGGGFFFGGGFFGGGGGFG#GGGFFGGGGGGGFFFGGGGFGFGFDFF?DFGGGGFFGFCGGGGGGGGE@>7FCGGGGGGGFFGGFGGGGGGGFFFCGFGGGGGDGGGGGGGGGGFGGGF9GGGFFGDGFGGGGGFGGGGGGFF:6GFGGDGGFB4GGGGGGGGGGEDF
@EGRNA1_48
TGGGGAATATTGCGCAATGGGGGAAACCCTGACGCAGCAACGCCGCGTGAGTGATGAAGGTTTTCGGATCGTAAAACTCTGTCTTTGGGGACGATAATGACGGTACCCAAGGAGGAAGCCACGGCTAACTACGTGCCAGCAGCCGCGGTAATACGTAGGTGGCAAGCGTTGTCCGGATTTACTGGGCGTAAAGAGTATGTAGGTGGGCATTTAAGTCAGATGTGAAATTCCCGGGCTTAACCTGGGAGCTGCATTTGATACTGGGTGTCTAGAGTGCAGGAGAGGAAAGTGGAATTCCTAGTGTAGCGGTGAAATGCGTAGAGATTAGGAAGAACACCAGTGGCGAAGGCGACTTTCTGGACTGTAACTGACACTGAGATACGAAAGCGTGGGTAGCAAACAGG
+
GGGGGGGGGGGGGGEGGGGGGGGGGGGGGFGGGGGGGGGGGGGGGGGGGGG<FFGGGGGGGGGGGGGGGGGGGGGGGGGGGGGGGGGGGGGGGGGGGGAFDFGGGGGGGGGGGGEDDEGGGGGGGGGGGGGGGFGGGGGGG>FGGGGGGGDFGGGGGCGFGGGGGGGGGFEEFGGEGGGGGGGGGGGGFGGGGCFCEFFFGGFFFFGGGGGGGGGFGFCF@CFGFGFGFFFFFGGGGGGGGGGGGFGFFF@:;CG#DDEDFFGFGGGGGGFGGGGGGGGGGGGGGGFGGGGGGGFGGGGGGGGGGGGGFGGGGDGGGGGGGGGGGGGF9GGGGGGGGGGGGGGFEFGDGGGGGGGGGGGGGGGGGGGGGGGGGGGGGGGGGGGFCEGF;GGGGGGGGGGGGGGG
@EGRNA1_49
TGGGGAATATTGCGCAATGGGGGAAACCCTGACGCAGCAACGCCGCGTGAGTGATGAAGGTTTTCGGATCGTAAAACTCTGTCATTAGGGACGATAATGACGGTACCTAATGAGGAAGCCACGGCTAACTACGTGCCAGCAGCCGCGGTAATACGTAGGTGGCAAGCGTTGTCCGGATTTACTGGGCGTAAAGAGTATGTAGGTGGGCATTTAAGTCAGATGTGAAATTCCCGGGCTTAACCTGGGAGCTGCATTTGATACTGGGTGTCTAGAGTGCTGGAGAGGAAAGTGGAATTCCTAGTGTAGCGGTGAAATGCGTAGAGATTAGGAAGAACACCAGTGGCGAAGGCGACTTTCTGGACTGTAACTGACACTGAGATACGAAAGCGTGGGTAGCAAACAGG
+
FGFGGGGGDFG,CFEEFGGGDFFGGGGGGG<EGGGDGGG,FEGGGGGGEGGGFCFGGGGGGF9FGGGDGGGGGGGGGGGGAFGGCFGGGGGFGFFGEGGGGDCGFGGGGGFFGGGCFGGGFGG+CFGGGGGGGGFGF?CGGFGFGEGGGFGFEDCFFCE#=FD@EGGCCBBF>CGGGCFG?FCFGCEFEGCEG=EECFGGFEFFDC:FF=FDEGFCGAE=C?CC<?FGGGGGGGGGCGGGGGGFF=FDGFDFFGEDGD@4FDFGGGGE@?<F==+,3*DF9DACGDFCCECFGGGEGGFEGFDE>ECGGGGGE87GFEC?<9GGFFGGGGGGGGFEACGGGFDCGGGFF7GGGFEC6FGGFFCFGGGGGGGGGGGFCGGGGFCGFDGCGFCE9FAFEEFF@GGF
@EGRNA1_50
TGGGGAATATTGCGCAATGGGGGAAACCCTGACGCAGCAACGCCGCGTGAGTGATGAAGGTTTTCGGATCGTAAAACTCTGTCTTTGGGGACGATAATGACGGTACTTGAGGAGGAAGCCCCGGCTAACTACGTGCCAGCAGCCGCGGTAATACGTAGGGGGCTAGCGTTATCCGGAATTACTGGGCGTAAAGGGTGCGTAGGTGGTTTTTTAAGTCAGAAGTGAAAGGCTACGGCTCAACCGTAGTAAGCTTTTGAAACTAGAGAACTTGAGTGCAGGAGAGGAGAGTAGAATTCCTAGTGTAGCGGTGAAATGCGTAGAGATTAGGAAGAACACCAGTGGCGAAGGCGACTTTCTGGACTGTAACTGACACTGAGATACGAAAGCGTGGGTAGCAAACAGG
+
GGGGGGGGGGGGGGGGEGGGGGGGGGGGGGGGGGGGGGGGGGGGGGGGGGGGGGGGGFGGDGGGGGGGGGGGGGGGGGGGGFGGGGGGGGGGGGGGGGGGGGGGGGGGGGGGGGGGGGGGGGGGGGGGGGGGGGGGGGGG#GGGGGGGGGGFFGGCGGGGGGGGAFGECE>FGGGGGGGGGGGGGGGGGGGGGGGGGGGGGGGGGGFFGGGGFGFGFFGFGFGGFFGGFFFGGGGGFDFFGGGGGGGGGGFGGGGGFGGGGGGGGFFFFGGGGGGGGFCGGGGGGGGGGGGGGGGGGGGGGGGGGGGGGGGGGGGGGGGGGGGGGGGGGGGGGGGGGGF=EGGGGCGGGGGGGGGGGGGGGGGGGGGGGGGGGGGGGGGGGGGGGGGGGGGGGGGGGGGGGGG
@EGRNA1_51
TGGGGAATATTGCACAATGGGCGAAAGCCTGATGCAGCAACGCCGCGTGAGCGATGAAGGCCTTCGGGTCGTAAAGCTCTGTCCTCAAGGAAGATAATGACGGTACTTGAGGAGGAAGCCCCGGCTAACTACGTGCCAGCAGCCGCGGTAATACGTAGGGGGCTAGCGTTATCCGGAATTACTGGGCGTAAAGGGTGCGTAGGTGGTTTTTTAAGTCAGAAGTGAAAGGCTACGGCTCAACCGTAGTAAGCTTTTGAAACTAGAGAACTTGAGTGCAGGAGAGGAGAGTAGAATTCCTAGTGTAGCGGTGAAATGCGTAGATATTAGGAGGAATACCAGTAGCGAAGGCGGCTCTCTGGACTGTAACTGACACTGAGGCACGAAAGCGTGGGGAGCAAACAGG
+
GGGGGGGGGGGGGGGGGGGGGGGGGGGGGGGGGGGGGGGGGGGGGGGGGGGGGGGGGGGGGGGGGGGGGGGGGGGGGGGGGGGGGGGGGGGGGGGGGGGGGGGGGGGGGGGGGGGGGGGGGGGGGGGGGGGGGGGGGGGGGGGGGGGGGGGGGGGGGGGGGGGGGGGGGGGGGGGGGGGGGGGFGFGGGFGGGGGGGGGFFGFGGGFFFGFFFFFFFFFFFFFFFFFFFFGFFGFFFGGGGFGGGFGGGGGGGGGGGGFFCGGGGFFGGGGGGGGGGGGGGGGGGGGGGGGGGGGGGGGGGGDGGGGGGGGGGGGGGGGGGGGFFGGGGGGGGGGGGGGGGGGGGGGGGGGGGGGGGGGGGGGGGGGGGGGGGGGGGGGGGGGGGGGGGGGGGGGGGGGGGGG
@EGRNA1_52
TGGGGAATATTGCACAATGGGCGAAAGCCTGATGCAGCAACGCCGCGTGAGCGATGAAGGCCTTCGGGTCGTAAAGCTCTGTCCTCAAGGAAGATAATGACGGTACTTGAGGAGGAAGCCCCGGCTAACTACGTGCCAGCAGCCGCGGTAATACGTAGGCGGCTAGCGTTATCCGGAATTACTGGGCGTAAAGGGTGCGTAGGTGGTTTTTTAAGTCAGAAGTGAAAGGCTACGGCTCAACCGTAGTAAGCTTTTGAAACTAGAGAACTTGAGTGCCGGAGAGGAGAGTAGAATTCCTAGTGTAGCGGTGAAATGCGTAGATATTAGGAGGAATACCAGTAGCGAAGGCGGCTCTGTGGACTGTAACTGACACTGAGGCACGAAAGCGTGGGGAGCAAACAGG
+
FGGGGGGGGGGGGGGEGGGFGGGGGGGGGGGGGGGGEGG8FGGGGGGGGGGFGGGGGGGGGGGGGGGGGDGGGGGGGGGFGGGFGGGGGGCCFFGGGGG,FFGGGGGGGGGGGGGGGGGGGDGGCFEGGGGGDGGGGGGGGGFGGGDGGG7CGFGFFFE,==FFEGGGGCDFGGGGGGGGFGGGGEFEGGGB@E@CGFGCD@;AFGEFFFFE<FFFFFE>E?B=CEGFF>GGG#?+GDGDCEDGGFFGGGDDCFFGFGGFGFFCFEFDFGFF=061)==D6D?FDGGFGGGDGGFE9GGGFGDGGEAF9FGECDECEE=FGFDGGGGGGGGGGGFFDGGFEDGGGGGGGGFGFFB6GGGGGGGGGGGGGGGGGGFGFGGGGGGGGGGGGGGGGGGGGGGGGGF
@EGRNA1_53
TGGGGAATATTGCGCAATGGGGGAAACCCTGACGCAGCAACGCCGCGTGAGTGATGAAGGCCTTAGGGTTGTAAAGCTCTGTTATCTGGGACGATAATGACGGTACCAGAGGAGGAAGCCACGGCTAACTACGTGCCAGCAGCCGCGGTAATACGTAGGTGGCGAGCGTTGTCCGGATTTACTGGGCGTAAAGAGTGCGTAGGCGGATGTTTAAGTGAGATGTGAAATACCCGAGCTCAACTTGGGTGCTGCATTTCAAACTGGGCATCTAGAGTGCAGGAGAGGAAAGCGGAATTCCTAGTGTAGCGGTGAAATGCGTAGAGATTAGGAAGAACACCAGTGGCGAAGGCGGTTTCCTGGACTGTAACTGACGCTGAGGCACGAAAGCGTGGGTAGCAAACAGG
+
GGGGGGGGGGGGGGGGGGGGGGGGGGGGGGGGGGGGGGGGGGGGGGGGGGGGGGGGGGGGGGGGGGGGGGGGGGGGGGGGGGGGGGGGGGGGGEGGGGGGGGGGGGGGGGGGGGGGGGGGGGGGGGGGGGGGGGGGGGGGGGGGGGGGGGGGGGGGGGGGGGGGGGGGGGGGGGGGGGGGGGGGFFGGGGGGGGGGGGGGGGFGGGGGGGEGFGGGGFGFFGFGGGGGGFGFFGGGGGGFGGGGGFGFGGGGGFGGGGGGGFD?GGGGGGFGGFGGGGGGGGGGFGGGGGGGGGGGGGGGGGGGGGGGGGGGGGGGGGGGGFGGGCGGGGGGGGGGGGGGGGGGGGGGGGGGGGGGGGGGGGGGGGGGGGGGGGGGGGGGGGGGGGGGGGGGGGGGGGGGGGGG
@EGRNA1_54
TGGGGAATATTGCGCAATGGGGGAAACCCTGACGCAGCAACGCCGCGTGGGTGATGAAGGTTTTCGGATCGTAAAACCCTGTTTTCTGGGACGATAATGACGGTACCAGATGAGGAAGCCACGGCTAACTACGTGCCAGCAGCCGCGGTAATACGTAGGTGGCAAGCGTTGTCCGGATTTACTGGGCGTAAAGGGTGCGTAGGCGGATGCTTAAGTGAGATGTGAAATACCTAGGCTTAACTTAGGGGCTGCATTTCAAACTGGGCATCTAGAGTACAGGAGAGGGAAACGGAATTCCTAGTGTAGCGGTGAAATGCGTAGAGATTAGGAAGAACACCAGTGGCGAAGGCGGTTTCCTGGACTGTAACTGACGCTGAGGCACGAAAGCGTGGGTAGCAAACAGG
+
CFGGGGGGGGGGGCGGGGGGGGGGGGGGGGGGGGGGGGGGGGGGGGGGGGGFGGGGGGGGEGGFGGGGGGGGGGGGGGGGGGG9FFGGFEGGGGGGGGGGGGCFGGGGGGGGGGGGGGGGGGGGGGGGGGGGGGGGCFGFF>DGGGGGEGGGGFGGFFGGDFDF#GGDEGFFFFGGDGGGEF7FGGFED=FCFGGGDGGGGGGGGFBDGAFCD?@#GGFAFGFGFFGGFGFGFFGGGFFFFFFFGGGFGGGGGGGFGGGGGGGGFGGGGGGGGGGGGGGGGGGGFGGGGGGGGGGGFFGGGGGGGGGGGGGGDGGGGGGGGGGGGGGGGGGGGGGGGGGGGGGGGEEEGGGDGGGGGGGGGGGGGGGGGGGGGGGGGGGGGGGGGGGGGGGGGGGGGGGGGGGG
@EGRNA1_55
TGGGGAATATTGCACAATGTGCGAAAGCCTGATGCAGCAACGCCGCGTGAGCGATGAAGGCCTTCGGGTCGTAAAGCTCTGTCCTCAAGGAAGATAATGACGGTACTTGAGGAGGAAGCCCCGGCTAACTACGTGCCAGCAGCCGCGGTAATACGTAGGGGGCTAGCGTTATCCGGAATTACTGGGAGTAAAGGGTGCGTAGGTGGTTTTTTAAGTCAGAAGTGAAAGGCTACGGCTCAACCGTAGTAAGCTTTTGAAACTAGAGAACTTGAGTGCAGGAGAGGAGAGTAAAATTCCTAGTGTAGCGGTGAAATGCGTAGATATTAGGAGGAATACCAGTAGCGAAGGCGGCTCTCTGGACTGTAACTGACACTGAGGCACGAAAGCGTGGGGAGCAAACAGG
+
<F@FDGG,EFGAA@FGCFD,CCFGGGGFFG@FGFGF@EFFGDEFGGGCFEDFGGGGDEFGGDE,EFCGF@=CFEFEABFFFFGCEGF@FFGGG<?FGFGGGGG+AB,:CFGGFG:+FEFGFF7EG>GFFGCFCFFFGGGGGFGFFGG7CEGGFGGG?:BF5=EEFCFG:*18EFGEGCC69C6<@9#1#8?E==#+<#EG#DDBCC:#8329>?GG7C7:07#20##5?:*:95?#@#?@7CGFFCDB66=@BC@GGGF@F:GFC@?BDFD8?6GD=+GCGGGF8E44,C,GFGCC9FFGF@GEGEFGGFGC7GDGAFGGGGFCFEEA,9,C@,6<FACFBCD,CGGGGGGGCFFE,,FE,EFCAFEEFFGGGGF9GGFEC9D7FGGGGEGFFC,<E@C6FEE
@EGRNA1_56
TGGGGAATATTGCACAATGGAGGAAACTCTGACGCAGCAACGCCGCGTGGGTGATGAAGGTCTTCGGATTGTAAAGCCCTGTTTTCTGGGACGATAATGACGGTACCAGAGGAGGAAGCCACGGCTAACTACGTGCCAGCAGCCGCGGTAATACGTAGGTGGCGAGCGTTGTCCGGATTTACTGGGCGTAAAGGGTGCGTAGGCGGATGTTTAAGTGAGATGTGAAATACCCGAGCTCAACTTGGGTGCTGCATTTCAAACTGGGCATCTAGAGTGCAGGAGAGGAAAGCGGAATTCCTAGTGTAGCGGTGAAATGCGTAGAGATTAAGAAGAACACCAGTGGCGAAGGCGACTTTCTGGACTGTAACTGACACTGAGATACGAAAGCGTGGGTAGCAAACAGG
+
EC9EFEEGGGGCFGGGFGG8<FFFFGGGFGF9<FC@CEGFCBCFDE:@CFGEFD<FGGGGGA?CFF=:FGFGEFGGGFFGFGGGGG9FGGF==:BFFGGADB+>3+CDCDG?E+>FFFF8FGCC>:C<DFCFGGGGGGGGFGG:CFFB>*4@CGGG9C@>?:#GD6BCDFBEFEGG79EFG9<2@>@CG53>@CG>CGGGFDC=CFE@C7ACACCEGFC;E@CGCFG7FCFFD6D>=FFFGGGGGFGGGDGFFFFF?9EFFDFEA4C:FCFGCD=@2FF?;98CGGGGGGGFFE9A8@@4E@++EGGGGFEEE@@ECFDGGDFEE53,FGGGEFE,CFFFC:EFA@,7EGCFEEEFCEGFFC@<<C<F,,C9GFAECFC<E,GGF:EEGGGGGGGGCGGGGFDF
@EGRNA1_57
TGGGGAATATTGCGCAATGGGGGAAACCCTGACGCAGCAACGCCGCGTGAGTGATGAAGGCCTTAGGGTTGTAAAGCTCTGTTATCTGGGACGATAATGACGGTACCAGAGGAGGAAGCCACGGCTAACTACGTGCCAGCAGCCGCGGTAATACGTAGGAGGCGAGCGTTGTCCGGATTTACTGGGCGTAAAGAGTGCGTAGGCGGATGTTTAAGTGAGATGTGAAATACCCGAGCTCAACTTGGGTGCTGCATTTCAAACTGGGCATCTAGAGTGCAGGAGAGGAAAGCGGAATTCCTAGTGTAGCGGTGAAATGCGTAGAGATTAGGAAGAACACCAGTGGCGAAGGCGGCTTTATGGACTGTAACTGACGCTGAGGCACGAAAGCGTGGGGAGCAAACAGG
+
GGGGGGGGGGGGGGGGGGGGGGGGGGGGGGGGGGGGGGGFGGGGGGGFGGGGGGGGGGGGGGGGGGGGGGGGGGGGGGGGGGGGGGGGGGGGGGGGGGGGGGGGGGGGGGGGGGGGGGGGGGGGGGGGGGGGGGGGGGGGGGGGGGGGGGGGGGGGGGG#FGGGGGGGEGGEGGGGGGGGGGGGGGGGGGDGGGGGGFGEGGGGGGFFFGFGFGFFFGGGGGGGFFFFGGCFGGGGGGGGGGGGGGFGGGGGGGGGGGGGGFFGGGGGGGGGGFF@:8DGGGGGGGGGGGGGGGGGGGFEGGEGGGGGGGGGGGGGGGE=,CFFGGGGGGGGGGGGGGGGGGGGGGGGGGGGGFFA,GGGGGGGGGGGGGGGGGGGGGGGGGGGGGGGGGGGGGGGGGGGGGGG
@EGRNA1_58
TGGGGAATATTGCGCAATGGGGGAAACCCTGACGCAGCAACGCCGCGTGAGTGATGAAGGTTTTCGGATCGTAAAACTCTGTCTTTGGGGACGATAATGACGGTACCCAAGGAGGAAGCCACGGCTAACTACGTGCCAGCAGCCGCGGTAATACGTAGGTGGCAAGCGTTGTCCGGATTTACTGGGCGTAAAGAGTATGTAGGTGGGCATTTAAGTCAGATGTGAAATTCCCGGGCTTAACCTGGGAGCTGCATTTGATACTGGGTGTCTAGAGTGCAGGAGAGGAAAGTGGAATTCCTAGTGTAGCGGTGAAATGCGTAGAGATTAGGAAGAACACCAGTGGCGAAGGCGACTTTCTGGACTGTAACTGACACTGAGATACGAAAGCGTGGGTAGCAAACAGG
+
E@FGGGGGGGGFG@FCGGFGGGGGGGGGGGGFGEGECFDGGEGGGGG@EEEGCFGGGGGGGGGGGGGEGGGGGGGGGFFFFGGGGGGGGGGGGGGGGGGGFGG=EGCECDCGGCFGGGFGGGGGGGGGGGGGECFGFFGGGGGGGGGGBEGGGGEFDFDBGGGGGG9=D;EFFGGE5EEGGFGG@EGGCEGFGGG?F@FFGGGGGGGCFGGGGFFGGFGFEFFGFGCFFGB@GFDGFFF@BFGGD:FGFGFFFF=FFGEFFFGFFF:DDFDFDF=CDEGFAGGGFF=CFDD9GFGFFFEDFCGGDGGGFFGGGGEDGGGGFDFFF<CGFBDGGGEAD@<GEGGCGGEGGGGGGF<AC9GFFFGFCGGGFGF@9GGFAGF8FGGGF@FCFCGGGAFGGGFF9GGF
@EGRNA1_59
TGGGGAATATTGCACAATGGGCGAAAGCCTGATGCAGCAACGCCGCGTGAGCGATGAAGGCCTTCGGGTCGTAAAGCTCTGTCCTCAAGGAAGATAATGACGGTACTTGAGGAGGAAGCCCCGGCTGACTACGTGCCAGCAGCCGCGGTAATACGTAGGTGGCAAGCGTTGTCCGGATTTACTGGGCGTAAAGAGTATGTAGGTGGGCATTTAAGTCAGATGTGAAATTCCCGGGCTTAACCTGGGAGCTGCATTTGATACTGGGTGTCTAGAGTGCAGGAGAGGAAAGTGGAATTCCTAGTGTAGCGGTGAAATGCGTAGAGATTAGTAAGAACACCAGTGGCGAAGGCGACTTTCTGGACTGTAACTGACACCGAGATACGAAAGCGTGGGTAGCAAACAGG
+
GGGGGGGGGGGGFGGGGGFGGGGGGGGFGGGGGDFGGGGGGGGFGDGGGGGGGGGGGGGGGGGGGCFGGGGGGGGFGCAFFGFEGGFFEGFGGGFFFEFGCFGFDCEGFEGGFGEGGGGFGGGGGG+@FFFCFEG7CFGGGG7FGEGCF@ECFFG:FGD?FGFFFFCE<C>EFGCC>>FFFGGGGGFEEE?FEGGFEFEFFFFCF<ECAFFF@=FGDFFFF>GFFGF#G?=DFFG#CFFFFGGGGFFEGGFBGGGDGGGFFGGGGGFDGGFGGGGGGGFGFGFCGGFFGGGGGGGGFGGGGGGGGGGGGGFGGGGGGGGGGGGGGFGFDGGGDGFGGGGGEGGFGGGGGGGGGGGGGGGGGGGGGGGGGGGGGGGGGGGGGGGGGGGGDGGGGGGGGGGGGGGG
@EGRNA1_60
TGGGGAATATTGCACAATGGGCGCAAGCCTGATGCAGCCATGCCGCGTGTGTGAAGAAGGCCTTCGGGTTGTAAAGCACTTTCAGTCGTGAGGAAGGTAGTGTAGTTAATAGCTGCATTATTTGACGTTAGCGACAGAAGAAGCACCGGCTAACTCCGTGCCAGCAGCCGCGGTAATACGGAGGGTGCGAGCGTTAATCGGAATTACTGGGCGTAAAGCGCATGCAGGTGGTTTGTTAAGTCAGATGTGAAAGCCCGGGGCTCAACCTCGGAATAGCATTTGAAACTGGCAGACTAGAGTACTGTAGAGGGGGGTAGAATTTCAGGTGTAGCGGTGAAATGCGTAGAGATCTGAAGGAATACCGGTGGCGAAGGCGGCCCCCTGGACAGATACTGACACTCAGATGCGAAAGCGTGGGGAGCAAACAGG
+
FFGGGGGGGGGGGGGGGGGGGGGGGFCGGGFGGGGGGGGFGGCG7FGGGGGGGFGGGGGGGGGGGGGDGGGEGFFGGGGGGGGBGFGGGGFGGF8EFFGGFGFDEFFC<FFFGGGGGGGFGFFFFGDGGGGGGGGG<FGCDFGFGGFGEEGCGGGGGDD*CFFFCFGGGGGD5BEGGFGGG8*81/3CEEDEGGEECEF>57>CFFGGGD:CDCGB>BGCGD@DGGFGFG?BFEC@F=:EFFFFE?CCFBF?D>;BEFFFFFFGE75>?@CFFGF7FFC7GGGFCGFCFCAFGFDDFGGGGDGGFDGGCCEDGGFGD9FDGGE=FCGGGDGCFGGCFGF@>GGF=GFGFEFGFDFGFGGCGDGFF@CFA<?BGGDGF+F7FEFFEDF<FFGGFGGFFCFEGGGDGGFFGFFGGGGGFCGGGGEEGEGGE
@EGRNA1_61
TGGGGAATATTGCGCAATGGGGGAAACCCTGACGCAGCAACGCCGCGTGAGTGATGAAGGTTTTCGGATCGTAAAACTCTGTCTTTGGGGACGATAATGACGGTACCCAAGGAGGAAGCCACGGCTAACTACGTGCCAGCAGCCGCGGTAATACGTAGGTGGCAAGCGTTGTCCGGATTTACTGGGCGTAAAGAGTATGTAGGTGGGCATTTAAGTCAGATGTGAAATTCCCGGGCTTAACCTGGGAGCTGCATTTGATACTGGGTGTCTAGAGTGCAGGAGAGGAAAGTGGAATTCCTAGTGTAGCGGTGAAATGCGTAGAGATTAGGAAGAACACCAGTGGCGAAGGCGACTTTCTGGACTGTAACTGACACTGAGATGCGAAAGCGTGGGTAGCAAACAGG
+
GGGGCEGGFFCFDGGDGGGCFECGGGFCFGG@FGGECCGGGDGGGGGGGFGFGFGFGCEFFGGGGGGEGFGGGFGGGGGG9<,?FEFGGGCEGGGGGCGDGE7FFGDFDDFGGFGDGGGGGCFGGEEFFGGGGGFCFGDG@D#BC:@FFFFFGGGF9CF:FF=F;>CECEECFGDGE#CGFGFCGFACAE?EEGCE#EECCFDGGGE;F=CFGFG@CCEFGGGGG#ACGGCG#GGGDGGGF8DFG>F=#FGFEFGFDGF?CFFCGGGFAGGFGGFFGGGGGGGGGGGGGFGGEE,@FFE9GFGGEGEFFFGFEGGGGGFAFGFFCFFFGGGGGGGGGGGC@FDGGGFGGECDGGGGGGGGFEGFGGFGGGGFFGF9FFB8,GGF:GGGGFGEGGGGGFGGCGGG
@EGRNA1_62
TGAGGAATATTGGTCAATGGACGAGAGTCTGAACCAGCCAAGTAGCGTGAAGGATGACTGCCCTATGGGTTGTAAACTTCTTTTATACGGGAATAAAGTGCAGTATGTATACTGTTTTGTATGTACCGTATGAATAAGGATCGGCTAACTCCGTGCCAGCAGCCGCGGTAATACGGAGGATCCGAGCGTTATCCGGATTTATTGGGTTTAAAGGGAGCGTAGGCGGATGCTTAAGTCAGTTGTGAAAGTTTGCGGCTCAACCGTAAAATTGCAGTTGATACTGGATATCTTGAGTGCAGTTGAGGCAGGCGGAATTCGTGGTGTAGCGGTGAAATGCTTAGATATCACGAAGAACTCCGATTGCGAAGGCAGCCTGCTAAGCTGCAACTGACATTGAGGCTCGAAAGTGTGGGTATCAAACAGG
+
EGGGGGGCGGGGGFGFGGGGGGGGGGG<FFFGGFGGGGGGGGGGGGGGGGGGGGGGGGGFEFG,CAFGGGGGGGGGGG<FGFGGGGGGGGGGGGGGGGFGGGGGGGGGGGGGGGGGGGGGFGGGGGGGGFFGFFGGGGGGGGFGGGGGGGGGGGGGGGGGGGGGGGGGGGGGGGGGGGGDCGGGGGDGGGGGGFDGEFECFG7CGG=EEFGGGFDGGGGFDDGFFFEEFFFFFFFFFFFFFFFBFFDDFGGGGGGGGGEF?GGGF<FGGFFGGFDEFDGFGFGDAFDEDDGGGGGGGGFGGGGGGGGCGGGFGCEGGGD=?GDGGGGFFFFACGGGGGGFGFGGGGEGFF9GGFEEGGGGGGGDGGGGFCGDGGGGGFECGGGGGGDGGGGGGFGGGGGGGGFAFC:GGGFFGGGGGGGGGFGF
@EGRNA1_63
TGGGGAATATTGCACAATGGGCGAAAGCCTGATGCAGCAACGCCGCGTGAGCGATGAAGGCCTTCGGGTCGTAAAGCTCTGTCCTCAAGGAAGATAATGACGGTACTTGAGGAGGAAGCCCCGGCTAACTACGTGCCAGCAGCCGCGGTAATACGTAGGGGGCTAGCGTTATCCGGAATTACTGGGCGTAAAGGGTGCGTAGGTGGTTTTTTAAGTCAGAAGTGAAAGGCTACGGCTCAACCGTAGTAAGCTTTTGAAACTAGAGAACTTGAGTGCAGGAGAGGAGAGTAGAATTCCTAGTGTAGCGGTGAAATGCGTAGATATTAGGAGGAATACCAGTAGCGAAGGCGGCTCTCTGGACTGTAACTGACACTGAGGCACGAAAGCGTGGGGAGCAAACAGG
+
GGGGGGGGGGGGGGGGGGGGGGGGGGGGGGGGGGGGGGGGGGGGGGGGGGGGGGGGGGGGGGGGGGGGGGGGGGGGGGGGGGGGGGGGGGGGGGGGGGGGGGFGGGGFGGGGGGGGGGGGGGGGGGGGGGGGGGGGGGGGGGGGGGGGGGGGGGGGGGGGGGGGGGGGEGGGGGGGGGGGGGGGEGGGGGGFGGGGGGFFFFGFGGDFGGGGEEFFFGFFGFFFFGGFGGGFGGGGGGGGGGGFGGGGFFGGGGAGGGFEGFGGFBFGGGFGGGGGGGGFGGFGGGGGGGGGGFGGGGGGGGGGGGGGGGGGGGGGGGGGGGGGGGGGGGGGGGGGGGGGGGGFGGGGGGGGGGGGGGGGGGGGGGGGGGGFGGGGGGGFGGGGGGGGGGGGGGGGGGGGGGG
@EGRNA1_64
TGGGGAATATTGCGCAATGGGGGAAACCCTAACGCAGCAACGCCGCGTGGGTGATGAAGGTCTTCGGATTGTAAAGCCCTGTTTTCTGGGACGATAATGGCGGTACCAGAGGAGGAAGCCACGGCTAACTACGTGCCAGCAGCCGCGGTAATACGTAGGTGGCTAGCGTTGTCCGGATTTACTGGGCGTAAAGGGTGCGTAGGCGGATGTTTAAGTGGGATGTGAAATCCCCGGGCTTAACCTGGGGGCTGCATTCCAAACTGGATATCTAGAGTGCAGGAGAGGAAAGCGGAATTCCTAGTGTAGCGGTGAAATGCGTAGAGCTTAGGAAGAACACCAGTGGCGAAGGCGGCTTTCTGGACTGTAACTGACGCTGAGGCACGAAAGCGTGGGTAGCAAACAGG
+
GGGGGGGGGGGGGGGGGEFFFGGGGGGGDF-6CCFGGGGGGGGEGGGGGGGGGGGGGGGGGGGCFFGEGGGGGAFFCFGGGGGGGGGGGGGAFGEGEGF->FGG7CFGGGGGFCC@CGGG8FGGGGGGGGGGGGFFGGGGGGGGGGGG<CEFGGG#GGDCGGG#:B9CEECGEGGGGEGGEGDF#FFEGGGGGGGGCDFEDGGGFGAEG:>ECCCFGGGFG#FFFFGG??#5C7CFFGC><E?5>DF>GD?>GDFFGFBF#D:GFE>FGGDD9GGGGDCGFFDDFECGEFGFEGFE,9FF?GGEC84,E,GFFCFGFECFEA9,;GGGGGGGGGGGGGGGGGGGGGGDGEGFEEEC@EFGFDFFAFFCECCGFA<FCFF8GGGGGF:EF9GGGFCCGGGGGGGG
@EGRNA1_65
TGGGGAATATTGCGCAATGGGGGAAACCCTGACGCAGCAACGCCGCGTGAGTGATGAAGGTTTTCGGATCGTAAAACTCTGTCTTTGGGGACGATAATGACGGTACCCAAGGAGGAAGCCACGGCTAACTACGTGCCAGCAGCCGCGGTAATACGTAGGTGGCAAGCGTTGTCCGGATTTACTGGGCGTAAAGAGTATGTAGGTGGGCATTTAAGTCAGATGTGAAATTCCCGGGCTTAACCTGGGAGCTGCATTTGATACTGGGTGTCTAGAGTGCAGGAGAGGAAAGTGGAATTCCTAGTGTAGCGGTGAAATGCGTAGAGATTAGGAAGAACACCAGTGGCGAAGGCGACTTTCTGGACTGTAACTGACACTGAGATACGAAAGCGTGGGTAGCAAACAGG
+
GGGGGGGGGGGGGGGGGGGGGGGGGGGGGGGGCGGGGGGGGGGGGGGGGGGFGGGGGGGGFFGGGGGGGGGG?FGGGGFGGGGGGGGFGGGGGGGGGGGGGGDCFGGGGGGGGGGGGFF<FFGGGGGGGGGGEGGCFGFGGGGGFGGGGGGGGFFGG?E<FDGGGGGGG>FGGGGGDE>FFFDFFGGEC?EFGGFFEFGFGFFFGDGGGGGGGGGEFFGGFFFFFFGGFFGGGFGGFFFGGGGGGGFGGGGGGFGGGGGGFFCF#GFGFGFGGGGFDGGGGGGGGGECGFGGGGGGGFEGGGGGGGGGGGGGGGGGGGGGGGGGGGGGGGGFGGGGDFGGGGGGGGGGGGGGGGGGGGGGGGFGGGFGGGGGGGGGGGGGGGGGGGGGGGGGGGGGGGGGGGGG
@EGRNA1_66
TGGGGAATATTGCGCAATGGGGGAAACCCTGACGCAGCAACGCCGCGTGAGTGATGAAGGCCTTAGGGTTGTAAAGCTCTGTTATCTGGGACGATAATGACGGTACCAGAGGAGGAAGCCACGGCTAACTACGTGCCAGCAGCCGCGGTAATACGTAGGTGGCGAGCGTTGTCCGGATTTACTGGGCGTAAAGAGTGCGTAGGCGGATGTTTAAGTGAGATGTGAAATACCCGAGCTCAACTTGGGTGCTGCATTTCAAACTGGGCATCTAGAGTGCAGGAGAGGAAAGCGGAATTCCTAGTGTAGCGGTGAAATGCGTAGAGATTAGGAAGAACACCAGTGGCGAAGGCGGCTTTCTGGACTGTAACTGACGCTGAGGCACGAAAGCGTGGGTAGCAAACAGG
+
GFGGGGGGGGGGGGGGGGGGGGGGGGGGGGGGGGGGGGGGGGGGGGGGGGGGGGGGGGGGGGFGGGGGGGGGGGGGGGGGGGGGGGGGGGGGGGGGGGGGGGGGGGGGGGGGGGGGGGGFFGGGGGGGGGGFGGGGGGGGGGGGGGGGGGGGGGGGGGGGGGGGGGGGEGGGGGGGGGGFDFGGGGGGGFGGGFGGGGGFGGGGGGEEGFEGFGFGFFGFGFGGFFGGGFGGGFGFGGGGGGGGGGGGGGGFGGGFGGGGGGGGGGGGGGGDGGGGGGGGGGGGGGGGGFGGGGGGGGGGGGGGGGGGGGGGGGGGGGGGGGGGGGGGGGGGGGGGGGGGGGGGGGGGGGGGGGGGGGGGGGGGGGGGGGGGGGGGGGGGGGGGGGGGGGGGGGGGGGGGGGGG
@EGRNA1_67
TTGGGAATATTTCGCAATGGGGGAAACCCTGACGCAGCAACGCCGCGTGAGTGATGAAGGCCTTAGGGTTGTAAAGCTCTGTTATCTGGGACGATAATGACGGTACCAGAGGAGGAAGCCACGGCTAACTACGTGCCAGCAGCCGCGGTAATACGTAGGTGGCGAGCGTTGTCCGGATTTACTGGGCGTAAAGAGTGCGTAGGCGGATGTTTAAGTGAGATGTGAAATACCCGAGCTCAACTTGGGTGCTGCATTTCAAACTGGGCATCTAGAGTGCCGGAGAGGAAAGCGGAATTCCTAGTGTAGCGGTGAAATGCGTAGAGATTAGGAAGAACACCAGTGGCGAAGGCGGCTTTCTGGACTGTAACTGACGCTGAGGCACGAAAGCGTGGGGAGCAAACAGG
+
E,,-@<FFFGF;EECCEEGGGGGGGGGFGFFFG:EE+@FGGGGGGGGGG,CEFAEFFGFGCGGGGGGGEFEEFGGGGFGGGGGGEFEGGGGGGGGGGGGGGGEE<FDFFGDGGGGGGGFGGGGGGD:CFFCFCDFFGGGDFFFGG7CFG:FFGG:2>FCFDCFG:<C@B8E<CFGGGGGGGG#GG>CEEEC8@CGG7#EEGE=#GG8#E9CC?CFGGCC7CFCF=A:FDFCFD3FCCFCFGFFFFF:?7?F#CFDFFGFGEG#D9?DF@A=GDC=6))D?;GGGEGECECDFGGF88C,,F?CC@>+FE9FGF>CEFGGEF=GGGGGGGGFGFE?FF8=?7GFAGGEFEGGEFE@@EFGGGGGGFCE@,FCEFE8FFF@,GEEFF@7@:<GGGFCF<GGGFGGG
@EGRNA1_68
TGGGGAATATTGCGCAATGGGGGAAACCCTGACGCAGCAACGCCGCGTGAGTGATGAAGGTTTTCGGATCGTAGAACTCTGTCTTTGGGGACGATAATGACGGTACTAGAGGAGGAAGCCACGGCTAACTACGTGCCAGCAGCCGCGGTAATACGTAGGTGGCAAGCGTTGTCCGGATTTACTGGGCGTAAAGGGTGCGTAGGTGGTTTCTTAAGTCAGAAGTGAAAGGCTACGGCTCAACCGTAGTAAGCTTTTGAAACTAAGAGACTTGAGTGCAGGAGAGGAGAGTAGAATTCCTAGTCTAGCGGTGAAATGCGTAGAGATTAGGAGGAATACCAGTTGCGAAGGCGGCTCTCTGGACTGTAACTGACACTGAGGCACGAAAGCGTGGGGAGCAAACAGG
+
FGGFGEGGGGGFGGGEECEFGGGGGGGGGGGGGGGGGGGGGEEEEFGFC@EEFFGGGGGGEFAFGGGGGGGGGBFGGGGGGGGFGGGGGGGGGGGGGGGFGGGG@>DFG9<FGGGGGGGGGGEEDGGGGGGGGGGGCFGGGGCGGDG#4#FGGGGCFGGGGFGFC#=C;CBEFGGCC<EFFFGGFGGGEGGGFDFG<EEFEDDAFF<FGGFEFBFCFFFEF#FEFGGGFGGGFFGF<DFG#GGGDFFGFFFFF#FGGGGGGGGGFD;3FGGGGGGDGGCFFGGFE5FGGGGGGFEEE=C96*FGGGGGGGGGFFEGGGEC5,FEGGGGGGGGFFEEFGGGGGGGECCGCGGGGGGGGGGGFGGGFFGGGGGFFGGGGGGGGGGGCEDGGGGFGGGGGGGGGGG
@EGRNA1_69
TGGGGAATATTGCACAATGGGCGAAAGCCTGATGCAGCAACGCCGCGTGAGCGATGAAGGCCTTCGGGTCGTAAAGCTCTGTCCTCAAGGAAGATAATGACGGTACTTGAGGAGGAAGCCCCGGCTAACTACGTGCCAGCAGCCGCGGTAATACGTAGGGGGCTAGCGTTATCCGGAATTACTGGGCGTAAAGGGTGCGTAGGTGGTTTTTTAAGTCAGAAGTGAAAGGCTACGGCTCAACCGTAGTAAGCTTTTGAAACTAGAGAACTTGAGTGCAGGAGAGGAGAGTAGAATTCCTAGTGTAGCGGTGAAATGCGTAGATATTAGGAGGAATACCAGTAGCGAAGGCGGCTCTCTGGACTGTAACTGACACTGAGGCACGAAAGCGTGGGGAGCAAACAGG
+
GGFGGGEG<FGFGFGGGGG@FFF@@FEFGGGGGAFEGGGGGEGGGGGGGEGGGDGE?FGGGGGGGGEGGGGGGFCBFFGGGGGGGGGGGGFGGGGGGGCFGGGGGGGGDFFFGECGCFGGGGDGGGGGGGGGCF<FGCFGGEGGG#GGGCGGGG?ECFEGCGEGFGGGG#G#GGCEE>CFCF#FCFGGGGDFGFEGGGGEDDDGGGDGGCCGGFEGFFFFFFFFFGFC>>F@?DD?GEFFFFGFGGFFFAFFF=AGGGFEFGGGGFFFBFGCGDD=GGGGGGGGGGGGEGFFA,?8E8GGGGGGGEGGDGGGF7GGGFFGFDGGFGGGGGGGD9GGFGF:EGGGGGGFEGGCA,DECGGGFFGGGGFFGGGFGGGGGGEFFGGGGF@GGGGGGGGFGGGFGGG
@EGRNA1_70
TGAGGAATATTGGTCAATGGGCGAGAGCCTGAACCAGCCAAGTAGCGTGAAGGATGACTGCCCTATGGGTTGTAAACTTCTTTTATAAAGGAATAAAGTCGGGTATGCATACCCGTTTGCATGTACTTTATGAATAAGGATCGGCTAACTCCGTGCCAGCAGCCGTGGTAATACGGAGGATCCGAGCGTTATCCGGATTTATTGGGTTTAAAGGGAGCGTAGATGGATGTTTAAGTCAGTTGTGAAAGTTTGCGGCTCAACCGTAAAATTGCAGTTGATACTGGATGTCTTGAGTGCAGTTGAGGTAGGCGGAATTCGTGGTGTAGCGGTGAAATGCTTAGATATCACGAAGAACTCCGATTGCGAAGGCAGCCTGCTAAGCTGCAACTGACATTGAGGCTCGAAAGTGTGGGTATCAAACAGG
+
GGGGGGGGGGG<FGCGFGGDFFGEGGGGGGGGGGGGGGFGFGGGGGGGGGGGGGGGEFGGFFFFFFGGDE:FFFFGDCCDFGG9FGDEGG<F<FGGGEEECFGGGGGCGGGCGFGGGGGFEGGGGGFGFAFGFGGFGGCF9FE:FGGGGGAFGGGGGGGGGGGGGECFEFFGCFFFGGGCEC?FCGGGGDEDF7B85;ECGGGGG=EEFEEDCG?CCCFFFFFFGGFFCCFECEBGFFFFFEFFFB9FDFGGBGGGFDDFDF>7GFFFFGFFGGFFE,8=8FDGGFGFGGGGGGGD,FGGEGDFGEEEE=,FGGGGGGGGDGGGGGGGGGGGGGGGFCFGGGGGGGGGGGGGGGEF:GGGGGGGGGGGGEGGGGFB,GGFGGGGGFGFGGFGGGGGFGEE8GGFGGGGGGFFGGGGGGGGGGGG
@EGRNA1_71
TGGGGAATATTGCGCAATGGGGGAAACCCTGACGCAGCAACGCCGCGTGAGTGATGAAGGTTTTCGGATCGTAAAACTCTGTCTTTGGGGACGATAATGACGGTACCCAAGGAGGAAGCCACGGCTAACTACGTGCCAGCAGCCGCGGTAATACGTAGGTGGCAAGCGTTGTCCGGATTTACTGGGCGTAAAGAGTATGTAGGTGGGCATTTAAGTCAGATGTGAAATTCCCGGGCTTAACCTGGGAGCTGCATTTGATACTGGGTGTCTAGAGTGCAGGAGAGGACAGTGGAATTCCTAGTGTAGCGGTGAAATGCGTAGATATTAGGAAGAATATCAGTGGCGAAGGCGGCTCTCTGGACTGCAACTGACGCTGAGGCACGAAAGCGTGGGGAGCAAACAGG
+
FGGGGGGGGGGGGGGGGGFGGGGGGGGGGGGCFGGGGGGGGGGGGGGFF?FFGGGGGGGGGGGDCFGGGGGGGCEGGGGGFFGGGGGGGGGGGGGGGGG<FFGEGFGGGGFGGGGGGGGGGFGGGGGGGGGGGGGGGFFGGGGFEGGFEEGFGGGGGFGGGGGGFF@EBEGEGGGGECEGGGGGGGGEEEGFGGG@>9EBBFGGGGGGFGGGDBECFFGFEFE9=7:DCCC=@#GE3F@FA#FFDA8FGFFFFF#DFGGFGGGGE?FFF?9??FGGGGFD;GFD@3*FFD;GGGGGGDE;E8<@7GGGFFGGGGEGGGEFC59;GFGGGGGGGFEE,FFGEGGGGDGGGGGGGFGCGGGGGGGGGGGGGGCGGFFGGGGFGGGGGCGGGFGGGFGDGGGGGGGG
@EGRNA1_72
TGGGGAATATTGCGCAATGGGGGAAACCCGGACGCAGCAACGCCGCGTGAGTGATGAAGGCCTTAGGGTTGTAAAGCTCTGTTATCTGGGACGATAATGACGGTACCAGAGGAGGAAGCCACGGCTAACTACGTGCCAGCAGCCGCGGTAATACGTAGGTGGCAAGCGTTGTCCGGATTTACTGGGCGTAAAGGGTGCGTAGGCGGATGCTTAAGTGAGATGTGAAATACCCGAGCTCAACTTGGGTGCTGCATTTCAAACTGGGCATCTAGAGAGCAGGAGAGGAAAGCGGAATTCCTAGTGTAGCGGTGAAATGCGTAGAGATTAGGAAGAACACCAGTGGCGAAGGCGGCTTTCTGGACTGTAACTGACGCTGAGGCACGAAAGCGTGGGGAGCAAACAGG
+
6CF@FECC@<E<-@F:+BEF8C::@CFG:+@@@FGE:CA<FE:FGGDCCC:C?FEGFAEEFCEFFC@F=FEEG9FEGFAE<B<CFF9,9FCGFC7FEGDB9F++BFCDAFGDD+<FF@ECE:*@C1>?BFCF:FFF*<>:F,,:*:*<4CE?FGD9C:@BFFFGGGGGB8CEGGEE##>CCGGG6C>CGDGFGGDCDCDD#DEFDGCCGG8FCEC?FECEEF#7E69=F=@@6FC<>FFFGGCFFFFGFFGFFFFFFGFGDFF985FE?F=26+,8DA?GFDGGEDC=4,E;@E,8EF@4,,+>++>EAC4,4+CCFE@,9,C,FAGFEFF,B,=5FB,4,4,F=7CFGEF8@GF<FC,,E,<,6,E8,88+@E8C,6,,6B667C+F@@C8GFCAC,C6CC<,
@EGRNA1_73
TGGGGAATATTGCACAATGGGCGAAATCCTGATGCAGCAACGCCGCGTGAGCGATGAAGGCCTTCGGGTCGTAAAGCTCTGTCCTCAAGGAAGATAATGACGGTACTTGAGGAGGAAGCCCCGGCTAACTACGTGCCAGCAGCCGCGGTAATACGTAGGGGGCTAGCGTTATCCGGAATTACTGGGCGTAAAGGGTGCGTAGGTGGTTTTTTAAGTCAGAAGTGAAAGGCTACGGCTCAACCGTAGTAAGCTTTTGAAACTAGAGAACTTGAGTGCAGGAGAGGAGAGTAGAATTCCTAGTGTAGCGGTGAAATGCGTAGATATTAGGAGGAATACCAGTAGCGAAGGCGGCTCTCTGGACTGTAACTGACACTGAGGCACGAAAGCGTGGGGAGCAAACAGG
+
GGGGGGGGGGGGGGGGGGGGGGGGGGGGGGGGGGGGGGGGGGGGGGGGGGGGGGGGGGGGGGGGGGGGGGGGGGGGGGGGGGGGGGGGGGGGGGGGGGGGGGGGGGGGGGGGGGGGGGGGGGGGGGGGGGGGGGGGGGGGGGGGGGGGGGGGGGGGGGGGGGGGGGGGGGGGGGGGGG#GGGGGGGGGGGGGGGGGGGGGGGG#GGEGGGFGGGGGGGGGGGGGGGFGGGFFFGFGGGGGFGGFFGFGGGGGGGGGFGFGGGGGFFGGFFGGGGGGGGGGGGGGGGGGGGGGGGGGGGGGGGGGGGGGGGGGGGGGGGGGGGGGGGGGGGGGGGGGGGGGGGGGGGGGGGGGGGGGGGGGGGGGGGGGGGGGGGGGGEGGGGGGGGGGGGGGGGGGGGGGGGG
@EGRNA1_74
TGGGGAATATTGCGCAATGGGGGAAACCCTGACGCAGCAACGCCGCGTGAGTGATGAAGGTTTTCGGATCGTAAAACTCTGTCATTAGGGACGATAATGACGGTACCTAATGAGGAAGCCACGGCTAACTACGTGCCAGCAGCCGCGGTAATACGTAGGTGGCAAGCGTTGTCCGGATTTACTGGGCGTAAAGAGTATGTAGGTGGGCATTTAAGTCAGATGTGAAATTCCCGGGCTTAACCTGGGAGCTGCATTTGATACTGGGTGTCTAGAGTGCAGGAGAGGAAAGTGGAATTCCTAGTGTAGCGGTGAAATGCGTAGAGATTAGGAAGAACACCAGTGGCGAAGGCGACTTTCTGGACTGTAACTGACACTGAGATACGAAAGCGTGGGTAGCAAACAGG
+
GGGGGGGGGGGGGGGGECFFGGGGGFFGGGGGGGGDGGGGGGGGGGGGGGGGGGGGGGGGGFGGGGGEFFGGGGGGGGGGGFGGGGGGFG?FGGGGGGGGGGGGGGGGFFFCFFFCFGGGGGGGGGGGGGGGGGCFFGGGGEFCEECAEEGGGG>BEFCF#GGGGGCGGEGEFFGE=EGG#GGGG59CG9EGFF*:FC>CFFFF?FDFFFEGG?99=CFFFFF?BFFFFFFFDFGF@GGFFD??>F?=6=8AGGGD=8DFFGDFGGFFEGGGGGDGGGGGGGGGFE,ADE9B8GGGGFFFFGGGGGGGGFE@,CCC,GECEGECGGGFGGGGGFFE@GGFCGEFGFEDGEEFAGGGGGFCCC;C<FFFFFGFF<FGGGGGGGGFCCGGGGGGGGGGGFGEGGGG
@EGRNA1_75
TGGGGAATATTGCGCAATGGGGGAAACCCTGACGCAGCAACGCCGCGTGGGTGATGAAGGTTTTCGGATCGTAAAACCCTGTTTTCTGGGACGATAATGACGGTACCAGATGAGGAAGCCACGGCTAACTACGTGCCAGCAGCCGCGGTAATACGTAGGTGGCAAGCGTTGTCCGGATTTACTGGGCGTAAAGGGTGCGTAGGCGGATGCTTAAGTGAGATGTGAAATACCTAGGCTTAACTTAGGGGCTGCATTTCAAACTGGGCATCTAGAGTACAGGAGAGGGAAACGGAATTCCTAGTGTAGCGGTGAAATGCGTAGAGATTAGGAAGAACACCAGTGGCGAAGGCGGTTTCCTGGACTGTAACTGACGCTGAGGCACGAAAGCGTGGGTAGCAAACAGG
+
GGGGGGGGGGGGGGGGGGGGGGGGGGGGGGGGGGGGGGGGGGGGGGGGGGGGGGGGGGGGGFFGGGGDGEGGGGGGGGGGGGGGGGGGGGGGGGGGGGGGGGGGGGGGGGGGGGGGGGGGGGGGGGGGGGGGGGGGGGGGGGGGGGGGGGGGGGGEGGGGGGGFGGGG=EGG#GDGEGGGGGGGGGGGGGGGGGFFDGGGGFGGGGGGGGGGGGGGGGGGGFGGFFGFFFGGGFGGFFFFGGFGGGFGGGGGGGGGGFFGGGGGGGGFFGFGGGFF?GGGFGGGGGGGGGGGGGGGGGGFGGGGGGGGGGGGGGGGGGGGGGGGDGGGGGGFGGGGGGGFGGGGGGGGGGGGGGGGGGGGGGGGGGGGGGGGGGGGGGGGGGGGGGGGGGGGGGGGGGGGGGGG
@EGRNA1_76
TGGGGAATATTGCGCAATGGGGGAAACCCTGACGCAGCAACGCCGCGTGGGTGATGAAGGTTTTCGGATCGTAAAACCCTGTTTTCTGGGACGATAATGACGGTACCAGATGAGGAAGCCACGGCTAACTACGTGCCAGCAGCCGCGGTAATACGTAGGTGGCAAGCGTTGTCCGGATTTACTGGGCGTAAAGGGTGCGTAGGCGGATGCTTAAGTGAGATGTGAAATACCTAGGCTTAACTTAGGGGCTGCATTTCAAACTGGGCATCTAGAGTACAGGAGAGGGAAACGGAATTCCTAGTGTAGCGGTGAAATGCGTAGAGATTAGGAAGAACACCAGTGGCGAAGGCGACTTACTGGACTGTAACTGACGCTGAGGCATGAAAGCGTGGGTAGCAAACAGG
+
GGGGGGGGGGGGGGGGDGDFGGGDGGGGGGGCGGGGGGGGGGGCFGEGGEC@=4CFGGGGGGGGFGG@@FFGGFGGGGGFFGGFGG9DAFFFEGDGGGFGGE7>DEFGGGGGG,>FCFE3DFGGGGGGG,DAFDFG7>AF,>A2=C<FGG82?FCB:CEC#B@FF9BCCEEGFG>GGGGCCGCFFCDC>8EGGGGCCE77#=:=E<ACEGDGDA:FFFFC>EFEFFFB=6;@,AFFCFFFGGFFECFGFFEFGFF==DEDCGFGGGFFF@E=+E:GFGDCGGGGGFF=8FFFGGGE@9EEFGGGGGDGGGGGGGCGFF;FGGGGGGGFFAFFGGGGGGGGGGGGGGGGGDGGGGGGFEGGGGGGGGFGEEGGGFFF<<GGGGGFGGGEEFGGGGGGGFE<GGGG
@EGRNA1_77
TGGGGAATATTGCGCAATGGGGGAAACCCTGACGCAGCAACGCCGCGTGAGTGATGAAGGCCTTAGGGTTGTAAAGCTCTGTTATCTGGGACGATAATGACGGTACCAGAGGAGGAAGCCACGGCTAACTACGTGCCAGCAGCCGCGTTAATACGTAGGTGGCGAGCGTTGTCCGGATTTACTGGGTGTAAAGAGTGCGTAGGCGGATGTTTAAGTGGGATGTGAAATCCCCGGGCTTAACCTGGGGGATGCATTCCAAACTGGATATCTAGAGTGCAGGAGAGGAAAGTGGAATTCCTAGTGTAGCGGTGAAATGCGTAGAGATTAGGAAGAACACCAGTGGCGAAGGCGACTTTCTGGACTGTAACTGACACTGAGATACGAAAGCGTGGGTAGCAAACAGG
+
CFGGECFGFFF<F-@@@@C8FFGGGGG8B<@@FE@C@BGGGCEGGGG>FBF,BFF<FBE8FFFFFGGGGF+BFG,<,9EF?FF,,C<FFFFCGGFEEFGFBFFC@>9<@D=F,:<+@BCCBF@FGG*D:FGCE>73>D7FFFG777:C::;ECGC298B+,141:E5C*=)*/1*?2;EE:@CF6;0;<9;><59#7#99CGD9:)*/:?4>>7F#7#@9=@#C*9<:606@>D==FD=61#D=6?6B#=8D?=>=3@9@8AFB?3,=9FD?=D1D=F6E;A=@4,A@4,>=A4=,@,,FFCEB787E@9F,7C8+CGCE;GGGFAC9,=@<FE8GFGFB,:7GFC4B@CGGFFECC9CFF9<DCF;C,EE9GGEFCGGFEF@C:F@:FCFEFCEF<AEFCE6,
@EGRNA1_78
TGGGGAATATTGCACAATGGGCGAAAGCCTGATGCAGCAACGCCGCGTGAGCGATGAAGGCCTTCGGGTCGTAAAGCTCTGTCCTCAAGGAAGATAATGACGGTACTTGAGGAGGAAGCCCCGGCTAACTACGTGCCAGCAGCCGCGGTAATACGTAGGGGGCTAGCGTTATCCGGAATTACTGGGCGTAAAGGGTGCGTAGGTGGTTTTTTAAGTCAGAAGTGAAAGGCTACGGCTCAACCGTAGTAAGCTTTTGAAACTAGAGAACTTGAGTGCAGGAGAGGAGAGTAGAATTCCTAGTGTAGCGGTGAAATGCGTAGATATTAGGAGGAATACCAGTAGCGAAGGCGGCTCTCTGGACTGTAACTGACACTGAGGCACGAAAGCGTGGGGAGCAAACAGG
+
EGGDGEGGGGGGGGGFGFGGGGGGGGGGGGGGGCGGFGFGGGDCFGGGCFGGGGGGGGGGGGGGGFGGGGFGGGGGGCGGGGGGGGGGGGGGGGGGGGGFGGGGGGGFCFGGGDEGGGGGGGEGGGGGGGGGGGCCGGGGGGG9FEFFGGGGGFGGGG7DFGGGGGGGGGGGGGGGDEGGFGFGGGGGGGEGGEGEFFGGGGGFFGFFFGFEFFFFFFFGE==@GFFFGGFDGGGGEBFFGGGFGFEFGGGFGGGGGGGGGGGFFGGGGGFGGGGGGGGGGGGGGGGGGGGGGF?GGGGGGGGGGGFFDGFFCDGGGGGGGGGGFGGGGGGFD9FGGGGGGGGGEGGGGFFEEGGGGGGGGGGGGGGGGGGGGGGGGGFGGGGGGGGGGGGGGGGGGGGGGGG
@EGRNA1_79
TGAGGAATATTGGTCAATGGGCGAGAGCCTGAACCAGCCAAGTAGCGTGAAGGATGACTGCCCTATGGGTTGTAAACTTCTTTTATAAAGGAATAAAGTCGGGTATGCATACCCGTTTGCATGTACTTTATGAATAAGGATCGGCTAACTCCGTGCCAGCAGCCGCGGTAATACGGAGGATCCGAGCGTTATCCGGATTTATTGGGTTTAAAGGGAGCGTAGATGGATGTTTAAGTCAGTTGTGAAAGTTTGCGGCTCAACCGTAAAATTGCAGTTGATACTGGATATCTTGAGTGCAGTTGAGGCAGGCGGAATTCGTGGTGTAGCGGTGAAATGCTTAGATATCACGAAGAACTCCGATTGCGAAGGCAGCCTGCTAAGCTGCAACTGACATTGAGGCTCGAAAGTGTGGGTATCAAACAGG
+
FGEGGGGGGGGGGGGGGGGGGGGGGGGGGGGGGGGGGGGCGGGGGGGGGGGGGGGGGGGGGGGGGGGFGGGGGGGGGGGGGGGGFGGGGGGGGGGGGGGGGGGGGGGGGGGGGGGGGGGGGGGGGGGGGGGGGGGGGFGGGGGGGGGGGFGGGGGGGGGGGGGGGGGGGGGGGGGDGGGGGGGGBEGGGGFFGGGGEEEFDDGGGGGEEFE=CFGGGGDGGGGGGG=FFEFGFFFGFFFFFFFF?EFFFFG@FFGGCGGGGGGFGFFFFGGGGGGGGGGGGGGGGGGGGGFGGGGGGGGGGGGGGGGGGFGGGGGGGGGGGGGGGGGGGGGGGGGGGGGGGGGFF@GGGGGGGGGGGGGGGGGGGGGGGGGFGGGGGGGGGGGGGGGGGGGGGGGGGGFCGGGGGGGGGGGGGGGGGGGGGGGG
@EGRNA1_80
TGGGGAATATTGCACAATGGGCGAAAGCCTGATGCAGCAACGCCGCGTGAGCGATGAAGGCCTTCGGGTCGTAAAGCTCTGTCCTCAAGGAAGATAATGACGGTACTTGAGGAGGAAGCCCCGGCTAACTACGTGCCAGCAGCCGCGGTAATACGTAGGTGGCAAGCGTTGTCCGGATTTACTGGGCGTAAAGGGTGCGTAGGCGGATGCTTAAGTGAGATGTGAAATACCTAGGCTTAACTTAGGGGCTGCATTTCAAACTGGGCATCTAGAGTACAGGAGAGGGAAACGGAATTCCTAGTGTAGCGGTGAAATGCGTAGAGATTAGGAAGAACACCAGTGGCGAAGGCGGTTTCCTGGACTGTAACTGACGCTGAGGCACGAAAGCGTGGGTAGCAAACAGG
+
GGGGGGGGGGGGGFGGGGGGFEGGGGGGGGGGGGGGGGGGGGGGGGGGGGGGGGGGGGGGGFGFDGGDGGGGGGGGGGGGGGGGGGGGGGGGGGGGGGGGGGGFGGGGGGGFFGGGGGGGGGGCEEGGGGGGGGGGGGGGGG#GGGCFE>ECGGGFGFGGFFGGGGGGGGGGGGEGC?EGGGGGGGG?>DGGGGGGGGGGCDD#GCCFEGGGGGGFGGGFFGFGFGGGBFGFFFFFFGFFFCGCGFF?>DBFFFFFEGGFFFFF0AGGCDFDD=9GGGGGFGGGGGGGFECGGGGGGGGGGGGGGGGGGGGGGGDGGGGGGGGGGGGGGGGFGGGFGGGGGGGGGGGGGGGGFFGGGGGGGFGGGGGCGDGGGGGFFFF,GGGGEGF:@GGGGGGGGGGGGGGG
@EGRNA1_81
TGGGGAATATTGCACAATGGGCGGAAGCCTGATGCAGCAACGCCACGTGAGCGATGAAGGCCTTCGGGTCGTACAGCTCTGTCCTCAAGGAAGATAATGACGGTACTTGAGGAGGAAGCCCCGGCTAACTACGTGCCAGCAGCCGCGGTAATACGTAGGGGGCTAGCGTTATCCGGAATTACTGGGCGTAAAGGGTGCGTAGGTGGACGCTTAAGTCAGAAGTGAAAGGCTACGGCTCAACCGTAGTAAGCTTTTGAAACTAGAGAACTTGAGTGCAGGAGAGGAGAGTAGAATTCCTAGTCTAGCGGTGAAATGCGTAGAAATTAGGAGGAATACCAGTAGCGAAGGCGGCTCTCTGGACTGTAACTGACACTGAGGCACGAAAGCGTGGGTTGCAAACAGG
+
<AFGGGGGGGGGGC@CFFEFCGGEGGGGGGGGGGGGGGGFGGGG+8FFGGGGEEEGFGGGGGGGGFGCFGDGG+BEGGDGGGGFE?FGGGFGFCGGGGGGGGGCGGGGFGGGGGGBDDGGGGGGGGGFGGFGGFFGGG<#:FFGGGGGGGGG#GGFBFEGGGGGG#5CFCFCGGGGGEGGCEFGGE#GEEGFFCGGCCEDDDGFGGGGGG:#FC;@CCFFF#FFFDD>DFCGFGFGFGFGFGBC@FGFFGFFFFFFFFDCFGFFFF@GFFGGGDCFGGGFFGGFD>=D=,AGGFCGCFED=0=7GGFACGGGGEED9E=C5,GGGCGGGGGGFEFGGFGGEGGGFCGGGGFEGFFGGGGFGGGGGGGGGGGFGGGGGGGGGGGGGGEF:FGFC<GGGGGGGGG
@EGRNA1_82
TGGGGAATATTTCGCAATGGGGGAAACCCTGACGCAGCAACGCCGCGTGAGTGATGAAGGCCTTAGGGTTGTAAAGCTCTGTTATCTGGGACGATAATGACGGTACCAGAGGAGGAAGCCACGGCTAACTACGTGCCAGCAGCCGCGGTAATACGTAGGTGGCGAGCGTTGTCCGGATTTACTGGGCGTAAAGAGTGCGTAGGCGGATGTTTAAGTGAGATGTGAAATACCCGAGCTCAACTTGGGTGCTGCATTTCAAACTGGGCATCTAGAGTGCTGGAGAGGAAAGCGGAATTCCTAGTGTAGCGGTGAAATGCGTAGAGATTAGGAAGAACACCAGTGGCGAAGGCGGCTTTCTGGACTGTAACTGACGCTGAGGCACGAAAGCGTGGGGAGCAAACAGG
+
GGGGGGGGGGG-CFGGGGGGGGGGGGGGGGGGGGGGGGGGGGGGGGGGGGGGGGGGGGGGGGGGGGGGGGGGGGGGGGGGGGGGGGGGGGGGGGGGGGGGGGGGGGGGGGGGGGGGGGGGGGGGGGGGGGGGGGGGGGGGGGGGGGGGGGGGGGGGGGGGGGGGGGGGGGGGGGGGDGGGGGGGGGGGGGGGGGFFGFG#GGBFGGG#GGGGGFFGGGGGGGGGGGGGFGGGDDFGGGGGGGFGGGFGGGGGGGGGGGGGGGGFGFGFAGGGGF==0*FGGGGGGGGGGGGGGGGFGGGGGGGGGGGGGGGGGGEGGGGGGGGFGGGGGGGGGGGGGGGGGGGGGGGGGGGGGGGGGGGGGGGGGGGGGGGGGGGGGGGGGGGGGGGGGGGGGGGGGGGGGGGG
@EGRNA1_83
TGGGGAATATTTCGCAATGGGGGAAACCCTGACGCAGCAACGCCGCGTGGGTGATGAAGGTTTTCGGATCGTAAAACCCTGTTTTCTGGGACGATAATGACGGTACCAGATGAGGAAGCCACGGCTAACTACGTGCCAGCAGCCGCGGTAATACGTAGGTGGCAAGCGTTGTCCGGATTTACTGGGCGTAAAGAGTATGTAGGTGGGCATTTAAGTCAGATGTGAAATTCCCGGGCTTAACCTGGGAGCTGCATTTGATACTGGGTGTCTAGAGTGCTGGAGAGGAAAGTGGAATTCCTAGTGTAGCGGTGAAATGCGTAGAGATTAGGAAGAACACCAGTGGCGAAGGCGACTTTCTGGACTGCAACTGACGCTGAGGCACGAAAGCGTGGGGAGCAAACAGG
+
FGGGGGGGGGG-CFGGGEFGGGGGGGEFGFGGGGGGGGGGGGFFFGGFFGGFFGGGGGGG<CFFGFGGCGFGGGGGGGGGFFFFGGGFGGGGGGEGGGGGGGGGGGEGGGFGGGGGGGGFCFGGGCGGGGGGGGGGGGGFGGFFGGGGFFFG#GGCGGGAEGFGFGGG;=CCCFGEEFEFGGFGGG?EEEGGG?F>CC<<CGGBFGG#GGFFFFGFGGGGFGGGGGGGFGDGGFFGGFGFGFFGFFFGGGFFGFCCFCGGGGGGGGGGGFGGFFD=1*FGFGGGGGGGGGGFGGGGGGGGGFGGDGGGGFGEEGGGGGGGGGGGGGGGGEFGGFGGGGGGGGGGGGGDGGGGGGGGGEGGGGGGGGFGGF@GGFEAGFDGGGGGEFGGGFEGGGGGGGDGGGFG
@EGRNA1_84
TGGGGAATATTGCGCAATGGGGGAAACCCTGACGCAGCAACGCCGCGTGAGTGATGAAGGTTTTCGGATCGTAAAACTCTGTCTTTGGGGACGATAATGACGGTACCCAAGGAGGAAGCCACGGCTAACTACGTGCCAGCAGCCGCGGTAATACGTAGGTGGCAAGCGTTGTCCGGATTTACTGGGCGTAAAGAGTATGTAGGTGGGCATTTAAGTCAGATGTGAAATTCCCGGGCTTAACCTGGGAGCTGCATTTGATACTGGGTGTCTAGAGTGCAGGAGAGGAAAGTGGAATTCCTAGTGTAGCGGTGAAATGCGTAGAGATTAGGAAGAACACCAGTGGCGAAGGCGACTTTCTGGACTGTAACTGACACTGAGATACGAAAGCGTGGGTAGCAAACAGG
+
FGGGGGGGGGGGGGGGGGGGGGGGGDGGGGGGGGGGGGGGGGGGGGGGGGGGGGGGGGGGGGGGGGGGGGGGGGGGGGGGGGGGGGGGGGGGGGGGGGGGGGGGGGFGGGGGGGGGGGGGGGGGGGGGGFGGGGGGGGGGGGGGGGGGGGGGGGGGGGGGGGGGGGGGGGGEGGGGGGCGGGGGGGGGGGGGGGGGCFFBBEGGGGGGGGFGGGGGGGFFGGGGG#FGFFFF#GFGGGGGGFGGGGGGGGGGGGGFGFGGGGGGGGFGGGGGGGGGGGGGGGGGGGGGGGGGGGGGGFGCGGDEGGGGGGGGDGGGGGGFGGFGGGGGGGGGGGGGGGGGGGGGGFCCGGGGGGGGGGGGGFGGGGGGGGGGGGGGGGFC6GGGGGGGGGGGGGGGGGGGGGGG
@EGRNA1_85
TGGGGAATATTGCGCAATGGGGGAAACCCTGACGCAGCAACGCCGCGTGAGTGATGAAGGTTTTCGGATCGTAAAACTCTGTCTTTGGGGACGATAATGACGGTACCCAAGGAGGAAGCCACGGCTAACTACGTGCCAGCAGCCGCGGTAATACGTAGGTGGCAAGCGTTGTCCGGATTTACTGGGCGTAAAGAGTATGTAGGTGGGCATTTAAGTCAGATGTGAAATTCCCGGGCTTAACCTGGGAGCTGCATTTGATACTGGGTGTCTAGAGTGCAGGAGAGGAAAGTGGAATTCCTAGTGTAGCGGTGAAATGCGTAGAGATTAGGAAGAACACCAGTGGCGAAGGCGACTTTCTGGACTGTAACTGACACTGAGATACGAAAGCGTGGGTAGCAAACAGG
+
GGGGGGFGGGGGGGGGGGGGFGGGGGGGGGGGGGGGGGGGGGGGGGGGGGGGGGGGGGGGEFGGGGGGGGGGGGGGGGGGGGGGGGGGGGGGGGGGGGGGGGGGGGGGGGGGGGGGGGGGGGGGGGGGGGGGGGGGGGGGGGGFGGGGGECGGGGGGGGEGGGGGGFGECEEGGGGECGF#FFFGGGE=FEGF+97C:FFGFGGGGGFG:FGE@GFGFGEDACFFF=FFF??F@DB+D?FFGFCF8GGFGGF=AFFDA9D?GEFGGGFGGGGGGGGGGGGGGGGGGGGGFFGGGGFGGGFGGGGDGGGGGFFGGEGGGGGFDGGGGGGGGGGGGGFF@GGEFFE9DGGGEGGGGGGFGFFEGGGFGGGGGGGGFGGGGGGGGGGGGGGGGGGFGGGGGGGGGGG
@EGRNA1_86
TGGGGAATATTGCGCAATGGGGGAAACCCTGACGCAGCAACGCCGCGTGAGTGATGAAGGTTTTCGGATCGTAAAACTCTGTCTTTGGGGACGATAATGACGGTACCCAAGGAGGAAGCCACGGCTAACTACGTGCCAGCAGCCGCGGTAATACGTAGGTGGCAAGCGTTGTCCGGATTTACTGGGCGTAAAGAGTATGTAGGTGGGCATTTAAGTCAGATGTGAAATTCCCGGGCTTAACCTGGGAGCTGCATTTGATACTGGGTGTCTAGAGTGCAGGAGAGGAAAGTGGAATTCCTAGTGTAGCGGTGAAATGCGTAGATATTAGGAAGAATATCAGTGGCGAAGGCGGCTCTCTGGACTGCAACTGACGCTGAGGCACGAAAGCGTGGGGAGCAAACAGG
+
GGGGGGGGGGGGGGGGGGGGGGGGGGGGGGGGGGGGGGGGGGGGGGGFGFGGFGGFGGGGDGGGGGGGGGGGGGGGGGGGGGGGGGGGGGGGGGGGGGGGGGGGGGCDGGGGGGGGGGGGGGGGGGGGGGGGGGGGGGFGGGGGGGGGGGGGGGGGGGGFGGGFGGGGGGGGGFGDGGGGFFC@CGGGGGCGF@FCEFFF@:>CFFDGGGFGGBFFF4FEEAFBF@GFGFGFFDFG#FFEEGGFDBFGFFFFFDFGGFAFGGGGGGGFCGFGGGGGFCGGGGGFFGGGGGGGGGGGGGGGGGECGGGGGFFGDGGGGGFGFGGGGGGGGGGGGGGGFGGGGGGGGGGGGGGGGGGGGGGGFGGGGGGGGGGGGGGGGGGGGGGGGGGGGGGGGGGGGGGGGGGG
@EGRNA1_87
TGGGGAATATTGCGCAATGGGGGAAACCCTGACGCAGCAACGCCGCGTGAGTGATGAAGGTTTTCGGATCGTAAAACTCTGTCTTTGGGGACGATAATGACGGTACCCAAGGAGGAAGCCACGGCTAACTACGTGCCAGCAGCCGCGGTAATACGTAGGTGGCAAGCGTTGTCCGGATTTACTGGGCGTAAAGAGTATGTAGGTGGGCATTTAAGTCAGATGTGAAATTCCCGGGCTTAACCTGGGAGCTGCATTTGATACTGGGTGTCTAGAGTGCAGGAGAGGAAAGTGGAATTCCTAGTGTAGCGGTGAAATGCGTAGAGATTAGGAAGAACACCAGTGGCGAAGGCGGCTTTCTGGACTGTAACTGACGCTGAGGCATGAAAGCGTGGGGAGCAAACAGG
+
GGGGGGGGGGGGGGGGGGGGGGGGGGGGGGGGGGGGGGGGGGGGGGGGGGGGGGGGGGGGGGGGGGGGGGGGGGGGGGGGGGGGGGGGGGGGGGGGGGGGGGGGGGGGGGGGGGGGGGGGGGGGGGGGGGGGGGGGGGGGGGGGGGGGGGGGGGGGGGGGGGGGGGGGEGGGGGGGGGGGGGGGGGGGEGGGGEFFFFFGFGGGCFGGGGGGGGGFGGFEFFEFGGFGFDFFFGFGGFFGGGGGGFFGGGGFGGGGGFGGGGGGGGGGGGFGGGGGGGGGGGGGGGGGGGGGGGGGGGGGGGGGGGGGGGGGGGGGGGGGGGGGGGGGGGGGGGGGGGGGGGGGGGGGGGGGGGGGGGGGGGGGGGGGGGGGGGGGGGGGGGGGGGGGGGGGGGGGGGGGGGGG
@EGRNA1_88
TGGGGAATATTGCACAATGGGCGCAAGCCTGATGCAGCCATGCCTCGTGTGTGAAGAAGGCCTTCGGGTTGTAAAGCACTTTCAGCGGGGAGGAAGGCGTTAAGGTTAATAACCTTGGCGATTGACGTTACCCGCAGAAGAAGCACCGGCTAACTCCGTGCCAGCAGCCGCGGTAATACGGAGGGTGCAAGCGTTAATCGGAATTACTGGGCGTAAAGCGCACGCAGGCGGTCTGTCAAGTCGGATGTGAAATCCCCGGGCTCAACCTGGGAACTGCATTCGAAACTGTAAGGCTTGAGTGCAGGAGAGGAGAGTGGAATTCCTAGTGTAGCGGTGAAATGCGTAGATATTAGGAAGAATATAAGTGGCGAAGGCGGCTCTCTGGACTGCAACTGACGCTGAGGCACGAAAGCGTGGGGAGCAAACAGG
+
GGGGGGGGGGGGGGGGGGGGGGGGGGGGGGGGGGGGGGGGGGGG6EFGGGGGGGGGFGGGGGGGGGGGGGGGGGGGGGGGGGGGGGGGGGGGGGGGGGGGGGGGGGGGGGGGGGGGGFGGGGGGGGGGGGGGGGGGGGGGGGGGGGGGDFGGGGGGGGGGGGGGGGGGGGGGGEGCGGGGGGGGGGGGGGGGGGGGCGGGGGGGGFGF#GGGGGGGFGFGGGFGGFGDGFGFEFGF##FGFFFGFFFFFFFFF#GFGGGGGEFFGGGGFGFGGFGGG?GF>GGFFDGGFGGGGFGGGGGGGGGGGGGGDGGGGGGGGGGGGGGGGGGGGGGGGGGGGDGGGGGGGGGGGGGGGGGGGGGFC9,GGGGGGGGGGGGGGGGGGGGGGGGGGGGGGGGGGGGGGGGGFGGGGGGGGGGGGGGGGGGGGGGGG
@EGRNA1_89
TGGGGAATATTGCGCAATGGGGGAAACCCTGACGCAGCAACGCCGCGTGAGTGATGAAGGTTTTCGGATCGTAAAACTCTGTCTTTGGGGACGATAATGACGGTACCCAAGGAGGAAGCCACGGCTAACTACGTGCCAGCAGCCGCGGTAATACGTAGGTGGCAAGCGTTGTCCGGATTTACTGGGCGTAAAGAGTATGTAGGTGGGCATTTAAGTCAGATGTGAAATTCCCGGGCTTAACCTGGGAGCTGCATTTGATACTGGGTGTCTAGAGTGCAGGAGAGGAAAGTGGAATTCCTAGTGTAGCGGTGAAATGCGTAGAGATTAGGAAGAACACCAGTGGCGAAAGCGACTTTCTGGACTGTAACTGACACTGAGATACGAAAGCGTGGGTAGCAAACAGG
+
GGGGGGGGFGGGGGGGGGGGGGGGGFGGEGGGGGGGGGGGGGGGDGGGGCFFFFGGGGGGGGGGFGGEGEGGGCFGGGGGGFBEFGGGGGEGEGDCCFFFFGGEFGFFGGGGFGGGFGGGGGGDGGDGGCFGGGFFCFG##GG#GGDGGED#GGFFFFGGFE#GCBFE8EEG#GGGGGGGGGGFFGGGFGGGGF@##=@<<CEGGFEGCF7EFGGGFFFACFFFG#CFBDEG#DADDCAFFGGCD?=8CDC?CA69FCFGGFFFFFFGFF?6DDFGGF8CAGGFF9EFGGFEB8GFFEF;GGGGGECFE9GGEC=DGFFEGGGGFFGGGGGFDFFFF@FGGEGGEFA,GGGGGGGGFFGGGDFGFGFCGGGFGGGGFGFC;GGFCFCFGFGGGGGFFGGGGFGG
@EGRNA1_90
TGGGGAATATTGCACAATGGAGGAAACTCTGATGCAGCGACGCCGCGTGAGCGATGAAGGTCTTCGGATCGTAAAGCTCTGTCCTAAGGGAAGATAGTGACGGTACCTTAGGAGGAAGCCCCGGCTAACTACGTGCCAGCAGCCGCGGTAACACGTAGGGGGCGAGCGTTGTCCGGAATTACTGGGTGTAAAGGGTGCGTAGGCGGCCTTGCAAGTCAGATGTGAAAGATCACGGCTTAACTGTGGTAAGCATTTGAAACTGTAAGGCTTGAGTGCAGGAGAGGAGAGTGGAATTCCTAGTGTAGCGGTGAAATGCGTAGATATTAGGAAGAATATCAGTGGCGAAGGCGGCTCTCTGGACTGCAACTGACGCTGAGGCACGAAAGCGTGGGGAGCAAACAGG
+
GGGGGGGGGGGGGGGGGGGGGGGGGGGGGGGGGGGGGGGGGGGGGGGGGGGGGGGGGGGGGGGGGGGGGGGGGGGGGGGGGGGGGGGGGGGGGGGGGGGGGGGGGGGGGGGGGGGGGGGFGGGGGGGGGGGGGGGGGGGGGGGFGGGGGGGGGGGFFGGGGGGDGGGGEGGGCFGGGGGGGGFEEFFGEGGGGGGGG8DBBGFFGGBEGGFFFFFFFFF@FFFFFFFFFFGFFGFGFGGGGFGGGFGGGGGGFGGFDGGGGGGGGGGFGGGGGGGGGGDGGGGGFGGFEFGGE4EGGGGGGGGGGGGGGGGGGGGGGGGGGGGGGGGGGGGGGGGGGGGGGGGGGGGGGGGGFGFGGGGGGGGGGGGGGGGGGGGGGGGGGGGGGGGGGGGGGGGGGGGGGGG
@EGRNA1_91
TGGGGAATATTGCGCAATGGGGGAAACCCTGACGCAGCAACGCCGCGTGAGTGATGAAGGTTTTCGGATCGTAAAACTCTGTCTTTGGGGACGATAATGACGGTACCCAAGGAGGAAGCCACGGCTAACTACGTGCCAGCAGCCGCGGTAATACGTAGGTGGCAAGCGTTGTCCGGATTTACTGGGCGTAAAGAGTATGTAGGTGGGCATTTAAGTCAGATGTGAAATTCCCGGGCTTAACCTGGGAGCTGCATTTGATACTGGGTGTCTAGAGTGCAGGAGAGGAAAGTGGAATTCCTAGTGTAGCGGTGAAATGCGTAGAGATTAGGATGAACACCAGTGGCGAAGGCGACTTTCTGGACTGTAACTGACACTGAGATACGAAAGCGTGGGTAGCAAACAGG
+
GGGGGGGGGGGGGGGGGGGGGGGGGGGGGGGGGGGGGGGGGGGGGGGGGGGGGGGGGGGGGGGGGGGGGGGGGGGGGGGGGGGGGGGGGGGGGGGGGGGGGGGGGGGGGGGGGGGGGGGGGGGGGGGGGGGGGGGGGGGGGGGGGGGGGGGGGGGGGGGGGG#G9FGGGGGG#GGGGGGGFGGGGGGGGGFFF<FGGGFFFGGGGGGGFGGGGFGGGFEFFGFGGGGGGFGFGGGGGGFFFGGGGFDBFGGGGGGFGFGFFGFGGGGFFGFGGFEGGGGGGGGGGGFFGGGFGGGGGGGGGGGGGDGGGGGGGGGGGGGGGGGGGGGGGGGGGGGGGGGGGGGGGGGGFBGGGGGGGGGGGGGGGGGGGGGGGGGGGGGGGGGGGGGGGGGGGGGGGGGGGGGG
@EGRNA1_92
TGGGGAATATTGCACAATGGGGGAAACCCTGATGCAGCAACGCCGCGTGAGCGATGAAGGCCTTCGGGTCGTAAAGCTCTGTCCTCAAGGAAGATAATGACGGTACTTGAGGAGGAAGCCCCGGCTAACTACGTGCCAGCAGCCGCGGTAATACGTAGGGGGCTAGCGTTATCCGGAATTACTGGGCGTAAAGGGTGCGTAGGTGGTTTTTTAAGTCAGAAGTGGAAGGCTACTGCTCAACCGTAGTAAGCTTTTGAAACTAGAGAACTTGAGTGCTGGAGAGGAGAGTAGAATTCCTAGTGTAGCGGTGAAATGCGTAGATATTAGGAGGAATACCAGTAGCGAAGGCGGCTCTCTGGACTGTAACTGACACTGAGGCACGAAAGCGTGGGGAGCAAACAGG
+
@FGGGGGGGGFFFFDFDFGGFGGGEEGFGGGGGEFFGGGDFF77FEG@BCFGGGCGGFGGFFCAFFGDECFFDFFDFFGFGFFAFF9FCGGGGGGF?FFGGGCFFGGGGDFGGGDEDDF8DFDEEBGFGGGGGGF@FCFFFFCEEFFEFGGGGGG92B18CEGCFG##8>5CC#C<88C?FGG2@8FC;68A9:*218C7><BA7==67CGGC<C=81:CDDF;#:9FF4@F5+=+1?@7:6?DGFFBFF@CED=AE<77BFD8FD@66=@6+6@6,8D8EE8,88DGFFFGGFGEAE;E,>87>=9==;9FEGE8F;C@,FFA<@FFAF9@,,:<C,=:FB<F,7B@@,@6B@<<<EC6<6,EEEDGFF9C@EEFFDGGF<<B,@@6,@6,EC,8@C6EC9C
@EGRNA1_93
TGGGGAATATTGCACAATGGGCGAAAGCCTGATGCAGCAACGCCGCGTGAGCGATGAAGGCCTTCGGGTCGTAAAGCTCTGTCCTCAAGGAAGATAATGACGGTACTTGAGGAGGAAGCCCCGGCTAACTACGTGCCAGCAGCCGCGGTAATACGTAGGGGGCTAGCGTTATCCGGAATTACTGGGCGTAAAGGGTGCGTAGGTGGTTTTTTAAGTCAGAAGTGAAAGGCTACGGCTCAACCGTAGTAAGCTTTTGAAACTAGAGAACTTGAGTGCAGGAGAGGAGAGTAGAATTCCTAGTGTAGCGGTGAAATGCGTAGATATTAGGAGGAATACCAGTAGCGAAGGCGGCTCTCTGGACTGTAACTGACACTGAGGCACGAAAGCGTGGGGAGCAAACAGG
+
GGGGGGGGGGGGGGGGGGGGGGGGGGGGGGGFGGGGGGGGGGGGGGGGGGGGGGGGGGGGGGGGGGGGGGGGGGGGGGGGGGGGGGGGGGGGGGGGGGGGGGGGGGGGGGGGGGGGGGFGFGGGGGGGGGGFGGGGGGGGCFFFGGGG#GGGGGGFGGGGEEGG>GFEEEGFGGEEGGGGGGGGGCGGFFGFCGGFGGGGFGGGFG<@FFFFGCFFGGGFGFEFFGFFFFFGFGGFBEFFFGG#FFBDFGF?FEGFFGFBFFFAGGFDD6GGGFFFCCFGGGGGFFFGFGGGGGFGGGGGGGEEGGGGGGGGGGGGGGGGGGGGFGGFFGGGGFGGGGGGGGGGGGGGGGGGGFGGGGGFDGGGGFGGFGGGGGGGFEFGGGGGGGGGGGGGGGGGGGGGGGG
@EGRNA1_94
TGGGGAATATTGCACAATGGGCGAAAGCCTGATGCAGCAACGCCGCGTGAGCGATGAAGGCCTTCGGGTCGTAAAGCTCTGTCCTCAAGGAAGATAATGACGGTACCAGAGGAGGAAGCCACGGCTAACTACGTGCCAGCAGCCGCGGTAATACGTAGGTGGCGAGCGTTGTCCGGATTTACTGGGCGTAAAGAGTGCGTAGGCGGATGTTTAAGTGAGATGTGAAATACCCGAGCTCAACTTGGGTGCTGCATTTCAAACTGGGCATCTAGAGTGCAGGAGAGGAAAGCGGAATTCCTAGTGTAGCGGTGAAATGCGTAGAGATTAGGAAGAACACCAGTGGCGAAGGCGACTTTCTGGACTGTAACTGACACTGAGATACGAAAGCGTGGGTAGCAAACAGG
+
GFGGGGGGGGGFGFGFGGGGGGGGGGGGGGGGGGGGGGCFGGGGGGGGDGGGGGGGGGGGGGGGGGGGGGGEGGGGGFGGGGGGGGGGGGGGGGGGGFGFFFFFGDCCFGEFGGGGGGGGGGGGECGGGGGGDGGFGGGGGGGGGGGGGEGFGGGGGGGGGDGGEC5CG8CEFFEDEGGGGFGGGFFGFGFGG>>EGGGGFFFFFGFEEGGGGEFGEFGFGF7FFFGFFGGDD#GGCGGFFFBGF?<FEDDDFACFFGFFFBFFFFGFGGFGFD8CCGGFDGGGGFGEDGGFGGGGGGE=E9EGGGGGGGGGGGCECEFGGGGFEGGGGGGGGGGGGGGGGGGDGGGGGGGGGGGGGFGFFGGGGGFGGGGGFFDEAGFGGGGGFCECFDGGFFGGGGGGGGGG
@EGRNA1_95
TGGGGAATATTGCACAATGGAGGAAACTCTGATGCAGCGACGCCGCGTGAGCGATGAAGGTCTTCGGATCGTAAAGCTCTGTCCTAAGGGAAGATAGTGACGGTACCAGAGGAGGAAGCCACGGCTAACTACGTGCCAGCAGCCGCGGTAATACGTAGGTGGCGAGCGTTGTCCGGATTTACTGGGCGTAAAGAGTGCGTAGGCGGATGTTTAAGTGAGATGTGAAATACCCGAGCTCAACTTGGGTGCTGCATTTCAAACTGGGCATCTAGAGTGCAGGAGAGGAAAGCGGAATTCCTAGTGTAGCGGTGAAATGCGTAGAGATTAGGAAGAACACCAGTGGCGAAGGCGACTTACTGGACTGTAACTGACGCTGAGGCATGAAAGCGTGGGTAGCAAACAGG
+
GFGGGGGGGGGGGGGGGFGGGGGGGGGGGGGGGGGGGGGGGGGGGGGGGEGGGGGGGGGGGGGGGGGGGGFGGCGGGGGGGGGGGGGGGGDGGGGGGGFFGGGGGGFAEGFGGGGGGGFGGFEGGGGGGGGGGGGGGGGGGFFFGGGC:F@CFGGFFGGEGGGGGE7EEGGGGFGGGGG#FGGGGG@??CCFGFFFEDGGFAC>CE=EECFFFGGGGCF?FFFFFFCEG?BDFAFC<FFGFGGFFFGFFFF?EFFFFGGGFGFGFFGGGGGGGFGGGGGGGGFEFGGDGGGFGGFGGGGFGGGGGGGGGGGGGGGGGGGFAFGFGCGGGGFGGGGFGGE@EGGGGGGGEFGGGGGGGGGGFGGGGGGGCGGGGGGGGGGGGGGGF:DEGGGGFGGGGGGGGGGG
@EGRNA1_96
TGAGGAATATTGGTCAATGGGCGAGAGCCTGAACCAGCCAAGTAGCGTGAAGGATGACTGCCCTATGGGTTGTAAACTTCTTTTATAAAGGAATAAAGTCGGGTATGGATACCCGTTTGCATGTACTTTATGAATAAGGATCGGCTAACTCCGTGCCAGCAGCCGCGGTAATACGGAGGATCCGAGCGTTATCCGGATTTATTGGGTTTAAAGGGAGCGTAGATGGATGTTTAAGTCAGTTGTGAAAGTTTGCGGCTCAACCGTAAAATTGCAGTTGATACTGGATATCTTGAGTGCAGTTGAGGCAGGCGGAATTCGTGGTGTAGCGGTGAAATGCTTAGATATCACGAAGAACTCCGATTGCGAAGGCAGCCTGCTAAGCTGCAACTGACATTGAGGCTCGAAAGTGTGGGTATCAAACAGG
+
GGGGGGGGGGGGGFGGGGGGGGGGGGEGGGGGFGGGGGGGGGFGGGGGGGGGGGGGFFGGGGGGCFFGGGGGGGGGGGGGGGGGGGGGGGGGGGGGGGGGEGGGGGGFGGGGF?FFGGGGAEFFGAFFFFGGGGFGGGGGGGGEGDCFFFGGE+@CDFGDGGGGGGGGGGGGGGGGGDGE?#:CC>EGGEGGGGG=C5;=CF2<CD=EEDGDFG>E>@DCGF*7?@G69A=FFCF>:7=FFFFGFGFFFA96;CC>FDGGGGGFGFFGFFFCGEEFFFFFGGFCFCD9GGGGGGGGGFGF?GGGGGGGGFGGGFF@GEFGGGGDGGGGGGGFDGGGGGGGGGGGGFGEDGFGGGGEGGGGEGGGGGGGGGGGGGFGGFC8GGGGGGGGGGGGGGGGGGGGGGGGGGFCEGGGGGFFGGGGFGGG
@EGRNA1_97
TGGGGAATATTGCGCAATGGGGGAAACCCTGACGCAGCAACGCCGCGTGAGTGATGAAGGTTTTCGGATCGTAAAACTCTGTCTTTGGGGACGATAATGACGGTACCCAAGGAGGAAGCCACGGCTAACTACTTTCCAGCAGCCGCGGTAATACGTAGGTGGCAAGCGTTGTCCGGATTTACTGGGCGTAAAGAGTATGTAGGTGGGCATTTAAGTCAGATGTGAAATTCCCGGGCTTAACCTGGGAGCTGCATTTGATACTGGGTGTCTAGAGTGCAGGAGAGGAAAGTGGAATTCCTAGTGTAGCGGTGAAATGCGTAGAGATTAGGAAGAACAACAGTGGCGAAGGCGACTTTCTGGACTGTAACTGACACTGAGGCACGAAAGCGTGGGTAGCAAACAGG
+
DDGFGGGGGG9FFFFFEGGGGGF@CD@FGGG,FFFGFEFGEGEDGGGGCFCFGF9,5CF8FGCFCFEGG+CFGGGGFGCFGF9ECFDGE+B=CFF7FAD<=:FFGE<FGG7FFGGGC,@<F<CGDE@G,,FC,?,?DGGGGGFGGEBEG@B9CC<CG7=FFCGF;BEC<3CCB<EE+2;E@@#F.A#ECGE8<+:C=8<9##CG:@:=>=FG#FGCB?:::7#00<CDF#FFFGG#DF?GGE=>=+7*DFFFFF@9F:AGFFFFFFF?FBD=+=,?=,FD;,=9,9D8B8GGGFGFFA8F8FCCEGGGFF6<6EC:E;@AFF9FDAF9EDEE9EA<<@?8,,F@E7@77CCFEEAC,EDEF9F@CE@GEFFCCA66C66<EF9GEGDGGGEEEF<DFGGGGFGG
@EGRNA1_98
TGGGGAATATTGCGCAATGGGGGAAACCCTGACGCAGCAACGCCGCGTGAGTGATGAAGGCCTTAGGGTTGTAAAGCTCTGTTATCTGGGACGATAATGACGGTACCAGAGGAGGAAGCCACGGCTAACTACGTGCCAGCAGCCGCGGTAATACGTAGGTGGCGAGCGTTGTCCGGATTTACTGGGCGTAAAGAGTGCGTAGGCGGATGTTTAAGTGAGATGTGAAATACCCGAGCTCAACTTGGGTGCTGCATTTCAAACTGGGCATCTAGAGTGCAGGAGAGGAAAGCGGAATTCCTAGTGTAGCGGTGAAATGCGTAGAGATTAGGAAGAACACCAGTGGCGAAGGCGGCTTTCTGGACTGTAACTGACGCTGAGGCACGAAAGCGTGGGGAGCAAACAGG
+
GGGGGGGGGGGGGGGGGGGGGGGGGGGGGGGGGGGGGGGGGGGGGGGEGGGGGGGGGGGGGGGGGGGGGGGGGGGGGGGGGGGGGGGGGGGGGGGGGGGGGGGGGGGGGGGGGGGGGGGGGGGGGGGGGGGGGGGGGGGGGGGGGGGGGGGGGGGGFGGFGFGGGGGGEGGGGGGGDGGGGGGGGGGGGGGGGGGGGGGGGGDFGGFFFFFFGFGFFFFFFFFFFFGFGFDCFCFFFGGGGGGGFGGGGGGGGGGGGGGGGGGGGGGGGGGGGGGGGGGGGGGGGGGGGGGGGGGGGGGGGGGGGGGGGGGGGGGGGGGGGGGGGGGGGGGGGGGGGGGGGGGGGGGGGDGGGGGGGGGGGGGGGGGGGGGGGGGGGGGGGGGGGGGGGGGGGGGGGGGGGGGG
@EGRNA1_99
TGGGGAATATTGCGCAATGGGGGAAACCCTGACGCAGCAACGCCGCGTGAGTGAAGAAGGCCTTAGGGTTGTAAAGCTCTGTCATATGGGAAGATAATGACGGTACCCAAGGAGGAAGCCACGGCTAACTACGTGCCAGCAGCCGCGGTAATACGTAGGTGGCAAGCGTTGTCCGGATTTACTGGGCGTAAAGAGTATGTAGGTGGGCATTTAAGTCAGATGTGAAATTCCCGGGCTTAACCTGGGAGCTGCATTTGATACTGGGTGTCTAGAGTGCAGGAGAGGAAAGTGGAATTCCTAGTGTAGCGGTGAAATGCGTAGAGATTAGGAAGAACACCAGTGGCGAAGGCGACTTTCTGGACTGTAACTGACACTGAGATACGAAAGCGTGGGTAGCAAACAGG
+
GGGGGGGGGGGGGGGGGGGGGGGGGGGGGGGGGGGGGGGGGGGG7@FFEGGGGGGGGGGGGGGGGGGGGGGGGGGGGGGGGGGGGGGGGGGGGGGGGGGGGGGGGGGGGFGGGGGGGGGGGGGGGGGGGGGGGFGGGGGGGGFGGGGGGGGGGGGGGGGG#GGGGGGGGGGGGGGGGGGGCG##GGGGGGFGFFFCEGGGGGGGGGGGGGGG#GFGFGGGGGFGGGGGGGGGGGGGGGFGFFGGFGGGGGGGGFGFFFFDFGGGGGFGGGGGGGGGGGGGFGGGGGGFGGGGGGGFGGGGGGGGGGGGGGGGGGGGGGGGGGGGGFGGGGGGGGGGFCGGGGGGGGGGGGGGGGGGGGGGGGGGGGGGGGGGGGGGGGGGGGGGGGGGGGGGGGGGGGGGGGGG
@EGRNA1_100
TGGGGAATATTGCGCAATGGGGGAAACCCTGACGCAGCAACGCCGCGTGAGTGATGAAGGTTTTCGGATCGTAAAACTCTGTCTTTGGGGACGATAATGACGGTACCCAAGGAGGAAGCCACGGCTAACTACGTACCAGCAGCCGCGGTAATACGTAGGTGGCAAGCGTTGTCCGGATTTACTGGGCGTAAAGAGTATGTAGGTGGGCATTTAAGTCAGATGTGAAATTCCCGGGCTTAACCTGGGAGCTGCATTTGATACTGGGTGTCTAGAGTGCAGGAGAGGAAAGTGGAATTCCTAGTGTAGCGGTGAAATGCGTAGAGATTAGGAAGAACACCAGTGGCGAAGGCGACTTTCTGGACTGTAACTGACACTGAGATACGAAAGCGTGGGTAGCAAACAGG
+
EFGGGGGGGGGGGGGGGGGGGGGGGGGGGGGGGGGGGGGGGGGGGGGGGGGGGGGGGGGGGGGGGGGEGGGGGGGGGGGGGGGGGGGGGGGGGGGGGGGGGGGGGGGGGGGGGGGGGGGFGCGGGGGGGGGGGG,>FGGGGGGGGGGGGGGGGGGFFGGFFGGGGGGGGFGGGGGEGGGGGGGGGGGGEFFEFGGGFEGGGGGFGGGGGFGGGGGGGGGG7CGGGGGGGFGGFGFGGGFGGFGGFDFDBDFGFFFFFFFFFGFFFFF?FGFFDF8GCFFGGGGGGGGGFGFGGGFGGGGGGGGGGGGGGGGFFCDDFFGGGFFGGGGGGFGGGGGGGGGGCGGFGGGGGGGGGGGGGGGGGGGGGGGGGGGDDGGGGGGGGGGGGGGGGGGGGGGGGGGGGGGG
@EGRNA1_101
TGGGGAATATTGCGCAATGGGGGAAACCCTGACGCAGCAACGCCGCGTGGGTGATGAAGGTTTTCGGATCGTAAAACCCTGTTTTCTGGGACGATAATGACGGTACCAGATGAGGAAGCCACGGCTAACTACGTGCCAGCAGCCGCGGTAATACGTAGGTGGCAAGCGTTGTCCGGATTTACTGGGCGTAAAGGGTGCGTAGGCGGATGCTTAAGTGAGATGTGAAATACCTAGGCTTAACTTAGGGGCTGCATTTCAAACTGGGCATCTAGAGTACAGGAGAGGGAAACGGAATTCCTAGTGTAGCGGTGAAATGCGTAGAGATTAGGAAGAACACCAGTGGCGAAGGCGGTTTCCTGGACTGTAACTGACGCTGAGGCACGAAAGCGTGGGTAGCAAACAGG
+
GGGGGGGGGGGGGGGGGGGGGGGGGGGGGGGFGGGGGGGGGGGGGGGGGGGGGGGGGGGGFGGGGGGGDGGGGGGGGGGGGGGGGGFGGGGGGGGGGGGGGGGGGGGGGGGGGGGGGGGGGGGGGGGGGGGGGGCGGGGGGGGGGGGEGDGGGGGFGGGGGGGGGGGGGGGGGGGGGGGGGGGGGGGGGFFGGGGGGGGGGGGGGGEGGGGGGFEFCFFFFGFGFGGGGFGFGGGGGGFFGGGGGFGFGGGGGGGGGGGFGGFGGGGDGGFGGFFGGGGGGGGGGGGGF8FGGGFGGGGGGGGGGGGGGGGGGGGGGGGGGGGGGGGGGGGGGGGGGGGGGGGGGGGGGGGGGGGGGGGGGGGGGGGGGGGGGGGGGGGGGGGGGGGGGGGGGGGGGGGGGGGG
@EGRNA1_102
TGGGGAATATTGCGCAATGGGGGAAACCCTGACGCAGCAACGCCGCGTGAGTGATGAAGGTTTTCGGATCGTAAAACTCTGTCTTTGGGGACGATAATGACGGTACCCAAGGAGGAAGCCACGGCTAACTACGTGCCAGCAGCCGCGGTAATACGTAGGTGGCAAGCGTTGTCCGGATTTACTGGGCGTAAAGAGTATGTAGGTGGGCATTTAAGTCAGATGTGAAATTCCCGGGCTTAACCTGGGAGCTGCATTTGATACTGGGTGTCTAGAGTGCAGGAGAGGAAAGTGGAATTCCTAGTGTAGCGGTGAAATGCGTAGAGATTAGGAAGAACACCAGTGGCGAAGGCGACTTTCTGGACTGTAACTGACACTGAGATACGAAAGCGTGGGTAGCAAACAGG
+
GCFGGGDGGGGGAFGCFGGGGGGGGGGGGGGGGGG@F>EFG@GGGGGCFCGFGGGGGFGGF9DFGGGGGGFEGFGGGGGGGGGGGGGFEGCGFGGDGGGGBFEGGD<BFFGGGGDGGGGGGGGGGGGGGGGGGGGGGGDGGGFFGEFGEGDFGGGFGG>CFGCGFG@GEEEG#GGGEGCGGGGGGGGGGGGGFGG:?CFFFFFFGGGGFCFF@DDGC>FCCGGGGFFGDF#DD6?DGFFFFFFF>@8FGFFF:6:CFD@FFFFFFGGGGGFDGGGGGGGD;CGGA@,CFFDFDE;8E,94FGGGGGBFE@9E6,EED9FGDEFGFFGFCGF9GF<F8FGEEEGFCF?:GCGFFFGGGFCF@FGEFC,@<CFGGGGGGGFGGGEGGGGGGGGGGFGGFGFFCDFE
@EGRNA1_103
TGGGGAATATTGCACAATGGGCGAAAGCCTGATGCAGCAACGCCGCGTGAGCGATGAAGGCCTTCGGGTCGTAAAGCTCTGTCCTCAAGGAAGATAATGACGGTACTTGAGGAGGAAGCCCCGGCTAACTACGTGCCAGCAGCCGCGGTAATACGTAGGGGGCTAGCGTTATCCGGAATTACTGGGCGTAAAGGGTGCGTAGGTGGTTTTTTAAGTCAGAAGTGAAAGGCTACGGCTCAACCGTAGTAAGCTTTTGGAACTGTAGGACTTGAGTGCAGGAGAGGAGAGTGGAATTCCTAGTGTAGCGGTGAAATGCGTAGATATTAGGAGGAACACCAGTAGCGAAGGCGGCTCTCTGGACTGTAACTGACGCTGAGGCACGAAAGCGTGGGGAGCAAACAGG
+
GGGGGGGGGGGGGGGGGGGGGGGGGGGGGGGGGGGGGGGGGGGGGGGGGGGGGGGGGGGGGGGGGGGGGGGGGGGGGGGGGGGGGGGFGGGGGGGGGGGGGFEGGGGGGGGGGGGGGGGGGGGCFFGGGGGGGGFGFFFGFGGGGGGGGGGGGGGGGGGGGGGGGGGGGGGGFFGGG>F#GGGGGGGGFGG=FGG>DGGFGGGGGGEFGFFGGGGGGFGGGGFGFFGFFFFFFFGGGFFFFGGFFFGFGGGGFFFFGFFFGFBFGGFFFFGGGGGGGGGGGGGGGGGGGGGGGGGGGGGGGGGGGGGGGGGGGGGGGGGGGGGGGGGGGGGGGGGFGGGGGGGGGGGGGGFEGGFEFGGGGGGGGGGGGGGGGFFAGEFGEGFGGGGGGGGGGGGGGGGGGGG
@EGRNA1_104
TGGGGAATATTGCACAATGGGCGAAAGCCTGATGCAGCAACGCCGCGTGAGCGATGAAGGCCTTCGGGTCGTAAAGCTCTGTCCTCAAGGAAGATAATGACGGTACTTGAGGAGGAAGCCCCGGCTAACTACGTGCCAGCAGCCGCGGTAATACGTAGGGGGCTAGCGTTATCCGGAATTACTGGGCGTAAAGGGTGCGTAGGTGGTTTTTTAAGTCAGAAGTGAAAGGCTACGGCTCAACCGTAGTAAGCTTTTGAAACTAGAGAACTTGAGTGCAGGAGAGGAGAGTAGAATTCCTAGTGTAGCGGTGAAATGCGTAGATATTAGCAGGAATACCAGTAGCGAAGGCGGCTCTCTGGACTGTAACTGACACTGAGGCACGAAAGCGTGGGGAGCAAACAGG
+
GGGGGGGGGGGGGGGGGGGGG,@FGGGGGGGGGGGGGGGGGGGGGGGGGGGGGGGGGGGGFGGGGGGGGGGGGGGGGGGGGGGGGGGGGGGGGGGGGGGGGGGGGGDGGGGGGGGGGGGGGGGGGC8@FGGGFGGGGGGGGGGGECGEEGGG#FGFGGGGGGGGGFGGFGEGGFGGGGGGGGGGGGGFFEEGGGD@CGGFGGGFFGFF#EEGGFGGGFGFGFGGGGGGFGGGGFF#GEGGGGGGGGGGGGFGGGGGGGGGGGGGGFGGGGGGGGGGGGGGGGGGGGGGGGGGGGGGGGGGGGGGGGGGGGGGGGGGGGGGGGGGFF@,GGGGGGGGGGGGGGGGGGGGGGGGGGGGGGFEGGGGGGGGGGGFGGGGGGGGGGGGGF@6@GGGGGGGGGGGGGG
@EGRNA1_105
TGGGGAATATTGCGCAATGGGGGAAACCCTGACGCAGCAACGCCGCGTGGGTGATGAAGGTCTTCGGATTGTAAAGCCCTGTTTTCTGGGACGATAATGACGGTACCAGAGGAGGAAGCCACGGCTAACTACGTGCCAGCAGCCGCGGTAATACGTAGGTGGCGAGCGTTGTCCGGATTTACTGGGCGTAAAGGGTGCGTAGGCGGATGTTTAAGTGGGATGTGAAATCCCCGGGCTTAACCTGGGGGCTGCATTCCAAACTGGATATCTAGAGTGCAGGAGAGGAAAGCGGAATTCCTAGTGTAGCGGTGAAATGCGTAGAGATTAGGAAGAACACCAGTGGCGAAGGCGGCTTTATGGACTGTAACTGACGCTGAGGCACGAAAGCGTGGGTAGCAAACAGG
+
GGGGGGGGGGGGGGGGGGGGGGGGGGGGGGGGGFGGGGGGGGGGGGGGGGGGGGGGGGGGGGGGGGGGGGGGGGGGGGGGGGGGFGGGGGFFGGGGGGGGGEGGFGFFGGGGGGGGGGGGGGGGGG>FGG;FFEFGGGGGGGGGGGGGGGGGFGGFCCE:?FCFGGGGEGEEGGGG5CGGGGGGGGGG>=FGGGGGGEFFGGF@DE:EGGGGGGGGGGGGGECF9DFFGGGGGGGDGGGGGGFGF>EDDAFFE=CGGGGGGGFFFGGGGGGF?FD@1*)G?GFEFFDGGDFGGFAF@GFFGGEDGGGFGGFEEEGGGFE6,=FFCGFGGGGFGGGGGGGGGGGGGGGGGGGGGGFE<GGGGFGGGGGGGGGGGGGGGGGGGGGGGGGGGGGGGGGGGGGGGGGG
@EGRNA1_106
TGGGGAATATTGCGCAATGGGGGAAACCCTGACGCAGCAACGCCGCGTGAGTGATGAAGGCCTTAGGGTTGTAAAGCTCTGTTATCTGGGACGATAATGACGGTACCAGAGGAGGAAGCCACGGCTAACTACGTGCCAGCAGCCGCGGTAATACGTAGGTGGCGAGCGTTGTCCGAATTTACTGGGCGTAAAGAGTGCGTAGGCGGATGTTTAAGTGAGATGTGAAATACCCGAGCTCAACTTGGGTGCTGCATTTCAAACTGGGCATCTAGCGTGCAGGAGAGTAGAGTGGAATTCCTAGTGTAGCGGTGAAATGCGTAGATATTAGGAAGAATATCAGTGGCGAAGGCGGCTCTCTAGACTGCATCTGACGCTGAGGCTCGAAAGCGTGGGGAGCAAACAGG
+
E<FG:F78FGEA9@@+@BFGFEGCE8@,C8ECDEFGG78FFGD+@C@FFECF9E,AEGFG8FA@A<C<,BFFGGA<FEF9FA<5?E9?CC8<>CG77E<BB:7+=CC9>B<B>FE:BF?<FE+CF:@FFFFFGGGFGGDGG:F:>C@FGG>F;;FGGDCFCFGGDGGEEECC99CCCE>FC@:9CE#8CGGGF#@##1#2/*5-93#A:CE><<CC=BA*<EBFF#;:DG9C##E#2##@7#C>3@=7#=@9<#9@8CF7FGGF@F:F8=06++D8=8D@=A37,8@;8D=,8>,GFDFE@,7@CC4@,9@,7E@+D@4,=AA,CA,<EA9,,,AGF8<@@,7FE=?77C87B9,C669<6,C,9C,B6FC8,,6,;+,6:FE<::+:FC@,,,,;,,<6FEFF
@EGRNA1_107
TGGGGAATATTGCGCAATGGGGGAAACCCTGACGCAGCAACGCCGCGTGAGTGATGAAGGTTTTCGGATCGTAAAACTCTGTCTTTGGGGACGATAATGACGGTACCCAAGGAGGAAGCCACGGCTAACTACGTGCCAGCAGCCGCGGTAATACGTAGGTGGCAAGCGTTGTCCGGATTTACTGGGCGTAAAGAGTATGTAGGTGGGCATTTAAGTCAGATGTGAAATTCCCGGGCTTAACCTGGGAGCTGCATTTGATACTGGGTGTCTAGAGTGCAGGAGAGGAAAGTGGAATTCCTAGTGTAGCGGTGAAATGCGTAGAGATTAGGAAGAACACCAGTGGCGAAGGCGACTTTCTGGACTGTAACTGACACTGAGATACGAAAGCGTGGGTAGCAAACAGG
+
GGGGGGGGFGGGGGGGGGGGGGGGGGGGGGGGGGGGGGGGGGGGGGGGGFGGGGGGGGGGGGGGGGGGGGGGGGGGGGGGGGGGGGGGGGGGGGGGGGGGGGGGGGGGGGGGGGGGGGGGGGGGGGGGGGGGGGGGGGGGGGGGGGGGEGGGGGGGGGGGGGGGGFGGGGGGGGGGEEGGFGGGGGGGGGGGFGGFGDGFFGFGGGGGGGFFFFFFFFFFFFFFFFFFFFFGFFFFFGFGFGGGGGFGGFGGFFGGGGGGGFGGGGFFFCGGGGGGGGGGGGGGGCGGGFGGGGGGGGGGGGGGGGDGGGGGGGGGGGGGGFGGGGGFGGGGGFFFFFGGGGGGGGGGGGGGGGFGGGGGGGGGGGGGGGGDGGGGGGGGGGGGGFFDGGGGGGGGGGGGGGGG
@EGRNA1_108
TGGGGAATATTGCGCAATGGGGGAAACCCTGACGCAGCAACGCCGCGTGAGTGATGAAGGCCTTAGGGTTGTAAAGCTCTGTTATCTGGGACGATAATGACGGTACCAGAGGAGGAAGCCACGGCTAACTACGTGCCAGCAGCCGCGGTAATACGTAGGTGGCGAGCGTTGTCCGGATTTACTGGGCGTAAAGAGTGCGTAGGCGGATGTTTAAGTGAGATGTGAAATACCCGAGCTCAACTTGGGTGCTGCATTTCAAACTGGGCATCTAGAGTGCAGGAGAGGAAAGCGGAATTCCTAGTGTAGCGGTGAAATGCGTAGAGATTAGGAAGAACACCAGTGGCGAAGGCGGCTTTCTGGACTGTAACTGACGCTGAGGCACGAAAGCGTGGGGAGCAAACAGG
+
GGGGGGGGGGGGGGGGGGGGFGGGGGGGGGGGGGGGGGGCGGGGGGGGGEEFCGGGGGGGFFFGGGGGGGGGGFEDCEGGFFGFFGGGGGGGGGGGGGGGGGGGFGGGGGGGGGGGGGFGGGFGGEEGGFGGGFC*DDGGGGGGDEGGCE<CGDGF9#?EGGCCEEEEGGF#4<AE8<CGFFFGGGGEDEE5+97DGGGDDDGGGFDCGF?DC8=BFFBFCFFFFFGGFGAFFEB3CFGE=6CA?C?DGGGGGGGF#GGGFFFFF?GGFGGDFFGFDFGGGGGGGGGGGGFF:>9FFGDGGGGGGGGGGGGGGGGGGFAGGGGGGFGFFAGGGGGGFF<F7CGFGGGGGGGGGF?GGGGGGGGGGGFEGCGGGGFFECGGFGFGFCGGGGGGGGGGGGGGGGGF
@EGRNA1_109
TGGGGAATATTGCGCAATGGGGGAAACCCTGACGCAGCAACGCCGCGTGGGTGATGAAGGTCTTCGGATTGTAAAACCCTGTCTTCTGGGACGATAATGACGGTACCAGAGGAGGAAGCCACGGCTAACTACGTGCCAGCAGCCGCGGTAATACGTAGGTGGCAAGCGTTGTCCGGATTTACTGGGCGTAAAGAGTATGTAGGTGGGCATTTAAGTCAGATGTGAAATTCCCGGGCTTAACCTGGGAGCTGCATTTGATACTGGGTGTCTAGAGTGCAGGAGAGGAAAGTGGAATTCCTAGTGTAGCGGTGAAATGCGTAGAGATTAGGAAGAACACCAGTGGCGAAGGCGACTTTCTGGACTGTAACTGACACTGAGATACGAAAGCGTGGGTAGCAAACAGG
+
FFGGGGGGGGGGGGGGGGGGGGGGGGGGGGGGGGGGGGGGGGGGGGGFGGGGGGGGGFGGGGGGGGGGGGGGGGGGGGGGGGGGGGGGGGGGGGGGGGGGGGGGGGGGGGGGGGGGGGGGGGGGGGGGGGGGGGGGGGGGGGGGGGGGGGGGGGGBFGGFGGGGGGFEDGGGGGGGDGGGGGGGGGGGEEGGFCFFGGGGGGGGGGGGGFCFFFFGFFGGEFGGGFFFGFFFGGGGGGGGFGGGGGFGFGGGGGGFBEFGGGGGGGGGGGGGGGGGGGGGFGGGGGGGGGGGGGGGF@DGGGGGGGGGGGGGGGGGGGGGGGGGGGGGGGGGGGGGGGGGGGGGGGGGGGGGGGGGGGGGGGGGGGGGGGGGGGGGGGGGGGGGGGGGGGGGGGGGGGGGGGGG
@EGRNA1_110
TGGGGAATATTGCGCAATGGGGGAAACCCTGACGCAGCAACGCCGCGTGAGTGATGAAGGTTTTCGGATCGTAAAACTCTGTCTTTGGGGACGATAATGACGGTACCCAAGGAGGAAGCCACGGCTAACTACGTGCCAGCAGCCGCGGTAATACGTAGGTGGCAAGCGTTGTCCGGATTTACTGGGCGTAAAGAGTATGTAGGTGGGCATTTAAGTCAGATGTGAAATTCCCGGGCTTAACCTGGGAGCTGCATTTGATACTGGGTGCCTAGAGTGCAGGAGAGGAAAGTGGAATTCCTAGTGTAGCGGTGAAATGCGTAGAGATTAGGAAGAACACCAGTGGCGAAGGCGACTTTCTGGACTGTAACTGACACTGAGATACGAAAGCGTGGGTAGCAAACAGG
+
GGGGGGGGGGGGGGGGGGGGGGGGGGGGGGGGGGGGGGGGGGGGGGGGGGGGGGGGGGGGGGGGGGGGGGGGGGGGGGGGGGGGGGGGGGGGGGGGDGFGGGGGGGGGGGGGGGGGGGGGGGGGGG+DFGGGGGGGGGGGGGGGGGGGGGGGGGGGFEFFFGGGGGGGGGGGGGGGEGGGGGGGGGFFFEEFFFGEFGGGGGGGGGGGGGGGGFGGGGGFFGGFFGFGGFGGE8D#GDEE6GGGGFF@FFGFF@F8GGFGGGGGGGGGGGFGGGGGGGGGGGGGGGGGGGGGGGFFGGGGGGGGGGGGGGGGEGGGGGFCFGGGGGF@,GGGGGGGGGGGGGGGGGGGGGGGGGGFGGGGGGGGGGGGGGGGFGGGFGGGGGGGGGGF@GGGGGGGGGGGGGGG
@EGRNA1_111
TGAGGAATATTGGTCAATGGGCGAGAGCCTGAACCAGCCAAGTAGCGTGAAGGATGACTGCCCTATGGGTTGTAAACTTCTTTTATAAAGGAATAAAGTCGGGTATGCATACCCGTTTGCATGTACTTTATGAATAAGAATCGGCTAACTCCGTGCCAGCAGCCGCGGTAATACGGAGGATCCGAGCGTTATCCGGATTTATTGGGTTTAAAGGGAGCGTAGATGGATGTTTAAGTCAGTTGTGAAAGTTTGCGGCTCAACCGTAAAATTGCAGTTGATACTGGATATCTTGAGTGCAGTTGAGGCAGGCGGAATTCGTGGTCTAGCGGTGAAATGCTTAGAAATCACGAAGAACTCCGATTGCGAAGGCAGCCTGCTAAGCTGCAACTGACATTGAGGCTCGAAAGTGTGGGTATCAAACAGG
+
GGGGGGGGGGGGGGGGGGGGGGGGGGGGGGGGGGGGGGGGGGGG-CFFGGGEGGGGGGGGGGGGFGGFGGGGGGGGGGGGGFFGGGGGGGGGGGGGGGGGGGGGGGGGGGGGGGFFGGGGGGGGGGFECFGGGGGGGG,>9F8FGGGGGGGGGGGGGGGGGGGGG#4BEFGGGCFGGGGGGGGGGGGDGGGGGGGGGCE=FGGGGGGGFE><EFC>5DGCE#<FFFAFFEEFFDFGFFFFFGFFFFGFFGCD@BBDFGGDFFFFF:GGFGGGGGFGGGGGGGGGGGFGGGGGGGGGGGGGFGGGDFGGGFGGGGCGGGGFE9+DGGDGGGGFFGGGGGGFC4,B8GGGGGGGGGFDGGGGEGGGGGGGGGGGGGGGGGGGGGGGGGGGGGGGFGGGGGGFFGGGGGF>GGGFFC,GGGGGGGGG
@EGRNA1_112
TGGGGAATATTGCGCAATGGGGGAAACCCTGACGCAGCAACGCCGCGTGAGTGATGAAGGTTTTCGGATCGTAAAACTCTGTCTTTGGGGACGATAATGACGGTACCCAAGGAGGAAGCCACGGCTAACTACGTGCCAGCAGCCGCGGTAATACGTAGGTGGCAAGCGTTGTCCGGATTTACTGGGCGTAAAGAGTATGTAGGTGGGCATTTAAGGCAGATGTGAAATTCCCGGGCTTAACCTGGGAGCTGCATTTGATACTGGATGTCTAGAGTGCAGGAGAGGAAAGTGGAATTCCTAGTGTAGCGGTGAAATGCGTAGAGATTAGGAAGAACACCAGTGGCGAAGGCGACTTTCTGGACTGTAACTGACACTGAGATACGAAAGCGTGGGTAGCAAACAGG
+
GGGGGGGGGGGGGGGGGGGGGGGGGGGGGGGGGGGGGGGGGGGGGGGFFEGGGGGGGGGGECFFGGGGGGGGGGGGGGGGGGGGGGGGGGGGGCCF7FCDFGGFEEFGGGGGGGGGGGGGGGGGGGGG7DFGGGFGGGFGGGG<1:47=CBCGGGFCFGFGFGFCCF##=CGGC=C;EGGGCFGGGEG?CCFFE@EF;=:B>7#=9EEFCAFF@B#:CF#FEFFFFFDFFFGFDGFFFFFFGGGF@#D=AGGFCGGGGGEACFGGGGGFGDGGFFD8GGGGGGGGGGFFEGGGGGGGGGGGFGEDEGGGFAGFCGGGGGGGGGGGGGGGGGGGGGGGGGGEF@CGGGGGGFGGGGFGGGGGGGGGGGGGGGGGGGGGGGGGGGGGGGGGGGGGGGGGGGGGGGG
@EGRNA1_113
TGGGGAATATTGCACAATGGGCGAAAGCCTGATGCAGCAACGCCGCGTGAGCGATGAAGGCCTTCGGGTCGTAAAGCTCTGTCCTCAAGGAAGATAATGACGGTACTTGAGGAGGAAGCCCCGGCTAACTACGTGCCAGCAGCCGCGGTAATACGTAGGGGGCTAGCGTTATCCGGAATTACTGGGCGTAAAGGGTGCGTAGGTGGTTTTTTAAGTCAGAAGTGAAAGGCTACGGCTCAACCGTAGTAAGCTTTTGAAACTAGAGAACTTGAGTGCAGGAGAGGAGAGTAGAATTCCTAGTGTAGCGGTGAAATGCGTAGATATTAGGAGGAATACCAGTAGCGAAGGCGGCTCTCTGGACTGTAACTGACACTGAGGCACGAAAGCGTGGGGAGCAAACAGG
+
FGGGGGGGGGGGGGGGGGGGFGGGGGGGGGGGGGGGGGGGGGGGGGGGGGGGGGGGGGGGGGGGGGGGGGGGGGGGGGGGGGGGGGGGGGGGGGGGGGGGGGGEGGGGGGGGGGGGGGGGGGGGGGGGGGGGGGGGGGGGGGGGGGGGGGGGGGGGGGEFGGGGGG#GGGGGGGGGGGGGGGGGGGGGFEGFFCG=CGGCEDFFGGGGGGGGGFFGGGFGGGGGGGFGFDFGFGFGGGFFFFGGFGGGGGGGFGGGGGGGGGGGGGGGGFF8FGGGGGGGGGFGFGGGGGGGGGGGGGGGGGGGGGFE,9GGDGGGGGEGGGGGGGF9FDFGGGGGGGGEEGDGGGGGGGGGGGFGGGGGGGGGGGGGGGGGGGGGGGGGGGGGGGGFGGGGGGGGGGGGGGG
@EGRNA1_114
TGGGGAATATTGCGCAATGGGGGAAACCCTGACGCAGCAACGCCGCGTGAGTGATGAAGGTTTTCGGATCGTAAAACTCTGTCTTTGGGGACGATAATGACGGTACCCAAGGAGGAAGCCACGGCTAACTACGTGCCAGCAGCCGCGGTAATACGTAGGTGGCAAGCGTTGTCCGGATTTACTGGGCGTAAAGAGTATGTAGGTGGGCATTTAAGTCAGATGTGAAATTCCCGGGCTTAACCTGGGAGCTGCATTTGATACTGGGTGTCTAGAGTGCAGGAGAGGAAAGTGGAATTCCTAGTGTAGCGGTGAAATGCGTAGAGATTAGGAAGAACACCAGTGGCGAAGGCGACTTTCTGGACTGTAACTGACACTGAGATACGAAAGCGTGGGTAGCAAACAGG
+
GFGGGGGGGGGCGGGGGGGGGGGGGGGGGGGGGEGGFGGGGGEGGGGGGGGFGGGGGGGGFGGGGGGGGGGGGGGGGFGGGGGGGGGGGGGGGGGGGGGGGGGGCGFGFGGFGGDBDFCFGGGGGEE7DB=FEGCFGGGGGGGFEGGGGGGGGDC@FFD@FGGGGGGFDGGGGFFFCCECCFGF?FFCCEEFBAEEA@FEFFCGDCGAA@@FEFFFGGGEE;7AAFGFDBCGGFGGGFFGGGFFDGFDDDGF@=6FGGFEFFGFG=FGGGFGGFDD8FD8GGGFGGGGGGGGGGGFGF=AFGGGGGGGGGGGGGGGGGGGGGGGGGGGGFGGGGGGGGGGGGGGGGGGGFCFGGGGFFGGGGGGFFGGDGGGGGGGDGGGGGGGGGGGGGGGGGGGGGGGGGGG
@EGRNA1_115
TGGGGAATATTGCGCAATGGGGGAAACCCTGACGCAGCAACGCCGCGTGGGTGATGAAGGTCTTCGGATTGTAAAGCCCTGTTTTCTGGGACGATAATGACGGTACCAGAGGAGGAAGCCACGGCTAACTACGTGCCAGCAGCCGCGGTAATACGTAGGTGGCGAGCGTTGTCCGGATTTACTGGGCGTAAAGGGTGCGTAGGCGGATGTTTAAGTGGGATGTGAAATTCCCGGGCTTAACCTGGGAGCTGCATTTGATACTGGGTGTCTAGAGTGCAGGAGAGGAAAGTGGAATTCCTAGTGTAGCGGTGGAATGCGTAGAGATTAGGAAGAACAGCAGTGGCGAAGGCGACTTTCTGGACTGTAACTGACACTGAGATACGAAAGCGTGGGTAGCAAACAGG
+
FGGGGGGGGGGGGGGGGGGAFGGGGGGGGGGGCFGGGGGGGGGGGGGEFGGGGDGGGGGGDFGFGGGCGGGGGGGGGGGGGFGGGGGGGGGGGGGGGGGGGGGGGGGGGGGGGGGGGGGCFGGGGGGGGGCGGG,6>DFGGGGGGGGGCGEDGGGGGGGGGEFG#GGG2>#GGGGGEGGGGGGGGGGGGGGGGG#GGGGGDFGGGCGGGGGG#FGGFFDF#EFFGFGGGGGGFGDGFGFCFFFGF?DFFFGGGGF@EFFFGGGGGGGD?GGGFGGGDFGGGGGGGGFGGFCD=>,8GGGGGGGGGGGFFF?,GGGGGGGGGGGF<GFFFF<FGFBC,FCGGGGFGGGGGGGGGGGGGGGGGGGGGGGGGGGGFFGGGGGG@GFD@GEGGGGGGGGGGGGGGGGG
@EGRNA1_116
TGGGGAATATTGCGCAATGGGGGAAACCCTGACGCAGCAACGCCGCGTGAGTGATGAAGGTTTTCGGATCGTAAAACTCTGTCTTTGGGGACGATAATGACGGTACCCAAGGAGGAAGCCACGGCTAACTACGTGCCAGCAGCCGCGGTAATACGTAGGTGGCAAGCGTTGTCCGGATTTACTGGGCGTAAAGAGTATGTAGGTGGGCATTTAAGTCAGATGTGAAATTCCCGGGCTTAACCTGGGAGCTGCATTTGATACTGGGTGTCTAGAGTGCTGGAGAGGAAAGTGGAATTCCTAGTGTAGCGGTGAAATGCGTAGAGATTAGGAAGAACACCAGTGGCGAAGGCGACTTTATGGACTGTAACTGACACTGAGATACGAAAGCGTGGGTAGCAAACAGG
+
GGGGGGGGGGGGGGGGGGGGGGGGGGGGGGGGGGGGGGG8FGDGGGGGFCEFGGGGGGGGGGGGGGGGGGGGGGGGGGGGFGGGGGGGGGGGGGGGGGGGGGGGGGGGGGGGGGGGGGGGGGGGGGGGGGGGGGGGGGGG#GGFGGGGFGGGGGGGGGG#=FGGGGGGEGGGGGGGGGGGGGGGGGGGGEEGG7EFGGGGGGGFGFFGGGFGGGGGGGGGGGGGGGFGFFGGGGDGGGGGGGGGGGFGGGGFFGGGGGGGGGFGGGGGFFGGGFD81*FGGGGGGGGFGGGGGGGGGGGGGGGDGGEFGGF9EGGGF>E?,FEEDGGGGGGGGGFGGGGGFDGGGGGGGGGGGGE@,GDGGGGGGFAGGGGGGGGGGGGGFGGGGGGGGGGGGGGGGGGGGGGG
@EGRNA1_117
TGGGGAATATTGCGCAATGGGGGAAACCCTGACGCAGCAACGCCGCGTGAGTGATGAAGGCCTTAGGGTTGTAAAGCTCTGTTATCTGGGACGATAATGACGGTACCAGAGGAGGAAGCCACGGCTAACTACGTGCCAGCAGCCGCGGTAATACGTAGGTGGCGAGCGTTGTCCGGATTTACTGGGCGTAAAGAGTGCGTAGGCGGATGTTTAAGTGGGATGTGAAATCCCCGGGCTTAACCTGGGGGCTGCATTCCAAACTGGATATCTAGAGTGCAGGAGAGGAAAGCGGAATTCCTAGTGTAGCGGTGAAATGCGTAGAGATTAGGAAGAACACCAGTGGCGAAGGCGGCTTTCTGGACTGTAACTGACGCTGAGGCACGAAAGCGTGGGGAGCAAACAGG
+
GGGGGGGGGGGGGGGGGGGGGGGGGGGGGGGGGGGGGGGGGGGGGGGFGGGGGGGGGGGGGGGGGGGGGGGGGGGGGGGGGGGGGGFGGGGGGGGGGGGGGGGGGGGGGGGGGGGGGGGGGGGGGGGGGGGGGGGGGGGGGGGGGGGGGGGGGGGFGGGGGGGGGGGGGGGGGGGGGGEGGGGGGGGGEGGGGGGGGGGFGGGGGGGGGGFGFGGFGGGGGGFFGGFGGFGFGFGGGGGGGGGGFFFGFGGGGGGGGGFFGGFGGGGGFGGGGGGGGGGGGGGGGGGGGGGGFGGGGGGGGGGGGGGGGGGGGGGEGGGGGGGGGGGGGGGGGDGGGGGGGGGGGGGGGGGGGGGGGGGGGGGGGGFGGGEGGGGGGGGGGGGGGGGGGGGGGGGGGGGGGGGG
@EGRNA1_118
TGGGGAATATTGCGCAATGGGGGAAACCCTGACGCAGCAACGCCGCGTGGGTGATGAAGGTCTTCGGATTGTAAAGCCCTGTTTTCTGGGACGATAATGACGGTACCAGAGGAGGAAGCCACGGCTAACTACGTGCCAGCAGCCGCGGTAATACGTAGGTGGCGAGCGTTGTCCGGATTTACTGGGCGTAAAGGGTGCGTAGGCGGATGTTTAAGTGGGATGTGAAATCCCCGGGCTTAACCTGGGGGCTGCATTCCAAACTGGATATCTAGAGTGCAGGAGAGGAAAGCGGAATTCCTAGTGTAGCGGTGAAATGCGTAGAGATTAGGAAGAACACCAGTGGCGAAGGCGACTTTCTGGACTGTAACTGACACTGAGATACGAAAGCGTGGGTAGCAAACAGG
+
FGGGGGGGGGGGGGGGGGGGGGGGGGGGGGGGGGGGGGGGGGGGGGGCFGGEGGGGGGGGGGGGGGGGGGGGGGGGGGGGGGGGGGGGGGGGGGGGGGGGGGGGGGGGGGGGFGGGGGGGGGGGGGGGGGGGGGGGGGGGGGGGGGGGGGGGGGGCGGGGGGGGGGGGGGGGGGGGGGGGGGGGGGGGEGEGGGGGGGGFFFGGGGCFGGGGGFFFFGFFFFFFFFFGFFFFFGGGGGGGGGGFFGFFGGFGGGGGGGGGGGGGGGGEDGGGGGGGGGGGFDGGGGGGGGFAGGGGGGGGGGGGGGGGGGGGGGGGGGGGGGGGGGFGGGGGGGGGGGGGGGGGGGGGGGGGGGGGGGGGGGGGGGGGGGGGGGGGGGGGGGGGGDGGGGGGGGGGGGGGGGGG
@EGRNA1_119
TGGGGAATATTGCGCAATGGGGGAAACCCTGACGCAGCAACGCCGCGTGAATGAAGAAGGCCTTAGGGTTGTAAAGTTCTGTCATATGGGAAGATAATGACGGTACCATATGAGGAAGCCACGGCTAACTACGTGCCAGCAGCCGCGGTAATACGTAGGTGGCAAGCGTTGTCCGGATTTACTGGGCGTAAAGGATGCGTAGGCGGACATTTAAGTCAGATGTGAAATACCCGGGCTCAACTTGGGTGCTGCATTTGAAACTGGGTGTCTAGAGTGCAGGAGAGGAAAGCGGAATTCCTAGTGTAGCGGTGAAATGCGTAGAGATTAGGAAGAACACCAGTGGCGAAGGCGGCTTTCTGGACTGTAACTGACGCTGAGGCACGAAAGCGTGGGTAGCAAACAGG
+
GGGGGGGGGGGGGGGGGGGGGGGGGGGGGGGGGGGGGGGGGGGGEEFGFGGGGGGGGGGGGGGFGGGGGGGGGGGGGGGGGGGGGGGGGGGGGGGGGGGGGGGGGGGGGGGGGGGGGGGGGGGGGGGGGGGGGGGGGGGGGGGGGGGG##GGGGGFGGGFGGGGGGGGGGGGGGGGGEG#GGGGGGGGGGEGGG#GGGGGGGGGEFEGGGFGGGGGFGGGGFFGGGGGGFGGFGFFGFGFFGGGFFFEFGGGGGFFFFGGFGGGFGFFGGFGGGGFGGGGGGGGGGGGGEEGGGGGGFFGGGGGGGGGGGGGGGGGGGGGGGGGGFFGGGGGGGGGGGGFBGFFC@GGGGGGGGGGGFFEFFGGGGGGGGGGGGGGGGGGGGGGGGGGGGGGGGGGGGDGGGGG
@EGRNA1_120
TGGGGAATATTGCGCAATGGGGGAAACCCTGACGCAGCAACGCCGCGTGAGTGATGAAGGCCTTAGGGTTGTAAAGCTCTGTTATCTGGGACGATAATGACGGTACCAGAGGAGGAAGCCACGGCTAACTACGTGCCAGCAGCCGCGGTAATACGTAGGTGGCGAGCGTTGTCCGGATTTACTGGGCGTAAAGAGTGCGTAGGCGGATGTTTAAGTGAGATGTGAAATACCCGAGCTCAACTTGGGTGCTGCATTTCAAACTGGGCATCTAGAGTGCAGGAGAGGAAAGCGGAATTCCTAGTGTAGCGGTGAAATGCGTAGAGATTAGGAAGAACACCAGTGGCGAAGGCGGCTTTCTGGACTGTAACTGACGCTGAGGCACGAAAGCGTGGGGAGCAAACAGG
+
GFGGGGGGGGGGGGGGFGGGGGGGGGGGGGGGGGGGGGGGGGGGGGGGGGGGGGGGGGGGGGGGCFEFGFGGGFEGGGGGGGGGFFGGGGGGGGGGGGGGGGGGGGGGFFGGGGGGGGGGGGGEGGGGGGGGG7DFGGGGGGG>EEGGCCEGGGFCCCECFGCEEGDGC8EEFCGGE>?FGG#GGGCEC.>FFE6*??CCDGGGGD61FFEAA:7@FFFFEFCB?F?FFFFFE#FA<?CGGGGGGGFD8GFFCFFDEFDD?FD@F0FFFD8GGFFFDGF8CGGGGGCCDGCGFGGFFFGFFCGC4DGFGGGGDGGGGFEFAGGGFFGGGGGGGGGGGGGEGGCFE@GGGGGGGECFFGGGGGGGGGGGFGCGGGGGGFDCFGFGGGCDGGGCFGGGCFGGCGFF
@EGRNA1_121
TGAGGAATATTGCACAATGGAGGAAACTCTGATGCAGCGACGCCGCGTGAGCGATGAAGGTCTTCGGATTGTAAAGCTCTGTCCTAAGGGAAGATAGTGACGGTACCTTAGGAGGAAGCCCCGGCTAACTACGTGCCAGCAGCCGCGGTAACACGTAGGGGGCGAGCGTTGTCCGGAATTACTGGGTGTAAAGGGTGCGTAGGCGGCCTTGCAAGTCAGATGTGAAAGATCACGGCTTAACTGTGGTAAGCATTTGAAACTGTAAGGCTTGAGTGCAGGAGAGGAAAGTGGAATTCCGAGTGTAGCGGTAAAATGCGTAGATATTAGGAAGAATATCAGTGGCGAAGGCGGCACTCTGGACTGCAACTGACGCTGAGGCACGAAAGCGTGGGGAGCAAACAGG
+
<F@CF?FG9F<9,@CCEEFFCGGCCECEGECCDFGFC8+CFG:B+@:+@,BCFCAEGGGGD5CEFFE:B+BEA<F9BFFA5<,AEFG8EG=BFCFGF,E??FCC+8BFCFG9B<:FEG<3D+@@:>FG<D,35@7FCFGECFCFFGGECCEG##:<A>>F6CFF#C#G>412<EGDEEFFCG:EFG@E<CGDCCEGGCEG5C=F59C:;?G6+C>*;EC7=C<:E@9DC?C6#D=,+#29?GFFFFFFCFED@4E7FE==69+#CGFGGFD9?8D=,=6,=:@7,,,F;E8FEGGE@,,9,=4+@>C,9,E@7CE=>9A@@=<FGFF@,,BAC,FEGFFCGEGGFFFC4@<9,C,,9GFGGGFEC<@:CB:C@<GFFC8FFCFF,@@C?EGE;,FAFE;6,F9
@EGRNA1_122
TGGGGAATATTGCGCAATGGGGGAAACCCTGACGCAGCAACGCCGCGTGAGTGATGAAGGTTTTCGGATCGTAAAACTCTGTCTTTGGGGACGATAATGACGGTACCCAAGGAGGAAGCCACGGCTAACTACGTGCCAGCAGCCGCGGTAATACGTAGGTGGCAAGCGTTGTCCGGATTTACTGGGCGTAAAGAGTATGTAGGTGGGCATTTAAGTCAGATGTGAAATTCCCGGGCTTAACCTGGGAGCTGCATTTGATACTGGGTGTCTAGAGTGCAGGAGAGGAAAGTGGAATTCCTAGTGTAGCGGTGAAATGCGTAGAGATTAGGAAGAACACCAGTGGCGAAGGCGACTTTCTGGACTGTAACTGACACTGAGATACGAAAGCGTGGGTAGCAAACAGG
+
FGGGGGGGGGGGGGGGGGGGGGGGGGGGGGGGGGGGGGGGGGGGGGGGGFEFGGGGGGGGFGGGFGGDGGGGGGGGGFGGGGGGGGGGGGGGGGGGGGGGGGGGGG,FFGGGGGGGGGGGGGGGGGGGGGGGGGGGGGGGGGGGGGGGGGGFFFGFFGGGGGGG#GFEC;EEFGGGEGEGGGGGGGGGGFGGGGFFFC@@@FFGGGEDGGGFGGGFFFGFGGGGG#ADDFGG#GGGGGGGGGGGGFFEDGGGG?GFGGGGFGGGGGGGFGGFDD@8GGFGGGGF;AFFFGFGGGF@EFFAGGCCCGGGFEGGEGGGGGGGGEFFGGGGGGGGGGGGGDGGGGGGGGGGGGGGGGGFFFGGFFF9EEEFEGGGFGGGFFE@6GGGFEGDGGGGGGGGGGGGGGGG
@EGRNA1_123
TGAGGAATATTGGTCAATGGGCGAGAGCCTGAACCAGCCAAGTAGCGTGAAGGATGACTGCCCTATGGGTTGTAAACTTCTTTTATAAAGGAATAAAGTCGGGTATGGATACCCGTTTGCATGTACTTTATGAATAAGGATCGGCTAACTCCGTGCCAGCAGCCGCGGTAATACGGAGGATCCGAGCGTTATCCGGATTTATTGGGTTTAAAGGGAGCGTAGATGGATGTTTAAGTCAGTTGTGAAAGTTTGCGGCTCAACCGTAAAATTGCAGTTGATACTGGATATCTTGAGTGCAGTTGAGGCAGGCGGAATTCGTGGTGTAGCGGTGAAATGCTTAGATATCACGAAGAACTCCGATTGCGAAGGCAGCCTGCTAAGCTGCAACTGACATTGAGGCTCGAAAGTGTGGGTATCAAACAGG
+
GGDGGGGGGGGGGGGGGGGGGGGGGGGGGGGGGGGGGGGGGGGGGGGGGGGGGGGGGFGGGGGGGGGGGGGGGGGGGGGGGGGGGGGGGGGGGGGGGGGGGGGGGGGGGGGGGGGGGGGGGGGGGGGGGGGGGGGGGGGGGGGGGGGGGGGGGGGGGGGGGGGGGGGGGGGGFGGGGGGDFGGGDGGGGFFGFGGGDGGGGGGGGGFGGGGGFGEGFFGGFFFFFFFAFFFFFFFFFFFFFFDGFGFFFGGDGFGFE9FFFGGGGGFGFGGGGGGGGGGGGGGGGGGGGGGGGGGGGGGGGGFGGGGGGGGGGGGGGGFFGGGGGGGGGGGGGGGGGGGGGGGGGGGGGGGGGGGGGGGDGGGGGGGGGGGGGGGGGGGGGGGGGGGGGGGGGGGGGGGGGGGGGGGGGGGGGGGGGGGGGGGG
@EGRNA1_124
TGGGGAATATTGCACAATGGGCGAAAGCCTGATGCAGCAACGCCGCGTGAGCGATGAAGGCCTTCGGGTCGTAAAGCTCTGTCCTCAAGGAAGATAATGACGGTACTTGAGGAGGAAGCCCCGGCTAACTACGTGCCAGCAGCCGCGGTAATACGTAGGGGGCTAGCGTTATCCGGAATTACTGGGCGTAAAGGGTGCGTAGGTGGTTTTTTAAGTCAGAAGTGAAAGGCTACGGCTCAACCGTAGTAAGCTTTTGAAACTAGAGAACTTGAGTGCAGGAGAGGAGAGTAGAAATCCTAGTGTAGCGGTGAAATACGTAGATATTAGGAGGAATACCAGTAGCGAAGGCGGCTTTCTGGACTGTAACTGACACTGAGGCACGAAAGCGTGGGGAGCAAACAGG
+
FGGGGGGGGGGGGGGGFGGGGGGGGGEGGFGGGGGGCGGGGECFGGGGGGGGGGGGGGGEGGGGGFGGGGGGFGGGGFGGGGFGGGGGGGGGGGGGGGG5C>FFGEGGGFGCCGCCFGGCFFGFGGGGGGGGGGGGGGGGGGGGG#GGGGGGGGG#GGEGGGGGDCF@EGGGGG#GGGGGGGGFGGGGGC=B>CAEGGGGGEGFGGGFEDFGDGACFGFGB#ACFDFGFGCGECBGF@@GB8GGFDBFFFDFCFFFGGFFGGGGE==@+CGDGF8EFGGGGFFCFGGGFFFF>4EEC,EGE>+GGGGF?9GF??9D?FF,GGGFGGFEFECGGGGGGGGEEGF?GFDGGFFFGGF8FGFEGFFCADF9FF<CAAFAD7FFEEF@FGEGCGGEDFAGGGGFGGF
@EGRNA1_125
TGGGGAATATTGCGCAATGGGGGAAACCCTGACGCAGCAACGCCGCGTGAGTGATGAAGGCCTTAGGGTTGTAAAGCTCTGTTATCTGGGACGATAATGACGGTACCAGAGGAGGAAGCCACGGCTAACTACGTGCCAGCAGCCGCGGTAATACGTAGGTGGCGAGCGTTGTCCGGATTTACTGGGCGTAAAGAGTGCGTAGGCGGATGTTTAAGTGAGATGTGAAATACCCGAGCTCAACTTGGGTGCTGCATTTCAAACTGGGCATCTAGAGTGCAGGAGAGGAAAGCGGAATTCCTAGTGTAGCGGTGAAATGCGTAGAGATTAGGAAGAACACCAGTGGCGAAGGCGACTTTCTGGACTGTAACTGACACTGAGATACGAAAGCGTGGGTAGCAAACAGG
+
GGGGGGGGGGGGGGGGGGGGGGGGGGGGGGGGGGGDGGGGGGGGGGGEGDGGGGGGGGGGGGGGGGGGGGGGGGGGGGGGGGGGGGGGGGGGGGGGGGGGGGGGGGGGGFFFFGGGGGGFGGGGGGGGGGGGGGGFGGGGGGGGGGGGGGGGGGGFGGGGGGGGDGGGGGGFGFGGEGGGGFGGGGGGGGEGGFGFGFGGGGGGGGGEEGG?GFGGGFGGGGFGFGGFFGFFGFGGGFGGGGGGFFFGFGGGGGFFGGGGFFGFGGGFGGGGGGGGGGGGGGGGGGGGGFGGGDGGGGGGGGGGGGGGGGGGGEGGGGGGGGGGGGGGGGGGGGFGGGGGGGGGGGGGGGGGGCFAGGGGGGGGGGGGGGGGGGGGFGGGGGGGGGGGGGGGGGGGGGGGGGGG
@EGRNA1_126
TGGGGAATATTGCGCAATGGGGGAAACCCTGACGCAGCAACGCCGCGTGAGTGATGAAGGTTTTCGGATCGTAAAACTCTGTCTTTGGGGACGATAATGACGGTACCCAAGGAGGAAGCCACGGCTAACTACGTGCCAGCAGCCGCGGTAATACGTAGGTGGCGAGCGTTGTCCGGATTTACTGGGCGTAAAGAGTGCGTAGGCGGATGCTTAAGTGAGATGTGAAATACCTAGGCTTAACTTAGGGGCTGCATTTCAAACTGGGCATCTAGAGTACAGGAGAGGGAAACGGAATTCCTAGTGTAGCGGTGAAATGCGTAGAGATTAGGAAGAACACCAGTGGCGAAGGCGGCTTTCTGGACTGTAACTGACGCTGAGGCACGAAAGCGTGGGGAGCAAACAGG
+
GGGGGGGGGGGGGGGGGGGGGGGGGGGGGGGGGGGGGGGGGGGGGGGGGGGGGGGGGGGGGGGGGGGGGGGGGGGGGGGGGGGGGGGGGGGGGGGGGGGGGGGGGGGGGGGGGGGGGGGGGGGGGGGGGGGGGGGGGGGGGGGGGGGGGGGGGGGGGGGGGGGGGGGGEGGGGGGGGGGGGGGGGGGGGFGGGGGGGGGFFFGGGGEGGGGGGGGGGGFGGGGGGGFGFFFGFFGGGGFGGGFGGFGGGGGFFGGGGGGGGGGGGGFGGGFGGGGGGGGGGGGGGGGGFFGGGGGGGGGGGGGGDGGGGGGGGGGGGGGGGGGGGGGGGGGGGGGGGGGGGGGGGGGGGGGGGGGGGGGGGGGGGGFGGGGGGGGFGGGGGGGGGGGGGGGGGGGGGGGGGGGG
@EGRNA1_127
TGGGGAATATTGCACAATGGGCGAAAGCCTGATGCAGCAACGCCGCGTGAGCGATGAAGGCCTTCGGGTCGTAAAGCTCTGTCCTCAAGGAAGATAATGACGGTACTTGAGGAGGAAGCCCCGGCTAACTACGTGCCAGCAGCCGCGGTAATACGTAGGGGGCTAGCGTTATCCGGAATTACTGGGCGTAAAGGGTGCGTAGGTGGTTTCTTAAGTCAGAAGTGAAAGGCTACGGCTCAACCGTAGTAAGCTTTTGAAACTAGAGAACTTGAGTGCAGGAGAGGAGAGTAGAATTCCTAGTGTAGCGGTGAAATGCGTAGATATTAGGAGGAATACCAGTAGCGAAGGCGGCTTTCTGGACTGTAACTGACGCTGAGGCACGAAAGCGTGGGTAGCAAACAGG
+
GGGGGGGGGGGGGGGGGGGGGGGGGGGGGGGGGGGGGGGGGGGGGGGGGGGGGGGGGGGGGGGGGGGGGGGGGGGGGGGGGGGGGGGGGGGGGGGGGGGGGGGGGGGGGGGGGGGGGGGGGGGGGGGGGGGGGG,@FGGGGGGGGGGGGGGGGGGGGGGGGGGGGGGG@FCGGGGGGGGGGGGGGGGGGGGGGGGGFGGFFGGGGGEGGGF#GGGGFGGFFGGGGGGGGGGGFGGGGGGGGGGGGGFGGGGFGGGGGGGGGGGGGGGGGGGGGGGGGGGGGGGGGGGGGGGGGGGGGGGGGGGGGGGGFDCGGGGGGGGGGGGGGGGGGGGGGFC,GGGGGGGGGGGGGGGGGGGGGGGGGGGGGGGGGGGGGGGGGGGGGGGGGGGGGGGGGGGGGGGGGGG
@EGRNA1_128
TGGGGAATATTGCACAATGGGCGAAAGCCTGATGCAGCAACGCCGCGTGAGCGATGAAGGCCTTCGGGTCGTAAAGCTCTGTCCTCAAGGAAGATAATGACGGTACTTGAGGAGGAAGCCCCGGCTAACTACGTGCCAGCAGCCGCGGTAATACGTAGGGGGCTAGCGTTATCCGGAATTACTGGGCGTAAAGGGTGCGTAGGCGGCCTTGCAAGTCAGATGTGAAAGATCACGGCTTAACTGTGGTAAGCATTTGAAACTGTAAGGCTTGAGTGCAGGAGAGGAGAGTGGAATTCCTAGTGTAGCGGTGAAATGCGTAGATATTAGGAAGAATATCAGTGGCGAAGGCGGCTCTCTGGACTGCAACTGACGCTGAGGCACGAAAGCGTGGGGAGCAAACAGG
+
GGGGGGGGGGGGGGGGGGGGGGGGGGGGGGGGGGGGGGGGGGGGGGGGGGGGGGGGGGGGGGGGGGGGGGGGGGGGGGGGGGGGGGGGGGGGGGGGGGGGGGGGGGGGGGGGGGGGGGGGGGGGGGGGGGGGGGGGGGGGGGGGGGGGGGGGGGGGFGGGGGGGGGGGGGGGGGGGFGGGGGGGGGGGGGGGGGGGGGGGFGGGGGGGGGGGFGGFGFFFGGFGFGGGFGGFFGGGFFGFFFFGFFFGGGFGFGGGGGGGFGGGFFFFGGGGFCGGGGGGGGGGGGGGGGGGGGGGGGGGGGGGGGGGGGGGGGGGGGGGGGGGGGGGGGGGGCFAGGGGGGGGGGGGGGGGGGGGGGGGGGGGGGGGGGGGGGGGGGFGGGGGGGGGGGGGGGGFGGGGGGG
@EGRNA1_129
TGGGGAATATTGCGCAATGGGGGAAACCCTGACGCAGCAACGCCGCGTGAGTGATGAAGGTTTTCGGATCGTAAAACTCTGTCTTTGGGGACGATAATGACGGTACCCAAGGAGGAAGCCACGGCTAACTACGTGCCAGCAGCCGCGGTAATACGTAGGTGGCAAGCGTTGTCCGGATTTACTGGGCGTAAAGAGTGCGTAGGCGGATGCTTAAGTGAGATGTGAAATACCCGGGCTTAACCTGGGAGCTGCATTTGATACTGGGTGTCTAGAGTGCAGGAGAGGAAAGTGGAATTCCTAGTGTAGCGGTGAAATGCGTAGAGATTAGGAAGAACACCAGTGGCGAAGGCGACTTTCTGGACTGTAACTGACACTGAGATACGAAAGCGTGGGTAGCAAACAGG
+
GGGGGGGGGGG<CFGGGGGGGGGGGGGGGGGGGGGGGGGGGGGGGGGGGGGGGGGGGGGGGGGGGGGGGGGGGGGGGGGGGGGGGGGGGGGGGGGGGGGGGGGGGGGGGGGGGGGGGGGGGGGGGGGGGGGGGGGGGGGGGGGGGGGGGGGGGGGGGGGGGGGGGG#GGGGGGGGGGGGGGGGGGGGGGGGGGGGGGGG#GGGGGGG#GGFGFGFGGGGGGGGGGFGGGGGGGGFGGGGFGGFGGGFFGGGGGGGGGGFGFGGGGGGGFGGGGGGF85FGGGGGGGGGGGGGGGGGGGGGGGGGGGGGGGGGGGGGGGGGGGGFDGGGGGGGGGGGGGGGGGGGGGGGGGGGGGGGGGGGGGGGGGGGGGGGGGGGGGGGGGGGGGGGGGGGGGGGGGGGGGGG
@EGRNA1_130
TGGGGAATATTGCGCAATGGGGGAAACCCTGACGCAGCAACGCCGCGTGAGTGATGAAGGTTTTCGGATCGTAAAACTCTGTCTTTGGGGACGATAATGACGGTACCCAAGGAGGAAGCCACGGCTAACTACGTGCCAGCAGCCGCGGTAATACGTAGGTGGCAAGCGTTGTCCGGATTTACTGGGCGTAAAGAGTATGTAGGTGGGCATTTAAGTCAGATGTGAAATTCCCGGGCTTAACCTGGGAGCTGCATTTGATACTGGGTGTCTAGAGTGCAGGAGAGGAAAGTGGAATTCCTAGTGTAGCGGTGAAATGCGTAGAGATTAGGAAGAACACCAGTGGCGAAGGCGACTTTCTGGACTGTAACTGACACTGAGATACGAAAGCGTGGGTAGCAAACAGG
+
FGGGGGGGGGGGGGGGGGGGGGGGGGGGGGGGGGGGGGGGGGGGGGGGGGGGGGGGGGGGGGGGGGGGGGGGGGGGGGGGGGGGGGGGGGGGGGGGGGGGGGGGGGGGGGGGGGGGGGGGGGGGGGGGGGGGGGGGGGGGGGGGGGGGEGGDFFGGGGGGGGGGGGGGGEGGGGGGGGGGGGGGGGGGGGGGGGGGGGFGGGGGGGGGFGGFGFGFEDFGFGFFGGFGFGFFFFFGGFGGGGGGFGFGFGGGGFFCGGGGFFGCGGGGGGGGGGGGGGGGGGFFGGGGGGGGGGGGGGGGGGGGGGGGGGGGGGGGGGGGGGGGGGGGGGGGGGGGGGGGFDGGGGGGGGGGGGGGGGGGGGGGGGGGGGGGGGGGGGGGGGGGGEGGGGGGGGGGGGGGGGGG
@EGRNA1_131
TGGGGAATATTGCGCAATGGGGGAAACCCTGACGCAGCAACGCCGCGTGGGTGATGAAGGTCTTCGGATTGTAAAGCCCTGTTTTCTGGGACGATAATGACGGTACTTGAGGAGGAAGCCCCGGCTAACTACGTGCCAGCAGCCGCGGTAATACGTAGGGGGCTAGCGTTATCCGGAATTACTGGGCGTAAAGGGTGCGTAGGCGGTCTTTCAAGCCAGAAGTGAAAGGCTACGGCTCAACCGTAGTAAGCTTTTGGAACTGTAGGACTTGAGTGCAGGAGAGGAGAGTGGAATTCCTAGTGTAGCGGTGAAATGCGTAGATATTAGGAGGAACACCAGTAGCGAAGGCGGCTCTCTGGACTGTAACTGACGCTGAGGCACGAAAGCGTGGGGAGCAAACAGG
+
FGGGGGGGGGGGGGGGGGGGGGGGGGGGGFGGGGGGGGGGGGGGGGGGGGG:CFEFGAFGFGGGGGGECEGGGDFGGGFGFFGGGGFFGGGGFEGGGGGGGGGEE><@FGGFCGGCCFF<<CFEFDECCFFGGFGG:F:@D#F#=FGGGGEGG:F9BFGGGDED5FGE;EGGGEGGG#C?@F?:#CDECDCFFGGGG5C79CG@CB=ADFFFD7=DFGF@<?#F?FFAFFFFFFD:<@@F?GGFFDFB=FFCEBCGFFGEFFFGGFDC#DDGFA,FFD68E8FGD?DFCGGFGGFGE8AGGE6CDGGFGGDGDGGGGGGGGFDDFCGGGGGGFDFFFGGGGGGGEGGGGGGGGGFGGGGGGGGGGFDGGEGCAGGGFC<CFAEF@C7FFGGGGGGGGGGGGGG
@EGRNA1_132
TGGGGAATATTGCGCAATGGGGGAAACCCTGACGCAGCAACGCCGCGTGAGTGATGAAGGTTTTCGGATCGTAAAACTCTGTCTTTGGGGACGATAATGACGGTACCCAAGGAGGAAGCCACGGCTTACTACGTGCCAGCAGCCGCGGTAATACGTAGGTGGCAAGCGTTGTCCGGATTTACTGGGCGTAAAGAGTATGTAGGTGGGCATTTAAGTCAGATGTGAAATTCCCGGGCTTAACCTGGGAGCTGCATTTGATACTGGGTGTCTAGAGTGCAGGAGAGGAGAGTAGAATTCCTAGTGTAGCGGTGAAATGCGTAGATATTAGTAGGAATACCAGTTGCGAAGGCGGCTCTCTGGACTGTAACTGACACTGAGGCACGAAAGCGTGGGGAGCAAACAGG
+
GFFGGGGGGGGGGGGGGCF@EGGGGGGGGGGFGGGGGGGGGGGGGGGGGEGEFGGGGGGGFFGFGEEGGGGGGGGGGFGGGGGGGGGCEGGGEGGGGGGGGGEGGGGGCGGC@FFCFGFGGGGGDE*5>FFGD>FFFGFGFFGGEGGBFGGFFGGGFGGCFFGGCGGG=E>EGGGGGGGGGGGGGGGFEGGGGGFGFFGGC?FGGGA<E=FGGFGGGFFFFFGFF>BGDFGD?79#F=@6<GGGFGDD?FGGGD>GGGGGFCCGGDGFE9D?FCFFGGGFAFGFCGFAGGGGGGDGGGF9GE@4+ECFGGGGCGGGGGFGGGFAFGF@,GGGGGFGEEF@7FGFE7CGGFF<F?GGFCGGGGFGEFEGGGGGFEFGGGEDFGGGCGGEFFGGFGGGFGGGFFC<
@EGRNA1_133
TGGGGAATATTGCACAATGGGCGAAAGCCTGATGCAGCAACGCCGCGTGAGCGATGAAGGCCTTCGGGTCGTAAAGCTCTGTCCTCAAGGAAGATAATGACGGTACTTGAGGAGGAAGCCCCGGCTAACTACGTGCCAGCAGCCGCGGTAATACGTAGGGGGCTAGCGTTATCCGGAATTACTGGGCGTAAAGGGTGCGTAGGTGGTTTTTTAAGTCAGAAGTGAAAGGCTACGGCTCAACCGTAGTAAGCTTTTGAAACTAGAGAACTTGAGTGCAGGAGAGGAGAGTAGAATTCCTAGTGTAGCGGTGAAATGCGTAGATATTAGGAGGAATACCAGTAGCGAAGGCGGCTCTCTGGACTGTAACTGACACTGAGGCACGAAAGCGTGGGGAGCAAACAGG
+
GGGGGGGGGGGGGGGGGGGGGGGGGGGGGGGGGGGGGGGGGGGGGGGGGGGGGGGGGGGGGGGGGGGGGGGGGFGGGGGGGGGGGGGGGGFGGGGGGGGGGGGGGGGGGFGGGGGGGGGGGGGGGGGGGGGGGGGGGGGGGGGGGGGGGEGGGGGGGGG#GGGGGGGGGGGGFGGGGGGGGGGFGGGGGGGGGGFCDCFFGDGGFFGGGFFEEFGFFGFEFFFFFGFGFGFFGGFFFFGGGGGGGGGFFFFFFGGFFGFFFGGGGGGGGGGGGGGGGGGGGGGFGGGGGGGGGGGGGGFGGGGGGGGGGGF@FGGGGGGGGGGFGGGGGGFFFCGFGGGGGGGGGGGGGGGGGGGGGGGGGGGGGGGGGGGFGGGFFC?GGGGGGGGGGGGGGGGGGGGGGGG
@EGRNA1_134
TGAGGAATATTGGTCAATGGGCGAGAGCCTGAACCAGCCAAGTAGCGTGAAGGATGACTGCCCTATGGGTTGTAAACTTCTTTTATAAAGGAATAAAGTGGGGTATGCATACCCGTTTGCATGTACTTTATGAATAAGGATCGGCTAACTCCGTGCCAGCAGCCGCGGTAATACGGAGGATCCGAGCGTTATCCGGATTTATTGGGTTTAAAGGGAGCGTAGATGGATGTTTAAGTCAGTTGTGAAAGTTTGCGGCTCAACCGTAAAATTGCAGTTGATACTGGATGTCTTGAGTGCAGTTGAGGCAGGCGGAAGTCGTGGTGTAGCGGTGAAATGCTTAGATATCACGAAGAACTCCGATTGCGAAGGCAGCCTGCTAAGCTGCAACTGACATTGAGGCTCGAAAGTGTGGGTATCAAACAGG
+
EF9EEGGGGGEFFGGGGGCAAFF@CFGCFGGGGFFGGFGGGGGFCFCFCC@FGGGD8CEFF8FG<FFFGC:>FA?FG9AFFFCF9C@9B<<F<FFGGCF-<F>FEGGGFFGCBFCCGGG<F<DGGFF,AFFF9F9FDFGFCB++6FFGGGDDEF+@FD?EGGGGG##GCGG;FEF>CE5:FBCC::CFFD>CFFD#?EACF7DDBFFFFE>9@D=FFDCDF#EGFFFE=FE=ABFFFEFFFFFFFDDGGF6GGFD@7#>GGGGGGGGGGFGGGGGGGGFFGGGGGGGGGGGGGGGGGGGGGGGGGGGGGGGE@4+EGGFFGGGGGGGGGGFEC96,GGGGGGGGFGGGGGGGGGEDGGGGGGGGGGGFGGGGGGGGGGGGGGGGFGGGGGGGGGGGGGGGGGGGGGGGGGGGGGGGGGGGGGGG
@EGRNA1_135
TGTGGAATATTGCACAATGGAGGAAACTCTGATGCAGCGACGCCGCGTGAGCGATGAAGGTCTTCGGATCGTAAAGCTCTGTCCTAAGGGAAGATAGTGACGGTACCTTAGGAGGAAGCCCCGGCTAACTACGTGCCAGCAGCCGCGGTAACACGTAGGGGGCGAGCGTTGTCCGGAATTACTGGGTGTAAAGGGTGCGTAGGCGGCCTTGCAAGTCAGATGTGAAAGATCACGGCTTAACTGTGGTAAGCTTTTGAAACTAGAGAACTTGAGTGCAGGAGAGGAGAGTAGAATTCCTAGTGTAGCGGTGAAATGCGTAGATATTAGGAGGAATACCAGTAGCGAAGGCGGCTCTGTGGACTGTAACTGACACTGAGGCACGAAAGCGTGGGGAGCAAACAGG
+
FF,CCFGGGGGGGGGGFGFGGGGGGGGGGGGGGGGGGGGGGGGGGGGGGGGGGGGGGGGGGGGGGGEFFGGGGGGEFFGGGGGGGFGGGF@FGGFGGGGGGGGGGGGGFGGGGGGGFGGGFEGGGGGGGGGGGGGGGGGGGGGG#GGGGGGGGGGFCFGCEEGGGGGGGDEEGGGCEEGGCCFBFEGGGFFFEGGGGGGGGEGGGEEFG@FGGGGGCGFGGGGGGGGGFGDFGGGGFGGGGGGGGFGGGGGGFGGGDGFGGFFFFFFF6FGGGGGGGGGGFAGGGGGGGGGGGGGGFGFGGGGGGGGGGGGGEGGGGGGGGFGGGGGGGGGFAEFCGFGGGGGGGFCDGGFF@<B,EGGGFGGFGGGGGGGGGGGGFGGFGGGGGGGGGGGGGGGGGGGGGGG
@EGRNA1_136
TGGGGAATATTGCGCAATGGGGGAAACCCTGACGCAGCAACGCCGCGTGAGTGATGAAGGCCTTAGGGTTGTAAAGCTCTGTTATCTGGGACGATAATGACGGTACCAGAGGAGGAAGCCACGGCTAACTACGTGCCAGCAGCCGCGGTAATACGTAGGTGGCGAGCGTTGTCCGGATTTACTGGGCGTAAAGAGTGCGTAGGCGGATGTTTAAGTGAGATGTGAAATACCCGAGCTCAACTTGGGTGCTGCATTTCAAACTGGGCATCTAGAGTGCAGGAGAGGAAAGCGGAATTCCTAGTGTAGCGGTGAAATGCGTAGAGATTAGGAAGAACACCAGTGGCGAAGGCGGCTTTCTGGACTGTAACTGACGCTGAGGCACGAAAGCGTGGGGAGCAAACAGG
+
GGGGGGGGGGGGGGGGGGGGGGGGGGGGGGGGGGGGGGGGGGGGGGGFGGGGGGGGGGGGGGGGGGGGGGGGGGGGGGGGGGGGGGGGGGGGGGGGGGGGGGGGGGGGGFGGGGGGGGGGGGGGGGGGGGGGGGGGGGGGGGGGGGGGGGGGGGGGGGGGGGGGGGGGGGGGGGGGGGGGGGGGGGGGGGGGGGGGGGGGDGGGGGFFGGGGGFGFFGFFFFFFFFFFGFFGFFGGGGGGFFGGGGGGGGFGFFFGGGGGGGGGFFGFGGGGGGGGGGGGDEGGGGGGGGGGGGGGGGGGGGGGGGGGGGGGGGGGGGGGGGGGGGGGGGGGGGGGGGGGGGGGGGGGGGGGGGGGGGGGGGGGGGGGGGGGGGFGGGGGGGGGGGGGGGGGGGGFGGGGGGGG
@EGRNA1_137
TGGGGAATATTGCGCAATGGGGGAAACCCTGACGCAGCAACGCCGCGTGAGTGATGAAGGTTTTCGGATCGTAAAACTCTGTCTTTGGGGACGATAATGACGGTACCCAAGGAGGAAGCCACGGCTAACTACGTGCCAGCAGCCGCGGTAATACGTAGGTGGCAAGCGTTGTCCGGATTTACTGGGCGTAAAGAGTATGTAGGTGGGCATTTAAGTCAGATGTGAAATTCCCGGGCTTAACCTGGGAGCTGCATTTGATACTGGGTGTCTAGAGTGCAGGAGAGGAAAGTGGAATTCCTAGTGTAGCGGTGAAATGCGTAGAGATTAGGAAGAACACCAGTGGCGAAGGCGACTTTCTGGACTGTAACTGACACTGAGATTCGAAAGCGTGGGTAGCAAACAGG
+
GGGGGGGGGGGGGGGGGGGG6FFGGGGGGGGGGGGGGGGGGGGGGGGGGGGGGGGGGGGGGGGGGGGGGGGGGGGGGGGGGGGGGGGGGGGGGEGGGGGGGGGGGGGGGG,8FGGGGGGGGGGGGGGGGGGGGGGGGGGGGGGGGGGGEGFGGGGEGGGGGGGGGGFG7:##C@EGEGGGDF#9>EGGG5EGGGGCF7CGFGGCFGGGFFEGGGGGFFEFFGGGGFFGFGGGGGGGGFDFDGGGGFFGFGGGGGGGGGGFFGG#DEF=GGFGGGGGGGGGGGGGGGGGGGGGGGGGGGGFGGGGGGGGGGGGGGGGGGGGGGGGGGGGGGGGGGGGGGGGGGGGGGGGGGGGGGGGGGGGGGGGGGGGGGGGGGGGGFCC,GGGGGGGFC,GGGGGGGGGGGGG
@EGRNA1_138
TGGGGAATATTGCGCAATGGGGGAAACCCTGACGCAGCAACGCCGCGTGAGTGATGAAGGTTTTCGGATCGTAAAACTCTGTCTTTGGGGACGATAATGACGGTACCAGAGGAGGAAGCCACGGCTAACTACGTGCCAGCAGCCGCGGTAATACGTAGGTGGCAAGCGTTGTCCGGATTTACTGGGCGTAAAGAGTATGTAGGTGGGCATTTAAGTCAGATGTGAAATTCCCGGGCTTAACCTGGGAGCTGCATTTGATACTGGGTGTCTAGAGTGCAGGAGAGGAAAGTGGAATTCCTAGTGTAGCGGTGAAATGCGTAGAGATTAGGAAGAACACCAGTGGCGAAGGCGACTTTCTGGACTGTAACTGACACTGAGATACGAAAGCGTGGGTAGCAAACAGG
+
GGGGGGGGGGGGGGGGGGGGGGGGGGGGGGGGGGGGGGGGGGGGGGGGGGGGGGGGGGGGGGGGGGGGGGGGGGGGGGGGGFGGGGGGGGGGGGGGGGGGGGGGGGGGGGGGGGGGGGGGGGGGGGGGGGGGGGGGGGGGGGGGGGGGGGGGGGGGGGGGGGGGGGGGGGGGGGGGDGFGGGGGGGGGEGGCFGGEFFFGGGGGGGGGFGGGGGFGGGGFEEFFGFGFGFFFFGFFFGFGFFFGFFEFF?BFGGFGGGFFFGGGGGGGFGGGGGGGGGGGFGFFGGGGGGGGGGCGGECGGGGGGGGGGGGGGGGGGGGGGGGGGGGGGGGGGGGFGGGGGGGGGGGGGGGGGGGGGGGGGGGGGGGGGGGGGGGGEGGGGGGGGGGGGFGGGGGGGGGGGGGG
@EGRNA1_139
TGGGGAATATTGCGCAATGGGGGAAACCCTGACGCAGCAACGCCGCGTGGGTGATGAAGGTCTTCGGATTGTAAAGCCCTGTTTTCTGGGACGATAATGGCGGTACCAGAGGAGGAAGCCACGGCTAACTACGTGCCAGCAGCCGCGGTAATACGTAGGTGGCGAGCGTTGTCCGGATTTACTGGGCGTAAAGGGTGCGTAGGCGGATGTTTAAGTGGGATGTGAAATCCCCGGGCTTAACCTGGGGGCTGCATTCCAAACTGGATATCTAGAGTGCAGGAGAGGAAAGCGGAATTCCTAGTGTAGCGGTGAAATGCGTAGAGATTAGGAAGAACACCAGTGGCGAAGGCGGCTTTCTGGACTGTAACTGACGCTGAGGCACGAAAGCGTGGGTAGCAAACAGG
+
GGGGGGGGGGGGGGGGFGGGGGGGGGGGGG<FGGGGGGGGGGGGGGGGGGGGGGGGGGGGGGGGGGGGGGGGGGGGGGGGGGGGGGGGGGGGGGGGGGG=FFGGGGGGGGGGGGGGGGGGFGGGGGGGGGGGGGGGGGGGGGGGGGGGGGGGDGGGGGGGGGG:<CGGGGGGGGGGGGGGGGGG#GGGGFFDGGGGGGGGFGGGGGGGGGGGGGGGGGGFG#>CFGDFFF#DGGFGGFGFFGFFGGGGECFFFGGGGGGGGGGGGGGGGFGGGGGGGGGGGFGGGGGGGGGGGGGGGFDBFFGGGDGGGGGGGGGGGGGGFFDCGGGGGGGGGGCGGGGGGGGGGGGGGGGGFFFCGGGGGGGGGGGGGGGGGGGGGGGGGGGGGGGGGGGGGGGGGGGGGGGG
@EGRNA1_140
TGAGGAATATTGCACAATGGGCGAAAGCCTGATGCAGCAACGCCGCGTGAGCGATGAAGGCCTTCGGGTCGTAAAGCTCTGTCCTCAAGGAAGATAATGACGGTACTTGAGGAGGAAGCCACGGCTAACTACGTGCCAGCAGCCGCGGTAATACGTAGGGGGCTAGCGTTATCCGGAATTACTGGGCGTAAAGGGTGCGTAGGTGGTTTTTTAAGTCAGAAGTGAAAGGCTACGGCTCAACCGTAGTAAGCTTTTGAAACTGGGCATCTAGAGTACAGGAGAGGAAAGCGGAATTCCTAGTGTAGCGGTGAAATGCGTAGATATTAGGAAGAACACCAGTGGCGAAGGCGGCTTTGTGGACTGTAACTGACGCTGAGGCACGAAAGCGTGGGTAGCAAACAGG
+
GG6EFGGGGCGGGGGGGGGGGGGGGGGGGGGGGGGGGGGGGGGGGGGGGGGGGGGGGGGGGCFGGGGGGGGGGGGFGGGGGGGGGGGGGGFGGGFGGGGGGGGFDEGFGFFGGGGGGGGFGGGGGGGGGGGGGGGGFGGGGGGGGGGGGFEF#GGGGGGGGGGDEFDEFDGGGGGGGGGGGGGGGGGGE#GGFGGGGGGGGGGGGGGGFCEE<AEFGGGGGGFFFGGGFGGDFGGGEGFFFDGGGFFGFGGFFFFFFFFFGFFGFFFFFFGGGGFFGGEFFADGF>GDGFFE8GGFGFFGCEC7GGGFGFD7EDDFGGGGFGGGGGGGGGFEGGGGGGGGGDGF:>GGGGGFGFB,EGGFGFGGFFCEDFGGGGGGGGGGE9GDEGGGGGGGGGGGGGGGGGF
@EGRNA1_141
TGGGGAATATTGCGCAATGGGGGAAACCCTGACGCAGCAACGCCGCGTGAGTGATGAAGGTTTTCGGCTCGTAAAACTCTGTCTTTGGGGACGATAATGACGGTACCCAAGGAGGAAGCCACGGCTAACTACGTGCCAGCAGCCGCGGTAATACGTAGGTGGCAAGCGTTGTCCGGATTTACTGGGCGTAAAGAGTATGTAGGTGGGCATTTAAGTCAGATGTGAAATTCCCGGGCTTAACCTGGGAGCTGCATTTGATACTGGGTGTCTAGAGTGCAGGAGAGGAAAGTGGAATTCCTAGTGTAGCGGTGAAATGCGTAGAGATTAGGAAGAACACCAGTGGCGAAGGCGACTTTCTGGACTGTAACTGACACTGAGATACGAAAGCGTGGGTAGCAAACAGG
+
@FGGGGGGGGGGGGEGG>FEDGEGGGGGGFGGGGGGGGGGGGGGG7F:=BFFFGFGGGGGGGGFGGG+DFGGE8DDGDGGGF<FGGCF:@CECEGGGFGFGGGFFCEGGGEGGGGEFGGGGG@FFEGGFGFGGDFGFGFFGGGGGGEGGGGGGGGFCFGEGGGFG8CGG99C7CEG#GGFGGG@CFCC:CCFG9>EC@:CFF7#FCD#GC>FGG@EC>FFFF9C@FFFFFBFFG=37GFGFGGGGFFDEFFDDFA=:CGGFD@8F?A8GGGGGGFD8GGD8EGGGGGGGFEGGGFFGFGFFGE>BGGEFFECGECGGGGGFBEFCGGGGGF9FAFC,@GGFCDFFBGDGGGGGGGFFECFE,DGGFFEFFFCEGFGGFAAFGGGGEEFGGGFGFGGCGGFGGEG
@EGRNA1_142
TGGGGAATATTGCACAATGGGCGAAAGCCTGATGCAGCAACGCCGCGTGAGCGATGAAGGCTTTCGGGTCGTAAAGCTCTGTCCTCAAGGAAGATAATGACGGTACTTGAGGAGGAAGCCCCGGCTAACTACGTCCCAGCAGCCGCGGTAATACGTAGGGGGCGAGCGTTGTCCGGAATTACTGGGTGTAAAGGGTGCGTAGGCGGCCTTGCAAGTCAGATGTGAAAGATCACGGCTTAACTGTGGTAAGCATTTGAAACTGTAAGGCTTGAGTGCAGGAGAGGAGAGTGGAATTCCTAGTGTAGCGGTGAAATGCGTAGATATTAGGAAGAACACCAGTGGCGAAGGCGGCTCTCTGGACTGCAACTGACGCTGAGGCACGAAAGCGTGGGGAGCAAACAGG
+
GGGGGGGGGGGGGGGGGGGGGGGGGGGGGGGGGGGGGGGGGGGGGGGGGGGGGGGGGGGGGGGGGGGGGGGGGGGGGGGGGGGGGGGGGGGGGGGGGGGGGGGGGGGGGGGGGGGGGGGGGGGGGGGGGGGGGG,6FFFGGGGGGGDGGGGGGGGGGGGGGGGGGGGGGGG#GGGGGGGGGGGGGGGGGGGGGGGGGGGGGGGGGGGGGGGGGGGGGGGGGGGGGGFCGFCDFGFGGGFGGFGGGGFGFEFGGGFFFFGFGGFGGGGFGGGGGGGDGGGGGGGGGGGGGGGGE;FFCGGGGGGGGGGGGGGGGGGGGGGGGGGFGGGFGGGGGGGGGGGGGGGGGGGGDGGGGGGGGGGGFGGGGGGGGGGGGGGGGGFGGGGGGGGGGGGGGGGGGGGGGGG
@EGRNA1_143
TGGGGAATATTGCACAATGGGCGAAAGCCTGATGCAGCAACGCCGCGTGAGCGATGAAGGCCTTCGGGTCGTAAAGCTCTGTCCTCAAGGAAGATAATGACGGTACTTGAGGAGGAAGCCCCGGCTAACTACGTGCCAGCAGCCGCGGTAATACGTAGGGGGCTAGCGTTATCCGGAATTACTGGGCGTAAAGGGTGCGTAGGTGGTTTTTTAAGTCAGAAGTGAAAGGCTACGGCTCAACCGTAGTAAGCTTTTGAAACTAGAGAACTTGAGTGCGGGAGAGGGGAGAAGAATTCCTAGTGTGGCGGTGAGATGCGTAGATATTAGGAGGAGTACAAGTAGCGAAGGCGGCTCTCTGGACTGTGACTGACACGGGGGCGCGAAAGCGTGGGGGGCGAACAGG
+
;6CF7,,CE<EFGCFGFDF8CFGGGDFCFGGGGFF<FF@EF7@CFFCFGC:E:CF:FGG8EF?GGFEE?:=F=D<?FFEF9BE@?E<A,EFG?EGDG9F<?FB3DCF?F9D8<3=7=DC8DGGGEGGG:,37C,>:@FCFC@FGGFGGGGGGGGGFFF7F?>=?;8#C#3:#?#AC>E50AF@FGCGG#:EGGDC#::=#<=E?CG#5F*9ED6>:CGFC9C#G#FCCFGFGF=CECCEGFFF#F<7=F<*@589FB>==>CC==+9A94@5?9@3,;0,DC>93E:6,,@6,8,@6,D@8C6+>BD9CE97E7EFE;;EC,857,FA,EA:,,?C,FF7:@+F:7CB=EB4,:,C,C=5,?C6,6,69:,BC+@+F@+,EFC,F::GEGGFB,@6,CF<C@<
@EGRNA1_144
TGGGGAATATTGCGCAATGGGGGAAACCCTGACGCAGCAACGCCGCGTGAGTGATGAAGGTTTTCGGATCGTAAAACTCTGTCTTTGGGGACGATAATGACGGTACCCAAGGAGGAAGCCACGGCTAACTACGTGCCAGCAGCCGCGGTAATACGTAGGTGGCAAGCGTTGTCCGGATTTACTGGGCGTAAAGGGTATGTAGGTGGGCATTTAAGTCAGATGTGAAATTCCCGGGCTTAACCTGGGAGCTGCATTTGATACTGGGTGTCTAGAGTGCAGGAGAGGAAAGTGGAATTCCTAGTGTAGCGGTGAAATGCGTAGAGATTAGGAAGAACACCAGTGGCGAAGGCGACTTTCTGGACTGTAACTGACACTGAGATACGAAAGCGTGGGTAGCAAACAGG
+
GGGGGGGGDGGGGGGGGGGGGGGGGGGGGGGGGGGGGGGGGGGGGGGGGDGGGGGGGGGGCGGGGGGGGGGGGGGGGGGGGGGGGGGGGGGGGGGGGGGGGGGGGGGGGGGGFGGGGGGGGGGGGGGGGGGGGGGGGGGGGGGGGGGGEGGGGGGGGGGGGGGGGGGGEEGGFGGGEGGFGGGGGGGGEFGFFFFFFGGFFFGGGGGGGGGGGFGFFGFCFFFFFFFFFBGGFGGFFDGGGFGGGGGFFFFFGGFCFCGGGGGGGGFFE=GGGGGGGGGGGGGGGGGGGFGGGGGGGGFGGGGGGGGGGGGGGGGGGGGGFFGGFGGGGGGGGGGGGGGGGGGGGGGGGGGGGGGGGGGGGGGGGGGGGGGGGGGGGGGGGGGGGGGGGGGGGGGGGGGGGGGG
@EGRNA1_145
TGGGGAATATTTCACAATGGGCGAAAGCCTGACGCAGCAACGCCGCGTGAGTGATGAAGGCCTTAGGGTTGTAAAGCTCTGTTATCTGGGACGATAATGACGGTACCAGAGGAGGAAGCCACGGCTAACTACGTGCCAGCAGCCGCGGTAATACGTAGGTGGCGAGCGTTGTCCGGATTTACTGGGCGTAAAGAGTGCGTAGGCGGATGTTTAAGTGAGATGTGAAATACCCGAGCTCAACTTGGGTGCTGCATTTCAAACTGGGCATCTAGAGTGCAGGAGAGGAAAGCGGAATTCCTAGTGTAGCGGTGAAATGCGTAGAGATTAGGAAGAACACCAGTGGCGAAGGCGGCTTTCTGGACTGTAACTGACGCTGAGGCACGAAAGCGTGGGGAGCAAACAGG
+
GGGGGGGGGGG-CEGGGFGGGGGGGGGGGGGGGGGGGGGGGGGGGGGGGGGGGGGFGGGGGGGGGGGGGGGGGGGGGGGGGGGGGGGGGGGGGGGGGGGFGGGGGGGGGGGGGGGGGGGGGGGGGGGGGGGGGGGGFFFGGGGFG#GGGGGGGGGFFGGGGGFGGGGGGGGGGCEGGGGGGGGGGGFGEGGGGGGGGGG#CGGGGG:#E=FFGFFGGFFGGGGGGGGGGGGGGGFGGGGGGGFGGGFGGGFGFFGGGGGGGGFFGGGCGGGGGGGGDBFGGGGGGGGGGGGGGGGFGGGGGGGGGGGGGGGGGGGGGGGGGGFGGGGGGGGGGGGGGGGGGGGGGGGGGGGGGGGGGGGGGGGGGGGGGGGGGGGGGGGGGGGGGGGGGGGGGGGGGGGGGGGG
@EGRNA1_146
TGGGGAATATTGCGCAATGGGGGAAACCCTGACGCAGCAACGCCGCGTGAGTGATGAAGGTTTTCGGATCGTAAAACTCTGTCTTTGGGGACGATAATGACGGTACCCAAGGAGGAAGCCACGGCTCACTACGTGCCAGCAGCCGCGGGAATACGTAGGTGGCAAGCGTTGTCCGGATTTACTGGGCGTAAAGAGTATGTAGGTGGGCATTTAAGTCAGATGTGAAATTCCCGGGCTTAACCTGGGAGCTGCATTTGATACTGGGTGTCTAGAGTGCAGGAGAGGAAAGTGGAATTCCTAGTGTAGCGGTGAAATGCGTAGAGATTAGCAAGAACACCAGTGGCGAAGGCGACTTTCTGGACTGTAACTGACACTGAGATACGAAAGCGTGGGTAGCAAACAGG
+
FFFGFGGFFGGGGGGGGGGFGCFGGFGGGGGGFCFE:FGGGDGECFGFCFGFFFCCEFGG,BF<FFGCCF@4BF@FC=5F<FFFFGGGG>C=CGGCG9F,CC=>FCCG9=FGGGDCGFF@7>EFGD8@FF=>BEGDGFFGGGGGEGG@*888F9F9<78?C*#@:CFG08/#F@E>8EGGG#5=@E@C8=8:CCC*?#AF:><CGDEFGF#CF9>CFA;=8C#FFA@#D?FG?GF#DD?#=F=4558CFFA4/?.CGEA@#9B@>FGFD=+D8GFFFA8@,,D=E9FGGEEGEFCFFA8AGGEC>7B?FEDDB@C@:AFFFFEC,F<@9FCEDGFEE8GFC7GFFF@EGGFEEGGFEGGGGFDC@CCC;,<9E6CC9EFA@CE@GF@FBE;FC,DF@FGGGFCG
@EGRNA1_147
TGGGGAATATTGCGCAATGGGGGAAACCCTGACGCAGCAACGCCGCGTGAGTGATGAAGGTTTTCGGATCGTAAAACTCTGTCATTAGGGACGATAATGGCGGTACCTAATGAGGAAGCCACGGCTAACTACGTGCCAGCAGCCGCGGTAATACGTAGGTGGCAAGCGTTGTCCGGATTTACTGGGCGTAAAGAGTATGTAGGTGGGCATTTAAGTCAGATGTGAAATTCCCGGGCTTAACCTGGGAGCTGCATTTGATACTGGGTGTCTAGAGTGCAGGAGAGGAAAGTGGAATTCCTAGTGTAGCGGTGAAATGCGTAGAGATTAGGAAGAACACCAGTGGCGAAGGCGACTTTCTGGACTGTAACTGACACTGAGATACGAAAGCGTGGGTAGCAAACAGG
+
FEFGGGGGGGGFFGGGGDFGGGGGGGGGGFGFEGGGGCFGGGGGGGG@CCGAFCBFGFGG9E?DFFGGGGCFFGGGGCFFFCAFGGFGGGGGFGEEFFG-@FFFGGECFGFGGGGGGGGGDGGGDGGGGDGGFEGGDFGGGGGAC@FG<@E;CGF9CGG?FFFGGGGEC:E/;EE#GEEFGG9EFGFG<C:AFDFE@CC=CFGFGGGFGCG:CCGEF:CFA@FB?DGGFC?FBGGF>DFDDFFGGGGFEFFFAGE=GFGFGGFGFB=+=GGF?FGFGFGGCFGGDE9AGEEF:@,GGEGGGGEF+GE=FEF@47D>GGFAE@GFGF?FFF<C,FFFGFBFEEEGFGGGFFFGGGGGFEE9FGGGFEEGGGFFEGGGF?FGGGGF@EGFGGGGGGGGGGGFFGGG
@EGRNA1_148
TGGGGAATATTGCACAATGGGCGAAAGCCTGATGCAGCAACGCCGCGTGAGCGATGAAGGCCTTCGGGTCGTAAAGCTCTGTCCTCAAGGAAGATAATGGCGGTACTTGAGGAGGAAGCCACGGCTAACTACGTGCCAGCAGCCGCGGTAATACGTAGGTGGCAAGCGTTGTCCGGATTTACTGGGCGTAAAGAGCTCGTAGGCGGTTTGTTGCGCCTGCTGTGAAAGACCGGGGCTTAACTTAGGGGCTGCATTTCAAACTGGGCATCTAGAGTACAGGAGAGGGAAACGGAAGTCCTAGTGTAGCGGTGAAATGCGTAGAGATTAGGAAGAACACCAGTGGCGAAGGCGGTTTCCTGGACTGTAACTGACGCTGAGGCACGAAAGCGTGGGTAGCAAACAGG
+
FGFGGGGGGGGGGGGGGGGGGGGGGGGGGGGGGGGGGGGGGGGGDFGFGGGGGGGGGGGGGGGGGGGGGGGGGGGGGGGGGGGGGGGGGGGGGGGGGGGBFFGGGGGGGGGGGGGGGGGGGGGGGGGGGGGGGGGGGGF#GGGGG#GGGGGGGGGFGGGGGGGGFGGGGGGGGGGGGGGGGGFEGGGGGGGGGGGGG#GGGGG#GGGGGG<GGGGDDDGGF4FFFGGFF#>DCCDGDEFGGGFBGDFFEGEBFGGD?GGFCGGD>AGFAGGGFGGGFGGGFFCGGGGGGGFD=B:EFE=GGGGGGGGGCDFEF@66GGGGGGGGGGFGGFGGEFE?GFEGCGGFGFCGGGGGGFFGEGGGFFDFGGGGGGCGGFGGFGGGGGGGGGGGGGGGGGGFFGGGFGGG
@EGRNA1_149
TGGGGAATATTGCGCAATGGGGGAAACCCTGACGCAGCAACGCCGCGTGAGTGATGAAGGTTTTCGGATCGTAAAACTCTGTCTTTGGGGACGATAATGACGGTACCCAAGGAGGAAGCCACGGCTAACTACGTGCCAGCAGCCGCGGTAATACGTAGGTGGCAAGCGTTGTCCGGATTTACTGGGCGTAAAGAGTATGTAGGTGGGCATTTAAGTCAGATGTGAAATTCCCGGGCTTAACCTGGGAGCTGCATTTGATACTGGGTGTCTAGAGTGCAGGAGAGGAAAGTGGAATTCCTAGTGTAGCGGTGAAATGCGTAGAGATTAGGAAGAACACCAGTGGCGAAGGCGGTTTCCTGGACTGTAACTGACGCTGAGGCACGAAAGCGTGGGTAGCAAACAGG
+
<FGGGGGGGGGGGGGGGDGGGGGGGGGGGGGGGGGGGGGGGGGGGGGGGGGGGGGGGGGGFFGGGGGGGGGGGGGGGGGGGGGGGGGGGGGGGGGGGGGGGGGGGGGGGGGGGGGGGGGGGGGGGGGGGGGGGGGGGGGGGGGGGGGGEEEFFGGEFFGFFGGGGGGGEGGGGGDEEGGEGGGGGGGGEGGGGFEDFFGFFFFGGGGGGGFFFFFFFFFFFFFFFFFFFFFGFFGFGGFFCFDCGF?GGGFFGGGGF=GGGGGGGGFCGGFGCGGGGGGGDGGGGFGFGFFGGGGGGFGCGGGECGCGGGFCGGGGGGGEFEGGGGGGGGGGGGGGGFFGGGDFGGGGGGGGFGGGGGGGGGGGGGFGGGGGGGGGGGGGGGGGGGGGGGGGGGGGGGGGGGGG
@EGRNA1_150
TGGGGAATATTGCACAATGGGGGAAACCCTGATGCAGCAACGCCGCGTGAGTGATGACGGTCTTCGGATTGTAAAGCTCTGTCTTTAGGGACGATAATGACGGTACCTAAGGAGGAAGCCACGGCTAACTACGTGCCAGCAGCCGCGGTAATACGTAGGTGGCAAGCGTTGTCCGGATTTACTGGGCGTAAAGGGAGCGTAGGTGGATATTTAAGTGGGATGTGAAATACCCGGGCTTAACCTGGGTGCTGCATTCCAAACTGGATATCTAGAGTGCAGGAGAGGAAAGGAGAATTCCTAGTGTAGCGGTGAAATGCGTAGAGATTAGGAAGAATACCAGTGGCGAAGGCGCCTTTCTGGACTGTAACTGACACTGAGGCTCGAAAGCGTGGGGAGCAAACAGG
+
GGGGGGGGGGGGGGGGGGGGFGGGGGGGGGGGGGGGGGGGGGGGGGGGGGGGGGGGGGGGGGGGGGGCGGFGGGGGGGGGGGGGGGGGGGGGGGGGGGGGGGGGGGGGGGGGGGGGGGGGGGGGGGGGGGGGGGGGGGFGGGGGGGGGGGGGGGGGGGEFCFGGGGGGGGGGGGGGGGEFGGGGGGGGGGGGGGGCCAFGGDGGGGGFECFGGGGGFGFFGEDGGGFGFG?GFGFGBGGGGGGGFFGGGGGGGFDCGGGGGGFGGGFGEGFGGGGFGGGGGGGFFGGGGGGGGGGGGGGGGGGGGGGGGGGGGGGEFGFGGGGGGGGGGGGGGGCGGF?GFGGGGGGGDGGGFGGGFFDFEGFGGGFGGGGGFF8?GGGCGEGGGGGGGGGGGGGGGGGGGGGG
@EGRNA1_151
TGGGGAATATTGCGCAATGGGGGAAACGCTGACGCAGCAACGCCGCGTGTGTGATGAAGGCCTTAGGGTTGTAAAGCTCTGTTATCTGGGACGATAATGACGGTACCAGAGGAGGAAGCCACGGCTAACTACGTGCCAGCAGCCGCGGTAATACGTAGGTGGCGAGCGTTGTCCGGATTTACTGGGCGTAAAGAGTGCGTAGGCGGATGTTTAAGTGAGATGTGAAATACCCGAGCTCAACTTGGGTGCTGCATTTCAAACTGGGCATCTAGAGTGCAGGAGAGAAAAGCGGAATTCCTAGTGTAGCGGTGAAATGCGTAGATATTAGGAAGAACACCAGTGGCGAAGGCGGCTTTCTGGACTGTAACTGACGCTGAGGCACGAAAGCGTGGGTAGCAAACAGG
+
C@E-F,,@66C;EECC+CF@CF7FEFE6+8@@6FE@FEGDFE+C7+777+BFGGC5<FE8,,,5E?@<BFGB,,BE?55,5<?FBE,588,?>EFECFGFAC3=@+7,@==@=83F@3<3@C+**<FGGGGGG>:*F<,*6>:FFFEGGGC;BB7BCF7CF9CG8CC#3.+##>C:EC?EFFC78#FCC/:*<22C90>><CE#G5*+7BAC/?A9*EFB>F>B+9?99;97CG@GF#F@F7->F#8;<FFF@9@##9#FF?4?GEDA8DF=DFDD=E,@,,;@,FEEEGFA>F;E?,@CFECCB6+9;F=A4@++,;@A,F?E,,EEDFBAGGFCA?48,4,,<F@B@+6A9,,9GF8FF@<6,FE,@@F@,@@@,@@FFF<GFF@CB6,<<@@C<@EEFECF
@EGRNA1_152
TGGGGAATATTGCGCAATGGGGGAAACCCTGACGCAGCAACGCCGCGTGGGTGATGAAGGTCTTCGGATTGTAAAGCCCTGTTTTCTGGGACGATAATGGCGGTACCAGAGGAGGAAGCCACGGCTAACTACGTGCCAGCAGCCGCGGTAATACGTAGGTGGCAAGCGTTGTCCGGATTTACTGGGCGTAAAGAGTATGTAGGTGGGCATTTAAGTCAGATGTGAAAGCCCCGGGCTCAACCTGGGAACCGCATTTCGAACTGGCAAACTAGAGTCTTGTAGAGGGGGGTAGAAATCCAGGTGTAGCGGTGAAATGCGTAGAGATCTGGAGGAATACCGGTGGCGAAGGCGGCCCCCTGGACAAAGTCTGACGCTCAGGCACGAAAGCGTGGGGAGCAAACAGG
+
GGGGGGGGGGGGGGGGGGGGGGGGGGGGGGGGGGGGGGGGGGGGGGGBFGGGGGGGGGGGGGGGGGGGDGGGGGGGGGGGGFGGGGGGGGFGGGGGGFF-@FGGGGGGGGGGGGGGFFGGGGGGGGGGGGGGGGGGGGGGFGGGGGGGGGGGD<F@FFGFGG#GGGGGGEC:@FG#ECECFFGGGG58CECFGA?CC?FCFGGGGCD=FFFGGGF5@:DFCC7D=CFGCCECGFEDDFFFGGGGGGGGEC9CGGGGGGGGGGFE7CFGGGGGGGGGGGGFGGEGGGGGGGGGF@,GGE@GFGGFGGGGGFFEBC=+EGFGGGGGGGGGGGGGGGGGGGGGGGGGGGGGGGGGGGGGGGGGGGGGGGGGGGGGGGGGGGEFGGGGGGGGGGGGGGGGGGGGGGGG
@EGRNA1_153
TGGGGAATATTGCACAATGGTCGCAAGCCTGATGCAGCCATGCCGCGTGTATGAAGAAGGCCTTCGGGTTGTAAAGTACTTTCAGCGGGGAGGAAGGGAGTAAAGTTAATCCCTTTGCTCATTGACGTTACCCGCAGAAGAAGCACCGGCTAACTCCGTGCCAGCAGCCGCGGTAATACGGAGGGTGCAAGCGTTAATCGGAATTACTGGGCGTAAAGCGCACGCAGGCGGTTTGTTAAGTCAGATGTGAAATCCCCGGGCTCAACCTGGGAACTGCATCTGATACTGGCAAGCTTGAGTCTCGTAGAGGGGGGTAGAATTCCAGGTGTAGCGGTGAAATGCGTAGAGATCTGGAGGAATACCGGTGGCGAAGGCGGCCCCCTGGACGAAGACTGACGCTCAGGTTCGAAAGCGTAGGGAGCAAACAGG
+
FGGGGGGGFGGGGGGGGGGGFGGGGGGGGGGGGGGGGGGGGGGGGGGFGGGGGGGGGGGGGGGGGGGGGGGGGGGGGGGGGGGGGGGGGGGGGGGGGGGGGGGGGGGGGG,@FGGGGGGGGGGGGGGGGGGGGGGGGGGGGGGGGGGGGGGGGGGGGGGGGGGGGGGGGGGGGGGGGGGGGG#<CFGGGGGGGGGDGGGGGDEFGGGGGGGBEGGGGGDCCFEEDGGFFGGDGGGFGGGGFFGGFFFGFFDFFG#FFGFGGGGGGGFGGGGFGGGFGGGGGGGGGFGGGGGFGFGGGGGGEGGGGFGGGGGFGGGGGGGGFGGGGGGGGGGGGGGGGGGGGGGGGGGGDGGGGGGGGGGGGGGGGGGGGGGGGGGGGGGCGGGGGGGGGGGGGGGGGGGDGGGFE,GGFGGF:FC,GGGGGGGGGGGGG
@EGRNA1_154
TGGGGAATATTGCGCAATGGGGGAAACCCTGACGCAGCAACGCCGCGTGAGTGATGAAGGCCTTAGGGTTGTAAAGCTCTGTTATCTGGGACGATAATGACGGTACCAGAGGAGGAAGCCACGGCTAACTACGTGCCAGCAGCCGCGGTAATACGTAGGGGGCTAGCGTTATCCGGAATTACTGGGGTTAAAGGGTGCGTAGGTGGTTTTTTAAGTCAGAAGTTAAAGGCTACGGCTCAACCGTAGTAAGCTTTTGAAACTAGAGAACTTGAGTGCAGGAGAGGAGAGTAGAATTCCTAGTGTAGCGGTGAAATGCGTAGATATTAGGAGGCATACCAGTAGCGAAGGCGGCTCTATGGACTGCAACTGACGCTGAGGCAAGAAAGCGTGGGGAGCAAACAGG
+
CEF@F7FCCEE<ECB::@C,FF:FCCCEFF-,CBFCG@EF8+>FECF7CFC5EF<FCAFCE4BF<?AF?FEGFCDEEA=FFGFFGFFFGDG<FFGGGFA<83+=B+3EAFFCD@FFDG7<<FFEGGDGFGGC7DFFGFFGG7DF4CCEC7:F@CC#=-8C#?E26:/4#3#;06C:#EFG#::#88##>:5C5<@F>;C:<53<AF:F2A#D#5CFAECB3###>7>CF6#7@DF=;;6@+DAGFD=FED=8@68GGF=?GDFF7,6,+CFED=,8GDF=F@,8DD,E,C,8=E:8AE9GF>78CF9B;;,7EFCEF49CGCFFEEE?E:5,GF?,GGG@BF?,@,+++,GGFBC,C,CC,DACFE8,F@F8B6C,C@,,,@F:GCCGEFEGGFGFGFGFFFF
@EGRNA1_155
TGGGGAATATTGCACAATGGGCGAAAGCCTGATGCAGCAACGCCGCGTGAGCGATGAAGGCCTTCGGGTCGTAAAGCTCTGTCCTCAAGGAAGATAATGACGGTACTTGAGGAGGAAGCCCCGGCTAACTACGTGCCAGCAGCCGCGGTAATACGTAGGGGGCTAGCGTTATCCGGAATTACTGGGCGTAAAGGGTGCGTAGGTGGTTTTTTAAGTCAGAAGTGAAAGGCTACGGCTCAACCGTAGTAAGCTTTTGAAACTAGAGAACTTGAGTGCAGGAGAGGAGAGTAGAATTCCTAGTGTAGCGGTGAAATGCGTAGATATTAGGAGGAATACCAGTAGCGAAGGCGGCTCTCTGGACTGTAACTGACACTGAGGCACGAAAGCGTGGGGAGCAAACAGG
+
FGGGGGGGGGGGGGGGGGGGGGGGGGGGGGGGGGGGGGGGGGGGGGGGGGGGGGGGFGGGGGGGGGGGGGGGGGGGGGGGGGGGFGGGGGGGGGGGGGGGGGGGGGGGGGGGGGGGGGGGDGGGGGGGGGGGGGGGGGGGGGGGGGGGGGGGGGGFGGGGGGG#DGGGGGEFFGGGGGGGGGGGGGGGGGFFFCGDFGGGGGGFFFFBFEEDFFFFFFFFFGFGFGGGFFGFFGGGGGFFFGFFFGFGGGFCGGGGGGGGGGGGGEGGFGGGGGGGGGGGGGGGGGGGGGGGGGGGGFCGGGC7GGGGGFF7GGGGFGGGGGGGGGGGFGGGDGGFGGGGGGGGGGGGGGGGGGGGGGGGGGGGGGGGGGGFGGGGGGGGGGGGGGGGGGF?GGGGGGGGGGG
@EGRNA1_156
TGGGGAATATTGCGCAATGGGGGAAACCCTGACGCAGCAACGCCGCGTGAGTGATGAAGGTTTTCGGATCGTAAAACTCTGTCTTTGGGGACGATAATGACGGTACCCAAGGAGGAAGCCACGGCTAACTACGTGCCAGCAGCCGCGGTAATACGTAGGTGGCAAGCGTTGTCCGGATTTACTGGGCGTAAAGAGTATGTAGGTGGGCATTTAAGTCAGATGTGAAATTCCCGGGCTTAACCTGGGAGCTGCATTTGATACTGGGTGTCTAGAGTGCAGGAGAGGAAAGTGGAATTCCTAGTGTAGCGGTGAAATACGTAGAGATTAGGAAGAACACCAGTGGCGAAGGCGACTTTCTGGACTGTAACTGACACTGAGATACGAAAGCGTGGGTAGCAAACAGG
+
FFGGGGGGGGGGGGGGGGGGGGGGGGGGGGGGGGGGGGGGGGGGGGG>FGGGGGGGGGGGEGGGGGGGGGGGGGGGGGGGGGGGGGGGGGGGGGGGGGG-CFGGGGGGGGGGGGGGGGGFGGGGGGGGGGGGGGGGGGGGGGGGG##GFGCFGGGFFCEFGGGGGGGGEGGGGGGGDEEGGGFGGGGGFFFGGCFFFFFFFEGGGGFCFFEGGGGGFGGFE#FFFGGGGGGGGGFGEFFFFGGGGGGGFGGGFGGGGGGGGGGGGGGGGGGGGGGGGGGGGGGGGGGGGGGGF@,GGGGGGGGGGGGGGGGGEF=8GGGGGGGGGGGGGGGGGGGGGGGGGGGGGGGGGGGGGGGGGGGGGGGGGGGGGGGGGGGGGGGGGGGGGGGGGGGGGGGGGGGGGGGG
@EGRNA1_157
TGGGGAATATTGCGCAATGGGGGAAACCCTGACGCAGCAACGCCGCGTGAGTGATGAAGGTTTTCGGATCGTAAAACTCTGTCTTTGGGGACGATAATGACGGTACCCAAGGAGGAAGCCACGGCTAACTACGTGCCAGCAGCCGCGGTAATACGTAGGTGGCAAGCGTTGTCCGGATTTACTGGGCGTAAAGAGTATGTAGGTGGGCATTTAAGTCAGATGTGAAATTCCCGGGCTTAACCTGGGAGCTGCATTTGATACTGGGTGTCTAGAGTGCAGGAGAGGAGAGTAGAATTCCTAGTGTAGCGGTGAAATGCGTAGATATTAGGAGGAATACCAATAGCGAAGGCGGCTCTCTGGACTGTAACTGACACTGAGGCACGAAAGCGTGGGGAGCAAACAGG
+
GGGGGGGGGGGGGGGGGGGGGGGGGGGGGGGGGGGGGGGGGGGGGGGGGCGGGGGGGGGGFGGGGGGGGGGGGGGGGGGGGGGGGGFGGGGGGEGGEGGCGGGGGGFGGGGGGCGFFEGGGGGGGGGGGGGGGGGFGGGGGGGGGGGGGGGGGGGGGGGGEGGGGGGGFGGGGGGGEEEFGGGGGGGEFFGFGEECGGGGFFGGGGGGGGGGFFFFD;@;FFFFFFFFFEBDFGGDCFFFFDFFFD6GFGGGGGFGGGGFFGGGGGFCCGGGGGEECGGGFCFGGFGFGFGGGFFFGGGGE9GGGGE9GGGGGGGGGGGGGGGGGGGGGGGGFF9GGGGGGFGGGGEGGGGGGGGFGGGGFGGGGGEGGGGFGGGGGGGCGGGGGGGFGGGGGGGGGGGGGGGG
@EGRNA1_158
TGGGGAATATTGCACAATGGAGGAAACTCTGATGCAGCGACGCCGCGTGAGCGATGAAGGTCTTCGGATCGTAAAGCTCTGTCCTAAGGGAAGATAGTGACGGTACCTTAGGAGGAAGCCCCGGCTAACTACGTGCCAGCAGCCGCGGTAACACGTAGGGGGCGAGCGTTGTCCGGAATTACTGGGTGTAAAGGGTGCGTAGGCGGCCTTGCAAGTCAGATGTGAAAGATCACGGCTTAACTGTGGTAAGCATTTGAAACTGTAAGGCTTGAGTGCAGGAGAGGAGAGTGGAATTCCTAGTGTAGCGGTGAAATGCGTAGATATTAGGAAGAATATCAGTGGCGAAGGCGGCTCTCTGGACTGCAACTGACGCTGAGGCACGAAAGCGTGGGGAGCAAACAGG
+
GGGGGGGGGGG<CFGGGGGGGGGGGGGGGGGGGGGGGGGGGGGGGGGGGGGGGGGGGGGGGGGGGGGGGGGGGGGGGGGGGGGGGGGGGGGGGGFGGGGGGGGGGGGGGGGGGGGGGGGGGGGGGEGGGGGGGGGGGGGGGGGGGGGGGGGGGGGGGGGGGGGGGGGGEGGGGGGGGGGGGGGGGGGGGGFDFGGGGG#CEGGGGG#GGGGGGGGGGFGGGGGGGGGGGFGFFGGGGGGGGFGGFFGGGGGGGFGGFGGGGGGGGFGGGGGGGFFDD<GGGGGGGGGGGGGGGGGGGGGGGGGGGGGGGGGGGGGGGGGGGGGGGGGGGGGGFGGGGGGGGGGGGGGGGGGGGGGGGGGGGGGGGGGGGGGGGGGGGGFGGGGGGGGGGGGGGGGGGGGGGGG
@EGRNA1_159
TGGGGAATATTGCGCAATGGGGGAAACCCTGACGCAGCAACGCCGCGTGAGTGATGAAGGTTTTCGGATCGTAAAACTCTGTCTTTGGGGACGATAATGACGGTACCCAAGGAGGAAGCCACGGCTAACTACGTGCCAGCAGCCGCGGGAATACGTAGGTGGCAAGCGTTGTCCGGATTTACTGGGCGTAAAGAGTATGTAGGTGGGCATTTAAGTCAGATGTGAAATTCCCGGGCTTAACCTGGGAGCTGCATTTGATACTGGGTGTCTAGAGTGCAGGAGAGGAAAGTGGAATTCCTAGTGTAGCGGTGAAATGCGTAGAGATTAGGAAGAACACCAGTGGCGAAGGCGACTTTCTGGACCGTAACTGACACTGAGATACGAAAGCGTGGGTAGCAAACAGG
+
@FGGGGGGGGGGGGGGGEFGGGGGGGGGGGGF<@FGGGGGGGGGGGG@FCGAEFGGGGGGAECFGGGGGGGGGGGGGGGGGGGGGGGGGGGCFGCFGGGGGGGGGDDFGGGGGFGGGGGFDGGGGGFGGGGGGGGCFFCGGDGFFDEG*=BCGGGCGGGBFGGGGF8C@F@EFFGGG#AFFCFGGG>E:8FEGFG<?CFGCFGFFGGGGF?FFGGGCFGGFEA@A9@9EFDDFFBGFDFDGGGGFDFGGD?ADEFGFDFFD@DFGGDD9EFGDFGGGGGGGEFF@9,8FFBD8BGGGGGDGGEE@GEEA=@9CEDGD;FGGFCFFGGGGGGGGGFFDFFGGDGGFEGGGEGGGGFGFGEFFEEFDFCFFGGFEGGGGGFF<FFFCCGCGGGGGGGGGGFEEF9@
@EGRNA1_160
TGGGGAATATTGCACAATGGGGGAAACCCTGATGCAGCAACGCCGCGTGAGTGATGACGGCCTTCGGGTTGTAAAGCTCTGTCTTTGGGGACGATAATGACGGTACCCAAGGAGGAAGCCACGGCTAACTACGTGCCAGCAGCCGCGGTAATACGTAGGTGGCAAGCGTTGTCCGGATTTACTGGGCGTAAAGGGAGCGTAGGCGGATTTTTAAGTGGGATGTGAAATACCCGGGCTCAACCTGGGTGCTGCATTCCAAACTGGAAATCTAGAGTGCTGGAGGGGAAAGTGGAATTCCTAGTGTAGCGGTGAAATGCGTAGAGATTAGGAAGAACACCAGTGGCGAAGGCGACTTTATGGACTGTAACTGACGCTGAGGCTCGAAAGCGTGGGGAGCAAACAGG
+
FFGGGGGGGGGGGGGGGFGGGGDGGGGGGGGGGGGGGGGGGGGGGGGGGGGGGGGGGGGGEFFGGGGCE:FGGGGGGGGGGGGGGGG,?:FFDGGCGGGGGGEGF=FF?FGFGGGGGGGGGGGGGEEGGGGGGGGGGGFGFGGGGDGGGGEFFEGGGGGA?CDGCGGGGGEGGGGGGGEGGGFGGGGGGCEECDGFEEEEGGGGGGCEEGGECCFGGGGFGGGFGGGGGFFGFGGGGGGGGCFGGFF>DF?FFF?@GFGGGGGGFFFFCFGGGF=61)AGGGFCFGGGGFGGGGFFGGFGFGGGGGGGGGGFCGGGGGFFCGGGGGGGGGGGGGFEFGGFCGGGGGGGGDFEFAE9AEFGGGGGGFFF7GEGGGGGGGGGGGGGGGGCGFFF<GGGGGGGGGGG
@EGRNA1_161
TGGGGAATATTGCGCAATGGGGGAAACCCTGACGCAGCAACGCCGCGTGGGTGATGAAGGTCTTCGGATTGTAAAGCCCTGTTTTCTGGGACGATAATGACGGTACCAGAGGAGGAAGCCACGGCTAACTACGTGCCAGCAGCCGCGGTAATACGTAGGGGGCTAGCGTTATCCGGAATTACTGGGCGTAAAGGGTGCGTAGGTGGTTTCTTAAGTCAGAAGTGAAAGGCTACGGCTCAACCGTAGTAAGCTTTTGAAACTAAGAGACTTGAGTGCAGGAGAGGAGAGTAGAATTCCTAGTGTAGCGGTGAAATGCGTAGATATTAGGAGGAATACCAGTTGCGAAGGCGGCTCTCTGGACTGTAACTGACACTGAGGCACGAAAGCGTGGGGAGCAAACAGG
+
GGGGGGGGFGGGGGGGGGGGGGGGGGGGGFGGGGGGGGGGGGGGGGGFGGGGGGGGGGGGGGGGGGGGGGGGGGGGGGGGGGGGGGGGGGGGGGGGGGGGGGGGGGGGGGGGGGGGGGGGGGGGGGGGGGGGGGGGGGGGGGGGGGGGGGGGGGGGGGGGGGGGGDFGGGGGGGGGGGGGGGGGGGGGGGGFGGGCEGGGFFGGGGGGGGGGFGGGFGFGGGGGGFFGFGFGFGGGGGGGFFFCDGFGFFGGGGGGGFGFGFFGFGGGGFGGGGGGGGGGGGGGGGFGGGGGGGGGGGGGGGGGGGGGGGGGGGGGGGGGGGGGGFGGGGGGGGGGGGGGGGGGGGGGGGGGFGGGFGGGGGGGGGGGGGGFGGGGGDFGGGGGGGGFGGGGGGGGGGGGGGG
@EGRNA1_162
TGGGGAATATTGCGCAATGGGGGAAACCCTGACGCAGCAACGCCGCGTGAATGAAGAAGGCCTTAGGGTTGTAAAGTTCTGTCATATGGGAAGATAATGACGGTACCATATGAGGAAGCCACGGCTAACTACGTGCCAGCAGCCGCGGTAATACGTAGGTGGCAAGCGTTGTCCGGATTTACTGGGCGTAAAGGATGCGTAGGCGGACATTTAAGTCAGATGTGAAATACCCGGGCTCAACTTGGGTGCTGCATTTGAAACTGGGTGTCTAGAGTGCAGGAGAGGAAAGCGGAATTCCTAGTGTAGCGGTGAAATGCGTAGAGATTAGGAAGAACACCAGTGGCGAAGGCGGCTTTATGGACTGTAACTGACGCTGAGGCATGAAAGCGTGGGGAGCAAACAGG
+
GGGGGGGGGGGGGGGGGGGGGGGGGGGGGGGGGGGGGGGFGGGGGGGGGGGGGGGGGGGGGGGGGGGGGFGGGGGGGGFGGGGGGGGGGGGGGGGGGGGGGGGGGGGFFGGGGGGGGGGGFGGGGGGGGGGGGGGGGGGGGGGGGGGGGGGGFFEFGGG>@FGGGGGGGGGGGGGGGGGGGGGGFGGGEGGGGGGGGGGFFGFFGGGGGFGGGGGGGGGFGGGGGGGGGGGGGGGGGGGGGGGGFFFGGGGGGFFGFFFFGFFGGGGGGGGGGGFD:*FGGGFGGCGGDGGGGGGGGF@FGGGGGGGGGGGGCGGGGGFDDGGGGGGGGGGGGGGGFGGEGGGGGGGGGGGGGGFC,GGGFFGGGGFGGGGGGGGGGGGGGGGGGEGGGGGGGGGGGGGGGGGG
@EGRNA1_163
TGGGGAATATTGCACAATGGGCGAAAGCCTGATGCAGCAACGCCGCGTGAGCGATGAAGGCCTTCGGGTCGTAAAGCTCTGTCCTCAAGGAAGATAATGACGGTACTTGAGGAGGAAGCCCCGGCTAACTACGTGCCAGCAGCCGCGGTAATACGTAGGGGGCTAGCGTTATCCGGAATTACTGGGCGTAAAGAGTATGTAGGTGGGCATTTAAGTCAGATGTGAAATTCCCGGGCTTAACCTGGGAGCTGCATTTGATACTGGGTGTCTAGAGTGCAGGAGAGGAAAGTGGAATTCCTAGTGTAGCGGTGAAATGCGTAGAGATTAGGAAGAACACCAGTGGCGAAGGCGACTTTCTGGACTGTAACTGACACTGAGATACGAAAGCGTGGGTAGCAAACAGG
+
GGGGGGGGGGGGGGGGGGGGGGGGGGGGGGGGGGGGGGGGGGGGGGGGGGGGGGGGGGGGGGGGGGGGGGGGGGGGGGGGGGGGGGGGGGGGGGGGGGGGGGGGGGGGGGGGGGGGGGGFGGGGGGGGGGGGGGGGGGGGGGGGGG#GGGGGGGGGGGGGGGGGGGGGGGGGGGGEGFGGGGGGGGGGGGGGGCFFFFGGGFGGGGGGGGGGGGGGGGGGGFGGFFGFFFFGGFGGGGGGGGGGGGFFGGGGGGGGGGGGGGGGGGGGGGFGGGGGGGGGFGGGGGGGGGGGGGGGGGGGGGGGGGGGGGGGFGGGGGGGGGGGGGGGGGGGGGGGGGGGGGGGGGGGGGGGGGGGGGGGGGGGGGGGGGGGGGGGGGGGGGGGGGGGGGGGGGGGGGGGGGGG
@EGRNA1_164
TGGGGAATATTGCGCAATGGGGGAAACCCTGACGCAGCAACGTCGCGTGAGTGATGAAGGTTTTCGGATCGTAAAACTCTGTTATTTGGGACGATAATGACGGTACCAAATGAGGAAGCCACGGCTGACTACGTGCCAGCAGCCGCGGTAATACGTAGGTGGCGAACGTTGTCCGGATTTACTGGGCGTAAAGGGTGCGTAGGTGGACGCTTAAGTCAGATGTGAAATACCCGAGCTTAACTTGGGAGTTGCATTTGAAACTGGGCGTCTAGAGTACAGGAGAGGAAAGCGGAATTCCTAGTGTAGCGGTGAAATGCGTAGAGATTAGGAAGAACACCAGTAGCGAAGGCGGCTTTCTGGACTGTAACTGACACTGAGGCACGAAAGCGTGGGGAGCAAACAGG
+
GGGGGGGGGGGGGGGGGGGGG7FGGGGGGGGGGGGGGGGGGGGGGGGGGGGGGGGGGGGGGGGGGGGGGGGGGGGGGGGGGGGGGGGGGGGGGGGGGGGGGGGGGGGGGGGGGGGGGGGGFGGGGG3DFGGGGCFGGFF7EGGGGGGCEGGEGGGGGGGGGGGGGGGGFF@CEGGGGECE=ECFFGGFECGGGGGGGGEEDGGGGGGGGGGGGFGEEFGFGFGGGFFFF7GGDBDGC9?DGFGGFGCFCGGGGGGGGGFGGGGGFFE;GGGGFFDGGGGGGGGGGGGGGGGGGGGGGFGGGFGGGGGGGGGFGGGGFGEGGGGDGEF@,GGGGGGGGGGGGGGGGGGGGGGGGGFFGGGGGGGGGGGGGGGGGGGGGGGGGGGGGGGGECGGGGGGGGGGGGGG
@EGRNA1_165
TGGGGAATATTGCGCAATGGGGGAAACCCTGACGCAGCAACGCCGCGTGAGTGATGAAGGTTTTCGGATCGTAAAACTCTGTCTTTGGGGACGATAATGACGGTACTTGAGGAGGAAGCCCCGGCTAACTACGTGCCAGCAGCCGCGGTAATACGTAGGGGGCTAGCGTTATCCGGAATTACTGGGCGTAAAGGGTGCGTAGGTGGTTTTTTAAGTCAGAAGTGAAAGGCTACGGCTCAACCGTAGTAAGCTTTTGAAACTAGAGAACTTGAGTGCAGGAGAGGAGAGTAGAATTCCTAGTGTAGCGGTGAAATGCGTAGATATTAGGAGGAATACCAGTAGCGAAGGCGGCTCTCTGGACTGTAACTGACACTGAGGCACGAAAGCGTGGGGAGCAAACAGG
+
GGGGGGGGGGGGGGGGGGGGGGGGGGGGGFGGGGGGGGGGGGGGGGGGGGGGGGGGGGGGFGGGGGGGGGGGGGGGGGGGGGGGGGGGGGGGGGGGGGGGGGGGGGGGGGGGGGGGGGGGGGGGGGGGGGGGGGCGGGGGGGGGGGGGGGCFGGGGCFGGGGGGGGGGFD@CGGGGGGGFCGGGGGDEEBCFGGGGGGG=FDFFFGECGGGGFFFFGGFFEE@FBFCCFBDFF?C?FDFFGGGGGGFGGGGFAFCGGGGGGGGGGDDFDFGGGFDFD6GGGGGGGGGGFGGGFGGGFE;GGGGGGGGGGGGGGGGGGGGGGGGGDGGGGGGGGGGGGGGGGGGGGGGGGGGGGGGFCGFGGGGGGGGGGFE@FGFCGGGGGGGGGGGGGGGGGGGGGGGGGGG
@EGRNA1_166
TGGGGAATATTGCACAATGGAGGAAACTCTGATGCAGCGACGCCGCGTGAGCGATGAAGGTCTTCGGATCGTAAAGCTCTGTCCTAAGGGAAGATAGTGACGGTACCTTAGGAGGAAGCCCCGGCTAACTACGTGCCAGCAGCCGCGGTAACACGTAGGGGGCGAGCGTTGTCCGGAATTACTGGGTGTAAAGGGTGCGTAGGCGGCCTTGCAAGTCAGATGTGAAAGATCACGGCTTAACTGTGGTAAGCATTTGAAACTGTAAGGCTTGAGTGCAGGAGAGGAGAGTGGAATTCCTAGTGTAGCGGTGAAATGCGTAGATATTAGGAAGAATATCAGTGGCGAAGGCGGCTCTCTGGACTGCAACTGACGCTGAGGCACGAAAGCGTGGGGAGCAAACAGG
+
GGGGGGGGGGGGGGGGGGGGGGGGGGGGGGGGGGGGGGGGGGGGGGGGGGGGGGGGGGGGGGGGGGGGGGGGGGGGGGGGGGGGGGGGGGGGGGGGGGGGGGGGGGGGGGGGGGGGGGGGGGGGGGGGGGGGGG?DGGGGGGGGGGGGGGGGGGGGGGGGGGGGGGGGGGGGGGGGGGGGGGGGGGGGGGGGGGGGGGG5AFFGGGGGGGGGGGGGGGGGGGGGGGGGGGGGFGGGGGFGGFGGGGFGFGGGGGGGGGGGGGGGGGGGGGGGGGGGGGGGGGGGGGGGGGGGFEFGGGGGGGGGGGGGGGGGGGGGGGGGGGGGGGGGGGGGGDGGGGGGGGGGGGGGGGGDGGGGGGGGGGGGGGGGGGGGGGGGGGGGGGGGGGGGGGGGGGGGGGGGGGG
@EGRNA1_167
TGGGGAATATTGCGCAATGGGGGAAACCCTGACGCAGCAACGCCGCGTGAGTGATGAAGGTTTTCGGATCGTAAAACTCTGTCTTTGGGGACGATAATGACGGTACCCAAGGAGGAAGCCACGGCTAACTACGTGCCAGCAGCCGCGGTAATACGTAGGTGGCAAGCGTTGTCCGGATTTACTGGGCGTAAAGAGTATGTAGGTGGGCATTTAAGTCAGATGTGAAATTCCCGGGCTTAACCTGGGAGCTGCATTTGATACTGGGTGTCTAGAGTGCAGGAGAGGAAAGTGGAATTCCTAGTGTAGCGGTGAAATGCGTAGAGATTAGGAAGAACACCAGTGGCGAAGGCGACTTTCTGGACTGTAACTGACACTGAGATACGAAAGCGTGGGTAGCAAACAGG
+
EGFGGGGGFGGGFEGGGGGGGGGGGGGGE?FGDGGGGGGGGG:FGGGFGFF,FGGGGGGGFFGGFEGGGDGEFGGGGGGEFGGGGGGGGGDEGGGGGGGGGGGEDGCFGCFGDCC:FCEGGGGGGEFFGGG?FFFEGFGGGGGFEDEG8EGGGGG#C:EFEGFDGGGGGDGGFGGGGGGCFGGGGGGGGGEGGFFFGGFF7DGFCFGGF::C3/@EAEFECFFFFFFFFFFGFGGGGFFA=>=FF=:FCFFFF?E==FBE>GEAGFGGCFDD8GGGDGGGFFD9ADE8FCFGGFGGGGGGFFEDEGGGGGGFGE@DFEE9EGFCCFFA9FGGGEDDF8?DGGGF@EEC:@AGGGGGGFGFCGFGDGGGFGDGGGGGFFFGGGFGGEGFFDGGGGGGEGGGGGGF
@EGRNA1_168
TGGGGAATATTGCGCAATGGGGGAAACCCTGACGCAGCAACGCCGCGTGAGTGATGAAGGTTTTCGGATCGTAAAACTCTGTCTTTGGGGACGATAATGACGGTACCCAAGGAGGAAGCCACGGCTAACTACGTGCCAGCAGCCGCGGTAATACGTAGGGGGCTAGCGTTATCCGGAATTACTGGGCGTAAAGGGTGCGTAGGTGGTTTTTTAAGTCAGAAGTGAAAGATCACGGCTTAACTGTGGTAAGCATTTGAAACTGTAAGGCTTGAGTGCAGGAGAGGAGAGTGGAATTCCTAGTGTAGCGGTGAAATGCGTAGATATTAGGAAGAATATCAGTGGCGAAGGCGGCTCTCTGGACTGCAACTGACGCTGAGGCACGAAAGCGTGGGGAGCAAACAGG
+
FGGGGGGGGGGDDGGGGGGGGGGGGGGGGGGGFGGGGGGGGGGGGGGFGEGFGGGGGGGGFGGGGGGGGGGFFGFGGGGGGGGGGGGGGGGGGGGGGGGGGGGGGGGGGGGGGGGDGGG7FGGGGGGGGGGGGGGGGGGGFFCFGGGGGGGGGGGGGGGGGGGGGGFFFFFGGFGCGGGGGGGGFFGGEEDFFGGFDEGFDDGGGGCGGGFGGEEFEFFFFFFFFFGGFFFFGGGGFDFFGGGGFGGGGGGGGGGGGFFFFGGGFGGFFGGGGGGGGFGGGGGGGGGGGDGGGGGGFFGGGEGGGCCGGGGEDGDGGGGGGGGGGGGGGGGGGGGGGGGGGGFGGGGGGGGGGGGGGGGGGGGGGGGGGGGGFFFACGFGGGGGGGGGGGGGGGGGGGGGGFG
@EGRNA1_169
TGGGGAATATTGCGCAATGGGGGAAACCCTGACGCAGCAACGCCGCGTGAGTGATGAAGGCCTTAGGGTTGTAAAGCTCTGTTATCTGGGACGATAATGACGGTACCAGAGGAGGAAGCCACGGCTAACTACGTGCCAGCAGCCGCGGTAATACGTAGGTGGCGAGCGTTGTCCGGATTTACTGGGCGTAAAGGGTGCGTAGGCGGATGTTTAAGTGGGATGTGAAATCCCCGGGCTTAACCTGGGGGCTGCATTCCAAACTGGATATCTAGAGTGCAGGAGAGGAAAGCGGAATTCCTAGTGTAGCGGTGAAATGCGTAGAGATTAGGAAGAACACCAGTGGCGAAGGCGGCTTTCTGGACTGTAACTGACGCTGAGGCGCGAAAGCGTGGGTAGCAAACAGG
+
GGGGGGGGGGGGGGGGGGGGGGGGGGGGGGGGGGGGGGGGGFGFGGGBFGGGGGGFGGGGGGGFFGGGFGGGFGGGGFFGGGGGGGGGGGGGDGGGGGCFCFGGGGGGGGGGGGGGGGGGGGGGGGGGGGGGFFC@CDFDFGGGGGGD*<FFCCG@CGF:<FGGCEEG@@EEGGGCD5;EFGGFGGGG;*?EGFEC#1BCFGGDEE:8EFG82BCFFGC*AEAFG#>@*CCC#DFFGGCCCFCC<CCFCGFCAF=FFFFGCDGFADGFGDFFCGFFDGD=FFDGF?GEC8GGGGFGGGGFFGECCCGGGGGGGGGEGFFE;AFFGGGGGGGGGGGGGGGGGGGFCF@CGGGGFGFGGGGGGGFF<GE>GGGGGF8FCF@+8GGGGGGGGGGGGGGGGGGGGGGG
@EGRNA1_170
TGGGGAATATTGCGCAATGGGGGAAACCCTGACGCAGCAACGCCGCGTGAGTGATGAAGGTTTTCGGATCGTAAAACTCTGTCTTTGGGGACGATAATGACGGTACCCAAGGAGGAAGCCACGGCTAACTACGTGCCAGCAGCCGCGGTAATACGTAGGTGGCAAGCGTTGTCCGGATTTACTGGGCGTAAAGAGTATGTAGGTGGGCATTTAAGTCAGATGTGAAATTCCCGGGCTTAACCTGGGAGCTGCATTTGATACTGGGTGTCTAGAGTGCAGGAGAGGAAAGTGGAATTCCTAGTGTAGCGGTGAAATGCGTAGAGATTAGGAAGAACACCAGTGGCGAAGGCGGCTTTCTGGACTGTAACTGACGCTGAGGCACGAAAGCGTGGGTAGCAAACAGG
+
GGGGGGGGGGGGGGGFGGGGGGGGGGGGGGGGGGGGGGGGGGGGGGGGGGGGGGGGGGGGFGGGGGG+CFDGGGGGGGGGGGGGGGGFGGGGGGGGGGFGGGCFGGGGGGGGGGGGGGGGFGGGGGGGGGGG7F,DEGGGGFGGGGGCBEGGGGGGGGDGGGGGGGC:?CCEGGGGDGGFC7?>CFGGEEGDGGG:CEC??7F#:EDGFCBFFBFFFFFFFE?FFBFBEBFGFFGFGDFGF6GGGGFFCGFBDGGGGFFBDFGGGFGDBFGGGGFFFGGFGGFFGGGGFGGGGGGGGGGGGGGGGGGGGGGGGEGGFGGGGFGGGGGGGGGGGFGFFGGGFGGGGGGGGGGGGGGGGGGGGGGGGGGGGGGGGGGFFGGGGGGGGGGGGGGGGGGGGGGGGGGG
@EGRNA1_171
TGGGGAATATTGCACAATGGGCGAAAGCCTGATGCAGCAACGCCGCGTGAGCGATGAAGGCCTTCGGGTCGTAAAGCTCTGTCCTCAAGGAAGATAATGACGGTACTTGAGGAGGAAGCCCCGGCTAACTACGTGCCAGCAGCCGCGGTAATACGTAGGGGGCTAGCGTTATCCGGAATTACTGGGCGTAAAGGGTGCGTAGGTGGTTTTTTAAGTCAGAAGTGAAAGGCTACGGCTCAACCGTAGTAAGCTTTTGAAACTAGAGAACTTGAGTGCAGGAGAGGAGAGTAGAATTCCTAGTGTAGCGGTGGAATGCGTAGATATTAGGAGGAATATCAGTAGCGAAGGCGGCTCTCTGGACTGTAACTGACACTGAGGCACGAAAGCGTGGGGAGCAAACAGG
+
GGGGGGGGFGGGGGGGGGGCFGGGGGGGGGGGGGGGGGGGGGGGGGGGGGGGGGGGGGGGGGGGGGGGGGGGGGGGGGGGGGGGGGGGGGGGGGGGGGGGGGGGGGGGGGGGEGGGFFGGGGGGGGGGGGGGGG@>FFGGG>CGGGGGDFGGGGGGCFGGGGGG>FGGEDEFGGGGGGGGGGGGGGGGGGEGGGGGGGFFF#DCFFCEFFF#GFGGFFFFFFGGGGGGFGGFFGGCDDFGFGGGGGFGGGGGGGFFDGGGGFGGGFGE@AGGGGGGGGGGGGGGEFGGGGGGGGGGGGGGGGEGGGGGF?,GGGGGGGGGGGFGCGGGGGGGGFC,GGGGGGGGGGGGGGGGGGGGGGGGGGGGGGGGGGGGGGGGGGGGGGGGGGGGGGGGGGGGGGGGGGG
@EGRNA1_172
TGGGGAATATTGCGCAATGGGGGAAACCCTGACGCAGCAACGCCGCGTGAATGAAGAAGGCCTTAGGGTTGTAGAGTTCTGTCATATGGGAAGATAATGACGGTACCATATGAGGAAGCCACGGCTAACTACGTGCCAGCAGCCGCGGTAATACGTAGGTGGCAAGCGTTGTCCGGATTTACTGGGCGTAAAGGGAGCGTAGGTGGATATTTAAGTGGGATGTGAAATACCCGGGCTTAACCTGGGTGCTGCATTCCAAACTGGATATCTAGAGTGCAGGAGAGGAGAGGAGAATTCCTAGTCTAGCGGTGAAATGCGTAGAGATTAGGAAGAATACCAGTGGCGAAGGCGACTCTCTGGACTGTAACTGACGCTGAGGCTCGAAAGCGTGGGGAGCAAACAGG
+
GGGGGGGGGGGGGGGGGGGGGGGGGGGGGGGGGGGGGGGGGGGGGGGGGGGGGGGGGGGGGGGGGGGGGGGGG,CFFGGGGGGGGGFFGGGGGGGGGGGGGGGGBFGGGGGGGGGGGGGGGGGGGGGGGGGGGFGGGGGGGGGGGGGAAF#DGGGGGGGGGGGGG#6=FGGGGGGGE#GGGGGGGGGGGGGGFGGGGGGGGGGGGGFGG#GGGGGGGFGFC#@BFGGGGGGGFGGGGGFGF#GGGGGFFGFFFFFFGGGGGGGGGFFDFFGGGGGGGGGEGGGE==*FGGGGGGGGGGGFE6*EGGGGGGGGGGGGGGGGE3,GGGGGGGGGGGDGGGGGGGGGGGGGGGGGGGGFGGGGGGGGGGGGGGGGGGGGGGGGGGGGGGGGGGGGGGGGGGGGGGGG
@EGRNA1_173
TGGGGAATATTGCGCAATGGGGGAAACCCTGACGCAGCAACGCCGCGTGAGTGATGAAGGTTTTCGGATCGTAAAACTCTGTCTTTGGGGACGATAATGACGGTACCCAAGGAGGAAGCCACGGCTAACTACGTGCCAGCAGCCGCGGTAATACGTAGGTGGCAAGCGTTGTCCGGATTTACTGGGCGTAAAGAGTATGTAGGTGGGCATTTAAGTCAGATGTGAAATTCCCGGGCTTAACCTGGGAGCTGCATTTGATACTGGGTGTCTAGAGTGCAGGAGAGGAAAGTGGAATTCCTAGTGTAGCGGGGAAATGCGTAGAGATTAGGAAGAACGCCAGTGGCGAAGGCGACTTTCTGGACTGTAACTGACACTGAGATACGAAAGCGTGGGTAGCAAACAGG
+
FF@FCFECE@F9CF:BCCFG@CCE@FD8F<FDGGGGGGGGDCEFCFGBFFF<AFGGGGGFGGA<E@CCFGGG4ADFFFGGFFGGFFGFCCFGGGG>F9=FFDE7BFGD@FGGG<FGGGGGGGEGF@FGFAFCE>:CFCAFCFFGGGGGGGGGGGGGGGCFGGCFF@FGGC;EFFEGGG<<AF9<F5EG#?:CGGF?C@@FFGDEE=EFGGACF7>CFEGGFFFGDC99DCCC:6@DGGFFFFCFGFGFDFFFFFFGGGF#@@FFGFEGEDFF==8CE=D=;GGGGE9EAFFBD8DE@F=GECGDEEEE@,FCGGFDGFAF9GGFGGFGGGFEFB8,<FEFCBEDCC:?CCGGGFE:,<6@C,;,EGGCFFC<FAFGEFE;;7CFEGGEGGGGGFF<<F,CCAGG
@EGRNA1_174
TGGGGAATATTGCGCAATGGGGGAAACCCTGACGCAGCAACGCCGCGTGAGTGATGAAGGTTTTCGGATCGTAAAACTCTGTCTTTGGGGACGATAATGACGGTACCCAAGGAGGAAGCCACGGCTAACTACGTGCCAGCAGCCGCGGTAATACGTAGGTGGCAAGCGTTGTCCGGATTTACTGGGCGTAAAGAGTATGTAGGTGGGCATTTAAGTCAGATGTGAAATTCCCGGGCTTAACCTGGGAGCTGCATTTGATACTGGGTGTCTAGAGTGCAGGAGAGGAAAGTGGAATTCCTAGTGTAGCGGTGAAATGCGTAGAGATTAGGAAGAACACCAGTGGCGAAGGCGACTTTCTGGACTGTAACTGACACTGAGATACGAAAGCGTGGGTAGCAAACAGG
+
GGGGGGGGGGGGGGGGGGGGFGGGGGGGGGGGGGGGGGGGGGGDGGGGGEGGGGGGGGGGGGGGGGGGGGGGGGGGGGGGGGGGGGGGGGGGGGGGGGGGGGGGGGGGGFFF<FGGGGGGGGGGDGGGGGGGGGGGFCEGGGGGGGGGGGGGGGGGGGGGGGGGGGGGGGGGGGGGGGGGGGGFGGGGGGGGBFFGFFGGGGGGGGGGGGGGGFFFFGFFFFFFFFFGFFFGFDGFFFFBFFGGGGFFGFFFEFCGGGFFGGGDB<GDGGGGGGGGGGGGGGGGGFFCFAF;8FFFGDDFGGGGEGGGGGGGGGGGGE9GGGGGFGGGGGGGGGGGGFGGFEFCCGGGF:FFGGGGEGGGGGGGGFFGGGFFCCGGGGFGGGGGGGGGGGGGGGGGGGGGGGGG
@EGRNA1_175
TGGGGAATATTGCACAATGGGCGAAAGCCTGATGCAGCAACGCCGCGTGAGCGATGAAGGCCTTCGGGTCGTAAAGCTCTGTCCTCAAGGAAGATAATGACGGTACTTGAGGAGGAAGCCCCGGCTAACTACGTGCCAGCAGCCGCGGTAATACGTAGGTGGCGAGCGTTGTCCGGATTTACTGGGCGTAAAGAGTGCGTAGGCGGATGTTTAAGTGAGATGTGAAATACCCGAGCTCAACTTGGGTGCTGCATTTCAAACTGGGCATCTAGAGTGCAGGAGAGGAAAGCGGAATTCCTAGTGTAGCGGTGAAATGCGTAGAGATTAGGAAGAACACCAGTGGCGAAGGCGGCTTTTTGGACTGTAACTGACACTGAGATACGAAAGCGTGGGTAGCAAACAGG
+
GGGGGGGGGGGFGGGGGGGGGGGGGGGGGGGGGGGGGGGDFGGGGGGGGGGGGGGGGGGGGGGGGGGGGGGGGGGGGGGGGGGGGGGGGGGGGGGGGGGGGGGGGGGGGGGGGGGGGGGGGGGGGGGGGGGGGGGGGGGGGGGGGGGGGGGFFGGGFGGB>CGGGGGGGGGGGGGGCGGGGGGFFEGGGEGGGGGGGGGGGGEFGGEGGGGGGGGGGFDGGGGGCFFGFFGGGGGGGGFGGGGGFFFFGGGGCDGGGGFFGFFFFFFGGGGGGGFA5*FGGGGFGD6GGGGGGGGGGFGGGGGGGGGFGGGGGGGGGGD?EGGGGGGGGGGGGGGGGGGGGGGGGGGGGGGGGFEC,GGGGGGGGGGGGGF9GGGFFGGGGGGGGGGGGGGGGGGGGGGGGGGG
@EGRNA1_176
TGGGGAATATTGCGCAATGGGGGAAACCCTGACGCAGCAACGCCGCGTGGGTGATGAAGGTCTTCGGATTGTAAAGCCCTGTTTTCTGGGACGATAATGACGGTACCAGAGGAGGAAGCCACGGCTAACTACGTGCCAGCAGCCGCGGTAATACGTAGGTGGCGAGCGTTGGCCGGATTTACTGGGCGTAAAGGGTGCGTAGGCGGATGTTTAAGTGGGATGTGAAATCCCCGGGCTTAACCTGGGGGCTGCATTCCAAACTGGATATCTAGAGTACAGGAGAGGGAAACGGAATTCCTAGTGTAGCGGTGAAATGCGTAGAGATTAGGAAGAACACCAGTGGCGAAGGCGGTTTCCTGGACTGTAACTGACGCTGAGGCACGAAAGCGTGGGTAGCAAACAGG
+
GGGGGGGGGGGGGGGGGDGGGGGGGGGGGGGGGGGGGGGGGGGGGGGFGGGEGGGGGGGGGGGGGGGGGGGGGGGGGGGGFFGGGGGFGGGGGGGGGGGGGGGGGGGGGGGGGGGGGGCEGGGGGGGGGGGGGGGGFFG7FGG>FCEC*CGGG9CE:EGCDEGGGGGGGED#5AEEGGGG#GGGGGGGCGGGGGGGDCGGDDGGGFGGGFFFF6FFFFF>?D?FFFCGFGFGFFFGGGGFGGFGGGGFGGFGGGGGGGGGGGGGCFEFGGGGGGFFDGGGGGGGCGGFFGGGGGGGGGGGGGGGGGGGGGGEGGFCGGGGGGGCGGGGGGGGGGGGGGGGGGGGGGGGGGGGGGGGGGGGGGGGGGGGGDGGGGGGGGGGGGGGGGGGGGGGGGGGGGGGGGGG
@EGRNA1_177
TGGGGAATATTGCACAATGGGCGAAAGCCTGATGCAGCAACGCCGCGTGAGCGATGAAGGCCTTCGGGTCGTAAAGCTCTGTCCTCAAGGAAGATAATGACGGTACTTGAGGAGGAAGCCCCGGCTAACTACGTGCCAGCAGCCGCGGTAATACGTAGGGGGCTAGCGTTATCCGGAATTACTGGGCGTAAAGGGAGCGTAGGTGGTTTTTTAAGTCAGAAGTGAAAGGCTACGGCTCAACCGTAGTAAGCTTTTGAAACTAGAGAACTTGAGTGCAGGAGACGAGAGTAGAATTCCTAGTATAGCGGTGAAGTGCGTAGATATTAGGAGGAATACCAGTGGCGAAGGCGGCTCTCTGGACTGTAACTGACACTGAGGCACGAAAGCGTGGTGAGCAAACAGG
+
EFGGEECFGCFGGGFFFGEG88FCEEEAFEEFEGEGGGGGDFE@FGG:FGGGCCFCFGFGGGDDFF=:4>@CDFF?FAF9?C,B<,?FFDCGDFAEGBFG<FE>DE9,CBFD,CCEF<<@+FFGFFFFF;FGGFFFCDFGGFGGGGCBCEE##?F<2C:EGG>E#CFC/=C.29#EEGGD<FCECDCE>7CF;C7#19>#7C@*#C918**7;@6@F#?7CFFF?F?F:8?FFB#FCD=<?6D==2=A5DBF?3=<:FDGFD<ABE@D=D8DFCF=8DFFC=+2,,,9,=4==;8@4,,>9+6+GCEE=9,@+8>4,=;GFCGCF<DBF@E,,C?==F=@,,4?,4@FCE@@B,A<@@<AE6,9CAEAFGGGFFCED7C<@CCGGCCF<<C,<C<EEAFFFGF
@EGRNA1_178
TGGGGAATATTGCGCAATGGGGGAAACCCTGACGCAGCAACGCCGCGTGAGTGATGAAGGTTTTCGGATCGTAAAACTCTGTCTTTGGGGACGATAATGACGGTACCCAAGGAGGAAGCCACGGCTAACTACGTGCCAGCAGCCGCGGTAATACGTAGGTGGCAAGCGTTGTCCGGATTTACTGGGCGTAAAGGGTGCGTAGGCGGATGCTTAAGTGAGATGTGAAATACCTAGGCTTAACTTAGGGGCTGCATTTCAAACTGGGCATCTAGAGTACAGGAGAGGGAAACGGAATTCCTAGTGTAGCGGTGAAATGCGTAGAGATTAGGAAGAACACCAGTGGAGAAGGCGGTTTCCTGGACTGTAACTGACGCTGAGGCACGAAAGCGTGGGTAGCAAACAGG
+
EGGFGDGGGGCFF;@@C@FCFGDGGFGFC86<F:CF@EC@FGGGG7FCF+B5AFFF<CFFGG<<<F7:CEGEFFFGGGGFGBCGFDEGGGGEFGDFCFG98B@BB:3C<CGFG?CECEGGGF@@@FE3:C;<F>>:*DFGFFDGGG<<:CF9;>C4<CE,2<9C9BCE:C8CB9;C*CEGFGGGFFCC:CD8C9C#GCDCCD@#EEEDCCEA7?>>F?F@=:#>#;>>CFC46?FG?4CD@96FD98:;77=39GD@A#@D9DFE=:?+FFGGFGFD=8=6GGE8GDGGEE=4>,EGE8EFFEEC@@DGFAE:GGEGGFGGFGGGGFF@BEF=EFFB,FFDGF<EDGGGEGGCFDGGGFCC<FFCFEEDGFDGFE@F@7,GFCD,GF7G?FCGGFGGGGGDGFF
@EGRNA1_179
TGGGGAATATTGCACAATGGAGGAAACTCTGATGCAGCGACGCCGCGTGAGCGATGAAGGTCTTCGGGTCGTAAAGCTCTGTCCTCAAGGAAGATAATGACGGTACTTGAGGAGGAAGCCCCGGCTAACTACGTGCCAGCAGCCGCGGTAATACGTAGGGGGCTAGCGTTATCCGGAATTACTGGGCGTAAAGGGTGCGTAGGTGGTTTTTTAAGTCAGAAGTGAAAGGCTACGGCTCAACCGTAGTAAGCTTTTGAAACTAGAGAACTTGAGTGCGGGAGAGGAGAGTAGAATTCCTAGTGTAGCGGTGAAATGCGTAGATATTAGGAGGAATACCAGTAGCGAAGGCGGCTCTCTGGACTGTAACTGACACTGAGGCACGAAAGCGTGGGGAGCAAACAGG
+
CGGGGGGGGGGGGGGGGGGGGGGGGGGGGGGGFGGGGGGGGGGGGGGGGGGGGGGGGGGGGGGGGGGGGGGGGGGGGFGGGGGGGGGGGGGGGGGGGGGGCGGGGDGGGDGGGGGGGGGGGGGEGGGGGGGGGGGGGGGGGGGGGGGGGGGGGGGGGGGEGGGGGG#GCGGGGFGEEE#GGGGGGGGGEDFFEGGGGGG=BFG?FF>FGGFGGGGCGFGEFGGGGGGFGFGGFDFFCDGFFGFEFGFGGGGFFGGGGGGGFFGGFFFF?FGGGDDGFGGGGGGGGGGFDDGGGFFGGGGGGGGGGGGGGGGGGGGGGGGGGGGGGGGGGGGGGFGGGGGGGGGGGGGGGGCGGCDGGGGGGGGGGGGGGGGFGGGGGGGGGGGGGGGGGGGGGGGGGGGGGGG
@EGRNA1_180
TGGGGAATATTGCACAATGGGCGAAAGCCTGATGCAGCAACGCCGCGTGAGCGATGAAGGCCTTCGGGTCGTAAAGCTCTGCCCTCAAGGAAGATAATGACGGTACTTGAGGAGGAAGCCCCGGCTAACTACGTGCCAGCAGCCGCGGTAATACGTAGGGGGCTAGCGTTATCCGGAATTACTGGGCGTAAAGGGTGCGTAGGTGGTTTTTTAAGTCAGAAGTGAAAGGCTACGGCTCAACCGTAGTAAGCTTTTGAAACTAGAGAACTTGAGTGCAGGAGAGGAGAGTAGAATTCCTAGTGTAGCGGTGAAATGCGTAGATATTAGGAGGAATACCAGTAGCGAAGGCGGCTCTCTGGACTGTAACTGACACTGAGGCACGAAAGCGTGGGGAGCAAACAGG
+
GGGGGGGGGGGGGGGGGGGGGGGGGGGGGGGGGGGGGGGGGGGGGGGGGGGGGGGGGGGGGGGGGGGGGGGGGGGGGGGGGGGGGGGGGGGGGGGGGGGGGGGGGGGGGGGGGGGGGGGGGGGGGGGGGGGGGGGGGGGGGGGGG#GGGGGGGGG<FGGGGGGGGGGGGGGGGGGGGGGGGGGGGGGGGGGGGGGFEGGDFFFGGGGFEFEEGGGFGFGGGGFGGGGGFGGFFGGGGGGGGGGGGFGGGGGGGGGGGGGGGGGGGGGGFFFGGGFGGGGGGFGFAGGGFGGGGGGGGGGGGGGGGGGGGGGGGGGGGGGGGGGGGGGGGGGGGGGGGGGGDGGGGGGGGGGGGGGGGGGGGGGGGGGGGGGFGGGGGGGGGGGGGGGGGGGGGGGGGGGGGGG
@EGRNA1_181
TGGGGAATATTGCGCAATGGGGGAAACCCTGACGCAGCAACGCCGCGTGAGTGATGAAGGTTTTCGGATCGTAAAACTCTGTCATTAGGGACGATAATGACGGTACCTAATGAGGAAGCCACGGCTAACTACGTGCCAGCAGCCGCGGTAATACGTAGGTGGCAAGCGTTGTCCGGATTTACTGGGCGTAAAGAGTATGTAGGTGGGCATTTAAGTCAGATGTGAAATTCCCGGGCTTAACCTGGGAGCTGCATTTGATACTGGGTGTCTAGAGTGCAGGAGAGGAAAGTGGAATTCCTAGTGTAGCGGTGAAATGCGTAGAGATTAGGAAGAACACCAGTGGCGAAGGCGACTTTCTGGACTGTAACTGACACTGAGATACGAAAGCGTGGGTAGCAAACAGG
+
GGGGGDGGFGGFGFGGGGGGGGGGGGGGGGGFFGDEEEGGGGGGGGGGGEGGGGGGGCFGGGGGGGGFGGGGGGGGGGGGGGGGGGGGGGGGGGGGGGGFGGGGGGGGGGGGGGGGGGGGGFGGGGGGGGGDCGGGGGGGGCGGGGGGCGEEFGGEEEEGGGGGGGD#=EGE?9EGGDGGFGD@CGGCA8C<CFFFFGGGFGGGGGGGECFFFGGFGFFFFGFFFFFGFD>DBFDDFFGFGGGGF?CGFDFDCDAFFDGFGGE?GGGFGGFGGGGGGGGGGEGGGGGGGGGGGFGFGGGGGGGGGGGGGGGFDGGDGGGGGGGGGGGGGGGGGGGGGEGGGFGFGGGGGGGGGGGGGGGGGGGGGGGGGFDGGGGGGGGGGGGGGGGGGGGGGGGGGGGGGGGG
@EGRNA1_182
TGGGGAATATTGCGCAATGGGGGAAACCCTGACGCAGCAACGCCGCGTGGGTGATGAAGGTCTTCGGATTGTAAAGCCCTGTTTTCTGGGACGATAATGACGGTACCAGAGGAGGAAGCCACGGCTAACTACGTGCCAGCAGCCGCGGTAATACGTAGGTGGCGAGCGTTGTCCGGATTTACTGGGCGTAAAGGGTGCGTAGGCGGATGTTTAAGTGGGATGTGAAATCCCCGGGCTTAACCTGGGGGCTGCATTCCAAACTGGATATCTAGAGTGCAGGAGAGGAAAGCGGAATTCCTAGTGTAGCGGTGAAATGCGTAGAGATTAGGAAGAACACCAGTGGCGAAGGCGGCTTTCTGGACTGTAACTGACGCTGAGGCACGAAAGCGTGGGTAGCAAACAGG
+
GGGGGGGGGGGGGFGGGGGGGGGGGGGGGGGGGGGGGGGGGGGGGGGGGGGGGGGGGGGGGGGGGGGGGGGGGGGGGGGGGGGGGGGGGGGGGGGGGGFGGGGGGGGGGGGGGGGGGGGGGGGGGGGGGGGGGGGGGGGGGG#GGGGGGGGGGGGEFGGGGGGG#DEFGGFF>GGGGGGGGGGGGGGGGDGGGGGGGFGGGGGGGFGGGFFGGFFFGGFFFGFGFFFFFGFFFFGGFGFFGGGGGGGFGGGGGGGGGGGGGGGFFFGGDGGGGGGGGGGGFGFGGGGGGFGGGGGGGGGGGGGGGGGGGGGGCEDGGGGDFDGGGGGGGGGGGGGGGGGGGGGGGGGGGGGGGGGGGGGGGGGGGGGGGGGGGGGGGGGGGGGGGGGGGGGGGGGGGGGGGGGG
@EGRNA1_183
TGGGGAATATTGCGCAATGGGGGAAACCCTGACGCAGCAACGCCGCGTGAGTGATGAAGGTTTTCGGATCGTAAAACTCTGTCTTTGGGGACGATAATGACGGTACCCAAGGAGGAAGCCACGGCTAACTACGTGCCAGCAGCCGCGGTAATACGTAGGTGGCAAGCGTTGTCCGGATTTACTGGGCGTAAAGAGTATGTAGGTGGGCATTTAAGTCAGATGTGAAATTCCCGGGCTTAACCTGGGAGCTGCATTTGATACTGGGTGTCTAGAGTGCAGGAGAGGAAAGTGGAATTCCTAGTGTAGCGGTGAAATGCGTAGAGATTAGGAAGAACACCAGTGGCGAAGGCGACTTTCTGGACTGTAACTGACACTGAGATACGAAAGCGTGGGTAGCAAACAGG
+
GGGGGGGGGGGGGGGGGGGGGGGGGGGGGGGGGGGGGGGGGGGG:FFFGEGGGGGGGGGGGGGGGGGGGGGGGGGGGGGGGGGGGGGGGGGGGEGGGGGGGGGGGGGGGGGGGGGGGFGGGGGGCEGGGGGGGFGGGGGGGFG#GGGGGGGGGGG#GGG##GGGGGGGGGGGGGGGGGGGGGG#GGGEGEGGGFEEGGFGGGGGDGCFFFFG#GGGFGGGGGFGGGGGCFGFGFGGGGFGFFFFGGFGGFFFFFFFFFFCFGGGGGGGGGGGGFFGGGGGGGGGGGGGGGGGGGGDGGGGGGGGGGGGGGGGGGGGGGGGGGGGGGGGGGGGGGGFFCGGGGGGGGGGGGGGGGGFGGGGGGGGGGGGGGGGGGGGGGGGGGGGCGGGGGGGGGGGGGGGGGGG
@EGRNA1_184
TGGGGAATATTGCGCAATGGGGGAAACCCTGACGCAGCAACGCCGCGTGAGTGATGAAGGCCTTAGGGTTGTAAAGCTCTGTTATCTGGGACGATAATGACGGTACCAGAGGAGGAAGCCACGGCTAACTACGTGCCAGCAGCCGCGGTAATACGTAGGTGGCGAGCGTTGTCCGGATTTACTGGGCGTAAAGAGTGCGTAGGCGGATGTTTAAGTGAGATGTGAAATACCCGAGCTCAACTTGGGTGCTGCATTTCAAACTGGGCATCTAGAGTGCTGGAGAGGAAAGCGGAATTCCTAGTGTAGCGGTGAAATGCGTAGAGATTAGGAAGAACACCAGTGGCGAAGGCGGCTTTCTGGACTGTAACTGACGCTGAGGCACGAAAGCGTGGGGAGCAAACAGG
+
GGGGGGGGGGG-CFGGGGGGGGGGGGGGGGGGGGGGGGGGGGGGGGGGGGGGGGGGGGGGGGGGGGGGGGGGGGGGGGGGGGGGGGGGGGGGGGGGGGGGGGGGGGGGGGGGGGGGGGGGGGGGGGGGGGGGGGGGGGGGGGGGGGGGGGGGGGGGGGGGGGGGGGGGGGGGGGGGGGGGGGGGGGGGGGGGGGGGGGGGGGGGGGG#GGGGGGGGGFGFGGGGGGGGGGGGGGGGGGGGGGFGGGFGGGGGGGGGGGGGGGGFGGGGGGGGGGFD3*FGGGGGGGGGGGGGGGGGGGGGGGGGGGGGGGGGGEGGGGGGGGGGGGGGGGGGGGGGGGGGGGGGGGGGGGGGGGGGGGGGGGGGGGGGGGGGGGGGGGGGGGGGGGGGGGGGGGGGGGGGGGGG
@EGRNA1_185
TGGGGAATATTGCGCAATGGGGGAAACCCTGACGCAGCAACGCCGCGTGAGTGATGAAGGCCTTAGGGTTGTAAAGCTCTGTTATCTGGGACGATAATGACGGTACCAGAGGAGGAAGCCACGGCTAACTACGTGCCAGCAGCCGCGGTAATACGTAGGTGGCGAGCGTTGTCCGGATTTACTGGGCGTAAAGAGTGCGTAGGCGGATGTTTAAGTGAGATGTGAAATACCCGAGCTCAACTTGGGTGCTGCATTTCAAACTGGGCATCTAGAGTGCAGGAGAGGAAAGCGGAATTCCTAGTGTAGCGGTGAAATGCGTAGAGATTAGGAAGAACACCAGTGGCGAAGGCGGCTTTCTGGACTGTAACTGACGCTGAGGCACGAAAGCGTGGGGAGCAAACAGG
+
EFFGGGGGGGGGGGGGEBFGGGGGGGGGGFGGGGGGGGGGGGGGGGGCFGGGGGGGGGGGGGGGGGGGGGGFGGGFFEEGGGGGGGGGGGGGGGGGGGFGGGGGGGGGGGGGGGGGG@EGEGGGFCGGGGGGFGGGGGGGGGGGGGGGGGEGGGGFFFEGGGGGCEGGBEGGFFEGGDEGFGGGGGGGCGEFGGGGGFGGGGGGGGFFFFCDECGFGGGCGFFFGGFFFGDDCAGDGGGFFGGGFFFGFGGGGGGGGGGGFCGGGGGFGFCFGGGGGGFDDFECFGGGGFFGGGFGGGGGGGGGGGGGGGGGGGCCGGGGGGGGGGGGGGGGEGGGGGGGEGGFGEGGGGGGGGGGGGGGGGGGFGGGGGGGGFGCFGGFGGGGGGGGGGGGGGGGGGGGGGGG
@EGRNA1_186
TGGGGAATATTGCGCAATGGGGGAAACCCTGACGCAGCAACGCCGCGTGAGTGATGAAGGTTTTCGGATCGTAAAACTCTGTCTTTGGGGACGATAATGACGGTACCCAAGGAGGAAGCAACGGCTAACTACGTGCCAGCAGCCGCGGTAATACGTAGGTGGCAAGCGTTGTCCGGATTTACTGGGCGTAAAGAGTATGTAGGTGGGCATTTAAGTCAGATGTGAAATTCCCGGGCTTAACCTGGGAGCTGCATTTGATACTGGGTGTCTAGAGTGCAGGAGAGGAAAGTGGAATTCCTAGTGTAGCGGTGAAATGCGTAGAGATTAGGAAGAACACCAGTGGCGAAGGCGACTTTCTGGACTGTAACTGACACTGAGATACGAAAGCGTGGGTAGCAAACAGG
+
DGGGGGGGFGGGGGE@FGGDECEGGGGGDGGGGGGGGGGGGGGGGGGFGEGGGGGFGGGGGGGGGGGFGECEGGGGGFGGGGGGGGGGGGDGGGGGDGFGDG+CFGGGGGGGEGGDGEF3FFFGDGCDGGGGGGGFCFGGGG#GGGGGGEEGCFFGC?E<CGGF;C7CECEG>>?EGGGGGGGC=FGGGGE?@EEFEEFFGGFC45C;DCFGGFFGFFGFGFFFFFFF=5@@<>BFFGFF?FFFFFFGGGFF?<@FGDDF8GGFFAD>?ADFGGGGGGFFGGGGGFACDFED>A@,=,8GGGGGE@CFFCGGFFC:@GFGGGFGGGGGGGGGGGFE<8GGEF:79GGGGGGFCFEACFFFGGFGGFFEFF<CGFFFGGGGGGGGGCGGGGFGGGGGGGGGGGGG
@EGRNA1_187
TGGGGAATATTGCGCAATGGGGGAAACCCTGACGCAGCAACGCCGCGTGAGTGATGAAGGCCTTAGGGTTGTAAAGCTCTGTTATCTGGGACGATAATGACGGTACCAGAGGAGGAAGCCACGGCTAACTACGTGCCAGCAGCCGCGGTAAGACGTAGGTGGCAAGCGTTGTCCGGATTTACTGGGCGTAAAGAGTATGTAGGTGGGCATTTAAGTCAGATGTGAAATTCCCGGGCTTAACCTGGGAGCTGCATTTGATACTGGGTGTCTAGAGTGCAGGAGAGGAAAGTGGAATTCCTAGTGTAGCGGTTACATGCGTAGAGATTAGGAAGAACACCAGTGGCGAAGGCGACTTTCTGGACTGTAACTGACACTGAGATACGAAAGCGTGGGTAGCAAACAGG
+
GGGGGGGGGGGGGGGGGGGFFGGGGGGGGGGGGGDGGGGGGGFEGGGGGGDFFGGFC<FGGGGGDFGGGFFGGGGGGG@FGFEGGGFGGGGCFGEDGCFGGGGGGGGGFGGGGFGFFG7FGGGGGGCF73DAFGCFGEGGGDGGGGGGEE5#C?FCGGGCFC>8B=8#E=C;F7EGDGG#G#G#C##CEE0AC76?CCFFGGGGDCGDGCFG7=C@BGFFFF?#69#FF?FC@EBFCFFFBA=?8D@?7FFF@BD=-96+6#@E@?@3:FD=+,?D,D==3,E,E@,=EA@;8FC:4,FFDE8>@8EEEE,C,CC@CGCE;,:<GFE,AGGFFF<?8?EC@:CGFGF>GFEFFGGGCEC:<,ECFGFGGDFCGFGF9FCFFCFFGGGEGC@EEAEAFAGGGGGG
@EGRNA1_188
TGGGGAATATTGCGCAATGGGGGAAACCCTGACGCAGCAACGCCGCGTGAGTGATGAAGGTTTTCGGATCGTAAAACTCTGTCTTTGGGGACGATAATGACGGTACCCAAGGAGGAAGCCACGGCTAACTACGTGCCAGCAGCCGCGGTAATACGTAGGTGGCAAGCGTTGTCCGGATTTACTGGGCGTAAAGGATGCGTAGGCGGGCATTTAAGTGAGATGTGAAATCCCCGGGCTTAACTTGGGGGCTGCATTTCAAACTGGGTGCCTAGAGTGCAGGAGAGGTAAGTGGAATTCCTAGTGTAGCGGTGCAATGCGTAGAGATTAGGAAGAACACCAGTGGCGAAGGCGACTTACTGGACTGTAACTGACGCTGAGGCATGAAAGCGTGGGTAGCAAACAGG
+
FFGGGGGGGGGFGGGGGGGGGGGGGGGGEGGGGGGGGGGGGGGGGGGDGEGGGGGGGGGGAFGGGGGGGEGGGGGGGGGGGGGGGGGGGGGGFGEGEGGGGGGGGGGGDGGGGGGGGGGGGGGGGGGGGGGGGF>CGGGGGGGGGDCEGGGGGGGFFGGFFGGGGGGG?>EGGGGGC<EGGGGGGFGGGGGFGGGDCFGGGGGGGGGGGGGG#GGGFGGGFGFFGGGGGFGFGGFFFFGGGGFGFFGFFGFGFGFGGGFFFFFCGGFDFGGGGGGGGGGF?GGGGGGGGGGGGGEGFGGGGGGGGGGGGF3,GGFCGGGGGGFFGFGGGCGEFBB:,EGGDGGGGGGGGGGGFGFGGGGGFGGGGGGGGGGGGGGGGGGGGGGGGGGGGGGGGGGGGGGGGGGG
@EGRNA1_189
TGGGGAATATTGCGCAATGGGGGAAACCCTGACGCAGCAACGCCGCGTGAGTGATGAAGGTTTTCGGATCGTAAAACTCTGTCTTTGGGGACGATAATGACGGTACCCAAGGAGGAAGCCACGGCTAACTACGTGCCAGCAGCCGCGGTAATACGTAGGTGGCGAGCGTTGTCCGGATTTACTGGGCGTAAAGAGTGCGTAGGCGGATGTTTAAGTGAGATGTGAAATACCCGAGCTCAACTTGGGTGCTGCATTTGAAACTGGGTGTCTAGAGTGCAGGAGAGGAAAGCGGAATTCCTAGTGTAGCGGTGAAATGCGTAGAGATTAGGAAGAACACCAGTGGCGAAGGCGACTTTCTGGACTGTAACTGACACTGAGATACGAAAGCGTGGGTAGCAAACAGG
+
GGGGGGGGGGGGGGGGGGGGGGGGGGGGGGGGGGGGGGGGGGGGGGG=FEFGGGGGGGGGGGGGGGGGGGGGGGGGGGGGGGGGGGGGGGGGGGGGGGGGGGGGGGFGGGGGGGGGFGGGGGGGGGCCGGGGGGGFGFGGGGGGGGGGGGGGFGGGGGGCFGGDCGCECEGGGGGGGCGGGGGGGGGGCGGBFDFGGGGFFGFGGGCBDGFFFFFFFFFFFFFFF>FFFFEFFAGFE:GGGGFGGFFGGGGFFCGGGDDGGGGGGGGGFGGGGGGGDGFCGGGGGGGEGGGGGGGFFGFGGGGGGGGGGGGGEGGGGGGGGGGGGGGGGGGFGGGGGGGEGFFDGGGGGGGGGGGGGFGFF9GGGGGGGGGGGGGGGGGGGGGGGGGGGGGGGGGGGGGGGGGG
@EGRNA1_190
TGGGGAATATTGCACAATGGGCGAAAGCCTGATGCAGCAACGCCGCGTGAGCGTTGAAGGCCTTCGGGTCGTAAAGCTCTGTCCTCAAGGAAGATAATGACGGTACTTGAGGAGGAAGCCCCGGCTAACTACGTGCCAGCAGCCGCGGTAATACGTAGGGGGCTAGCGTTATCCGGAATTACTGGGCGTAAAGGGTGCGTAGGTGGTTTTTTAAGTCAGAAGTGAAAGGCTACGGCTCAACCGTAGTAAGCTTTTGAAAATAGAGAACTTGAGTGCAGGAGAGGAGAGTAGAATTCCTAGTGTAGCGGTGAAATGCGTCGATCTTAGGAGGAATACCAGGAGCGAAGGCGGCTCTATGGACTGTAACTGACACTGAGGCACGAAAGCGTGGGGAGCAAACAGG
+
C@FAE7@@FEFC-C,;C<EF<,@CF@7<F8C,EFCFF@@F@+@+6:6@CFGFG++4FGE8FFF8=DCEFC+4:,FAF,,<BEF,,CA,=8BF8,?DCCFA?F733C,,C3DFF:>CDD,>+@FDFDG7@BFFGFFC##F@FGGGECE#GDG#GCGGCCCC.2:F?6<CBBC8CCEEE#GFGG7:+8;E8:CGC9A::@CEED<43:;697//CCEEEB<6><FG7>5?/#+EDGGGCGGGCC#=#.9#99#/CF3=;B?#0=E@438GF=6++8D8DGD=+D@D;D4=6,E4A,48B>,>,8+8CC9E=,A+GEF4=@,=9,,?,?=E<BE9A:9,,,8,,8,,484:46C:,6<,,FEFE966,FC<;,,F@,,AFF<E6<FF@::6;,,DECC,AFDE9GE
@EGRNA1_191
TGGGGAATATTGCACAATGGTCGAAAGCCTGATGCAGCAACGCCGCGTGAGCGATGAAGGCCTTCGGGTCGTAAAGCTCTGTCCTCAAGGAAGATAATGACGGTACTTGACGAGGAAGCCCCGGCTAACTACGTGCCAGCAGCCGCGGTAATACGTAGGTGGCAAGCGTTGTCCGGATTTACTGGGCGTAAAGAGTATGTAGGTGGGCATTTAAGTCAGATGTGAAATTCCCGGGCTTAACCTGGGAGCTGCATTTGATACTGGGTGTCTAGAGTGCAGGAGAGGAAAGTGGAATTCCTAGTGTAGCGGTGAAATGCGTAGAGATTAGGAAGAACACCAGTGGCGAAGGCGACTTTCTGGACTGTAACTGACACTGAGATACGAAAGCGTGGGTAGCAAACAGG
+
GGGGGGGGGGGGGGGGGGGG,CFGGGGGGGGGGGGGGGGGGGGGGGGGGGGGGGGGGGGGGGGGGGGGGGGGGGGGGGGGGGGGGGGGGGGGGGGGGGGGGGGGGGGGGG,@BFGGGGGGGGGGGGGGGGGGGGGGGGGGGGGGGGGGGGGGGGGGGGGGGGGGGGGGCFGGGGGGFGGGGG?FEFGGCGEDFGGGGGGGGGGGGGGGCFGGGGGFGGGGGGGGGGGGFGGGGGGGGGGGGGGGGGFGGGGGFFFGFGFGGGG#GFGFFGGGGGGGGGGGGGGGGGGGGGGGGGGGGGGGGGGGGGGGGGGGGGGGGGGGGGGGGGGGGGGGGGGGGGGGGGGGGGGGGGGGFGFGGGGGGGGGGGGGGGGGGGGGGGFC,GGGGEEGFC,GGGGGGGGGGGGG
@EGRNA1_192
TGGGGAATATTGCGCAATGGGGGAAACCCTGACGCAGCAACGCCGCGTGAGTGATGAAGGTTTTCGGATCGTAAAACTCTGTCTTTGGGGACGATAATGACGGTACCCAAGGAGGAAGCCACGGCTAACTACGTGCCAGCAGCCGCGGTAATACGTAGGTGGCAAGCGTTGTCCGGATTTACTGGGCGTAAAGAGTATGTAGGTGGGCATTTAAGTCAGATGTGAAATTCCCGGGCTTAACCTGGGAGCTGCATTTGATACTGGGTGTCTAGAGTGCAGGAGAGGAAAGTGGAATTCCGAGTGTAGCGGTGAAATGCGTAGAGATTAGGAAGAACACCAGTGGCGAAGGCGACTTTCTGGACTGTAACTGACGCTGAGGCACGAAAGCGTGGGTAGCAAACAGG
+
GGGGGGGFGGGFG;CFGGGCEFGGGGGGGGGGGGGGGGGGGGEGBEFFGCEFFGGDGGGGEEFFGEFCBFGGFFFFGCFFEGGFGGGFDGEEGGCFFGGGGGGBF>AFBFCCEGCFFF7FEGEGGEB>FFGGEGGGB;FFFG:FGGCE:CEGGGG#C<CGGF#GF@##3B8EEF5EEC8CFCG9CGG8#CCCE+AG>CCG#7C>E:<GF#FG9CG;ECFAFFFDFGFCB<#=B:7>#BFFF267FF6:CGGGGGFFFAA?FFF86CF=38@88FFG?E+1+FGGFFGGGFE,,E@8@4,CGGEB88=,E,AC7GGGCEEE=9EGGGGEA?99ECFFE<FF:@?<GEF@F:C,F@FFD9FC@FGGFE6EFF@C8FCEFC7CDGAGFF74C<CFFGDFFEACFGGG
@EGRNA1_193
TGGGGAATATTGCGCAATGGGGGAAACCCTGACGCAGCAACGCCGCGTGGGTGATGAAGGTCTTCGGATTGTAAAGCCCTGTTTTCTGGGACGATAATGACGGTACCAGAGGAGGAAGCCACGGCTAACTACGTGCCAGCAGCCGCGGTAATACGTAGGTGGCGAGCGTTGTCCGGATTTACTGGGCGTAAAGGGTGCGTAGGCGGATGTTTAAGTGGGATGTGAAATCCCCGGGCTTAACCTGGGGGCTGCATTCCAAACTGGATATCTAGAGTGCAGGAGAGGAAAGCGGAATTCCTAGTGTAGCGGTGAAATGCGTAGAGATTAGGAAGAACACCAGTGGCGAAGGCGGCTTTCTGGACTGTAACTGACGCTGAGGCACGAAAGCGTGGGTAGCAAACAGG
+
GGGGGDEGGGGGGGGGGEGGGGGGGGGFGGGCDFGGGGGFGGGDGDFCFGGGGGGGG<EFGFFGGGG7CFGFFGFGFGGGGGGGGGGGGGGFGGGDGGGDFEEG?=EBFGGGGGGG<FDEFFGEGG:FGGGGGGGGGDFGGGGGGGGGGGFFGGGGGGFBEFFG###CFFGGGGGG5CEC/<CCFGGGEEFFFB;FGEDA?FFFFGFFDDGFFD@BECCF7DGFA997ADEEFCAC<7F4+DGGFFDGGGGGGGGGFGFGFFFF:=E==D5?DGFGGFFGGGGGGGGCGGGGGGGGFE=GGGDGGGEGGGGFBC@GGGGGFE9FFC,CFGGFGGF?FFCGGGGGGFEGGGGGGGGGGFE9FCAGFFFECEGFF@CGFGGGFGFECGGGGGGGGCGGFGGGGGGG
@EGRNA1_194
TGGGGAATATTTCACAATGGGCGAAAGCCTGATGCAGCAACGCCGCGTGAGCGATGAAGGCCTTCGGGTCTTAAAGCTCTGTCCTCAAGGAAGATAATGACTGTTCTTGAGGAGGAAGCCCCGGCTAACTACGTGCCAGCAGCCGCTGTAATACGTAGGGGGCTAGCGTTATCCGGAATTACTGGGCGTAAAGGGTGCGTAGGTGGTTTTTTAAGTCAGAAGTGAAAGGCTACGGCTCAACCGTAGTAAGCTTTTGAAACTAGAGAACTTGAGTGCTGGAGAGGAGAGTAGAATTCCTAGTGTAGCGGTGAAATGCGTAGATATTAGGAGGAATACCAGTAGCGAAGGCGGCTCTCTGGACTGTAACTGACACTGAGATACGAAAGCGTGGGTAGCAAACAGG
+
GGGGGGGGGGG<,,6,,CCCAFGE7FEGGFFEGDEFG<C<E:BCGGGE+=FCCEFEGG9F8<<FE+++::,,EFGGGFGGGGCFFG9AFG8F<FGGFGCE,,,:,<CB,,>,,8+>F<DFGFFC:@:FGG9@FC,+@FCEFCCBFG*C<FFGGCG:F9F7E>@#DGCE885#FGG7FE#G?F=>C1##6BDC=C=>CE#=EDEGGF#:8C5*:<FFFA<A<CGC@;DADGDF<D>=,6DGCFEDFB@FG8#FDCGD#E?7,C9DDD?6++6=6++)*8+=GCCCFECECGFFDC,8=D9FD@=CGEGEE9CF>DGFFGGFGD9FGGGF@,DFFDGGGGGDGGEFGGGFGGFFF<ACFAGFGGGFGGGGFGFC@<EE@<,GGGFGGGGGGFFGGF<,GGGGGGG
@EGRNA1_195
TGAGGAATATTGGTCAATGGGCGAGAGCCTGAACCAGCCAAGTAGCGTGAAGGATGACTGCCCTATGGGTTGTAAACTTCTTTTATAAAGGAATAAAGTCGGGTATGGATACCCGTTTGCATGTACTTTATGAATAAGGATCGGCTAACTCCGTGCCAGCAGCCGCGGTAATACGGAGGATCCGAGCGTTATCCGGATTTATTGGGTTTAAAGGGAGCGTAGATGGATGTTTAAGTCAGTTGTGAAAGTTTGCGGCTCAACCGTAAAATTGCAGTTGATACTGGATATCTTGAGTGCAGTTGAGGCAGGCGGAATTCGTGGTGTAGCGGTGAAATGCTTAGATATCACGAAGAACTCCGATTGCGAAGGCAGCCTGCTAAGCTGCAACTGACATTGAGGCTCGAAAGTATGGGTATCAAACAGG
+
GGGGGGGGGGGGGFFGGGGGGFGGGEGGGGGGGGGGGGGGGGGGGGGGGGGGGGGGGGGGGGGGGGGGGGGGGGEGGGGGGGGGGGFGGGFGGGGGGGGGGGEFGGGFGGFFGGGGGGGGGGGGGGGGGGGGGCGGGGGGGGCEGGGGGGGGGGGGGGGGFFGGGGGGGGGGGGGGGDFGGFCFEEDFEG?EGGGG577C-;FFGFECGFEBFCCACGGEDGEFFCFFFCFBFFFEFFFFFFFFFFGGFFEGFGGGGDGFFGDDGFFGGGGFGGGGGGGGDGFGGGGGGGFGGGGGD@+?FGGGGCCCGGGGGGGGGGF8GGGGGGGGGGGGFFFFGGGGGFFFCGGGGGGGGFF@GGGGGGGGGGGGGGGGGGGGGGGGGGGGGGGGGGGGGEFGGGGGGGGGGGEA8GGGFGGGGGGGGGGG
@EGRNA1_196
TGGGGAATATTTCACAATGGGCGAAAGCCTGATGCAGCAACGCCGCGTGAGTGATGAAGGCCTTCGGGTCGTAAAACTCTGTCCTCAAGGAAGATAATGACGGTACTTGAGGAGGAAGCCCCGGCTAACTACGTGCCAGCAGCCGCGGTAATACGTAGGGGGCTAGCGTTATCCGGATTTACTGGGCGTAAAGGGTGCGTAGGTGGTTTCTTAAGTCAGGAGTGAAAGGCTACGGCTCAACCGTAGTAAGCTCTTGAAACTGGGAGACTTGAGTGCTGGAGAGGAAAGTGGAATTCCTAGTGTAGCGGTGAAATGCGTAGATATTAGGAGGAACACCAGTAGCGAAGGCGGCTTTCTGGACTGTAACTGACACTGAGGCACGAAAGCGTGGGGAGCGAACAGG
+
GGGGGGGGGGG-CFGGGGGGGGGGGGGGGGGGGGGGGGGGGGGGGGGGGDFGGGGGGGGGGGGGGGGGGGGGGGGGGGGGGGGGGGGGGGGGGGGGGGGGGGGGGGGGGFGGGGGGGGGGGGGGGGGGGGGGGGGGGGGGGGGGGGGGGGGGGGGGGGGGGGGGGGGGGGGGGGGG@CEGGGGGGGGGEGGGFGGFEG#GDEGGGF#GGFGGGDFGGGFGGGGGGGGFFGGGGGGGGGGGGFFDGFFFGGGFGFGGGGGGGGFFDGFFGGGGGGD19DGFGGGGGGGGFGGGGGFGC8GFGGGGGGGGGGGGGGGGGGGGGGGGGGFGGGGFGGGGGGGFDGGGGGGGGGGGGGGGFFGGGGGGGGGGGGGGGGGGGGFGGGGGGGGGGGGGGGGGGGGGGGG
@EGRNA1_197
TGGGGAATATTGCGCAATGGGGGAAACCCTGACGCAGCAACGCCGCGTGAGTGATGAAGGCCTTAGGGTTGTAAAGCTCTGTTATCTGGGACGATAATGACGGTACCAGAGGAGGAAGCCACGGCTAACTACGTGCCAGCAGCCGCGGTAATACGTAGGTGGCGAGCGTTGTCCGGATTTACTGGGCGTAAAGAGTGCGTAGGCGGATGTTTAAGTGAGATGTGAAATACCCGAGCTCAACTTGGGTGCTGCATTTCAAACTGGGCATCTAGAGTGCAGGAGAGGAAAGCGGAATTCCTAGTGTAGCGGTGAAATGCGTAGAGATTAGGAAGAACACCAGTGGCGAAGGCGACTTTCTGGACTGTAACTGACACTGAGATACGAAAGCGTGGGTAGCAAACAGG
+
GGGGGGGGGGGGG@FGGGGGGGGGGGGGGGGGGGGGGGGGGGGGGEGFGGGGGGGGGGGGGFFGGGGGGGGGGGGGGGGGGGGGGGGGGGGGGGGGGCFGFGGGGGGGGGGGGGGGGG?FGGGGGGGGGCFGGGGFGGGGGDGGGGGGEGGGGGGGGGGGGGGGGGGGGEGGGFGGCEGCGGFGGGGEFGGFGFFGFGG<CCDFGGGGGFCFGFEEDFGFFGFGFGFGFC?C>DD>C=AFFFFFCF@=:FFFFGDEACADFD??FFFCAGFGCGFFDE@@3DGFGGGGGGECFE;DFFA9GGGEEGGGGGGGFCCFGGGGGFFE<?GGF<ECCFFGFDFGGGDGGGFGFGGGGGGGGGGGFGGGGGGFAGEGGGECGGGGGGGGCGGEFGGGGGGGGGGGGGGF
@EGRNA1_198
TGGGGAATATTCCGCAATGGGGGAAACCCTGACGCAGCAACGCCGCGTGAGTGATGAAGGTTTTCGGATCGTAAAACTCTTTCTTTGGGGACGATAATGACGGTACCCAAGGAGGAAGCCACGGCTAACTACGTGCCAGCAGCCGCGGTAATACGTAGGTGGCAAGCGTTGTCCGGATTTACTGGGCGTAAAGAGTATGTAGGTGGGCATTTAAGTCAGATGTGAAATTCCCGGGCTTAACCTGGGAGCTGCATTTGATACTGGGTGTCTAGAGTGATGGAGAGGAAAGTGGAATTCCTAGTGTAGCGGTGAAATGCGTAGAGATTAGGAAGAACACCAGTGGCGAAGGCGACTTTCTGGACTGTAACTGACACTGAGATACGAAAGCGTGGGTAGCAAACAGG
+
GGGGGGGGGGG-6@FGGGGGGEECGGGGGGGGCCFGGGGGGGGGGGGGGGG9FFGFG<FFB?FFGGGCFFGGGGGGGGGG9FGFE<AFGGGGGGF7>FFGGGGFGEDC=FGC<F7F<CC>FGG:<*<7@CCFC<,>FF,>>>:E><FEF>4@6<F?7?=2#;<<@#2;0:=19FEC>C;C8#CFFFDGEFFEE6:2<0<#@@>#C>C8;77@;5AFGADFFFFFEF7E7FGFFFFFFEDD?=F=0=FFGGGGGFF#GE?GFCGD==@2FFGFD?+3**BFGGGGGGCE=FGFCGFDGFD,FGGGEEDGGGGFGGDGGGDGEFFFEBGGGGFGGGGGGGGGGGGGGGGGGGFE,F<GFGGFC69GGGFGGGGGFGGGFE,<FGGGGGEGGGGFF<GGGFGGGGGG
@EGRNA1_199
TGGGGAATATTGCGCAATGGGCGAAAGCCTGATGCAGCAACGCCGCGTGAGCGATGAAGGCCTTCGGGTCGTAAAGCTCTGTCCTCAAGGAAGATAATGACGGTACTTGAGGAGGAAGCCCCGGCTAACTACGTGCCAGCAGCCGCGGTAATACGTAGGGGGCTAGCGTTATCCGGAATTACTGGGCGTAAAGGGTGCGTAGGTGGTTTTTTAAGTCAGAAGTTAAAGGCTACGGCTCAACCGTAGTAAGCTTTTGAAACTAGAGAACTTGAGTGCTGGAGAGGAGAGTAGAATTCCTAGTGTAGCGGTGAAATGCGTAGATATTAGGAGGAATACCAGTAGCGAAGGCGGCTCTATGGACTGTAACTGACACTGAGGCACGAAAGCGTGGGGAGCAAACAGG
+
GGGGGGGGGGGGGGGGGGGGGGGGGGGGGGGGGGGGGGGGGGGGGGGGGGGGGGGGGGGGGGGGGGGGGGGGGFGGGGGGGGGGGGGGGGGGGGGGGGGGGGGGGGGGGGGGGGGGGGGGGGGGGGGGGGGGGGGGGGGGGGGGGGGGGDGGGGGGGGG#FFGGEGGGGGGGGGGGGGGGGGGGGGGGGGGGGGGFEFGGGGGGFGCGGFFGGGGGGGGGGGGGGGGGGGGGGGGGGGGGFGGGGFGGGGGGGGGGGGGGGGGGFGFFFGGGD?@:9FGGGGGGGGGGGGGGGGGGGGGGGGGGGGGGGGGGGGGFGGFEGGGGGGGGGGGGGGGGGGGGGGGGGGGGGGGGGFC,GGGGGGGGGGGGGGGGGGGGGGGGGGGGGGGGGGGGGGGGGGGGGGG
@EGRNA1_200
TGGGGAATATTGCGCAATGGGGGAAACCCTGACGCAGCAACGCCGCGTGAGTGATGAAGGTTTTCGGATCGTAAAACTCTGTCTTTGGGGACGATAATGACGGTACCCAAGGAGGAAGCCACGGCTAACTACGTGCCAGCAGCCGCGGTAATACGTAGGTGGCAAGCGTTGTCCGGATTTACTGGGCGTAAAGAGTATGTAGGTGGGCATTTAAGTCAGATGTGAAATTCCCGGGCTTAACCTGGGAGCTGCATTTGATACTGGGTGTCTAGAGTGCAGGAGAGGAGAGTGGAATTCCTAGTGTAGCGGTGAAATGCGTAGATATTAGGAAGAATATCAGTGGCGAAGGCGGCTCTCTGGACTGCAACTGACGCTGAGGCACGAAAGCGTGGGGAGCAAACAGG
+
GGGGGGGGGGGGGGGGGGGGGGGGGGGGGGGGGGGGFDFGGGGGGGGGGGGGGGGGGGGGGGGGGGGGGGGGGGGGGGGGGGGGGGGGGGGGGEGGGGGGGGGGGGGGGGGGGGGGGGGGGGGGGGGFGGGGGGFGDGGGGGGGGGGGCEGGGFGGGGGDFDFCGGGGECEGGGGGEGGGGGGGGG=EGGGGCEFE??F?F=DGGGDA=6FFFGFGGGGFFFFEFFGFGDCFGGGGGGGGGGGFGFGFCFGGFFGGFFFFGGGGGGGGE?GGGGGGGFGGFGGGGFGGGGGDGGGGGGGGGGGGGGGGGGGGGDGGGGGGGGGGGGFGGGFGFE5DCGFGGGDGGFF@>GGGGGGGGGGGGGGGFF<GGGEDGGGGGGGGGGGGGGGGGGGGGGGGGGGGGGGG
@EGRNA1_201
TGGGGAATATTGCACAATGGAGGAAACTCTGATGCAGCGACGCCGCGTGAGCGATGAAGGTCTTCGGATCGTAAAGCTCTGTCCTAAGGGAAGATAGTGACGGTACCTTAAGAGGAAGCCCCGGCTAACTACGTGCCAGCAGCCGCGGTAACACGTAGGGGGCGAGCGTTGTCCGGAATTACTGGGTGTAAAGGGTGCGTAGGCGGCCTTGCAAGTCAGATGTGAAAGATCACGGCTTAACTGTGGTAAGCATTTGAAACTGTAAGGCTTGAGTGCAGGAGAGGAGAGTGGAATTCCTAGTGTAGCGGTGAAATGCGTAGATATTAGGAAGAATATCAGTGGCGAAGGCGGCTCTCTGGACTGCAACTGACGCTGAGGCTCGAAAGCGTAGGGAGCAAACAGG
+
GGGGGGGGGGGGGGGGGGGGFGGGGGGGGGGGGGGGGGGGGGGGGGGGGGGGGGGGGGGGGGGGGGGGGGGGGFGGGGGGGGGGGGGGGGGGGGGGGGGGGGGGGGGGGG,CFFGGGGGGGGGGGGGGGGGGGGGGGGGGGGGGGGGDFGGGGGGGFGGGGGGGGGGGGGGGGFGDFGGGGG3@EGFGGGGGGGGGGGGGGGGGGGGGGGGGGGGGGGGGGGGGGGGGFGGGGGGGGGGGFFGGFFFGGFGGGGGFGGGGGGFGFCFFFGGGGGGGGGGGGGGGGGGGGGGGGEFE9DGGGGGGGGGGGGGGGEGGGGGGEAGGFGGGGGGGGFGFGGGDGGGGGGGFFGGGGGDGGGGGGGGGGGGGGGGGGGGGGF;,GGGGGGFFC,GGGGGGGGGGGGG
@EGRNA1_202
TGGGGAATATTGCGCAATGGGGGAAACCCTGACGCAGCAACGCCACGTGAGTGATGAAGGCCTTAGGGTTGTAAAGCTCTGTCTTTAGGGACGATAATGACGGTACCTAAGGAGGAAGCCACGGCTAACTACGTGCCAGCAGCCGCGGTAATACGTAGGTGGCAAGCGTTGTCCGGATTTACTGGGCGTAAAGGGAGCGTAGGTGGATATTTAAGTGGGATGTGAAATACCCGGGCTTAACCTGGGTGCTGCATTCCAAACTGGATATCTAGAGTGCAGGAGAGGAAAGGAGAATTCCTAGTGTAGCGGTGAAATGCGTAGAGATTAGGAAGAATACCAGTGGCGAAGGCGCCTTTCTGGACTGTAACTGACACTGAGGCTCGAAAGCGTGGGTAGCAAACAGG
+
GGGGGGGGGGGGGGGGGGGGGGGGGGGGGFGGGGGGGGGGGGGG+BFDFGGGGGGGGGGGGGGGGGGGGGGGGGGGGGGGGGGGGGGGGGGGGGGGGGGGGGGGGGGGGGGGGGGGGGGFGGGGGGGGGGGGGGGGGGGGGGGGGGGGGGGGGGGGFGGG#GGGGGGGGGGGGGGGGGGGGGG#GGGGFFEFGGGFFCFEGGFFGGFFFGGFGFFGFGGFFGFGFFGG#DGGGGGGGGGGGFCGGGGGGGGFGGFGGGFGFFGGGFGDGGGGGGGGGGGGGGGGGGGGGGGGGGFGGGGGGGGGGGGGGGGGGGGGGGGGGGGGGGGGGGGGGGFFECGGGGGGGGGDGGGGGGGGGGGGGFGGGGGGGGGGGGGGGGGGGGGGGGGGGGGGGGGGGGGGGGGG
@EGRNA1_203
TGGGGAATATTGCGCAATGGGGGAAACCCTGACGCAGCAACGCCGCGTGGGTGATGAAGGTTTTCGGATCGTAAAACCCTGTTTTCTGGGACGATAATGACGGTACCAGATGAGGAAGCCACGGCTAACTACGTGCCAGCAGCCGCGGTAATACGTAGGTGGCAAGCGTTGTCCGGATTTACTGGGCGTAAAGGGTGCGTAGGCGGATGCTTAAGTGAGATGTGAAATACCTAGGCTTAACTTAGGGGCTGCATTTCAAACTGGGCATCTAGAGTACTGGAGAGGGAAACGGAATTCCTAGTGTAGCGGTGAAATGCGTAGAGATTAGGAAGAACACCAGTGGCGAAGGCGGTTTCATGGACTGTAACTGACGCTGAGGCACGAAAGCGTGGGTAGCAAACAGG
+
FGGGGGGGGEFGFGGGG:FEFGGGGGGC@FFCGGGGGGGGGFGGGGGGFGG:FFFEGGGGGGGGGGGCGGDFGGGGGGGGGFGGGGGGGDFGGGGGGGGCGGGFGCGGDFGGGGCFGGGFFGEGGGGCCFFGEGGGGGGGFG7FFCFG#=CAFFCFGFG3?FG@:EFGG7CEFCED#GGCGGGFGGGGGEGBFGGFGAEEDGGGGGEGCAFFGGGDG8EEFGEFFAGGCCFF?=FCD89EFGGGDDBFCFECFFCGFGFFGFGGGGGDGGGD=?F@555FFF9FECGGDFGGGGGEGFGFGGE>@EGGGFDGGGGGGFECCGGGGGFFE9EECEGFDFEGDGGGGFFF7GGGGFECFDFFGGFGGGGGGGGGGGGGEGGGGGEFEGGGEGF8FAFGGGGGGGGF
@EGRNA1_204
TGGGGAATATTGCGCAATGGGGGAAACCCTGACGCAGCAACGCCGCGTGAGTGATGAAGGTTTTCGGATCGTATAACTCTGTCTTTGGGGACGATAATGCCGGTACCCAAGGAGGAAGCCACGGCTAACTACGTGCCAGCAGCCGCGGTAATACGTAGGTGGCAAGCGTTGTCCGGATTTACTGGGCGTAAAGAGTATGTAGGTGGGCATTTAAGTCAGATGTGAAATTCCCGGGCTTAACCTGGGAGCTGCATATGATACTGGGTGCCTAGAGGGCAGGAGAGGACAGGGGAATTCCTAGTATAGCGGTGAAATGCGTAGAAAATAGGAAGAACACCAGTGGCGAAGGCGACTTTCTGGACGGTAACTGACACTGAGATACGAAAGCGTGGGTAGCAAACAGG
+
FGC<FCBFFFCEG7:::FC?<FCCFGCFGGG<EGG7FEGGFGGGC@F>@GGEF9FGGGFGGCEDGEFGFD:4E<BFGGGF<5CFFFACCCEGFDGGDGD,8+3C+@=DFCFFCFEEA>FG7F>CFCFFE,>FG:F<FE,FCA7FGGG*1=*2?F@F@CF;=ECCC066#63;A9C58;#CC7@@8@C=#568:/67C<CFFA<EG3?F=GFG;27AC;:DG##AAC?F9FGC>GG:CF=@3#:F0D>+>FFFD=#FD:?:CFFFE?@B#F?D=,,,8EGGDE,,4;*9@,=;8FEF=99,93*5EEC=EEA;CF?@,,CE:;,@,CEEA45,=B,E=,,B,BC@ECECF7GFFGF@<B:BC8,;,FE,9@F,FC,,<D@<CB9GF@ECCFEAAFFA@9DFE@GG
@EGRNA1_205
TGGGGAATATTGCACAATGGGCGAAAGCCTGATGCAGCAACGCCGCGTGAGCGATGAAGGCCTTCGGGTCGTAAAGCTCTGTCCTCAAGGAAGATAATGACGGTACTTGAGGAGGAAGCCCCGGCTAACTACGTGCCAGCAGCCGCGGTAATACGTAGGGGGCTAGCGTTATCCGGAATTACTGGGCGTAAAGGGTGCGTAGGTGGTTTTTTAAGTCAGAAGTGAAAGGCTACGGCTCAACCGTAGTAAGCTTTTGAAACTAGAGAACTTGAGTGTAGGAGAGGAGAGTAGAATTCCTAGTGTAGCGGTGAAATGCGTAGATATTAGGAGGAATACCAGTAGCGAAGGCGGCTCTCTGGACTGTAACTGACACTGAGGCACGAAAGCGTGGGGAGCAAACAGG
+
FGGGGGGGGGGGGGGGGGGGGGGGGGGGGGGGGGGGGGGGGGGGGGGGGGGGGGGGGGGGGGGGGGGGGGGGGGGGGGGGGGGGGGGGGGGGGGGGGGGGGGGGFGFGGGGGGGGGGGGGGGGGGGGGGGGGGGGGGGGGGGDGGGGGGGGGGGGGGGGGGGGGGGGGGGDGGGGGGGGGGGGGGGGGGEGGGGGGGGGFFFGFGGFEFGFGFFFFGFGFGFGFFGGFFFGFGFGFCEFFGGGFGGGGGFF=@@FBGGGGGGGGGFGGGGGGFGGGGGEGGFFGGGGGFGGGGGFGFE9GGGGGGGGGGGGCEGGGGGFGFGGGGGGGGGGGGGGGGGGGGGGGGGGGGGGGFGGGGGGGGGGGFFGGGGGGGGGGGGGGGGGGGGGGGGGGGGGGGGGGGGG
@EGRNA1_206
TGGGGAATATTGCACAATGGGCGAAAGCCTGATGCAGCAACGCCGCGTGAGCGATGAAGGCCTTCGGGTCGTAAAGCTCTGTCCTCAAGGAAGATAATGACGGTACTTGAGGAGGAAGCCCCGGCTAACTACGTGCCAGCAGCCGCGGTAATACGTAGGGGGCTAGCGTTATCCGGAATTACTGGGCGTAAAGGGTGCGTAGGTGGTTTTTTAAGTCAGAAGTGAAAGGCTACGGCTCAACCGTAGTAAGCTTTTGAAACTAGAGAACTTGAGTGCAGGAGAGGAGAGTAGAATTCCTAGTGTAGCGGTGAAATGCGTAGATATTAGGAGGAATACCAGTAGCGAAGGCGGCTCTCTGGACTGTAACTGACACTGAGGCACGAAAGCGTGGGGAGCAAACAGG
+
GGGGGGGGGGGGGGGGGGGGGGGGGGGGGGGGGGGGGGGGGGGGGGGGGGGGGGGGGGGGGGGGGGGGGGGGGGGGGGGGGGGGGGGGGGGGGGGGGGGGGGGGGGGGGGGGGGGGGGGGGGGGGGGGGGGGGGGGGGGGGGGGGGGGGGGGFGGGGGGGGGGGGGGGGGGGFGGGGGGGGGGGGGGGGGGGGGGFGGGGFFGGGGFGF#GGFGFGFFGFGFGGFFGFFGGGGFGFGGGGGGGGGGGGGGGFGGGGGGGGFGGGFCGGFGGGGGGGGGGGGGGGGGGGGGGGGGGGGGGGGGGGGGGGGGGGGGGGGGGGGGGGGGGFGGGGGGGGGGGGGGGGGGGGGGGGGGGGGGGGGGGGFGGGGGGGGGGGGGGGGGGGGGGGGGGGGGGGGGGGGGG
@EGRNA1_207
TGGGGAATATTGCGCAATGGGGGAAACCCTGACGCAGCAACGCCGCGTGAATGAAGAAGGCCTTAGGGTTGTAAAGTTCTGTCATATGGGAAGATAATGACGGTACCATATGAGGAAGCCACGGCTAACTACGTGCCAGCAGCCGCGGTAATACGTAGGTGGCAAGCGTTGTCCGGATTTACTGGGCGTAAAGGATGCGTAGGCGGACATTTAAGTCAGATGTGAAATACCCGGGCTCAACTTGGGTGCTGCATTTGAAACTGGGTGTCTAGAGTGCTGGAGAGGAAAGCGGAATTCCTAGTGTAGCGGTGAAATGCGTAGAGATTAGGAAGAACACCAGTGGCGAAGGCGGCTTTATGGACTGTAACTGACGCTGAGGCATGAAAGCGTGGGGAGCAAACAGG
+
GFFGGFGGGGGFGGGGGGGGGGGGEFGGGGGGGGGGCGG<FEGGGGGFFGGGGGGGGGGGGGGGCFGGGGGGGGGFFGGGGGGCFGDGGGGGGGGGGGGGGGGGGGGGGGFFGGGGGGGGGGGGGGGGGGGGGGGGGFFCFGGGGGGG@FGGGDFFGGG#BCFGGGGGGDGGGGGGGGGGGGGGGGGGEGGGGGGGGGGGGGGGGC7:EFFGGGGGGGGFFGFFGGGGGGDCDGGGDGGGGGGGGGFFGGGGGFFGGGFFGGFGGGGFEFGGGGD@00<GGGGGGFCGGGCGE@;GGEEBGGEC@GGGGGGGEGGGFE=?9GGGGGGGGGGGGGGFFGEFGGGGGGGGGGGGGFFC<GGGEGFGGFECGGGGGGGGGGFGFGGGGGGGGGGGGGGGGGGGGGGG
@EGRNA1_208
TGGGGAATATTGCACAATGGGCGAAAGCCTGATGCAGCAACGCCGCGTGAGCGATGAAGGCCTTCGGGTCGTAAAGCTCTGTCCTCAAGGAAGATAATGACGGTACTTGAGGAGGAAGCCCCGGCTAACTACGTGCCAGCAGCCGCGGTAATACGTAGGGGGCTAGCGTTATCCGGAATTACTGGGCGTAAAGGGTGCGTAGGTGGTTTTTTAAGTCAGAAGTGAAAGGCTACGGCTCAACCGTAGTAAGCTTTTGAAACTAGAGAACTTGAGTGCAGGAGAGGAGAGTAGAATTCCTAGTGTAGCGGTGAAATGCGTAGATATTAGGAGGAATACCAGTAGCGAAGGCGGCTCTCTGGACTGTAACTGACACTGAGGCACGAAAGCGTGGGGAGCAAACAGG
+
CFFGGGEGGFFGCGGGGGGGGGGGGGGFGFEGGFFGGGGGGCGCFGGGGDEGGGGGGGGFGGDEGGGC=FEFFGGGF,EFGGGFGGFGGFFGGCFGFGGGFCG7>F,@FEFG8FEEFGGGCGGGC7FFGFCGGGGGGGGGGGGGGGGEFECCFGGC<CE@@FGE;BFGGEGGGGGGEG#GFFGFGGGECC9FFFG9A;C>>CGFGF>CEFA:CGGGGGGGGEFFFFGDGFGAGFFF?96GGCGGFBEFD<FFFADB3DFGDGGGFFCF8<9FGGEGGFGFCGGED8AD@,DDE;FGFGDGGEGEGCEEGF@CBEGFFFCFGDGF=GFAE9GGFDGGGFCDGGGGGGEEGDFGFGGGE:CCCEEF<6GGCFFCFFEE@,FCC,,FB+CGGFC6,,GGFEFCACC
@EGRNA1_209
TGGGGAATATTGCGCAATGGGGGAAACCCTGACGCAGCAACGCCGCGTGAGTGATGAAGGTCTTCGGATTGTAAAGCTCTGTTTTCTGGGACGATAATGACGGTACCAGAGGAGGAAGCCACGGCTAACTACGTGCCAGCAGCCGCGGTAATACGTAGGGGGCTAGCGTTATCCGGAATTACTGGGCGTAAAGGGTGCGTAGGCGGATGTTTAAGTGGGATGTGAAATCCCCGGGCTTAACCTGGGGGCTGCATTCCAAACTGGATATCTAGAGTGCAGGAGAGGAAAGCGGAATTCCTAGTGTAGCGGTGAAATGCGTAGAGATTAGGAAGAACACCAGTGGCGAAGGCGGCTTTCTGGACTGTAACTGACGCTGAGGCACGAAAGCGTGGGTAGCAAACAGG
+
GGGGGGGGGGGGGGGGGGGGGGGGGGGGGGGGGGGGGGGGGGGGGGGGGGGGGGGGGGGGGGGGGGG@FEGGGGGGGGGGGGGGGGGGGFGGGGGGGGGGGGGGGGGGGGGGGGGGGGGGGGGGGGGGGGGGGGGGGGGGGGGGGGGGGGGFGGGGGGGGGGGGGGGGGGG#GGGGGGGGGGGGGGGGGGFFFFFGGGGGGGGGGGGGGGGGGGGFGFG7FGFGGFGGFFGFFDGFGGGFFGFC;?FGGGGGGFFFFGGFFGGGGGGGFGGGGGGGGGGFDGGGGGGEEFGGGGGGGGGGGGGGGGGGGGGGGEGGGGGGGGGGFGGFGGGGGGGGGGGGGGGGGGGGGGGGGGGGGGGGGGGGGGGGGGGGGGGGGGGGGGGGGGGGGGGGGFGGGGGGGGGG
@EGRNA1_210
TGGGGAATATTGCGCAATGGGGGAAACCCTGACGCAGCAACGCCGCGTGGGTGATGAAGGTCTTCGGATTGTAAAGCCCTGTTTTCTGGGACGATAATGACGGTACCAGAGGAGGAAGCCACGGCTAACTACGTGCCAGCAGCCGCGGTAATACGTAGGTGGCGAGCGTTGTCCGGATTTACTGGGCGTAAAGGGTGCGTAGGCGGATGTTTAAGTGGGATGTGAAATCCCCGGGCTTAACCTGGGGGCTGCATTCCAAACTGGATATCTAGAGTGCAGGAGAGGAAAGCGGAATTCCTAGTGTAGCGGTGAAATGCGTAGAGATTAGGAAGAACACCAGTGGCGAAGGCGGCTTTCTGGACTGTAACTGACGCTGAGGCACGAAAGCGTGGGTAGCAAACAGG
+
GGGGGGGGGFGGGGGGGGGGEGGGGGGGGGGGGGGGGGGGGGGGGGGGGEEGGGGGGGGGFGGGGGE:FGEGGGGFGCGFG<EEF9BEFCFFGGGGGGGDCFCGGGGG@FGDFGGEFGGGGFGCE7FFF;A@FFFGG?@GCCFFGGDGCDEGGGGCFF@BCFGGGCEGCEEGGGG#=8EG#GCF8CFECF@@E:CAE59/*>DCDDG=DFGGFFCF:#<5DBCFFFDFF?9FFECGGFFB8A?>?=#GDGCFDD?GEFCFFDF88GFGFD?GGFGFF9FGGGF=DD6ECF@98FGGFGGGGGGDGGGGGGGGDGGGGFE=EFA9FFGGGDFGCAFGFFCGC@GGFEEGGFDGFFB,<<GGGGGFCF@B@B@GGGEFGDDGGGGGGGGGGGGGGGGGGGGFGFGG
@EGRNA1_211
TGGGGAATATTGCACAATGGGCGAAAGCCTGATGCAGCAACGCCGCGTGAGCGATGAAGGCCTTCGGGTCGTAAAGCTCTGTCCTCAAGGAAGATAATGACGGTACTTGAGGAGGAAGCCCCGGCTAACTACGTGCCAGCAGCCGCGGTAATACGTAGGGGGCTAGCGTTATCCGGAATTACTGGGCGTAAAGGGTGCGTAGGTGGTTTTTTAAGTCAGAAGTGAAAGGCTACGGCTCAACCGTAGTAAGCTTTTGAAACTAGAGAACTTGAGTGCAGGAGAGGAGAGTAGAATTCCTAGTGTAGCGGTGAAATGCGTAGATATTAGGAGGAATACCAGTAGCGAAGGCGGCTCTCTGGACTGTAACTGACACTGAGGCACGAAAGCGTGGGGAGCAAACAGG
+
FFFGGGGGGGGDFFGGGFFGGFDDGECFGGGGGGGGGGGFGDGGGGGCFBFGGCGEDFGGGGGGGGF@FGGEEF<?FDAFEGDCFGGGGGGGGCG<DFFFFEGGGGGFFGFGGFGGGGGD<CCFGGGFGGG:CGFFGGGGGGGFGEEGEGGG@9C9E9BEECGGGGFE8;CFGEGCG>EF#GGGGGGG0#@>EGGC7ECD3<DCFG#9F#FEA9:9CFF@GFCFFGGFFFC9DFGFFFFF:FFFFDBAGD?EGGGGGFCAFEE=D;=>D>FD@6,8D?GFGGGF8GGGFFF=A?,?GGFGDE>>GCFE,FEGEEGGGE@,=AFAFAFF?EFF@FE8CFF=FGFFF:CF7GFFEFGCFGFECGGFGGGFECCFCFE,FDGGEGGFC:CGFGGGGFEFGGGFGGG
@EGRNA1_212
TGGGGAATATTGCACAATGGGCGAAAGCCTGATGCAGCAACGCCGCGTGAGCGATGAAGGCCTTCGGGTCGTAAAGCTCTGTCCTCAAGGAAGATAATGACGGTACTTGAGGAGGAAGCCCCGGCTAACTACGTACCAGCAGCCGCGGTAATACGTAGGGGGCTAGCGTTATCCGGAATTACTGGGCGTAAAGGGTGCGTAGGTGGTTTTTTAAGTCAGAAGTGAAAGGCTACGGCTCAACCGTAGTAAGCTTTTGAAACTAGAGAACTTGAGTGCAGGAGAGGAGAGTAGAATTCCTAGTGTAGCGGTGAAATGCGTAGATATTAGGAGGAATACCAGTAGCGAAGGCGGCTCTCTGGACTGTAACTGACACTGAGGCACGAAAGCGTGGGGAGCAAACAGG
+
GGGGGGGGGGGGGGGGGGGGGGGGGGGGGGGGGGGGGGGGGGGGGGGGGGGGGGGGGGGGGGGGGGGGGGGGGGGGGGGGGGGGGGGGGGFGGGGGGGGGGGGGGGGGGGGGGGGGGGGGFGGGEGGGGGGGGG,6<FGGGGGGGGGGEGGGGGGGGGGGGG#GGGGGEGGGGGGGGGGGGGGDFGGGGGE>FGGGGEGGGGGGGGBFGGGGGGGGGGGGGGGGGGFGGGGGFGGGGGFGGFGFGGFGGFFFFFGFFFFFGGFGGGFFFFF?GGGGGGGGGGGGGGGGGGGGGGGGGGGGFGGEGGGGGGGGGGGFFFGGGGGFFGGGGGGGGGGGGGGGGGGGGGGGGGGGGGFFFGGGGGGGGFGGGGGGFGGGGGGGGGGGGGGGGGGGGGGGGGGGGGG
@EGRNA1_213
TGGGGAATATTGCGCAATGGGGGAAACCCTGACGCAGCAACGCCGCGTGGGTGATGAAGGTCTTCGGATTGTAAAGCCCTGTTTTCTGGGACGATAATGACGGTACCAGAGGAGGAAGCCACGGCTAACTACGTGCCAGCAGCCGCGGTAATACGTAGGTGGCGAGCGTTGTCCGGATTTACTGGGCGTAAAGGGTGCGTAGGCGGATGTTTAAGTGGGATGTGAAATCCCCGGGCTTAACCTGGGGGCTGCATTCCAAACTGGATATCTAGAGTGCAGGAGAGGAAAACGGAATTCCTAGTGTAGCGGTGAAATGCGTAGAGATTAGGAAGAACACCAGTGGCGAAGGCGGCTTTCTGGACTGTAACTGACGCTGAGGCACGAAAGCGTGGGTAGCAAACAGG
+
FGGGGGGGGGFGGGGCFGGGGGGGGGGCFCFGGGGGGGGGGGGCFGGGGGGGGGGGCFGFGGFGGGGDEGGGGGGGGFGGF=FAFFGGGGGGGGFEGFFEEEGGGGFGGGDGGGGGGGGGGGDGGGGGGGGGGGGGGFGGGGGGGGGGGGGF#GGCFFE@FGGGBE#G?EGGFGGGGGGC9FFGEGGGDGGGGGGGG=CDEGGGGGDGG?CEFFGFGGGDFGFF>FBFGFFFFAGGGGGGGGGGFF>GFGGEGGFCGGFDDGGGFGFD9GGGFGDGGGFFCGGGGGFFDDGFGGGGGDGGGGEE@GGEGF9GDGGGGGGGGGGGGGGGGGGGGGGGGE8GGGEFGCGGGGDGFGGGGGGGGGGGGGGEECEGGCGGGGGGGGGGGGDGGGFGGGGFFDGFFFFF
@EGRNA1_214
TGGGGAATATTGCGCAATGGGGGAAACTCTGATGCAGCGACGCCGCGTGAGCGATGAAGGTCTTCGGATCGTAAAGCTCTGTCCTAAGGGAAGATAGTGACGGTACCTTAGGAGGAAGCCCCGGCTAACTACGTGCCAGCAGCCGCGGTAATACGTAGGGGGCTAGCGTTATCCGGAATTACTGGGCGTAAAGGGTGCGTAGGTGGTTTTTTAAGTCAGAAGTGAAAGGCTACGGCTCAACCGTAGTAAGCTTTTGAAACTAGAGAACTTGAGTGCAGGAGAGGAGAGTAGAATTCCTAGTGTAGCGGTGAAATGCGTAGATATTAGGAGGAATACCAGTAGCGAAGGCGGCTCTCTGGACTGTAACTGACACTGAGGCACGAAAGCGTGGGGAGCAAACAGG
+
GGGGGGGGGGGGGGGGGGGGGGGGGGGGGGGGGGGGGGGGGGGGGGGGGGGGGGGGGGGGGGGGGGGGGGGGGGGGGGGGGGGGGGGGGGGGGGGGGGGGGGGGGGGGFGGGGGGGGGGGGGGGGEGGGGGGGGGGGGGGGGGGGGGGGGGGGGGFGGGGGGGGGGGGGGGGGGGGGG#GGGGGGGGGGGGGGGGGGGGGFFGGGGEGGGFGFFFGGFGGGGGGGGFGGFGGGGGGGGFFFGFFFDEFFGFGGFFFGGGGGGGGGGFGGFGGGGGGGGGGGGGGGGGGGGGGGGGGGGFFGGGEDGGGGGGGGGGGGGGGGGGGGGGGGGGGGGGGGGGGGGGGGGGGGGGGGGGGGGGGFGGGGGGGGGGGGGGGGGGGGGGGGGGGGGGGGGGGGGGGGGG
@EGRNA1_215
TGGGGAATATTGCGCAATGGGGGAAACCCTGACGCAGCAACGCCGCGTGAGTGATGAAGGTTTTCGGATCGTAAAACTCTGTCTTTGGGGACGATAATGACGGTACCCAAGGAGGAAGCCACGGCTAACTACGTGCCAGCAGCCGCGGTAATACGTAGGTGGCAAGCGTTGTCCGGATTTACTGGGCGTAAAGAGTATGTAGGTGGGCATTTAAGTCAGATGTGAAATTCCCGGGCTTAACCTGGGAGCTGCATTTGATACTGGGTGTCTAGAGTGCAGGAGAGGAAAGTGGAATTCCTAGTGTAGCGGTGAAATGCGTAGAGATTAGGAAGAACACCAGTGGCGAAGGCGACTTTCTGGACTGTAACTGACACTGAGATACGAAAGCGTGGGTAGCAAACAGG
+
GGGGGGGGGGGGGGGGGGGGGGGGGGGGGGGGGGGGGGGGGGGGGGGGGGGGGGGGGGGGECEFGGGGGGGGGGGGGGGGGGGGGGGGGGGGGGGGGGGGGGGGGCFGGGGGGGGGGGGGEGDGGGGGGGGGGGGGGGGGGGGGGGGGFGGGGGGEFGGCFGGGGGGGFFEDBCEEEFEFGFGGGGFG<EGGGFFFFGFFFGGFFGGGGEFGGGFEFEGFFGGGGGGFGFGGGFFFDFFFFGGGGFGGGGGGGGGGGGFFGGGGGGFGFGFGFGGGGGGGGGFGGGGGGGGGGGGGGGGGGGGGGGGGGGGGGDGGGGGGGGGFFE?6GGGGGGGGGGGGGGGGGGEGGGGGGGGGDGGFGGGGGGGGGGGGGGGGGGGGGGGCGEGGGFGGGGGGGGGGGGGG
@EGRNA1_216
TGGGGAATATTGCACAATGGGCGAAAGCCTGATGCAGCAACGCCGCGTGAGCGATGAAGGCCTTCGGGTCGTAAAGCTCTGTCCTCAAGGAAGATAATGACGGTACTTGAGGAGGAAGCCCCGGCTAACTACGTGCCAGCAGCCGCGGTAATACGTAGGGGGCTAGCGTTATCCGGAATTACTGGGCGTAAAGGGTGCGTAGGTGGTTTTTTAAGTCAGAAGTGAAAGGCTACGGCTCAACCGTAGTAAGCTTTTGAAACTAGAGAACTTGAGTGCAGGAGAGGAGAGTAGAATTCCTAGTGTAGCGGTGAAATGCGTAGATATTAGGAGGAATACCAGTAGCGAAGGCGGCTCTCTGGACTGTAACTGACACTGAGGCACGAAAGCGTGGGGAGCAAACAGG
+
FGGGGGGGGGGGGGGGGGGGGGGGGGGGGGGGGGGGGGGGGGGGGGGGGGGGGGGGGGGGGGGGGGGGGGGGGGGGGGGGGGGGGGGGGGGGGGGGGGGGGGGGGGGGGGGGGGGGGGGGGGGGGGGGGGGGGGGGGGGGGGGGGGGGGGGGGGGFGGGGGGGGDGGGGGGGGGGGGEGGGGFG9CFGFEGGGGGGGGGGDGGGGGGFFGGGGFGFGFFGGGFFEFGFFFGFFGGGGGFFGGGFGEGGGGGGGGGGGGGGGGGGFD@GGGGGGGGGGGGGFGDGGGGGGGGGGGGGGGGGGGGDGGGGGGGGGGGGGGGGGGGGGGGGGGGGGGGGGGGGGGGGGGGGGGGGGGGGGGGGGGGFFFGGGGFCGGGGGGGGGGGGGGGGGGGFGGGGGGGGGGF
@EGRNA1_217
TGGGGAATATTGCACAATGGGCGAAAGCCTGATGCAGCAACGCCGCGTGAGCGATGAAGGCCTTCGGGTCGTAAAGCTCTGTCCTCAAGGAAGATAATGACGGTACTTGAGGAGGAAGCCCCGGCTAACTACGTGCCAGCAGCCGCGGTAATACGTAGGGGGCTAGCGTTATCCGGAATTACTGGGCGTAAAGGGTGCGTAGGTGGTTTTTTAAGTCAGAAGTGAAAGGCTACGGCTCAACCGTAGTAAGCTTTTGAAACTAGAGAACTTGAGTGCAGGAGAGGAGAGTAGAATTCCTAGTGTAGCGGTGAAATGCGTAGATATTAGGAGGAATACCAGTAGCGAAGGCGGCTCTCTGGACTGTAACTGACACTGAGGCACGAAAGCGTGGGGAGCAAACAGG
+
GGGGGGGGGGGGGGGGGGGGGGGGGGGGGGGGGGGGGGGGGGGGGGGGGGGGGDGGGGGGGGGGGGGGGGGGGGGGGGGGGGGGGGGGGGGGGGGGFFGGGGG7FGGGGGGGGGGGGGGFFGGGGGGGGGFGEFGGGGGGGGFGGGGG#GGGFFGFGGEGEGGG#GGGEGGGGGGGEEGGGGGGGGGGEEEGGG>5A>FC=DE=CC:FFFGEFCFGGGGFFEFGGFFGFFFFDFAD6<EFGGGGFGGGGGFFFGGGGGGGGGGGGGFDFDGGGGGGFFGFGGGGCGGFGGGFFFFGGGGGGGGGGGGGGGFEC7GGGGGGGGGFFD<FGGGGFFFDGGEEGGGGGGGGGGGGFFGFGGGGGGGGGGGFGGGGGGGFGDGGGGGGGGGGGGGGGGGGGGGFGGG
@EGRNA1_218
TGGGGAATATTGCGCAATGGGGGAAACCCTGACGCAGCAACGCCGCGTGGGTGATGAAGGTCTTCGGATTGTAAAGCCCTGTTTTCTGGGACGATAATGACGGTACCATATGAGGAAGCCACGGCTAACTACGTGCCAGCAGCCGCGGTAATACGTAGGTGGCAAGCGTTGTCCGGATTTACTGGGCGTAAAGGATGCGTAGGCGGACATTTAAGTCAGATGTGAAATACCCGGGCTCAACTTGGGTGCTGCATTTGAAACTGGGTGTCTAGAGTGCAGGAGAGGAAAGCGGAATTCCTAGTGTAGCGGTGAAATGCGTAGAGATTAGGAAGAACACCAGTGGCGAAGGCGGCTTTCTGGACTGTAACTGACGCTGAGGCATGAAAGCGTGGGGAGCAAACAGG
+
FGGGGGGGGGGGGGGGDCFGGGGGDGGGGGGGGGGGDGGGGGGGGGGGGGGGGGGGGFGGGGGGGGGCFGGGGGFGGGGGGGGGGGCGGGGGGGGGGGGGGGGGGGGGGGGGGGGGGGGGGGGGGGGGGGGGEFGFFGGGGGGGGGGGEEEGGGGGFGGGGGGFFGGGGGGGGGG>C#EGGGGGGGGGFEGGGGFFGGGGFGGGGGEGEEFGGFCGFGFFGFFFFFGFFGDGFGGFGFGGFFGGFFFFGGGGGFGGF?FFFGGGGGGGGGGGGFFFGECGFGGGGGGGGGGGFFGGFGGGGGGGGGGGGGGFGGGGGGGGGGGGGGGGGGGGGGGGGGGGGGGGGGGGGGGGGGGGGGGGGGGGGGGGGGGGGGGGGGGGGGGGGGGGGGGGGGGFFGGGGGGG
@EGRNA1_219
TGGGGAATATTGCGCAATGGGGGAAACCCTGACGCAGCAACGCCGCGTGGGTGATGAAGGTTTTCGGATCGTAAAACCCTGTTTTCTGGGACGATAATGACGGTACCAGATGAGGAAGCCACGGCTAACTACGTGCCAGCAGCCGCGGTAATACGTAGGTGGCAAGCGTTGTCCGGATTTACTGGGCGTAAAGGGTGCGTAGGCGGATGCTTAAGTGAGATGTGAAATACCTAGGCTTAACTTAGGGGCTGCATTTCAAACTGGGCATCTAGAGTACAGGAGAGGGAAACGGAATTCCTAGTGTAGCGGTGAAATGCGTAGAGATTAGGAAGAACACCAGTGGCGAAGGCGGTTTCCTGGACTGTAACTGACGCTGAGGCACGAAAGCGTCGGTAGCAAACAGG
+
GGGGGGGGGGGGGGGGGGGGCFEGGGGGGGGGGGGGGGGGGGGGGGGEGGGEGGGGGGGGFFGGGGGGGGGGGGGGGGGGGGGGGGGGGGGGFCFGGGGGFGGGGGGGGGFFGGGGGFGGGGGGGGGFGGGGGGG>FGGGGGGGGGGGGGGGGGG@FGGFGGGGGGGGEGGGGFGGGGGGGGAFFFDFGE>FGGGFGGGGGGGGFGEFGGGGGGGGGGGGGGGFEGGGF#FDGGGGGGGGGFGGDFFGFGGGGGGGGGGGGGGGGGGGGGGGGGGGGGGGGGGFGGGFDGGGGGGGGGGGGGGGEGGGGGGGGGGGFGGGGGGGGGGGGGGGGGGGGGGGGGGGGGGGGGGGGGGGGGFECGGGGGGGGGGGGFGGGGFDCGGGGGGGFB+GGGGGGGGGGGGG
@EGRNA1_220
TGGGGAATATTGCACAATGGGCGAAAGCCTGATGCAGCAACGCCGCGTGAGCGATGAAGGCCTTCGGGTCGTAAAGCTCTGTCCTCAAGGAAGATAATGACGGTACTTGAGGAGGAAGCCCCGGCTAACTACGTGCCAGCAGCCGCGGTAATACGTAGGGGGCTAGCGTTATCCGGAATTACTGGGCGTAAAGGGTGCGTAGGTGGTTTTTTAAGTCAGAAGTGAAAGGCTACGGCTCAACCGTAGTAAGCTTTTGAAACTAGAGAACTTGAGTGCAGGAGAGGAGAGTAGAATTCCTAGTGTAGCGGTGAAATGCGTAGATATTAGGAGGAATACCAGTAGCGAAGGCGGCTCTCTGGACTGTAACTGACACTGAGGCACGAAAGCGTGGGGAGCAAACAGG
+
GGGGGGEGFGGFGGGGGGCFEFCCGGCFGGGGGFGGGGGGGGGGGGGGGDFGGGGGGGGGGGGGGGGGGGGGGGGGFCFGGFGGGFGGEFEGFGGGGGGGFGGGGGGAFGGGGGGGGFGGGGGGGGGGGGGGGGGGGCFGGF##G#G7CFEFBFGGFFGGEGGGG@EG>EEFB?#CG>FFG##GGGGGG;AC=@<;=EGD:A>FFGCCFGGG#FF@DFGCECF??DFF@DF:F>DGFFEF?FGD<E?<E9?ACFFFFFBFBGGFD8ED=F?FGGFAE?=,88GD;,,>8@B8E9F89=;FFECEEGGEE=;C@4+>,,9,4,GGGFGFGEEFA9:8GGGFCGGEF?@@+DGC@F66<CGGGGGGFF<EFDGGFDF9GGFGEGGGCDEGFGGGGFFAGFEACGG
@EGRNA1_221
TGGGGAATATTGCACAATGGGCGAAAGCCTGATGCAGCAACGCCGCGTGAGCGATGAAGGCCTTCGGGTCGTAAAGCTCTGTCCTCAAGGAAGATAATGACGGTACTTGAGGAGGAAGCCCCGGCTAACTACGTGCCAGCAGCCGCGGTAATACGTAGGTGGCGAGCGTTGTCCGGATTTACTGGGCGTAAAGGGTGCGTAGGCGGATGTTTAAGTGGGATGTGAAATCCCCGGGCTTAACCTGGGGGCTGCATTCCAAACTGGGCATCTAGAGTACAGGAGAGGAAAGCGGAATTCCTAGTTTAGCGGTGAAATGCGTAGAGATTAGGAAGAACACCAGTGGCGAAGGCGACTTTCTGGACTGTAACTGACACTGAGATACGAAAGCGTGGGTAGCAAACAGG
+
GGGGGGEEEGGGGGGGFFGF<FFGGGGGGGGGGGGGGGGFFGGGEEEFBCBECFFGGGGFG<FEFGGGGGGFFGGGGGDCAGGFGGGGGGGGGGGGGGGGFGG7BF,EFFGGFEDGDGGGGGGGGGGGGGGGGGGGGFGGGG#GG#GCGGGGGGG#FGG?CGFEEGGGEGGGFFGGGGGGGFGCGFGG3:C@DFEGGGFF@@B@EFFEGFGGGGGFCDFCFGDF#GEGFC?CEG?FCF8CFFGFFF?GFFGGGGFFFEGGCGGFD:F=GF@9DFGGFGDFDBFEGGGGGGGGGFE8GGGF@,+GGGGGGGFEFC7GGGGGGGGGGGGGGGGGEFFGGGGGGFGGGGGFCEGGGGGGFGGGGGGGGCFFGGFFGGGGGFGGGGGFF7GGGGGEGFGGGGGGGGFG
@EGRNA1_222
TGAGGAATATTGGTCAATGGACGAGAGTCTGAACCAGCCAAGTAGCGTGAAGGATGACTGCCCTATGGGTTGTAAACTTCTTTTATACGGGAATAAAGTGCAGTATGTATACTGTTTTGTATGTACCGTATGAACAAGGATCGGCTAACTCCGTGCCAGCAGCCGCGGTAATACGGAGGATCCGAGCGTTATCCGGATTTATTGGGTTTAAAGGGAGCGTAGGCGGATGCTTAAGTCAGTTGTGAAAGTTTGCGGCTCAACCGTAAAATTGCAGTTGATACTGGGTGTCTTGAGTACAGTAGAGGTAGGCGGAATTCGTGGTGTAGCGGTGAAATGCTTAGATATCACGAAGAACTCCGATTGCGAAGGCAGCCTGCTGGACTGTAACTGACGCTGATGCTCGAAAGTGTGGGTATCAAACAGG
+
FFGFGFAGGGGGGDGGGFGGGGGGCGGGGGGGGGGGGGGGFGGFGGGGEEGGGGGFGGFFGGGGGGGGGGDGGGGGGGGGGGAGGGGGGGGGGGGDGGGGGCFFGGFGGGGGGGGGGGGGGGGGGGFGFDEFFC,>FG8FDGGGCFEGGG9DFFGGGCDFGGGGE#GGG>EGFAFG7>CEGGG8FEEGGDGFGF#G?=3A9FFGDFGECCF@D@C5FDCGGGBFGGFGDEFC@EFFFFFFGFGFFGFFGFGDD?DFCC?FFC>GGFGGGGGGGGFGGGFGFGDGFD@?GGGGGFGGGGGGGFFGGGEGED,GGGGDGGGCGGGGGGGGGGGGCFGGGGGGGGGGFGGGFGGGGGFDGGGGGGEGGGGGDGGCGGGGGFGGFFFFCAEGGGGGGGFGGGGGGGGGFCGGGDGCGGGGFGGGGGGG
@EGRNA1_223
TGGGGAATATTGCGCAATGGGGGAAACCCTGACGCAGCAACGCCGCGTGAGTGATGAAGGCCTTAGGGTTGTAAAGCTCTGTTATCTGGGACGATAATGCCGGTACCAGAGGAGGAAGCCACGGCTAACTACGTGCCAGCAGCCGCGGTAATACGTAGGTGGCGAGCGTTGTCCGGATTTACTGGGCGTAAAGAGTGCGTAGGCGGATGTTTAAGTGAGATGTGAAATACCCGAGCTCAACTTGGGTGCTGCATTTCAAACTGGGCATCTAGAGTGCAGGAGAGGAAAGCGGAATTCCTAGTGTAGCGGTGAAATGCGTAGAGATTAGGAAGAACACCAGTGGCGAAGGCGGCTTTCTGGACTGTAACTGACGCTGAGGCACGAAAGCGTGGGGAGCAAACAGG
+
GGGGGGGGGGGGGGGGGGGGGGGGGGGGGGGGGGGGGGGGGGGGGGGGGGGGGGGGGGGGGGGGGGGGGGGGGGGGGGGGGGGGGGGGGGGGGGGGGGG-AFGGGGGGGGGGGGGGGGGGGGGGGGGGGGGGGGGGGGGGGGGGGGGGGGGGGGG#GGGGGGG<CEGGGGGGGGGGGGGGGGGG#GGGGGGGGGGGGGGGGGGGGGGGGGGGGGGGGGGFF#FFFFGGFF#DFFGGGGGGGGFFGGGGFGGGGGGGGGGGGGGGGGGGGGGGGGDGGGGGGGGGGGGGGGEGGGGGGGGGGGGGGGGGGGGGGGGGGGGGGDECGGGGGGGGGGGGGGGGGGGGGGGGGGGGGGGGGGGGGGGGGGGGGGGGGGGDGGGGGGGGGGGGGGGGGGGGGGGGGGGG
@EGRNA1_224
TGGGGAATATTGCACAATGGGCGAAAGCCTGATGCAGCAACGCCGCGTGAGCGATGAAGGCCTTCGGGTCGTAAAGCTCTGTCCTCAAGGAAGATAATGACGGTACTTGAGGAGGAAGCCCCGGCTAACTACGTGCCAGCAGCCGCGGTAATACGTAGGGGGCTAGCGTTATCCGGAATTACTGGGCGTAAAGGGTGCGTAGGTGGTTTTTTAATTCAGAAGTGAAAGGCTACGGCTCAACCGTAGTAAGCTTTTGAAACTAGAGAACTTGAGTGCAGGAGAGGAGAGTAGAATTCCTAGTGGAGCGGTGAAATGCGTAGATATTAGGAGGAATACCAGTAGCGAAGGCGGCTCTCTGGACTGTAACTGACACTGAGGCACGAAAGCGTGGGGAGCAAACAGG
+
EGGGGGEEFGGGF-CFEFGGGGGGGGGGFGGGGGGGFGGGFEGGCCGGGF>FGEGGGGGGGCFEAFGGGGCFGGGFF9=FGGA,??FFGGGGGGGGGFFDGGD+FFGGGGGGGGGGGFGFFEGDFGGGGGFFEFGGGGGGFFCFGGGGGGGGGCG#B;CEECC#FGG5CEB09FGEGGGGGFGFCCGGGGGG?CD<9EGFFAB50>CFGF>GGF#;::@EEACFFCFGGFFFFFE@=>8>@GD,CDFFFFFF,FGCFFEBADFF?#FD?F6=8F@?F?GDGD8FA?FGFB;8FFGFFCED46+>7CGFDF=CF@CDFAE;AFEDGGGGFEGDEEFEC,>CDGFFGGGGFFGGFFFGCCFECFGGGGFFFFGGGFCF<GGFGGFGGGEGGGGGGFC@GGGGGGG
@EGRNA1_225
TGGGGAATATTGCGCAATGGGGGAAACCCTGACGCAGCAACGCCGCGTGAGTGATGAAGGTTTTCGGATCGTAAAACTCTGTCTTTGGGGACGATAATGACGGTACCTAAGGAGGAAGCCACGGCTAACTACGTGCCAGCAGCCGCGGTAATACGTAGGTGGCAAGCGTTGTCCGGATTTACTGGGCGTAAAGAGTATGTAGGTGGGCATTTAAGTCAGATGTGAAATTCCCGGGCTTAACCTGGGAGCTGCATTTGATACTGGGTGTCTAGAGTGCAGGAGAGGAAAGTGGAATTCCTAGTGTAGCGGTGAAATGCGTAGAGATTAGGAAGAACACCAGTGGCGAAGGCGACTTTCTGGACTGTAACTGACACTGAGATACGAAAGCGTGGGTAGCAAACAGG
+
GGGGGGGGGGGGG7FGGGGGGGGGGGGGGGGGGGGGGGGGGGGGGGGGGGGGGGGGGGGGFFGFGGGGGGGGGGGGGGGGGGGGGGGGGGGGGGGGGGGGGGGGGGF,>FGGGGGGGGGGGGGGGGGGGGGGGGGGGGGGGG#GGGGGGGGGGGGFGGGGGGGGGGGGEEGFFGGEFGGGGGCFGGF#CEEFFGGECEFFFFGGFGFGGGCCGGGFFGGFFGFGFGFGFGFGFFGFGGGGGGGGGFGGFGGGFGGFFFCFGGGFGGF9FGFGGGGGGCCGGGFFGGGGGGGGGGGGGGGGGGGEGDGGGGGFGGGGGGGGGGFFGGGGGGGGGGGGGGGGGGGGGGGGGGGGGGGGGFGGGGGGGGGGGGGGGGGGGGGGGGGGGEGFBGGGGGGGGGGGGGGG
@EGRNA1_226
TGAGGAATATTGGTCAATGGGCGAGAGCCTGAACCAGCCAAGTAGCGTGAAGGATGACTGCCCTATGGGTTGTAAACTTCTTTTATAAAGGAATAAAGTCGGGTATGCATACCCGTTTGCATGTACTTTATGAATAAGGATCGGCTAACTCCGTGCCAGCAGCCGCGGTAATACGGAGGATCCGAGCGTTATCCGGATTTATTGGGTTTAAAGGGAGCGTAGATGGATGTTTAAGTCAGTTGTGAAAGTTTGCGGCTCAACCGTAAAATTGCAGTTGATACTGGATATCTTGAGTGCAGTTGAGGCAGGCGGAATTCGTGGTGTAGCGGTGAAATGCTTAGATATCACGAAGAACTCCGATTGCGAAGGCAGCCTGCTAAGCTGCAACTGACATTGAGGCTCGAAAGTGTGGGTATCAAACAGG
+
FGGGGGGGGGGG@CFFGGGGGGGGGGGGGGGGGGGFGGGGGGGGG,FGGFGGGGGGGGFFFGGFEFFGGGDGFGGGGGGGGGGGGGGGGGGGGGGGGGGGGGGGGGGGGGGGGGGEEFGEFGGGGFGGGGGGGCFGDGFGGGGFGEFDFFGGGGGEF9ECGGFDGGGGG#DG@CCEGGGG6EG>18:C?CCFGGEDE85?F:EC?EEEGFGFGGGFGGGD#FEECEBAD6AGFGFFC@FFC;FGFFFGGFFFFFB:>EGGFFFFGFGGGFF?DDDFFGFGGGGGFGEGGGFFD@2FDE8A==CGGGGGGGGGGGGGGGGGGGE=GEGGFGGGFGCFFGCFFAFE?,=CGGGGFF:8C,F77EEGFGGGGGGGGGGGGGGGGGGFDGGGGGGGGGGGGGGGGFEGGGGGGGGGGGGGGGGGGGGG
@EGRNA1_227
TGGGGAATATTGCGCAATGGGGGAAACCCTGACGCAGCAACGCCGCGTGAGTGATGAAGGTTTTCGGATCGTAAAACTCTGTCTTTGGGGACGATAATGACGGTACCCAAGGAGGAAGCCACGGCTAACTACGTGCCAGCAGCCGCGGTAATACGTAGGGGGCTAGCGTTATCCGGAATTACTGGGCGTAAAGGGTGCGTAGGCGGATGCTTAAGTGAGATGTGAAATACCTAGGCTTAACTTAGGGGCTGCATTTCAAACTGGGCATCTAGAGTACAGGAGAGGGAAACGGACTTCCTAGTGTAGCGGTGAAATGCGTAGAGATGAGGAAGAACACCAGTAGCGAAGGCGGCTTTCTGGACTGTAACTGACACTGAGGCACGAAAGCGTGGGGAGCAAACAGG
+
CA@FGGGGCFGGGGGGGGGDGGGGEGGGGFGGGGEF@FFGGGGGEGGEEEEGGGG9FFGGGGGGGGGCFGGFGGGGGGGFFGGGGF<FFCFGGGGEGCAFGGGGGEGG<FGFGCBFGGGGGFG:C<CFGGFFGGGGGF@E#G7#EGFGGGGGFCGGCGDEEEGGGFDEGEEGGGGGGGFGFGGGGGGCECEGGGDFDDGGDDCGGDEGGAFF>EDFGEF>FFFFC?7?F#@@=?5#?FF6:99C?EDDDAFGFD@<GFFGFDFGFF@F?=GFFCDFF9FD=,DFD=8DE6FE@,;,FFE>@4+6GGGFGFF=7?@EFF@9FAFFE,GGGGFA:F=?FFFEFC=,FGGGGGGGFGFCECGFC,9F9FF<CGGGFEFGGGGCGGGF::DGGGGGGGFGGGGGGGGG
@EGRNA1_228
TGGGGAATATTGCGCAATGGGGGAAACCCTGACGCAGCAACGCTGCGTGAGTGATGAAGGTTTTCGGATCGTAAAACTCTGTCTTTGGGGACGATAATGACGGTACCAGATGAGGAAGCCACGGCTAACTACGTGCCAGCAGCCGCGGTAATACGTAGGTGGCAAGCGTTGTCCGGATTTACTGGGCGTAAAGGGTGCGTAGGCGGATGCTTAAGTCAGATGTGAAATTCCCGGGCTTAACCTGGGAGCTGCATTTGATACTGGGTGTCTAGAGTGCTGGAGAGGAAAGTGGAATTCCTAGTGTAGCGGTGAAATGCGTAGAGATTAGGAAGAACACCAGTGGCGAAGGCGACTTTGTGGACTGTAACTGACACTGAGATACGAAAGCGTGGGTAGCAAACAGG
+
GGGGGGGGGGGGGGGGGGGGGGGGGGGGGGGGGGGGGGGGGGGGGGGGGGGGGGGGGGGGGGGGGGGGGGGGGGGGGGGGGGGGGGGGGGGGGGGGGGGGGGGGGGGGGGGGGGGGGGGGGGGGGGGGGGGGGGGGGGGGGGGGG#GGFGGGGGGGFGG#4FFGGGGGGGGGGGGGGGGGGGGGGGGGGGGGGGGGGGGGGGGGGGGGGGFGCFGGGGGGGGFFGGGGGGGGGGGGGGGGFGGGGFFGGGGGGGGGGGGGGGGGGGGGFGGFGD8A0*DGGGGGGGGGGGGGGGGGGGGGGGGGGGGGGGGGGGGGGGF=?GGGGGGGGGGGGGFGGGGGGGGGGGGGGGGGGFFE,GGGGGGGGGGGGGGGGGGGGGGGGGGGGGGGGGGGGGGGGGGGGGGG
@EGRNA1_229
TGGGGAATATTGCGCAATGGGGGAAACCCTGACGCAGCAACGCCGCGTGAGTGATGAAGGTTTTCGGATCGTAAAACTCTGTCTTTGGGGACGATAATGACGGTACCCAAGGAGGAAGCCACGGCTAACTACGTGCCAGCAGCCGCGGTAATACGTAGGTGGCAAGCGTTGTCCGGATTTACTGGGCGTAAAGAGTATGTAGGTGGGCATTTAAGTCAGATGTGAAATTCCCGGGCTTAACCTGGGAGCTGCATTTGATACTGGGTGTCTAGAGTGCAGGAGAGGAAAGTGGAATTCCTAGTGTAGCGGTGAAATGCGTAGAGATTAGGAAGAACACCAGTGGCGAAGGCGACTTTCTGGACTGTAACTGACGCTGAGGCACGAAAGCGTGGGTAGCAAACAGG
+
EFFGGGGGGGGGGGGGGGGGGCGGGGGGGGGFFGGGFFFGGGGGGGGDGCFGGGGGGGCFGFGGGGGGGGGGGGGGGGGGGGGGGGGGGGCFGGGGGGGGGGGGGGFGGGGGGGGGGGGGGGEDEGGGGGGGGGCCFGG>CFEFGGGGGG>FGGCFFFGGGGFGCFCEBCEEGGGFCE@CGGGGGGCFGEFEFGFFEFFFGGGGGGGG#FFFF#FEC>G<EFGFGFFFF??FFFFFDGEDGGFFGFGGGGGGGGGEE<EFGGGFGGEFGGGFGGGGGGCGGGGGGGGGFGGGGFD?GGGGGFEDGGGGGGGGGGGGGGGGGFGGGGGGGGGGGGGEFFGGFCGGGGGGGGGGGGGGGGGGFGGGGFGGGGGGGGGGGGGFGGGGGGGGGGGGGGGGGGGGFGGG
@EGRNA1_230
TGGGAATATTGCGCAATGGGGGAAACCCTGACGCAGCAACGCCGCGTGGGTGATGAAGGTTTTCGGATCGTAAAACCCTGTTTTCTGGGACGATAATGACGGTACCAGATGAGGAAGCCACGGCTAACTACGTGCCAGCAGCCGCGGTAATACGTAGGTGGCAAGCGTTGTCCGGATTTACTGGGCGTAAAGGGTGCGTAGGCGGATGCTTAAGTGAGATGTGAAATACCTAGGCTTAACTTAGGGGCTGCATTTCAAACTGGGCATCTAGAGTACAGGAGAGGGAAACGGAATTCCTAGTGTAGCGGTGAAATGCGTAGAGATTAGGAAGAACACCAGTGGCGAAGGCGGTTTCCTGGACTGTAACTGACGCTGAGGCACGAAAGCGTGGGTAGCAAACAGG
+
GGGGGGGGGGGGGGGGGGGGGGGGGGGGGGGGGGGCEGGGGGGGGGFGGGFGGGGGGGGGGGGGGGGGGGGGGGGGGGGGGGGGGGGGGGGGGGGGGGGGGGGGGGGGGGGGGGGGGGGGGGGGGGGGGGGGGGGGGGGGGGGGGGGGGGGGGGGGGGGGGGGGGGGGGGGGGGGGGGGGGGGGGGGGGGFGGGGFFGGGDGGGGGGGGGGFFGGGCF#GGGGGGFGFFGGGFFFFFFFDFFFGAFFGGGGFFFFFGFGGGFFGGGGGGFGGGGGGGGFDGFD8GGGGGGGGGFGGFFGGGGGGGGGGGGGGGEGGGGGCGGGGGGGGGGGGGGGGGGGGGGGGGGGGGGGGGGGGGGGDGGGGGFGGGGGGGGGGGEDGGGGGGGGGGGGGGGGGGGGGGGG
@EGRNA1_231
TGGGGAATATTGCACAATGGGCGAAAGCCTGATGCAGCAACGCCGCGTGAGCGATGAAGGCCTTCGGGTCGTATAGCTCTGTCCTCAAGGAAGATAATGACGGTACTTGAGGAGGAAGCCCCGGCTAACTACGTGCCAGCAGCCGCGGTAATACGTAGGGGGCTAGCGTTATCCGGAATTACTGGGCGTAAAGGGTGCGTAGGTGGTTTTTTAAGTCAGAAGTGAAAGGCTACGGCTCAACCGTAGTAAGCTTTTGAAACTAGAGAACTTGAGTGCAGGAGAGGAGAGTAGAATTCCTAGTCTAGCGGTGAAATGCGTAGATATTAGGAGGAATACCAGTAGCGAAGGCGGCTCTCTGGACTGTAACTGACACTGAGGCACGAAAGCGTGGGGAGCAAACAGG
+
GFGGGGGGGGGGDFGFGGGGGGGEFCGC8EEFGGGGGCFG8@FEGEGFGGG@FGGGGCGGDEGFGGGGF7CGGBFDGFGGGEFGE9E,BF<FGGGGGGGD,CCG+>BCGGGGGGGGGGGFCEGG@CGF<FGGGGFDGGGGGGG#FGG3=#FF#;;<EFGGGEG7C#3#BFGFG?EDGCGC?CFC@FDC:EDDFFDAAEDDECC?FGE@;#BAGGC;>D#;F#B:::>GFDC78ADGFD@9#E=7>B?D@DEFF#FA,?D>>CCED@5+0D=+1,,?,FFD@8=4+*;AAEAECEE8GGCE6*<+DGGFFAFB:GGGDFFC29GGGFFACDDGFGGGFE7GGGGGGGGGGGGCEFADFGGGGFFGGGFE,FC;,CEFCFFGGGGGGCGGF7GGGGGGF<FFFGG
@EGRNA1_232
TGGGGAATTTTGCGCAATGGGGGAAACCCTGACGCAGCAACGCCGCGTGAGTGATGAAGGTTTTCGGATCGTAAAACTCTGTCTTTGGGGACGATAATGTCGGTACCCAAGGAGGAAGCCGCGGCTAACTACGTGCCAGCAGCCGCGGTAATACGTAGGTGGCAAGCGTTGTCCGGATTTACTGGGCGTAAAGAGTATGTAGGTGGGCATTTAAGTCAGAGGTGAAATTCCCGGGCTTAACCTGGGAGCTGCATTTGATACTGGGTGTCTAGAGTGCAGGAGAGGAAAGTGGAATTCCTAGTGTAGCGGGGAAATGCGTAGAGATTAGGAAGAACACCAGTGGCGAAGGCGGCTTTCTGGACTATAACTGACGCTAAGGCACGAAAGAGTGGGGAGCAAACAGG
+
6C<<F,,C,<C;<CBFCGE8,C7+BF,:B,-6CFEFGEGFFE7FF@B748BBEFF9<FFGE<FFGGG@:FEE<,=FFDFF9FFFGC5EE:388C7:+3@3=FG:FGE,@FFFG<FF,F,:*@@CGECG@F;CF@6#:F:FF@F<C<BEF:7;,;@>?78FF1729C>CG/##9AE>7#?@EG#/#8C=*71CF;BA7E>:CCFC:#BA>68=>CA:7?>###+697AC85#.7#9CEFEEDG>>8<GDDFFFG#A=:=9E?FF?1,98FD=+EFF??9FFAA=E@9@,>,E=,FEF49DF,9EECE@94,FCEEEFBA,:,9@9,FEEEFA,7B6,,=9:F@:7=?@7CCCFFE,,EC,<C<,,6AF@C:B+9FC,C,7FE@9AFC6,:@FD,FFEE<C;6@9C
@EGRNA1_233
TGGGGAATATTGCGCAATGGGGGAAACCCTGACGCAGCAACGCCGCGTGAGTGATGAAGGCCTTAGGGTTGTAAAGCTCTGTTATCTGGGACGATAATGACGGTACCAGAGGATGAAGCCACGGCTAACTACGTGCCAGCAGCCGCGGTAATACGTAGGTGGGGAGCGTTGTCCGGATTTACTGGGCGTAAAGAGTGCGTAGGCGGATGTTTAAGTGAGATGTGAAATACCCGAGCTCAACTTGGGTGCTGCATTTCAAACTGGGCATCTAGAGTACAGGCGAGGAAAGCGGAATTCCTAGTGTATCGGCGAAATGCGTAGAGATTAAGAAGAACACCAGTGGCGAAGGCGACTTACTGGACTGTAACTGACGCTGAGGCATGAAAGCGTGGGTAGCAAACAGG
+
6;CEB;BF9CF<FC7FFGFFCEGGGGGGGGFF<B@+8@FGFGG:F+F@CFG?<EE9E?BFDEFFG9<EFFEFEGFFCFEGGF9EFGGGD?FFFF>CGG9<?3>FFGFD@,B>8,B<>,>,@D++<FEFCFGGDBF:<=,1>>F>FBCCFC@CF;CGG2;<9C****=:E;*3++=*/:CC+<C:C:*:?5?FFE><>E#55E44:==CEA7C::>:#7#:C7FCF@59FG@=0:7GGFFF?B==?86D=37FF?FFFAB92FF=8A=+DD9=E?9=D@+0+FDGFGEA1,CF8E,CFE@9,,464+46,,=DCB@+CFAEFE4ED?A,?FE5448EGFFF:=7FDFC4@4@BGE<E8FC9GDAFEAF7F7FC<,<CC6,@E,@8CF7GGFFGGGFF@FC@9FCG
@EGRNA1_234
TGGGGAATATTGCGCAATGGGGGAAACCCTGACGCAGCAACGCCGCGTGAGTGATGAAGGTTTTCGGATCGTAAAACTCTGTCTTTGGGGACGATAATGACGGTACCCAAGGAGGAAGCCACGGCTAACTACGTGCCAGCAGCCGCGGTAATACGTAGGTGGCAAGCGTTGTCCGGATTTACTGGGCGTAAAGAGTATGTAGGTGGGCATTTAAGTCAGATGTGAAATTCCCGGGCTTAACCTGGGAGCTGCCTTTGATACTGGGTGTCTAGAGTGCAGGAGAGGAAAGTGGAAGTCCTAGTGTAGCGGTGAAATTCGTAGAGATTAGGAAGAACACCAGTGGCGAAGGCGACTTTCTGGACTGTAACTGACACTGAGATACGAAAGCGTGGGGAGCAAACAGG
+
FGEFGGCF9FC@FD@FGGGDAGCFEAFGGFGFGCGGC@@FGGDGCFG7@+?EECFFGDGGFD9FFGEG@EFG=FFGGFGGGGGGFFGGGGEGGGGGGGGADC+C>FFFC><@<CCCFGGGGGGGDCCGCCFGGFFFFF@FFGGGGGGFEDBE?FFGC?BFFGGGFGFGDG81B?8#E98EFCFGGCCCC04?@@FCE<E@=CCFCFC5FGGG?F7#B:*7@#E?#GDDD?FDDC==:#FGGGEGFA=86D::#@AFFGGED8EFGCFD@8FFFGFD=988CGFFD9>8GGFEA@,F:=,FGGGGGGGGFGEEAA0,FGGGCGGGGGFGGFGGCGFEFFFGCF7FFDGDGGGGFFDGGGDGEF<GFFE@CGFGFEC<<FAGGGGFFEGGGFGFFGGGGGGF@FCG
@EGRNA1_235
TGGGGAATATTGCGCAATGGGGGAAACCCTGACGCAGCAACGCCGCGTGAGTGATGAAGGTTTTCGGATCGTAAAACTCTGTCTTTGGGGACGATAATGACGGTACCCAAGGAGGAAGCCACGGCTAACTACGTGCCAGCAGCCGCGGTAATACGTAGGTGGCAAGCGTTGTCCGGATTTACTGGGCGTAAAGAGTATGTAGGTGGGCATTTAAGTCAGATGTGAAATTCCCGGGCTTAACCTGGGAGCTGCATTTGATACTGGGTGTCTAGAGTGCAGGAGAGGAAAGTGGAATTCCTAGTGTAGCGGTGAAATGCGTAGAGATTAGGAAGAACACCAGTGGCGAAGGCGGCTTTCTGGACTGTAACTGACGCTGAGGCACGAAAGCGTGGGGAGCAAACAGG
+
EFGGGGGGGGGGFFGGGEFGFGGGGGGFFFFGGGGGGGGGGGGGGGGFEBCFFGGGGGGGFFGGFEGDGGGCFGFGFGGGGFGGGGGGGGGFFEGGGGGGGFGGGEGGGCFFGGGGGGGDGGG>F7F<FGGGGFFGEF@EGGGFGGGG<E;9EGFEFGGGGGG@FFCE=;?F#BEG>EEGF;;CFGFGGGGC:CF?:BB:A9C:F5*/802CF::?C?:7CEF:>>CFFFFFFFDD=7C9ECGGACA?>?CF?=CC6DGEEGF??9<FGFFFCGGGFGGFD?8=GDF8GFFGGFGGDFE9F9GECGGFFF9GFB=GGGGGGFFGGGGGGGGGGGGF?FFGEEFEGFEEEE@F<F@CCCEFFFFEFFEEGGFGGE?GGGGGGGGGGDGGGGGGGGGGGGGEFGFG
@EGRNA1_236
TGGGGAATATTGCGCAATGGGGGAAACCCTAACGCAGCAACGCCGCGTGAGTGATGAAGGTTTTCGGATCGTAAAACTCTGTCTTTGGGGACGATAATGGCGGTACCCAAGGAGGAAGCCACGGCTAACTACGTGCCAGCAGCCGCGGTAATACGTAGGTGGCAAGCGTTGTCCGGATTTACTGGGCGTAAAGAGTATGTAGGTGGGCATTTAAGTCAGATGTGAAATTCCCGGGCTTAACCTGGGAGCTGCATTTGATACTGGGTGTCTAGAGTGCAGGAGAGGAAAGTGGAATTCCTAGTGTAGCGGTGAAATGCGTAGAGATTAGGAAGAACACCAGTGGCGAAGGCGACTTTCTGGACTGTAACTGACACTGAGATACGAAAGCGTGGGTAGCAAACAGG
+
GGGGGGGGGGGGGGGGGGGGGGGGGGGGGG-EFGGGGGGGGGGGGGGGGFFFFGGGGGGGDFGGGGGGGGGGGGGGGGGGGGFGGGGGGGGGGGGGGGG-@FGGGGGGGGGGGGGGGGGG,FFGGGGGGGGGGGGGGGGGGGGGG#GGFGGFCGGFGGGGGGF<FFFEEEEGGGGEGGGGGGGG#GFGGGEFGGGFFFG:FGGGGGFGGGGGFFCGGGGFGFFFFGGGGF#DDGGGGGEGF@AFGGGGGGGGGGGGGGGGCCGFGGGGFGGGGFGGGGGGGGFFGGGDGGGGGGGGGGGGGGGGGGGGGGGGGGGGGGGDGGFCGGGGGGGGGGGGGGGGGEGGGGGGGGGGGGGGGGGGGGGGGGGGGGGGGGGFGGGGFGGGGGGGGGGGGGGGGGGGGGGG
@EGRNA1_237
TGGGGAATATTGCGCAATGGGGGAAACCCTGACGCAGCAACGCCGCGTGAGTGATGAAGGTTTTCGGATCGTAAAACTCTGTCATTAGGGACGATAATGACGGTACCTAATGAGGAAGCCACGGCTAACTACGTGCCAGCAGCCGCGGTAATACGTAGGTGGCAAGCGTTGTCCGGATTTACTGGGCGTAAAGAGTATGTAGGTGGGCATTTAAGTCAGATGTGAAATTCGCGGGCTTAACCTGGGAGCTGCATTTGATACTGGGTGCCTAGAGTGCAGGAGAGGAAAGTGGAATTCCTAGTGTAGCGGTGAAATGCGTAGAGATTAGGAAGAACACCAGTGGCGAAGGCGACTTTCTGGACTGTAACTGACACTGAGATACGAAAGCGTGGGTAGCAAACAGG
+
CFFGGEFFEGGEFF@CCEGGGGEGGGGGGGGFGGGGGGGGGGEFE7F>BFGAFFGFFGGGEBFFGGGG:FEFCEDF<EFFFGGGGGG9EF8=FFGGGGGFFFFGFFGACADGGGGGGGGGGGGGGGGGGGGGEG:C:CFGF,>:EDGGGGGGGGGC<FEGGFGGFFFE8C88CCGGEG#GEDFDGF##??EGGDFFGCEFDFFGCGDFD=CFG7EBFDFCAFFGFG@C=F#CFGF9E=FFFAE?F5@?BFB?<9FGFF9D8<GD?D@=AD?8DDCFFGFFDCF@A@,;F=,;CEC,FF=;GGGGGGGFFFFCF@GGFFBEFAFGFEAF<EGGGGEEDGFCC::=<=EGGGGFGGEFFGGFFE@9AGF@@GFFGFECGCFFFFCGGG@@,FGGEFADFAEE@FCF
@EGRNA1_238
TGGGGAATATTGCGCAATGGGGGAAACCCTGACGCAGCAACGCCGCGTGAATGAAGAAGGCCTTAGGGTTGTAAAGTTCTGTCATATGGGAAGATAATGACGGTACCATATGAGGAAGCCACGGCTAACTACGTGCCAGCAGCCGCGGTAATACGTAGGTGGCAAGCGTTGTCCGGATTTACTGGGCGTAAAGGATGCGTAGGCGGACATTTAAGTCAGATGTGAAATACCCGGGCTCAACTTGGGTGCTGCATTTCAAACTGGGCATCTAGAGTGCAGGAGAGGAAAGCGGAATTCCTAGTGTAGCGGTGAAATGCGTAGAGATTAGGAAGAACACCAGTGGCGAAGGCGGCTTTCTGGACTGTAACTGACGCTGAGGCACGAAAGCGTGGGGAGCAAACAGG
+
GGGGGGGGGGGGGGGGGGGGGGGGGGGGGGGGGGGGGGGGGGGGGGGGGGGGGGGGGGGGGGGGGGGGGGGGGGGGGGGGGGGGGGGGGGGGGGGGGGGGGGGGGEGGGGGGGGGGGGGGGGGGGGGGGGGGGGGGGGGGGGGGGGGGGGGFGGGGGFGFGGGGGGGGGGGGGGGGGGGGGGGG6EGGGGEGGFGGFGGGCCDGGGGDGGGGFFGFGFGFGFGFFFFFFFFGFCFGGGGFGGGGFGGGFGGGFFGGGGGFFGGGFFGGGGGGGGGGGFGGGGGGGGGEGF;9GGGGGGGGGGGGGGGGGGGGGGGGGGGGGGGGGGGGGGGGGGGGGFFGGGDGE@F@GGFGGGGGGEGGFFFAFFGGGGGGGGGGGGGGGGGGGGGGGGGFGGGFGGGGGGGG
@EGRNA1_239
TGGGGAATATTGCGCAATGGGGGAAACCCTGACGCAGCAACCCCGCGTGAGTGATGAAGGTTTTCGGATCGTAAAACTCTGTCTTTGGGGACGATAATGACGGTACCCAAGGAGGAAGCCACGGCTAACTACGTGCCAGCAGCCGCGGTAATACGTAGGTGGCAAGCGTTGTCCGGATTTACTGGGCGTAAAGAGTATGTAGGTGGGCATTTTAGTCAGATGTGAAATTCCCGGGCTTAGCCTGGGAGCTGCATTTGATACTGGGTGTCTAGAGTGCAGGAGAGGAAAGTGGAATTCCTAGTGTAGCGGTGAAATGCGTAGATTAGGAAGAACACCAGTGGCGAAGGCGACTTTCTGGACTGTAACTGACACTGAGATACGAAAGCGTGGGTAGCAAACAGG
+
FEFGFCC<FFF<<@C7F@EECGG:FF,CF<DFGE7CGGGGGG:FFGG+@BFCFG,CFGGC45ED,>C+4>C,,9DFFFFFE<,<A<FD:=:+@C+>FDAFDGGGG@FF,3,@FD+FGGFCFG:+>@:F:CFEG<@>CFCFGGG#FF:C=B8EF8:<9FE;FFC#76#=,1=#B1@CC<9<0+<:C=*:#*7:C#.<C7702>@FF=D<;>CF#:CEB7:2##@FCF?7DDC9#FC279@#9=?=7D88FFCFF9EDF@E@,D===+?:+@++,E?D=,,=,GGE=,FFDE4,A:>,@,FGGDEB8CFDAEFBCGGF?F=FDGF9GGFFA<GFGGFD8GGGGFEDEF@8,CEEGCF9F9FFE<CFCEGFGGGFCC,CGGGGDFC,:@@EF@F9CFAGFFFFF9
@EGRNA1_240
TGGGGAATATTGCACAATGGGCGAAAGCCTGATGCAGCAACGCCGCGTGAGCGATGAAGGCCTTCGGGTCGTAAAGCTCTGTCCTCAAGGAAGATAATGACGGTACCAGATGAGGAAGCCACGGCTAACTACGTGCCAGCAGCCGCGGTAATACGTAGGTGGCAAGCGTTGTCCGGATTTACTGGGCGTAAAGGGTGCGTAGGCGGATGCTTAAGTGAGATGTGAAATACCTAGGCTTAACTTAGGGGCTGCATTTCAAACTGGGCATCTAGAGTACAGGAGAGGGAAACGGAATTCCTAGTGTAGCGGTGAAATGCGTAGAGATTAGGAAGAACACCAGTGGCGAAGGCGGTTTCCTGGACTGTAACTGACGCTGAGGCACGAAAGCGTGGGTAGCAAACAGG
+
FFGGGGGGGGGFGGGGCGG8FCGGGCE<FEG8FCFFCGGGG7CEGGGGG>FDEFCGGEGGFGGGGGGGGGGGGGGGDBFGGG9EFFGFGGGGGGGGGFGFFGGGGGGGFFGGFGG8FAFDDGGGGGGEGGFC@FEGG937<DGGGGGFECEFC@F#FGD><CGGGGGGGGEGGGGGGGCGF<?<FF#G9;1D;:EG8C=2@C69*EECEGFGFFFG#CFEGGGFF>FGFGF7BF=70??CFCFFFFGGGGCCFFFFCDCAG#D=AFE??FFGGFFFGGGGGF@8CFFD@8E88GGF@ACFFFGGGGGE9FFEB:=CGFGGGGFE,AGGFGGGEEEF<DGEF>F?=C7CGGGFB@FFF<FFE@,FFE<C@EGGGEFGFCEFGEEC7C7:FFGEGGGGFFFE9DEG
@EGRNA1_241
TGGGGAATATTGCGCAATGGGGGAAACCCTGATGCAGCAACGCCGCGTGAGCGATGAAGGCCTTCGGGTCGTAAAGCTCTGTCCTCAAGGAAGATAATGACGGTACTTGAGGAGGAAGCCCCGGCTAACTACGTGCCAGCAGCCGCGGTAATACGTAGGGGGCTAGCGTTATCCGGAATTACTGGGCGTAAAGGGTGCGTAGGTGGTTTTTTAAGTCAGAAGTGAAAGGCTACGGCTCAACCGTAGTAAGCTTTTGAAACTAGAGAACTTGAGTGCAGGAGAGGAGGGTAGAATTCCTAGTGTAGCGGTGAAATGCGTAGATATTAGGAGGAATACCAGTAGCGAAGGCGGCGCTCTGGACTGTAACTGACACTGAGGCACGAAAGCGTGGGGAGCAAACAGG
+
<FCFCEGGGFFGGGGDCGGFGCEFGGGCBFFGGGGGGGGGFCFEEGGC>FEGGGFGGFG@FFGEEAB:FEFFCFFEF?E9FFEFCFGGGFGFCFDFGGEF?>F:<CC,:FGGFGG7DFGGGGGGGGGGGGGFEGFG7AECCG>ABFG@:B1BCGG<C;CCC:8C#GFGEG=C;CG#*:;:CFFCF5CC;>CC99::CFFB=@DFGFE#F>*>EA>7EC@5A;9FFF#:>DDBC:D>3C??FFDFFA@8#GGE:E?C=?2AGFGGE:D=8?DGGGGEDFGGGDCD@@,GFFG@@4,?4,;GGE@E@GGF9FFF8EEDF;;FGFCCFFE,EE,9FFGGGEF:7FA,F:77GFF@699GGGE@@DFFGGGGGGGGGFF<<@6AEFGGFF@CC@,@FEEFCFCGDCF
@EGRNA1_242
TGGGGAATATTGCACAATGGGCGAAAGCCTGATGCAGCAACGCCGCGTGAGTGATGAAGGCCTTCGGGTCGTAAAACTCTGTCCTCAAGGAAGATAATGACGGTACTTGAGGAGGAAGCCCCGGCTAACTACGTGCCAGCAGCCGCGGTAATACGTAGGGGGCTAGCGTTATCCGGAATTACTGGGCGTAAAGGGTGCGTAGGTGGTTTTTTAAGTCAGAAGTGAAAGGCTACGGCTCAACCGTAGTAAGCTTTTGGAACTGTAGGACTTGAGTGCTGGAGAGGAGAGTGGAATTCCTAGTGTAGCGGTGAAATGCGTAGATATTAGGAGGAACACCAGTAGCGAAGGCGGCTCTATGGACTGTAACTGACGCTGAGGCACGAAAGCGTGGGGAGCAAACAGG
+
GGGGGGGGGGGGGGGGGGGGGGGGGGGGGGGGGGGGGGGGGGGGGGGGGGGFGGGGGGGGGGGGGGGGGGGGGGGGGGGGGGGGGGGGGGGGGGGGGGGGGGGGGGGGGGGGGGGGGGGGGGGGGGGGGGGGGGGGGGGGGGGGGGGGGGGGGGGGGGG#=FGEGGGGGGGGGGGGGGGGGGGGGGGGGGGGGGGDFFGFDGGGGGEFFGFGGGGGGGGGGGGGGGGGGGGGGGGGGGGGGGGGGFGGGGGGFGFFGGFGGGGGGGGGGFGGGFD8*DGGGGGGGGFGFGGGGGGGGGGGGGGGGGGGGGGGGGGGGFDEGGGGGGGGGGGGGGGGGGGGGGGGGGGGGFGGGFB,GGGGGGGGGGGGGGGGGGGGGGGGGGGGGGGGGGGGGGGGGGGGGGG
@EGRNA1_243
TGGGGAATATTGCACAATGGGCGAAAGCCTGATGCAGCAACGCCGCGTGAGTGATGAAGGCCTTCGGGTCGTAAAACTCTGTCCTCAAGGAAGATAATGACGGTACTTGAGGAGGAAGCCCCGGCTAACTACGTGCCAGCAGCCGCGGTAATACGTAGGGGGCTAGCGTTATCCGGATTTACTGGGCGTAAAGGGTGCGTAGGTGGTTTTTTAAGTCAGGAGTGAAAGGCTACGGCTCAACCGTAGTAAGCTCTTGAAACTGGAAAACTTGAGTGCAGGAGAGGAAAGTGGAATTCCTAGTGTAGCGGTGAAATGCGTAGAGATTAGGAAGAACACCAGTGGCGAAGGCGACTTTATGGACTGTAACTGACACTGAGATACGAAAGCGTGGGTAGCAAACAGG
+
FGGGGGGGGGGGGGGGGGGGGGGGGGGGGGGGGGGGGGGGGGGGGGGGGEGGGGGGGGGGGGG,BFGGGGGGGGGGGGGGGGGGGGGGGGGGGGGGGGGGGGGGGGGGGGGGGGGGGGGGGGGGGGGGGGGGGGGGGGGGGGGGGGGGGGGGGGGGGGGGGGGGGGGGGGGGGGGGGGDGGGGGGGGGGGGGGGGFGFGFGGGGGGFFFFFGGGGFFFGGGGGGGGGGGGGGGGFGGGGGFGGGGFFGFGFGFFFGGGGGGGGDGGGGGGGGGGGGGGGGGGGGGGGGGGGGGGGGGGGGGGGGGGGGGGGGGGGGGGGGGGGGGGGGGGGGGGGGGGGGGGGGGGGGGGGGGFFEGGGGGGGGGGGGGGGGGGGGGGGGGGGGGGGGGGGGGGGGGGGGGGG
@EGRNA1_244
TGGGGAATATTGCACAATGGGCGAAAGCCTGATGCAGCAACGCCGCGTGAGCGATGAAGGCCTTCGGGTCGTAAAGCTCTGTCCTCAAGGAAGATAATGACGGTACTTGAGGAGGAAGCCCCGGCTAACTACGTGCCAGCAGCCGCGGTAATACGTAGGGGGCTAGCGTTATCCGGAATTACTGGGCGTAAAGGGTGCGTAGGCGGTCTTTCAAGCCAGAAGTGAAAGGCTACGGCTCAACCGTAGTAAGCTTTTGGAACTGTAGGACTTGAGTGCAGGAGAGGAGAGTGGAATTCCTAGTGTAGCGGTGAAATGCGTAGATATTAGGAGGAACACCAGTAGCGAAGGCGGCTTTCTGGACTGTAACTGACACTGAGGCACGAAAGCGTGGGGAGCAAACAGG
+
CFGGE,FFECEGGGG<@6C;FC@FEG+,9CF<F<AC<EEFF:@FGEG@F,C=@CD:?CF8A4=,AF7CFCFEFF<9FGCFEF,A?EF=FCGGFGFFGGD9FEGGFEA9<DCFGECFFGFE=CFDECECFFGGGFCFFFCFGGECDGGEBC#G9>C2?F78BC88CFGGG*8CCFE?E<EFGG9FFCGGE53;FFGGGGGCEBDC<<C6A:<C0:7@CFCF#?#FFC;09#<#EGFFFGE@?ED#GBF<@AFD8GE:=5=FFFFF=4?8==888DFDED8;GGFD,E;FFF@,>49,48;EGGGEDGGEDFECGEGGGFFGFDCFCD?94C,,FCGE<@F:?@FF,?+GDF@@FAAFFC,@?FEC66@E,CCFB@C,F@@EFCCCGCGGCGFFC,CFEGEEFC<
@EGRNA1_245
TGGGGAATATTGCACAATGGGCGAAAGCCTGATGCAGCAACGCCGCGTGAGCGATGAAGGCCTTCGGGTCGTAAAGCTCTGTCCTCAAGGAAGATAATGACGGTACTTGAGGAGGAAGCCCCGGCTAACTACGTGCCAGCAGCCGCGGTAATACGTAGGGGGCTAGCGTTATCCGGAATTACTGGGCGTAAAGGGTGCGTAGGTGGTTTTTTAAGTCAGAAGTGAAAGGCTACGGCTCAACCGTAGTAAGCTCTTGAAACTGGGAGACTTGAGTGCAGGAGAGGAAAGTGGAATTCCTAGTGTAGCGGTGAAATGCGTAGAGATTAGGAAGAACACCAGTGGCGAAGGCGACTTTCTGGACTGTAACTGACACTGAGATACGAAAGCGTGGGTAGCAAACAGG
+
<CD?7CFEFFG9<FFFFFGGGGGGGGEFGDFGGEFGEFGFGE@FDGGGGGGG7FFGGCEGGGGGGGGEFE7@EDEGF<FFGFF=?FFFFCF8FFGDGFFFGF7FD+<AAECCFGCGGGG8=CFFCGGGGF;F@:FFFFGGGGG>F@CCFGCFGFGFFEE7<=:CF>C#A?CFFCEEE5FFCEC?@65CECCDFA=DGFGGD@7:#DA=B:=DFG#CFC97D<:@98C:3C@?FGD?FDGFFCGFF?DFFGFA<FFF@#FGGFFE,@6?F>GEFFGGGF?D8CFGD9FF9FB@49FF9FEGE>+=+,GGGGE@@CCGCCDFFFECF=<ECFFGGFEDEGGFF:CGFCE7GGGGGF@<C,CE<GGFGGGGGGFGGGGGFF<FCFF67GGEFEGGGGGFGGGGEFF
@EGRNA1_246
TGGGGAATATTGCGCAATGGGGGAAACCCTGACGCAGCAACGCCGCGTGAGTGATGAAGGTTTTCGGATCGTAAAACTCTGTCTTTGGGGACGATAATGACGGTACCCAAGGAGGAAGCCACGGCTAACTACGTGCCAGCAGCCGCGGTAATACGTAGGTGGCAAGCGTTGTCCGGATTTACTGGGCGTAAAGAGTATGTAGGTGGGCATTTAAGTCAGATGTGAAATTCCCGGGCTTAACCTGGGAGCTGCATTTGATACTGGGTGTCTAGAGTGCAGGAGAGGAAAGTGGAATTCCTAGTGTAGCGGTGAAATGCGTAGAGATTAGGAAGAACACCAGTGGCGAAGGCGACTTTCTGGACTGTAACTGACGCTGAGGCACGAAAGCGTGGGGAGCAAACAGG
+
FGGGGGGGGGGGDFGGGGGGGGGGGGGGGGGGFGGGGGGGGGGGGGGFF@FFGGGGGGGGFFG4CFGGGFGGGGGGGGGGGGGGGGGGGGGGGGGGGGGGGGGGGGGGGGGGGGEFGFFGGGGGGGGGGGGGGGGGGGGGGGGGGGGGFFGDFFGFFFGFFGGGGGCEEGGCFGGGGGGGGGGGGGGGGGGGGGGGGFEECFFBCFGFGGFGFGGGGGGGGGGGGGGGGGGGGGFGFGFFC?BFGGFFFGFFFFGFGGGFGGGGGFF@@GGCGGGF8EDDDD;GGGGGGGGGGGGGGFGGGGGGGEEFGGGGGGGGGGGGGGGGGGGGGFGGGGGEECGGGGGGGEGGGGGGGFFC,GGGGGGGGGGDGGEGGGGGGGGDGGGFDGGGGGGGFGGGGGGGGGGG
@EGRNA1_247
TGGGGAATATTGCGCAATGGGGGAAACCCTGACGCAGCAACGCCGCGTGAGTGATGAAGGTTTTCGGATCGTAAAACTCTGTCTTTGGGGACGATAATGACGGTACCCAAGGAGGAAGCCACGGCTAACTACGTGCCAGCAGCCGCGGTAATACGTAGGTGGCAAGCGTTGTCCGGATTTACTGGGCGTAAAGAGTATGTAGGTGGGCATTTAAGTCAGATGTGAAATTCCCGGGCTTAACCTGGGAGCTGCATTTGATACTGGGTGTCTAGAGTGCAGGAGAGGAAAGTGGAATTCCTAGTGTAGCGGTGAAATGCGTAGAGATTAGGAAGAACACCAGTGGCGAAGGCGACTTTCTGGACTGTAACTGACACTGAGATACGAAAGCGTGGGTAGCAAACAGG
+
FFDFGGGGGFGAFFGGGGGGGGGGFGGEGGAFGFFGFGFGGGGGDGGFGCGEFFGGGGGGGFCFF>EE@FGGFGGGGGGFGGGGGGGGGGGGGGGECGFFGGGGGGGGGGGGDFC:FGGFFGGEGG7FGFFGGGGFGFFFGGG#GG#GG4;C9?B9>CEEFG#G9EGGE96;CFGG5ECF9FGCGFG>E?=?EE@EF?FGEFFDGFD#AACGCC>@CC@FG*@FFFA?F7GFGDFD=FA@FF8#FGFFD:D==68A=@6,76GDGDA@?9D?8=+GDDE=3GGGGGGGGEGFFE9?EA,DGFCECGCE;,;E@77GGGGEE9GGGFGGGGFGGGEFGFDGGGF7GGGGGEE@@E8GGDGCGFGGFFEA<GGFGE@9GGGEGEFEGCGFECGGGFGGGGGGGGGG
@EGRNA1_248
TGAGGAATATTGGTCAATGGGCGAGAGCCTGAACCAGCCAAGTAGCGTGAAGGATGACTGCCCTATGGGTTGTAAACTTCTTTTATACGGGAATAAAGTGCAGTATGTATACTGTTTTGTATGTACCGTATGAATAAGGATCGGCTAACTCCGTGCCAGCAGCCGCGGTAATACGGAGGATCCGAGCGTTATCCGGATTTATTGGGTTTAAAGGGAGCGTAGGCGGATGCTTAAGTCAGTTGTGAAAGTTTGCGGCTCAACCGTAAAATTGCAGTTGATACTGGGTGTCTTGAGTACAGTAGAGGTAGGCGGAATTCGTGGTGTAGCGGTGAAATGCTTAGATATCACGAAGAACTCCGATTGCGAAGGCAGCCTGCTGGACTGTAACTGACGCTGATGCTCGAAAGTGTGGGTATCAAACAGG
+
EFFGGGGGGGGGGGGFGGGGGGGGGEGGGGGGGGGGGGGGGGGGGGGGGGGGGGGGGGGGFGFFGGGGGGGGGGGGGGGGGGGGGGGFFGG@CFGDGGGGGGGGGGGFCFGGGGGGGGGGGGGGGF<=FFGGFGGGGGGGFCGGDGGGGGGF8D=EFGGGGG#GGGGGCEEGGGGGDEGGFGGGGEF#FFDB7@EGCEEEF?FDGGGGG6@FDFGCFCCEEGGFFFFCCAFECFA62B@=4FFBF?CF>DCDFD;GGGGG#GGFD=7GGGGGGFFFADFFFGGF?GGFEDBCCGF9GADDGF=GEA+8GGEGGGGGDGGGGGE6EGEGGFE=CFGGFCGGFCGF<BF@,AGFFGC=GGF7EGFB,AEDGFGGGFGFGGGGGGGFGGGCEGGGDGDGFGGGFGFGGGGFBGGGGGFFEGGGGGGG
@EGRNA1_249
TGGGGAATATTGCGCAATGGGGGAAACCCTGACGCAGCAACGCCGCGTGGGTGATGAAGGTTTTCGGATCGTAAAACCCTGTTTTCTGGGACGATAATGACGGTACCAGATGAGGAAGCCACGGCTAACTACGTGCCAGCAGCCGCGGTAATACGTAGGTGGCAAGCGGTGTCCGGATTTACTGGGCGTAAAGGGTGCGTAGGCGGATGCTTAAGTGAGAGGTGAAATACCTAGGCTTAACTTAGGGGCTGCATTTCAAACTGGGCATCTAGAGTACAGGAGAGGGAAACGGAATTCGTAGTGTAGCGGTGAAATGCGTAGAGATTAGGAAGAACATCAGTGGCGAAGGCGGTTTCCTGGACTGTAACTGACGCTGAGGCACGAAAGCGTGGGTAGCAAACAGG
+
GGGFFGDE9FEFGGGGGGGGFEG>FDGGGGGGGDECGEGGGGGGGGGGGC:7?FGGGFGGGGGGGGCGG@FFFA=@F?FGGBCFFDACA=FFGGGGGGFGGDCFDCFGG?FEEC8FFGGGCGEFGGGGGGGGGF,>FFGGB:CGGG*CC7CFGFGECBCFC:FFFG#G#99;<CBEF9?FGFGGFCF>?5C:CF=@C#GGDGEFDE8C:EFG#DC:B:D1#::CGGCCF#C:CD=CGGFGFFFDGGF;7>8E@C#GEAFGFFF=>FEFDDFGGDECGFFE=E=?A?8E>F@4+=4+@,9,E@EEEB==,,6<EB@>F;FFDFEE,D;?9?BEF9FC,EFGGGFFF?,FF:@@FFFECFEDF@AFGFGEFCGGFF<FFD:CC@EGGCF@@,F<E<GFFFEF<FC,
@EGRNA1_250
TGGGGAATATTGCGCAATGGGGGAAACCCTGACGCAGCAACGCCGCGTGAGTGATGAAGGTTTTCGGATCGTAAAACTCTGTCCTAAGGGAAGATAGTGACGGTACCTTAGGAGGAAGCCCCGGCTAACTACGTGCCAGCAGCCGCGGTAATACGTAGGTGGCAAGCGTTGTCCGGATTTACTGGGCGTAAAGAGTATGTAGGTGGGCATTTAAGTCAGATGTGAAATTCCCGGGCTCAACTTGGGTGCTGCATTTCAAACTGGAAGTCTAGAGTGCAGGAGAGGAGAGTGGAATTCCTAGTGTAGCGGTGAAATGCGTAGAGATTAGGAAGAACACCAGTGGCGAAGGCGACTTTCTGGACTGTAACTGACACTGAGATACGAAAGCGTGGGTAGCAAACAGG
+
GGGGGGGGFFFGGGGG@GGFG,@CFGFGGGGE@EGGGGFGGEGGGGGFGDGGAFFGGGGGBFGGDGG7FCFFFFGFGGGGGGGGGGFEEGGGGGGGCFDGGG:FFGGGGFFFGGEGGGG<FCFGGEGGGFGGGBFFGGGGGGGGGGGGDGGGGG@4?FEGGGG+2C>E#EGGFFGE5CEGGGFFEG#G<<E6>CFE>CEBFC53BCA;FFDGFGFGFF>FDFGGDFCFFFFGGFDDDFF@FFCGFFD:EDGGGGGFGFGGGFDFE?DDE8FD8GFFCGGGFGGGFFD=9E,FFGFCGGCFEF@7CGGFF;GE:GCECFE9GFAGFGGFF9FEFFGFEFGEECGFGGGGGGGGGGEAFCFEF9FDGFGGFDCGGGGGGF@GGGGFF,GDGGGFGGGGGGGGGGFE
@EGRNA1_251
TGGGGAATATTGCGCAATGGGGGAAACCCTGACGCAGCAACGCCGCGTGGGTGATGAAGGTTTTCGGATCGTAAAACCCTGTTTTCTGGGACGATAATGACGGTACCAGATGAGGAAGCCACGGCTAACTACGTGCCAGCAGCCGCGGTAATACGTAGGTGGCAAGCGTTGTCCGGATTTACTGGGCGTAAAGGGTGCGTAGGCGGATGCTTAAGTGAGATGTGAAATACCTAGGCTTAACTTAGGGGCTGCATTTCAAACTGGGCATCTAGAGTACAGGAGAGGGAAACGGAATTCCTAGTGTAGCGGTGAAATGCGTAGAGATTAGGAAGAACACCAGTGGCGAAGGCGGTTTCCTGGACTGTAACTGACGCTGAGGCACGAAAGCGTGGGTAGCAAACAGG
+
GGGGGGGGGGGGGGGGGGGGGGGGGGGGGGGGGGGGGFGGGGGGGGGGGGGFGGGGGGGGGGGGGGGGGGGGGGGGGGGGGGGGGGGGGGGGGGGGGGGGGGGGGGGGGGGGGGGGGGGGGGGGGGGGGGGGGGGGGGGGGGGGGGGGGGGGGGG#GGG#GGGGGGGGGGGGGGGGGGGGGGGGGFGG#>8CGFGGG#GGFGGGGGEGEGGGAFGGGGFFFGGGGGFGFGFGFGFGFFFGFFDDGFFD;FEBFFFGGFFDGFGGGCGGFCFGGGCEDGGD6GFGGGGFFFGGEE9DF?8FGGGGDGGGGGGEEECGFFAGGGGFCDGGGGGGGGGGGFCF@GGGGGGGGGGGGFFFGGGGFFCFCGGGGGGGGGFGFGGGGGGGGEGEGGGGGGGGGGGGGGGG
@EGRNA1_252
TGGGGAATATTGCGCAATGGGGGAAACCCTGACGCAGCAACGCCGCGTGGGTGATGAAGGTCTTCGGATTGTAAAGCCCTGTTTTCTGGGACGATAATGACGGTACCAGAGGAGGAAGCCACGGCTAACTACGTGCCAGCAGCCGCGGTAATACGTAGGTGGCGAGCGTTGTCCGGATTTACTGGGCGTAAAGGGTGCGTAGGCGGATGTTTAAGTGGGATGTGAAATCCCCGGGCTTAACCTGGGGGCTGCATTCCAAACTGGATATCTAGAGTGCAGGAGAGGAAAGCGGAATTCCTAGTGTAGCGGTGAAATGCGTAGAGATTAGGAAGAACACCAGTGGCGAAGGCGGCTTTCTGGACTGTAACTGACGCTGAGGCACGAAAGCGTGGGTAGCAAACAGG
+
GGGGGGGGGGGGGGGGGGGGGGGGGGGGGGGGGGGGGGGGGGGGGGGFGGGGGGGGGGGGGGGGGGGGGGGGGGGGGGGGGGGGGGGGGGGGGGGGGGGGGGGGGGGGGGGGGGGGGGGGGGGGGDGGGGGGGGG#GGG#GGGGGGGGG#GGFGFGGGGEGGGGGGGGGGGGGGGGGGGGGGGGGGGGCGGGGGGGGGGGGGGGGGGGGGGGGGGGGGGFGGGGFGFGGGGGGGGFFFFFGGGGGFGGGFFEFFGFGGGGFFFFFFGGGGFF=F?GF9CDAGGGGGGGGGGGGFECEGDFGGGGGGEGFFGCGGE@@GGGFAGGGGDFGFDGGGGGGGGGGGGGGGGGGEGFFGGGGGGGGGGGGGGGGGGGGGGGDGGGGGGGGGGGGGGGGGGGGGGGGGGG
@EGRNA1_253
TGGGGAATATTGCGCAATGGGGGAAACCCTGACGCAGCAACGCCGCGTGAGTGATGAAGGTTTTCGGATCGTAAAACTCTGTCTTTGGGGACGATAATGACGGTACCCAAGGAGGAAGCCACGGCTAACTACGTGCCAGCAGCCGCGGTAATACGTAGGTGGCAAGCGCTGTCCGGATTTACTGGGCGTAAAGAGTATGTAGGTGGGCATTTGAGTCAGATGTGAAATTCCCGGGCTTAACCTGGGAGCTGCATTTGATACTGGGTGCCTAGAGTGCAGGAGAGGAAAGTGGAATTCCTAGTGTAGCGGTGGAATGCGTAGAGATTAGGAAGAACAGCAGTGGCGAAGGCGACTTTCTGGACTGTAACTGACACTGAGATACGAAAGCGTGGGTAGCAAACAGG
+
FAEFC@CGGFGGCBF@BCECFGGEGFDE7EEC@BBEEFGGGEFEEEE7FCBGACE5FFGG,AFDFG7:BFCGGGGGGGGF<FFGEAFG7FEECFECEAFGDE+B<><=FCGF8>CEGGG8,,FFGGGFCFGGGF<:2?B@BFG@FFGG?FF;CCFFGF@<EECEFG#G#*4BCFEGGE5EFFFGFGFECE9CGFFFECFCDDFBCFEGGC8C#EA<EFFFFFFGFFFGGGGGGFGGGGFFFFGGGGGFGGFGDGFFFCFFGGGGFGFBGGGGGGGFGGGGGFGGGGGGGGFGGGGCGFGGGGGGEDGGFF?9GCFDGGGGGGGGFGGGGGGGFFBC,GFGGGGGGGGGGGGGGGGGGGGGGGGGGGGGGGGFAGGGFGGGGGGGGGGGGGGGGGGGGGGGGGGG
@EGRNA1_254
TGGGGAATATTGCACAATGGGCGAAAGCCTGATGCAGCAACGCCGCGTGAGCGATGAAGGCCTTCGGGTCGTAAAGCTCTGTCCTCAAGGAAGATAATGACGGTACTTGAGGAGGAAGCCCCGGCTAACTACGTGCCAGCAGCCGCGGTAATACGTAGGTGGCAAGCGTTGTCCGGATTTACTGGGCGTAAAGGGTGCGTAGGCGGATGCTTAAGTGAGATGTGAAATACCTAGGCTTAACTTAGGGGCTGCATTTCAAACTGGGCATCTAGAGTACAGGAGAGGGAAACGGAAGTCCTAGTGTAGCGGTGAAATGCGTAGAGATTAGGAAGAACACCAGTGGCGAAGGCGGTTTCCTGGACTGTAACTGACGCTGAGGCACGAAAGCGTGGGTAGCAAACAGG
+
GGGGGGGFFGGGGGGGGGGGGGGGGGEGGGGCGGGGGGGGGEGGGGGGGCCFGGGGGGGGGGGGGGGGGGGGGGFEGGGGGGGGGGFGFGFGGGGFGFCEGGGGGGGGGGGGGGEGGGGGGGGDGFFGGGFGGGFGGGCGFGFFGGGGGGGECFFG:BG#GGGGGGGGGGGGGFCG?EE#FFGGFCEEC@@DFF6EDCCCFDGGGECEGGGGGFFFEEC>>EBFFCBB=D@?GFFC?FGCGFGFAGFFD@EB?6@F?GGFFGGGD:@?GFGGGD=@+FFFCGGGGGGGGEGFE@,CF9GFGGGGGDGDFFGF?F@GGFGGGGGFDCGGGGGGGGGGGGGFEEEFGGGGGGGFCFCDGGDGGGGGGGGGGGFEGFDGGGGGGGGGGGGGGGGGFFGGGGGGGGGG
@EGRNA1_255
TGGGGAATATTGCGCAATGGGGGAAACCCTGACGCAGCAACGCCGCGTGGGTGATGAAGGTCTTCGGATTGTAAAGCCCTGTTTTCTGGGACGATAATGACGGTACCAGAGGAGGAAGCCACGGCTAACTACGTGCCAGCAGCCGCGGTAATACGTAGGTGGCGAGCGTTGTCCGGATTTACTGGGCGTAAAGGGTGCGTAGGCGGATGTTTAAGTGGGATGTGAAATCCCCGGGCTTAACCTGGGGGCTGCATTCCAAACTGGATATCTAGAGTGCAGGAGAGGAAAGCGGAATTCCTAGTGTAGCGGTGAAATGCGTAGAGATTAGGAAGAACACCAGTGGCGAAGGCGGCTTTCTGGACTGTAACTGACGCTAAGGCACGAAAGCGTGGGTAGCAAACAGG
+
GGGGGGGGGGGGGGGGGGGGGGGGGGGGGGGGGGGGGGGGGGGGGGGGGGGEFGGGGGGGGGGGGGGGGGGGGGGGGGGGGGGGGGGGGGGGGGGGGGGGGGGGGGGGGGGGGGGGGGGGGGGGGGGGGGGGGGGGGGGGGGGGGGGGGGGGGGGGGGGGGGGGGGGGGEGGGGGGGGGGGGGGGGGC>FGGGGGGGGGGGGGGGGGGGGGGGGGFGGGFFGFGFGFGFGFFEGFFFGGGGGGGGBFGGGGGGGGGGGFGGGGGGGGGGGFGGGGGGGGGGGGGGGGGGGGGGGGGGGGGGGGGGGGGGGGGGGGGGGGGGGFGGGGGGGGGGGGGGGGGGGGGGGGGGGGGGGGGGGGGGGGGGGGGGGGGGGGGGGGGGGGGGGFF;GGGGGGGGGGGGGGG
@EGRNA1_256
TGGGGAATATTGCACAATGGGCGCAAGCCTGATGCAGCCATGCCGCGTGTGTGAAGAAGGCCTTCGGGTTGTAAAGCACTTTCAGTCGTGAGGAAGGTAGTGTAGTTAATAGCTGCATTATTTGACGTTAGCGACAGAAGAAGCACCGGCTAACTCCGTGCCAGCAGCCGCGGTAATACGGAGGGTGCGAGCGTTGTCCGGATTTACTGGGCGTAAAGAGTATGTAGGTGGGCATTTAAGTCAGATGTGAAATTCCCGGGCTTAACCTGGGAGCTGCATTTGATACTGGGTGTCTAGAGTGCAGGAGAGGAAAGTGGAATTCCTAGTGTAGCGGTGAAATGCGTAGAGATTAGGAAGAACACCAGTGGCGAAGGCGACTTTCTGGACTGTAACTGACACTGAGATACGAAAGCGTGGGTAGCAAACAGG
+
GGGGGGGGGGGGGGGGGGGGGGGGGGGGGGGGGGGGGGGGGGGGGGGGGGGGGGGGGGGGGGGGGGGGGGGGGGGGGGGGGGGGGGGGDFGGGGGGGGGGGGGGGGGGGGGGGGGGGGGGGFGFGGGGFFGFGGGEGGGGGGGGGGGGGGGGGFGGGEGGGGGGFGGGGGGGGGGGG#GG5*=EECGGGEGDGEDDG=DGGGGGGGGGFGGGGFFGGFGFFF>@C#FAFFFFFFFFFFFFFFFFAFFFEFFFFFF<E?GFGFFFGGGFFFGGGGGFGGE8GGGGGCGGGGGGGFGGGGGGGGGFGGGE=CCGGGEECGEEEGGDGGGGEEEDEGGGFEGGGGGGGGGGGGGGFGGGGGGGEFGGGGGGGGGGGGGGGGGGGGGGGGGGGGGFGGGFGGGGGGGGGGGGGGGGGGGGGGGGGGGGGGGGG
@EGRNA1_257
TGGGGAATATTGCACAATGGGCGAAAGCCTGATGCAGCAACGCCGCGTGAGCGATGAAGGCCTTCGGGTCGTAAAGCTCTGTCCTCAAGGAAGATAATGACGGTACTTGAGGAGGAAGCCCCGGCTAACTACGTGCCAGCAGCCGCGGTAATACGTAGGGGGCTAGCGTTATCCGGAATTACTGGGCGTAAAGGGTGCGTAGGTGGTTTTTTAAGTCAGAAGTGAAAGGCTACGGCTCAAACGGAGTAAGCTTTTGAAACTAGAGAACTTGAGTGCAGGAGAGGGGAGTAGAATTCCTAGTGTAGCGGTGAAATGCGTAGATATTAGGAGGAATACCAGTAGCGAAGGCGGCTCTCTGGACTGTAACTGACACTGAGGCACGAAAGCGTGGGGAGCAAACAGG
+
FGGGGGGGGGGFDGGGGEGCFGGGGGGGFGGGFGGGFGGGGEGGGDGEGGCFCGGGGEGGG<FFFFG+?CFGGGGFGG8FFGGFFGDGGGGGGGFFADDFFGCFFEF,,ABDF7CFGGFFDFGGGFGFFGGG>FC*@CGFFDBDGG@FEEGFE,=?EF6@6C*1=FFG4BGC#+1#8EF7@FF?C5CC:CDDFF=EGFB529C>=5CF@A7:*#2211AABGFFDFFF97@95C6CCD?A+=2#2#<8AAFFD#@?#DE8GGEAD3==6F8D:,@6++GF?=>@,GEE;;FCFAGFGDEEGEC8DGGGFA9FC7EFGGEEA;9DGGCE,FA,A9E,FAF=:@4,CFB7@FF@DEE6CFFCFCGGFGEEE<GGECFC@B6<EEEDGCDGGGGGGFFF<GF@@<F
@EGRNA1_258
TGGGGAATATTGCACAATGGGCGAAAGCCTGATGCAGCAACGCCGCGTGAGCGATGAAGGCCTTCGGGTCGTATAGCTCTGTCCTCAAGGAAGATAATGACGGTACTTGAGGAGGAAGCCCCGGCTAACTACGTGCCAGCAGCCGCGGTAATACGTAGGGGGCTAGCGTTATCCGGAATTACTGGGCGTAAAGGGTGCGTAGGTGGTTTTTTAAGTCAGAAGTGAAATTCCCGGGCTTAACCTGGGAGCTGCATTTGATACTGGGTGTCTAGAGTGCAGGAGAGGAAAGTGGAATTCCTAGTGTAGCGGTGAAATGCGTAGAGATTAGGAAGAACACCAGTGGCGAAGGCGACTTTCTGGACTGTAACTGACACTGAGGCACGAAAGCGTGGGTAGCAAACAGG
+
GGGGGGGGGGGGGGGGGGGGGGGGGGGGGGGGGGGGGGGGGGGG@CGGGGGGGGGGGGGGGGGGGGGGGGGGG4BFGGGGGGGGGGGGGGGGGGGGGGGGGGGGGGGGGGGGGGGCDCGGGGGGGGGGGGGGGGGGGG-#FGGGGGGGGGGFGFGFGGGGDGGGC7>#GGGGGGGGGGGGGGGGGGGGGFGGGGGGDGGDDGDFEGGGGGGGGFGGFGGFG##FGFGGGFFGGGFGGFGGFGGGDF?FFGFCGGGGGGGGFGFGE?GGFGGGGGGGGGGFGGGGGGGGGFAGGFGGGGFEF=8GGECGFAGGGGGGGGGGE5,GGGGGGGGGGGGGGGGGGGGGGGGGGGGGGGGGGGGGGFGGGGGGGGGGGGGGGGFCGGGGGGGGGGGGFFCGGGGGGGGG
@EGRNA1_259
TGGGGAATATTGCGCAATGGGGGAAACCCTGACGCAGCAACGCCGCGTGAGTGATGAAGGTTTTCGGATCGTAAAACTCTGTCTTTGGGGACGATAATGACGGTACCCAAGGAGGAAGCCACGGCTAACTACGTGCCAGCAGCCGCGGTAATACGTAGGTGGCAAGCGTTGTCCGGATTTACTGGGCGTAAAGAGTATGTAGGTGGGCATTTAAGTCAGATGTGAAATTCCCGGGCTTAACCTGGGAGCTGCATTTGATACTGGGTGTCTAGAGTGCAGGAGAGGAAAGTGGAATTCCTAGTGTAGCGGTGAAATGCGTAGAGATTAGGAAGAACACCAGTGGCGAAGGCGACTTTCTGGACTGTAACTGACACTGAGATACGAAAGCGTGGGTAGCAAACAGG
+
GGGGGGGGGGGGGGGGGGGGGGGGGGGGGGGGGGGGGGG,FFGGGGGGGGGGGGGGGGGGFGGGGGGGGGGGGGGGGGGGGGGGGGGGGGGGGGGGGGGGGGEGG>FGGGGGGGGGGGGGGGGGGGDGFGGGGGGGGGGGGGGGCEGGFGGGGGGGGGG#CFGGGGGGDEEGGGGDGGGGGGGGGGGGGGGGG7FEGGFFFFGGGGEGGGGGGGGGGGFGGGGGFFFGGGFGFFGGGGGGFGGGGGFGGGGFGGGGGGDFGFFGFFF>FFGFFDD=DEFGGGGGGGGEAGGGFGGGGGGGGGGGDGGGGGGGGGGGGGFDCGGGCGGGGGGGGGGGGGGGGGGGGGGGGGGGFGFB,GGGGGGGGGGGGGGGGGGGGGEGFGGGGGGGGGGGGGGGGGGGGGGG
@EGRNA1_260
TGGGGAATATTGCGCAATGGGGGAAACCCTGACGCAGCAACGCCGCGTGAGTGATGAAGGTTTTCGGATCGTAAAACTCTGTCATTAGGGACGATAATGACGGTACTTAATGAGGAAGCCACGGCTAACTACGTGCCAGCAGCCGCGGTAATACGTAGGTGGCAAGCGTTGTCCGGATTTACTGGGCGTAAAGAGTATGTAGGTGGGCATTTAAGTCAGATGTGAAATTCCCGGGCTTAACCTGGGAGCTGCATTTGATACTGGGTGTCTAGAGTGCAGGAGAGGAAAGTGGAATTCCTAGTGTAGCGGTGAAATGCGTAGAGATTAGGAAGAACACCAGTGGCGAAGGCGACTTTCTGGACTGTAACTGACACTGAGATACGAAAGCGTGGGTAGCAAACAGG
+
GGGGGGGGGGGGGGGGGGGGGGGGGGGGGGGGGGGGGGGGGGGGGGGGGGGGGGGGGGGGGGGGGGGGGGGGGGGGGGGGGGGGGGGGGGGGGGGGGGGGGGGGGG,EFGGGGGGGGGGGGGGGGG+@DGGGGGGGGGGGGGGGGGGGGGGFGGGGGGGGGGGGGGGGGGGGGGGGGGGGGGGGGGGGGGGGGGGGCGGGGGGGGGGGGGGGGGGGGFGGGFGFGGFGGFGGFGGGGGFGGGGFFFFFFGGGGFGGDGGGGGGGGGGGGGGGGGGGFF8GGGGGGGGGGGGGGGGFGGGGGGGGDGGGGGGGGFCGFFGGGGGGGGGGGGGGGGGGCCGGGGGGGGGGGGGGGGGGGGGGGGGGGGGGGGGGGGGGGGGGGGGGGGGGGGGGGGGGGGGGGGGG
@EGRNA1_261
TGGGGAATATTGCACAATGGAGGAAACTCTGATGCAGCGACGCCGCGTGAGCGATGAAGGTCTTCGGATCGTAAAGCTCTGTCCTAAGGGAAGATAGTGACGGTACCTTAGGAGGAAGCCCCGGCTAACTACGTGCCAGCAGCCGCGGTAACACGTAGGGGGCGAGCGTTGTCCGGAATTACTGGGTGTAAAGGGTGCGTAGGCGGCCTTGCAAGTCAGATGTGAAAGATCACGGCTTAACTGTGGTAAGCATTTGAAACTGTAAGGCTTGAGTGCAGGAGAGGAGAGTGGAATTCCTAGTGTAGCGGTGAAATGCGTAGATATTAGGAAGAATATCAGTGGCGAAGGCGGCTCTCTGGACTGCAACTGACGCTGAGGCACGAAAGCGTGGGGAGCAAACAGG
+
FGGGGGGGGGGGGFGGGGGGGGGGGGGGGGGGGGGGGGGGGGGGGGGFGGGGGGGGGGGGGGGGGGGGDGGGGGGGGGGGGGGFGGGGGGGGGGGGGGGGGGGGGGGGFGGGGDGGGGGFFGCFGGGGGGGGGGGGGGGGGGGGGCGGGGGGGGGGGGGEGDFCCGEGDEGGGGGGGGGGGGGGGGGGGGGGGGGGGGGFFDDFFGGGDFFFFFFEFFFCFFFFFFFFFFGFEFFGGGFFF<AADFDGGGGGGFGGFAFFFFGFGFGGFDGCFGGGGGFDGDDFGGGGEFFGFFFGGGGGGGGEGGGEGGGGEEGGGGFAFGGFFGGGGF9GF9FEGGGEGGGGF@GGGGGGGGGGGGGFGFGGGGFDGGGGEFF<GGGGGGFFDGGGGGFGGGGGGGGGGGG
@EGRNA1_262
TGGGGAATATTGCGCAATGGGGGAAACCCTGACGCAGCAACGCCGCGTGAGTGATGAAGGTCTTCGGATCGTAAAACTCTGTCATTAGGGACGATAATGACGGTACCTAATGAGGAAGCCACGGCTAACTACGTGCCAGCAGCCGCGGTAATACGTAGGTGGCAAGCGTTGTCCGGATTTACTGGGCGTAAAGAGTATGTAGGTGGGCATTTAAGTCAGATGTGAAATTCCCGGGCTTAACTTGGGAGCTGCATTTGATACTGGGTGTCTAGAGTGCAGGAGAGGAGAGTAGAATTCCTAGTGTAGCGGTGAAATGCGTAGATATTAGGAAGAACACCAGTGGCGAAGGCGACTTTCTGGACTGTAACTGACACTGAGATACGAAAGCGTGGGTAGCAAACAGG
+
FFGGGGGGGGGGGGGGGGGGFEGGGGGGGFGGGGGGGGGGGGGGGGGFGGGGGGGGGGGGGGGGGGGGGGGGGGGGFFGGGFGFAEDFFFGGGGGGGGGGGGDEG:FEGGGGGFFGFFGGGGGGGEEFF9CCGAFFFGG#GGGGGFGGGGGGGGGFG#GCFC6EFGGG#>E69FDGEEE#FEFFG>@C@E5=?FFCFE?FG=FFFGDFFGGFGGFEFEFFFFFFGCGFGGGGFDGGGGGFGGFGGFGGGFE@7FGGGFGGGFC6GGGEGGGFGGGFFAECGGFGFGGGGGGDGFGGGCFAGGGGGGGGGGGGF:GGGGFEAFF9GGGGGGFGGGGFGGGGGGGGGGGDFDGGGGGGGGGGGGGGGGGGGFGGFGFGEC8EGEFGGEGEGFF@GGGGGGGGGFGF
@EGRNA1_263
TGGGGAATATTGCACAATGGGCGAAAGCCTGATGCAGCAACGCCGCGTGAGCGATGAAGGCCTTCGGGTCGTAAAGCTCTGTCCTCAAGGAAGATAATGACGGTACTTGAGGAGGAAGCCCCGGCTAACTACGTGCCAGCAGCCGCGGTAATACGTAGGGGGCTAGCCTTATCCGGAATTACTGGGCGTAAAGGGTGCGTAGGTGGTTTTTTAAGTCAGAAGTGAAAGGCTACGGCTCAACCGTAGTAAGCTTTTGAAACTAGAGAACTTGAGTGCAGGAGAGGAGAGTAGAATTCCTAGTGTAGCGGTGAAATGCGTAGATATTAGGAGGAATACCAGTAGAGAAGGCGGCTCTCTGGACTGTAACTGACACTGAGGCACGAAAGCGTGGGGAGCAAACAGG
+
FGCGGGGGGGGGGGGGGGGGGGGGGGG,FFFGGGGGGGGGGGGGGGGGGEGGGGGGGGGGGGGGGGGGGGGGGGGGGGGGGGGGGGGGGGGGGGGGGGGGGGGGGDGGGGGGGGEFFGGEGGDGGEGCGGGGGGGFGGGGGGGGGGGGEG7CFGGEGGEEGEGGGGG#/3?CGCGGGGGGFGGGGGGGGGGGGGGGGGFFDEGGFC58FC#CEGCFCFFFGFGFGGGFGGFFF8BGBFFFFFBFFFFGGFGD#CFEF#DCGGGGFCD##FGGGGGGGGGGDGFGFGGGGFGGFFFEAFA8BGG@C:DGFGF@EEF@EFEEFGFA9GFF=FGGGCEB,?GFEC,F@@FCB<GF8GFFFFGGFEFEFC9FGEGGGGGGGGGFGGGCFGGGGGGFGFAFGGGGGGG
@EGRNA1_264
TGGGGAATATTGCACAATGGGCGAAAGCCTGATGCAGCAACGCCGCGTGAGCGATGAAGGCCTTCGGGTCGTAAAGCTCTGTCCTCAAGGAAGATAATGACGGTACTTGAGGAGGAAGCCCCGGCTAACTACGTGCCAGCAGCCGCGGTAATACGTAGGGGGCTAGCGTTATCCGGAATTACTGGGCGTAAAGGGTGCGTAGGTGGTTTTTTAAGTCAGAAGTGAAAGGCTACGGCTCAACCGTAGTAAGCTTTTGAAACTAGAGAACTTGAGTGCAGGAGAGGAGAGTAGAATTCCTAGTGTAGCGGTGAAATGCGTAGATATTAGGAGGAATACCAGTAGCGAAGGCGGCTCTGTGGACTGTAACTGACACTGAGGCACGAAAGCGTGGGGAGCAAACAGG
+
FGGGGGGGGGGGGGGGGGG@FGGGGGGGFGGGGGGGGGGGGGGGGGGGGGGGGGGGGGGGGGGFFGGGGGGGGGGGGGGGGGGGGGFGGGGGGGGGGGGGGGGEGDCFGFFGFGGGGGFD7FGGGCEFGGGGGGGGGGGGGGGGGGGGGGGGGGGFGGGGGGGGGGGGGGGGGEEEEEFFGGFFGGGGGGFGGGGFFGGEEGGGGGEEGFECFGFGGFGGGGGGGGGGGGGGGGGGGGGGFGGGGGFGGGGGGGGGGGGGGGGGFFBGFGGGGFGFGGGFGGGGGFGGFFGGGGFGFGGGGGGGGGGGGGC@BEGGGGFFGGGGGGGGFGGGGFGGGGGGGGGGGGGGGGGGGFB,GGGGGGGGGGGGFGGGGGGGGECFGCEGGGGGGGGGGGGGGGGGGGG
@EGRNA1_265
TTGGGAATCTTGCACAATGGGGGAAACCCTGATGCAGCGACGCCGCGTGGACGACGAAGGCCCTAGGGTTGTATAGTCCTTTTGCACGGAAAGACTTAGGACGGTACCGTGCGAATAAGCTCCGGCTAACTACGTGCCAGCAGCCGCGGTAAGACGTAGGGAGCACGCGTTGTCCGGATTTACTGGGCGTAAAGGGCGCGTAGGCGGTCTGTTAAGTGAGAACTGAAATCTCCAGAGCTCAACTCGGAAACTGGTTTTCATACTGGCAGGCTAGAGGAACGCAGAGGTGACTGGAATTCCTGGTATAGCGGTGAAATGCGTTGAGATCAGGAGGAACTCCAATGGCGAAGGCAGGTCACTGGGCGTTATCTGACGCTGAGGCGCGAAAGCGTGGGTAGCAAACAGG
+
FGGGGGGGGGGGGGGGGGFGGGGGGGGGGGGGGGGGGGGGGGGGGGGGGGEGEGGGGGGGGGGGGGGGGGGGG,CFGGGGDFFGFFGGGGGGGGGFGGGGCFGDFCEFGGGGGEGGGGGGGGGGGGGGGGGGGGGGGG?BFGGGGGG8AFCEGGGGGGG#GGGGG#3:C:EGGGGGGDGBCFGGGGGGGCEEGGGGGGGGEGGGGGGGGGGCEDGGGGFEB#9B7FGGGGFFFGGFGGFGFG:FFGFE>GFFC@:?#FCGGFFFGGGFF3+FCGGDEC6E=8F@DD,?:=9GGGGGFCEBC946*FGGEEGGGFCGGGEGFFE5,GGGGGGGFFF<E<GCGECEGGGGFGGFGGGGGFGF@+FDGGGGFGGGGGFGGGGEGGGGGGGGGGGGGFGEGGGGGGGFGG
@EGRNA1_266
TGAGGAATATTGGTCAATGGGCGAGAGCCTGAACCAGCCAAGTAGCGTGAAGGATGACTGCCCTATGGGTTGTAAACTTCTTTTATAAAGGAATAAAGTCGGGTATGCATACCCGTTTGCATGTACTTTATGAATAAGGATCGGCTAACTCCGTGCCAGCAGCCGCGGTAATACGGAGGATCCGAGCGTTATCCGGATTTATTGGGTTTAAAGGGAGCGTAGATGGATGTTTAAGTCAGTTGTGAAAGTTTGCGGCTCAACCGTAAAATTGCAGTTGATACTGGATATCTTGAGTGCAGTTGAGGCAGGCGGAATTCGTGGTGTAGCGGTGAAATGCTTAGATATCACGAAGAACTCCGATTGCGAAGGCAGCCTGCTAAGCTGCAACTGACATTGAGGCTCGAAAGTGTGGGTATCAAACAGG
+
DGEFGGGGGGGGFGGGGGGGGGGGGGGGGGGGGFGGGGGGGGGFGGGGGGFFFFGGGGGGCGGGCFGGGGGGGGGGGGGGGGGGGGGGGGGGGFFGGFGGGGGGGGGGGGGG@EGGGGGGDGGGGGGGGGGGGFFGGGGGG<FC@FECFGGGGFG7#GGEGGGFGGDGGGG#FFGGGDGGGF6EBEDGGGCFEGDGCCD>9FGGGGGDCDFE5>D:5B=A@DBGCFGCC@GFFCEEFFDFFFFFF:##<<GDBF6#>:FFFGGGGFCFDF=6@+CDDGGGGGFD@?,+6?FGFFE8FFF?6GGGFFGE88FFFECGGFD8CFGEE@E9EA9FDGGGGGGGGGGGGGGGGGGEFCGEGFGEEF@,GGGGGGGGFFECAFFFGGGFAFGFFFGGGGGGGGGFGGGGFGF>GGGGGEGGGGGGGGGG
@EGRNA1_267
TGGGGAATATTGCGCAATGGGGGAAACCCTGACGCAGCAACGCCGCGTGAGTGATGAAGGTTTTCGGATCGTAAAACTCTGTCTTTGGGGACGATAATGACGGTACCCAAGGAGGAAGCCACGGCTAACTACGTGCCAGCAGCCGCGGTAATACGTAGGTGGCAAGCGTTGTCCGGATTTACTGGGCGTAAAGAGTATGTAGGTGGGCATTTAAGTCAGATGTGAAATTCCCGGGCTTAACCTGGGAGCTGCATTTGATACTGGGTGTCTAGAGTGCAGGAGAGGAAAGTGGAATTCCTAGTGTAGCGGTGAAATGCGTAGAGATTAGGAAGAACACCAGTGGCGAAGGCGACTTTCTGGACTGTAACTGACACTGAGGCACGAAAGCGTGGGGAGCAAACAGG
+
FGGGGGGGGGGGGGGGGGGGGGGGGGGGGGGGGGGGGGGGGGGGGGGGGFFFGGGGGGGGGGGGGGGGGGGGGGGGGGGGGGGGGGGGGGGGGGGGGGGGGGGGGGGGGDGGGGGGGGGGGGGGGGGGGGGGGFCFFGGGGG#GGGGGFGGF9FGGGGGGGGGGFGGGGGEDCCGGEGGGGGGGGGFEEFGGFFFFFFEBFGGGGGGGGGGGGGFFC?FGGGFFFGGGFGFFFFFDCFFFFFCGDD6GFFFGGGGGGGFGDFDGFCGGGGGFCGGGGGGGGGGGFCGGGGGGFGGGGGGGGGGGGGGGGFGGGGGGGGGGFGGGGGGGGGGGGGGGGFGGGGGGGGGGGGGGGFGGGGGGGGGGGGGGGGGEFGGGGGGDGGGGGGGDGGGGGGGGGGGGGGGG
@EGRNA1_268
TGGGGAATATTGCACAATGGGCGAAAGCCTGATGCAGCAACGTCGCGTGAGCGATGAAGGCCTTCGGGTCGTAAAGCTCTGTCCTCAAGGAAGATAATGACGGTACTTGAGGAGGAAGCCCCGGCTAACTACGTGCCAGCAGCCGCGGTAATACGTAGGGGGCTAGCGTTATCCGGATTTACTGGGCGTAAAGGGTGCGTAGGTGGTTTTTTAAGTCAGGAGTGAAAGGCTACGGCTCAACCGTAGTAAGCTCTTGAAACTGGAAAACTTGAGTGCAGGAGAGGAAAGTGGAATTCCTAGTGTAGCGGTGAAATGCGTAGATATTAGGAGGAACACCAGTAGCGAAGGCGGCTTTCTGGACTGTAACTGACACTGAGGCACGAAAGCGTGGGGAGCAAACAGG
+
GGGGGGGGGGGGGGGGGGGGGGGGGGGG,FGGGGGGGGGGGGGGGGGGGGGGGGGGGGGGGGGGGGGGGGGGGGGGGGGGGGGGGGGGGGGGGGGGGGGGGGGGGGGGGGGGGGGGGGGGGGGGGGGGGGGGGGGGGGGGGGGGG#GGGGGGGGGFGGGGGG#GGGGGGGGGGGGGGGGGGGGGGGGGGGGGGGGFGFFFFFGGGGADFGGGGFFFFFFF=D#FFFGGFFGFGFGFGGGGGGGGGGGGFCFDFFGGGGGGGGGGGGFCFFGGGGGGGGGGGGGGGGGGGGGGFGGGGGGGGGGGGGGGGGGGGGGGGGGGGGGGGGGGGGGGGGGGGGGGGGGGGGGGGGGGGGGGGGGGGGGGGGGGGGGGGGGGGGGGGGGGGGGGGGGGGGGGGGGGGGG
@EGRNA1_269
TGGGGAATATTGCGCAATGGGGGAAACCCTGACGCAGCAACGCCGCGTGAGTGATGAAGGCCTTAGGGTTGTAAAGCTCTGTTATCTGGGACGATAATGACGGTACCAGAGGAGGAAGCCACGGCTAACTACGTGCCAGCAGCCGCGGTAATACGTAGGTGGCGAGCGTTGTCCGGATTTACTGGGCGTAAAGAGTGCGTAGGCGGATGTTTAAGTGAGATGTGAAATACCCGAGCTCAACTTGGGTGCTGCATTTCAAACTGGGCATCTAGAGTGCAGGAGAGGAAAGCGGAATTCCTAGTGTAGCGGTGAAATGCGTAGAGATTAGGAAGAACACCAGTGGCGAAGGCGGCTTTCTGGACTGTAACTGACGCTGAGGCATGAAAGCGTGGGGAGCAAACAGG
+
<DFGGGGGGGGGGGGGGGGGGGGGGGGGGGGGGGGGGGGGGGGGGGGGGDGGGGGGGGGGFGGGFGGGGGGGGGGGGGGGGGGGGGGGGGGGGGGGGGGGGGGGGGGGGGGGGGGGGGGGGGGGGGGGGGGGGGGGGGFGGGGGGGGGGGEGFGGGGGGFCCFGGGGGGGGGGGGGGGGGGGGGGGGGGGGFGFGGFGGGGGGGGFGGGFFGGFGGGGFGGGGGGGFGFGFGFAGFGGGGFFFGGFFGGFFDGGGFFFGGGGGGGGFFGGFGFDC??GGGDFGGGGGGGGGGGFCDFGGGGGGGGGGGGGGGGGGGGGGGGFGGGGGGGGGGGF8GFGGGGGGGGGGGGGGGGGGGGGGGGGGGGGGGGGGFFGGGGGGGGGGGGGGGGGGGGGGGGGGGGGGG
@EGRNA1_270
TGGGGAATATTGCGCAATGGGGGAAACCCTGACGCAGCAACGCCGCGTGGGTGATGAAGGTTTTCGGATCGTAAAACCCTGTTTTCTGGGACGATAATGACGGTACCAGATGAGGAAGCCACGGCTAACTACGTGCCAGCAGCCGCGGTAATACGTAGGTGGCAAGCGTTGTCCGGATTTACTGGGCGTAAAGGGTGCGTAGGCGGATGCTTAAGTGAGATGTGAAATACCCGGGCTTAACTTGGGGGCTGCATTTCAAACTGGGCATCTAGAGTACAGGAGAGGAAAGCGGAATTCCTAGTGTAGCGGTGAAATGCGTAGATATTAGGAAGAACACCAGTGGCGAAGGCGGCTTTCTGGACTGTAACTGACGCTGAGGCACGAAAGCGTGGGTAGCAAACAGG
+
GGGGGGGGGGGGGGGGGGGGGGGGGGGGGGGGGGGGGGGGGGGGGGGGGGGGGGGGGGGGGGGGGGGGGGGGGGGGGGGGGGGGGGGGGGGGGGGGGGGGGGDGGGFGGGGGGGFGGGGGGGGGGGGGFGGGGGGGGGGGGGGGGGGGGGGGGGGBEGGGGGGGGGGFB=EGGGGGGGGGGGGGGGGGGGGFFGGFGGGGGGGGGGGGGGGGCFEFFGFFGFFFFFGFFGGGFGGFGGFFFBFFFGGGGGGGFFFGGFFFFFDGGGGGGGGGGGGGGGGFGGGGGFGGGGGGGGGGGGFGGGGGGGGGGGGGGGGGGGGGGGFGGGGGGGGGGGGGGGGGGGGGGGGGGGGGGGGGGGGGGGGGGGGGGGGGGGGGGGGGGGGGGGGGGGGGGGGGGGGGGGGG
@EGRNA1_271
CGGGGAATATTGCGCAACGGGGGAAACCCTGACGCAGCAACGCCGCGTGAGTGATGAAGGCCTTAGGGTTGTAAAGCTCTGTTATCTGGGACGATAATGACGGTACCCAAGGAGGAAGCCACGGCTAACTACGTGCCAGCAGCCGCGGTAATACGTAGGTGGCAAGCGTTGTCCGGATTTACTGGGCGTAAAGAGTATGTAGGTGGGCATTTAAGTCAGATGTGAAATTCCCGGGCTTAACCTGGGAGCTGCATTTGATACTGGGTGTCTAGGGTGCAGGAGAGGAGAGTGGAATTCCTGGTGTAGCGGTGAAATGCGTAGAGATTAGGAAGAACACCAGTGGCGAAGGCGACTTTCTGGACTGTAACTGACACTGAGATACGAAAGCGTGGGTAGCAAACGGG
+
,+7CBFFDF9<ECCFC@+@FGE@:FC<ECGGGDFGEGGFDGD:CBEB4@??8CEFG9D?DEGG8AFB3:F=>FGAFGDFB=@,<FC=ACFG8FGEEDCCFF@FFGEFGDGFFGFE@C:::FFG@:CFFE<FF<4FFFGGFGCCFCGGGFEGCEFF><CE9:;C8#FDG?:C/69:CGE?<FG7:8=@EE:ECCFF0:=EBBA@:B>DGGG;9:7@5:#AC38?FF@:990DCCFFD5GFD8<A6GDFDG@FFAGG#EGFFF=<FFA?+?FD@+6CFD98@8FFA,@,8GE@,8E,CGF>,EE@6+>,GF9FCFEEGGGGFFAEB??CGGGFE?<EB@GGGGFCGGCGDEFE@@GFCFC,AGCGFEGGFCGFFEAFGFFGGGGEGGEGFEFFF9E<E@C6;6,GG
@EGRNA1_272
TGGGGAATATTGCGCAATGGGGGAAACCCTGACGCAGCAACGCCGCGTGGGTGATGAAGGTCTTCGGATTGTAAAACCCTGTCTTCTGGGACGATAATGACGGTACCAGAGGAGGAAGCCACGGCTAACTACGTGCCAGCAGCCGCGGTAATACGTAGGTGGCGAGCGTTGTCCGGATTTACTGGGCGTAAAGGATGCGTAGGCGGATGTTTAAGTGAGATGTGAAATACCCGGGCTCAACTTGGGTGCTGCATTTGAAACTGGGTGTCTAGAGTGCAGGAGAGGAAAGCGGAATTCCTAGTGTAGCGGTGAAATGCGTAGAGATTAGGAAGAACACCAGTGGCGAAGGCGGCTTTCTGGACTGTAACTGACGCTGAGGCATGAAAGCGTGGGGAGCAAACAGG
+
FGGGGGGGGGGGGGGGGGGGGGGGGGGGGFGGGGGGGGGGGGGGGGGFGGGGGGGGGGGGGGGGGGGGGGGGGGGGGGGGGGGGGGGGGGGGGGGGGGGGGGGGGGGGGGGGGGGGGGGGGGGGGGGGGGGGGGGGGGGGGGGGGGGGGGGGGGGGGGGGGGGGGGEGEGGGGGGGGGGGFGGGGGGGEGGGGGGGGGGGGGGGGGGGGGGGGGFGFGFFGFFFFFGGFGDGFGGGGGGGGFGGFGGGGGFGGGGFGGGGGGGGGFGGGGGGGGGGGGGGGGGGDGGGGGGGGGGGGGGGGGGGGGGGGGGGGGGGGGGGGGGGGGGGGGGGGGGGGGGGGGGGGGGGGGGGGGGGGGGGGGGGGGGGGGGGGGGGGGGGGGGGGGGGGGGGGGGGGGGGGGGG
@EGRNA1_273
TGGGGAATATTGCGCAATGGGGGAAACCCTGACGCAGCAACGCCGCGTGGGTGATGAAGGTCTTCGGATTGTAAAACCCTGTCTTCTGGGACGATAATGACGGTACCAGAGGAGGAAGCCACGGCTAACTACGTGGCAGCAGCCGCGGTAATACGTAGGTGGCAAGCGTTGTCCGGATTTACTGGGCGTAAAGAGTATGTAGGTGGGCATTTAAGTCAGATGTGAAATTCCCGGGCTTAACCTGGGAGCTGCATTTGATACTGGGTGTCTAGAGTGCAGGAGAGGAAAGTGGAATTCCTAGTGTAGCGGTGAAATGCGTAGAGATTAGGAAGAACACCAGTGGCGAAGGCGACTTTCTGGACTGTAACTGACACTGAGATACGAAAGCGTGGGTAGCAAACAGG
+
GGGGGGGGGGGGGGGEGGFGFGGGGGGGGGGFGGGGGGGGGGGGGGGFGGGGGGGGGGGGGGGGFGGGGGGGGGGGGEGGGGGGFGGGGGGGGGEGGGGGGGGGGGGFGGGGGGGDGGGGFGGGGGGGGGFGGFGDGGGGGGG#GGGGFECG@FFFFGGFGCFFEG#D8CGGGGGGECEFGFGGGGGGGGCFGFCFEEFFBFDCBFGGG#:FFEFGFFGFFFGGECF@C=GFGGGGGGGGGGGGFGFGFFGGGGGGGDFFFGGGGCDFGGGGFGFGGGGFDGGGGGGEGGGGGGFDFGGGGFGECGDGGGGF7GCGGGGGGGGGGGGGGGFGGGGGGFGGGGGFGGGGGGGGFGGGFFGGGGGGGGGGGGGGGGGGGGGGFGGGDGGGGGGGGGGGGGGGGGGG
@EGRNA1_274
TGGGGAATATTGCGCAATGGGGGAAACCCTGACGCAGCAACGCCGCGTGAGTGATGAAGGTTTTCGGATCGTAAAACTCTGTCTTTGGGGACGATAATGACGGTACCCAAGGAGGAAGCCACGGCTAACTACGTGCCAGCAGCCGCGGTAATACGTAGGTGGCAAGCGTTGTCCGGATTTACTGGGCGTAAAGAGTATGTAGGTGGGCATTTAAGTCAGATGTGAAATTCCCGGGCTTAACCTGGGAGCTGCATTTGATACTGGGTGTCTAGAGTGCAGGAGAGGAAAGTGGAATTCCTAGTGTAGCGGTGAAATGCGTAGAGATTAGGAAGAACACCAGTGGCGAAGGCGACTTTCTGGACTGTAACTGACACTGAGATACGAAAGCGTGGGTAGCAAACAGG
+
GGGGGGGGFGGGGGGGGGGGGGGGGGGGGGGGGGGGGGGGGGGGGGGFGEGGGGGGGGGGGGGGGGGGGGGGGGGGGGGGGGGGGGGGGGGGGGGGGGGGGGGGGGGGGGGGGGGGGGGGGGGGGGGGGGGGGGGGGGGGFG#GGGGGGGGGGGGGGGGGGGG7FFGGGGGGGGGGGGGGGGGGGGGGGGECFCEFFFFGFFFGGGGGGGGGGGCFGFGGGGFGGFFGFGGFFFFDEFFFFFFGFFFGGFFFFFG#GFFGGGGGGDGFGFGGFGFGGGGGCGGGFGGGGGGGGFE?GGEFGGGGGGEGGGGGGGGGGGGGGGGGGGGGGGGGGGGFGGGGGGGGGGGGGGGGGGGGCGGGGGGGGGGGGGGGGGGGGGGGGGGGGGGGGGGGGGGGGGGGGGGG
@EGRNA1_275
TGAGGAATATTGGTCAATGGTCGAGAGCCTGAACCAGCCAAGTAGCGTGAAGGATGACTGCCCTATGGGTTGTAAACTTCTTTTATAAAGGAATAAAGTCGGGTATGCATGCCCGTTTGCATGTACTTTATGAATAAGGATCGGCTAACTCCGTGCCAGCAGCCGCGGTAATACGGAGGATCCGAGCGTTATCCGGATTTATTGGGTTTAAAGGGAGCGTAGATGGATGTTTAAGTCAGTTGTGAAAGTTTGCGGCTCAACCGTAAAATTGCAGTTGATACTGGATATCTTGAGTGCAGTTGAGGCAGGCGGAATTCGTGGTGTAGCGGTGAAATGCTTAGATATCACGAAGAACTCCGATTGCGAAGGCAGCCTGCTAAGCTGCAACTGACATTGAGGCTCGAAAGTGTGGGTATCAAACAGG
+
GGGGGGGGGGGGGGGGGGGG,EGGGGGGGGGFGGGGGGGGFGGGGGGGGGGGGFGGGGGGGGGGGGGGGGGGGGGGGGGGGFFGDGGGGGGGGGGGGGGGGGGGGGGGGG9AFCFFGGGGGGGGGGGGGGGGGGGGGGGGGGGGGGGGGGGGGGGGGGFGGGG#GGGGGGEG##GGGGGGGGGFEGGGGGGGGGGGEGEF?FGGGGECEFGGGGGGGGGEEGGGGGGG?FF>FFGGGGGGFFGGFFFGFFGGFGECGEFGFFF#E=FGGGGGGGFGGFFGGGGGGGGGFGGGGGGGGGGGGGGGGGGEC8FGGGECEGGGGGGGGGGGGFGGEGGGGGGGGGGF8GGFGGGGGGF=7GGGGGFEGGGGGGGGGGGGFGGFGFCGGGGFGGGFFGFGGGF;,CGGGGGCC6,GGGGGGGGGGGGG
@EGRNA1_276
TGGGGAATATTGCGCAATGGGGGAAACCCTGACGCAGCAACGCCGCGTGAGTGATGAAGGTTTTCGGATCGTAAAACTCTGTCTTTGGGGACGATAATGACGGTACCCAAGGAGGAAGCCACGGCTAACTACGTGCCAGCAGCCGCGGTAATACGTAGGTGGCAAGCGTTGTCCGGATTTACTGGGCGTAAAGAGTATGTAGGTGGGCATTTAAGTCAGATGTGAAATTCCCGGGCTTAACCTGGGAGCTGCATTTGATACTGGGTGTCTAGAGTGCAGGAGAGGAAAGTGGAGTTCCTAGTGTAGCGGTGAAATGCGTAGAGATTAGGAAGAACACCAGTGGCGAAGGCGACTTTCTGGACTGTAACTGACACTGAGACACGACAGCGTGGGTAGCAAACAGG
+
GGAFEE@CDFF,FEGEGGGG8FECCDFFC@AFGCCCCGGC=CCGGGGGGEGBFDGG<FDC:C,9CBFG7CFFGGDGGD<E<E<FGAEFG@F=CECFGGGG9BFGGG<=F@EFFGGEGGFGGGEGGGC>CGEFGACFFGGGGGFFGGCC*=FCE:@EFEC>:B789C28#198CFE>CC#>CGFFF8>:??E596>89@BC75<#:#:3:/+3:DCFC###FC;D#>7FBF=#FCDCD?=#8CDD@<F?GGGD?FC:CDGFFFA@;#==CGFGGGGF?9CFFGFFE=,8F?FD9,GGGE>,D@++7GGGGFFEBGGEFEA=;9GGCGGGGGFA@::6<<8C@FCFF7C>GC<<F@,CFCFFEDFEFC<CFFFFEFGGGGGEGFFF7GGGGGGGGGGGGECEAGGG
@EGRNA1_277
TGGGGAATATTGCACAATGGAGGAAACTCTGATGCAGCGACGCCGCGTGAGCGATGAAGGTCTTCGGATCGTAAAGCTCTGTCCTAAGGGAAGATAGTGACGGTACCTTAGGAGGAAGCCCCGGCTAACTACGTGCCAGCAGCCGCGGTAACACGTAGGGGGCGAGCGTTGTCCGGAATTACTGGGTGTAAAGGGTGCGTAGGCGGCCTTGCAAGTCAGATGTGAAAGATCACGGCTTAACTGTGGTAAGCATTTGAAACTGTAAGGCTTGAGTGCAGGAGAGGAGAGTGGAATTCCTAGTGTAGCGGTGAAATGCGTAGATATTAGGAGGAACACCAGTAGCGAAGGCGGCTTTCTGGACTGTAACTGACACTGAGGCACGAAAGCGTGGGGAGCGAACAGG
+
FGGGGGGGGGGGGGGGGGGGGGGGGGGGFGGGGGGGGGGGGGGGGGGGGGGGGGGGGGGGGGGGGGGGGGGGGGGGGGGGGGGGGGEFGGGGGGGGGGGGGGGGGGGGGGGGGGGGGGGGGGGGGGGGGGGGGGGGGGGFGGG#GGGGGG##GGGFFGD:=EG#EEGG?G@66EEGEGGGGGGGFGFDCFFF@FFFGFFFFFGFGFDDFC?CGFBFFGFFFC9CFGFFFFFFFGGGFDFGFGGGFGFFFFGGGGGGGGGFFGFFGGGGGGGGGGGGGGCFGGGGGGGGGGG@GEFFDGGGGGGGGGDFGFGGGEDGFGGGGGDFGGGGFGFDGFF8GGEGEGGGDGGGFGFGGGGGGGGGGGGGGGGGGGGFGGFCGGGGGDGGGGGGGGGGGGGGGGGGGFG
@EGRNA1_278
TGGGGAATATTGCGCAATGGGGGAAACCCTGACGCAGCAACGCCGCGTGGGTGATGAAGGTCTTCGGATTGTAAAGCCCTGTTTTCTGGGACGATAATGACGGTACCAGAGGAGGAAGCCACGGCTAACTACGTGCCAGCAGCCGCGGTAATACGTAGGTGGCGAGCGTTGTCCGGATTTACTGGGCGTAAAGGGTGCGTAGGCGGATGTTTAAGTGGGATGTGAAATCCCCGGGCTTAACCTGGGGGCTGCATTCCAAACTGGATATCTAGAGTGCAGGAGAGGAAAGCGGAATTCCTAGTGTAGCGGTGAAATGCGTAGAGATTAGGAAGAACACCAGTGGCGAAGGCGGCTTTCTGGACTGTAACTGACGCTGAGGCACGAAAGCGTGGGTAGCAAACAGG
+
CGGGGEGGGGGGGGG@FGGFGGDGEGGGGGGGGGGGGGGGGGGCFGGFGGGGGGGGGGGGFGGGGGGGGGGGGGGGGFGGGEFGGGGGGGGGGGGGGGGGGGGGGGGGGGGGFCGEFFGFGGGGGGGGGGGGCFFCGGGFG@CCFCGDCEDFFGFFC8EFBFGGGGGCC>CGGGGGEGGGGGDFFFDFGGGFGGGGGGC=CC9FGDGGEFGGG?:>6C@F:FFFFFC>7BFFFFFGCGF<?ABCFBDGFGGFGGGGGEDE8GGGGGGFD@F?FFGGGGGGGGGGGGGGGGGGGGGGFEFCGFGDGGGGGGGFC@GGFFGGGGGGGGDFFGGGGEGGGFGEGFDGGGGGGGGFDFGGGFCDF@FCGGGGF7GEECGGGGGFFFFF@GEGGGEDGGGGFFGFGGGG
@EGRNA1_279
TGGGGAATATTGCGCAATGGGGGAAACCCTGACGCAGCAACGCCGCGTGAGTGATGAAGGCCTTAGGGTTGTAAAGCTCTGTTATCTGGGACGATAATGACGGTACTTGAGGAGGAAGCCCCGGCTCACTACGTGCCAGCAGCCGCGGTAATACGTAGGGGGCTAGCGTTATCCGGAATTACTGGGCGTAAAGGGTGCGTAGGTGGTTTTTTAAGTCAGAAGTGAAAGGCTACGGCTCAACCGTAGTAAGCTTTTGAAACTAGAGAACTTGAGTGCAGGAGAGGAGAGTAGAATTCCTAGTGTAGCGGTGAAATGCGTAGATATTAGCAGGAATACCAGTAGCGAAGGCGGCTCTCTGGACTGTAACTGACACTGAGGCACGAAAGCGTGGGGAGCAAACAGG
+
GFGGGGGGGGGGGGGGGGGGGFGGGGGGGGGGGEGGGGGGGGGGGGGGGGGGGGGGFGGGGGGGGGGGGGGGGGGGGGGGGGGGGGGGGGGGGGGGGGGGGGGEGGGGGGCGGGGGGGGGGGGGGG3@FFGGGGGGGGGGGGFGGGGGGGDFGGGGGDGGGGGGGCFEEFGGGGGGGGGGGGGGGGG>4CEGGGGGGGEFFFGFDGFCGEDGFFGFGFGFGFGGGGGFFCFFGGG#FGGGGGGGGGGGFFFGGGGGGGGGFGGGGGGGGGGGGGGGGGGGGGGGGGGGGGGGGGGGGGFGFEEDGGGGGGGGGDGGGGGGGGGEFE@,FGGGGFGGFGGGEGGGGGGGGGGGGGFGFGGFFGGGGGGGGGGGGGGGGGGGGGGGEGF7DGGGFFGGGGGGGGG
@EGRNA1_280
TGGGGAATATTGCGCAATGGGGGAAACCCTGACGCAGCAACGCCGCGTGAGTGATGAAGGTTTTCGGATCGTAAAACTCTGTCTTTGGGGACGATAATGACGGTACCCAAGGAGGAAGCCACGGCTAACTACGTGCCAGCAGCCGCGGTAATACGTAGGTGGCAAGCGTTGTCCGGATTTACTGGGCGTAAAGAGTATGTAGGTGGGCATTTAAGTCAGATGTGAAATTCCCGGGCTTAACCTGGGAGCTGCATTTGATACTGGGTGTCTAGAGTGCAGGAGAGGAAAGTGGAATTCCTAGTGTAGCGGTGAAATGCGTAGAGATTAGGAAGAACACCAGTGGCGAAGGCGACTTTTTGGACTGTAACTGACACTGAGATACGAAAGCGTGGGTAGCAAACAGG
+
GGGGGGGGGGGGGGGGGGGGGGGGGGGGGGGGGGGGGGGGGGGGGGGGGGGGGGGGGGGGGGG=FGGGGGGGGGGGGGGGGGGGGGGGGGGGGGGGGGGGGGGGGGGGGGGGGGGGGGGGGGGGGGGGGGGGGGGGGGGGGGGGGGGGGGGGGGGGGGGGGGGGGGGGGGGGGGGGGGGGGGGGGGFGGFGGGGGGFGFGGGGGGGGGGGGGFGGGGGGGGGGGGGGGGGGGGGGGGGGGGGGGGGFFFGGGGGGGGGGGGGGGGGGGGFGGGGGGGGGGGGGGGGGGGGGGGGGGGGGGGGGGGGGGGGGGGGGGGGGGGGGGGGGGGGGGGGGGGGGGGGGFGGGGGGGGGGFC,GGGGGGGGGGGGGGGGGGGGGFGGGGGGGGGGGGGGGGGGGGGGGGG
@EGRNA1_281
TGGGGAATATTGCGCAATGGGGGAAACCCTGACGCAGCAACGCCGCGTGAGTGATGAAGGTTTTCGGATCGTAAAACTCTGTCTTTGGGGACGATAATGACGGTACCCAAGGAGGAAGCCACGGCTAACTACGTGCCAGCAGCCGCGGTAATACGTAGGTGGCAAGCGTTGTCCGGATTTACTGGGCGTAAAGAGTATGTAGGTGGGCATTTAAGTCAGATGTGAAATCCCCGGGCTTAACCTGGGGGCTGCATTCCAAACTGGATATCTAGAGTGCAGGAGAGGAAAGCGGAATTCCTAGTGTAGCGGTGAAATGCGTAGAGATTAGGAAGAACACCAGTGGCGAAGGCGGCTTTCTGGACTGTAACTGACGCTGAGGCACGAAAGCGTGGGTAGCAAACAGG
+
GGGGGGGGGGGGGGGGGGGGGGGGGGGGGGGGGGGGGGGGGGGGGGGFGDGGGGGGGGGGEGGGGGGGGGGGGGGGGGGGGGGGGGGGDGGGGGGGGGGGGGGGGGFGGGFGGGGGGGGGGGGGGGGGGGGGGGGGGGGGFFG#GGGGGCEGGGG#C:CCCGGGFGGGGGGEGFGGCCEGCFGGGF8EEGGGE@FFFFE@?CDGDFDCCFFFDFFGFDFECEFEFFGFGGFGDC>DGGGFFFGGDA>GGGGGGFGGGGGE#FGGGGGFGGGFGGGGGGGGGGGGGGGGECFGGGGDGGEAGFGGEGGDFBGFGGGGGGFGGGGGGGGGGGGGGGGGFGGGGGGGGGGGGGGGEFGGGGGGFGGGGGFGGGGGGGFGGGGFGGGGGGGGGGGGGGGGGGGGGGGG
@EGRNA1_282
TGGGGAATATTGCACAATGGGCGAAAGCCTGATGCAGCAACGCCGCGTGAGCGATGAAGGCCTTCGGGTCGTAAAGCTCTGTCCTCAAGGAAGATAATGACGGTACTTGAGGAGGAAGCCCCGGCTAACTACGTGCCAGCAGCCGCGGTAATACGTAGGGGGCTAGCGTTATCCGGAATTACTGGGCGTAAAGGGTGCGTAGGTGTTTTTTAAGTCAGAAGTGAAAGGCTACGGCTCAACCGTAGTAAGCTTTTGAAACTAGAGAACTTGAGTGCAGGAGAGGAGAGTAGAATTCCTAGTGTAGCGGTGAAATGCGTAGATATTAGGAGGAATACCAGTAGCGAAGGCGGCTCTCTGGACTGTAACTGACACTGAGGCACGAAAGCGTGGGGAGCAAACAGG
+
@<FFECFGDGGGGAFFF9ECGG@FEFEFEGGGGGGGGGGF@CGGEFC@C,8,CGGGGFDGCCGGGGDEFGGGGGFGGCFGFFGGGGAFEEBFEEDEDFEGG@B8>BE?<E==CFD:FD8F+::::CFFGGGCFGGG7>@BFF@FGGGCF:CFCFFFGCC7@EC778#EC*6;FFEGCEGFF:C<>C6CE5CFFF:21#C#-88#GC#FG:EG5:#97:::CFGG?BFFFFDFGGFFEC@5=?@FDCGF=@B<GFBC@FCGECGF@FC?FGF=@8EADFFGGGECGGDCGGGEAFFGGFFGGCGGGGGGFCCCGGFF9GFDGF??GGGGGE<F<AFBFGGGGGGGGGGGGFEFECFEGEGFGGGGGEGGGGGFEGGGGGGGCGGEGGGGGGGGGGGGGGGGGF
@EGRNA1_283
TGGGGAATATTGCGCAATGGGGGAAACCCTGACGCAGCAACGCCGCGTGGGTGATGAAGGTCTTCGGATTGTAAAGCCCTGTTTTCTGGGACGATAATGACGGTACCAGAGGAGGAAGCCACGGCTAACTACGTGCCAGCAGCCGCGGTAATACGTAGGTGGCAAGCGTTGTCCGGATTTACTGGGCGTAAAGAGTATGTAGGTGGGCATTTAAGTCAGATGTGAAATTCCCGGGCTTAACCTGGGAGCTGCATTTGATACTGGGTGTCTAGAGTGCAGGAGAGGAAAGTGGAATTCCTAGTGTAGCGGTGAAATGCGTAGAGATTAGGAAGAACACCAGTGGCGAAGGCGGCTTTCTGGACTGTAACTGACGCTGAGGCACGAAAGCGTGGGGAGCAAACAGG
+
FFFGGGGGGGGGGGGGGGGGGGGGGGGGGGGGGGGGGGGGGGGGGGGGGGGGGGGGGGGGGGGFGGGDGGFGGGGGGGG8FFDFGGGGGGGGGGGGGGGGGGGGGGGGGGGGEGGGGGG>DGGGGDGGGGGGGGGGCFGGFGGGGGGGGDGGGF@BFGGGGGGFGGGGGGEGGGGGGGGGGFFGGCGGEGGGCCDFGFFGGGGFFGGGGFGGFGFGFFGFGFGGGFGGFFFFFFGGGFGFGEGGFFFFFGGFFBGGGGGGGFFFFFAFGGGGFGGGGGGGDGGGGGGGGGGGGGGGFFDFGGGGEGGGGGGGGGGGGGGGGFGGFGGGGGGGGGGGGGGGGGGGGGGGGGGGGGGGGGGGGGGGGGGGGGGGGGGGGGDCGGGGGGGGGGGGGGGGGGGGGGGG
@EGRNA1_284
TGGGGAATATTGCACAATGGGCGAAAGCCTGATGCAGCAACGCCGCGTGAGCGATGAAGGCCTTCGGGTCGTAAAGCTCTGTCCTCAAGGAAGATAATGACGGTACTTGAGGAGGAAGCCCCGGCTAACTACGTGCCAGCAGCCGCGGTAATACGTAGGGGGCTAGCGTTATCCGGAATTACTGGGCGTAAAGGGTGCGTAGGTGGTTTTTTAAGTCAGAAGTGAAAGGCTACGGCTCAACCGTAGTAAGCTTTTGAAACTAGAGAACTTGAGTGCAGGAGAGGAGAGTAGAATTCCTAGTGTAGCGGTGAAATGCGTAGATATTAGGAGGAATACCAGTAGCGAAGGCGGCTCTCTGGACTGTAACTGACACTGAGGCACGAAAGCGTGGGGAGCAAACAGG
+
GGGGGGGGGGGGGGGGGGGGGGGGGGGGGGGGGGGGGGGGGGGGGGGGGGGGGGGGGGGGGGGGGGGGGGGGGGGGGGGGGGGGGGGGGGGGGFGGGGGGGGGGGGGGGGGGFGGGGGGFGGGGGGGGGGGGGGGFFGGGGGGGGGGGGGGGBBFFFFGGGGGGGGGGGGGGGGGFFGGGGGGGGGGGFGGGGGGCEDECDDDGGGGEFEFGGFFFFGGFECFGFFCFFBDGFGGGGGGGDGGFFGGGGFFCFGDGFGGGGGGGGGGGGGFGGGGGGGG?DGE=88GFGGGGGFFGGGGGGGEEDGGGGGGGGGGGGGGGGGGGGGGGGGGGGGGGGCECGGGGGGEGGGGGF<CGGGGGGGGGGGGGGGGGGGGGGCGGGGGGGGGGGGGGGGGGGGGGGGG
@EGRNA1_285
TGAGGAATATTGCGCAATGGGGGAAACCCTGACGCAGCAACGCCGCGTGAGTGATGAAGGCCTTAGGGTTGTAAAGCTCTGTTATCTGGGACGATAATGACGGTACCAGAGGAGGAAGCCACGGCTAACTACGTGCCAGCAGCCGCGGTAATACGTAGGTGGCGAGCGTTGTCCGGATTTACTGGGCGTAAAGAGTGCGTAGGCGGATGTTTAAGTGAGATGTGAAATACCCGAGCTCAACTTGGGTGCTGCATTTCAAACTGGGCATCTAGAGTGCAGGAGAGGAAAGCGGAATTCCTAGGGTAGCGGTGAAATGCGTAGAGATTAGGAAGAACACCAGTGGCGAAGGCGACTTTATGGACTGTAACTGACACTGAGATACGAAAGCGTGGGTAGCAAACAGG
+
GG,EFGGGGGGGGGGGGGFGGGGGGGGGGGGGGGGGGGGGGGGGGGGGGFGGGGGGGGGGGGFGGGGGGGGGGGGGGGGGGGCGGGGGGGGGGGGGGGGGGGGGGGGGFDFGGGGGGGGGGGGGGGGGGGGGGGGGGGGGGGGGGDGGEGFDGGGFGGGGGGGGCGGGCEECFGGGGGEFGGGGGGG#GGGGGGGGGGGGCDGGEGEDG?FGGGGG#GGGGGGGGGGGGGGC@GGGFGGFFFDFFFFGFF#FFFGFFFGFGFFFFFF@FF=+,D8=6,6DAGFDFDGEE8EF?GDF>@@,,,8E7CCAE9E;EGEGE>9F@499GGFFFE??CGFECF<F:CGFGGGGGGGFEB,<,EFGDFFECFGGGGGFCGGGCGCGFGGGGGGGGGGFGGGGGGGGGGGG
@EGRNA1_286
TGGGGAATATTGCACAATGGGCGAAAGCCTGATGCAGCAACGCCGCGTGAGTGATGAAGGCCTTCGGGTCGTAAAACTCTGTCCTCAAGGAAGATAATGACGGTACTTGAGGAGGAAGCCCCGGCTAACTACGTGCCAGCAGCCGCGGTAATACGTAGGGGGCTAGCGTTATCCGGATTTACTGGGCGTAAAGGGTGCGTAGGTGGTTTCTTAAGTCAGGAGTGAAAGGCTACGGCTCAACCGTAGTAAGCTCTTGAAACTGGGAAACTTGAGTGCAGGAGAGGAAAGTGGAATTCCTAGTGTAGCGGTGAAATGCGTAGATATTAGCAGGAACACCAGTAGCGAAGGCGGCTTTCTGGACTGTAACTGACACTGAGGCACGAAAGCGTGGGGAGCGAACAGG
+
FGGGGGGGGGGGGGGGGGGGG8FEGGEDGGGGGGGGGGFGGGGGGGGFG>FGGCGGGGGGGGGGGGGGGGGGGGFGGGGGGGGGGGGGGGGGGGGGGGGFGGGGGGGGGFGGGGGGGGGGGGGGGG@DFGGGGGF#GGGGGGGGGGGGGGGG#ECFFFECEEDGGGGGGGGGGGGGCCCGGG#GFGGGEEFFGGGGGGFFDEGGGFGGGGGFFEGGGFGFCFFFGGFFFGGGGGG#CEEGGGGGGE?GGGDA:GGGFGFCGGFFFFDFGGGGGGGGGGGGGGGGGGGGGGFGGGGGGGGGGGGGGGGGGGGGG>GGGGGGGFGGFF@,GGGGFGGGGGGGGGGGGGGGDGGGGGGGGGGGGGGGGGGGGGGGGGGGGGGGGGGGGGFFCGGGGGGGGGGGGGG
@EGRNA1_287
TGGGGAATATTGCACAATGGGCGAAAGCCTGATGCAGCAACGCCGCGTGAGCGATGAAGGCCTTCGGGTCGTAAAGCTCTGTCCTCAAGGAAGATAATGACGGTACTTGAGGAGGAAGCCCCGGCTAACTACGTGCCAGCAGCCGCGGTAATACGTAGGGGGCTAGCGTTATCCGGAATTACTGGGCGTAAAGGGTGCGTAGGTGGTTTTTTAAGTCAGAAGTGAAAGGCTACGGCTCAACCGTAGTAAGCTTTTGAAACTAGAGAACTTGAGTGCAGGAGAGGAGAGTAGAATTCCTAGTGTAGCGGTGAAATGCGTAGATATTAGGAGGAATACCAGTAGCGAAGGCGGCTCTCTGGACTGTAACTGACACTGAGGCACGAAAGCGTGGGGAGCAAACAGG
+
GGGGGGGGGGGGGGGGGGGGGGGGGGGGGGGGGGGGGGGGGGGGGGGGGEGGGGGGGGGGGGGGGGDFGGGGGGGGGGGGGGGGGFGGFGGGGGGFGGGGGGDEFG9AFGGGGGEGGGGGGGGGGGGGGGGGGGGGGGFGGGGGGDFGEGGGFGGGGGGGGGGGGGGGCGGGDGGGGGGGFGGGGFGGGGDCDFGEFFGEDFGGGFGBFGGGGGECF<EFFFCFGFFFFEFFFGGDGFGFGFFCFFGFGGGD=GFFGGGGGGGGGGGGBFFGGGGGGGGGGGGFGGGGGFEGGGFGE@AFGGGGGEFGGGFGGGGGGEE;GFGGGGGGGGGGGGGGGGGDGGGGGGGGGGGGGGGGGGGGGGGGGGGGGGGGGGGGGGGGGGGGDGGGFGFFGGGGGGGGGGG
@EGRNA1_288
TGGGGAATATTGCGCAATGGGGGAAACCCTGACGCAGCAACGCCGCGTGAGTGATGAAGGTTTTCGGATCGTAAAACTCTGTCTTTGGGGACGATAATGTCGGTACCCAAGGAGGAAGCCACGGCTAACTACGTGCCAGCAGCCGCGGTAATACGTAGGTGGCAAGCGTTGTCCGGATTTACTGGGCGTAAAGAGTATGTAGGTGGGCATTTAAGTCAGATGTGAAATTCCCGGGCTTAACCTGGGAGCTGCATTTGATACTGGGTGTCTAGAGTGCAGGAGAGGAAAGTGGAATTCCTAGTGTAGCGGTGAAATGCGTAGAGCTTAGGAAGAACACCAGTGGCGAAGGCGACTTTCTGGACTGTAACTGACACTGAGATACGAAAGCGTGGGTAGCAAACAGG
+
GFGGCGGGGGFGGGGGDFGGGGGGGGGGGGEGGGGGGGGGGGGGGGGFGGGGGGGGDGGGGGGGGGGEGGGGD<AAGGGGGGGGGGGGGGGGGGGGCGF-CDFGGGGFGGGGFGGGGGGGGGGGGGGGFGGGGGGFGGGFGGGGGGGGGGC#GFCGGGGGGGG8D=BECFGGFGGGGGEFGGGG#@>C::EEFEFFCFGGGGDGGGGGDGFGFDFGGCFFF###CFGFGD#GFGFGGFDDAGFFGGGGGGFFGGG#GGEEBGGGGGF=FFGGFFFFAFEFE;8FGGGFECFAEFGGGGGGFE@7DGGGGGGGGFCGGGFF>?4,CGGGGGGGGFFE8GGEEGGFFEGGFFFEGFDGEGGGFFFFGGGGGGGFFGGGFGGGGGGGGGEGGGGGFCGGGGFF<GGG
@EGRNA1_289
TGGGGAATATTGCACAATGGGCGAAAGCCTGATGCAGCAACGCCCCGTGAGCGATGAAGGCCTTCGGGTCGTAAAGCTCTGTCCTCAAGGAAGATAATGACGGTACTTGAGGAGGAAGCCCCGGCTAACTACGTGCCAGCAGCCGCGGTAATACGTAGGGGGCTAGCGTTGTCCGGATTTACTGGGCGTAAAGGATGCGTAGGCGGGCATTTAAGTGAGATGTGAAATCCCCGGGCTTAACTTGGGGGCTGCATTTCAAACTGGGCATCTAGAGTGCAGGAGAGGAAAGCGGAATTCCTAGTGTAGCGGTGAAATGCGTAGAGATTAGGAAGAACACCAGTGGCGAAGGCGGCTTTCTGGACTGTAACTGACGCTGAGGCACGAAAGCGTGGGGAGCAAACAGG
+
GGGGGGGFGGGGGGGGGGGDEFGGGGGGGGGGGGGGFFGFGGGG+@BFG<FGGEGGGGGGGFGGGGGGGGGEGGGGGGGGFGGFGGGDFGGGFCFGGGGGGGGGGGGGGGGGGGGDFGFGFGGGGGGGGGGGGEGGGGGGGGGGGGGGDFGFFGGGGGGC#CFCFCEGGGGGGGGGEGGGGGG#GGGGGDEGGGDGGGGGEEGGDEGGGFGG?GFGFFGGCFFFFDFF#DDGGGGGGFGFEFFGFGFFD9FDFF?GFFF@9GGGGFF?FGGGGGGGGGGGGGGGGGGED?GGFFFCFGDGGGGGGGEF;9GGEGGGGGGGFFFF<FGGGGGGF?GFCCGFDGGGGGGGDCFF8GGGGGGFGGGGGGFECEDGGFCGGGGDGGGGGGGGGGGGGGGGGFGGGGGG
@EGRNA1_290
TGGGGAATATTGCGCAATGGGGGAAACCCTGACGCAGCAACGCCGCGTGAGTGATGAAGGTTTTCGGATCGTAAAACTCTGTCTTTGGGGACGATAATGACGGTACCCAATGAGGAAGCCACGGCTAACTACGTGCCAGCAGCCGCGGTAATACGTAGGTGGCAAGCGTTGTCCGGATTTACTGGGCGTAAAGAGTATGTAGGTGGGCATTTAAGTCAGATGTGAAATTCCCGGGCTTAACCTGGGAGCTGCATTTGATACTGGGTGTCTAGAGTGCAGGAGAGGAAAGTGGAATTCCTAGTGTAGCGGTGAAATGCGTAGAGATTAGGAAGAACACCAGTGGCGAAGGCGACTTTCTGGACTGTAACTGACACTGAGATTCGAAAGCGTCGGTAGCAAACAGG
+
GGGGGGGGGGGGGGGGGGGGGGGGGGGGGGGFGGGGGGGGGGGGGGGGGFGGGGGGGGGGGGGGGGGGGGGGGGGGGGGGGGGGGGGGGDEGGGGGGGGGGGGGGGGGGG,@FFGGGGGFGGGGGGGGGGGGGGFGGGGGGGGGGGGGGGGGGGGGGGGGGGGGGG#GGGGGGGGGG#GGGG#GGGGGGGEFFGGGGGGGGGGGGGGFGGGGGGGGGGGGGGGGGGEFF#FGGGGGGGGGFGGGFFFGFGFGGGGGGGGGGGG#GFFFGGGGFGGGGGFGGGGFGGGGFGGGGGGGGGGGD9GGGGGEGGGGGGGGGGGGGGGGGGGGGGGGGF<FFGGDGGGGGGGGGGGGGGGGGGGGGGGGGGGGGGGGGGGGGFFC,GGGGGGGFB+GGGGGGGGGGGGG
@EGRNA1_291
TGGGGAATATTGCGCAATGGGGGAAACCCTGACGCAGCAACGCCGCGTGGGTGATGAAGGTCTTCGGATTGTAAAGCCCTGTTTTCTGGGACGATAATGACGGTACCAGAGGAGGAAGCCACGGCTAACTACGTGCCAGCAGCCGCGGTAATACGTAGGTGGCGAGCGTTGTCCGGATTTACTGGGCGTAAAGGGTGCGTAGGCGGATGTTTAAGTGGGATGTGAAATCCCCGGGCTTAACCTGGGGGCTGCATTCCAAACTGGATATCTAGAGTGCAGGAGAGGAAAGCGGAATTCCTAGTGTAGCGGTGAAATGCGTAGAGATTAGGAAGAACACCAGTGGCGAAGGCGGCTTTCTGGACTGTAACTGACGCTGAGGCACGAAAGCGTGGGTAGCAAACAGG
+
DC@FCGCF<FAAC;F+@FEGFGG7FFFGGGGFEBFG:7FGGG7CE7FFCEFCGFFAEEFG<F,E,4=BBC=FFGGG9?F@FFBFF,<?A8D<F=:CCB@D?=+8DBF<=FD<B:FF<C>,@>5FFC>FFCFFC2@FGFGGGGGFECEC*=*?C?CBFCC<2;=E#GDC#998C9?E//:<:<#E#?CC:=EF??=>DDDC73#FFFFFAC<<7*@@=C>3EEB;#28#D>D@D?DB@>@A?7F<F0=6DDGF8D8GE8GGGGGGGGGDD?+GGFFDGFFFDFD8GD64+8;=E=9EFEE9GFGEEE8AEF@4:+=7GGGGGFFFGGDFEDGEC6??GGGGGGEECFE@GGFF@E8FGGC9<GGGGFCEEDGGFF@<EC@,GFCD7FFF@GEDFFFGGEFFCCCC
@EGRNA1_292
TGGGGAATATTGCGCAATGGGGGAAACCCTGACGCAGCAACGCCGCGTGAGTGATGAAGGTTTTCGGATCGTAAAACTCTGTCTTTGGGGACGATAATGACGGTACCCAAGGAGGAAGCCACGGCTAACTACGTGCCAGCAGCCGCGGTAATACGTAGGTGGCAAGCGTTGTCCGGATTTACTGGGCGTAAAGGGAGCGTAGGTGGATATTTAAGTGGGATGTGAAATACCCGGGCTTAACCTGGGTGCTGCATTCCAAACTGGATATCTAGAGTGCAGGAGAGGAGAGTGGAATTCCTAGTGTAGCGGTGAAATGCGTAGATATTAGGAAGAATATCAGTGGCGAAGGCGGCTCTCTGGACTGCAACTGACGCTGAGGCACGAAAGCGTGGGGAGCAAACAGG
+
GGGGGGGGGGGGGGGGGGGGGGGGGGGGGGGGGGGGGGGGGGGGGGGGGGGGGGGGGGGGFFGGGGGGGGGGGGGGGGGGGGGDCGGGGGGGGGGGGGGGGGGGGGGGGGGGGGGGGGGGGGGGGGGGGGGFGGB?FGGGGGGGDGGGGGGGGGGGGGGGGGGGGGGFGGGGGGGGGGGGGFFGGGGGGGGGGGGGGGGGGGGGGGGFGGGGGGGGGGGGGGFDFGGGGFGGGGFGGGGGGGGGGFGGGGFGGGGGGGGGGGGGGGGGGGGGGGGGGGGGGGGGGGGGGGFGGGFB8GFGGGGEGGGGGGGCGGGGGGGGGGGGGGGGGGGGGGGGGGGGGGGGGGGGGGGGGGGGGGGGGGGGGGGGGGGGGGGGGGGGGGGGGGGGGGGGGGGGGGGGGGGG
@EGRNA1_293
TGGGGAATATTGCGCAATGGGGGAAACCCTGACGCAGCAACGCCGCGTGAGTGATGAAGGTTTTCGGATCGTAAAACTCTGTCTTTGGGGACGATAATGACGGTACCCAAGGAGGAAGCCACGGCTAACTACGTGCCAGCAGCCGCGGTAATACGTAGGTGGCAAGCGTTGTCCGGATTTACTGGGCGTAAAGAGTATGTAGGTGGGCATTTAAGTCAGATGTGAAATTCCCGGGCTTAACCTGGGAGCTGCATTTGATACTGGGTGTCTAGAGTGCAGGAGAGGAAAGTGGAATTCCTAGTGTAGCGGTGAAATGCGTAGAGATTAGGAAGAACACCAGTGGCGAAGGCGACTTTCTGGACTGTAACTGACACTGAGATACGAAAGCGTGGGTAGCAAACAGG
+
EFGGDGFDFEEFGEGGGGGGGCGGGFGGGGGCGGGGGGGGGEG@FGGEEGGAFGFDGF?FE<?F<FG=FFGGGGFGGFFFGGFAFEGGGGGGGDCFFDGFGGGBDEDF@DGFFGEG@CFEGGGGG>FGFGFGG>CGFGGGGGGGGGGG*=FFCFFGFFGFGG#GGCEEB7#E9ECGGCC65</9AECECFEE<<EECBBCFCFEFEDGGFG77::FFFCDFFFFGGGFFA59DEED?FFFFFGFFFFFGGGGGGF@=5FFFFGFDGEDD?FDDFCGGGF??CGGDFFCGD;GE>F=E9,A=FGCEGGCGFFACEGGGFBDGFGFBF<FCGGGEFCFF<EGF7EFGGGGGEDDEFGF@@EDEEGFGGGGGGFCFDFFGGGFFGFFFFCGGGGFCGGGGGGECGGD
@EGRNA1_294
TGGGGAATATTGCGCAATGGGGGAAACCCTGACGCAGCAACGCCGCGTGAGTGATGAAGGCCTTAGGGTTGTAAAGCTCTGTTATCTGGGACGATAATGACGGTACCAGAGGAGGAAGCCCCGGCTAACTACGTGCCAGCAGCCGCGGTAACACGTAGGGGGCGAGCGTTGTCCGGAATTACTGGGTGTAAAGGGTGCGTAGGCGGCCTTGCAAGTCAGATGTGAAAGATCACGGCTTAACTGTGGTAAGCATTTGAAACTGTAAGGCTTGAGTGCAGGAGAGGAGAGTGGAATTCCTAGTGTAGCGGTGAAATGCGTAGATATTAGGAAGAATATCAGTGGCGAAGGCGGCTCTCTGGACTGCAACTGACGCTGAGGCACGAAAGCGTGGGGAGCAAACAGG
+
GGGGGGGGGGGGGGGGGGGGGGGGGGGGGGGGGGGGGGGGGGGGGGGGGGGGGGGFGGGGGGGGGGGGFGGGGGGGGGGGGFGGGGGGGGGGGGGGGGGGGGGGFGGGGGGGGGGGGFGGGGGGGGGGGGGGGGGGFGGGGFGGGGEGACGGGGGGGFGGGGGGGGGGGGGDFGEEDGFGGGGGGGGEEFFGGGDD>FGDGGGGGGFGFGGGGFGFFFFFFFFCFFFFFFGFGGGGGDGGGGGGGGGGFGCGGGGGGFFGFGGGGGGGGGGGGGGGGGFDFFGGGGGGGGGGFCGGGGGGGGGDGGGGGGGGEGGGGGGGCGGGGGGGGGGGGGGGGGGGGGGGGGGGGGGGGGGGGGGGFGGGEGGGFCGGGGGGGGGGGGGGGGGGGGGGGGGGGGGGGGG
@EGRNA1_295
TGGGGAATATTGCACAATGGGCGAAAGCCTGATGCAGCAACGCCTCGTGAGCGATGAAGGCCTTCGGGTCGTAAAGCTCTGTCCTCAAGGAAGATAATGACGGTACTTGAGGAGGAAGCCCCGGCTAACTACGTGCCAGCAGCCGCGGTAATACGTAGGGGGCTAGCGTTATCCGGAATTACTGGGAGTAAAGGGTGCGTAGGTGGTTTTTTAAGTCAGAAGTGAAAGGCTACGGCTCAACCGTAGTAAGCTTTTGAAACTAGAGAACTTGAGTGCAGGAGAGGAGAGTAGAATTCCTAGTGTAGCGGTGAAATGCGTAGATATTAGGAGGAATACGAGTAGCGAAGGCGGCTCTCTGGAATGTAACTGACACTGAGGCACGAAAGCGTGGGGAGCAAACAGG
+
;CFEFE,@CEF9@FGAEGFC,6C7@FFGFFF8EGGFGFFCDC@F:8@C=,CEF+E:FE<F<CCCGFEFFG>FC8BFFD89<F9F?FGGCF<AFGFFCFFECGG=FFFEGGB,A>BCFEGF<FCEFEF7FGFG:F,FECEFGGCFCFFFEBE@FFGGFGE#BE@B=C#GGD5E#CEC@9BCG##EF5#9*:#FGGD:DCGCGGE<C<:C0:C#C6EEFCC;C?=FDF7#<CC6#:95>E>FCDE=>:>B7@@=6GFFF6=#=@?2@>FF6AB8D84+FFFE=FD@,=9=,@49948EE9,@,>+>C@B=9FAFC:>:C,,@;A<F<<<F<EA,C@F8,<CEF@,EC,+CFEDB,<,E9C<C,CCFFFEFCF<CE<FFF:8EFDGGGEFF@7GFFC,8FEFD<DF
@EGRNA1_296
TGGGGAATATTGCACAATGGAGGAAACTCTGATGCAGCGACGCCGCGTGAGCGATGAAGGTCTTCGGATCGTAAAGCTCTGTCCTAAGGGAAGATAGTGACGGTACCTTAGGAGGAAGCCCCGGCTAACTACGTGCCAGCAGCCGCGGTAACACGTAGGGGGCGAGCGTTGTCCGGAATTACTGGGTGTAAAGGGTGCGTAGGCGGCCTTGCAAGTCAGATGTGAAAGATCACGGCTTAACTGTGGTAAGCATTTGAAACTGTAAGGCTTGAGTGCAGGAGAGGAGAGTGGAATTCCTAGTGTAGCGGTGAAATGCGTAGATATTAGGAAGAATATCAGTGGCGAAGGCGACTTTCTGGACTGTAACTGACACTGAGATACGAAAGCGTGGGTAGCAAACAGG
+
GGGGGGGGGGGGGGGGGGGGGGGGGGGGGGGGGGGGGGGGGGGGGGGGGGGGGGGGGGGGGGGGGGGGGGGGGGGGGGGGGGGGGGGGGGGGGGGGGGGGGGGGGGGGGGGGGGGGGGGGGGGGGGGGGGGGGGGGGGGGGGGGGGGGGGGGGGGGGGGGGGGGGGGGGGGGGGGGGGGGGGGGGGFGFGGGGGGFDDDFFGFGGGGGGFFFF@FFFFFFFFFFFFFFFFGFFFFGGGGGGGGGGFGGGGGGGGGGGGGGGGGGGFGGGGGGGGGGGGGGGGGGGGGGGGGGGGEGGGGGGGGGGGGGGGGGGGGGGGGGGGGGGGGGGGGGGGGGGGGGGGGGGGGGGGGGGGGGGGGGGGGGGGGGGGGGGGGGGGGGGGGGGGGGGGGGGGGGGGGGGGG
@EGRNA1_297
TGGGGAATATTGCGCAATGGGGGAAACCCTGACGCAGCAACGCCGCGTGAGTGATGAAGGTTTTCGGATCGTAAAACTCTGTCTTTGGGGACGATAATGACGGTACCCAAGGAGGAAGCCACGGCTAACTACGTGCCAGCAGCCGCGGTAATACGTAGGTGGCAAGCGTTGTCCGGATTTACTGGGCGTAAAGAGTATGTAGGTGGGCATTTAAGTCAGATGTGAAATTCCCGGGCTTAACCTGGGAGCTGCATTTGATACTGGGTGTCTAGAGTGCAGGAGAGGAAAGTGGAATTCCTAGTGTAGCGGTGAAATGCGTAGAGATTAGGAAGAACACCAGTGGCGAAGGCGACTTTCTGGACTGTAACTGACACTGAGATACGAAAGCGTGGGTAGCAAACAGG
+
FFGGGGGFCFGFGFGCEGFFGCGGGGGGGGGCGGGGGFFGGGGGGDGBFFGGGGGGDGFFG9FFGGCFEGGGFGGGGGGGGGGFGGGCGDDFGGGGGGG<FFGGGGGGFGC7BFDGGGGGDFGGGGD@EGGGGGGGGGFGGCFCBGGGE8CF9CGGF=E;9@FFFFGE;EGGGGGDC9CF?FFGC8FCGA;<7:EGCGGFBFFFFGGGCGFFCC>@FFFBFFFF?B?FBAFGFBFDFFFDDFFGGFFDCFFGGGDGGDFFBGGGGFFFGFGFCDGGGGGGGFFGGGGGGGGFEFE8EDFFFGECEGDGGGFGEBDGGGGGFF9AFFGGFGGEGF@C<FGECGDGGGGCGFGF@CCEGFGGGF<FFGFF9AFCCB<AGGGFEEFFF@7EF<F,GGGFFD9GGGFG
@EGRNA1_298
TGGGGAATATTGCGCAATGGGGGAAACCCTGACGCAGCAACGCCGCGTGAGTGATGAAGGTTTTCGGATCGTAAAACTCTGTCTTTGGGGACGATAATGACGGTACCCAAGGAGGAAGCCACGGCTAACTACGTGCCAGCAGCCGCGGTAATACGTAGGTGGCAAGCGTTGTCCGGATTTACTGGGCGTAAAGAGTATGTAGGTGGGCATTTAAGTCAGATGTGAAATTCCCGGGCTTAACCTGGGAGCTGCATTTGATACTGGGTGTCTAGAGTGCAGGAGAGGAAAGTGGAATTCCTAGTGTAGCGGTGAAATGCGTAGAGATTAGGAAGAACACCAGTGGCGAAGGCGACTTTCTGGACTGTAACTGACACTGAGATACGAAAGCGTGGGTAGCAAACAGG
+
GGGGGGGGGGGGGGGGGGGGGGGGGGGGGGGGGGGGGGGGGGGGGGGFGGGGGGGGGGGGGEGGGGGGGGGGGGGGGGGGGGGGGGGGGGGGGGGGGGGGGGGGGGGGGGGGGGGGGGGGGGGGGGGGGGGGGGGGGGGGGGGGGGGGGGGGGGGFGGGFGGGGGGGGGFGGGGGGDGGGGGGGGGGGEGGEG<DCGFGGGGGGGGGGGGGGGGFGGGGFGFGFFFFFFFGGGGFFFGGGGGFFGFDFFGGFGFGCFFGFFCCGGGGGGGGGGGFGGGGGGGGGGGGGGGGGGGGGGGGGGGGGGGGGGGGGGGGGGGGGGGGGGGGGGGGGGGGGGGGGGGGGGGGGGGGGGGGGGGGGGGGGGGGGGGGGGGGGGGGGGGGGGGGGGGGGGGGGGGGGGGGG
@EGRNA1_299
TGAGGAATATTGGTCAATGGGCGAGAGCCTGAACCAGCCAAGTAGCGTGAAGGATGACTGCCCTATGGGTTGTAAACTTCTTTTATAAAGGAATAAAGTCGGGTATGCATACCCGTTTGCATGTACTTTATGAACAAGGATCGGCTAACTCCGTGCCAGCAGCCGCGGTAATACGGAGGATCCGAGCGTTATCCGGATTTATTGGGTTTAAAGGGAGCGTAGATGGATGTTTAAGTCAGTTGTGAAAGTTTGCGGCTCAACCGTAAAATTGCAGTTGATACTGGATGTCTTGAGTGCAGTTGAGGCAGGCGGAATTCGTGGTGTAGCGGTGAAATGCTTAGATATCACGAAGAACTCCGATTGCGAAGGCAGCCTGCTAAGCTGCAACTGACATTGAGGCTCGAAAGTGTGGGTATCAAACAGG
+
GGGGGGGGGGGGGGGGGGGGGGGGGGGGGGGGGGGGGGGGGGGGGGGGGGGGGGGGGGFFGGGGCGGGGFEGGGGGGGGGGGGGFGGGGGGGGGGGGGGGGGGGGGGGGGGGFFGGGGGGGGGGGGGGGGGGGG,CFFGFGGGGGGGGGGGGGGGGGGGGGGGGGGGGGGGGGGGGDGGGGGGGGEGGGGGGGBCEEEECFDGGGGFFGGFGGFGGGGGFFFFFFFFFFFFGFFFFGGFFGFGFGGFFGFGGGFGGGGGGGGDGGFFGGGGGFGGGGGGGGGGGGGFGFGGGGGGGGGGGGGGGGGGGGGGGGGGGGGGGGGGGEDGGGGGGGGGGGGGFGGGGGGGGGGGGGGGGGGGGGGGGGGGGGGGGGGGGGFGFGGGGGGFGGGGGGGFGGGGGGGGGGFFFGGGGGGGGFGGGGGGG
@EGRNA1_300
TGGGGAATATTGCACAATGAGCGAAAGCCTGATGCAGCAACGCCGCGTGAGCGATGAAGGCCTCCGGGTCGTAAAGCTCTGTCCTCAAGGAAGATAATGACGGTACTTGAGGAGGAAGCCCCGGCTAACTACGTGCCAGCAGCCGCGGTAATACGTAGGGGGCTAGCGTTATCCGGAATTACTGGGCGTAAAGGGTGCGTAGGTGGTTTTTTAAGTCAGAAGTGAAAGGCTACGGCTCAACCGTAGTAAGCTTTTGAAACTAGAGAACTTGAGTGCAGGAGAGGAGAGTAGAATTCCTAGTGTAGCGGTGAAATGCGTAGATATTAGGAGGAATACCAGTAGCGAAGGCGGCTCTCTGGACTGTAACTGACACTGAGGCACGAAAGCGTGGGGAGCAAACAGG
+
GGGGGEGGFGGGGGGGGGG,EFGGGGGGGGGGGGGGCEFGGEECCGGGGGGGFGGGGGGGGGG8FGGGGGGGGGGGGGGFGGGGGGGGGGCFEGGDGGGGGGGGGGDGGGGGGGGGFGGGGEGFGDGGGGGGDFFGGGGGGGGGGGGGG@FGGGGFFFCEFGGGGGGGEEEGGGGG??CFGGFGFGGGG5DFEFFGGGGFFFFFFGB@F=FEEFFFGGGGGGGFFFCFAGGFGDFDGGGFFFF@GGFGGGFBFFFFDFF9GGGFDAFFDGDGGGGGFGGGGGGGGGGFGGFGGGE@F?GGGGGGGGGFFECGE:CDE@,F;EFAGGGGGGGGGGGFECF7GGGGC7EGEGFEFFE:AGGGFFFGEEFGFEFFGGGGGDGGGGFGGGGGGGGGGGGGGGGCGGC
@EGRNA1_301
TGGGGAATATTGCACAATGGGCGAAAGCCTGATGCAGCAACGCCGCGTGAGCGATGAAGGCCTTCGGGTCGTAAAGCTCTGTCCTCAAGGAAGATAATGACGGTACTTGAGGAGGAAGCCCCGGCTAACTACGTGCCAGCAGCCGCGGTAATACGTAGGGGGCTAGCGTTATCCGGAATTACTGGGCGTAAAGGGTGCGTAGGTGGTTTTTTAAGTCAGAAGTGAAAGGCTACGGCTCAACCGTAGTAAGCTTTTGAAACTAGAGAACTTGAGTGCAGGAGAGGAGAGTAGAATTCCTAGTGTAGCGGTGAAATGCGTAGATATTAGGAGGAATACCAGTAGCGAAGGCGGCTCTCTGGACTGTAACTGACACTGAGGCACGAAAGCGTGGGGAGCAAACAGG
+
GGGGGGGGGGGGGGGGGGGGGGGGGGGGGGGGGGGGGGGGGGGGGGGGGDGGGDGGGGGGGGGGGGGGGGGGGGGGGGGGFGGGGFEEFFGGGGGGGGGGGGGGGEGCFGGGGGGGCFGGGGGGGGGFFGGGGGGGGGG#GFGFGGGG#GGGGGGGGGGGGGGGGGGGGGDGDGGEGGFGFGFGGGGGEGDFGGGFGGGFFFECFG=:C=>EFFFFFFFFFFFFFFFFFFGDFFFGFGGGDGGGGFGFFD7FDCGFCGFFGFFF@E9GGDGGGGGGGGGGGGGGGGGGGGGFFFGGFGGGEGGGECDGGDFDGGGGGFFEFDGGGGGGGGGGFGGGGGGGGGGGGGGGGGGGGGGGGGGGGGGGGGGGGGGGGGGGGCGGGGGGGGGGGGGGGGGGGGGGGGG
@EGRNA1_302
TGGGGAATATTGCACAATGGGCGAAAGCCTGATGCAGCAACGCCGCGTGAGCGATGAAGGCCTTCGGGTCGTAAAGCTCTGTCCTCAAGGAAGATAATGACGGTACTTGAGGAGGAAGCCCCGGCTAACTACGTGCCAGCAGCCGCGGTAATACGTAGGGGGCTAGCGTTATCCGGAATTACTGGGCGTAAAGGGTGCGTAGGTGGTTTTTTAAGTCAGAAGTGAAAGGCTACGGCTCAACCGTAGTAAGCTTTTGAAACTAGAGAACTTGAGTGCAGGAGAGGAGAGTAGAATTCCTAGTGTAGCGGTGAAATGCGTAGATATTAGGAGGAATACCAGTAGCGAAGGCGGCTCTCTGGACTGTAACTGACACTGAGGCACGAAAGCGTGGGGAGCAAACAGG
+
GGGGGGGGGGGGGGGGGGGGGGGGGGG,EFGGGGGGGGGGGGGGGGGGGGGGFGGGGGGGGGGGGGGGGGGGGGGGGGGGGGGGGGGGGGGGGGGGGGGGGGGGGGGGGGGGGGGGGGGGGGGGGGGGGGGGGGGGGGGGGGGFGGGGGGGGGGGGGCGGGGGGGGF#EFFGGGGDEGGGGGGGGGGGGGGGGFG@EEGEGGGGGG>@CFGGGGGGGFGFFFFFGGGGGGFGGGGGGGGGFGFEFGFFGFFFFFGFD#FGGGGGGGGGFFFGGGGGGGGGGGGGGGGGGGGGGDGGGGGGGGGGGGGGGGGGEGDGGGGGF9FAFGGGGGGGGGFGGGGGGDGGGGGGGGGGGGGGGGGGGGGGGGGGGGGGGGGGGGFGFFGGGGGGGGGGGGGGGGGGGGG
@EGRNA1_303
TGGGGAATATTGCGCAATGGGGGAAACCCTGACGCAGCAACGCCGCGTGAGTGATTAAGGTTTTCGGATCGTAAAACTCTGTCATTAGGGACGATAATGACGGTACCTAATGAGGAAGCCACGGCTAACTACGTGCCAGCAGCCGCGGTAATACGTAGGTGGCAAGCGTTGTCCGGATTTACTGGGCGTAAAGAGTATGTAGGTGGGCATTTAAGTCAGATGTGAAATTCCCGGGCTTAACCTGGGAGCTGCATTTGATACTGGGTGTCTAGAGTGCAGGAGAGGAAAGTGGAATTCCTAGTGTAGCGGTGAAATGCGTAGAGATTAGGAAGAACACCAGTGGCGAAGGCGACTTTCTGGACTGTAACTGACACTGAGATACGAAAGCGTGGGTAGCAAACAGG
+
GGCFGGGGGGGGGGFGGFGGGGGGGGGGGGGGGGGGGGGGGGGGGGGFEGGFGFF,CFFGGGGGGGGGGGGGGGGGGGGGGGGAFGGGGGGGGGGGGGGGGGGGGGGGGGGGGCEGGGGGFGGGGGGGGGFC>EFDF>CFG,#DEGGG<EECGGGFFGGGGFGG#GGGCEB<7FDFCEGDCFGFGGGGG?EGGGGGG?;FFFFED>FEFFF>A=?FGD?BEECFFFCDDDBGFFGFGFFFGGGGGGGFFGGGGFGGGGGGGGGGGGFCCGGGGGGG?GGGGGGGGGGGGGGGGGGGGFFGGGGGDGCAGGGGGEGGGGGGGGGGGGGGGFEF@FFEGFFF@FC,GGGGGGGGGGGGGGGGFGGGGGGGGGGGFFGGGGFEFGGGGFGGGGGGGGGGGGGGGGGG
@EGRNA1_304
TGGGGAATATTGCGCAATGGGGGAAACCCTGACGCAGCAACGCCGCGTGAATGAAGAAGGCCTTAGGGTTGTAAAGTTCTGTCATATGGGAAGATAATGACGGTACCATATGAGGAAGCCACGGCTAACTACGTGCCAGCAGCCGCGGTAATACGTAGGTGGCAAGCGTTGTCCGGATTTACTGGGCGTAAAGAGTATGTAGGTGGGCATTTAAGTCAGATGTGAAATTCCCGGGCTTAACCTGGGAGCTGCATTTGATACTGGGTGTCTAGAGTGCAGGAGAGGAAAGTGGAATTCCTAGTGTAGCGGTGAAATGCGTAGAGATTAGTAAGAACACCAGTGGCGAAGGCGACTTTCTGGACTGTAACTGACACTGAGATACGAAAGCCTGGGTAGCAAACAGG
+
GGGGECFGGGGGGGGEGGGGGGGGGGGGGGGGGGGGGGGGGGGGDGGGGGGGGFGGGGGGGGDFFGGGGGGCAFGGGGGGFGGGGGFFGGGGGGGGGGGGGGGGGGGGGGGGGGGGGGGGGGGGGG+@CFFGCG?FCGFGFGGFGG7:FGEGGGGGGGGCCFGGFGGGE8CCFGGGGEGGGGGFCFG4?CCGGFFFFFGCFFF><DGFGGFGGFA>FGGFFFFFFFAGGGGGFGC#D?FF==FBFF5CDFCEFFGDGGFFCGGGGGGGGGFDDCGF?F8FGGFDE8DCFFAGFGFFEGGFGGGE@EGGGGGGGGGGGGGGGGFFGFF@4EGFGGBEDGGGF:CCGGGGGGGGGFAF<CFFFGGGGGGGGGGFGGGGF8GGFDF<?GFD,GGGGGGGGGFFGGGG
@EGRNA1_305
TGGGGAATATTGCGCAATGGGGGAAACCCTGACGCAGCAACGCCGCGTGAGTGATGAAGGTTTTCGGATCGTAAAACTCTGTCTTTGGGGACGATAATGACGGTACCCAAGGAGGAAGCCACGGCTAACTACGTGCCAGCAGCCGCGGTAATACGTAGGTGGCGAGCGTTGTCCGGATTTACTGGGCGTAAAGAGTGCGTAGGCGGATGTTTAAGTGAGATGTGAAATACCCGAGCTCAACTTGGGTGCTGCATTTCAAACTGGGCATCTAGAGTACAGGAGAGGGAAACGGAATTCCTAGTGTAGCGGTGAAATGCGTAGAGATTAGGAAGAACAACAGTGGCGAAGGCGGTTTCCTGGACTGTAACTGACGCTGAGGCACGAAAGCGTGGGTAGCAAACAGG
+
<FGCDGEGCEFFFFGGFDFCCFGGCEGGCGGG8FFFCFGGGDEGGC7::?7FCGGGG,FF4EEGGCF>FFE4,EFFFGFFFGFGGG9,?=F7:FFF+F<FFGGCFEFFFGGG8F7>FEG,5F<7*@FFGFFGDG8:FGD:C>B7FE#GEFGCCCC<<#FBFFGGC*>>2>:EGDE@;#FE;;C7E*8?9:#CEFC7C?EEEDED:CCAE6#F#FD5A<=CFG9CFCF#FG#:<+89CDFFF6F#FD>:8FEFFGFFFFF#1DD==C=:FGGGGDFFFFFA,@8GGGF=B@,=,EA:FCCGGGE>EC@4,,3,EEFF,F@4=EFE<GGGGGGF<EE<9C<F:B,BFCGEFBE8EB<<E@@FC,E;,ADFCCCFGGGCFD:,GEGDF7DGGGFDGFFACFFEFGFG
@EGRNA1_306
TGGGGAATATTGCGCAATGGGGGAAACCCTGACGCAGCAACGCCGCGTGAGTGATGAAGGCCTTAGGGTTGTAAAGCTCTGTTATCTGGGACGATAATGACGGTACCAGAGGAGGAAGCCACGGCTAACTACGTGCCAGCAGCCGCGGTAATACGTAGGTGGCGAGCGTTGTCCGGATTTACTGGGCGTAAAGAGTGCGTAGGCGGATGTTTAAGTGAGATGTGAAATACCCGAGCTCAACTTGGGTGCTGCATTTCAAACTGGGCATCTAGAGTGCAGGAGAGGAAAGCGGAATTCCTAGTGTAGCGGTGAAATGCGTAGAGATTAGGAAGAACACCAGTGGCGAAGGCGGCTTTCTGGACTGTAACTGACGCTGAGGAACGAAAGCGTGGGGAGCAAACAGG
+
FEFGGGGGFGGGGGGGGGGGGGGGGGGGGGGGGFGGGGGGGGGGGGGGGGGEGGGFGGGGGGGGGGGGGGGGGGGGGGGGFGGFGGFGGGFGGGGGEGGFGGGGD7DFGGGGFGGGGGGGGGGGGGGGGGG7FF#@@?FFGGCFG#GGCGGGG?FBFCE#GFF##GGGEB9EFGGGE>CC<EFGCFFGFEG@CFGGGG@CE==9CC;6:#EEFEFGGGFFFGGGFGFGGFFFECD77FGGGGCGGFCFGGFFFFFFFD=GGFFDC>:?;GGGFD6GGDGCGFGGGGGGGGEGGGFGGFE,F?EDGGGGGGGGGGEGFGGGGGGEFGGGGFCGGGGGGGGGGGGFGGGGGGGGGGGGGGGFCF<9,6@GGGGGGGDGGFC,FFGGGGGGGGGGGGGGGGGGGFGG
@EGRNA1_307
TGGGGAATATTGCGCAATGGGGGAAACCCTGACGCAGCAACGCCGCGTGAGTGATGAAGGTTTTCGGATCGTAAAACTCTGTCTTTGGGGACGATAATGACGGTACCCAAGGAGGAAGCCACGGCTAACTACGTGCCAGCAGCCGCGGTAATACGTAGGTGGCAAGCGTTGTCCGGATTTACTGGGCGTAAAGAGTATGTAGGTGGGCATTTAAGTCAGATGTGAAATTCCCGGGCTTAACCTGGGAGCTGCATTTGATACTGGGTGTCTAGAGTGCAGGAGAGGAAAGTGGAATTCCTAGTGTAGCGGTGAAATGCGTAGAGATTAGGAAGAACACCAGTGGCGAAGGCGACTTTCTGGACTGTAACTGACACTGAGATACGAAAGCGTGGGTAGCAAACAGG
+
GGGFEGGFFGGGGDGDGGGGGGGGGGGGGGGGGGGCGGGGGGGGGGGCCCGFGGGGGGGGG<FG9FGGGGGGGGGGGGGGGGGGGGGGGGGGGGGGGGGGGGGGGGGGGGGGGGGGFGGGGFGGGGGGGGGCFFFGGGGGGGFGG#GG:8CFGGG>BFE#BCCFGGG#CBCDFFGGEGGGGGGGGFGGC:CFC:C:A>EEF=B:FGGGGGFFFCE=9BFFFFFFF?FFFF>GFFFFFFFAGDGD?+#GFDCFC9GGFD@@8F<GGGGCD?FGFFD@6GFGFDGF8DE==FD9GGE8GFCFGGGGCGGFGGGGGEGGGGGFEFDFAFGGGGGGGGGFGGGGGGGGGGGGGGGGGGGGEGGGGGGGGGGGGGGGGGGFAGFGGGGGGFGGGGGCGGGGGGGGGGGG
@EGRNA1_308
TGGGGAATATTGCGCAATGGGGGAAACCCTGACGCAGCAACGCCGCGTGAATGAAGAAGGCCTTAGGGTTGTAAAGTTCTGTCATATGGGAAGATAATGACGGTACCATATGAGGAAGCCACGGCTAACTACGTGCCAGCAGCCGCGGTAATACGTAGGTGGCAAGCGTTGTCCGGATTTACTGGGCGTAAAGGATGCGTAGGCGGACATTTAAGTCAGATGTGAAATACCCGGGCTCAACTTGGGTGCTGCATTTGAAACTGGGTGTCTAGAGTGCAGGAGAGGAAAGCGGAATTCCTAGTGTAGCGGTGAAATGCGTAGAGATTAGGAAGAACACCAGTGGCGAAGGCGGCTTTCTGGACTGTAACTGACGCTGAGGCATGAAAGCGTGGGGAGCAAACAGG
+
GGGGGGGGGGGGGGGGGGGGGGGGGGGGGGGGGGGGGGGGGGGGGGGGGGGGGGGGGGGGGGGGGGGGGGGGGGGGGGGGGGGGGGGGGGGGGGGGGGGGGGGGGGGGGGGGGGGGGGGGGGGGGGGGGGGGGGGGGGGGGGGGGGGGEGGGGGGGGFGGGGGGGGGGGGGGGGGGDGGGGGGGGGGGGGGGGGGGGGGGGGGGGGGGGGGGGGGFGGGDFGFFGGFGGGGFGFGGGGGGGGGGFGFGFGGGGGGGGGGGGGGGGGGGGGGGGGGFGGGGGGGGGGGGGGGGGGGGGGGGGGGGGGGGGGGGGGGGGGGGGGGGGGGGGGGGGGGFGGGGGGGGGGGGGGGGGGGGGGGGGGGGGGGGGGGGGGGGGGGGGGGGGGGGGGGGGGGGGGGGGGGG
@EGRNA1_309
TGGGGAATATTGCGCAATGGGGGAAACCCTGACGCAGCAACGCCGCGTGAGTGATGAAGGCCTTAGGGTTGTAGAGCTCTGTTATCTGGGACGATAATGACGGTACCAGAGGAGGAAGCCACGGCTAACTACGTGCCAGCAGCCGCGGTAATACGTAGGTGGCGAGCGTTGTCCGGATTTACTGGGCGTAAAGAGTGCGTAGGCGGATGTTTAAGTGAGATGTGAAATACCCGAGCTCAACTTGGGTGCTGCATTTCAAACTGGGCATCTAGAGTGCAGGAGAGGATAGCGGAATTCCTAGTCTAGCGGTGAAATGCGTAGAGATTAGGAAGAACACCAGTGGCGAAGGCGGCTTTCTGGACTGTAACTGACGCTGAGGCACGAAAGCGTGGGGAGCAAACAGG
+
GGGGGGGGGGGGGGGGGGGGGGGGGGGGGGGGGGGGGGGGGGGGGGGGGGGGGGGGGGGGGGGGGGGGGGGGG,EFGFGGGEGGGGGGGGGGGGGGGGGFGGGG7FFGGGGGGGGGGGGGGFGGGGGGGGGGGGGGGGGGGGGGGGEA<=#GGGGFGGGGGGGGG1=EFFGGGGGGGGGGGGGGGGGGGGGGGFFFGGGGGGGFGGFFFFFGGEFCFGGGGFEFFGFGGGGGFDGGGGFGB#GGGGGGGFFFFF#FGFFGGGGGGGFFFFGGGGGGGFGGGGFD63*BGGFGGGGGGFEC92*BGGDGGGGGGGGGGGGEE55FFGGGGGGGGFGGGGGGGGGGGGFCCGGGGGGGGGGGFFGGGGGGGGGGGGGGGGGGGGGGGGGGGGGGGGGGGGGGGGGG
@EGRNA1_310
TGAGGAATATTGGTCAATGGACGAGAGTCTGAACCAGCCAAGTAGCGTGAAGGATGACTGCCCTATGGGTTGTAAACTTCTTTTATAAAGGAATAAAGTCGGGTATGCATACCCGTTTGCATGTACTTTATGAATAAGGATCGGCTAACTCCGTGCCAGCAGCCGCGGTAATACGGAGGATCCGAGCCTTATCCGGATTTATTGGGTTTAAAGGGAGCGTAGATGGATGTTTAAGTCAGTTGTGAAAGTTTGCGGCTCAACCGTAAAATTGCAGTTGATACTGGATGTCTTGAGTGCAGTTGAGGCAGGCGGAATTCGTGGTGTAGCGGTGAAATGCTTAGATATCACGAAGAACTCCGATTGCGAAGGCAGCCTGCTAAGCTGCAACTGACATTGAGGCTCGAAAGTGTGGGTATCAAACAGG
+
GG9FGGGGGGGGG-CFFGGGGGGDGGGFGGGGGGGGGGGGGGFGGGGGGGGGFFGGGGGGGGGGGGGGEFCFFGGGGGGGGGGGGGGGGGGGGGGGGGGGGGGGGGGGGGGGGGGGGGGGDGGGGGGFGGGGGCFGGGGGGGGGGGGGGGGGGGGGGGGGGG#GGGGGGGGGGGGGGG#GDFGGGGGC@ECGGFEEDEE>FGDDFGED>DF@FFGFGGGBEGFFFFFGFGFFFFFFFFFFFFFFAFFDFFFGFGGGGGGFFGGFGFGGGGGGGGGGGGGGGGGGGGGGGFFFGGGGFGGGGGGGGGG>CFD;FCGDGGGFGGGGDDGCFGGGGGGGGGGGGGGGGFGGGGGGGGGGGGGGGGGGGGGGGGGGGGGGGGGGGGGGGGGGGGGGGGGGGGF8GGGGGGEF@GGGGGFFGGGGGGGG
@EGRNA1_311
TGGGGAATATTGCACAATGGGGGAAACCCTGATGCAGCAACGCCGCGTGAGTGATGAAGGTCTTCGGATCGTAAAGCTCTGTCTTCAGGGACGATAATGACGGTACCTGAGGAGGAAGCCACGGCTAACTACGTGCCAGCAGCCGCGGTAATACGTAGGTGGCAAGCGTTGTCCGGATTTACTGGGCGTAAAGAGTATGTAGGTGGGCATTTAAGTCAGATGTGAAATTCCCGGGCTTAACCTGGGAGCTGCATTTGATACTGGGTGTCTAGAGTGCAGGAGAGGAAAGTGGAATTCCTAGTGTAGCGGTGAAATGCGTAGAGATTAGGAAGAACACCAGTGGCGAAGGCGACTTTCTGGACTGTAACTGACACTGAGATACGAAAGCGTGGGTAGCAAACAGG
+
GGGGGGGGGGGGGGGGGGGGGGGGGGGGGGGGGGGGGGGGGGGGGGGGGGGGGGGGGGGGGGGGGGGGGGGGGGGGGGGGGFGGGGGGGGGGGGGGGGGGGGGGGGGGGGGGGGGGGGGFGGGGGGGGFGGGGGGGFFGGGGGGGGGGFGGGGGGCFFGGGGGGGGGGEGGGGGGGECEEFGGGGG#GEGEFG9:<?#FDCGG#GGEFF4CFFCAC=FGFCF#DFFGFGFF@D#FG>FFFFFFFF?BGFGGGEGGFF=?@FGDFDGDD?CD====8GGGF;GD@8AGD9ACFGGGGGGFGGCGGEGGFGGGGGGGGGGGGFGGGGGGGGGGGGGGGGGGGGGGGGGGGGGGGGGGGGGGGGGGGDGGGGFGGGGGGGGGGGGGGGEGGGGGGGGGGGGGGGGGG
@EGRNA1_312
TGGGGAATATTGCACAATGGGCGAAAGCCTGATGCAGCAACGCCGCGTGAGCGATGAAGGCCTTCGGGTCGTAAAGCTCTGTCCTCAAGGAAGATAATGACGGTACTTGAGGAGGAAGCCCCGGCTAACTACGTGCCAGCAGCCGCGGTAATACGTAGGGGGCTAGCGTTATCCGGAATTACTGGGCGTAAAGGGTGCGTAGGTGGTTTCTTAAGTCAGAAGTGAAAGGCTACGGCTCAACCGTAGTAAGCTTTTGAAACTAAGAGACTTGAGTGCAGGAGAGGAGAGTAGAATTCCTAGTGTAGCGGTGAAATGCGTAGATATTAGGAGGAATACCAGTTGCGAAGGCGGCTCTCTGGACTGTAACTGACACTGAGGCACGAAAGCGTGGGGAGCAAACAGG
+
FGGGGGGGFGGFGGGGGGGGGGGGGGGGGGGGGGGGGGGGGGGGGGDGGGGGGGGGGGGGGGG8FGGGGGGFGGGGGGGGGGGGEGGGGGGDGFGGGGGGFGGEFGFGGGGGGGGGF@FFGGGGG:FFGGGGGGFGGGCCGGGGGEGDG7CGFGG<BFGGGGGGFGGGG>EEGGGGGGFGGGGGGGFGCED=<@C*:ED75CCDDF@CFGFGGEGBD?7DCG?GFFGFFFGFFFCDFGFFFGF>>?GGGGGGGFGGGGFFEFF>B?=FF?DGGGGGGGGFFAFFED8GGGGGGFGGGGGGGGGGGE9FGFDGGFEGGGGGGGGGGGGGFGCGF<<GGFGEDGGGGGGGGGDGFE9AGGFF99FDGGCCFC,<FEFGGGGFGGGGEGGGGGGGGGGGGGFGGGG
@EGRNA1_313
TGGGGAATATTGCGCAATGGGGGAAACCCTGACGCAGCAACGCCACGTGGGTGATGAAGGTTTTCGGATCGTAAAGCTCTGTCCTAAGGGAAGATAGTGACGGTACCTTAGGAGGAAGCCCCGGCTAACTACGTGCCAGCAGCCGCGGTAACACGTAGGGGGCGAGCGTTGTCCGGAATTACTGGGTGTAAAGGGTGCGTAGGCGGCCTTGCAAGTCAGATGTGAAAGATCACGGCTTAACTGTGGTAAGCATTTGAAACTGTAAGGCTTGAGTGCAGGAGAGGAGAGTGGAATTCCTAGTGTAGCGGTGAAATGCGTAGAGATTAGGAAGAACACGAGTGGCGAAGGCGACTTTCTGGACTGTAACTGACACTGAGATACGAAAGCGTGGGTAGCAAACAGG
+
FGGGGCCG<FGGGGGGGGFGGG>FGGGGGGGCECGGGGCFGGGC+?FDF,@>F<FGGFFGEEDFGGCCEEFEFFFGGGGGGGGGGGFF?F@FFGGGGFFFFGGG=CFDFFFFDEEG8<EFDGEFDGGGGGGGGGGGGGGGGGGGG:FGGGGGGGGFFC8CEGGG7:EGGEGGFG#G5E#FGD#CFG@ECFGFFFDGCGGECCEGDGD7EGGCFFGFFFC?CE#GDC2#9F7GGGFGGFD>=F=9F8@FFFFFF8DGFC@>@B?DGFD:GDD=8FD83+FFFGFE8FAFDGFGFFF===,=9ECCEEE9,,GFCFCDE;E4AEFEAGGGFGFGFB6A,F7EF@DEE@F7DGGDFFGFCF<EAAE@GFFCCFGGFGFFGGGGGCFF@DGGGGDFFGGFGEDFGGG
@EGRNA1_314
TGGGGAATATTGCACAATGGGCGAAAGCCTGATGCAGCAACGCCGCGTGAGCGATGAAGGCCTTCGGGTCGTAAAGCTCTGTCCTCAAGGAAGATAATGACGGTACTTGAGGAGGAAGCCCCGGCTAACTACGTGCCAGCAGCCGCGGTAATACGTAGGGGGCTAGCGTTATCCGGAATTACTGGGCGTAAAGGGTGCGTAGGTGGTTTTTTAAGTCAGAAGTGAAAGGCTACGGCTCAACCGTAGTAAGCTTTTGAAACTAGAGAACTTGAGTGCAGGAGAGGAGAGTAGAATTCCTAGTGTAGCGGTGAAATGCGTAGATATTAGGAGGAATACCAGTAGCGAAGGCGGCTCTCTGGACTGTAACTGACACTGAGGCACGAAAGCGTGGGGAGCAAACAGG
+
GGGGGGGGFFGGGGGGGGGGGGGGGGGGGGGGGGGGGGGGGGGGGGGGGGGGGGGGGGGGGFGGGGGGGGGGGGGGGGGGGDGGGGGGGGGGGGGGGGGGGGGGGGGFFGGGGGGGGGGGGGGGGCFGGGGGGGGGGGGGGGGGGGGGGGEGGGGBFGGEGGGGGGGGGGGGGGGGGGFGGGGGGGGGCFGGGFGFGGGFEGGFGGBEGFFGFFGGGGFGGGFGFFFGFGFGFGGGGGGGGGGGFGFGGGGGCGGGGGGGGFDAGGFGGFGGGGGGGDGGGGGGGGGGGGGGGFGGFE9FGGGGEGGGGGGDGGGGGFGGGGGGGGGGGGGGGGGGGFGGGGGGGGGGGGGGGGFGGGGFGGGGGGGGGGGFGGFGGGGGGGGGGGGGGGGGGGGGGGGGGGG
@EGRNA1_315
TGAGGAATATTGGTCAATGGACGAGAGTCTGAACCAGCCAAGTAGCGTGAAGGATGACTGCCCTATGGGTTGTAAACTTCTTTTATACGGGAATAAAGTGCAGTATGTATACTGTTTTGTATGTACCGTATGAATAAGGATCGGCTAACTCCGTGCCAGCAGCCGCGGTAATACGGAGGATCCGAGCGTTATCCGGATTTATTGGGTTTAAAGGGAGCGTAGGCGGATGCTTAAGTCAGTTGTGAAAGTTTGCGGCTCAACCGTAAAATTGCAGTTGATACTGGGTGTCTTGAGTACAGTAGAGGTAGGCGGAATTCGTGGTGTAGCGGTGAAATGCTTAGATATCACGAAGAACTCCGATTGCGAAGGCAGCCTGCTGGACTGTAACTGACGCTGATGCTCGAAAGTGTGGGTATCAAACAGG
+
GGFGGGGGGGGGGGGGGGGGGGGGGGGGGGGGGGGGGGGGGGGGGGGGGGGGGGGGGGGGGGGGGGGGGGGGGGGGGGGGGGGGGGGGGGGGGGGGGGGGGGGGGGGGGGGGGGGGGGGGGGGGGGGGGGGGGGFGGGGGGGGDGGGGGGDGGGFGGGCGGGGGGGGGGGGGGGGGGGGGGGGGEGFGGGGGGGGGECDCGF#FGCCDFEGGGGFGEGFFGFFFEFFFFFFFFFFEEFFFFFFAFFGGDGGGFGGFGGGGFGGGFGGGFGGGGGGGGGGGGGGGGGGDGGGGGGGGGGGGGGGGGGGGGGGGGGGFGGGGGGGGGGGGGGGGGGGGGGGGGGGGGGGGGGGGGGGGGGGGGEGGGGGGGGGGGGGGGGGGGGGGGGGGDGGGGGGGGGGGFGGGGGGGGGGGGFGGGGGGGGGG
@EGRNA1_316
TGGGGAATATTGCACAATGGGCGAAAGCCTGATGCAGCAACGCCGCGTGAGCGATGAAGGCCTTCGGGTCGTAAAGCTCTGTCCTCAAGGAAGATAGTGACGGTACCTTAGGAGGAAGCCCCGGCTAACTACGTGCCAGCAGCCGCGGTAACACGTAGGGGGCGAGCGTTGTCCGGAATTACTGGGTGTAAAGGGTGCGTAGGTGGTTTTTTAAGTCAGTTGTGAAAGTTTGCGGCTCAACCGTAAAATTGCAGTTGATACTGGATGTCTTGAGTGCAGTTGAGGCAGGCGGAATTCGTGGTGTAGCGGTGAAATGCTTAGATATCACGAAGAACTCCGATTGCGAAGGCAGCCTGCTAAGCTGCAACTGACATTGAGGCTCGAAAGTGTGGGTATCAAACAGG
+
GGGGGGGGGGGGGGGGGGGGGGGGGGGGGGGGGGGGGGGGGGGGGGGGGGGGGGGGGGGGGGGGGGGGGGGGGGGGGGGGGGGGGGGGGGGGGGGGGGGGGGGGGGDGGGGGGGGGGGGGGGGGGGGGGGGGGGGGGGGGGGGGGGGGGGGGGGGGGGGGGGGGGGGGGGGGGGGGGGGGGGGGGGGFGGGGGGGG#FBEGGGGGGGGGGDGGGGFGGGFGGGGG#FGGGGG#GGGGGGGGGGGGGGGGGGGGGGFGGGGGGGGGGGGGGGGGGGGGGGGGGGGGGGGDGGGGGGGGGFAGGGGGGGGGGGGGGGGGGGGGGGGGGGGGGGGGGGGGGGGGGGGGGGGGGGGGFGGGGGGGGGGGGGGGGGGGGGGGGGFDGGGFCB@GGGGGGGGGGGGGGGG
@EGRNA1_317
TGGGGAATATTGCACAATGGGCGCAAGCCTGATGCAGCCATGCCGCGTGTGTGAAGAAGGCCTTCGGGTTGTATAGCACTTTCAGCGGGGAGGAAGGCGATAAGGTTAATAACCTTGTCGATTGACGTTACCCGCAGAAGAAGCACCGGCTAACTCCGTGCCAGCAGCCGCGGTAATACGTAGGGGGCTAGCGTTATCCGGAATTACTGGGCGTAAAGGGTGCGTAGGTGGTTTTTTAAGTCAGAAGTGAAAGGCTACGGCTCAACCGTAGTAAGCTTGTGAAACTAGAGAAGTTGAGTGCAGGAGAGGATAGTAGAATTCCTAGTGTAGCGGTGAAATGCGTAGAGATTAGGAGGAATACCAGTAGCGAAGGCGACTTTCTGGACTGTAACTGACACTGAGATACGAAAGCGTGGGTAGCAAACAGG
+
GGGGGGGGGGGGGGGGGFGCFFCEGGGGCCFGGGGFGFFGGGGGGGGCEGGGGGGGGDFGG?CGCF>FFEECG,EFGGGGGGGGGGDGGGEGDGGGEGGDGGGG<DAFGGGGGGGGCFG7EECFGGGGGGGGFFGDGECFGGGFGGG*:EGGGCCFGDGGGFFDD0;CEGGGGG#GFFDFFG#DEEFCEGGFCEGGGGFGDGEFGGF?FGGGG=DGDFFG##FFE@C<9BFCE@#BCE=FFEBB;AEAEFGFGFGGADFGF;=F@#GDDFF=7GGD=5+FGDGGGGFD8@A*;?8FDDCGD96GGDD=,2+BFFFGGGFFGGDFE6*?DGGGGGGGGGECEEE9>;,GGGFAF=,ECGFGFF?GGGGGCEGGDGFGGFFGGGGGGGGFFDGGGGGGFFGFFGGGFED8CE7GGGGGGFFGGGGGGGFG
@EGRNA1_318
TGGGGAATATTGCACAATGGGGGAAACCCTGATGCAGCAACGCCGCGTGAGTGATGACGGTCTTCGGATTGTAAAGCTCTGTCTTTAGGGACGATAATGACGGTACCTAAGGAGGAAGCCACGGCTAACTACGTGCCAGCAGCCGCGGTAATACGTAGGTGGCAAGCGTTGTCCGGATTTACTGGGCGTAAAGGGAGCGTAGGTGGATATTTAAGTGGGATGTGAAATACCCGGGCTTAACCTGGGTGCTGCATTCCAAACTGGATATCTAGAGTGCAGGAGAGGAAAGGAGAATTCCTAGTGTAGCGGTGAAATGCGTAGAGATTAGGAAGAATACCAGTGGCGAAGGCGCCTTTCTGGACTGTAACTGACACTGAGGCTCGAAAGCGTGGGGAGCAAACAGG
+
GGGGGGGGGGGGGGGGGGGGGGGGGGGGGGGGGGGGGGGGGGGGGGGGGGGGGGGGGGGGGGGGGGGCFGGGGGGGGGGGGGGGGGGGGDFGGGGGGGGGGGGGGGGGGGGGGGGGGGGGGGGGGGGGGGGGGFGGGGGGGGGGGGGGGGGGGGGGGGGGGGGGCFGGDGGGGGGGGGDGGGG#GGGGCEGGGGFD>CGFDFFFFF<<EEEADFFFFGGGFGFFGGFFB;GFGFGGGGFFFF?GFGFCFFCFGFGGGGGGGGGCFCFCGGGGGGGGFGGFCGGGGGGGFGGGGGGGGGGGGGGGGGGGGGGGGGGGGGGGGGGGGGGGGGGGGGGGGGGGGGGGGGGGGGGFGFGGGGGGGGGGGGGGGGGGGGGGGGGGGGGGGGGGGGGGGGGGGGGGGGGG
@EGRNA1_319
TGGGGAATATTGCGCAATGGGGGAAACCCTGACGCAGCAACGCCGCGTGAGTGATGAAGGTTTTCGGATCGTAAAACTCTGTCTTTGGGGACGATAATGACGGTACCCAAGGAGGAAGCCACGGCTAACTACGTGCCAGCAGCCGCGGTAATACGTAGGTGGCAAGCGTTGTCCGGATTTACTGGGCGTAAAGAGTATGTAGGTGGGCATTTAAGTCAGATGTGAAATTCCCGGGCTTAACCTGGGAGCTGCATTTGATACTGGGTGTCTAGAGTGCAGGAGAGGATAGTGGAATTCCTAGTATAGCGGTGAAATGCGTAGAGATTAGGAAGAACACCAGTGGCGAAGGCGGCTTTCTGGACTGTAACTGACGCTGAGGCACGAAAGCGTGGGTAGCAAACAGG
+
FGGGGGGGGGGGGGGGGGGGGGGGGGGGGGGGGGGGGGGGGGGGGGGGGGGGGGGGGGGGGGGGGGGGGGGGG9BFGGGGGGGGGGGGGGGGGGGGGGGGGGGGGGGGGGGGGGGGGGGGGGGGGGGGGGGGGGGGGGGGGGGGGGG<=F##GGGGGGGGGGGGG#=FCGGGGGGGGGGGGGGGGGGGGGGEFDGGGGGGGGGGGGGGGGGGGGGGGGGGGFFFFFCGGFGGFGGGGGFGFGGGGGFGGGFFFF#FGGGGGGGGGGF;FFGGGGGGGGGGGGF==?*FGGGGGGGGGGGGE6*FGGGGGGGGGGGGGGGFC3,GGGGGGGGGGGGGGGGGGGGGGGGGGGGGGGGGGGGGGGGGGGGGGGGGGGGGGGGGGGGGGGGGGGGGGGGGGGGGGGGG
@EGRNA1_320
TGGGGAATATTGCGCAATGGGGGAAACCCTGACGCAGCAACGCCGCGTGAGTGATGAAGGTTTTCGGATCGTAAAACTCTGTCTTTGGGGACGATAATGACGGTACCCAAGGAGGAAGCCACGGCTAACTACGTGCCAGCAGCCGCGGTAATACGTAGGTGGCAAGCGTTGTCCGGATTTACTGGGCGTAAAGAGTATGTAGGTGGGCATTTAAGTCAGATGTGAAATTCCCGGGCTTAACCTGGGAGCTGCATTTGATACTGGGTGTCTAGAGTGCAGGAGAGGAAAGTGGAATTCCTAGTGTAGCGGTGAAATGCGTAGAGATTAGGAAGAACACCAGTGGCGAAGGCGACTTTCTGGACTGTAACTGACACTGAGATACGAAAGCGTGGGTAGCAAACAGG
+
GGGGGGGGGGGGGGGGG:FGGGGGGGGGGFFEGGGGGDFFGGGGGGG=FFFGGGGGGFGGFGGF9FF:FGEFFGGGGGGGGGGGGFGGGGGGGGGGGGGGDG7FFGGGEFGGGGEGGGGGGFGGDDGGDGDGGGGGGGGGGGGG@@FC@EGGGFGECDE@CC##GGE53CGGGGGGE#GEF#DFGG:CE<C<C#:097EF>>F#C@BC=CCEE@@E>FFDE=>@>FFFC==1D=DB<GGGGGGGF?6FFFE9DE@8EACE=CECGGGGGDD6?FD?8GEGCGFFFGFFGGFEFF==EGGGGGEC=GDGGGGGFEGGGGGGFGGGGGGGGGGGGFGGGGGGGGEFGGGCGGGGFGGGGGGFFGGGEGF<FGGGGGGGGGGGGGGGGGFGGGGGGGGGFGGGFGGG
@EGRNA1_321
TGGGGAATATTGCACAATGGGCGAAAGCCTGATGCAGCAACGCCGCGTGAGCGATGAAGGCCTTCGGGTCGTAAAGCTCTGTCCTCAAGGAAGATAATGTCGGTACTTGAGGAGGAAGCCCCGGCTAACTACGTGCCAGCAGCCGCGGTAATACGTAGGGGGCTAGCGTTATCCGGAATTACTGGGCGTAAAGGGTGCGTAGGTGGTTTTTTAAGTCAGAAGTGAAAGGCTACGGCTCAACCGTAGTAAGCTTTTGAAACTAGAGAACTTGAGTGCAGGAGAGGAGAGTAGAATTCCTAGTGTAGCGGTGAAATGCGTAGATTTTAGGAGGAATACCAGTAGCGAAGGCGGCTCTCTGGACTGTAACTGACACTGAGGCACGAAAGCGTGGGGAGCAAACAGG
+
FGGGGGGGGGGGGGGGGGGGGGGGGGGGGGCEFGGGGGGGGGGGGGGGGGGGGGGGGGGGGGGGGGGGGGGGG<EGGGGGGGFFGGGGGGGGGGGGGGG5CFEFGGGGGGFGGGGGGGGF=FGGGDGGGGGGGGGGGFGGGGGGGGGGGGGGGGGGGGGGGGG<6:FGEGGGGGGGGGGGGGG#GGGGGGGGGGGCDGDECEGGGGBCGGGGGFGGGGGFE9CFGFGGF?#D>DGGBEFFCDGGGGGFFGCCFFFFDFFFFFFFGFFFBD?GGGFCFFGGGFCGGFFGGGGGCGGGEE9GFEEECDGGGGFGGGGGGGGFE>,GGGGGGGFFAFFGGGGDGGGFEGGGGGGGFGG@GGCFFGFFGEFFGGEFGDGGGGDGGFGFEEEGGGFDFCGGGGGGGFG
@EGRNA1_322
TGGGGAATATTGCGCAATGGGGGAAACCCTGACGCAGCAACGCCGCGTGAGTGATGAAGGTTTTCGGATCGTAAAACTCTGTCTTTGGGGACGATAATGACGGTACCAGAGGAGGAAGCCACGGCTAACTACGTGCCAGCAGCCGCGGTAATACGTAGGTGGCAAGCGTTGTCCGGATTTACTGGGCGTAAAGAGTATGTAGGTGGGCATTTAAGTCAGATGTGAAATTCCCGGGCTTAACCTGGGAGCTGCATTTGATACTGGGTGTCTAGAGTGCAGGAGAGGAAAGTGGAATTCCTAGTGTAGCGGTGCAATGCGTAGAGATTAAGAAGAACATCAGTGGCGAAGGCGACTTTCTGGACTGTAACTGACACTGAGATACGAAAGCGTGGGTAGCAAACAGG
+
GGGGGGGGGGGGGGGEGGGFGGGGGGGGGGGGGEGGGGGGGGGGGGGGGGGGFDGFGGGGFGFGGGGGGGGGGGGGGGGGGGGGFFGGGGGGGGGGGGGGGGGGGGGGGGGGGGGGGGG@FFGGGGGGGGGGGG3>FGGGGGFGGGGDGGGGGGGFGGGCFGFGFGGG6>B:?EGGC?CEGGG#GGGGGDGCFFFGFGGECAFBECECGGFG#CFEFECFFFFGGCFDF9DFDGF<GGFFFGGGFDFFFFFFF?FFFFFGGGGGGFCGGGFGD8GF=CGGGGFDFFGFGGFCFFDFFGGGFFGGGCGFFA,,GGGFFEFGGGGGFFFAGGGGGGF?:GGGGGGGGGGGGGGGFGGEGFGGGFGGGGFGGGGFEFFFFGGGGGGFEGGCGGGGGGGGGGGGGGGG
@EGRNA1_323
TGGGGAATATTGCGCAATGGGGGAAACCCTGACGCAGCAACGCCCCGTGGGTGATGAAGGTCTTCGGATTGTAAAGCTCTGTTTTCTGGGACGATAATGACGGTACCAGAGGAGGAAGCCACGGCTAACTACGTGCCAGCAGCCGCGGTAATACGTAGGTGGCGAGCGTTGTCCGGATTTACTGGGCGTAAAGGGTGCGTAGGCGGATGCTTAAGTGAGATGTGAAATACCTAGGCTTAACTTAGGGGCTGCATTTCAAACTGGGCATCTAGAGTACAGGAGAGGGAAACGGAATTCCTAGTGTAGCGGTGAAATGCGTAGAGATTAGGAAGAACACCAGTGGCGAAGGCGGTTTCCTGGACTGTAACTGACGCTGAGGCACGAAAGCGTGGGTAGCAAACAGG
+
EFDFG@FGGFGFGFG+6@CCFEGGGGGFGGGGGGGGEGDFFCCC+@FCEF+@FFFDEEGCGGFEFEF:FGFEEGGGGGFFGGGGGEFGFGGECCGEEGGFGGGEB+=FD8DFC=>CFGD<<DC<FCBFCAGGF<FGFFFG@C#FGECFGEGF:9C#:EE##;FBFBEE#E>EG?45596ACCC#B@CEE=CF@=>CBDFA#A9=EBB5:ACFF#A=@CA;?F6EFFGCFFGGGGGGFGE@@FFFDD#GGGGGEDF?DD?C?GGGGGF9GGGGGGGFGFGGGGFGGFDFFGGGE@FA@FFFGGGGGGGGGFF9GGEGDGGGECGFE,GGGGGGGGEF?,FF@GGFGEGGGGEGFE?FFGGFFFGGGGFGGGGGGF<EFFFCFDGGGEGGGGGGGFFFCFGGGGGG
@EGRNA1_324
TGGGGAATATTGCGCAATGGGGGAAACCCTGACGCAGCAACGCCGCGTGAGCGATGAAGGCCTTCGGGTCGTAAAGCTCTGTCCTCAAGGAAGATAATGACGGTACCAGATGAGGAAGCCACGGCTCACTACGTGCCAGCAGCCGCGGTAATACGTAGGTGGCGAGCGTTGTCCGGATTTACTGGGCGTAAAGAGTGCGTAGGCGGATGTTTAAGTGAGATGTGAAATACCCGAGCTCAACTTGGGTGCTGCATTTCACACTGGGCATCTAGAGTGCAGGAGAGGAAAGCGGAATTCCTAGTGTCGCGGTGAAATGCGTAGAGATTAGGAAGAACACCAGTGGCGAAGGCGGCTTTCTGGACTGTAACTGACGCTGAGGCATGAAAGCGTGGGGAGCAAACAGG
+
EEG-@;@,C,CFGDG@:FFGGGG:BCDFGFFFGCGGC+C6=@7>@CEG>C:DF=FEF,FAFG@FF<:4EG:FC=<BFAFGG5?<<D,DFC8ABDFA<FGGGGGC<B=FF,=@C7FFFGGD@F<@FC+5>,@:@:<:>;:7B:FG:8:*=<BB49C9<CEC,BC#CD3B#;:;6<1E7.;C#<E@+0C??:E>@2=:82C7@9BCDEFEE<B:A*=DCBFFAEAE=C?@99<D=9DG>GCGF?#@>GGFEFFAAGFDEC#FGCDDGFFE8DGFD8CD=8FCFEE9E+E8G@;GFGFEEEECEE>=+GGFAFE4+:=F8,@@4,<99GFCF9FGGGFECFFFCF@@GFCFCGGGGEFGGEFCC6C9FFFEGGFC,E<CEECGGGFD,,@FC6:@;,EFDGDF@9@<
@EGRNA1_325
TGGGGAATATTGCGCAATGGGGGAAACCCTGACGCAGCAACGCCGCGTGAGTGATGAAGGTTTTCGGATCGTAAAACTCTGTCTTTGGGGACGATAATGACGGTACCCAAGGAGGAAGCCACGGCTAACTACGTGCCAGCAGCCGCGGTAATACGTAGGTGGCAAGCGTTGTCCGGATTTACTGGGCGTAAAGAGTATGTAGGTGGGCATTTAAGTCAGATGTGAAATTCCCGGGCTTAACCTGGGAGCTGCATTTGATACTGGGTGTCTAGAGTGCAGGAGAGGAAAGTGGAATTCCTAGTGTAGCGGTGAAATGCGTAGAGATTAGTAAGAACACCAGTGGCGAAGGCGACTTTCTGGACTGTAACTGACACTGAGATACGAAAGCGTGGGTAGCAAACAGG
+
GGGGGGGGGGGGGGGGGGGGGGGGGGGGGGGGGGGGGGGGGGGGGGGFGGGGGGGGGGGGGGGGGGGGGGGGGGGGGGGGGGGGGGGGGGGGGGGGGGGGGGGGGGGGGGGGGGGGGGGGGGGGGG3@FFGGGGGGGGGGGGGGGGGGGGGGG#GGGGGGGGGGGGGGGGGGGGGGGCEGGG#GGGG63CEGGGGGFGGGGGGGGGGGGGGGGFGGGFGFGFGGGGGGFGFGGFECGGGGGGGGGGEGCGFFGGGGFFGGFGGGGGGGFGGGGGFGGGGGGGGFGGGGGGGGGFFDGGGFGGGGDGGGGGGGGGGGGGGGGGGGGFF@;GGGGGFGGGGGGGGGGGGGGGGGGGGGGGGGGGGGGGGGGGGGGGGGFGGGGGGGGGGFGGGGGGGGGGGGGGGG
@EGRNA1_326
TGGGGAATATTGCACAATGGGCGAAAGCCTGATGCAGCAACGCCGCGTGAGCGATGAAGGCCTTCGGGTCGTAAAGCTCTGTCCTCAAGGAAGATAATGACGGTACTTGAGGAGGAAGCCCCGGCTAACTACGTGCCAGCAGCCGCGGTAATACGTAGGGGGCTAGCGTTATCCGGAATTACTGGGCGTAAAGGGTGCGTAGGTGGACGCTTAAGTCAGATGTGAAATACCCGAGCTTAACTTGGGAGTTGCATTTGAAACTGGGCGTCTAGAGTACAGGAGAGGAAAGCGGAATTCCTAGTGTAGCGGTGAAATGCGTAGAGATTAGGAAGAACACCAGTAGCGAAGGCGGCTTTCTGGACTGTAACTGACACTGAGGCACGAAAGCGTGGGGAGCAAACAGG
+
GGGGDGGGGGGGGGGGGGGFFGGGGGGGGGGGGGGGGGGGGGGGGGGGGGGGGGGGGGGGGGGGGGGGGGGGGGGGGFGGGGGGGGGGGGGGGGGGGGGGGGGGGGGGGGGGGGGGGGG=FGGGGGGGGGGGGGGGGGGGGGGFGGGGDGGGGGGGGGGGGGGGGGGGGGGGGGG#GGGGGGFGGGGGGGGGGGGGGFGFGGGGGG<FGGGGEFFGGFGFGFGFGFFGGFFGFFEFFGGFFFGFGGGGGFFGGGGGGGGGGGGGGEGEBGGGGGGGGGGGGGGGGDGGGGGGGGGF8F?GGGGGGGGGGFEFEGGGGGGGGGGGGGGGGGGGGGGGGGGGGGGGGGGGGGGGGGGGGGGGGGGGGGGGGGGGGGGGGGGGGGGGGGGGGGGGGGGGGGGGGGGG
@EGRNA1_327
TGAGGAATATTGGTCAATGGGCGAGAGCCTGAACCAGCCAAGTAGCGTGAAGGATGACTGCCCTATGGGTTGTAAACTTCTTTTATAAAGGAATAAAGTCGGGTATGCATACCCGTTTGCATGTACTTTATGAATAAGGATCGGCTAACTCCGTGCCAGCAGCCGCGGTAATACGGAGGATCCGAGCGTTATCCGGATTTATTGGGTTTAAAGGGAGCGTAGATGGATGTTTAAGTCAGTTGTGAAAGTTTGCGGCTCAACCGTAAAATTGCAGTTGATACTGGATGTCTTGAGTGCAGTTGAGGCAGGCGGAATTCGTGGTGTAGCGGTGAAATGCTTAGATATCACGAAGAACTCCGATTGCGAAGGCAGCCTGCTGGACTGTAACTGACGCTGATGCTCGAAAGTGTGGGTATCAAACAGG
+
FGGFFGGGFEFEFGFGCEFFDFGEGGGFGGGGGGGGGGGGGFGGFGGGGGGFFGGGFGFGGDECCFFCFGGGGGGGGFFFGGGGFGGGGGGFCEEGGGGGGDGGGFGGGGGGCDGCEFGGGGGGGGGGCEFGFGGFFGGGGGGGFFGFGFGGGFGGFGGGGCFGE>EG#GGFDGGGDEGFGGGGEGECEECF#GGGCCDFCFFFGE5CEGGGGGGGFGFFFFEEFFFD>C>FFCFFGBF6:FBDFFFFGFFFF7BBFDFGFFDFFFGGGGDCFGGGGGGFFGGGGGGFGGFGGGGF=;DFGGFFGFEGGGGFGGCGGDGGGGGGCGGGGGGGFGGFEFFGGFEADF=,FFFFFCCCGGGEFGGGGGGFF8CCF<GGGGFGFCGFFFGGGGGGGGGGGGGGGGFGGGFDGDGGGGGGGGFGDFCF
@EGRNA1_328
TGGGGAATATTGCGCAATGGGGGAAACCCTGACGCAGCAACGCCGCGTGAGTGATGAAGGTTTTCGGATCGTAAAACTCTGTCTTTGGGGACGATAATGACGGTACCCAAGGAGGAAGCCACGGCTAACTACGTGCCAGCAGCCGCGGTAATACGTAGGTGGCAAGCGTTGTCCGGATTTACTGGGCGTAAAGAGTATGTAGGTGGGCATTTAAGTCAGATGTGAAATTCCCGGGCTTAACCTGGGAGCTGCATTTGATACTGGGTGTCTAGAGTGCAGGAGAGGAAAGTGGAATTCCTAGTGTAGCGGTGGAATGCGTAGAGATTAGGAAGAACATCAGTGGCGAAGGCGACTTTCTGGACTGTAACTGACACTGAGATACGAAAGCGTGGGTAGCAAACAGG
+
FGGGGGGGGGGGGGGGGGGGGGGGGGFFGGGGGGGGGGGGGGGGGGGGGEFGGGGGGGGGFGGGGGGGGGGGGGGGGGGGGGGGGGGGGGGGGGGGGGGFGGGGGGGGGGGGGGGGGFGFFGGG:@GGGGGGGG#>FGGGGGFGGGGGACGGGGGGGGGGEGGFGGGG#@BEGGGGGGGGGGGGGGFGGEGFEGGFCGFFGGGFGFGFCFDF#GGGFGFGFGGGGGFDGEGGFGGGGGGGGGGGGGGFGGGGGGGGGGGGGGGFGGGGGGGGGGGGGGGFGGFGFFEFGFGGGGGGGGGGGGGGGGGGGGECGGGGGGGGGGGGGGGGFGGGFEC<,GGGGGGGGGGGGGGGGGGGGGGGGGGGGGGGGGFFCGGGGGFFDGGGGGGGGGGGGGGGGGGGGGGG
@EGRNA1_329
TGAGGAATATTGCACAATGGGCGAAAGCCTGATGCAGCAACGCCGCGTGAGCGATGAAGGCCTTCGGGTCGTAAAGCTCTGTCCTCAAGGAAGATAATGACGGTACTTGAGGAAGAAGCCCCGGCTAACTACGTGCCAGCAGCCGCGGTAATACGTAGGGGGCTAGCGTTATCCGGAATTACTGGGCGTAAAGGGTGCGTAGGTGGTTTGTTAAGTCAGAAGTGAAAGGCTACGGCTCAACCGTAGTAAGCTTTTGAAACTAGAGAACTTGAGTGCAGGAGAGGAGAGTAGAATTCCTAGTGTAGCGGTGAAATGCGTAGATATTAGGAGGAATACCAGTAGCGAAGGCGGCTCTCTGGACTGTAACTGACACTGAGGCACGAAAGCGTGGGGAGCAAACAGG
+
@,,;;FF<,EGFECFA<FFGGEGGGDC8F8F8@FEGFC<EFCC:CFFGE7==FEFG99<FGGFCFD:CDFGGGGG,5<FFGGG<FGG?GG888BEAFFFC<BFGGG9DACCF8,,,:>>F@CF:FDGCGCAFGFGGGCFGG:##FCE@#F:F;<;CEF*CCGG*2;CCEEC@F#G8CEGGFGC2@=CECFC5CCE#@@C7/:53<?CCF#EE*6:CF;::*<<9C+0:CGCC@DGGBGDC?8FE?FD?1FF8BE=E=E==:AC39,36=?=,+DGGEDDDD8F8=8;@,;=GFF?@GFF8E8>+C=EE=;FCGF7FGE=EC4,C,@CFEA<9,,FE,E>4,7D<?::ECF,FB9,,FFCC6CDEFC,FGDFFF<GF<@8EGF@7F@B:@@8FFFF@E,@E9GG
@EGRNA1_330
TGGGGAATATTGCGCAATGGGGGAAACCCTGACGCAGCAACGCCGCGTGAGTGATGAAGGCCTTAGGGTTGTAAAGCTCTGTTATCTGGGACGATAATGACGGTACCAGAGGAGGAAGCCACGGCTAACTACGTGCCAGCAGCCGCGGTAATACGTAGGTGGCGAGCGTTGTCCGGATTTACTGGGCGTAAAGAGTATGTAGGTGGGCATTTAAGTCAGATGTGAAATTCCCGGGCTTAACCTGGGAGCTGCATTTGATACTGGGTGTCTAGAGTGCAGGAGAGGAAAGTGGAATTCCTAGTGTAGCGGTGAAATGCGTAGAGATTAGTAAGAACACCAGTGGCGAAGGCGACTTTCTGGACTGTAACTGACACTGAGATACGAAAGCGTGGGTAGCAAACAGG
+
FFGGGGGGFGGFGGGGDGGGGGGEEGGGGGGGGGGGGGGGGGDCGGGFGFGGGGGFFGGGGGDGGGGGGGGGGGGGGGGGGGGFGGGGGGGGGGGGGGGGGGGGGGGGGGGGGGGGGGGGGGGGGG+@FFCFGGCG#GGGGGGGGGGGG#DGGGGGGGGGGGGGGGGG=CDGGGGGEEGGF#GGFFCCCEG=@CCGGGGG#GGGGGGGGGGGGFGGF=FFFGGFCFFFGFFFFFF#;>GGGGGGGGFGDEGBFGFGGGGFD@GGFGFF8F<@FGGGGFGGGGGGGGGGGFFGGGD8FE=GGGGGGGGGGGGGFCEGGGGGGFF?DAE9,GGCFFGGFGFC7GGFCGGGGGGGGGGFGGGGGGGGGFGGGGGGGGGGGGGGGGFFGFCC8GGGGGGGGGGGGGGG
@EGRNA1_331
TGGGGAATATTGCACAATGGGCGAAAGCCTGATGCAGCAACGCCGCGTGAGCGATGAAGGCCTTCGGGTCGTAAAGCTCTGTCCTCAAGGAAGATAATGACGGTACTTGAGGAGGAAGCCACGGCTAACTACGTGCCAGCAGCCGCGGTAATACGTAGGTGGCAAGCGTTGTCCGGATTTACTGGGCGTAAAGAGTATGTAGGTGGGCATTTAAGTCAGATGTGAAATTCCCGGGCTTAACCTGGGAGCTGCATTTGATACTGGGTGTCTAGAGTGCAGGAGAGGAAAGTGGAATTCCTAGTGTAGCGGTGAAATGCGTAGAGATTAGGAAGAACACCAGTGGCGAAGGCGACTTTCTGGACTGTAACTGACACTGAGATACGAAAGCGTGGGTAGCAAACAGG
+
GGGGGGGGGGGGGGGGGGGGGGGGGGGGGGGGGGGGGGGGGGGGGGGEGDEGGGGGGGGGGGGGGGGGGGGGGGGGGGGGGGGGGGGGGGGGGGGGGGGGGGGGGGGGGGGGGGGGGGGGGGGGGGGGGGFGGGGGGGGGGGGGGGGG##GGGGGGFGGFFGGG+;CEGGGGGGGG7CCEEFFGGFGGEEGGGFFCFFFFFGFE>FGGGGGGGGGGGFGFGEFFFFGCFCFFGCCD#F?FGGFFGFGGGGGGGGGGGGEGGGGGGGGFFGFGGGGGGGGGGGGGGGGGGGGGGGGGGGGGGGGGGGGGGGGGEGGGGGGGGGGGGFDEGGFGGGFGGGGGGGGGGGGGGGGGGGGGGGGGGGGGGGFGGGGGGGGGGGGGGGGGGGGGGGGGGGGGGGGGGGGG
@EGRNA1_332
TGGGGAATATTGCGCAATGGGGGAAACCCTGACGCAGCAACGCCGCGTGAGTGATGAAGGTTTTCGGATCGTAAAACTCTGTCTTTGGGGACGATAATGACGGTACCCAAGGAGGAAGCCACGGCTAACTACGTGCCAGCAGCCGCGGTAATACGTAGGCGGCAAGCGTTGTCCGGATTTACTGGGCGTAAAGAGTATGTAGGTGGGCATTTAAGTCAGATGTGAAATTCCCGGGCTTAACCTGGGAGCTGCATTTGATACTGGGTGTCTAGAGTGCTGGAGAGGAAAGTGGAATTCCTAGTGTAGCGGTGAAATGCGTAGAGATTAGGAAGAACACCAGTGGCGAAGGCGACTTTCTGGACTGTAACTGACACTGAGATACGAAAGCGTGGGTAGCAAACAGG
+
GGGGGGGGGGGFGGGGGGGGGGGGGGGGGGGFGGGGGGG,EFGGGGGGGEGFGGGGGGGGGGGGGGGGGGGGGGGGGGGGGGGGGGGGGGGGGGGGGGGGGGGGGGGFFGGGGGGGGGGGGGGGGEGFGGGGGGGGGGGGGGGGGGGGGGGGGGGGGGG#:FEECGGGCGEGGEEEEGGGGGGGGGGGGGECF=EFGGFGGGGGGGCFFCFGGFFFDFGFGGGGGGGGGGGGGGGGGGFFBGGGGDDGGGFGGFFFFFFGGGFGGFFFFGGGDFDD8*FGGGFGGGGGGFGGGGGGGGGGGGGDGGGGGGGGGGGGGGGFFGGGGGGGGGGGGGGGGGGGGGGGGGGGGGGGGFE,:GGGGGGGGGGGGGGGGGGGGGFGGGGGGGGGGGGGGGGGGGGGGGGG
@EGRNA1_333
TGGGGAATATTGCACAATGGGCGAAAGCCTGATGCAGCAACGCCGCGTGAGCGATGAAGGCCTTCGGGTCGTAAAGCTCTGTCCTCAAGGAAGATAATGACGGTACCAGAGGAGGAAGCCACGGCTAACTACGTGCCAGCAGCCGCGGTAATACGTAGGTGGCGAGCGTTGTCCGGATTTACTGGGCGTAAAGGATGCGTAGGCGGGCATTTAAGTGAGATGTGAAATCCCCGGGCTTAACTTGGGGGCTGCATTTCAAACTGGGTGTCTAGAGTGCAGGAGAGGAAAGTGGAATTCCTAGTGTAGCGGTGAAATGCGTAGAGATTAGGAAGAACACCAGTGGCGAAGGCGACTTTCTGGACTGTAACTGACACTGAGATACGAAAGCGTGGGTAGCAAACAGG
+
GGGGGGGGGGGGGGGGGGGGGGGGGGGGGGGGGGGGGGGGGGGGGGGGGGGGGGGGGGGGGGGGGGGGGGGGGGGGGGGGGGGGFFFGFGGGGGGGGFFGGGGGGGGDFGGGGGGGGGEDEGDGGGGGGFGDFD7FGGGFGFGGGGGG<:E#FGFGGGGGGGGD=EGG5EB17CEE6:C>CC@@@FFGDEEGGGGGGGGGGGD9=EDDE>;>DBF#F#BFEEFFFBGCED#GFFGGFFFGGGGGDGDDAGGGGFFAAGGGGGGGFGFGGGFGGGGGFF@?GGGGGGGGGGGGGFFGFD>9GGGGGGGGGGGGGCGGGGGGFFGGGCFGGGGGGGGGGGGGGGGGGGGGGGGGGGGGGGGF,GGGGGGGGGGFEGGGGGGGGGGGGGGGGGGGGGGGGGGGGGGG
@EGRNA1_334
TGGGGAATATTGCGCAATGGGCGAAAGCCTGATGCAGCAACGCCGCGTGAGCGATGAAGGCCTTCGGGTCGTAAAGCTCTGTCCTCAAGGAAGATAATGACGGTACTTGAGGAGGAAGCCCCGGCTAACTACGTGCCAGCAGCCGCGGTAATACGTAGGGGGCTAGCGTTATCCGGAATTACTGGGCGTAAAGAGTATGTAGGTGGGCATTTAAGTCAGATGTGAAATTCCCGGGCTTAACCTGGGAGCTGCATTTGATACTGGGTGTCTAGAGTGCAGGAGAGGAAAGTGGAATTCCTAGTGTAGCGGTGAAATGCGTAGATATTAGGAGGAATACCAGTAGCGAAGGCGGCTCTCTGGACTGTAACTGACACTGAGGCACGAAAGCGTGGGGAGCAAACAGG
+
GGGGGGGGGGGGGGGGGGGAFGGGGGFGGGGFGGGGGGGGGGGGGGGGGEGGGGGGGGGGGGGGGGG@G@>FFGGGGGCGGGFGGGGGFGGGGGGGGGGGGGGCFFGGGGGGGGGGFFGC@FGGGGGGGGGGGGGGGGGGGFGFGGGGGGGGGGGGFFC<#=EGGGFGGGGGGGGGGGGFGGGGCCGFGECFFCDFFFGGCCCFBFDGGCFGGFFGGFGFGFGFGFB@FFFFFFFFFFFFFFFFFA>FDGGGGGGGGGGGGGGGGGFFFFD8DGGGFGGGFGGGFAFGGFFFCF;8GGE9GGGE7GGGE9F9FDGEFE@,FGFGGGGGGGGGGGGGGGGFBGGGGGGGGGGGFCGGGGGGGGGGFFFGGGFGGGGGGGFDGGG?GGGGGGGFGGFCGGFFFGGG
@EGRNA1_335
TGGGGAATATTGCACAATGGGCGAAAGCCTGATGCAGCAACGCCGCGTGAGCGATGAAGGCCTTCGGGTCGTAAAGCTCTGTCCTCAAGGAAGATAATGACGGTACTTGAGGAGGAAGCCCCGGCTAACTACGTGCCAGCAGCCGCGGTAATACGTAGGGGGCTAGCGTTATCCGGAATTACTGGGCGTAAAGGGTGCGTAGGTGGTTTTTTAAGTCAGAAGTGAAAGGCTACGGCTCAACCGTAGTAAGCTTTTGAAACTAGAGAACTTGAGTGCAGGAGAGGAGAGTAGAATTCCTAGTGTAGCGGTGAAATGCGTAGATATTAGGAGGAATACCAGTAGCGAAGGCGGCTTTCTGGACTGTAACTGACGCTGAGGCACGAAAGCGTGGGTAGCAAACAGG
+
GGGGGGGGGGGGGGGGGGGGGGGGGGGFFGGGGGGGGGGGGGGGGGGGGGGGGGGGGGGGGGGGGGGGGGGGGGGGGGGGGGGGGGGGGGGGGGGGGGGGGGGGGGGGGFFGGGGGGGGGGGGGGGGGGGGGGGGGGGGGGGGGGGGGGGGGGGFFGGGGGGGGGGGE@CGGGGGGGGGGGGGGGGFGEGFFFGGGGGGGDGGGGG>@6FFFFGGGGFGFFFGFGGGGGGGGGGFDCDFFGGGCFFFGGFGGFFE@8#FFGGGGGGGFFGGGGGGGGGGGGGGGGGGGGGGGGGFGGGGGGGGGEFFGGGGGGGGGGGGGGGGGFGGGGGGGGGGGGGEGFCGGGGGGGGGGGGGGGGGGGGGGGGGGGGGGGGGGGFCGGGGGGGGGGGGGGGGGGGGGGGG
@EGRNA1_336
TGGGGAATATTGCACAAAGGGCGAAAGTCTGATGCAGCAACGCCGCGTGAGCGATGAAGGCCTTCGGGTCGTAAAGCTCTGTCCTCAAGGAAGATAATGACGGTACTTGAGGAGGAAGCCCCGGCTAACTACGTGCCAGCAGCCGCGGTAATACGTAGGGGGCTAGCTCTATCCGGAATTACGGGGCGTAAAGGGTGCGTAGGTGGTTTTTTAAGTCAGAAGTGAAAGGCTACGGCTCAACCGTAGTAAGCTTGTGAAACTAGAGAACTTGAGTGCAGGAGAGGAGAGTAGAATTCCTAGTGTAGCGGTGAAATGCGTAGATATTAGGAGGAATACCAGTAGCGAGGGCGGCTCTCTGCACTGTAACTGACACTGAGGCACGAGAGCGTGGGGAGCAAACAGG
+
;@FFGDGCGFF,6,;<F,CFEFE:FF7,CFFEF<9F9EEGGGGG7FE+=,BFCCAEEC?FEF,A,BCF<@CCFFG9FBEFAF9E,5EC<F??EF9AF,BAF:CC=+:FFC@DF7EEC<DBDGED7C7<FGC::D@CGGG7FC7FFGGC11=BC@C?98<CFGC4*;+2+3+?A>FC<?DAC?#BFF>EC?EFCCE5;EEBBFF#DFFEFC1994>*7B;05B7=3CGGFC97DD>@#?=FF499D8=8GD9E7#=6@#FCFFF:FAB??8D9FD=,3,GGFD?GFD8FCFAE:=A4,9,FC++EE?,F@=A7@EF=;=E,FE955,EC,,,E<,,,,EEC:@:9+++F@<GFA<C:,,,C,;;,,,<E6E6<<CF9D7C98,9,:GCGFFF,FFC,F<F<;,,
@EGRNA1_337
TGGGGAATATTGCACAATGGGCGAAAGCCTGATGCAGCAACGCCGCGTGAGCGATGAAGGCCTTCGGGTCGTAAAGCTCTGTCCTCAAGGAAGATAATGTCGGTACTTGAGGAGGAAGCCCCGGCTAACTACGTGCCAGCAGCCGCGGTAATACGTAGGGGGCTAGCGTTATCCGGAATTACTGGGCGTAAAGGGTGCGTAGGTGGTTTTTTAAGTCAGAAGTGAAAGGCTACGGCTCAACCGTAGTAAGCTTTTGAAACTAGAGAACTTGAGTGCAGGAGAGGAGAGTAGAATTCCTAGTGTAGCGGTGAAATGCGTAGATATTAGGAAGAACACCAGTGGCGAAGGCGGCTTTCTGGACTGTAACTGACGCTGAGGCACGAAAGCGTGGGTAGCAAACAGG
+
GGGGGGGGGFGGGGGGGGGGGGGGGGGGGG<FGGGGGGGGGGGGGGGGGGGGGGGGGGGGGGGGGGGGGGGGGGGGGGGGGGGGGGGGGGFGGGGGGGG5AFGGGGGGGGGGFEGGGGGGFGGGGGGGGGGGGGGGGGGGGGGGGGGGGGEGGGGGGGGGGGG#;FGGGGGGGFGGGEFGGGG#GGGGGGGGGGGDGGGACGGGGGGFFFGGGGGGGGGFFFFFGGGGGF#DGFGGGGGGGGBGGGGGGGGFGGGGGGGGFGGGGEFGGGGGGGGGGGGGGGGGGGGGGGGGGGGGGGGGGGGGGGGGGGGGGGGGGGFFEE<GGGGGGGGGGGGGGGGGGGGGGEGGGGGGGGGGGGGGGGGGGGGGGGGGGGGGGGGGGGGGGGGGGGGGGGGGGGGGGGG
@EGRNA1_338
TGAGGAATATTGGTCAATGGGCGAGAGCCTGAACCAGCCAAGTAGCGTGAAGGATGACTGCCCTATGGGTTGTAAACTTCTTTTATAAAGGAATAAAGTCGGGTATGGATACCCGTTTGCATGTACTTTATGAATAAGGATCGGCTAACTCCGTGCCAGCAGCCGCGGTAATACGGAGGATCCGAGCGTTATCCGGATTTATTGGGTTTAAAGGGAGCGTAGATGGATGTTTAAGTCAGTTGTGAAAGTTTGCGGCTCAACCGTAAAATTGCAGTTGATACTGGATATCTTGAGTGCAGTTGAGGCAGGCGGAAGTCGTGGTGTAGCGGTGAAATGCTTAGATATCACGAAGAACTCCGAGTGCGAAGGCAGCCTGCTAAGCTGCAACTGACATTGAGGCACGAAAGTGTGGGTATCAAACAGG
+
FG9FFGGG9EF<FGGGGGGGGG:@FGEGFFGGGGCFGFGGGGF@C<CFGGGFGGGGGGGGFCFFAFGGGEF:FCDFFFG99EGG<FFGGGGGGGGDFGGGEEFBFFGGAFGGGGGG8F79?FFG<FFEEFGEF9FFFGFGGD@7C33@DD:FED+:FFACCF7FCGDEECEG;#G7>FGDE#BBBCE:EE=>#?ECEE;=,>??FGC#=@<@CG55;<894C:FF##>>FCF7#9?<33?FDGF79FGFFF:C7<:3+C:@;=D77>@DCGFDFDD@:2C9:E=FF@=,+++==28@,=88DDGFGEEC=E;==+GGD@GGGGGGGGGFDGFFDAF@@,CEE;?=FA=A4,AGGGGFAA8+,C=DGGGGFFC<GECEE,FE@GGGGGFFGGGF@CCCC86,DGGFAB,GGGGF<F9DFFCFAGF
@EGRNA1_339
TGGGGAATATTGCGCAATGGGGGAAACCCTGACGCAGCAACGCCGCGTGAGTGATGAAGGCCTTAGGGTTGTAAAGCTCTGTTATCTGGGACGATAATGACGGTACCAGAGGAGGAAGCCACGGCTAACTACGTGCCAGCAGCCGCGGTAATACGTAGGTGGCGAGCGTTGTCCGGATTTACTGGGCGTAAAGAGTGCGTATGGGGATGTTTAAGTGAGATGTGAAATACCCGAGCTCAACTTGGGTGCTGCATTTCAAACTGGGCATCTAGAGTGCAGGAGAGGAAAGCGGAATTCCTAGTGTAGCGGTGAAATGCGTAGAGATTAGGAAGAACACCAGTGGCGAAGGCGGCTTTCTGGACTGTAACTGACGCTGAGGCACGAAAGCGTGGGGAGCAAACAGG
+
EFCFGGFFFGA<<FGC::F,CF77FDCFDFGFFCFC::E8EFGE:FGCG7BFGGGGGFGFDFG8<?EGF8FG9@FFF?FF<FE<<<<5<8A<F:=FGGC8CF:FF7,CBFA7DEE7<B<DCEF:EC*>,@=DCF,<<FCBCF7FE7CFC7:BCFF:<ED+CCGE1BBD<;:3<CG#7/;C;C@ED=EEGC8#B=C8;?E75#@#CA4>:>>+;>FEBCFGCA9>?#CGFDC;?9;9B:9<D:6GGGGGFGD?CFGFFGF@FDFGFC@=FFGE=D@8DFD@,A=FFFECED>,9,,GEEBEFEC7GCCEFGFE@@61=9FGGGFGGGGFEAEGCGFE=F=8,:GD@FFBGGCFEFGGGGFFF<AC,CC:,EFF,E@GGGCGGGGD7GGFGGGFAGFCGGGFC@C6
@EGRNA1_340
TGGGGAATATTGCGCAATGGGGGAAACCCTGACGCAGCAACGCCGCGTGGGTGATGAAGGTCTTCGGATTGTAAAGCCCTGTTTTCTGGGACGATAATGACGGTACCAGAGGAGGAAGCCACGGCTAACTACGTGCCAGCAGCCGCGGTAATACGTAGGTGGCGAGCGTTGTCCGGATTTACTGGGCGTAAAGGGTGCGTAGGCGGATGTTTAAGTGAGATGTGAAATACCTAGGCTTAACTTAGGGGCTGCATTTCAAACTGGGCATCTAGAGTACAGGAGAGGGAAACGGAATTCCTAGTGTAGCGGTGAAATGCGTAGAGATTAGGAAGAACACCAGTGGCGAAGGCGGTTTCCTGGACTGTAACTGACGCTGAGGCACGAAAGCGTGGGTAGCAAACAGG
+
GGGGGGGGGGGGGGGGGGGGGGGGGGGGGGGGGGGGGGGGGGGGGGGGGGGGGGGGGGGGGGGGGGGGGGGGGGGGGGGGGGGGGGGGGGGGGGGGGGGGGGGGGGGGGGGGGGGGGGGGGGGGGGGGGGGGGGGGGGGGGGG#GGGGCEEFGGGFGGGGGGGGEGGGGGGGGGGGGGGGGGGGGGGEEEGGGGGGGGGGGGGGGGCDFGGGGFGFFGFFFFFFFFGFCFFFFGGGFFFFFFFDGGFGFGFFFBFFFGGFFGGGGGGFFGGGGGFGGGGGGGGGGGGFFGGGGGGGGGGGGGGGGGGGGGGGGGGGGGGGGGGGGGGGGGGGGGGGFGGGGGGGGGGGGGGGGGGGGGGGGGGGGGGGGGGGGGGGGGGFGGGGGGGGGGGGGGGGGGGGGGGG
@EGRNA1_341
TGGGGAATATTGCGCAATGGGGGAAACCCTGACGCAGCAACGCCGCGTGGGTGATGAAGGTTTTCGGATCGTAAAACCCTGTTTTCTGGGACGATAATGACGGTACCAGATGAGGAAGCCACGGCTAACTACGTGCCAGCAGCCGCGGTAATACGTAGGTGGCAAGCGTTGTCCGGATTTACTGGGCGTAAAGGGTGCGTAGGCGGATGCTTAAGTGAGATGTGAAATACCTAGGCTTAACTTAGGGGCTGCATTTCAAACTGGGCATCTAGAGTACAGGAGAGGGAAACGGAATTCCTAGTGTAGCGGTGAAATGCGTAGAGATTAGGAAGAACACCAGTGGCGAAGGCGGTTTCGTGGACTGTAACTGACGCTGAGGCACGAAAGCGTGGGTAGCAAACAGG
+
GGGGGGGGGGGGGGGGGGGFGGGGGGGGGGGGGGGGGGGGGGGGGGGFFGGGGGGGGGGGGGGGGGGGGGGGGGGGGGGGGGGGGFGGGGGGGGGGGGGGGGGGGGGGGFGGGGGGGGGGGFGGEGGGGGGGFBFGGGGGGG#GGGGGGGGGGGGGGGG#>FGGGGGGGGG?FGGGGGGGGGGGGGGGGGGCGGBFGGEGGGGGGGGGGGGGGGGGGCGCDG?CFGGFGGFGGGGGGGF@FGGDFGFGGFFFFGGGGGGGGFGFGFGGFGGGFD3@:*DGGD=CGGGDGGGGFFFGGGEGGGGGGGGGGGFCDGFCCGGFEGGGGGGGGGGGGGGGGGGGGGGGGGGGGGGEGEFCCGGFGGGGGGGGGGGGGGFGGGGGGGGGGDGGGGGGGGGGGGGGGGGG
@EGRNA1_342
TGGGGAATATTGCGCAATGGGGGAAACCCTGACGCAGCAACGCCGCGTGAGTGATGAAGGCCTTAGGGTTGTATAGCTCTGTTATCTGGGACGATAATGACGGTACCAGAGGAGGAAGCCACGGCTAACTACGTGCCAGCAGCCGCGGTAATACGTAGGTGGCGAGCGTTGTCCGGATTTACTGGGCGTAAAGAGTGCGTAGGCGGATGTTTAAGTGAGATGTGAAATACCCGAGCTCAACTTGGGTGCTGCATATCAAACTGGGCATCTAGAGTGCAGGAGAGGAGAGCGGAATTCCTAGTGTAGCGGTGAAATGCGTAGACATTAGGAAGAACACCAGTGGCGAAGGCGGCTTTCTGGACTGTAACTGACGCTGAGGCACGAAAGCGTGGGGAGCAAACAGG
+
EFGAFGGGGGGGGGFCEGG?GGGGEDGGGGGGGGGG7CFC@B:FGGGGGCFGGFG9FEGFGGCFDCF8<AFCF,CFF9FFFFFEGGDGGF8EF@CFCEFFDFEG+=F=BFGGGGGGGGGGGGGGGG@FFECFCFFGCEACADEFGDC#<4<EDFGF9:F<;>CDE#@B3:BCBACDCCCCFGGG:AF=<<88B=@DBCC99ADGGG?E@CFFEEEGDEF@EFCFFGCDF?7?>BFFFF?D?#FGDGGCFC?FGF#FGFGF?D??C=78#7GGGGGGGGFF8GDDE5*FGEDE=8A,4C9C>60:8GGFGGFCGFFGGGGF@35FFFGGGFFFGGEFEDGEF@FFE7CFCC<FFFFEFCGFEFGFEFFGCGGGGFDGFFCGFCEDDGGGGGFGGFGGGFGGGGGF
@EGRNA1_343
TGGGGAATATTGCGCAATGGGGGAAACCCTGACGCAGCAACGCCGCGTGAGTGATGAAGGTTTTCGGATCGTAAAACTCTGTCATTAGGGACGATAATGTCGGTACCCAAGGAGGAAGCCACGGCTAACTACGTGCCAGCAGCCGCGGTAATACGTAGGTGGCAAGCGTTGTCCGGATTTACTGGGCGTAAAGAGTATGTAGGTGGGCATTTAAGTCAGATGTGAAATTCCCGGGCTTAACCTGGGAGCTGCATTTGATACTGGGTGTCTAGAGTGCAGGAGAGGAAAGTGGAAATCATAGTGTAGCGGTGAAACTCGTAGAGACTAGGAAGAACACCAGTGGCGGAGGCGACTGTCTGGACTGTAACTGACACTGAGATACGAAAGAGTGGGTAGCAAACAGG
+
GD?9:6BC<F,,C@:@FFC8C:F:@@C,@CC6F@@@FCGFFG:+=4@F=+4CFCFFFGFBF<F<FC:F@FE?,BBEEEFDEGF?,FGA,B<=@+>>:F,-5:FC<+FG9+@333>><<E,D3C:F<>DCA;FF2<FC2>C:CFGEE<B=<?<CCC#:8EGGFC7B*CEBEE##GG##9CGE#C7<;CC:EG?FFCG9?-#?@:#0;5:##90C>;#F#FC=3.+;;03/C+27D;<74?:FD=F=6:FD>>@7#63CGGGD88883=98F=@+?@16,+@,37,,=48AE;94,949,4E=:@:+EB=C95464,,8F@;FC55,,F,AFF?B6:568FEF,7@4,,B+C<AFB,,,C6<E,,6,<F@FEE6,A@EFC6C6@DFE;6,,<F<@@@@C;6;6,;6
@EGRNA1_344
TGGGGAATATTGCACAATGGGCGAAAGCCTGACGCAGCAACGCCGCGTGGGTGATGAAGGTCTTCGGATTGTAAAGCCCTGTTTTCTGGGACGATAATGACGGTACCAGAGGAGGAAGCCACGGCTAACTACGTGCCAGCAGCCGCGGTAATACGTAGGTGGCGAGCGTTGTCCGGATTTACTGGGCGTAAAGGGTGCGTAGGCGGATGTTTAAGTGGGATGTGAAATCCCCGGGCTTAACCTGGGGGCTGCATTCCAAACTGGATATCTAGAGTGCAGGAGAGGAGAGTGGAATTCCTAGTGTAGCGGTGAAATGCGTAGATATTAGGAAGAATATCAGTGGCGAAGGCGGCTCTCTGGACTGCAACTGACGCTGAGGCACGAAAGCGTGGGGAGCAAACAGG
+
GGGGGGGGGGGGGFGGGGGGGGGGGGGFGGGFGGGGGGGGGGDGGGGCGDFGGGGGGGGGGGGGFGGGFEGGGGGGGGFGGGGGGGGGGGGGGGGGGGGGGGGGGGGGGDGGGGFGFFGGGGEGGGGGGGGGGGFGGGGGGGGGGGGGGGGGGFGGGGGGGFGG>EGGEGGEGGCEDGGGGGGFGFEFGGGGGG5FDFDDDDDGGGGGGF7DFFD>DGFFFFFFF#FFFFFFFFGFGGGGFFGFFGGGGGF?FEFDCF<FGGGGFFGFDAGGFDEGFGFGCGFGFFGDGFGFEE=GFCGGGFGGGGGFGGGGGGCGGGGGGGFFAFFGGGFFGFDF9GGGGGGGFGGGGEFGFFFGGGGFFF<DGGGGGGGGDGGFEGCFGGFGGGGGGGGGGGFGFGGGGGGG
@EGRNA1_345
TGGGGAATATTGCGCAATGGGGGAAACCCTGACGCAGCAACGCCGCGTGAGTGATGAAGGCCTTAGGGTTGTAAAGCTCTGTTATCTGGGACGATAATGACGGTACCAGAGGAGGAAGCCACGGCTAACTACGTGCCAGCAGCCGCGGTAATACGTAGGTGGCGAGCGTTGTCCGGATTTACTGGGCGTAAAGAGTGCGTAGGCGGATGTTTAAGTGAGATGTGAAATACCCGAGCTCAACTTGGGTGCTGCATTTCAAACTGGGCATCTAGAGTGCAGGAGAGGAAAGCGGAATTCCTAGTGTAGCGGTGAAATGCGTAGAGATTAGGAAGAACACCAGTGGCGAAGGCGGCTTTCTGGACTGTAACTGACGCTGAGGCACGAAAGCGTGGGGAGCAAACAGG
+
GGGGGGGGGGGGGGGGGGGGGGGGGGGGGGGGGGGGGGGGGGGGGGGGGGGGGGGFGGGGGGGGGGGGGGGGGGGGGGGGGGGGGGGGGGGGGGGGGGGGGGGGGGGGGGGGGGGGGGGGGGGGGGGGGGGGGFGGGGGGGGGGGGGGFGGGGGGFGGGEFGGGGGCEGGDGFGGGGGGGGGGEGGGG#GGGGGGGGGGGGGGGGGFGGGGGFGFGFFGGGFGFGGGFGGGFFFGGGGGGFFGGGGFGFGGGGFGGGGGGFDAFFFFFFFGGGGGGGGGGGGGGGGGGGGGGGGGGGGGFGGGEEGGGGGGGGGGGGGGGGGGGGGGGGGGGGGGGGGGGGGGGGGGGGGGGGGGGGGGGGGFGGGGGGGGGGGGGDGGFGGGGGGGGGGGGGGGGGGGGGGGG
@EGRNA1_346
TGGGGAATATTGCACAATGGGCGAAAGCCTGATGCAGCAACGCCGCGTGAGCGATGAAGGCCTTCGGGTCGTAAAGCTCTGTCCTCAAGGAAGATAATGACGGTACTTGAGGAGGAAGCCACGGCTAACTACGTGCCAGCAGCCGCGGTAATACGTAGGTGGCAAGCGTTGTCCGGATTTACTGGGCGTAAAGGGTGCGTAGGCGGATGCTTAAGTGAGATGTGAAATACCTAGGCTTAACTTAGGGGCTGCATTTCAAACTGGGCATCTAGAGTACAGGAGAGGGAAACGGAATTCCTAGTGTAGCGGTGAAATGCGTAGAGATTAGGAAGAACACCAGTGGCGAAGGCGGTTTCCTGGACTGTAACTGACGCTGAGGCACGAAAGCGTGGGTAGCAAACAGG
+
GGGGGGGGGGGGGGGFGGGF8EFGGGGGGGGGGGGGGGGGGGGGGGGGGFEGGDGGGGFFGCGGGGGDGGGGFFGGGGGGGGFFGGGGGGGGGGGEGG<CFGGCGGGFAFGEFEGGGCCD,@@CF:FGFGGDGG7CGGGGFCFF74CC=:C#GGG#DCGGGG#GGGGGG9EE?FGGEGGG?GGFGGGGCCCCG?GGEFGGGG=FDC7>C#7CC7=?7CD;A=;8FB46FF?=FGFF#7D=:=DFCGFGGGECFGFFFC<=FA<GEDE:CGD8DCGGGGD@+8ACCCGGGGGGFFEA:=,GGEGEBGGFFAFFEGGEGFFFFGGGGGGGGGGFEGCGGGGCCGC7GGGGGEGGGFDFFF8FGFGGEGFGGEGGF@?GGGGGGGFGGGDGGFGGGGGGGGGGGGFF
@EGRNA1_347
TGGGGAATATTGCGCAATGGGGGAAACTCTGATGCAGCGACGCCGCGTGAGCGATGAAGGTCTTCGGATCGTAAAGCTCTGTCCTAAGGGAAGATAGTGACGGTACCTTAGGAGGAAGCCCCGGCTAACTACGTGCCAGCAGCCGCGGTAACACGTAGGGGGCGAGCGTTGTCCGGAATTACTGGGTGTAAAGGGTGCGTAGGCGGCCTTGCAAGTCAGATGTGAAAGATCACGGCTTAACTGTGGTAAGCATTTGAAACTGTAAGGCTTGAGTGCAGGAGAGGAGAGTGGAATTCCTAGTGTAGCGGTGAAATGCGTAGATATTAGGAAGAATATCAGTGGCGAAGGCGGCTCTCTGGACTGCAACTGACGCTGAGGCACGAAAGCGTGGGGAGCAAACAGG
+
GGGGGGGGGGGGGFGGGGGGGGGGGGGGGGGGGGGGGGGGGGGGGGGGGGGGGGGGGGGGGGGGGGGGGGGGGGGGGGGGGGGGFGGGGGGGGGFGGGGGGGGGGGGGGGGGGGGGGGGGGGGGGEGGGGGGGGGGGGGGGGGGGGGGGGGGGGGFGGGGCE###GGGGGFCAGGGGDGGGGFGGGG#>CGGGGDGGGGGGGGGGFGGGFFGGF#FGGFFFGFGFFFG<?FFFGGGGGGGGFGFFFFGGF=DFGGGFGFGGGGGFFD?GGGGGFGGFFGGGGGGGGGGGGGGGGGGGGGGGGGGGGGGGGGGGGGGGGGGGGGGGGGGGGGGGGGGGGGGGGGGGGGGGGGGGGGGGGGFGGGGGGGGGGGGGGGGGGGGGGGGGGGGGGGGGGGGGGGGGGG
@EGRNA1_348
TGGGGAATATTACGCAATGGGGGAAACCCTGACGCAGCAACGCCGCGTGAATGAAGAAGGCCTTAGGGTTGTAAAGTTCTGTCATATGGGAAGATAATGACGGTACCATATGAGGAAGCCACGGCTAACTACGTGCCAGCAGCCGCGGTAATACGTAGGTGGCAAGCGTTGTCCGGATTTACTGGGCGTAAAGAGTGCGTAGGCGGATGTTTAAGTGAGATGTGAAATACCCGAGCTCAACTTGGGTGCTGCATTTCAAACTGGGCATCTAGAGTGCAGGAGAGGAAAGCGGAATTCCTAGTGTAGCGGTGAAATGCGTAGAGATTAGGAAGAACACCAGTGGCGAAGGCGGCTTTCTGGACTGTAACTGACACTGAGATACGAAAGCGTGGGTAGCAAACAGG
+
GGGGGGGGGGG-FGGGGGGGGGGGGGGGGGGGGGGGGGGGGGGGGGGGGGGGGGGGGGGGGGGGGGGGGGFFGGGGGGGGGGGGGGFFGGGGGGGGGGGGGGGGGEGGGGGGGGGGGGGGGGGGGGGGGGGGGGGGGGGGGGGGGGGGGGGGGGGFGFGFGGGGGGGGEGGGGGGGCGGGGGGGGGGGDGGGFFGCFFG#GGGGEG:#EGGGGFGFGFFFGGFFGGGGGGGFGGGGFGGFGFFGGGFGGGGGGFGGGGFGFGGGGGGGGGGD?CFD:0FGFFGCGFGGGGGGGGGFGGDCGGGGEGGGGGGGGGGGGGGGGGGGGGGGGGGGGGGGGGGGGGGGGECGGGGGGFGGGDGGGGGGGGGGGGGGGGGGGGGGGGGFGGGGGGGGGGGGGGGGGGGG
@EGRNA1_349
TGGGGAATATTGCGCAATGGGGGAAACCCTGACGCAGCAACGCCGCGTGAGTGATGAAGGCCTTAGGGTTGTAAAGCTCTGTTATCTGGGACGATAATGACGGTACCTTAGGAGGAAGCCCCGGCTAACTACGTGCCAGCAGCCGCGGTAACACGTAGGGGGCGAGCGTTGTCCGGAATTACTGGGTGTAAAGGGTGCGTAGGCGGCCTTGCAAGTCAGATGTGAAAGATCACGGCTTAACTGTGGTAAGCATTTGAAACTGTAAGGCTTGAGTGCAGGAGAGGAGAGTGGAATTCCTAGTGTAGCGGTGAAATGCGTAGATATTAGGAAGAATATCAGTGGCGAAGGCGGCTCTCTGGACTGCAACTGACGCTGAGGCACGAAAGCGTGGGGAGCAAACAGG
+
GGGGGGGGGGGGGGGGGGGGGGGGGGGGGGGGGGGGGGGGGGGGGGGCGGGGGGGGGGGGGGGGGGGGGGGGGGGGGGGGGGGGGGGGGGGGGGGGGGGGGGGEGGGGGGGGGGGGGGGGGGGGGGGGGGGGGGGGGGGGGGGGGGGG#GGGGGGGGGGGGGGGGGGGGGGGGGGGGG#GGGGGGGFGGFGGGGGGGGD9CGGGGGGGGGFGGGGGFGGGGGGGFGGGGFGGGGFFFFGGGGGGFFFGGGGGGGGGFGGGGGGGGGGFGFGGGGGGGGGGGFFFFGGGFFACGGGGGGFFGGGGGGFGGFGGGGGGGGGFGGGGGGGGGGGGGGGFGGGGGGGGGGGGGGGEGGGGGGGGGGGGGGGGGGGGGGGGGGGGGGGGGGGGGGGGGGGGGGGGGGG
@EGRNA1_350
TGGGGAATATTGCGCAATGGGGGAAACCCTGACGCAGCAACGCCGCGTGAGTGATGAAGGCCTTAGGGTTGTAAAGCTCTGTTATCTGGGACGATAATGACGGTACCAGAGGAGGAAGCCACGGCTAACTACGTGCCAGCAGCCGCGGTAATACGTAGGTGGCGAGCGTTGTCCGGATTTACTGGGCGTAAAGAGTGCGTAGGCGGATGTTTAAGTGGGATGTGAAATCCCCGGGCTTAACCTGGGGGCTGCATTCCAAACTGGATATCTAGAGTGCAGGAGAGGAAAGCGGAATTCCTAGTGTAGCGGTGAAATGCGTAGATATTAGGAAGAATATCAGTGGCGAAGGCGGCTCTCTGGACTGCAACTGACGCTGAGGCACGAAAGTGTGGGGAGCAAACAGG
+
GGGGGGGGGGGGGGGGGGGGGGGGGGGGGGGGGGGGGGGGGGGGGGGGGGGGGGGGGGGGGGGGGFGGGGGGGGGGGGGGGGGGGGGGGGGGGGGGGGGGGGGGGGGGGGGGGGGGGGGFFGGGGGGGGGGGGGGGGGGGGGGGGGGGGGG#G#GGGGGGGGGGGGGGFGGGGGECFGGGGGGGGGGGEEGGGGGGGGGEFGGGGGGGGGGGGGGGGGGGGFGGFFBFGFFGFGFFFGFGGGGGGFGGGGGGGGGGGFGGGGGGGDDCGGGGGGGGGGGGGGGGGGGGGGFGGGGGGGGFGGGGEDGGGGGFGGGGGGGGGGGGGGGGGGFGGGGGGGGGGGGGGGGGGGGGGGGGGGGGGGGGGGGGGGGGGGGGGGGGGGGGGGF,GGGGGGGGGGGGGGGG
@EGRNA1_351
TGGGGAATATTGCGCAATGGGGGAAACCCTGACGCAGCAACGCCGCGTGAGTGATGAAGGCCTTAGGGTTGTAAAGCTCTGTTATCTGGGACGATAATGACGGTACCAGAGGAGGAAGCCACGGCTAACTACGTGCCAGCAGCCGCGGTAATACGTAGGTGGCGAGCGTTGTCCGGATTTACTGGGCGTAAAGAGTGCGTAGGCGGATGTTTAAGTGAGATGTGAAATACCCGAGCTCAACTTGGGTGCTGCATTTCAAACTGGGCATCTAGAGTGCAGGAGAGGAAAGCGGAATTCCTAGTGTAGCGGTGAAAGGCGTAGAGATTAGGAAGAACACCAGTGGCGAAGGCGGCTTTCTGGACTGTAACTGACGCTGAGGCACGAAAGCGTGGGGAGCAAACAGT
+
<@FFGFGGGGGGGGGGGGDFFGGEEGGGGGFFGG:FFEFGGGGGGGGFC=FAFGGGGGGGGF8?<E9BFGGGDCGFFCFEFEFBFFFFGGA8F+@CFGGGGGGFB7>BFFGFFEGGGGGFFDGE::FFG9,<@FCFG;BFGGGFEDF***<@@FGGGGGGG<8CEGEGGCBE9CEE5C*<CFGFFCFE>#E@9C<FFGGC*@=GDGECED:CC#:CCF:>BFFFG*CFDF#FAFF?CCFFFF4CF5F?BFDGFFA?=:@FEFFGFFC+GGD@9DCGGGFF9GD==@>>C6,74,;8E:@,8FC8DGGFE=E@84+GGGFFE9FGFBGGGECCB,GFE?,C@FC4F?:GDC8D<FB,69FCEFFCCCFDGGFCFFEGCECFGGF@GGGEGGEFGF<C@GFFEFC,
@EGRNA1_352
TGGGGAATATTGCGCAATGGGGGAAACCCTGACGCAGCAACGCCGCGTGAGTGATGAAGGTTTTCGGATCGTAAAACTCTGTCTTTGGGGACGATAATGACGGTACCCAAGGAGGAAGCCACGGCTAACTACGTGCCAGCAGCCGCGGTAATACGTAGGTGGCAAGCGTTGTCCGGATTTACTGGGCGTAAAGGGTATGTAGGTGGGCATTTAAGTCAGATGTGAAATTCCCGGGCTTAACCTGGGAGCTGCATTTGATACTGGGTGTCTAGAGTGCAGGAGAGGAAAGTGGAATTCCTAGTGTAGCGGTGAAATGCGTAGAGATTAGGAAGAACACCAGTGGCGAAGGCGACTTTCTGGACTGTAACTGACACTGAGATACGAAAGCGTGGGTAGCAAACAGG
+
GGGGGGGGGGGGGGGGGGGGGGGGGGGGGGGGGGGGGGGGGGGGGGGGGGGGGGGGGGGGGGGGGGGGGGGGGGGGGGGGGGGGGGGGGGGGGGGGGGGGGGGGGGGGGGGGGGGGGGGGGGGGGGGGGGGGGGGFGGFFGFGG#GGG@EGGGGGFGGGGGGGGGGGGGGGGGGGGGGGGFGGG#GGGGEEEFFEFCCFGCFFFGGGGGGFFFFFGF;FFFFGFGFFFGGGFGFFGFFGGGFFFGGFGFGGGGGGGGDGGGGGGGGGDGFGGGDDGGGGFGGGGGFGGGGGGGGGFGGGFGGGGGGGGGGGGGGGGGGGGGGGGGGGGGGGGGGGGGGGGGGGGGGGGGGGGGGGGGGGGGGGGGGGGGGGGGGGGGGGGGGGGGGGGGGGGGGGGGGGGGGGG
@EGRNA1_353
TGGGGAATCTTGCGCAATGGGGGAAACCCTGACGCAGCAACGCCGCGTGAGTGATGAAGGTTTTCGGATCGTAAAACTCTGTCTTTGGGGACGATAATGACGGTACCCAAGGAGGAAGCCACGGCTAACTACGTGCCAGCAGCCGCGGTAATACGTAGGTGGCAAGCGTTGTCCGGATTTACTGGGCGTAAAGAGTATGTAGGTGGGCATTTAAGTCAGATGTGAAATTCCCGTGCTTAACCTGGGAGCTGCATTTGATACTAGTTGTCTAGAGTCCAGGAGAGGAAAGTGGAATTCCTAGTGTAGCGGTGAAATGCGTAGAGATTAGGAAGAACACCAGTGGCGAAGGCGACTTTCTGGACTGTAACTGACACTGAGATACGAAAGCGTGGGTAGCAAACAGG
+
C-;FE7@D,CFCFGCGE@E,CCFDE@FGGGGAECDGEDFFG7:@FEE4+B?EBBEECABEE<DFEEEEGFDFD,BAFGFCF<<FGGGGC>@CFFC:+@@9EC>CFCEGGGGFFGEB@<,33@@CFG:BFFEGG>::FC:FCF7:<*<4CEGEFGG@9<C25C9+?B>E;;EG7C5>CEDEGGGD:=F*1**:CG5EE@<=:CFF7C<;*8CF;A8;6@:?C#C>##CC7B9=0#+?9>FF#F<#A+?8=698?D268>FFF6#.#A>>E?++++1,8D=16=,@,GGED=9,,,E9E4GCE9DEGC@,,9<4@,CC,9FGEC9,CCGFE,<ACFB,EB8F,:@CFGFC6,9EE<@GF@GGGFFECC6CFGDGEEFFGAFC<FC,F,B@7C,8EF9AGF@CEDF<
@EGRNA1_354
TGGGGAATATTGCGCAATGGGGGAAACCCTGACGCAGCAACGCCGCGTGAGTGATGAAGGTTTTCGGATCGTAAAACTCTGTCATTAGGGACGATAATGACGGTACCTAATGAGGAAGCCACGGCTAACTACGTGCCAGCAGCCGCGGTAATACGTAGGTGGCAAGCGTTGTCCGGATTTACTGGGCGTAAAGAGTATGTAGGTGGGCATTTAAGTCAGATGTGAAATTCCCGGGCTTAACCTGGGAGCTGCATTTGATACTGGGTGTCTAGAGTGCAGGAGAGGAAAGTGGAATTCCTAGTGTAGCGGTGAAATGCGTAGAGATTAGGAAGAACACCAGTGGCGAAGGCGACTTTCTGGACTGTAACTGACACTGAGATACGAAAGCGTGGGTAGCAAACAGG
+
GGGGGGGGGGGGGGGGGGGFGFGGGGGGGGGGGGGGGGGGGGGGGGGFGCFFGGGGGGGGGDGGGGGGEGGFGGGGGFGGGGGGGGGGGGGGGGGGGGGGGGGGGGGGD@FGGGGGGGGGGGGGGGGGGGGGGGFGGGGGFGG#DCEEEG7@FGGFGGGG#GGG?EGG#EEEGGGGGEGFGFFGFFGGCGGCCEFC7=FGGGFGFGGGGGGGFFA6CFFCFFGFFFGGDGFGFCFDFFFFFFCGFGFGGGFGDGGGGGGFFGGGGGGGGGGGGGGGGFGGGCGFCGGCFFGGFGGCGGGGGGGGGGGGGGGGGGGGFGGFFGGGGGGGGGGGGGGGGGF@:FFDGGGGGEGFGGGGGGGGGGGGGFGGGGGGGGGGGGFFGGGGGGGGGGGGGGFGGGGGFGGG
@EGRNA1_355
TGGGGAATATTGCACAATGGGCGAAAGCCTGATGCAGCAACGCCGCGTGAGCGATGAAGGCCTTCGGGTCGTAAAGCTCTGTCCTCAAGGAAGATAATGACGGTACTTGAGGAGGAAGCCCCGGCTAACTACGTGCCAGCAGCCGCGGTAATACGTAGGGGGCTAGCGTTATCCGGAATTACTGGGCGTAAAGGGTGCGTAGGTGGTTTTTTAAGTCAGAAGTGAAAGGCTACGGCTCAACCGTAGTAAGCTTTTGAAACTAGAGAACTTGAGTGCAGGAGAGGAGAGTAGAATTCCTAGTGTAGCGGTGAAATGCGTAGATATTAGGAGGAATACCAGTAGCGAAGGCGGCTCTCTGGACTGTAACTGACACTGAGGCACGAAAGCGTGGGGAGCAAACAGG
+
GGGGGGGGFGGGGGGGGGGGGGGGGGGGGGGGGGGGGGGGGGGGGGGGGGGGGGGGGGGGGGGGGGGGGGGGGGGGGGGGGGGGGGGGGGGGGGGGGGGGGGGGGGGGGGGGGGGGGGGGGGGGGGGGGGGGGGGGGGGGGGGGGGGGGGGGGGGGGGGGEGGGGGGGGGGGGGGGFFEGGGGGGGGGGFFGGGGGGGFFFFFGGGFEFGGGGEEGEFFFGFFFFGGFFFFFFGGGGGGGFFFFGGGGGGGGGGGGGGGGGGGGGGGGGGGGGGFFGGGGGGGGGGGGGGGFF9GGGGGGGGGGGGGGGGGGFGGGGGGGGGGGGGGGGGGGGGGGGGGFGGGGGGGGGGGGGGGGGGGGGGGGGGGGGGGGGGGGGGGGGGGGGGGGGGGGGGGGGGGGGGG
@EGRNA1_356
TGGGGAATATTGCGCAATGGGGGAAACCCTGACGCAGCAACGCCGCGTGAGTGATGAAGGTTTTCGGATCGTAAAACTCTGTCTTTGGGGACGATAATGACGGTACCCAAGGAGGAAGCCACGGCTAACTACGTGCCAGCAGCCGCGGTAATACGTAGGTGGCAAGCGTTGTCCGGATTTACTGGGCGTAAAGAGTATGTAGGTGGGCATTTAAGTCAGATGTGAAATTCCCGGGCTTAACCTGGGAGCTGCATTTGATACTGGGTGTCTAGAGTGCAGGCGAGGAAAGTGGAATTCCTAGGGTAGCGGTGAAATGCGTAGAGCTTAGGAAGCACACCAGTGGCGAAGGCGACTTTCTGGACTGTAACTGACACTGAGATACGAAAGCGTGGGTAGCAAACAGG
+
GGGFDGDGFFFGGGGCFGFDFDGCGGF@@FFGGGGCGGGGGGGEEDCFE=?AFAFGGGGG=C?BAFF+B>CEG@<EFGGDFGGGCEF8+C:FEEBF=DFGGG>CD=FFFGFGAGC:CA73D:FC::FAF=;?CGGDGFFFGGF<**1<=1=C<;;?<:#><CG8C#CEGDEGC9EE##EGFGGG=F/#??:FGGD8AFGFFGFE=01A94>FF=@>:?DFGF>#?7?B9@4@#:#9@#FF<=6<::#=;E5=?#D#:@GE@+:8@::1#3+,686D@@+++E;=;,,49,4EBAAF8A9,9,+++8+BEC496,>+:GE=:C44,EE<CFC,,B,EF@<CCGEF<?F@@,,C<E96<9FEC9GDEEF<@@<,E<,EF@<FDCEDC@7+@,F<ECEDFC<C6C@E
@EGRNA1_357
TGGGGAATATTGCACAATGGGCGAAAGCCTGATGCAGCAACGCCGCGTGAGCGATGAAGGCCTTCGGGTCGTAAAGCTCTGTCCTCAAGGAAGATAATGACGGTACTTGAGGAGGAAGCCCCGGCTAACTACGTGCCAGCAGCCGCGGTAATACGTAGGGGGCTAGCGTTATCCGGAATTACTGGGCGTAAAGGGTGCGTAGGTGGTTTTTTAAGTCAGAAGTGAAAGGCTACGGCTCAACCGTAGTAAGCTTTTGAAACTAGAGAACTTGAGTGCAGGAGAGGAGAGTAGAATTCCTAGTGTAGCGGTGAAATGCGTAGATATTAGGAGGAATACCAGTAGCGAAGGCGGCTCTCTGGACTGTAACTGACACTGAGGCACGAAAGCGTGGGGAGCAAACAGG
+
GGGGGGGGGGGGGGGGGGGGGGGGGGGGGGGGGGGGGGGGGGGGGGGGGGGGGGGGGGGGGGGGGGGGGGGGGGGGGGGGGGGGGGGGGGGGGGGGGGGGGGGEGGGGGGGGGGGGGGGGGGGGGGGGGGGGGGGGGGGGGGGGGGGGGGGGGGG#GGGGGGGEGGGGGGGGGGGGGGGGGGGGGGGGGGGGGGGGFGGEDFGFGGBEFFFFGBFFGGFFFFFFFFGGFFGFGGGGGGGGGGGGGGGGGFGGGGGGGGGFGGGGGGGGGGGGGGGGGGGGGGGGGGGGGGGGGGGGGGGGGGGGGGGGGGGGGGGGGGGGGGGGGGGGGGGGGGGGGGGGGGGGGGGGGGGGGGGGGGGGGGGGGGGGGGGGGGGGGGGGGGGGGGGGGGGGGGGGGGGGGGG
@EGRNA1_358
TGGGGAATATTGCGCAATGGGGGAAACCCTGACGCAGCAACGCCGCGTGAGTGATGAAGGCTTTCGGATCGTAAAACTCTGTCTTTGGGGACGATAATGACGGTACCCAAGGAGGAAGCCACGGCTAACTACGTGCCAGCAGCCGCGGTAATACGTAGGTGGCAAGCGTTGTCCGGATTTACTGGGCGTAAAGAGTATGTAGGTGGGCATTTAAGTCAGATGTGAAATTCCCGGGCTTAACCTGGGTGCTGCATTTGATACTGGGTGTCTAGAGTGCAGGAGAGGAAAGTGGAATTCCTAGTGTAGCGGTGAAATGCGTAGAGATTAGGAAGAACACCAGTGGCGAAGGCGACTTTCTGGACTGTAACTGACGCTGAGGTACGAAAGCGTGGGTAGCAAACAGG
+
GGGGGGGGGGGGGGGGGGGGGGGGGGGGGGGG,FDGGGGGGGGGGGGGGCGGGGGGGFGG,BFGGGG+C:FFGGGFGGGGGGGGG9F,CGGGGGGGEDGGGEGFGGGDG<FFGGGGGGGGGGGGGGGGGGGFGGCFGGGG7:CEGGGGGGGGGCGGFGGGGFF7:@3;CCBCFGGG>9#FEFCFDGFEGGD:##F7#.:>FGF:CD7#79:C7FG=*EF=BF+9=F;?5:+9??FFC7GEFCFD8@#8DGGFFD=<<FFA8=+=,#FF=9D=886GDFFFFF8FEA8E@,;EGGGGDDFGGGG>GGGGGGGGGGGGGGGGGGGGGGGGGGGGGGGFFEGGGGGGGGGGGEFAFF<CGGGGGGGGGGGGGGFC,GFGFB,,;GGGGGGGGGGGGGGFGGGGGGGG
@EGRNA1_359
TGGGGAATATTGCGCAATGGGGGAAACCCTGACGCAGCAACGCCGCGTGAGTGATGAAGGTTTTCGGATCGTAAAACTCTGTCATTAGGGACGATAATGACGGTACCTAATGAGGAAGCCACGGCTAACTACGTGCCAGCAGCCGCGGTAATACGTAGGTGGCAAGCGTTGTCCGGATTTACTGGGCGTAAAGAGTATGTAGGTGGGCATTTAAGTCAGATGTGAAATTCCCGGGCTTAACTTGGGAGCTGCATTTGATACTGGGTGTCTAGAGTGCAGGAGAGGAAAGTGGAATTCCTAGTGTAGCGGTGAAATGCGTAGAGATTAGGAAGAACACCAGTGGCGAAGGCGACTTTCTGGACTGTAACTGACACTGAGATACGAAAGCGTGGGTAGCAAACAGG
+
GGGGGGGGGGGGGGGGGGGGGGGGGGGGGGGGGGGGGGGGGGGGGGGGGGGGGGGGGGGGGGGGGGGGGGGGGGGGGGGGGGGGGGGGGGGGGGGGGGGGGGGGGGGGGGGGGGGGGGGGGGGGGGGGGGGGGGGGGGGGGGGGGGGGGGGGGGGFGGGGGEGGGGGGGGGGGGGGGGD#GGGGGGGGGGGGGGGGGGGGGGFFFGGGGGFGGGGGGGGGGGGGGGGFGFGDFGFGGGGFGGGGGFFFGGGGGFGGGGGGGGGGGGGGFGFGGGGGGGGGGGGGGGGGGGFGGGGGGGGGGGGGGGGGGGGGGGGGGGGGGGGGGGGGGGGGGGGGGGGGGGGGGGGGGGGGGGGGGGGGGGGGGGGGGGGGGGGGGGGGGGGGGGGGGGGGGGGGGGGGGGGG
@EGRNA1_360
TGGGGAATATTGCGCAATGGGGGAAACCCTGACGCAGCAACGCCGCGTGGGTGATGAAGGTCTTCGGATTGTAAAGCCCTGTTTTCTGGGACGATAATGACGGTACCAGAGGAGGAAGCCACGGCTAACTACGTGCCAGCAGCCGCGGTAATACGTAGGTGGCGAGCGTTGTCCGGATTTACTGGGCGTAAAGGGTGCGTAGGCGGATGTTTAAGTGGGATGTGAAATCCCCGGGCTTAACCTGGGGGCTGCATTCCAAACTGGATATCTAGAGTGCAGGAGAGGAAAGCGGAATTCCTAGTGTAGCGGTGAAATGCGTAGAGATTAGGAAGAACACCAGTGGCGAAGGCGGCTTTCTGGACTGTAACTGACGCTGAGGCACGAAAGCGTGGGGAGCAAACAGG
+
FGGGGGGGGGGGGGGGGGGGGGGGGGGGGGGGGGGGGGGGGGGGGDGFGGGGGGGGGGGGGGGGGGGGGGGGGGGGGGGGGGGGGGGGGGGGGGGGGGGGGGGGGGGGGGGGGDGGGGGGGGGGGGGGGGGGGGGGGGGGGGGGGGGGC#GGGGGGGGGFFFGGGGGGEEGEGGEGGGGGGGGGGGGGEGGGGGGGGGGDGFEGGEEGGGGFGGGGGGFFEEFGGGGGGGFGGGGFGFFFGGGGGFGGGGGFGGGGGGGGGGGGGGGGGGFGGGGGGFGGGGGGGGGGGGGGGGGGGGFGGGGGGGGGGGGGGGGDGGGGGGGGGF?9GGGGGGGFGFGGGGGGGGGGGGGGFGGGGGGGGGGGGCEGGGGGGGGGGGEGGGGGGGGGGGGGGGGGGFFGGGGG
@EGRNA1_361
TGGGGAATATTGCGCAATGGGGGAAACCCTGACGCAGCAACGCCGCGTGAGTGATGAAGGTTTTCGGATCGTAAAACTCTGTCTTTGGGGACGATAATGACGGTACCCAAGGAGGAAGCCACGGCTAACTACGTGCCAGCAGCCGCGGTAATACGTAGGTGGCAAGCGTTGTCCGGATTTACTGGGCGTAAAGAGTATGTAGGTGGGCATTTAAGTCAGATGTGAAATTCCCGGGCTTAACCTGGGAGCTGCATTTGATACTGGGTGTCTAGAGTGCAGGAGAGGAAAGTGGAATTCCTAGTGTAGCGGTGAAATGCGTAGAGATTAGGAAGAACACCAGTGGCGAAGGCGACTTTTTGGACTGTAACTGACACTGAGATACGAAAGCGTGGGTAGCAAACAGG
+
GGGGGGGGGGGGGGGGGGGGGGGGGGGGGGGGGGGGGGGGGGGGGGGGGGGGGGGGGGGGGGG@EGGGGGGGGGGGGGGGGGGGGGGGGGDGGGGGGGGGGGGGGGGGGGGGGGGGGGGGGGGGGGGGGGGGGGGGGGGGGGGGGGGG#G#GGGGGGGGGGGGGDFFGGGGGGFGGDGGGGGGGGGDEECEEEFFFECGGGGGGGGC@EFGCEFGGGGGGGGGGGGGGGGGGGGFGGGFGFFGGGFFFFGGGGGGGGFFFGGGGGGGGGGGGGGDFGGGGGGFFGGGGGGGGGGGGGGGGFGGDGGGGGGGGGGGGGGGGGGGGGGGGGGGFGGGGGGGGGGGGGGGGGGGGEFFB,GGGGGGGFFFGGGGGGGGGGGGGGGGGFGGGGGGGGGGGGGGGGGGG
@EGRNA1_362
TGGGGAATATTGCGCAATGGGGGAAACCCTGACGCAGCAACGCCGCGTGGGTGATGAAGGTCTTCGGATTGTAAAGCCCTGTTTTCTGGGACGATAATGACGGTACCAGAGGAGGAAGCCACGGCTAACTACGTACCAGCAGCCGCGGTAATACGTAGGTGGCAAGCGTTGTCCGGATTTACTGGGCGTAAAGAGTATGTAGGTGGGCATTTAAGTCAGATGTGAAATTCCCGGGCTTAACCTGGGAGCTGCATTTGATACTGGGTGTCTAGAGTGCAGGAGAGGAAAGTGGAATTCCTAGTGTAGCGGCGAAATGCGTAGAGATTAGGAAGAACACCAGTGGCGAAGGCGACTTTCTGGACTGTAACTGACACTGAGATACGAAAGCGTGGGTAGCAAACAGG
+
GGGGGDCDGGGGGGGGGGGGGGGGGGGGGGGGGGGGGGGGGGGGGGGEG7FGGGGGGGGGGGGGGGGGGEGGGGCEGFGGGG,FGE<EDFFGGGGGGGGGGGGGGGG98<FGCGGGGGGGGGGGGGGGGGGGGG,>FGGGGFFGGGGGGGGGFGGGGFGGGGGGGGGGGGGGGFGGGFFFGGGCFCGGGCGCFFFGGGGGGGGGGGGGGGGGGGGGGGGGGGGGGGGGGFGGF3FDD<DFFFGGGFFGFFFFFFFFDGGGFGGDGDFFFGGGGGGGGGGFCGGGFGGGGGGGGGECFA8GGGDGGGDGDGGGDGGGGGFCFGGGGGGGGGGGGGGGFGGGGGCFGGGGDGGGFCFGGGGGGGGGGGFEDGGGGGGGGGGGGGGGGGGGGGGGGGGGGGGGGGGG
@EGRNA1_363
TGGGGAATATTGCGCAATGGGGGAAACCCTGACGCAGCAACGCCGCGTGAGTGATGAAGGCCTTAGGGTTGTAAAGCTCTGTTATCTGGGACGATAATGACGGTACCAGAGGAGGAAGCCACGGCTAACTACGTGCCAGCAGCCGCGGTAATACGTAGGTGGCGAGCGTTGTCCGGATTTACTGGGCGTAAAGAGTGCGTAGGCGGATGTTTAAGTGAGGTGTGAAATACCCGAGCTCAACTTGGGTGCTGCATTTCAAACTGGGCATCTAGAGTGCAGGAGAGGAAAGCGGAATTCCTAGTGTAGCGGTGAAATGCGTAGAGATTAGGAAGAACACCAGTGGCGAAGGCGGCTTTCTGGACTGTAACTGACGCTGAGGCACGAAAGCGTGGGGAGCAAACAGG
+
FF<EEGF@FG<FGCFFEGGGCFF@@F,CFFFFGEGGEDFGGEGCFGGGEC?B?<DEDGFGCGGFD?FG@848FCGGGFGEGGGGGGFFGGFCF@EGGGGGGGGG?FGGGCF=F@=C@FDCFFDGGFGGGFCFF@FGGGFGGGGGGGGG7EECFCFFFGGFFBFG@CCEC/###+1?C?CCFG#@=:#E.:C<9:F9CF7>C2599:#*BC6:7FBCF=G#AEC@7CFAA><9>#;D@9FFF?9FGF@8BAE@FFFE8FGF=8D=E648FDFCGFED8CGGGD=,GGGCDGGGCFF@?DGGGDGEGGDGGGFACB7@DC,:9GFEAEFCE9A?:<DFFFEGGEGDGFC7F>GGGFCE6,CFCC9GFGGGF@B@EGGGGGEFF@CDGF7CCGGGFGEF@CEC<GGF
@EGRNA1_364
TGGGGAATATTGCACAATGGGCGAAAGCCTGATGCAGCAACGCCGCGTGAGCGATGAAGGCCTTCGGGTCGTAAAGCTCTGTCCTCAAGGAAGATAATGACGGTACTTGAGGAGGAAGCCCCGGCTAACTACGTGCCAGCAGCCGCGGTAATACGTAGGGGGCTAGCGTTATCCGGAATTACTGGGCGTAAAGGGTGCGTAGGTGGTTTTTTAAGTCAGAAGTGAAAGGCTACGGCTCAACCGTAGTAAGCTTTTGAAACTAGAGAACTTGAGTGCAGGAGAGGAGAGTAGAATTCCTAGTGTAGCGGTGAAATGCGTAGAGATTAGGAAGAACACCAGTGGCGAAGGCGGCTTTCTGGACTGTAACTGACGCTGAGGCACGAAAGCGTGGGGAGCAAACAGG
+
GGGGGGGGGGGGGGGGGGGCFGGGGGGGGGGGGGGGGGGGGGGGGGGGGGGGGDGGGGGGGGGGGGGGGGGGGGGGGGGGGGGGGGGGGGGGGFGGGGGGGGGGGGGGGGGGGGGGGGGFFGGGGGGFGGGGGGGGGGGGFF#GGGGGGGGGGGGGGGGGGGGGGGFGEEGGGGGGGGGGGGGGGFFGGFFFFGFFFFGEFGGBFGDCADFDFFFGGFEFEFGGFFGFFACFGFGGFGGGGFFFGGFGGFEF8GGGGFDFGFFFFFFDFFGGGGFFGGGGGFFFGGGGGFGGGGGGGGCGFGEECGGGGGGGGGGFGCCGFGGGEGFGGGGGGGGGGFGF@E7GGGGGGGGGFGGFGGFFFGGGGGGGGGGGFFGGFF@GGGGGGGGGGGGFGGGGGGGEGGG
@EGRNA1_365
TGAGGAATATTGGTCAATGGGCGAGAGCCTGAACCAGCCAAGTAGCGTGAAGGATGACTGCCCTATGGGTTGTAAACTTCTTTTATAAAGGAATAAAGTCGGGTATGGATACCCGTTTGCATGTACTTTATGAATAAGGATCGGCTAACTCCGTGCCAGCAGCCGCGGTAATACGGAGGATCCGAGCGTTATCCGGATTTATTGGGTTTAAAGGGAGCGTAGATGGATGTTTAAGTCAGTTGTGAAAGTTTGCGGCTCAACCGTAAAATTGCAGTTGATACTGGATATCTTGAGTGCAGTTGAGGCAGGCGGAATTCGTGGTGTAGCGGTGAAATGCTTAGATATCACGAAGAACTCCGATTGCGAAGGCAGCCTGCTAAGCTGCAACTGACATTGAGGCTCGAAAGTGTGGGTATCAAACAGG
+
FGGGGGGGGGGGGFGGGGGGGGGGGGGGGGGGGGGGGGGGGGGGGGGGGGFGGGGGGGGGGGGGGGGGGGGGGGGGGGGGGGGGGGGGGGGGGGGGGGFFGGGGGGGGGGGGFGGGGGGGGGGGGGGGGGGGFGGDGGGGGGG>7DEFGFGGGGGGGGGGGGGGGGEEGGF@>FFGEGGGGGGG##GG7EGFCFGDGCC;CFGGGFCCEFFGGFFFGGFBFGEEFFFCFFECACF?FFFFFFFFAFGGFGFGDEGFFGGGGGGGGGFFFGGCGFGGGGGGGGFGGGGGGGGGGGGGGGGGGGGFGGGGGGGGGGGDGGF@GGGGEDGGGGGGGDGGGGGGGGGGGGGGGGGGDGGGGGGGGGGGGGGGGGGCCGGGGGGGGGGGGGGGGGGGGGGGGGGGGGGGGGGGGGGGGGGGGGGGGGGG
@EGRNA1_366
TGGGGAATATTGCGCAATGGGGGAAACCCTGACGCAGCAACGCCGCGTGAGTGATGAAGGTTTTCGGATCGTAAAACTCTGTCTTTGGGGACGATAATGACGGTACCCAAGGAGGAAGCCACGGCTAACTACGTGCCAGCAGCCGCGGTAATACGTAGGTGGCAAGCGTTGTCCGGATTTACTGGGCGTAAAGAGTATGTAGGTGGGCATTTAAGTCAGATGTGAAATTCCCGGGCTTAACCTGGGAGCTGCATTTGATACTGGGTGTCTAGAGTGCAGGAGAGGAAAGTGGAATTCCTAGTGTAGCGGTGAAATGCGTAGAGATTAGGAAGAACACCAGTGGCGAAGGCGACTTTCTGGACTGTAACTGACACTGAGATACGAAAGCGTGGGTAGCAAACAGG
+
GGGGGGGGGGGGGGGGGGGGGGGGGGGGGGGGGGGGDGGGGGGGGGGGGGGGGGGGGGGGGGGGGGGDGGGGGGGGGGGGGGGGGGGGGGGGGGGGGGGGGGGGGG9FGGGGGGGGGGGGGGGDGGGGGGGGGGGFFGFGGFFGGGGGGEGGGGGGGFGCFGGGGGGEGGEGGGGGGGGGGGGGGGGGEFGGFEFFAFFFDDFGGGGGGGFFFEFEFFFFFFFFFFFFFFDGFFGFEGFFFFGGGG#GGGGGGGE9EFFGGGGGGGGFFGGGGGGGGGGFGGGGFGGGGGGGGGGGGGDGGGGGGGGGGGGGGGDGGGGGGEGGGFGGGGGGGGGGGGGGGGGGGGGGGGFFGEGGFGGGGGGGGGGGGGGFGGGFGGFGGGGGGGGGGGGGGGGGGGGGGGGG
@EGRNA1_367
TGGGGAATATTGCGCAATGGGGGAAACCCTGACGCAGCAACGCCGCGTGAGTGATGAAGGTTTTCGGATCGTAAAACTCTGTCTTTGGGGACGATAATGACGGTACCCAAGGAGGAAGCCACGGCTAACTACGTGCCAGCAGCCGCGGTAATACGTAGGTGGCAAGCGTTGTCCGGATTTACTGGGCGTAAAGAGTATGTAGGTGGGCATTTAAGTCAGATGTGAAATTCCCGGGCTTAACCTGGGAGCTGCATTTGATACTGGGTGTCTAGAGTGCAGGAGAGGAAAGTGGAATTCCTAGTGTAGCGGTGAAATGCGTAGAGATTAGGAAGAACACCAGTGGCGAAGGCGGTTTCCTGGACTGTAACTGACGCTGAGGCACGAAAGCGTGGGTAGCAAACAGG
+
DGGGGEFFGFGGGGGGGFGGGGGGGFGFEGGFGGGGGGGFGEDGGGG>CFE?FEFGGGGGB9FGGGGEGGGGGGGGGGGFFGGGGGGCGGGGGGCFGFGGFGGDFCA<FFGGGFGGGCCFGGGGGGG7D;FGGG68FFGG:F7FFGGGGEECBF#GGGG9:FCCC@>E=EE8BFEDEEGGFCFF6EFGGGGCECFCFFGGGG?FGGCGFGFFACFGGGGGGGGGFGGGF?>D@DDGGGFFG?GFCA8DB@FF67#@FFFFCGCCCF#GGFD=A8=,CFGGGGGGDCEA>E;D>D;CGF8,,9C6=ECGGGDGEF87GFF;FEF?9FGGGGFFCGFFGDGFDGCFFEGGGGF8FCFFGGGE@<DFEFCGGGEGGGGGGGFDGC@C6,CFGGF@GGGCDGFEFGGG
@EGRNA1_368
TGGGGAATATTGCGCAATGGGGGAAACCCTGACGCAGCAACGCCGCGTGAGTGATGAAGGTTTTCGGATCGTAAAACTCTGTCATTAGGGACGATAATGACGGTACCTAATGAGGAAGCCACGGCTAACTACGTGCCAGCAGCCGCGGTAATACGTAGGTGGCAAGCGTTGTCCGGATTTACTGGGCGTAAAGAGTATGTAGGTGGGCATTTAAGTCAGATGTGAAATTCCCGGGCTTAACTTGGGAGCTGCATTTGATACTGGGTGTCTAGAGTGCAGGAGAGGAAAGTGGAATTCCTAGTGTAGCGGTGAAATGCGTAGAGATTAGGAAGAACACCAGTGGCGAAGGCGACTTTCTGGACTGTAACTGACACTGAGATACGAAAGCGTGGGTAGCAAACAGG
+
GGGGGGGGGGGGGGGGGGGGGGGGGGGGGGGGGGGGGGGGGGGGGGGEGGGGGGGGGGGGGGGGGGGGGGGGGGGGGGGGGGGGGGGGGGGGGGGGGGGGGGGGGGGGGGGGGGGGGGGGGGGGGGGGGGGGGGGGGGGGGGGGGGGGGGGGGGGGGFGGGGGGGGFGFGGGGGGGGGGGGGGGGGGGCFFFFEFFGGGGGGGGGGGGGGGGGFFFGGFFFFFFFFFGFFFGFGGGGGGGGFGGGFGGGGFFGFGFGGGGGGGGGGGGGGGGGGGGGGGGGGGGFGGGGGGGGGGGGGGGGGGGGGGGGGGGGGGGGGGGGGGGGGGGGGGGGGGGGGGGGGGGGGGGGGGGGGGGGGGGGGGGGGGGGGGGGGGGGGGGGGGGGGGGGGGGGGGGGGGGGGGG
@EGRNA1_369
TGGGGAATATTGCGCAATGGGGGAAACCCTGACGCAGCAACGCCGCGTGAGTGATGAAGGCCTTAGGGTTGTAAAGCTCTGTTATCTGGGACGATAATGACGGTACCAGAGGAGGAAGCCACGGCTAACTACGTGCCAGCAGCCGCGGTAATACGTAGGTGGCGAGCGTTGTCCGGATTTACGGGGCGTAAAGAGTGCGTAGGCGGGTGTTTAAGTGAGATGTGAAATACCCGAGCTCAACTTGGGTGCTGCATTTCAAACTGGGCAGCTAGAGGTCAGGAGAGGAAAGCGGAATTCCTAGTGTAGCGGTGAAATGCGTAGAGATTAGGAAGAACACCAGTGGCGAAGGCGGCTTTCTGGACTGTAACTGACGCTGAGGCACGAAAGCGTGGGGAGCAAACAGG
+
FGGGGGGGGGGFCFEEEEFFGGDEGGGFEGGGF@FEGGGGGGGGEEGFFGEGGGGFEFCGGGGGCGGGGGGGGGGGG9<FGF,@<@EEFFFGGGDGGGCFGGGGCGE9CFGGGGGFG<@<FFGCEEDCCGGGG@F7FGGGGCFGEGGGDE8,CFG9EFEFG*:C88C>8E5EG?EGGEEFGF**:=8EG*8:<852:#GGG:GG><#9E<FFCE=FE>CFGFAFFFCDAEDC3==7@?CD74#DFGFF=FFEFFFF#,=@FF,#67<+3C:=+=,,DA?@,@3DFD=8EGEE@>;8@E8GGDCB@E7FA;A;FF=EFE9GFEGF9GGDFAFFCGFGDGFC:GGFCCF@@+EFFF@D?GGFEGGGDFGEGFC7GDGFAFC,GCFGGGF:EECGGGFF@GGGGFGG
@EGRNA1_370
TGAGGAATATTGGTCAATGGGCGAGAGCCTGAACCAGCCAAGTAGCGTGAAGGATGACTGCCCTATGGGTTGTAAACTTCTTTTATAAAGGAATAAAGTCGGGTATGGATACCCGTTTGCATGTACTTTATGAATAAGGATCGGCTAACTCCGTGCCAGCAGCCGCGGTAATACGGAGGATCCGAGCGTTATCCGGATTTATTGGGTTTAAAGGGAGCGTAGATGGATGTTTAAGTCAGTTGTGAAAGTTTGCGGCTCAACCGTAAAATTGCAGTTGATACTGGATGTCTTGAGTGCAGTTGAGGCAGGCGGAATTCGTGGTGTAGCGGTGAAATGCTTAGATATCACGAAGAACTCCGATTGCGAAGGCAGCCTGTTAAGCTGCAACTGACATTGAGGCTCGAAAGTGTGGGTATCAAACAGG
+
FGGGFGGGGGFGGGGFEGGGF8FEGGGGGCDFGGGFFFG,CCEGGFGFGGGGCEEFGGGFGGG,,FFEFEFEGGGDFGGGGGGGFGGGGFD=BFEF9DGFGGDGGGGGF,<FFFGGGGGGGEFGGGGFGGGGF9FG9FGGGGCGGG7FFGGFGFCGGGG8>DCGGGGGGCEG9>DE7EEGGGGG*118B=E>BF:=C>79:+C>:CEE8+<99?EGEGDDGCED@<FGFCEEEGFGFFAEADFCB99DCFF#FD3>EC=?F8GDC+;6,,=CGGED@,+@,8DDFDGF?FDDA8?65*:,==,FGGGGEDFE8FC4@:88GFEECGGFB=EF@,9FFEE=<?,FADF??99GE?C,CFGGF7EGEFGGGEE@D@BB,FC,<CCE,GECACEDF@,GGEGFGGCGGGECF@GGGGGGEGFFGGGF
@EGRNA1_371
TGGGGAATATTGCGCAATGGGGGAAACCCTGACGCAGCAACGCCGCGTGAGTGATGAAGGTTTTCGGATCGTAAAACTCTGTCTTTGGGGACGATAATGACGGTACCCAAGGAGGAAGCCACGGCTAACTACGTGCCAGCAGCCGCGGTAATACGTAGGTGGCAAGCGTTATCCGGATTTACTGGGCGTAAAGGGAGCGTAGGCGGATGATTAAGTGGGATGTGAAATACCCGGGCTCAACTTGGGTGCTGCATTCCAAACTGGTTATCTAGAGTGCTGGAGAGGAGAGTGGAATTCCTAGTGTAGCGGTGAAATGCGTAGAGATTAGGAAGAACACCAGTGGCGAAGGCGGCTTTCTGGACTGTAACTGACGCTGAGGCACGAAAGCGTGGGTAGCAAACAGG
+
GGGGGGGGGGGGGGGGGGGGGGGGGGGGGGGGGGGGGGG<FGGGGGGGGEGGGGGGGGGGGGGGGGGGGGGGGGGGGGGGGGGGGGGGGGGGGGGGGGGGGGGGGGGGGGGGGGGGGGGGGGGGGGGGGGGGGGGGGGGGGGGGGGGGGGGGGGGGGGG<2?FGGGGGGGGGGGGGGGGGGGGGGGGGGGGGGGGGFGGGGGGGGGFEGGGFGGGGGGF<EGFFGGGGGGGGGGGEGFFGFGGGGGFFGGGGGGGGGGGGGGGGGGGFFGGGGD=@8*DGGGGGCGGGGGGGGGGGGGGGGGGGGGGGGGGGGGGDGGGDCGGGGGGGGGGGGGGGGGGGGGGGGGGGGGGGGFAB,GGGGGGGGGGGGGGGGGGGGGGGGGGGGGGGGGGGGGGGGGGGGGGG
@EGRNA1_372
TGGGGAATATTGCACAATGGGCGAAAGCCTGATGCAGCAACGCCGCGTGAGCGATGAAGGCCTTCGGGTCGTAAAGCTCTGTCCTCAAGGGAGATAATGACGGTACTTGAGGAGGAAGCCCCGGCTAACTACGTGCGAGCAGCGGCGGTAATACGTAGGAGGCTAGCGTTATCCGGAATTACTGGGCGTAAAGGGTGCGTAGGTGGTTTTGTAAGTGAGAAGTGAAAGGCTACGGCTCAACCGTAGTCAGCTTTTGAAACTAGAGAACTTGAGTGCAGGAGAGGAGAGTAGAATTCCTGGTGTAGCGGTGAAATGCGTAGATATTAGGAGGAATACCAGTAGCGAAGGCGGCTCTCTGGACTGTAACTGACACTGAGGCACGAAAGCGTGGGGAGCAAACAGG
+
@-F<E@CF,EEGE<CFECE,E<BCB@+,:@F8E@,F@E@CCBFFGDCB=FEEEFFGF95E,49,5:FF<@F+E=4C?F<AFE,A,?<F5,+:BF,C,CFDDE78A+,5C=F<<:3+8FD,=F<CC+*73,,DFFGC*35<CEF*>FFG<::;B9FCB*;,?BE#8588:###<9CE#4*@#;<1<EFEE5#2:@D#/*67-9/<CD#:#;#>**9:#A@7;;39;/GGFFCC?EFD7>#ACDG#D=8#D:F=,@,ECCFF==@,@3+9=+6CGGD,FGE;D@8DFEAD=D9E,FD8A4,GEB>CC+,FFGF7,FFD9EC,,EGF<AA9,?,:,,BB<,C:CCBE7@8+@:A,,E@@@@CC,9FFGGFGECF6FDFE<GGGGFFCF7DGFFFGFGGFFFCFCE,
@EGRNA1_373
TGGGGAATATTGCGCAATGGGGGAAACCCTGACGCAGCAACGCCGCGTGGGTGATGAAGGTTTTCGGATCGTAAAACCCTGTTTTCTGGGACGATAATGACGGTACCAGATGAGGAAGCCACGGCTAACTACGTGCCAGCAGCCGCGGTAATACGTAGGTGGCAAGCGTTGTCCGGATTTACTGGGCGTAAAGGATGCGTAGGCGGACATTTAAGTCAGATGTGAAATACCCGGGCTCAACTTGGGTGCTGCATTTGAAACTGGGTGTCTAGAGTGCAGGAGAGGAGAGTGGAATTCCTAGTGTAGCGGTGAAATGCGTAGATATTAGGAAGAATATCAGTGGCGAAGGCGGCTCTCTGGACTGCAACTGACGCTGAGGCACGAAAGCGTGGGGAGCAAACAGG
+
<EFGFGGG<FDFGGGGGGGGGGGGGGGFGGGGGGGGGGGGGGGGGGGECGGEFGGGGGGGGGGGGGGGFGGGGGGGGGGGGGGGGGGGGGGGGGGGGGGGGGGGGGGGGGGGGGFGGGGGGGGGGGGGGGGGEFFGFGGCFGGGGGGGGGGGGDFCEGGGGGGGFECEGECE#GG>EGGGGGGGGGGGEGGGGG#GFFGCDGGGGGGGGGCGFGFGFFGFEEFDGFFFDB?FFGGDGFEGFFFFFFFFDFBFGFFGGFFFBFF?GGDFFFFGFGFF???GFFFFDGGGEFGFGGGGGGGGGGGGGGGGGGGGEDFDFFFAGGFEGGGFCGGGEAGGGGFGDGGGGGGGGEGCGGGGFECGFGGGGGGFCGGFDGGGGGGGGGGGDGGGGFGGGGGGGGGGGGGG
@EGRNA1_374
TGGGGAATATTGCGCAATGGGGGAAACCCTGACGCAGCAACGCCGCGTGAGTGATGAAGGTTTTCGGATCGTAAAACTCTGTCTTTGGGGACGATAATGACGGTACCCAAGGAGGAAGCCACGGCTAACTACGTGCCAGCAGCCGCGGTAATACGTAGGTGGCAAGCGTTGTCCGGATTTACTGGGCGTAAAGAGTATGTAGGTGGGCATTTAAGTCAGATGTGAAATTCCCGGGCTTAACCTGGGAGCTGCATTTGATACTGGGTGTCTAGAGTGCAGGAGAGGAAAGTGGAATTCCTAGTGTAGCGGTGAAATGCGTAGAGATTAGGAAGAACACCAGTGGCGAAGGCGACTTTCTGGACTGTAACTGACACTGAGATACGAAAGCGTGGGTAGCAAACAG
+
GGGFGGGGGGFGGGGGGGGFGGGGGCFGGGGGGGGGGGGGGGGGGGGGGGGGGGGGGGFCBFFGGDGGGGGGGGGGGGFFGGGGGGGF>FEEGGGGGGFGGGDGGDEFGGCFG<FEC8FGFGE>FEFGF;FFGGGGGGGDG7FCFG@E7FGC<#F?/*6##F>F9ECE#@EGFFEG58#E?FG#=DFGEEFECA@<CCFFC#GGC=?CF>FFFC9?FG+@FE<CDGG>F49BFFGDCGEFFCD8>F*=0GFFDF=9DFGFFFD#GGCFFFDD=+DDFGGFD@8FGGFGGFFE8GGGFEE;8GEC@C@DAFGEGCGEGFEGFGGFDGGGGFCCFFGFEEEFEGGGGGGGGGGGFGGFFFGGF@CAGFCGFFFGFGFGE@CGGGGGGFGGGGGGGGFGGGGGGGG
@EGRNA1_375
TGGGGAATATTGCGCAATGGGGGAAACCCTGACGCAGCAACGCCGCGTGAGTGATGAAGGTTTTCGGATCGTAAAACTCTGTCTTTGGGGACGATAATGACGGTACCCAAGGAGGAAGCCACGGCTAACTACGTGCCAGCAGCCGCGGTAATACGTAGGTGGCAAGCGTTGTCCGGATTTACTGGGCGTAAAGAGTATGTAGGTGGGCATTTAAGTCAGATGTGAAATTCCCGGGCTTAACCTGGGAGCTGCATTTGATACTGGGTGTCTAGAGTGCAGGAGAGGAAAGTGGAATTCCTAGTGTAGCGGTGAAATGCGTAGAGATTAGGAAGAACACCAGTGGCGAAGGCGACTTTCTGGACTGTAACTGACACTGAGATACGAAAGCGTGGGTAGCAAACAGG
+
FFGGGGGGGGGGGGGGGGGGGGGGGGGGGGGGGGGGGGGGGGGGGGGEGGGGGCFEG9FGGFDGGGGGGGGGGGGGGGGGGGGGGGCFGGEGGGGGGGGGGGGGGGFGGGGGGGGGGGGGGGGGGGGGGGGGGG<>DFGGGGGGGGGGGEGGGGGGGGGGGGGFCFF>=EEGGGGGCCGGGGGGGGGG8?EEFFFFFEFGGGGGGGGGGGGGGEFGFFFGGGGFFGGGGDGGGGGDGGFGFGGGGFFGGGFFFDGFGGFGGGGGGGFFGGGGDGFGGGGGGGGGGGGGGGGGGGGGGGGGGGGGGGGGGGFFGGGGGGGGGGGGFGGGGGGGGF@FGGGGGGGGGGGGGGGGGGGGGGGFGGGGGGGGGGGGGGGEFGCGGGGGGGGGGGGGGGGGGGGGGGGG
@EGRNA1_376
TGGGGAATATTGCGCAATGGGGGAAACCCTAACGCAGCAACGCCGCGTGGGTGATGAAGGTCTTCGGATTGTAAAGCCCTGTTTTCTGGGACGATAATGCCGGTACCAGAGGAGGAAGCCACGGCTAACTACGTGCCAGCAGCCGCGGTAATACGTAGGTGGCGAGCGTTGTCCGGATTTACTGGGCGTAAAGGGTGCGTAGGCGGATGTTTAAGTGGGATGTGAAATCCCCGGGCTTAACCTGGGGGCTGCATTCCAAACTGGATATCTAGAGTGCAGGAGAGGAAAGCGGAATTCCTAGTGTAGCGGTGAAATGCGTAGAGATTAGGAAGAACACCAGTGGCGAAGGCGGCTTTCTGGACTGTAACTGACGCTGAGGCACGAAAGCGTGGGTAGCAAACAGG
+
FE9AEGGFGGFECGGCGFCDGBGG@FGFC,:CFCE@GCF@CFGCFCFFD@D@:+<?FGCF<<9AFEC7+=AFGFGFDGGGGGGD?@CF?EFFFGCGCGG-=CEBGGGF8C<>FFCEFEGF8FFEE>EFG9FCEGGGGGGGGFFA7FCB6=BCFEG?<FGFGFG.9#:EE9FE99BCEC5A<CFF#GFE#8:>FF@;CFDCGGCFDGFEEECDFFGGEGGFF##FFCC>C>#CCCGGGFGFECCGGGGGGGFEFD?GFGGGGGGGFFFDGGDGFGGDDDD8FGGGGFCGECF@8GGGGFGGGGGGGGGFGFFEEGGGGGGCEAE,EF9GFGGGGGF?EGGGEGGGGCCGEDGGFFFGGGGFEGFGCFGGGGGGGGFECD,FGEFGGGFCFEGGGGGGFGGGGFDD
@EGRNA1_377
TGGGGAATATTGCGCAATGGGGGAAACCCTGACGCAGCAACGCCGCGTGAGTGATGAAGGTTTTCGGATCGTAAAACTCTGTCTTTGGGGACGATAATGACGGTACCCAAGGAGGAAGCCACGGCTAACTACGTGCCAGCAGCCGCGGTAATACGTAGGTGGCAAGCGTTGTCCGGATTTACTGGGCGTAAAGAGTATGTAGGTGGGCATTTAAGTCAGATGTGAAATTCCCGGGCTTAACCTGGGAGCTGCATTTGATACTGGATGTCTAGAGTGCAGGAGAGGAAAGTGGAATTCCTAGTGTAGCGGTGAAATGCGTAGAGATTAGGAAGAACACCAGTGGCGAAGGCGACTTTCTGGACTGTAACTGACACTGAGATACGAAAGCGTGGGGAGCAAACAGG
+
GGGGGGGGGGGGGGGGGGGGGGGGGGGGGGGGGGGGGGGGGGGGGGGGGDGGGGGGGGGGGGGGGGGFGGGGGGGGGGGGGGGGGGGGGGGGGGGGGGGGGGGGGGGGGGGGGGGGGGGGGGGGGGGGGGGGGGGGGGGGGGGGGGGGGGGGGGGGGGGGGFGGGGGGGDGGGGGGGGGGFGGGGGGGEGGGGGGGFEFFFFGGGGGGGGGGFFGFGFGFGFGFFFGGFGFGFGGGGGGGGGGGFFFFGGGGGGGGGFFFFDGGGGGGDGGGGGGGGGGFFGGGGGGGGGGGGGF8CGGGGGGGGGGGGGGGGGGGGGGGGGGGGGGGGGGGGGGGGGGGGGGGGGGGGGGGGGGGGGGGGGGGGGFGGGGGGGGGGGGGGGGGGGGGGGGGGGGGGGGGGGGG
@EGRNA1_378
TGGGGAATATTGCGCAATGGGGGAAACCCTGACGCAGCAACGCCGCGTGAGTGATGAAGGTTTTCGGATCGTAAAACTCTGTCTTTGGGGACGATAATGACGGTACCCAAGGAGGAAGCCACGGCTAACTACGTGCCAGCAGCCGCGGTAATACGTAGGTGGCAAGCGTTGTCCGGATTTACTGGGCGTAAAGGGTATGTAGGTGGGCATTTAAGTCAGATGTGAAAGATCACGGCTTAACTGTGGTAAGCATTTGAAACTGTAAGGCTTGAGTGCAGGAGAGGAGAGTGGAATTCCTAGTGTAGCGGTGAAATGCGTAGATATTAGGAGGAATACCAGTAGCGAAGGCGGCTCTATGGACTGTAACTGACACTGAGGCACGAAAGCGTGGGGAGCAAACAGG
+
GG,CFGGGGGGGGGGGGGGGGGGGGGGGGGGGGGGGGGGGGGGGGGGFGFGGGGGGGGGGGGGGGGGGGGGGGGGGGGGGGGGGGGGGGGGGGGGGGGGGGGGGGGGGGGGGGFGGGGGGGGGGGGGGGGGGGGGGGGGGGGGGGGGGGGGGGGGCFGGGGGGGGGGGGFGGGGGGGGGGGGGGGGGGGGGGGGGFGGGGGGGGGGGGGGGGGGGGGGGGGGGGGGGGGGGGFGGGGGGGFGFGGFGGGGGGGGGGGGGFGGFGGGGFFGGGGGFGGGGGGGGGGGGGGGGGGGGGGGGGGGEGGGGGGGGGGGGGGGGGGGGGGGGGGGGGGGGGGGGGGGGGGGGGGGGGGFC,GGGGGGGGGGGGGGGGGGEGGGGGGGGGGGGGGGGGGGGGGGGGGGG
@EGRNA1_379
TGGGGAATATTGCACAATGGGCGAAAGCCTGATGCAGCAACGCCGCGTGAGCGATGAAGGCCTTCGGGTCGTAAAGCTCTGTCCTCAAGGAAGATAATGACGGTACTTGAGGAGGAAGCCCCGGCTAACTACGTGCCAGCAGCCGCGGTAATACGTAGGGGGCTAGCGTTATCCGGAATTACTGGGCGTAAAGGGTGCGTAGGTGGTTTTTTAAGTCAGAAGTGAAAGGCTACGGCTCAACCGTAGTAAGCTTTTGAAACTAGAGAACTTGAGTGCAGGAGAGGAGAGTAGAATTCCTAGTGTAGCGGTGAAATGCGTAGATATTAGGAGGAATACCAGTAGCGAAGGCGGCTCTCTGGACTGTAACTGACACTGAGGCACGAAAGCGTGGGTAGCAAACAGG
+
ECF<CCEFFGFDF9FECFG,CFGGDG7FGGFFGFGDAEFCEFGGGGGGEE@FGEF>FEGGGGGGGF7FFEGG8FFFGFG<FGCGGGGGGGFGGDGEFGGGFGGG@BFGG9FGDGEECGG=DFGEGDGGFGCGGGFGGGGGGGGDECGA=<FFFFGFFFE7:FCGFGFEECCE#FEEC7/3=AEGGDGGGGGCGGGGD4EEE=DFFGGG68CGCFCECFFECFGGFFAA@FFF?CBDFFFGFFFEDDFGFF?8GE@D@E@=8G#GGD@?<<GFDFGDFD8CGGFGGGGGFGGGEE,:9D=D,GEEE8FGGGGCC@EFF;C,GGGEFGGGFDFFF?9EEGGEF@,FDGGGFFD,A,,C9,FDA9DFGFGFGGE<GGGGDFDEEGGGGF@CCE,FEFCFEEFEFCG
@EGRNA1_380
TGGGGAATATTGCGCAATGGGGGAAACCCTGACGCAGCAACGCCGCGTGAGTGATGAAGGTTTTCGGATCGTACAACTCTGTCTTTGGGGACGATAATGACGGTACCCAAGGAGGAAGCCACGGCTAACTACGTGCCAGCAGCCGCGGTAATACGTAGGTGGCAAGCGTTGTCCGGATTTACTGGGCGTAAAGAGTATGTAGGTGGGCATTTAAGTCAGATGTGAAATTCCCGGGCTTAACCTGGGAGCTGCATTTGATACTGGGTGTCTAGAGTGCAGGAGAGGATAGTGGAATTCCTAGTGTAGCGGTGAAATGCGTAGAGATTAGGAAGAACACCAGTGGCGAAGGCGACTTTCTGGACTGTAACTGACACTGAGATACGAAAGCGTGGGTAGCAAACAGG
+
FGGGGGGGGGGGGGGGGGGGGGGGGGGGGGGGGGGGGGGGGGGGGGGGGGGFGGGGGGGGGGGGGGGGGGGGG+BFGGGGGGGGGGGGGGGGGGGGGGGGGGGGFGGGGGGGGGGGGGGGGGGGGGGGGGGGGGGGGGGGGGGGGGG#4=#FGGGGGGGGGGFFC#6FFFGGGGGGGGGGGGFFGGFGGGFGGFFFGFFGGGGGGGGGGGFGGGGGGGGGG#FFEFGGGGGGFGFGFGFGF#GFGGFGFGGGFF#FGGGGGGGGGFFFFFGGFGGGGGGGGGGFD?*FGGCGGGGFFFEFFF9DGGGGGGGGGGGGGGGFE5,FGGGGGGGGGGGGGGGGGGGGGGGGGGGGGGGGGGGGGGGGGGGGGGGGGGGGGGGGGGGGGGGGGGGGGGGGGGGGGGGG
@EGRNA1_381
TGGGGAATATTGCACAATGGAGGAAACTCTGATGCAGCGACGCCGCGTGAGCGATGAAGGTCTTCGGATCGTAAAGCTCTGTCCTAAGGGAAGATAGTGACGGTACCTTAGGAGGAAGCCCCGGCTAACTACGTGCCAGCAGCCGCGGTAACACGTAGGGGGCGAGCGTTGTCCGGAATTACTGGGTGTAAAGGGTGCGTAGGCGGCCTTGCAAGTCAGATGTGAAAGATCACGGCTTAACTGTGGTAAGCATTTGAAACTGTAAGGCTTGAGTGCAGGAGAGGAGAGTGGAATTCCTAGTGTAGCGGTGAAATGCGTAGATATTAGGAAGAATATCAGTGGCGAAGGCGGCTCTCTGGACTGCAACTGACGCTGAGGCACGAAAGCGTGGGGAGCAAACAGG
+
GGGGGGGGGGGGGGGGGGGGGGEGGGGGGGGGGGGGGGGGGGGGGGGGGGGGGGGGGGGGGGGGGGGEGGGGGGGGGGGGGGGGGGGGGGGGGGGGGGGGGGDFFGGGGGGGGGEGGGGGDGGGGGGGGGGGGGFGCFGGGGGGGGGEGGG###GGBFGGGGGGGGGGEEGGGGGGCCFGGGGGGGGGGGGFEDEGGGGGDAFBEGGGGGGFFFFGGGGFGFGGFFGFFF6DDDDGGGFFGGGGGFGGFFAGFGFGGFFFFGGGGFFCFFGGGGFGGGGGFGGFFGGGGGEGGGGGGGGGGGGGGGGGGFEE@FGGGGGGGGGGGGGGGGGGFCFEGGGGGGGGGGGGDGGDGGGGGGGGGGGGGGGGGGGGGGGGGGFGGGGGGGCGGGGGGGGGGGGGGGG
@EGRNA1_382
TGGGGAATATTGCACAATGGGCGCAAGCCTGATGCAGCCATGCCGCGCGTGTGAAGAAGGCCTTCGGGTTGTAAAGCACTTTCAGCGGGGAGGAAGGCGATAAGGTTAATCACCTTGTCGATTGACGTTACCCGCAGAAGAAGCACCGGCTAACTCCGTGCCAGCAGCCGCGGTAATACGGAGGGTGCAAGCGTTAATCGGAATTACTGGGCGTAACGCGCACGCAGGCGGTCTGTCAAGTCGGATGTGAAATCCCCGGGCTCAACCTGGGAACTGCATTCGAAACTGGCAGGCTAGAGGCTTGTAGAGGGGGGTAGAATTCCAGGTGTAGCGGTGAAATGCGTAGAGATCTGGAGGAATACCGGTGGCGAAGGCGGCCCCCTGGACAAAGACTGACGCTCAGGTCCGAAAGCGTAGGGAGCAAACAGG
+
FGGGGGGGGGGGGGGGGGGF8DFCCGGGGGGGGGFGGGGGGDGGGGEFEFGGDFGGCEGGGGGGGGGGGGGGGGGFFGGGGGGGGGGGGGGGCGGGGGGGEGGGGGGFGG,@@FGGCFFGDGGGGGEFGGGGGGGGGEFDCGGGGGGGCEFEGGGGGGEFGGGG#FFFDEEEGGGGGCFFG5#:>#GGGFGGGGGGFFF#ECCFC?FGE8=GGGGG#C4DGEGEDCEEBG59CGGGGC>F#FFD>BF#FFDG#C#?DD9?9>F=C#F4FGF@D7>E7<3CCFB8C6<F:+GGC7?GD9=,4+,GGFGGGGGFF@,GFDE@FBE@GGFC8GGGGFAGFGECGFGGGGGGCGF?GFEAGGFGGGGGFDGF@F>GGGFCB7DCGFFGGDEGFFFF>GGDGFEECFF@,+GGGGG@CFB,GFGEFGGEGCFAG
@EGRNA1_383
TGGGGAATATTGCACAATGGGCGGAAGCCTGATGCAGCAACGCCGCGTGAGCGATGAAGGCCTTCGGGTCGTAGAGCTCTGTCCTCAAGGAAGATAATGACGGTACTTGAGGAGGAAGCCCCGGCTAACTACGTGCCAGCAGCCGCGGTAATACGTAGGGGGCTAGCGTTATCCGGAATTACTGGGCGTAAAGGGTGCGTAGGTGGTTTTTTAAGTCAGAAGTGAAAGGCTACGGCTCAACCGTAGTAAGCTTTTGAAACTAGAGAACTTGAGTGCAGGAGAGGAGAGTAGAATTCCTAGTGTAGCGGTGAAATGCGTAGAGATTAGGAAGAACACCAGTGGCGAAGGCGACTTTCTGGACTGTAACTGACACTGAGATACGAAAGCGTGGGTAGCAAACAGG
+
GGGGGGGGGGGGGGGGGGGGGGGGGGGGGGGGGGGGGGGGGGGGGGGGGGGGG:FGGGGGGGGGGGGGGGGGGGGGGGGGGGGGGGGGGGGGGGGGGGGGGGGGGGGGGGGGGGGGGGGGGGGGGGGGGGGGGG#:CFGGGGGGGGGGGGGGGGGGGGGGGGGGGGGGGGGGGGGGGDGGGGGGGGGGGGGGGGGGGGGEEFGGGGCFGGGGGGGGGGGGGGGGGFFGGGGGFGGGGGGGGGGGGGGGGGGFGGGGGGGFGGGGGGGGGFGGGGGGGGGGGGGFGGGGGGGGGGGGGGGGGGGGGGGGGGGGGGGGGGFGGGGGGGGGGGGGGGGGGGGGGGGGGGGGGGGGGGGGGGGGGGGGGGGGGGGGGGGGGGGGGGGGGGGGGGGGGGGGGGGGGGG
@EGRNA1_384
TGGGGAATATTGCGCAATGGGGGAAACCCTGACGCAGCAACGCCCCGTGAGTGATGAAGGTTTTCGGATCGTAAAACTCTGTCTTTGGGGACGATAATGACGGTACCCAAGGAGGAAGCCACGGCTAACTACGTGCCAGCAGCCGCGGTAATACGTAGGTGGCGAGCGTTGTCCGGATTTACTGGGCGTAAAGAGTGCGTAGGCGGATGTTTAAGTGAGATGTGAAATACCCGAGCTCAACTTGGGTGCTGCATTTCAAACTGGGCATCTAGAGTGCAGGAGAGGAAAGCGGAATTCCTAGTGTAGCGGTGAAATGCGTAGAGATTAGGAAGAACACCAGTGGCGAAGGCGACTTTCTGGACTGTAACTGACACTGAGATACGAAAGCGTGGGGAGCAAACAGG
+
D,;FGGGGF9FEGDGCGEEFGD:CEGGF7<@EFGGDBGCGGGGG:@F=B=CFFGFGGGGGEGGGG@C:CEFECGGFE,=9AEGGGGGGGGEGDC@EEGGFGGGGGFGGGFCF<DGCDGGFGFGC7FGGGGGGGFFFGGGGFFGGG#DC=CFGFCFFF@EG#GGGBECFF@B20@CEGGGFFGF#FFFGC=?@6AFGGGGE:CE#CEBCEC:#7ECC=FFF7CB>C?>>#GC?D7CDE7GGD@6C8:EF@=FFFF89FFFGFDGFFB@+E?++8F==2,+=,8FGFFE6GFFDEGF:E?@,>,88+@7ECGGFC@=CA94,49,9CGFGFF9FGFFFA,EF:GGEFGEF@7FE<GGGGGGEEC,F<F,C6C<,,6,@AGGFFEEFF:CEF<GFC,6E<F9C,,F9
@EGRNA1_385
TGGGGAATATTGCGCAATGGGGGAAACCCTGACGCAGCAACGCCGCGTGAGTGATGAAGGTTTTCGGATCGTAAAACTCTGTCTTTGGGGACGATAATGACGGTACCCAAGGAGGAAGCCACGGCTAACTACGTGCCAGCAGCCGCGGTAATACGTAGGTGGCAAGCGTTGTCCGGATTTACTGGGCGTAAAGAGTATGTAGGTGGGCATTTGAGTCAGATGTGAAATTCCCGGGCTTAACCTGGGAGCTGCATTTGATACTGGGTGTCTAGAGTGCAGGAGAGGAAAGTGGAATTCCTAGTGTAGCGGTGAAATGCGTAGAGATTAGGAAGAACACCAGTGGCGAAGGCGACTTTCTGGACTGTAACTGACACTGAGATACGAAAGCGTGGGTAGCAAACAGG
+
GFFFGCEGGGGGGGGGDGGGGGGGGGGGGGGGGDGGGGGGGDGGGGGGGGGGGGGGGFGGGGGGGGG7FGGFGGGGGGGGGGGGGGFGGGGGGGGGGGGGGGGGFGFCD@<FGGGGGGGGGGGGG7FGGGFGGFGGGGGGGGGGGGGFFGGGGGGGFEEGGGFGGGGGEEGEGCGGGGGGGGFEFDFEGECEECFA6<EFFD=FGGGGGGGGEFEA>FGGFEFCFGFGD>EFDDGG>@GGFFFFFFDCBFFGGGGGGGFEGGGGGFA8GGGGGGGGF9?DGFFF8GGFGFEFCGEGGGGGGGDEGGGDGGGGEDGGGGGGGGGGGGGGGGGGGGGGGGGGGGGGGGGGGGGGGGGGFGGGGGGGFGGGGGGGGGGGDGGGGGFFF@GGGGGGGGGGGGFGGFFF
@EGRNA1_386
TGGGGAATATTGCGCAATGGGGGAAACCCTGACGCAGCAACGCCGCGTGAGTGATGAAGGTCTTCGGATTGTAAAGCTCTGTTTTCTGGGACGATAATGACGGTACCAGAGGAGGAAGCCACGGCTAACTACGTGCCAGCAGCCGCGGTAATACGTAGGTGGCGAGCGTTGTCCGGATTTACTGGGCGTAAAGGGTGCGTAGGCGGATGTTTAAGTGGGATGTGAAATCCCCGGGCTTAACCTGGGGGCTGCATTCCAAACTGGATATCTAGAGTGCAGGAGAGGAGAGTAGAATTCCTAGTGTAGCGGTGAAATGCGTAGATATTAGGAGGAATACCAGTAGCGAAGGCGGCTCTCTGGACTGTAACTGACACTGAGGCACGAAAGCGTGGGTAGCAAACAGG
+
<FGGGGEGCFGGGGGGGGGGGGGGGGGFGGGGGGGGE7FEFGGCF7C@>CFGGGGGGCEGGGCFGFGGGGGGGFFGGGGFGFGGGGGGGGDAFEFGGGGGFFGGGFDGGGGGGGGGGGGGGFGGGGGGFGGGGGGGGGGGGGGGGGGG#FGGF9FFGEEFFFFBCEGECGEGGGEC??CGEGGGFGGGFF@FFGGGG?DFDC=CEGEGGCFGGFFGGGG;;FFFFFFFFGFGGGGFGGGGGGFGFFDCFGGGFF6GFFGGGFFF8FFFGFDCGGGGFFCDGGFFFEGGF=D=E8GCFGFFECEEE8B9GGGGGEF+FAFFFFEFCE6:DCFFGGFGFFE=:CCFAEF@:@AAGGFFC,,GGEEEDGF<C,GGEFE<F8CGGFCFFF:@@C6,EFFAGGGFFAFF
@EGRNA1_387
TGGGGAATATTGCGCAATGGGGGAAACCCTGACGCAGCAACGCCGCGTGGGTGATGAAGGTCTTCGGATTGTAAAGCCCTGTTTTCTGGGACGATAATGACGGTACCAGAGGAGGAAGCCACGGCTAACTACGTGCCAGCAGCCGCGGTAATACGTAGGTGGCGAGCGTTGTCCGGATTTACTGGGCGTAAAGGGTGCGTAGGCGGATGTTTAAGTGGGATGTGAAATCCCCGGGCTTAACCTGGGGGCTGCATTCCAAACTGGATATCTAGAGTGCAGGAGAGGAAAGCGGAATTCCTAGTGTAGCGGTGAAATGCGTAGAGATTAGGAAGAACACCAGTGGCGAAGGCGGCTTTCTGGACTGTAACTGACGCTGAGGCACGAAAGCGTGGGTAGCAAACAGG
+
GGGGGGGGGGGGGGGGGGGGGGGGGGGGGGFGGGGGGGGGGGGGGGGGGGGGGGDGGFGGGGGGGGGGGGGGGGGGGGGGGGGGGGGGGGGGGGGGGGG<FGGGGGGGGGGGGGGGGGGGFGGGGGGGGGGGGGGGGGGGGGGGGGGGGGGGGGGCGGGFGGGF>EGGGGGGGGGGGGGGGGFG#GGGGGGGGGGGGGGGGGGGGGGGGGGGGGGGGGGFF#FFFFGGGD#GGGGGGGGGCFGGGGGGFGGGFFGGGGGGGGFGGGGGGGGGGGFGGGGFGGGGGGGGGGGGGGGGGGGGGGGGGGGGGGGGGGGGGGGGGEGFGGGGGGGGGGGGGGGGGGGGGGGGGGGGGGGGGGGGGGGGGGGGGGGGGGGGGGGGGGGGGGGGGGGGGGGGGGGGGGGG
@EGRNA1_388
TGGGGAATATTGCACAATGGAGGAAACTCTGATGCAGCGACGCCGCGTGAGCGATGAAGGTCTTCGGATCGTAAAGCTCTGTCCTAAGGGAAGATAGTGACGGTACCTTAGGAGGAAGCCCCGGCTAACTACGTGCCAGCAGCCGCGGTAACACGTAGGGGGCGAGCGTTGTCCGGAATTACTGGGTGTAAAGGGTGCGTAGGCGGCCTTGCAAGTCAGATGTGAAAGATCACGGCTTAACTGTGGTAAGCATTTGAAACTGTAAGGCTTGAGTGCAGGAGAGGAGAGTGGAATTCCTAGTGTAGCGGTGAAATGCGTAGATATTAGGAAGAATATCAGTGGAGAAGGCGGCTCTCTGGACTGCAACTGACGCTGAGGCACGAAAGCGTGGGGAGCAAACAGG
+
CEFFGGGGGGGGGGGGGGGGFGGGGFGFGAEFFGGGFGGGGGGGGGGGGGGFCGGGGGGGGGGGGFD=FGGGGGGGGGFGGF<BEFGGGFCFEFEFDGGGGGGGG@DEDFFGGGGGGGGGFGGDG>FCGGGGGGGGGGF#FG#CECEFEGGGGGGC7FF?CDEGCEGG>GEECCFGEGFGGGGGFFCC:?95F@622:BCDDCEGGGEECDD=CEF=FEEECFFFFFFFGDDDD=>FCFF?FF@:GGGGGGGCFCC#FFEAF?CGGGGFFGDD8FFGGD;EE@,9FGF=GGGFCFCEEAGFCCCGEF9GGFGEDGGGGCFFFFFGGGGGFEF?EF<GGGGFC,FEGGECGGGFFCAFGGFGE9GFFGGGGGGGGGGFC8FF9FFDGGGGGGGGGGGGGF<FFG
@EGRNA1_389
TGGGGAATATTGCACAATGGGCGAAAGCCTGATGCAGCAACGCCGCGTGAGCGATGAAGGCCTTCGGGTCGTAAAGCTCTGTCCTCAAGGAAGATAATGACGGTACTTGAGGAGGAAGCCCCGGCTAACTACGTGCCAGCAGCCGCGGTAATACGTAGGGGGCTAGCGTTATCCGGAATTACTGGGCGTAAAGGGTGCGTAGGTGGTTTTTTAAGTCAGAAGTGAAAGGCTACGGCTCAACCGTAGTAAGCTTTTGAAACTAGAGAACTTGAGTGCAGGAGAGGAGAGTAGAATTCCTAGTGTAGCGGTGAAATGCGTAGATATTAGGAGGAATACCAGTAGCGAAGGCGGCTCTCTGGACTGTAACTGACACTGAGGCACGAAAGCGTGGGGAGCAAACAGG
+
FFGGGGGGGGGGGGGGGGGGGFEGGGEGGFGGGGGGGFGGGGGGCGGGGEGGGGGEGGGGFGGGGGGGGGGGFGGGGFGGGGGGGGGGFGFCGGGGGGGGGGGGGEGGGFGGGGGGGGGFGGGGGG8@CFGGGGGGGGC:FGGGGGGGGGGGFGGFGDGGGGG@FGG#BE5CCFEGGGFFGGGGGFGC>E=FGGGGGGGFFGDFGFDEGGCEECGGFFFFEFGGGGGGFGFGGFFGGGGGGEGGGGGFGFF9BAGGGGGGGGGGF?GGGGGF@,FGGGGGFGGGGGGGGGFGFGGGGGGGGGGGGEFGGGGGGEFGGGFFGGFE=F@9FGGFF9GFGGGEEGGGGGGGGGGGGGGGGGGGGGGGGGGGGGFFEGGGGGGGDGGGGEFGGGGGGGGGGGGGGGG
@EGRNA1_390
TGGGGAATATTGCGCAATGGGGGAAACCCTGACGCAGCAACGCCGCGTGAGTGATGAAGGTTTTCGGATCGTAAAACTCTGTCTTTGGGGACGATAATGACGGTACCCAAGGAGGAAGCCACGGCTAACTACGTGCCAGCAGCCGCGGTAATACGTAGGTGGCAAGCGTTGTCCGGATTTACTGGGCGTAAAGAGTATGTAGGTGGGCATTTAAGTCAGATGTGAAATTGCCGGGCTTAACCTGGGAGCTGCATTTGATACTGGGTGTCTAGAGTGCAGGAGAGGACAGTGGAATTCCTAGTCTAGCGGTGAAATGCGTAGATATTAGGAGGAATACCAGTAGCGAAGGCGGCTCTCTGGACTGTAACTGACACTGAGGCACGAAAGCGTGGGGAGCAAACAGG
+
FGGGGGGGGGGGGGGGGGGGGGGGGGGGGFGGGGGGGGGGGGGGGGGCFFGGGGFGGGGGEFGGGGGGGGGGG,FGGGGGGFFDGGGGGGGGGGGGGGGGGGGFF@FGDCFGFFGGGGFGGGGGGGGGGGGGGGGGFGFGGGGGGGGB=F#GGGG#CGGGGGGGG#1==EFEGGGGE?<?CFFEGG9EGCEGFFFFFFFFGGFGGGGFGGGGGFFEFGGGCFFFEDGGGFGDBGGFFGFFB#FF:F??GGGFF@#FDC=FFGEDFFD;+D9CF8?GGGGGGFCFDE?DDF;GGEEGGGFCC6*EGGGGGEAGEGCEGGFEE5<GFGGGGGEGFDGGGGGGGGGGGGGGGGGFGGGGGFGGGGGGGGGGGGGGGGGGGGGGGGGFEGGGGGGGGGGGGGGGGGGG
@EGRNA1_391
TGGGGAATATTGCGCAATGGGGGAAACCCTGACGCAGCAACGCCGCGTGAGTGATGAAGGTCTTCGGATTGTAAAGCTCTGTTTTCTGGGACGATAATGACGGTACCAGAGGAGGAAGCCACGGCTAACTACGTGCCAGCAGCCGCGGTAATACGTAGGTGGCAAACGTTGTCCGGATTTACTGGGCGTAAAGAGTATGTAGGTGGGCATTTAAGTCAGATGTGAAATTCCCGGGCTTAACCTGGGAGCTGCATTTGATACTGGGTGTCTAGAGTGCAGGAGAGGAAAGTGGAATTCCTAGTGTAGCGGTGAAATGCGTAGAGATTAGGAAGAACACCAGTGGCGAAGGCGACTTTCTGGACTGTAACTGACACTGAGATACGAAAGCGTGGGTAGCAAACAGG
+
GGGGGGGGGGGGGGGGGGGCGGGGGGGGGG@FGGGGGGGGGGGGGGGGGGGGGGGGGGGGGGGGGGGGGGGGGGGGGFGGGGGGGGGGGGGGGDGGGGG-CFFGGGGGGGGGGGGGGGGGFGGGGEDGGGGGEGGGFGGGGGGGGGGGGGDFGGFFGGGGFGG=CGFECGGGGGGGGGGGGGG##GGGCECFFGGFFFFFFGGFFGFCGGGGGGCGGGFFG#?CFFFGGG#GD8GFEFFGFGGGFFFDFGGGGGFGFFCFBGGFDGGFFFGGGFGDGGGGGGGGGGGFFGGFFF;GEF@EGGGGGECFFGFF7GGGGGGGEF@9GFGGGGGGFEF?<GGGGGGDGFEGE@CGDFFFCEFGFFGGGGGGFGGGGGGGGGGGGGGGGFGGGGGGGGGGGGGGGGGG
@EGRNA1_392
TGGGGAATATTGCGCAATGGGGGAAACCCTGACGCAGCAACGCCGCGTGAGTGATGAAGGTTTTCGGATCGTAAAACTCTGTCTTTGGGGACGATAATGACGGTACCCAAGGAGGAAGCCACGGCTAACTACGTGCCAGCAGCCGCGGTAATACGTAGGTGGCAAGCGTTGTCCGGATTTACTGGGCGTAAAGAGTATGTAGGTGGGCATTTAAGTCAGATGTGAAATTCCCGGGCTTAACCTGGGAGCTGCATTTGATACTGGGTGTCTAGAGTGCAGGAGAGGAAAGTGGAATTCCTAGTGTAGCGGTGAAATGCGTAGAGATTAGGAAGAACACCAGTGGCGAAGGCGACTTTCTGGACTGTAACTGACACTGAGATACGAAAGCGTGGGTAGCAAACAGG
+
GGGGGGGGGGGGGGGGGGGGGGGGGGGGGGGGGGGGGGGGGGGGGGGFGGGGGGGGGGGGGGGGGGGGGGGGGGGGGGGGGGGGGGGGGGGGGGGGGGFGGGGGGGFGGGGGGGGGGGGGGGGGGGGGGGGGGGGGGGGGGGGGG#GGGGGGGGGGGGGGGGGGGGGGGG#EGGGGGGGGGGGGGG#GEGGGGFGEFGGGGGGGGGGGGGGGGGFFFGFFGFFFFFGGFGGGFGGFFGFGGGGGFGGFFGGFDFGGGGGGGGGGGGFGFF?GGGGGGGGGGGGFGGGGGGGGGGGGGGGGGGGGGGGGGGGGGGGGGGGGGGGGGGGEGGGGGGGGGGGGGGGGGGGGGGGGGGGGGGGGGGGGGGGGGGGDGGGGGGGGGGGGGGGGGGGGGGGGGGGGGGGG
@EGRNA1_393
TGGGGAATATTGCGCAATGGGGGAAACCCTGACGCAGCAACGCCGCGTGAGTGATGAAGGCCTTAGGGTTGTAAAGCTCTGTTATCTGGGACGATAATGACGGTACCAGAGGAGGAAGCCACGGCTAACTACGTGCCAGCAGCCGCGGTAATACGTAGGTGGCGAGCGTTGTCCGGATTTACTGGGCGTAAAGGGTGCGTAGGTGGTTTTTTAAGTCAGAAGTGAAAGGCTACGGCTCAACCGTAGTAAGCTTTTGAAACTAGAGAACTTGAGTGCAGGAGAGGAAAGCGGAATTCCTAGTGTAGCGGTGAAATGCGTAGAGATTAGGAAGAACACCAGTGGCGAAGGCGGCTTTCTGGACTGTAACTGACGCTGAGGCACGAAAGCGTGGGTAGCAAACAGG
+
EGGGGGGGGGGGGGGGGGGGGGGGGGGGGGGGGGGBFGGGGGGGGGGFGFGGGGGGGGGGGGGGGGGGGGGGGGGGGGGGGGGGGGGGGGGGGGGGGGGGGGGGGGGGGGGGGGGGGGGGGGGGGGGGGGGGGGGGGGGGGGGGGGGGGGEFGGGFGGGGGGGGGGGGGGGGGGGGEGGGGGGGGGGGGGGGGGGGGGGGGFGFFGEFGFFEGGGGGGGGGGGGGFGGFGGGGGGGGGGFFGFGFGFGGGGFGGGGGFGGGGGGGGGGGFGGGGGGGFBEGGGGGGGGGFGFGGGGGGGGGGGGGGGGGGGGGGGFGGGGGGGGGGGGGGGGGGGGGGGGGGGGGGGGGGGGFGGGGGGGGGGGGFGGGGGGGGGFGGGGGGGGGGGGGGGGGGGGGGGGGGG
@EGRNA1_394
TGGGGAATATTGCGCAATGGGGGAAACCCTGACGCAGCAACGCCGCGTGAGTGATGAAGGTTTTCGGATCGTAAAACTCTGTCTTTGGGGACGATAATGACGGTACCCAAGGAGGAAGCCACGGCTAACTACGTTCCAGCAGCCGCGGTAATACGTAGGTGGCAAGCGTTGTCCGGATTTACTGGGCGTAAAGAGTATGTAGGTGGGCATTTAAGTCAGATGTGAAATTCCCGGGCTTAACCTGGGAGCTGCATTTGATACTGGGTGTCTAGAGTGCAGGAGAGGAAAGTGGAATTCCTAGTGTAGCGGTGAAATGCGTAGAGATTAGGAAGAACACCAGTGGCGAAGGCGACTTTCTGGACTGTAACTGACACTGAGATACGAAAGCGTGGGTAGCAAACAGG
+
D8FFEGGGEFFGG@FCFGGGGGEGGFFGGGGFGCBGDEGGGGGDEGGGG7CGGCFFGFFGGFGGGFG>@GGGGGGGGEFGCAFFGGGFGFDE@FGDGGGGGEEG@>BF<<<<FACGGFFGGFCB@FECGGCFGG7DDFFFF#FGCECEFGGG@FGGFCECABFF;BCECECECGGGGGGGGGGGG@FE>8EC:?@CF=CA+:FFFEFFCFFGGFDGGGGFGG#GFGFCGFDCFFCDGGFFGFGFD?DDGGGFFCCFCCFGDFGFGF;GFCGGGGFGFGGGGGFCFGGGF;FFFFF@?,FGGGGGGGGFGGGE7GEGGGGGGFFEAGFFA?GGGGGGFFGGFGGGGGGGGGFEFFE,GFGFECCGFCCGGGFFAGFEAFCGGGF@GGGGGFGGGGGFDFFFEEFG
@EGRNA1_395
TGGGGAATATTGCACAATGGGCGAAAGCCTGATGCAGCAACGCCGCGTGAGCGATGAAGGCCTTCGGGTCGTAAAGCTCTGTCCTCAAGGAAGATAATGACGGTACTTGAGGAGGAAGCCCCGGCTAACTACGTGCCAGCAGCCGCGGTAATACGTAGGGGGCTAGCGTTATCCGGAATTACTGGGCGTAAAGGGTGCGTAGGTGGTTTTTTAAGTCAGAAGTGAAAGGCTACGGCTCAACCGTAGTAAGCTTTTGAAACTAGAGAACTTGAGTGCAGGAGAGGAGAGTAGAATTCCTAGTGTAGCGGTGAAATGCGTAGATATTAGGAGGAATACCAGTAGCGAAGGCGGCTCTCTGGACTGTAACTGACACTGAGGCACGAAAGCGTGGGGAGCAAACAGG
+
GGGGGGGGGGGGGGGGGGGGGGGGGGGGGGGGGGGGGGGGGGGGGGGGGGGGGGGGGGGGGGGGGGGGGGGGGGGGGGGGGGGGGGGGGGGGGGGGGGGGGGGGGGGGGGGGGGGGGGGFFFGGGGGGGGGGGGGFGGGGGGGGGGGGGGGGGGG?CFFGGGGGGGGGGGGGGGGGGGGGGGGGGGGGGGGGGGGFGFFFGGGGGGAFGGGGFFFGFFFFFFFGFFFGFFFFGFGGFGGGFFFGGGGGGGGGGGGGDFGGGGGGGGGGGGGGGGGGGGGGGGGGGGGGGGGGGGGGGGGGGGGGGGGGGGGGGGGGGGGGGGGGGGGGGGGGGGGGGGG@GGGGGEGGGGGGGGGGGGGGGGGGGGGGGGGGGGGGGGCGGGGGGGGGGGGGGGGGGGGGGGG
@EGRNA1_396
TGGGGAATATTGCGCAATGGGGGAAACCCTGACGCAGCAACGCCGCGTGAGTGATGAAGGTTTTCGGATCGTAAAACTCTGTCTTTGGGGACGATAATGACGGTACTTGAGGAGGAAGCCCCGGCTAACTACGTGCCAGCAGCCGCGGTAATACGTAGGGGGCTAGCGTTATCCGGAATTACTGGGCGTAAAGGGTGCGTAGGTGGTTTTTTAAGTCAGAAGTGAAAGGCTACGGCTCAACCGTAGTAAGCTTTTGAAACTAGAGAACTTGAGTGCAGGAGAGGAGAGTAGAATTCCTAGTGTAGCGGTGAAATGCGTAGATATTAGCAGGAATACCAGTAGCGAAGGCGGCTCTCTGGACTGTAACTGACACTGAGGCACGAAAGCGTGGGGAGCAAACAGG
+
FGGGGGGGGGGGGGGGGFGGGGGGGGGGGGGGGGGGGGGGGGGGGGGGGGGGGGGGGGGGFFGGGGGGGGGGGGGGGGGGGGGGGGGGGGGGGGDGGGGGGGGGGGFGFGGGGGGGGGGGGGGGGG+>DCGGGGGGGGGGGGGGGGGGDGGGGGGFGGGGGGGGGFFGEDGGGGGGGGGFGGFGGGG;4>EGGGGFC>FFGGGFFGFEECFFDFFFGFGFFGFFFGGGGGGDGGG#GGGGGGGGGGGGGGGGFGGGFGGG#GGGGGFGGFFGGGGDCDGGGGGFGGGGGGGGGGGGFGCGGGGDGGGGGGFGGGGGGGGGGGGGFE@;GFGGFGGGGGGGGGGGGGGGGGGGGGGGGGGFGGGGGFGGGGGGGGGGGGGGGGGGGGFEGGGGGGGGGGGGGGG
@EGRNA1_397
TGGGGAATATTGCGCAATGGGGGAAACCCTGACGCAGCAACGCCGCGTGAGTGATGAAGGTTTTCGGATCGTAAAACTCTGTCTTTGGGGACGATAATGACGGTACCCAAGGAGGAAGCCACGGCTAACTACGTGCCAGCAGCCGCGGTAATACGTAGGTGGCAAGCGTTGTCCGGATTTACTGGGCGTAAAGAGTATGTAGGTGGGCATTTAAGTCAGATGTGAAATTCCCGGGCTTAACCTGGGAGCTGCATTTGATACTGGGTGTCTAGAGTGCAGGAGAGGAAAGTGGAATTCCTAGTGTAGCGGTGAAATGCGTAGAGATTAGGAAGAACACCAGTGGCGAAGGCGACTTTCTGGACTGTAACTGACACTGAGATACGAAAGCGTGGGTAGCAAACAGG
+
EGGGGGGGGGGGGGGGGGGFGGGGGGGGGDGGGGGGGGGGGGGGGGGFGGGGGGGGGGGGGGGGGGGGGGGGGGGGGGGGGGGGGGGGGGGGGGGGGGGGGGGGGGGGGGGGGGGGGGGGGGGGGGGGGGGGGGGGGGGGGGGGGGGGCFGFGGGGGGGGGGGGGGGGFFGGGGGGCCGGGGGGFCCFFFFFGGGFE>CFFGFGFGGFGGFFFFFFFFFFFFFFFFFFFFFGFFGFGGGGGGGGFGFGGGGGGGGGGGFGCGGGGGGGGGGGGGGGGGGGGGGGGGGFGGGGGGGGFFGGGGGGGGGGGGGGGGEGGGGGFGGGGGGGGGGGGGGGGGGGGGGGGGGGGGGGGGGGGGGGGGGGGGGGGGGGGGGGGGGGGGGGGEGGGGGGGGGGGGGGGGGG
@EGRNA1_398
TGGGGAATATTACGCAATGGGGGAAACCCTGACGCAGCAACGCCGCGTGAGTGATGAAGGCCTTAGGGTTGTAAAGCTCTGTTATCTGGGACGATAATGACGGTACCAGAGGAGGAAGCCACGGCTAACTACGTGCCAGCAGCCGCGGTAATACGTAGGTGGCGAGCGTTGTCCGGATTTACTGGGCGTAAAGAGTGCGTAGGCGGATGTTTAAGTGAGATGTGAAATACCCGAGCTCAACTTGGGTGCTGCATTTCAAACTGGGCATCTAGAGTGCCGGAGAGGAAAGCGGAATTCCTAGTGTAGCGGTGAAATGCGTAGAGATTAGGAAGAACACCAGTGGCGAAGGCGGCTTTCTGGACTGTAACTGACGCTGAGGCACGAAAGCGTGGGGAGCAAACAGG
+
GGGGGGGGGGG;CFGGGGGGGGGGGGGGGGGGGGGGGGGGGGGGGGGGGGGGGGGGGGGGGGGGGGGGGGGGGGGGGGGGGGGGGGGGFGGGGGGGGGGGGGGGGGGGGGGGGGGGGGGGGGGGDGGGGGGGGGGGGGGGGGGGGGGGGGGGGGGGGGGGGGGGGEGGGGGGFGGGEGGGGGGGGGGGGGGGGGGGGGEEEEEGGGG#GGFFFFFFFFFFGGGGGGGGGGFGGDFGGGGEC?FGGGFDGGGGGGGGFGGGGGGGGFBGFGGGGDDC))DGGGGGGGGGGGGGGFGGGGGFGGGGGGGFGGGGGGGGGGGGGFGGGFGGGGGGGGGGGGGGGGGGGGGGGGGGGGGGGGGGGGGGGGGGGGGGGGGGGGGFGGGGGGGGGGGGGGGGGGGGGGGG
@EGRNA1_399
TGGGGAATATTGCACAATGGGCGAAAGCCTGATGCAGCAACGCCGCGTGAGCGATGAAGGCCTTCGGGTCGTAAAGTCCTGTCCTCAGGGAAGATAATGACGGTACTGGGGAGGGAGCCCCGGGCTAACTACGTCCAAGCAGCGGCGGTATTAGGTAGGGGCCTAGCGTTATCCGGAATTACTGGGCGTAAAGGGAGCGTAGGTGGTTTTTTAAGTCAGAAGTGAAAGGCTACGGCTCAACCGTAGTAAGCTTTTGAAACTAGAGAACTTGAGTGCAGGAGAGGAGAGTAGAATTCCTAGTGTAGCGGTGAAATGCGTAGATATTAGGAGGAATACCAGTAGCGAAGGCGGCTCTCTGGACTGTAACTGACACTGAGGCACGAAAGCGTGGGGAGCAAACAGG
+
GGGGGCF@FGGGGGGGGFFGFGGGGGGGGGGGGGGGFGGGGGGGGGGGGGFGGDGGGGGGGGGGGGGGGGGGGG+,,55,,5B<,5C,B,B,=8,C?A<8,BC3:BF98,@++3:@++@FF+@*5*@@,=,,*26>*2,*,,6*4*=7=:*2++:42?C@G#52;403CC8#@=2#<6?#@7#:A68C9;3:3:0#/-)2D@=#9:).=6B6A9*5E9@5;+=B8:8?7>90>GDCC6;?@+7DFE@=?@,=:=FCFDFFGGFGFE6DGFGGFGFFG?D;?GGGFECGGGGGGF:?E8FFE78CB7EFDF=@+444,;FGGFCGGGE?FFGFE,?EFGFEF7FGGCFCGFC7GGCFGGGFGFFE,FFGGFGFFDGFGFDFEGF:B77GGGGFGGGFFDGDGFG
@EGRNA1_400
TGGGGAATATTGCGCAATGGGGGAAACCCTGACGCAGCAACGCCGCGTGAGTGATGAAGGTTTTCGGATCGTAAAACTCTGTCTTTGGGGACGATAATGACGGTACCCAAGGAGGAAGCCACGGCTAACTACGTGCCAGCAGCCGCGGTAATACGTAGGTGGCAAGCGTTGTCCGGATTTACTGGGCGTAAAGAGTATGTAGGTGGGCATTTAAGTCAGATGTGAAATTCCCGGGCTTAACCTGGGAGCTGCATTTGATACTGGGTGTCTAGAGTGCAGGAGAGGAAAGTGGAATTCCTAGTGTAGCGGTGAAATGCGTAGAGATTAGGAAGAACACCAGTGGCGAAGGCGACTTTCTGGACTGTAACTGACACTGAGATACGAAAGCGTGGGTAGCAAACAGG
+
GGGGGGGGGGGGGGGGGGGGGGGGGGGGGGGGGGGGGGGGGGGGGGGGGGGGGGGGGGGGGGGGGGGGGGGGGGGGGGGGGGGGGGGGGGGGGGGGGGGGGGGGGGGGGGGGGGGGGGGGGGGGGGGGGGGGGGGGGGGGGGGGGGGGGGGFGGGGGGGGGGGGGGGGGGGGGGEGEGGGGFGGGGGGGGEGGGFFGGGGGGGGGGGGGFGGGGGFFFGGGGFFGGFGGGFFGFGGGGGFFFFGFFFGFGGGGGGGGFGGGGGGGGGGGGGGGGGGGGGGGGGGGGGGGGGGGGGGGGGGGGGGGGGGGGGGGGFGGGGGGGGGGGGGGGGGGGGGFGGGGGGFGGGGGGGGGGGGGGGGGGGGGGGGGGGGGGGGGGGGGGGGGGGGGGGGGGGGGGGGGGGG
@EGRNA1_401
TGGGGAATATTGCACAATGGGGGAAACCCTGATGCAGCAACGCCGCGTGAGTGATGAAGGTTTTCGGATCGTAAAGCTCTGTCTTTGGGGAAGATAATGACGGTACCCAAGGAGGAAGCCACGGCTAACTACGTGCCAGCAGCCGCGGTAATACGTAGGTGGCGATCGTTATCCGGATTTACTGGGCGTAAAGGGAGCGTAGGCGGATGATTAAGTGGGATGTGAAATACCCGGGCTCAACTTGGGTGCTGCATTCCAAACTGGTTATCTAGAGTGCAGGAGAGGAGAGTGGAATTCCTAGTGTAGCGGTGAAATGCGTAGAGATTAGGAAGAACACCAGTGGCGAAGGCGACTCTCTGGACTGTAACTGACGCTGAGGCTCGAAAGCGTGGGGAGCAAACAGG
+
GGCAFGGGFGGGGGGFFCFGCGGGGFGGGGGFGGGGGGGGGGGGGGGGEFGFGGGGFFGG<FGGGGGGGGGFFGGGGGGGABFCCFFGGGGGGGGGGGGGGGEFFG?FGGD7<FGGGGGGGGDGGGGGGCGFFGGFGGGGGFGFGBFFCFFFFFGGGGGGG>FGFE#GFFGFBFEGCEFGGGGGGCGGCCEGFFCC#9;CCFDAFEEDGGGGFDCE@FGFGGGFF#A7FG:?#FFGFGGGGDC?GFGFGFFF@FFFGFGGFFAGFFFGFGGGGDGGDGFFDFFGCGGGDEC;EFFF@EF??FGC8GCDEAF9@GFDFGGGFGF?CGGGGGFG@BE5FGGGGGF@?GGDGGEGGCGGFC,FEF9GECGEGGGGGGGCGE:C,FGFCFEGGGFFGGFGGGFFCGGG
@EGRNA1_402
TGGGGAATATTGCGCAATGGGGGAAACCCTGACGCAGCAACGCCGCGTGAGTGATGAAGGTTTTCGGATCGTAAAACTCTGTCTTTGGGGACGATAATGACGGTACCCAAGGAGGAAGCCACGGCTAACTACGTGCCAGCAGCCGCGGTAATACGTAGGTGGCAAGCGTTGTCCGGATTTACTGGGCGTAAAGAGTATGTAGGTGGGCATTTAAGTCAGATGTGAAATTCCCGGGCTTAACCTGGGAGCTGCATTTGATACTGGGTGTCTAGAGTGCAGGAGAGGAAAGTGGAATTCCTAGTGTAGCGGTGAAATGCGTAGAGATTAGGAAGAACACCAGTGGCGAAGGCGACTTTCTGGACTGTAACTGACACTGAGATACGAAAGCGTGGGGAGCAAACAGG
+
GGGGGGGGGGGGGGGGGGGGGGGGGGGGGGGGGGGDGGGFCCGGGGGGGGGGGGGGCFGGFFGGGGGGGDGEFFGGGGGGAGGGGGGGGGGGGGFGGGGGGGG=FFFGGGGFFGGGFGGGGGGGGGGGGGGGGFCFFFGGCGG@CE@F<EEGGFGGGGGFFGGGF5FGGGGGGGGDEDE@EGGGCFFEEGGF?FFDEFCGFGGFGGGFEEEECFFGGFGFFFGFGAAGFFFGFGFFEFFFDFFFD?CDFCGGFAFCE8A?FFDGGFFFFFFDGGFGGGGGGDDGGGGGGDFFFEFGGGGGGEDGGGGGGFGGGGGGGGGGGFFGFCFGGGGGGFGGGGGEEEF@DGGGGGGGGGGGGGGGGGGGGGGGGGGGFFGGGGGGGGGGGGGGF?GGGGGGCGGGGGGG
@EGRNA1_403
TGGGGAATATTGCGCAATGGGGGAAACCCTGACGCAGCAACGCCGCGTGAATGAAGAAGGCCTTAGGGTTGTAAAGTTCTGTCATATGGGAAGATAATGACGGTACCATATGAGGAAGCCACGGCTAACTACGTGCCAGCAGCCGCGGTAATACGTAGGTGGCGAGCGTTGTCCGGATTTACTGGGCGTAAAGAGTGCGTAGGCGGATGTTTAAGTGAGATGTGAAATACCCGAGCTCAACTTGGGTGCTGCATTTCAAACTGGGCATCTAGAGTGCAGGAGAGGAAAGCGGAATTCCTAGTGTAGCGGTGAAATGCGTAGAGATTAGGAAGAACACCAGTGGCGAAGGCGGCTTTCTGGACTGTAACTGACGCTGAGGCACGAAAGCGTGGGTAGCAAACAGG
+
FGGGGGGGGGGGGGGGGGGGGGGGGGGGGGGGGGGCFGGGGGGGGGGGGGFGGGGGGGGGGGGGGGGGGGGFGGGGGGGGGGGGGGGGGGGGGGGGGGGGGGGGGGGGGGGGGGGGGGGGGGGGGGGGGGGGGGGGGGGGGGGFGGGGGGGGGGGFGGGEGGGGGGGGFFGGGGGGGEFFGGGFFGGGFFGGGGGGGGGGFGGGGGFFGGGGFGGFGFGGEEFGGGFGFEGGGFGGGGGGGGGGGFGFGGGGGGFGGGGFFGGGGGGGGGFGGFGGGFGGGGGGGFC8DGGGGGGGGGGGGGGGDGGGGGGGGGGGGFGDFFGGGGGGGGGGGGGGGGGGGGGGFGGGGGGGGFGGGFGGGGGGGGGGGGGGGGGGGGGFGGGGGGGGGGGGGGGGGGGGGGDG
@EGRNA1_404
TGGGGAATATTGCGCAATGGGGGAAACCCTGACGCAGCAACGCCGCGTGAGTGATGAAGGCCTTAGGGTTGTAAAGCTCTGTTATCTGGGACGATAATGACGGTACCAGAGGAGGAAGCCACGGCTAACTACGTGCCAGCAGCCGCGGTAATACGTAGGTGGCGAGCGTTGTCCGGATTTACTGGGCGTAAAGAGTGCGTAGGCGGATGTTTAAGTGAGATGTGAAATACCCGAGCTCAACTTGGGTGCTGCATTTCAAACTGGGCATCTAGAGTGCAGGAGAGGAAAGCGGAATTCCTAGTGTAGCGGTGAAATGCGTAGAGATTAGGAAGAACACCAGTGGCGAAGGCGGCTTTCTGGACTGTAACTGACGCTGAGGCACGAAAGCGTAGGGAGCAAACAGG
+
GGGGGGGGGGGGGGGGGGGGCFGGGGGGGGGGGGGGGGGGGGGGGGGGGGGGGGGGGGGGGGGGGGGGGGGGGGGGGGGGGGGGGGGGGGGGGGGGGGGGGGGGGGGGGG,@DFGGGGGGGGGGGGGGGGGGGGGGGGGGGGGGGGGGGGGGGGGGGGGGGGGGGGGGGGGGGGGGGGGGGGFFFGGGGFGGGGGGGGGGGGGGGGGGGGGGGGFGFGGGGGGGGGGGFGGGGGGGGGGGFFGGGGFGGGGGGGFGGGGGGGG#GGGFFGGGGGGGGGGGGGGGGGGC68FGFGFCGFGGF=ECGGEGGGGF>GGGGGGGGGGGFGGGGGGFGGGGGGGGGGGGGGGGGGGGGFGGGGGGGGFGGGGGGGGGFGGGFGF:,GGGGGGGGF8GGGGGGGGGGGGG
@EGRNA1_405
TGGGGAATATTGCACAATGGAGGAAACTCTGATGCAGCGACGCCGCGTGAGCGATGAAGGTCTTCGGATCGTAAAGCTCTGTCCTAAGGGAAGATAGTGACGGTACCTTAGGAGGAAGCCCCGGCTAACTACGTGCCAGCAGCCGCGGTAACACGTAGGGGGCGAGCGTTGTCCGGAATTACTGGGTGTAAAGGGTGCGTAGGCGGCCTTGCAAGTCAGATGTGAAAGATCACGGCTTAACTGTGGTAAGCATTTGAAACTGTAAGGCTTGAGTGCAGGAGAGGAGAGTGGAATTCCTAGTGTAGCGGTGAAATGCGTAGATATTAGGAAGAATATCAGTGGCGAAGGCGGCTCTCTGGACTGCAACTGACGCTGAGGCACGAAAGCGTGGGGAGCAAACAGG
+
GGGGGGGGGGGGGGGGGGGGGGGGGGGGGGGGGGGGGGGGGGGGGGGGGGGGGGGGGGGGGGGGGGEGGGGGGGGGGGGGGGGGGFFGGGGGGGGGGGGGGGGGGGGGGGGGGGGGGGGDFGGGGGGGGGGGGGCFGGGGGGGGG#GGGGGGGGGGGGGGGGGG#GGGEGE#GGGGGGGGGGGGGGGGGGCCFFGGGGGGFGGGGGGGGGGGFG@FFFFFGFGGFFGGFFGGGGGGGFGGGGGGGGGFGGFFFGGGFGFGFFGGGGGFFGGGGGGGGGGGGGFGGGGGGGGGGGGGGGGGGGGGDGGGGGGEGGGGGGGGGGGGGGGGGGGGGGGFEGGGGGGGGGGGGGGGFGGGGGGGGGGGGGGGGGGGGGGGGGGGGGGGGGGGGGGGGGGGGGGGGGG
@EGRNA1_406
TGGGGAATATTGCGCAATGGGGGAAACCCTGACGCAGCAACGCCGCGTGAGTGATGAAGGCCTTAGGGTTGTAAAGCTCTGTTATCTGGGACGATAATGACGGTACCAGAGGAGGAAGCCACGGCTAACTACGTGCCAGCAGCCGCGGTAATACGTAGGTGGCGAGCGTTGTCCGGATTTACTGGGCGTAAAGAGTGCGTAGGCGGATGTTTAAGTGAGATGTGAAATACCCGAGCTCAACTTGGGTGCTGCATTTCAAACTGGGCATCTAGAGTGCAGGAGAGGAAAGCGGAATTCCTAGTGTAGCGGTGAAATGCGTAGAGATTAGGAAGAACACCAGTGGCGAAGGCGGCTTTCTGGACTGTAACTGACATTGAGGCTCGAAAGTGTGGGTATCAAACAGG
+
EFGDEGGGGGGGFEGCCFFEGGGGGFGGGGGFGFFGGGGGGGGGGGGCEFF<FFGGB<FEGGCFEFGGGGGGGF?F<E=F,CFFFABFFFFFG@FGDGFFGGEGFGGF,DFGGGGGGFGCF<:CCCFGGGGG>FFCEFFFGGGCEGGGFDC;CF7FFC8CFCF5CEEE:CEEC?888ECCCCGCFGGGGGCCFCD#A=<597EFD8*@E>FFC*9:C#9@GEB;:C6;@FFFF>;5.?CF@FGFG#GGDDAF?AFAFA<FG=0?E2C@,FDD??888,D=8D;,E+8@+,GGFF@:B=GF=@GGEB7FFEEA,==CCGGGGGGGGFGGGGGGCEGGFEF@GGCGFEE@ECF@FCDGGGGGGGFC,9EFF6FCCFAFE@,<8FCC;C@@EFCGEEE<GFEFCC6;
@EGRNA1_407
TGGGGAATATTGCGCAATGGGGGAAACCCTGACGCAGCAACGCCGCGTGAGTGATGAAGGCCTTAGGGTTGTAAAGCTCTGTTATCTGGGACGATAATGCCGGTACCAGAGGAGGAAGCCACGGCTAACTACGTGCCAGCAGCCGCGGTAATACGTAGGTGGCGAGCGTTGTCCGGATTTACTGGGCGTAAAGAGTGCGTAGGCGGATGTTTAAGTGAGATGTGAAATACCCGAGCTCAACTTGGGTGCTGCATTTCAAACTGGGCATCTAGAGTGCAGGAGAGGAAAGCGGAATTCCTAGTGTAGCGGTGAAATGCGTAGAGATTAGGAAGAACACCAGTGGCGAAGGCGGCTTTCTGGACTGTAACTGACACTGAGATACGAAAGCGTGGGTAGCAAACAGG
+
GGGGGGGGGGGGGGGGGGGGGGGEGGGGGGGGGGGGGGGGGEGGGGGGGEGGGGGGGGGGGGGGGGGGGGGGGGGGGGGGGGGFGF,FFFGGGGGGGGG-8@EFCGFGEFGDFEEGGGGGGF7FDGGGCFGGGGGGGFGGGGGFFG#GFGGGGGGFCGFFFCCECEGGGDC;CFGGGGCFFGFGGFECEEEGGCCFGGGFFGG#FFFEEF##FFGG>CFFFFFFEFCGFDE#FAB9@#FFFGEF?GFD@FGGGEE@FGGGFG#GGGFCGGGGDFGGGGGGGGGGGGGGGFGFE@,CFEFFFGGGGGGGGGGFFC6+GGGGGGGGGGGGGGGGGGGFEFGGGGGGGGGGGGGGGGFFGGGGGGGGGGGGGGGFEFGGGGGGGGGGGGGGGGGGGGGGGGGGGGGG
@EGRNA1_408
TGGGGAATATTGCGCAATGGGGGAAACCCTGACGCAGCAACGCCGCGTGAGTGATGAAGGCCTTAGGGTTGTAAAGCTCTGTTATCTGGGACGATAATGACGGTACCAGAGGAGGAAGCCACGGCTAACTACGTCCCAGCAGCCGCGGTAATACGTAGGTGGCGAGCGTTGTCCGGATTTACTGGGCGTAAAGAGTGCGTAGGCGGATGTTTAAGTGAGATGTGAAATACCCGAGCTCAACTTGGGTGCTGCATTTCAAACTGGGCATCTAGAGTGCAGGAGAGGAAAGCGGAATTCCTAGTGTAGCGGTGAAATGCGTAGAGATTAGGAAGAACACCAGTGGCGAAGGCGGCTTTCTGGACTGTAACTGACGCTGAGGCACGAAAGCGTGGGGAGCAAACAGG
+
GGGGGGGGFGGFGGGGGGGGGGGGGGGGGGGGGGGGGGGGGGGGGGGGGGGFGGGGGGGGGGGGGGGGGGGGGGGGGGGGGGGGGGGGGGGGGGGGGGGGGGGGGGGGGGFGGGGGGGGGGGGGGGGGGGGGGG@BFGGGGGGGGGGGGGGGGGGGGGGGGGGGGGGGGGGGGGGGC8EGFGGGGGGGGFGGGGFGGGGGGGGGGGGGGFGGFGFGFGFGGGGGGGFGGFFGDDGDGGFGGGGFGFFFFGGGGGFFGGGGGGFFEFGFFFGGGGGFFGGGGGGGGGGGGFGFGGGGGFFFGGGGGGGGGGGGGGGGGGGGGGGGGGGGGGGGGGGGGGGGEFGDGGGGGGGGGGGGGGGGGFGGGGFGGGGGGGGGGGCGGGGGGBEGGGGGGGGGGGGGGGGG
@EGRNA1_409
TGGGGAATATTGCGCAATGGGGGAAACCCTGACGCAGCAACGCCGCGTGAGTGATGAAGGTTTTCGGATCGTAAAACTCTGTCTTTGGGGACGATAATGACGGTACCCAAGGAGGAAGCCACGGCTAACTACGTGCCAGCAGCCGCGGTAATACGTAGGTGGCAAGCGTTGTCCGGATTTACTGGGCGTAAAGAGTATGTAGGTGGGCATTTAAGTCAGATGTGAAATTCCCGGGCTTAACCTGGGAGCTGCATTTGATACTGGGTGTCTAGAGTGCAGGAGAGGAAAGTGGAATTCCTAGTGTAGCGGTGAAATGCGTAGAGATTAGGAAGAACACCAGTGGCGAAGGCGACTTTCTGGACTGTAACTGACACTGAGATACGAAAGCGTGGGTAGCAAACAGG
+
GGGGGGGGGGGGGGGGGGGGGGGGGGGGGGGGGGGGGGGGGGGGGGGFFGGGGGGGGGGGGGGGGGGGGGGFGGGGGGGGGGGGGGGGGGGGGGDGGGGGGGGGGGFGGGGGGGGGGGGGGGGGGGGGGGGGGGGGGGGGGGGGGGGGGGGGGGGGGGGFEEFGGGGGEEGGGGGGGGGGGGGGGGGGFGGGGGFF?FGGGGGGGGGFGGGFGFGGGGFGGGGGGFFGFGFGFFFGGGGGGGGGGFGGGGGGGGCGGGGGGGGGGGGFAGFGGGGGGGGGGGGGGGGGGGGGGGEFGGGGGGGGEGGFGGGGGGGGGGGGGGGGGGGGGGGGGGGGGGGGGGGGGGGGGGGGGGGGGGGGGGGGGGGGGGGGGGFFGGGGGGGGGGGGGGGGGGGGGGGGGGGG
@EGRNA1_410
TGGGGAATATTGCACAATGGAGGAAACTCTGATGCAGCGACGCCGCGTGAGCGATGAAGGTCTTCGGATCGTAAAGCTCTGTCCTAAGGGAAGATAGTGACGGTACCTTAGGAGGAAGCCCCGGCTAACTACGTGCCAGCAGCCGCGGTAATACGTAGGGGGCTAGCGTTATCCGGAATTACTGGGCGTAAAGGGTGCGTAGGTGGTTTTTTAAGTCAGAAGTGAAAGGCTACGGCTCAACCGTAGTAAGCTTTTGAAACTAGAGAACTTGAGTGCAGGAGAGGAGAGTAGAATTCCTAGTGTAGCGGTGAAATGCGTAGATATTAGGAGGAATACCAGTAGCGAAGGCGGCTCTCTGGACTGTAACTGACACTGAGGCACGAAAGCGTGGGGAGCAAACAGG
+
FGGGGGGGGGGGGGGGGGGGGGGGGGGGGGGGGGGGGGGGGGGGGGGGGGGGGGGGGGGGGGGGGGGGGGGGGGGGGGGGGGGGGGGGGGGGGGGGGGGGGGGGGGGGGGGGGGGGGGGGGGGGGGGGGGGGGG?DFGGGGGGGGGGGGGGGGGGGGGGGGGGGGGGG@EGGGGGGGGGGGGGGGGGGGGEGGGGDFGGGGGGGGGFEGGFGGGGGGGGGGGGGGFGGGGGGFGGGGGGGFGGGGGGGGFFFGGGGGGGFGGGGFGFGGGGGGGGGGGGGGGGGGGGGGGGGGGGGGGGGGGGGGGGGGGGGGGGGFGGGGGGGGGGGGGGGGFGGFGGGGGGGGGGGGGGGGFFGGGGGGGGGGGGGGGGGGGGGGGFGGGGGGGGGGGGGGGGGGGGGGGG
@EGRNA1_411
TGGGGAATATTGCACAATGGGCGAAAGCCTGATGCAGCAACGCCGCGTGAGCGATGAAGGCCTTCGGGTCGTAAAGCTCTGTCCTCAAGGAAGATAATGACGGTACTTGAGGAGGAAGCCCCGGCTAACTACGTGCCAGCAGCCGCGGTAATACGTAGGGGGCTAGCGTTATCCGGAATTACTGGGCGTAAAGGGTGCGTAGGTGGTTTTTTAAGTCAGAAGTGAAAGGCTACGGCTCAACCGTAGTAAGCTTTTGAAACTAGAGAACTTGAGTGCAGGAGAGGAGAGTAGAATTCCTAGTGTAGCGGTGAAATGCGTAGATATTAGGAGGAATACCAGTAGCGAAGGCGGCTCTCTGGACTGTAACTGACACTGAGGCACGAAAGCGTGGGGAGCAAACAGG
+
GGGGGGGGGGGGGGGGGGGGFGGGGGGGGGGGGGGGGGGGGGGGGGGGGGGGGGGGGGGGGGGGGGGGGGGGGGGGGGGGGGGGGGGGGGGGGGGGGGGGGGGGGGGGGGGGGGGGGGGGGGGGGGGGGGGGDGGGGGGGGGGGGGGGGGGGGGGGGCGGGGGGGGGGGGGGGGGGGGGGGGFFGGGGGEEGGGGGGGGGGGGGGGEGGEGGGGGGGGFGFGGGGGFGFGFGFDEGFEGGFGGFFGGGGGGGGGGGGGGGGFCGFEGCGFGGGGGGGGGGGGGGGGGGGGGGGGFGGGFGGGGGGGGGGGGGGGGGGGGGGGGGFGGGGGGGF9GGGGGGGGGGGGGGGGGGFFFGGGGGGGGGGGGGGGGGGGGGGDFGGGGGGGGGGGGGGGGGGGGGGGG
@EGRNA1_412
TGGGGAATATTGCACAATGGAGGAAACTCTGATGCAGCGACGCCGCGTGAGCGATGAAGGTCTTCGGATCGTAAAGCTCTGTCCTAAGGGAAGATAGTGACGGTACCTTAGGAGGAAGCCCCGGCTAACTACGTGCCAGCAGCCGCGGTAACACGTAGGGGGCGAGCGTTGTCCGGAATTACTGGGTGTAAAGGGTGCGTAGGCGGCCTTGCAAGTCAGATGTGAAAGATCACGGCTTAACTGTGGTAAGCATTTGAAACTGTAAGGCTTGAGTGCAGGAGAGGAGAGTGGAATTCCTAGTGTAGCGGTGAAATGCGTAGATATTAGTAAGAATATCAGTGGCGAAGGCGGCTCTCTGGACTGCAACTGACGCTGAGGCACGAAAGCGTGGGGAGCAAACAGG
+
GGGGGGGGGGGGGGGGGGGGGGGGGGGGGGGGGGGGGGGGGGGGGGGGGGGGGGGGGGGGGGGGGGGGGGGGGGGGGGGGGGGGGGGGGGGGGGGGGGGGGGGGGGGFGGGGGGGGGGGGGGGGGG:DFGGGGGGGGGGGGGGGGGGGGGG##GGGGGGGGGGGGGGGGGGGGGGGEGGGGGFFGGEEEFGGGGGGGGGGGGGGGGGGGGGGGFGFFGGFFGGFFGGGGFDGFEB97GGFEF?DFFGGFFFGGGGGFFGFDGGGFCGGGFGGGFGGGGGGGFGGGGGGGGEEFFAFFFCGGGGGGGGGGGGEGGGGGGGGGGGGFF94GGGGFGGFGGGGGGGGGGGGGGGGGGGGGGGGGGGGGGGGGGGGGGGGGGGGGGFGEFF7GGGGGGGGGGGGGGG
@EGRNA1_413
TGGGGAATATTGCGCAATGGGGGAAACCCTGACGCAGCAACGCCGCGTGAGTGATGAAGGCCTTAGGGTTGTAAAGCTCTGTTATCTGGGACGATAATGACGGTACCAGAGGAGGAAGCCACGGCTAACTACGTGCCAGCAGCCGCGGTAATACGTAGGAGGCGAGCGTTGTCCGGATTTACTGGGCGTAAAGAGTGCGTAGGCGGATGTTTAAGTGAGATGTGAAATACCCGAGCTCAACTTGGGTGCTGCATTTCAAACTGGGCATCTAGAGTGCAGGAGAGGAAAGCGGAATTCCTAGTGTAGCGGTGCAATGCGTAGAGATTAGGAAGAACACCAGTGGCGAAGGCGGCTTTCTGGACTGTAACTGACGCTGAGGCACGAAAGCGTGGGGAGCAAACAGG
+
GGGGCGGGFGFFF@FE:FFFAFGGDFGGEFGGGDCGGFGGG+6@@C7F@GGFE<FG<FGDGGGG9FFGGGGGGGGF9<FGFGGGGCFCFGCFEGEEEGGF<F+8<BDFGGCGFGGDEGG77<C:FG@7DCAFCFGG<CCFC:FGGCC<:C@CFFF<FF@,CCGGCGGGG5EEFGGGEEGG#2D?<@?C9:C@:+CCGGGG@=9?DG7CEFECFF>ACEEEAEFG7CCFF=6@28ADDGFC@FFFCA6D?GFF=6,FDAFDFD8DA9=8=A9=8FGGGGGFD9,FFDCCC6,GFEF:E?8DFCGCCEEFEBA,FC7GGGGFE==GGFF=FAGGEGGFGGFF?:,=E@7CCCACFGGE@CE9FF9F,FFEEF@GGGFC,,EGGGGFGF:C7FGGGGFDFGGGFCDF
@EGRNA1_414
TGGGGAATATTGCGCAATGGGGGAAACCCTGACGCAGCAACGCCGCGTGGGTGATGAAGGTCTTCGGATTGTAAAACCCTGTCTTCTGGGACGATAATGACGGTACCAGAGGAGGAAGCCACGGCTAACTACGTTCCAGCAGCCGCGGTAATACGTAGGTGGCGAGCGTTGTCCGGATTTACTGGGCGTAAAGGATGCGTAGGCGGGCATTTAAGTGAGATGTGAAATCCCCGGGCTTAACTTGGGGGCTGCATTTCAAACTGGGTGCCTAGAGTGCAGGAGAGGTAAGTGGAATACCGAGTGTAGCGGTGTAATGCGTAGAGATTAGGAAGAACAGCAGTGGCGAAGGCGACTTACTGGACTGTAACTGACGCTGAGGCATGAAAGCGTGGGTAGCAAACAGG
+
FGGGGDFGGDGCFFGG+FG8FCFCGGGFGGGEFEECEFGGGDFGGGGEFGCCEFDEGGF@FGGGGGD+BFAFFDGFG@BFGGGGGGAFFD=DFGCF+<FF<FFFGG=<FC<FFG@FFFDFGCFDCFGFF;@AF:,45<<72DDFE*C@=BC#:9FCCFF,,<<C7-8=#712#3AECEGCCG#EFGGGCEECFC=9CCGG@>C#GDGCEG.2#CCEBFA#EACFF;ACFED>@DC?D;;<,@+?FD?DAEDEFGBFDFCD=?#FC??<FF=CGGDA+GGF?GGGFFD8B=D;A=9+=A,F89GECE@DF9=,CEEGFFEEFGGGGGGGGCGFFFEC6C@GEFF7FC@EECGFFFFCEAEE@FFFEFFGGFBGGGDFCGFCEEGGCGGGGGGGGGFF<AGFAGGF
@EGRNA1_415
TGGGGAATATTGCGCAATGGGGGAAACCCTGACGCAGCAACGCCTCGTGAGTGATGAAGGTTTTCGGATCGTATAACTCTGTCTTTGGGGACGATAATGACGGTACCCAAGGAGGAAGCCACGGCTAACTACGTGCCATCAGCCGCGGTAATACGTAGGTGGCAAGCGTTGTCCGGATTTACTGGGCGTAAAGAGTATGTAGGTGGGCATTTAAGTCAGATGTGAAATTCCCGGGCTTAACCTGGGAGCTGCATTTGATACTGGGTGCCTAGAGTGCAGGAGAGGAAAGTGGAATTCCTAGTCTAGCGGTGAAATGCGTAGAGATTAGGAAGAACACCAGTGGCGAAGGCGACTTTCTGGACTGTAACTGACACTGAGATACGAAAGCGTGGGTTGCAAACAGG
+
GGGGGGGGGGGGGGGGGGGGGGGGGGGGGGGGGGGGGGGGGGGG-BFGGGGGGGGGGGGGGGGGGGGGGGGGG,FGGGGGGGGGGGGGGGGGGGGGGGGGGGGGGGGGGGGFCGG7DFGGGGGGGGGGGGGGGGGGGF,@FGGGGGGGGGG#GGGGGGEGGGGGG#<CFGGGGGGGGGGGGGGGGGGGGFGGGGFECCF#FGGGGGGGFGGG#GGGGGFGF#6FFFGGGFGGGFGGFGFGGGFGGGGGGGGGGGGGGGGGGGGGGGGFFGGGGGGGGGGGGGGGGGGGGGGGGFDGGGGF@9+DGGGGGGGGGGGGGGGGE?:GGGGGGGGGGGGGGGGGGGGGGGGGGGGGGGGGGGGGGGGGGGGGGGGGGGGGGGFGGGGGGGGGGGGGFC,GGGGGGGGG
@EGRNA1_416
TGGGGAATATTGCGCAATGGGGGAAACCCTGACGCAGCAACGCCGCGTGAGTGATGAAGGTTTTCGGATCGTAAAACTCTGTCTTTGGGGACGATAATGACGGTACCCAAGGAGGAAGCCACGGCTAACTACGTGCCAGCAGCCGCGGTAATACGTAGGTGGCAAGCGTTGTCCGGATTTACTGGGCGTAAAGAGTATGTAGGTGGGCATTTAAGTCAGATGTGAAATTCCCGGGCTTAACCTGGGAGCTGCATTTGATACTGGGTGTCTAGAGTGCAGGAGAGGAAAGTGGAATTCCTAGTGTAGCGGTGAAATGCGTAGAGATTAGGAAGAACACCAGTGGCGAAGGCGACTTTCTGGACTGTAACTGACACTGAGATACGAAAGCGTGGGTAGCAAACAGG
+
GGGGGGGGGGGGGGGGGGGGGGGGGGGGGGGGGGGGGGGGGGGGGGGGGFGGGGGGGGGGGGGGGGGGGGGGGGGGGGGGGGGGGGGGGGGGGGGGGGGGGGGGGGGGGGGGFGGGGGGGGGGGGGGGGGGGGGGGGGGGGGGGGGGGGGGGGGGGGGGFFGGGGGGGGGGGGGGGGGGGGGGGGGGGGEEGGGGGGGGGGGGGGGGFGFFGGGGFFGGGGGGGGGGGGFGGFGFFGFGGFGGGGFFFGGGGGFGGGGGGGFFGGGGFF?FGGGGGGGGGGGGGGGGGGGGGGFCGGGGGGGGGGGGGGGGGGGGGGGGGGGGGGGGGGGGGGGGGGGGGGGGGGGGGGGGGGGGGGGGGGGGGGGGGGGGGGGGGGGGGGGGGGGGGGGGGGGGGGGGGGGGG
@EGRNA1_417
TGGGGAATATTGCGCAATGGGGGAAACCCTGACGCAGCAACGCCGCGTGAGTGATGAAGGCCTTAGGGTTGTAAAGCTCTGTTATCTGGGACGATAATGACGGTACCAGAGGAGGAAGCCACGGCTAACTACGTGCCAGCAGCCGCGGTAATACGTAGGTGGCGAGCGTTGTCCGGATTTACTGGGCGTAAAGAGTGCGTAGGCGGATGTTTAAGTGAGATGTGAAATACCCGAGCTCAACTTGGGTGCTGCATTTCAAACTGGGCATCTAGAGTGCAGGAGAGGAAAGCGGAATTCCTAGTGTAGCGGTGAAATGCGTAGAGATTAGGAAGAACACCAGTGGCGAAGGCGGCTTTCTGGACTGTAACTGACGCTGAGGCACGAAAGCGTGGGGAGCAAACAGG
+
GGGGGGGGGGGGGGGGGGGGGGEGGGGGGGGGGGGGGGGGGGGGGGGGGGGGGFGGGGGGGGGGGGGGGGGGGGGGGFGGGGGGGGFGGGGGGGGGGGGGGGGGGGGGGGGGGGGGGDGGGGGGGGGGGGGGGGGGGGGGGGGGG#GGGGGGGGGG<FGGGCFGGGGGGGGGGGGGGDGGGGGGGGGGFEEFGCFFGGGGGECCEGGEGGFFFFFGFGGGGFGGFFGFFFGGGFGGGFGGGFFGGGF?GFFDFGGGGGGGGGGGGGGCGGFGGGGGGGGGGGGGGGGGGGGGGGGGGGGGGGGGGGGGGFGGGGGGGGGGGGGFFGGGGGGGGGGGGGGGGGGGGGGGGGGGGGGGGGGGGGGGGGGGGGGGGGGGGGGGGGGGGGGGGGGGGGGGGGGGGGGG
@EGRNA1_418
TGGGGAATATTGCGCAATGGGGGAAACCCTGACGCAGCAACGCCGCGTGAGTGATGAAGGTTTTCGGATCGTAAAACTCTGTCTTTGGGGACGATAATGACGGTACCCAAGGAGGAAGCCACGGCTAACTACGTGCCAGCAGCCGCGGTAATACGTAGGTGGCAAGCGTTGTCCGGATTTACTGGGCGTAAAGGGTATGTAGGTGGGCATTTAAGTCAGATGTGAAATTCCCGGGCTTAACTTGGGGGCTGCATTTCAAACTGGGTGCCTAGAGTGCAGGAGAGGTAAGTGGAATTCCTAGTGTAGCGGTGAAATGCGTAGAGATTAGGAAGAACACCAGTGGCGAAGGCGACTTAATGGACTGTAACTGACGCTGAGGCATGAAAGCGTGGGTAGCAAACAGG
+
GG@FGGGGGGGFGGGGGGGGGGGGGGGGGGGGGGGGGGGGGGGGGGGGGGGGGGGGGGGGGGGGGGGGGGGGGGGGGGGGGGGGFGGGGGGGGGG>FGGGGGGFGGGGGGGGGGGGGGGGGGGGGGGGGGGGGGGGGGGGGGGGGGGGEEGFFEFFFFGFGGGGGGGFGGGGFFGGEGGGGGGGGGGGEGEGDGGCAFGBCFGGGGGGGGFGFGGGFFFFFE@FFGGGGGGGFGGGFFGGGDDGFGFGFF?.9FFFGGGGGGFFGGF?GDFGGFEFGGFFDCGGEGGFGGGFGGF8GGGFGGGGGGGGGFGGGGGGGGGGGGGGFGGGGGGGEGGGGGGGGGGGGGGGGGGGGFFC,GGGGGGGGGGGGGGGGGGGGGGGGGGGGGGGGGGGGGGGGGGGGGGG
@EGRNA1_419
TGGGGAATATTGCACAATGGGCGAAAGCCTGATGCAGCAACGCCGCGTGAGCGATGAAGGCCTTCGGGTCGTAAAGCTCTGTCCTCAAGGAAGATAATGACGGTACTTGAGGAGGAAGCCCCGGCTAACTACGTGCCAGCAGCCGCGGTAATACGTAGGTGGCGAGCGTTGTCCGGATTTACTGGGCGTAAAGGGTGCGTAGGCGGGCATTTAAGTGAGATGTGAAATTCCCGGGCTTAACTTGGGGGCTGCATTTGAAACTGGGTGTCTAGAGTGCAGGAGAGGAAAGTGGAATTCCTAGTGTAGCGGTGAAATGCGTAGAGATTAGGAAGAACACCAGTGGCGAAGGCGACTTTCTGGACTGTAACTGACACTGAGATACGAAAGCGTGGGTAGCAAACAGG
+
GGGFEGGGGGGGGGGGGGGGGGGGGGGGGGGGGGGGGGGGGGGGGGGGGGGGGGGGGGGGGGGGGGEGGGGGGGGGGGGGGGGGGGGGGGGGGGGGGGGGGGGGGGGGGGGGGGGGGGGGGGGGGGGGGGGGGGFGGGGGGGGFGGGCCEGFGGG#GGGGGGG#EGGGGGGGGGGEEGGGGGGGGGGGCEGGG/*;**9DGGG#FGCGEGGGGFFF+@FGFFFFGGCF79FFGGFGGGFFB+DGGF8FGGGGGFFF#C38FFGFF?F8DGFFCFGGGGGGGGGGGGGGFE9GGGFGGGGFGDGGEDGGGGFGGGGGGGGGGGGGGGGGGGGGGGGGGGGGEEGGGGGGGFGGGGGGGGGGGGGGGGGGGGGGGGGGFGGGGGGGGGGEGGGGGGGGGGGGGGGG
@EGRNA1_420
TGGGGAATATTGCGCAATGGGGGAAACCCTGACGCAGCAACGCCGCGTGGGTGATGAAGGTCTTCGGATTGTAAAGCCCTGTTTTCTGGGACGATAATGACGGTACCAGAGGAGGAAGCCACGGCTAACTACGTGCCAGCAGCCGCGGTAATACGTAGGGGGCTAGCGTTATCCGGAATTACTGGGCGTAAAGGGTGCGTAGGTGGTTTTTTAAGTCAGAAGTGAAAGGCTACGGCTCAACCGTAGTAAGCTTTTGAAACTAGAGAACTTGAGTGCAGGAGAGGAGAGTAGAATTCCTAGTGTAGCGGTGAAATGCGTAGATATTAGGAGGAATACCAGTAGCGAAGGCGGCTCTCTGGACTGTAACTGACACTGAGGCTCGAAAGCGTGGGGAGCAAACAGG
+
GGGGGGGGGGGGGGGGGGGGGGGGGGGGGGGGGGGGGGGGGGGGGGGFGGGEGGGGGGGGGGGGGGGFGGGGGGGGGGGGGGGFGGGFFGGGGCGGGGGGGGGGGGGGGGGGGGGGGGGGGGGGGGGGGGGGGGGGGGGGGGGGGGGGGGGGFGGFGGGGGG##GGGGGC@CBFGGGGGCFG7FGGFGCGEGGFGGGGGCFGGGFF99F:ADGF#FGGFFFGFFFGFGFFEFFFFGGGGGGGFGGGFGGGFF<FGGGGGGGGGGGFGGGGGFFGGFFD1,GGFGFE8GDDGGGGGGGGGGGGGGGGGGGGGGGGGGGGGGGGGGGGCEFFGGGGGGFGGGGGGGGDGGGGGGGGGGGGGGGGGGGGGGFGGGGGGGGGGGGGGGGGGGGGGGGGGGGGGGGGG
@EGRNA1_421
TGGGGAATATTGCACAATGGGCGAAAGCCTGATGCAGCAACGCCGCGTGAGCGATGAAGGCCTTCGGGTCGTAAAGCTCTGTCCTCAAGGAAGATAATGACGGTACTTGATGAGGAAGCCCCGGCTAACTACGTGCCAGCAGCCGCGGTAATACGTAGGGGGCTAGCGTTATACGGAATTACTGGGCGTAAAGGGTGCGTAGGTGGTTTTTTAAGTCCGAAGTGAAAGGCTACGGCTCAACCGTAGTAAGCTTTTGAAACTAGAGAACTTGAGTGCAGGAGAGGAGAGTAGAATTCCTAGTGTAGCGGTGAAATGCGTAGATATTAGGAGGAATACCAGTAGCGAAGGCGGCTCTCTGGACTGTAACTGACACTGAGGCACGAAAGCGTGGGGAGCAAACAGG
+
6CEC@FB<<CDGCFGEE,E@GC@FCCFC<FGFGGCFC@F8ECFGG7CFD7@E>+=?F5EF=8F<FEGGG>:@F8DGG<B9CFEFD9,A<=FEGGA,5C@<FFGFD7<EF,,8:>3,DDFC<@FGDEGF7><>C:FEBFFCFCG:FFGGG>FFFD@F#FEC@:CCCBC9E#39#?FEFEF+FF#B@C5C:EFF@CE8ADFE=AFFCG=:*:A;A=9;=#5;AFBC?8CFGEGCED7CCGGDEGGGGFC?@F0>BF??GGFF8@?<FF#?FGD8GGF=8DA8GGGEE8E=;DB,GGFE>9,DFEC8C89GGGFF6,:==E:,,F9A=F<9,?;<??A,:A7@,FDE=F:@:DD@@<CDFEEE,CGDGGGGFAC<,EC,@GF@GFDGF7GFABCGGGGGEFCF9FF
@EGRNA1_422
TGGGGAATATTGCGCAATGGGGGAAACCCTGACGCAGCAACGCCGCGTGAGTGATGAAGGTCTTCGGATTGTAAAGCTCTGTTTTCTGGGACGATAATGACGGTACCAGAGGAGGAAGCCACGGCTAACTACGTGCCAGCAGCCGCGGTAATACGTAGGTGGCGAGCGTTGTCCGGATTTACTGGGCGTAAAGAGTGCGTAGGCGGATGCTTAAGTGAGATGTGAAATACCCGGGCTTAACTTGGGGGCTGCATTTCAAACTGGGCATCTAGAGTACAGGAGAGGAAAGCGGAATTCCTAGTGTAGCGGTGAAATGCGTAGATATTAGGAAGAACACCAGTGGCGAAGGCGGCTTTCTGGACTGTAACTGACGCTGAGGCACGAAAGCGTGGGTAGCAAACAGG
+
FGGGGGGGGGGGGGGGGGGGGGGGGGGGGGGGGGGGGGGGGGGGGGGGGGGGGGGGGGGGGGGGGGGGGGGGGGGGGGGGGGGGGGGGGGGGGGGGGGGGGGGGGEFGGGGGGGGGGGGGGGGGGGGGGGGGGGGGGGGGGGGGGGGGEGGGGGGFGGGGGGGGGGGGGGGGGGGGFGGGGGGGGGFGCEGGGFGGGGGGEGGGGGEGGGGGGFFFGGGGGFGEFFF>FFFGGGFGGFFFFFFFGFFEGFFGGGDFGGFFFGFCGGGCGGGGGGGGGGGGGGGGGGGGGGGGGGGGGGGGGGGGGGGGGGGGGGGGGGGGGGGGGGGGGGGGGGGGGGGGGGGGGGGGGGGGGGGGGGGGGGGGGGGGGGGGGGGGGGGCGGGGGGGGGGGGGGGGGGGGGGGG
@EGRNA1_423
TGGGGAATATTGCGCAATGGGGGAAACCCTGACGCAGCAACGCCGCGTGGGTGATGAAGGTCTTCGGATCGTAAAACCCTGTTTTCTGGGACGATAATGACGGTACCAGATGAGGAAGCCACGGCTAACTACGTGCCAGCAGCCGCGGTAATACGTAGGTGGCAAGCGTTGTCCGGATTTACTGGGCGTAAAGGGTGCGTAGGCGGATGCTTAAGTGAGATGTGAAATACCTAGGCTTAACTTAGGGGCTGCATTTCAAACTGGGTGCCTAGAGTGCAGGAGAGGTAAGTGGAATTCCTAGTGTAGCGGTGAAATGCGTAGAGATTAGGAAGAACACCAGTGGCGAAGGCGACTTACTGGACTGTAACTGACGCTGAGGCATGAAAGCGTGGGTAGCAAACAGG
+
GGGGGGGGGGGGGGGGGGGGGGEGGGGGGGGGGGGGGGGGGGCGGGEGGGGGGGGFGGGGGGGGGGGGGEGGGGGGGGGGGFGGGGGGGGGGGGGGEGGGGGGGGGGGGGGGFGFFGGDGGGGDGGEGGGGGGG3>FFGGGGGGGGGGGGGGGGFGGGGFGGGGGGGGGGDGGGGGEGGGGGGCFGGGGGGGGGGGDGGGDECFGGGFEC?FGGFGFFGGGGE?>GFFGFGGGFAC#GGGGFGFGFFGFGFFFGGGFFFFFGGGGGFFFFGGFFFGFGFFCGFGGGGFGGFFDFE8GGGFEGGDGGGGGGGGGGGGGGGGGGGGGGGGGGGGFFGGGFGGGGGGGGGGGGGFGFGGGGGGGGGGGGGGGGGGGGGFFGFGGGGGFCGGGGGGGGGGGGGGGGGG
@EGRNA1_424
TGGGGAATATTGGTCAATGGGCGAGAGCCTGAACCAGCCAAGTAGCGTGAAGGATGACTGCCCTATGGGTTGTAAACTTCTTTTATAAAGGAATAAAGTCGGGTATGGATACCCGTTTGCATGTACTTTATGAATAAGGATCGGCTAACTCCGTGCCAGCAGCCGCGGTAATACGTAGGTGGCAAGCGTTGTCCGGATTTACTGGGCGTAAAGAGTATGTAGGTGGGCATTTAAGTCAGATGTGAAATTCCCGGGCTTAACCTGGGAGCTGCATTTGATACTGGGTGTCTAGAGTGCAGGAGAGGAAAGTGGAATTCCTAGTGTAGCGGTGAAATGCGTAGAGATTAGGAAGAACACCAGTGGCGAAGGCGACTTTCTGGACTGTAACTGACACTGAGATACGAAAGCGTGGGTAGCAAACAGG
+
FFGGGGGGGGGGGGGGGGGGGFEGGGGGFGGGGGGGGGFGFGEFGGGGGGGGGGGGGGGGGDCFGFGG84?FFFGGGGGFGGGGGGGGFFGGGGGGGGGDCFGGGGGCFGGCFGGBFFFGG9FFGGGAFGGGGGG9FGGGCFGEGGGGGGADBFGGGFFFFEGGGGGGG:EGFGG?3>8ECF;CEFGG?==CGFGCDCECGFFGGGGGE::EEDGGGFFFFFGGCFFFFF::FFFF@FFFAEFFFDFDEDDGGFGGGGGFF8FCGGFGFGGE@,ECFDCGGGGGGGGE=EFDDDDGGF?EDGGFGGGEGGGGFEAGGGGFGGGGEGGGGFGGFGFCFGFFGGGGGGGGGGGGGGGGGGGGGGGGGGDGGGGGGGFFDACGGGGGGGGCGGGGGGGGGGGGGGGFGGGECGGGGFGGGGGGEDGG
@EGRNA1_425
TGGGGAATATTGCGCAATGGGGGAAACCCTGACGCAGCAACGCCGCGTGAGTGATGAAGGCCTTAGGGTTGTAAAGCTCTGTTATCTGGGACGATAATGCCGGTACCAGAGGAGGAAGCCACGGCTAACTACGTGCCAGCAGCCGCGGTAATACGTAGGTGGCGAGCGTTGTCCGGATTTACTGGGCGTAAAGAGTGCGTAGGCGGATGTTTAAGTGAGATGTGAAATACCCGAGCTCAACTTGGGTGCTGCATTTCAAACTGGGCATCTAGAGTGCAGGAGAGGAAAGCGGAATTCCTAGTGTAGCGGTGAAATACGTAGAGATTAGGAAGAACACCAGTGGCGAAGGCGGCTTTCTGGACTGTAACTGACGCTGAGGCACGAAAGCGTGGGGAGCAAACAGG
+
GGGGGGGGGGGGGGGGGGGGGGGGGGGGG@FGGGGGGGGGGGGGGGG@FFFGGGGGGGGGGGGGGGGGGGGGGGGGGGGGGGGGGGGGGGGGGGGGGGG-AFGGGGGGGGGGGGGGFGGGGGGGGGGGGGGGGGGGGGGGGGGGG##GGGGGGGGGGGGGGGGGGGGGGDGGGGG#EEG;FGGGGGGGGGGGGGGGGGGGGGG#GGGGGGFGGGGGFGGFF<6FFGGGFGFGDGFDF@FGGGGFFGGGGGGFFGFFGGGGGGGGGGGGGGGGGGGE8CFFGGGFGDGGGEDGFFCGGGGGGGGGGGGGFGE@,FD8GGGGGFGGGGGGGGGGGGGGGGGGGDGGGGGGGGGGGGGGGGGGGGGGGGGGGGGGGGFGGGGFGGGGGGGGGGGGGGGGGGGGGGGG
@EGRNA1_426
TGGGGAATATTGCGCAATGGGGGAAACCCTGACGCAGCAACGCCGCGTGGGTGATGAAGGTCTTCGGATTGTAAAGCCCTGTTTTCTGGGACGATAATGGCGGTACCAGAGGAGGAAGCCACGGCTAACTACGTGCCAGCAGCCGCGGTAATACGTAGGTGGCTAGCGTTGTCCGGATTTACTGGGCGTAAAGGGTGCGTAGGCGGATGTTTAAGTGGGATGTGAAATCCCCGGGCTTAACCTGGGGGCTGCATTCCAAACTGGATATCTAGAGTGCAGGAGAGGAAAGCGGAATTCCTAGTGTAGCGGTGAAATGCGTAGAGATTAGGAAGAACACCAGTGGCGAAGGCGGCTTTCTGGACTGTAACTGACGCTGAGGCACGAAAGCGTGGGTAGCAAACAGG
+
FGGCFFGGGGGFGGG7FGGGCEGGGGGGGGCGGGGGGGGGGGGGGGEFGGGGGFGFGFGGGGGGGGGEFEGGGFGGGGGGGGCEGGGFGDEGGGGGGGF-@FCGGGGGG,DFGG@EGGGGDFFGDGGGGGGGGC7FFFFGGGGGGGGGDEEFCEFEEFEGGGE#,=CEG#EEGGGGDGGGGGGG#F;?>;8C?95CDECEGGCFECCGEGGGGCDGGCD=4#1FA?:CF:#,2C?#CFGGFC6GD@9DCFCEDEFCEFCFFFF77FFD9GF?ECEFDEFD8E4@@4+EC8FFE=9EE=F;@,E@+ECGF9CF@47CGGGEEA@,FA?ECGCEEEBE8EFGBGDGGGGGGGGFEFGF<CFEC9GGGGFCCFGCE@GFGF:@E@9GGGGGGGGGGGGGFGGGFGGG
@EGRNA1_427
TGGGGAATATTGCGCAATGGGGGAAACCCTGACGCAGCAACGCCGCGTGAATGAAGAAGGCCTTAGGGTTGTAAAGTTCTGTCATATGGGAAGATAATGACGGTACCATATGAGGAAGCCACGGCTAACTACGTGCCAGCAGCCGCGGTAATACGTAGGTGGCAAGCGTTGTCCGGATTTACTGGGCGTAAAGAGTATGTAGGTGGGCATTTAAGTCAGATGTGAAATTCCCGGGCTTAACCTGGGAGCTGCATTTGATACTGGGTGCCTAGAGTGCAGGAGAGGAAAGTGGAATTCCTAGTGTAGCGGTGAAATGCGTAGAGATTAGGAAGAACACCAGTGGCGAAGGCGACTTTCTGGACTGTAACTGACACTGAGATACGAAAGCGTGGGTAGCAAACAGG
+
GG8FGGFGGGGGGGGGGGF<FGGGGGGGGGGGGGGGGGGGGGGGGGGGGGFGGGGGGGFFGGCFGGGGF@FGGGGGGGGGGFFGGGFFFGFFGGGGGGFGGGGGGGGGDGGGGGFGDGGFGGDGGGGGGGFGGEFCFFGGGGGGGGGGFDGGGGFFGCE9FEGCGBCGGGGEFG#GGDEFEGGGGGGGGC#2=FGGCCFEFF?@FGGGFFGGGGGGGG=CEFFGFFFGGGGGFGCFEFFG?>DGGFDGGGGGGGGGGGFDFFFF8GGFFFGGFFE=CCF8FGGGDE,F8FBA>GGGFFGGGGGGGGGGGGGGGGGGGGGGGGGFGFGGGGGGGGGFEFGGGFEDF7GGFEGGGFFC,FFF@GGGGFEGGGGGGGGGGGCFFGGFGEGGGFGFGGGGGGGGGGGG
@EGRNA1_428
TGGGGAATATTGCGCAATGGGCGAAAGCCTGATGCAGCAACGCCGCGTGAGCGATGAAGGCCTTCGGGTCGTAAAGCTCTGTCCTCAAGGAAGATAATGACGGTACTTGAGGAGGAAGCCCCGGCTAACTACGTGCCAGCAGCCGCGGTAATACGTAGGGGGCTAGCGTTATCCGGAATTACTGGGCGTAAAGGGTGCGTAGGTGGTTTTTTAAGTCAGAAGTGAAAGGCTACGGCTCAACCGTAGTAAGCTTTTGAAACTAGAGAACTTGAGTGCAGGAGAGGAGAGTAGAATTCCTAGTGTAGCGGTGAAATGCGTAGATATTAGGAGGAATACCAGTAGCGAAGGCGGCTCTCTGGACTGTAACTGACACTGAGGCACGAAAGCGTGGGGAGCAAACAGG
+
GGGGGGGGGGGGGGGGGGGGGGGGGGGGGGGGGGGGGGGGGGGGGGGGGGGGGGGGGGGGGGGGGGGGGGGGGGGGGGGGGGGGGGGGGGGGGGGGGGGGGGGGGGGGGGGGFGEGGGGGGGGGGGGGGGGGGGGGGGGGGGGGGGGGGGGGGGGGGCEGGGGGGGGGGDEFFGEC?EFGGGGFFGGGGE:FGGGDCFGEEGGGGGGGGGGG7FFFFFGGEFFFFDF7FGFFFGGFFGGGGGGFGFGFGFFFGDFGGGGFFDBGGGFFDFGGGGGGDGGFGEF?GGGGFGGGGGFGGGGGFGDFCEGGGGGGDGGGGGGGGGGGGGGGGGGFGGGGGFGCGGGGGGGGGGGGFE9GGGGGGGGGGGGGGGGGGFGGGGGGGGGGGGGGGGGGGGGGGGGGGGG
@EGRNA1_429
TGGGGAATATTGCACAATGGGCGAAAGCCTGATGCAGCAACGCCGCGTGAGCGATGAAGGCCTTCGGGTCGTAAAGCTCTGTCCTCAAGGAAGATAATGACGGTACTTGAGGAGGAAGCCCCGGCTAACTACGTGCCAGCAGCCGCGGTAATACGTAGGTGGCAAGCGTTGTCCGGATTTACTGGGCGTAAAGAGTATGTAGGTGGGCATTTAAGTCAGATGTGAAATTCCCGGGCTTAACCTGGGAGCTGCATTTGATACTGGGTGTCTAGAGTGCAGGAGAGGAAAGTGGAATTCCTAGTGTAGCGGTGAAATGCGTAGAGATTAGGAAGAACACCAGTGGCGAAGGCGACTTACTGGACTGTAACTGACGCTGAGGCATGAAAGCGTGGGTAGCAAACAGG
+
GGGGGGGGGGGGGGGGGGGGGGGGGGGGGGFGGGGGGGGGGGGGGGGGGGGGGGGGGGGGGGGGGGGGGGGGGGGGGGGGGGGGGGGGGGGGGGGGGGG5CBGGGGGGGGGGGGGGGGGGFGGGGGGGGGGGGGGGGGGGGGGGGGGGGGGGGGGGGGGGGGG3?FGGGGGGGGGGEGGGGGGG#GGGGGGGGGGFGFGGGGGGGGGGFFEGGGGGGGGFF#FFFGGGGD#GGFGGGGFGFGCFGGGGGGGGGGGGGGGGFGGGGGGGFGGGGGGGGGGGGGGGGGGGGGGGDGGFGGGGGGGGGGGGGGGGGGGGGGGGFFD9GFGGGGGGGGGFGGGGGGGGGGGGGGGGGGGGGGGGGGGGGGGGGGGGGGGGGGGGGGGGGGGGGGGGGGGGGGGGGGGG
@EGRNA1_430
TGGGGAATATTGCGCAATGGGGGAAACCCTGACGCAGCAACGCCTCGTGAGTGATGAAGGTTTTCGGATCGTAAAACTCTGTCATTAGGGACGATAATGACGGTACCTAATGAGGAAGCCACGGCTAACTACGTGCCAGCAGCCGCGGTAATACGTAGGTGGCAAGCGTTGTCCGGATTTACTGGGCGTAAAGAGTATGTAGGTGGGCATTTAAGTCAGATGTGAAATTCCCGGGCTTAACCTGGGAGCTGCATTTGATACTGGGTGTCTAGAGTGCAGGAGAGGAAAGTGGAATTCCTAGTGTAGCGGTGAAATGCGTAGAGATTAGGAAGAACACCAGTGGCGAAGGCGACTTTCTGGACTGTAACTGACACTGAGATACGAAAGCGTGGGTAGCAAACAGG
+
GGGGGEGGGGGGGGGGGGGGGGGGGGGGGGGGGGGGGGGGGGGG-CFDFFGFGGGGGGGGCDFGGGDECFFF<FGGGGGGGGGGGGGGGGFGGGGGGGGGGGGGGGGGGGGGGGGGGGGGGGGGGCFGGGGGG@FGGGGFGGGGGGGGGGGGGGGGGGG##GGGEGGG#GEBCCEG@CEGGGG#GGGGGGGGGFFGF#EGGGGGGGGGGGF##FGGFGGFCC#DFF:>CGGFGFGGGGFGFFFGGGFGDFDFGFGGE@FFFFGFFD937GFD8?DEGGGF=FFFADGGGGGFE8FGGFCFFGEE8CGFFE@9GDEGGGGFC9GGGGFEFGGGGF<GFCGGEEGDFGGGGGGFB<F<GGFFFCDGGGGGGGEGGFDFFF?GGGGGGGGFFGGFFECGGGGGGGGG
@EGRNA1_431
TGGGGAATATTGCACAATGGAGGAAACTCTGATGCAGCGACGCCGCGTGAGCGATGAAGGTCTTCGGATCGTAAAGCTCTGTCCTAAGGGAAGATAGTGACGGTACCTTAGGAGGAAGCCCCGGCTAACTACGTGCCAGCAGCCGCGGTAATACGTAGGGGGCTAGCGTTATCCGGATTTACTGGGCGTAAAGGGTGCGTAGGTGGTTTCTTAAGTCAGGAGTGAAAGGCTACGGCTCAACCGTAGTAAGCTCTTGAAACTGGGAGACTTGAGTGCAGGAGAGGAAAGTGGAATTCCTAGTGTAGCGGTGAAATGCGTAGAGATTAGGAAGAACACCAGTGGCGAAGGCGGCTTTCTGGACTGTAACTGACACTGAGGCTCGAAAGCGTGGGGAGCAAACAGG
+
GGGGGGGGGGGGGGGGGGGGGGGGGGGGGGGGGGGGGGGGGGGGGGGGGGGGGGGGGGGGGGGGGGGGGGGGGGGGGGGGGGGGGGGGGGGGGGGGGGGGGGGGGGGGGGGGGGGGGGGGGGGGGGGGGGGGGGGGGGGGGGGGGGGGGGGGGFGGGGGGGGGGGGGGGGGGGGGGGGGGGGGGGGGGEGGGGGGGGGGGGGGGFFGGFGFGFGFFFGFFGFFFFGGFGGGFGGGGGGGGGGGFGGGGGGGGGGGGGGGGGGGGGGGGGGGGGGGGGGGGGGGGGGGGGGGGGGGGGGGGGGGGGGGGGGGGGGGGGGGGGGGGGGGGGGGGGGGGGGGGGGGGGGGGGGGGGGGGGGGGGGGGGGGGGGGGGGGGGGGGGGGGGGGGGGGGGGGGGGGGGGG
@EGRNA1_432
TGGGGAATATTGCGCAATGGGGGAAACCCTGACGCAGCAACGCCGCGTGGGTGATGAAGGTCTTCGGATTGTAAAGCCCTGTTTTCTGGGACGATAATGACGGTACCAGAGGAGGAAGCCACGGCTAACTACGTGCCAGCAGCCGCGGTAATACGTAGGTGGCGAGCGTTGTCCGGATTTACTGGGCGTAAAGGGTGCGTAGGCGGATGTTTAAGTGGGATGTGAAATCCCCGGGCTTAACCTGGGGGCTGCATTCCAAACTGGATATCTAGAGTGCAGGAGAGGAAAGCGGAATTCCTAGTGTAGCGGTGAAATGCGTAGAGATTAGGAAGAACACCAGTGGCGAAGGCGGCTTTCTGGACTGTAACTGACGCTGAGGCACGAAAGCGTGGGTAGCAAGCAGG
+
GGGGGGGGGGGGGGGGGGGGGGGGGGGGGGGGGGGGGGGGGGGGGGGGGGGGGGGGGGGGGGGGGGGGGGGGGGGGGGGGGGGGGGGGGGGGGGGGGGGGGGGGGGGGGGGGGGGGGFGGGGGGGGGGGGGGGGGGFGGGGG#GG#GG#GGGGGGCFGGFGGG>5CGGGGGGGGGGCEGEF?FGFGFGGGGEGGGGGDG?<DDGGGGGGGGDGFF?FGFFFEFFFFFFBFFGFGGGFFFGFFD>DGFFFGGGGGGFGDDFFGGGGFFCGFGGGGGGGGGGDFGGFFGGGFGGGGGGGGGGGGGGGGGGGGGGGGGGGGFFGGGGGGGGGGGGGGFGGGGGGGGGGGGGDGGGFGGGGGGGGGGGGGGGGGGGGGGGGGEFGGGGGGGGGGGGGGGGGGGGGGGG
@EGRNA1_433
TGGGGAATATTGCGCAATGGGGGAAACCCTGACGCAGCAACGCCGCGTGGGTGATGAAGGTCTTCGGATTGTAAAACCCTGTCTTCTGGGACGATAATGACGGTACCAGAGGAGGAAGCCACGGCTAACTACGTGCCAGCAGCCGCGGTAATACGTAGGTGGCGAGCGTTGTCCGGATTTACTGGGCGTAAAGGATGCGTAGGCGGGCATTTAAGTGAGATGTGAAATCCCCGGGCTTAACTTGGGGGCTGCATTTCAAACTGGGTGCCTAGAGTGCAGGAGAGGTAAGTGGAATTCCTAGTGTAGCGGTGAAATGCGTAGAGATTAGGAAGAACACCAGTGGCGAAGGCGACTTACTGGACTGTAACTGACGCTGAGGCATGAAAGCGTGGGTAGCAAACAGG
+
CFGGGGGG@FGGGGGGGGGFGGGGGGGGGGDEEGGGGGGGGGGGGGGGGDGGGGGGGGGGF<EFGDCCFFFGGGGGGGGGGGGGGCGFFEEGEFGGGFFG9:FG@=F9FFFG7>CGGFF8>FECGG@CGGFGGCF>FFGGGGGGGGGGFEGGCFD#F7EFGGGGGGGGEEGGGCDE?EGCGGGGGGCEEGC=C:<EGGGGDGD?DFDG9FGFFFFFFFG#EEFFC7CFFFFFFDGFEF99FDGD=8+7DFFGGGDFGGD@?F2?C?@A1>GG?F?GGGFFGFFFFCFGGGGGGGFFEE,FGGEEEGCEDFFF=ECGGFFGCGDGGGGGGGGFGFCC4<FFGCFDCEECCC,EE9CGFE@FDFFC<FFC,EEGGDFGFFGGFEAGGGGEGGGGEFGDCGGGGGGG
@EGRNA1_434
TGGGGAATATTGCACAATGGGCGAAAGCCTGATGCAGCAACGCCGCGTGAGCGATGAAGGCCTTCGGGTCGTAAAGCTCTGTCCTCAAGGAAGATAATGACGGTACTTGAGGAGGAAGCCCCGGCTAACTACGTGCCAGCAGCCGCGGTAATACGTAGGGGGCTAGCGTTATCCGGAATTACTGGGCGTAAAGGGTGCGTAGGTGGTTTTTTAAGTCAGAAGTGAAAGGCTACGGCTCAACCGTAGTAAGCTTTTGAAACTAGAGAACTTGAGTGCAGGAGAGGAGAGTAGAATTCCTAGTGTAGCGGTGAAATGCGTAGAGATTAGGAAGAACACCAGTGGCGAAGGCGACTTTCTGGACTGTAACTGACACTGAGATACGAAAGCGTGGGTAGCAAACAGG
+
GGGGGGGGGGGGGGGGGGGGGGGGGGGGGGGGGGGGGGGGGGGGGGGGGGGGGGGGGGGGGGGGGGGGGDGGGGGGGGGGGGGGGGGGGGGGGGGGGGGGGEFCFGGGGGGFFGGGGGGGGGGGGGGGGGGGGGGGGGGGG#GGGGGGGGGGGGGGGGGGGGDGFGGGEGGGGGGGGGGGGGGGGGCEEEFGGGGG>ACFFFDFFGD@FCFGF7CFGGGFEFFGFGGGFGGFGGGGGGGFFFFF#GGGGGFEFGFFFGGGGGGGGFGGDFGGGGGFFGGGGGGGGGGGGGGGGGGGGGGGGGGGGGGGGGGGGDGGGGGGGGGGGGGGGGGGGGGGGGGGGGGGGGGGGGGGGGGGGGGGGGGGGGGGGGGGGGGGGGGGGFGGGFC,GGGGGGGGGGGGGGG
@EGRNA1_435
TGGGGAATATTGCGCAATGGGGGAAACCCTGACGCAGCAACGCCGCGTGAGTGATGAAGGTTTTCGGATCGTAAAACTCTGTCATTAGGGACGATAATGACGGTACCTAATGAGGAAGCCACGGCTAACTACGTGCCAGCAGCCGCGGTAATACGTAGGTGGCAAGCGTTGTCCGGATTTACTGGGCGTAAAGAGTATGTAGGTGGGCATTTAAGTCAGATGTGAAATTCCCGGGCTTAACCTGGGAGCTGCATTTGATACTGGGTGTCTAGAGTGCAGGAGAGGAAAGTGGAATTCCTAGTGTAGCGGTGAAATGCGTAGAGATTAGGAAGAACACCAGTGGCGAAGGCGACTTTCTGGACTGTAACTGACACTGAGATACGAAAGCGTGGGTAGCAAACAGG
+
FGGGGGGGGGGGGGGGGGGGGGGGGGGGGGGGGGGGGGGGGGGGGEGFGCGGGGGGGGGGFGGGGGGGGGGFGGGGGGGGGGGGGGGGGGGGGGGGGGGGGGGGGGGGGGGGGGGGGGGFGGGGGGGGGGGGGCGGGGGGGGGGGGGGFGGGGGGFGGGEFGGGFGCGEGGGGBEG@EGGFFFGGGGGECEFGFGEEFFFFFFFFGGGGCFGGFG>EFGFGGC>>CCFGGGGGGGFGGGGGGGGGFFGGGGFFGGGGGGGGGGGGGGGFGFGGGGGGGGGGGGGGGGGGGGFGGGGGGGGGGGGGGGGGGGGGGGGGGGGGGGGGFBEGGGGGGGGGGGGGGGGGGGGGGGGGGGGGGGGGGGGGGFGGGGGGGGGGGGGGGGGGGGGGGGGGGGGGGGGGGGG
@EGRNA1_436
TGGGGAATATTGCACAATGGGCGAAAGCCTGATGCAGCAACGCCGCGTGAGCGATGAAGGCCTTCGGGTCGTAAAGCTCTGTCCTCAAGGAAGATAATGACGGTACTTGATGAGGAAGCCCCGGCTAACTACGTGCCAGCAGCCGCGGTAATACGTAGGGGGCTAGCGTTATCCGGAATTACTGGGCGTAAAGGGTGCGTAGGTGGTTTTTTAAGTCAGAAGTGAAAGGCTACGGCTCAACCGTAGTAAGCTTTTGAAACTAGAGAACTTGAGTGCAGGAGAGGAGAGTAGAATTCCTAGTGTAGCGGTGAAATGCGTAGATATTAGGAGGAATACCAGTAGCGAAGGCGGCTCTCTGGACTGTAACTGACACTGAGGCACGAAAGCGTAGGGAGCAAACAGG
+
GGGGGGGGGGGGGGGGGGGGGGGGGGGGGGGGGGGGGGGGGGGGGGGGGGGGGGGGGGGGGGGGGGGGGGGGGGGGGGGGGGGGGGGGGGGGGGGGGGGGGGGGGGGGGG3CFGGGGGGGGGGGGGGGGGGGGGGGGGGGGGGGGGGGGGGGGGGGGGGGGGGGGGGGGGGGGGGGGGGGGG#FBEEGGGEFGFGCEEGGGGGGGG?EGGGGGGGGGGGGGGGGGGGGFGGGGGGGGGGGFGGGGFGGGGGGFGGGGGGGGGGGFGGGGGGGGGGGGGGGGGGGGGGGGGGGGGGGGFGGGGGGGGGFGGGGGGGGGGGGGGGGFGGGGGGGGCGGGGGGGGGGGGGGGGGGGGGGGGGGGGGGGGGGGGGGGGGGFBC,GGGGGGGFC,GGGGGGGGGGGGG
@EGRNA1_437
TGGGGAATATTGCGCAATGGGGGAAACCCTGACGCAGCAACGCCGCGTGAGTGATGAAGGCCTTAGGGTTGTAAAGCTCTGTTATTTGGGACGATAATGACGGTACCAAAGGAGAAAGCCACGGCTAACTACGTGCCAGCAGCCGCGGTAATACGTAGGGGGCTAGCGTTATCCGGATTTACTGGGCGTAAAGGGTGCGTAGGTGGTTTTTTAAGTCAGGAGTGAAAGGCTACGGCTCAACCGTAGTAAGCTCTTGAAACTGGAAAACTTGAGTGCAGGAGAGGAAAGTGGAATTCCTAGTGTAGCGGTGAAATGCGTAGAGATTAGGAAGAACACCAGTGGCGAAGGCGACTTTCTGGACTGTAACTGACACTGAGATACGAAAGCGTGGGTAGCAAACAGG
+
GGGGGGGGGGGGGGGGGGGGGGGGGGGGGGGGGGGGGGGGGGGGGGGFGFEFGGGGGGGGGGGGGGGGGGGGGGGGGFGGGGGGGGGGGDGGGGGGGGGGGGGGGGGGGGGGGGGGGGGGGGGDGGGGGGGGGGGGGGGGGGGGGGGGGGGGGGGGGFEGGGGGGGGGGGGGGGGGGGGGGGFGGFGGGGGGGGGG#2FFACGFCF>ECGGGGFFEFFFFFFFCF#GFDCG#FGFGGGGGGGGGGGGGGGGFGGFGGGGGGGGGFFFGGGGGGGGGGGGGGGGGGGGGGGGGGGGGGGGGGGGEGGGGGGGGGDGGGGGGGGGGGGGGGGGGGGGGGGGGGGGGGFFGGGGGGGGGGGGGGGGGGGGGGGGGGGGGGFFCGGGGGGGGGGGGGGGGGGGGGGG
@EGRNA1_438
TGGGGAATATTGCGCAATGGGGGAAACCCTGACGCAGCAACGCCGCGTGGGTGATGAAGGTTTTCGGATCGTAAAACCCTGTTTTCTGGGACGATAATGACGGTACCAGATGAGGAAGCCACGGCTAACTCCGTGCCAGCAGCCGCGGTAATACGGAGGATCCGAGCGTTATCCGGACTTATTGGGTTTAAAGGGAGCGTAGGCGGATGCTTAAGTCAGTTGTGAAAGTTTGCGGCTCAACCGTAAAATTGCAGTTGATACTGGGTGTCTTGAGTACAGTAGAGGTAGGAGGAATTCGTGGTGTGGCGGTGAAATGCTTAGATATCACGAAGAACTCCGATTGCGAAGGCAGCCTGCTGGACTGTAACTGACGCTGATGCTCGAAAGTGTGGGTATCAAACAGG
+
FFGFGGEFG@9CFEG@C6CEGCE@CFGFGGFFGEGGEGEDFGGGG@FFGDG=FDEFFGGDFF<DGGCGFGEFFGGFGFGFGGGGFGFGGGFGD@CEFGF9FFGCDGGGGFGGFG?CC<FFCGGCGGGGG9DBF>F:<FFDEEG<FGG>F##FEFC##E8*?:BC:#CEGGGFFGGG#:EG#??FG=;.:80:29C*>EGGGDB9>59CDGGCFDFFCBF@CE@A7DFF?FGFFGGF?E;FC@8D>GFGFCFFB?FAF#FGGGFFGGFD=D899?,===F?88GF=@,8@,@,E@CEFD8@+EB++CGGE9C,,,?8C,@9FFDFAF<FF9<FE4GGGF<CCCC@FE9FF@,F<<<ECGE@EGGFE,FECF:GGGGGFC,@DCEC,ACFCC8GFCFGFCGFGFE;
@EGRNA1_439
TGGGGAATATTGCACAATGGAGGAAACTCTGATGCAGCGACGCCGCGTGAGCGATGAAGGTCTTCGGATCGTAAAGCTCTGTCCTAAGGGAAGATAGTGACGGTACCTTAGGAGGAAGCCCCGGCTAACTACGTGCCAGCAGCCGCGGTAACACGTAGGGGGCGAGCGTTGTCCGGAATTACTGGGTGTAAAGGGTGCGTAGGCGGCCTTGCAAGTCAGATGTGAAAGATCACGGCTTAACTGTGGTAAGCATTTGAAACTGTAAGGCTTGAGTGCAGGAGAGGAGAGTGGAATTCCTAGTGTAGCGGTGAAATGCGTAGATATTAGGAAGAATATCAGTGGCGAAGGCGGCTCTCTGGACTGCAACTGACGCTGAGGCACGAAAGCGTGGGGAGCAAACAGG
+
GGGGGGGGGGGGGGGGGGGGGGGGGGGGGGGGGGGGGGGGGGGGGGGGGGGGGGGGGGGGGGGGGGGGGGGGGGGGGFGGGGGGGGGGGGGGGGGGGGGGGGGGGGGGGGGGGGGGGGGGGGGGGGGGGGGGGGGGGGGGGGGGGGGG#GGGGFFGGGGGGGGGGGGGGGGGGGGGGGGGGGGFGGGGE@EGGGGGGGGGGFFGDGGGGGGGGFFFFGGFGGGGGGFFFGGGGGGGGGGFGGGGFGGGGGGGFFFGFFCGGFDFGGGGGFFDF?GGGGGGGGFGGGFFCDGGGGGGGGGGFGDGGGGFFGGGGGGGFCGFGGGEGDEGGGGGGGGFGGGGGGGGGGGGGFFGGGGGGGGGGGGGGGGGGGGGGGGGGGGGGGGECGGGGGGGGGGGGGGGGGG
@EGRNA1_440
TGGGGAATATTTCGCAATGGGGGAAACCCTGACGCAGCAACGCCGCGTGGGTGATGAAGGTCTTCGGATTGTAAAGCCCTGTTTTCTGGGACGATAATGACGGTACCAGAGGAGGAAGCCACGGCTAACTACGTGCCAGCAGCCGCGGTAATACGGAGGATCCGAGCGTTATCCGGATTTATTGGGTTTAAAGGGAGCGTAGATGGATGTTTAAGTCAGTTGTGAAAGTTTGCGGCTCAACCGTAAAATTGCAGTTGATACTGGATGTCTTGAGTGCCGTTGAGGCAGGCGGAATTCGTGGTGTAGCGGTGAAATGCTTAGATATCACGAAGAACTCCGATTGCGAAGGCAGCCTGCTAAGCTGCAACTGACATTGAGGCTCGAAAGTGTGGGTATCAAACAGG
+
GGGGGEEGGFA-CEFEECFGGGGGGGGGGGGGGGGGGGGGGGGGGGGFGGGCFCFGGFGGGGGGGFEGGGGGGGGCFFEGGEGGGFGGGGFFFGGGGFGGGGGGGGGGGGGGGGGGFGCCF8FFE<@FF9DGEFGFFGGGG7>FGGGGGGGGFEFGCCC*5>FGCFGG;ECEF##GGEGFF@CGGG#3C;;@AFGCE8E5CECAFG?#E<>FGDD::>:FEEFFBCFF5:DC@C>CDC>@FGFGG@>FDFF@EDGFGFGGGGFFBDDCFGF?8DCC)0D88GGFEGEEEDGE@FFDGGGE?GGCCDGF;FGFEDFGFFGGFGGGG7FDFFGGGFF7GFGGGGE=<5,C:<EB@GGGGFCFGGGGGGGFGGFDEEEFGF>GGGAD<GFCGFGGGGGGGFGGCFGF
@EGRNA1_441
TGGGGAATATTACACAATGGGCGAAAGCCTGATGCAGCAACGCCGCGTGAGCGATGAAGGCCTTCGGGTCGTAAAGCTCTGTCCTCAAGGAAGATAATGACGGTACTTGAGGAGGAAGCCCCGGCTAACTACGTGCCGGCAGCCGCGGTAATACGTAGGGGGCTAGCGTTATCCGGAATTACTGGGCGTAAAGGGTGCGTAGGTGGTTTTTTAAGTCAGAAGTGAAAGGCTACGGCTCAACCGTAGTAAGCTTTTGAAACTAGAGAACCTGAGTGCTGGAGAGGAGAGTAGAATTCCTAGTGTAGCGGTGAAATGCGTAGATATTAGGAGGAATACCAGTAGCGAAGGCGGCTCTCTGGACTGTAACTGACACTGAGGCACGAAAGCGTGGGGAGCAAACAGG
+
FFGGGGGGGGG-EFGFGFGGGGGGGGGGGGFGGGGGGGGGGGGGGGGEG:FGGGGGGGGGGGGEGGDGGGGGGGGFGGGGGGGGGGGGGGGFGGFGGGGGGGGGGGG9,BFFFGGGGGGGGGGEGGGGFFDFB7,DFGEEGCGGGGGGEGEGG?FFEGFGGGGEDGGGGEGGG@EGGGGGGGG7>CCGGCECFCEFEEGCEEEFFG#5@FCGEGCGGFGFEFFGGFFGGGGGDDF=DGDFD@>GGFFFGFFGGFDGFFFEFGFFFF?=6+DDGD=0*DGFD?CGFGGGFFGGGFE@A8GGGEGDGGGGGFFEDGEFEGGGFFGCFF8GDEGGGGF@EFCDGGGGGGGCCCGFCGFFE<GGFGFEGGGGGGGFFEGGGGGFGGGCDGGGGGGGGGGGGGGDGGG
@EGRNA1_442
TGGGGAATATTGCACAATGGAGGAAACTCTGATGCAGCGACGCCGCGTGAGCGATGAAGGTCTTCGGATCGTAAAGCTCTGTCCTAAGGGAAGATAGTGACGGTACCTTAGGAGGAAGCCCCGGCTAACTACGTGCCAGCAGCCGCGGTAACACGTAGGGGGCGAGCGTTGTCCGGAATTACTGGGTGTAAAGGGTGCGTAGGCGGCCTTGCAAGTCAGATGTGAAAGATCACGGCTTAACTGTGGTAAGCATTTGAAACTGTAAGGCTTGAGTGCAGGAGAGGAGAGTGGAATTCCTAGTGTAGCGGTGAAATGCGTAGATATTAGGAAGAATATCAGTGGCGAAGGCGGCCCCCTGGACGAAGACTGACGCTCAGGTGCGAAAGCGTGGGGAGCAAACAGG
+
GGGGGGGGGGGGGGGGGGGGGGGGGGGGGGGGGGGGGGGGGGGGGGGGGGGGGGGGGGGGGGGGGGGGGGGGGGCGGGGGGGGGGGGGGGGGGGGGGGGGGGGGGGGGGGGGGGGGGGGGGGGGGGGGGGGGGGGGGGGGGGF#GGGGGGGGGGGGGGGGGGGGFGGGGGGGGGGGGEGG?CC@CFEGGGGCEFDGGGGGGGGGGGGGGGGGGFFGGFGGGGFGFFGFGFFGGFFCFCGFFFGFGFFFGGGCFGGGFGFGGGGGGGDGGFGGGGGGGGGGGGGFGGGGGGGGFFFGGGGGGGGGGGGGGGGGGGGGGGDFGGGGGGFCGGGGGGGGGGGGGEFGGGGGGGGGGDGGGGGGGGGGGGGGGGGGGGGGGGGGGGGGEGGGGGGGGGGGGGGGGGG
@EGRNA1_443
TGGGGAATATTGCGCAATGGGGGAAACCCTGACGCAGCAACGCCGCGTGAGTGATGAAGGTTTTCGGATCGTAAAACTCTGTCTTTGGGGACGATAATGACGGTACCCAAGGAGGAAGCCACGGCTAACTACGTGCCAGCAGCCGCGGTAATACGTAGGTGGCGAGCGTTGTCCGGATTTACTGGGCGTAAAGAGTGCGTAGGCGGATGCTTAAGTGGGATGTGAAATCCCCGGGCTTAACCTGGGGGCTGCATTCCAAACTGGATATCTAGAGGGCAGGAGAGGAAAGCGGAATTCCTAGTGTAGCGGTGAAATGCGTAGAGATTAGGAAGAACACCAGTGGCGAAGGCGGCTTTCTGGACTGTAACTGACGCTGAGGCACGAAAGCGTGGGGAGCAAACAGG
+
EGDFEEGGDFECCCE@7CFFGGGGGGGFGFGFGGGCGGGGGGGFBGC>FCFGGGCE,CFGEFE+5@+4?FCFFDGGFGGFEGFGCFECEGC=F:>FGFF9FGEGGFECGFFGGFECBFA,5<:CFE:CGCCCCD7F1?C>FF@744:ACE2<C;8CG7EG#FGC58#:79:;#CEFGGCFEFFFFGGC85E@<:1ACFDC<FF@?C#D/9#FFFFGFFF>FFFCGF=?@?49DDCCF>FFF??C6;#D?7GFBF#@GGFC8@4FF<DEBA060+,=6,,+8GGFGCGEEGD;FFFDE:E,44C@+C8FB9FFC7@EDFF@9=A?<EFE?E9CFF<:A,4EGGEF<GEGFEF@CFE98EGEF@E@,E,B,7B@6,8<,GFCGFCGF:EC:CGFFF<FGGGGGFGF
@EGRNA1_444
TGGGGAATATTGCGCAATGGGGGAAACCCTGACGCAGCAACGCCGCGTGAATGAAGAAGGCCTTAGGGTTGTAAAGTTCTGTCATATGGGAAGATAATGACGGTACCATATGAGGAAGCCACGGCTAACTACGTGCCAGCAGCCGCGGTAATACGTAGGTGGCAAGCGTTGTCCGGATTTACTGGGCGTAAAGGATGCGTAGGCGGACATTTAAGTCAGATGTGACATACCCGGGCTCAACTTGGGTGCTGCATTTGAAACTGGGTGTCTAGAGTGCAGGAGAGGAAAGCGGAATTCCTAGTGTAGCGGTGAAATGCGTAGAGATTAGGAAGAACACCAGTGGCGAAGGCGGCTTTCTGGACTGTAACTGACGCTGAGGCATGAAAGCGTGGGGAGCAAACAGG
+
FEFGGGGGGGGADGGGGGFGGGGGGGGGGGGGGGGGGGGGGGGGGEGFECEFGGGGFFGGGGGGGGGG<FFG,BFGGGGGGGGGFGGGFGGGGGGGGGGFFCFFF+,<FFGGGGGFGGCDEGGGGEGGGGGGGFGGFGGGGFGGGGGGGGGFFEGGGGDGGGGGGF@CBFFEBFGGFGCBCGGGGGGGGDEFF2=D#>B<<ECFGGGGEEFGD9<AEGGFCECFF#ADGG0<#GGGDFDGFFDCGGDFDFDCFFFFGGGFGFFGF?EGFFGFD?@?=F=8CCFGGGGGC@8FCGGGFGGGGGGGGGGGGFGGGGEGGGFGGGFFFFGGFEFCCFGGGGGGEEF@FFC7DFGGFGFFFFGGGGGGGGGGGGGGGGGGGFF;,GGGGF>GGGGFGGFFGGGGGGGF
@EGRNA1_445
TGGGGAATATTGCACAATGGGCGAAAGCCTGATGCAGCAACGCCGCGTGAGCGATGAAGGCCTTCGGGTCGTAAAGCTCTGTCCTCAAGGAAGATAATGACGGTACTTGAGGAGGAAGCCCCGGCTAACTACGTGCCAGCAGCCGCGGTAATACGTAGGGGGCTAGCGTTATCCGGAATTACTGGGCGTAAAGGGTGCGTAGGTGGTTTTTTAAGTCAGAAGTGAAAGGCTACGGCTCAACCGTAGTAAGCTTTTGAAACTAGAGAACTTGAGTGCAGGAGAGGAGAGTAGAATTCCTAGTGTAGCGGTGAAATGCGTAGATATTAGGAGGAATACCAGTAGCGAAGGCGGCTCTCTGGACTGTAACTGACACTGAGGCACGAAAGCGTGGGGAGCAAACAGG
+
GGGGGGGGGGGGGGGGGGGGGGGGGGGGGGGGGGGGGGGGGGGGGGGGGGGGGGGGGGGGGGGGGGGGGGGGGGGGGGGGGGGGGGGGGGGGGGGFGGGGGGGGGEGGGGGFGEGGGGGGGGGGGGGGGGGGGGGGGGGGGGGGGGGGGGGGFGGGGGGGGGGGGGFGGGGGFGGEEEEGGGGGGGF>:FGDFFFDFFFEFFFGGGFGGFFGFFFFFFFFGFDFFGGBGEF@?FG>EFGGFGEFGGGGEFFCGGGGGGGFGGGGGGGFGGGGGGGFGGGFDGGGFGGGGGGGGGGGGGGGFGGGGGGFFGGGGGGGGGGGGGGGGGGGGGGGGGGGGGGGGGGGGGGGGGGGGGGGGGGGGGGGGGGGGGGGGGGGGGGGGGGGGGGGGGGGGGGGGGGGGGG
@EGRNA1_446
TGGGGAATATTGCGCAATGGGGGAAACCCTGACGCAGCAACGCCGCGTGAGTGATGAAGGTTTTCGGATCGTAAAACTCTGTCTTTGGGGACGATAATGACGGTACCCAAGGAGGAAGCCACGGCTAACTACGTGCCAGCAGCCGCGGTAATACGTAGGTGGCAAGCGTTGTCCGGATTTACTGGGCGTAAAGAGTGCGTAGGCGGATGTTTAAGTGAGATGTGAAATACCCGAGCTCAACTTGGGTGCTGCATTTCAAACTGGGCATCTAGAGTGCAGGAGAGGAAAGCGGAATTCCTAGTGTAGCGGTGAAATGCGTAGATATTAGGAGGAATACCAGTAGCGAAGGCGGCTCTCTGGACTGTAACTGACACTGAGGCACGAAAGCGTGGGGAGCAAACAGG
+
EFGGGGGGGGGGFFGGGGGGGGGGGGGGGGFGGGGGDGGGGGGGGGGGG:FFFGGGGGGGFCEGGGGFGGGGGGGGGGGGGGGGGGGGGGGGGGGGGGGGGGGGGGGGGCGGGGGGGGDFGGGFGGGFEFFEEGGGGGGGGGGGGGGGFGGGGGGF##EEGGGGGGGG:EGGGGGCEGGGGGGGGFFGGGEGGGGGGGGCA<CFGE@BEGGG@FEFGGDFGGFF9FFFF>EFGFGFBFGFFFFGFFFFEDFFGFFCGGDFF<?:FDFGGGGGGGGGGF?GGGGGGFDGE@,FFGFF=E8CGGGGGGGGGFGGEGGGGGFGGFGFF@GCFF9AFGFEGFGGECF=<,C:GGGFGCFDEFF<CFGGGGFGGGFECFEGGGEGGEFFBCGEGGGGFFC9FGGGEGFG
@EGRNA1_447
TGGGGAATATTGCACAATGGGCGAAAGCCTGATGCAGCAACGCCGCGTGAGCGATGAAGGCCTTCGGGTCGTAAAGCTCTGTCCTCAAGGAAGATAATGACGGTACTTGAGGAGGAAGCCCCGGCTAACTACGTGCCAGCAGCCGCGGTAATACGTAGGTGGCAAGCGTTGTCCGGATTTACTGGGCGTAAAGAGTATGTAGGTGGGCATTTAAGTCAGATGTGAAATTCCCGGGCTTAACCTGGGAGCTGCATTTGATACTGGGTGTCTAGAGTGGAGGAGAGGAAAGTGGAATGCCTAGTGTAGCGGTGAAATGCGTAGAGATTAGGAAGAACACCAGTGGCGAAGGCGACTTTCTGGACTGTAACTGACACTGAGATACGAAAGCGTGGGTAGCAAACAGG
+
GGGGGGGGGGGGGGGGGGGGGGGGGGDCGGGFFFGGGGGGGGGGCGGGGGDGGGGGCGGGGGGGGGD@GGGGGGGGGGGGGGGBFGGGGG@FGFFGGGGGGGGG+BA@<FGGGGDEFGFGGGGGGGGDGGG7CCFFGGC:C,D:4BEGGGG@CFFECB@1FFFF#58;#CD1.>8E##G#G#FF?CC#8FEA?96A#+2ECCCGCCBDEFFGF?=#>B19@C@ACFFGACDEB5D>>FFA?F?::?:59=FFDFFCA=6@6EFDD??FFF8D?=@@,CF@,FDFD@4E,E9;CFE48E4@@,6+=GGGF;C,EC7GDFEE@4,?5CGFGFFFCF@@DEEB,B,CF@EFEFB:,FDAFGGFEE@CCEF@@FFEEDCAFCGGEEFFC,7+CFGFGGGGGGGGGFCC
@EGRNA1_448
TGGGGAATATTGCACAATGGGCGAAAGCCTGATGCAGCAACGCCGCGTGAGCGATGAAGGCCTTCGGGTCGTAAAGCTCTGTCCTCAAGGAAGATAATGACGGTACTTGAGGAGGAAGCCCCGGCTAACTACGTTCCAGCAGCCGCGGTAATACGTAGGGGGCGAGCGTTGTCCGGAATTACTGGGTGTAAAGGGTGCGTAGGTGGTTTTTTAAGTCAGAAGTGAAAGTTTGCGGCTCAACCGTAAAATTGCAGTTGATACTGGGTGTCTTGAGTACAGTAGAGGTAGGCGGAATTCGTGGTGTAGCGGTGTAATGCTTAGATATCACGAAGAACTGCGATTGCGAAGGCAGCCTGCTGGACTGTAACTGACGCTGATGCTCGAAAGTGTGGGTAGCAAACAGG
+
GGGGGGGGGGGGGGGGGFGFGGGGGGEGGGGGGGGGGGGGGGGGGGGGGGGGGGGGGGGGGGGGGGGGGGGGGGGGGGGGGGCFGGGFGGGGGGGGGGGGGGGGGGGGGGGGGGGGGGGDEGGGGDGGGGGGGG86DFFGGGGGGGGEFGGGGGGGGGGGGGDEGGGG09CEGGGGEGGGGGGGGGFGGGGGGGGDDGGGGGGGGGEFFFCC#FFGFGGF?GGGGGGGDDDDFGGGGGFFECGGFD>FGDFFCFGFFDFGFGFGGGGGFFGD@FGDGGGGGGGFGGGGGCFGFGGGGGGFGFGGEGGGGE=,AGGGGDEDDEF8GDGGGGGGGFCB9GFEF7DGGGDGGGGGGGGGGGFFFGGGFFGGGGGGGGGGGGGGGGGGFGGGGGGGGGGGGGGGGGGG
@EGRNA1_449
TGGGGAATATTGCGCAATGGGGGAAACCCTGACGCAGCAACGCCGCGTGAGTGATGAAGGTTTTCGGATCGTAAAACTCTGTCATTAGGGACGATAATGACGGTACCTAATGAGGAAGCCACGGCTAACTACGTGCCAGCAGCCGCGGTAATACGTAGGCGGCAAGCGTTGTCCGGATTTACTGGGCGTAAAGAGTATGTAGGTGGGCATTTAAGTCAGATGTGAAATTCCCGGGCTTAACCTGGGAGCTGCATTTGATACTGTGTGTCTAGAGTGCAGGAGAGGAAAGTGGAATTCCTAGTGTAGCGGTGAAATGCGTAGAGATTAGGAAGAACACCAGTTGCGAAGGCGACTTTCTGGACTGTAACTGACACTGAGATACGAAAGCGTGGGTAGCAAACAGG
+
GGGGGGGGGGGGGGGGGGGGGGGGGGGGGGGFGGGGGGGGGGGGGGGGGGGEFEFGGGGGEEEFFGGGGGGGGGCFGGGGGGGGFCFGGGGFFEGGGDGGGGGGGGGGFFGGGGGGGGGGGGGGGGGGFCFFGGGGDGFGGGG>EEGGGGGGGGGGFGG+BEEG>CFGGGGE?EGGDGGGGGGGGGGGCEFFFFGCCED:FGCCFGDFFG#FEECEGFGFGF7B?F7@?9B7:>FB>FFDFGFDBF?DGGGGFDGFD8DFGE@,D=8F;F?GGEE8GFDGGGE@FFFDFAGDGGGCEFGGGGGGGGGGGGGGGGGGGFCGFFGGFEFGGGGGDGGF8GGGF@GGFGGGGGGGGGGGGGGGFGFGGGEGGGFE9GGGGGGFGGGGGGGGEGGGGGGGFFGGGGGG
@EGRNA1_450
TGGGGAATATTGCACAATGGGCGAAAGCCTGATGCAGCAACGCCGCGTGAGCGATGAAGGCCTTCGGGTCGTAAAGCTCTGTCCTCAAGGAAGATAATGACGGTACTTGAGGAGGAAGCCCCGGCTAACTACGTGCCAGCAGCCGCGGTAATACGTAGGGGGCTAGCGTTATCCGGAATTACTGGGCGTAAAGGGTGCGTAGGTGGTTTTTTAAGTCAGAAGTGAAAGGCTACGGCTCAACCGTAGTAAGCTTTTGAAACTAGAGAACTTGAGTGCAGGAGAGGAGAGTAGAATTCCTAGTGTAGCGGTGAAATGCGTAGATATTAGGAGGAATACCAGTAGCGAAGGCGGCTCTCTGGACTGTAACTGACACTGAGGCACGAAAGCGTGGGGAGCAAACAGG
+
EFGGGGGGGGGGGGGGGGGGGGGGGGGGGGGGGGGGGGGGGGGGGGGGGGGGGGGGGGGGGGGGGGGGGGEGGGGGGGGFGGGGGGFGGGGGGGGGGGGFGGGGGGFGGGGGCFGGGGGGGGGGGGGGGGGGGGGGGG?FGGGGGGGGGGGGGGGGGGGGGGGDFGGEEEEGGGGGGGGGGGGGGGGGGGGGEFGDEEGEGGFFFGD=;FFGGGFGFGFF=?FFFGGFGFFFGGGFGCEFFGGFGGGGGFFDGGGGGFEGGGGGGGGGGGGGGGGGFDGFFGGGGFEDGGGGGFEE9FGGFGGGGGGGGGGGGGGGGGGGGGFGGGGGGEE<FAGGGGGGGGGGGGGGGGGGGGGGGGGGGGGGGGGGGGGGGGGGGGFGGFGGGGEGGGGGGGGGGGFGGGG
@EGRNA1_451
TGGGGAATATTGCGCAATGGGGGAAACCCTGACGCAGCAACGCCGCGTGAGTGATGAAGGCCTTAGGGTTGTAAAGCTCTGTTATCTGGGACGATAATGACGGTACCAGAGGAGGAAGCCACGGCTAACTACGTGCCAGCAGCCGCGGTAATACGTAGGTGGCGAGCGTTGTCCGGATTTACTGGGCGTAAAGAGTGCGTAGGCGGATGTTTAAGTGAGATGTGAAATACCCGAGCTCAACTTGGGTGCTGCATTTCAAACTGGGCATCTAGAGTGCAGGAGAGGAAAGCGGAATTCCTAGTGTAGCGGTGAAATGCGTAGAGATTAGGAAGAACACCAGTGGCGAAGGCGGCTTTCTGGACTGTAACTGACGCTGAGGCACGAAAGCGTGGGGAGCAAACAGG
+
GGGGGGGGGGGGGGGGGDFGGGGGGGGGGGGGGGGGGGGGGGGGGGGEGEGGGGGGGFGGGGGGGGGGGGGGGGGGGGGGGGGGGGGGGGGGGGGGGGGGGGGGGCFGEDGGGGGGGGGG<FGGGG3@FEGGGGGGGGGGGGGGGGGGGGGGGCFBFGG9CFFGGGG#GDEFGGGGGEGG#FGGGGGGEEGGGGGGGGGFGGGGGGG9CFC?F@DCFFGGGFCFFDFGGFGGD>FFEGFGGGGGGGGFGGGGGGGGGGGGGGFFFGGFGFGGGGGGGGGGGGGFCGGGGGFGGGGGFFFFGGDEGGGGGGGGGGGGFFGGGFDFGGGGGGGGGGGGGGGGGGGGGGGDGGGF8FGGGGGGGGGGGFFGGGGGGGGGGGGGGGGGGGGGGFGGGGGGGGGGGGFG
@EGRNA1_452
TGGGGAATATTGCGCAATGGGGGAAACCCTGATGCAGCAACGCCGCGTGAGCGATGAAGGCCTTCGGGTCGTAAAGCTCTGTCCTCAAGGAAGATAATGACGGTACTTGAGGAGGAAGCCCCGGCTAACTACGTGCCAGCAGCCGCGGTAATACGTAGGGGGCTAGCGTTATCCGGAATTACTGGGCGTAAAGGGTGCGTAGGTGGTTTTTTAAGTCAGAAGTGAAAGGCTACGGCTCAACCGTAGTAAGCTTTTGAAACTAGAGAACTTGAGTGCAGGAGAGGAGAGTAGAATTCCTAGTGTAGCGGTGAAATGCGTAGAGATTAGGAAGAACACCAGTGGCGAAGGCGACTTTCTGGACTGTAACTGACACTGAGATACGAAAGCGTGGGTAGCAAACAGG
+
GGGGGGGGGGGGGGGGGGGGGGGGGGGGGGGGGGGGGGGGGGGGGGGGGGGGGGGGGGGGGGGGGGGGGGGGGGGGGGGGGGGGGGGGGGGGGGGGGGGGGGGGGGGGGGGGGGGGGGGGGGGGGGGGGGGGGGGGGGGGGGGGGGGGGGGGGGGGGGGGGGGGGGGGGGGGGFGGGGGGGGGGGFGGGCEFFGGDFGGGGGGGGGGGGFGGGGFGFGFFFFFFFGGFGGFFGGGGF@GGFGGFGGGGGGGGFGEGGGGGGGGGGGD?GGGGGGGGGGGFGGGGGGGGGGGGGGGGGGGGGGGGGDGGGGGGGGGGGGGGFGGGGGGGGGGGGGGGGGGCEGGGGGGGGGGGGGGGGGGGGGGGGGGFGGGGGGGGGGGFGGGGGGGGGGGGGGGGGGGGGGG
@EGRNA1_453
TGGGGAATATTGCGCAATGGGGGAAACCCTGACGCAGCAACGCCGCGTGGGTGATGAAGGTCTTCGGATTGTAAAGCCCTGTTTTCTGGGACGATAATGACGGTACCAGAGGAGGAAGCCACGGCTAACTACGTGCCAGCAGCCGCGGTAATACGTAGGTGGCGAGCGTTGTCCGGATTTACTGGGCGTAAAGGGTGCGTAGGCGGATGTTTAAGTGGGATGTGAAATCCCCGGGCTTAACCTGGGGGCTGCATTCCAAACTGGATATCTAGAGTGCAGGAGAGGAAAGCGGAATTCCTAGTGTAGCGGTGAAATGCGTAGAGATTAGGAAGAACACCAGTGGCGAAGGCGGCTTTCTGGACTGTAACTGACGCTGAGGCACGAAAGCGTGGGTAGCAAACAGG
+
GGGGGGGGDGGGGGGGGGGGGGGGGGGGGGGGFGGGDGGGGGGGGGGFGGGGGGGGGGGGGGGGGGGGGGGGGGGGGGGGGGGGGGGGGGGGGGGGGGGGGGGGGGGGGGGGGGGGGGGGGGGGGGGGGGGGGGCGGFGGGGGGGGGGGGGGGGGECGGGGGGGGGGGGGGGGGGGEGGGGGGGGGGGGGFGGGGGGGGGGDGGGGGGGGGGGFGFFGFFFFFFFFFFF?CGFGGGGGFFFGGGGGGGGGGFFFGGGGGGGFFGGFGFGGGGGGGGGGGGFFGFGGGGGGGGGGGGGGFDGGGGGGGGGGGGGGGGGGGGGGGGGGGGGGGGGGGGGGGGGGGGGGGGGGGGGGGGGGGGGGGGGGGGGGGGGGGGGGGGGGGGGGGGGGGGGGGGGGGGGGGG
@EGRNA1_454
TGGGGAATATTGCGCAATGGGGGAAACCCTGACGCAGCAACGCCGCGTGAGTGATGAAGGTTTTCGGATCGTAAAACTCTGTCTTTGGGGACGATAATGACGGTACCCAAGGAGGAAGCCACGGCTAACTACGTGCCAGCAGCCGCGGTAATACGTAGGTGGCAAGCGTTGTCCGGATTTACTGGGCGTAAAGAGTATGTAGGTGGGCATTTAAGTCAGATGTGAAATTCCCGGGCTTAACCTGGGAGCTGCATTTGATACTGGGTGTCTAGAGTGCAGGAGAGGAAAGTGGAATTCCTAGTGTAGCGGTGAAATGCGTAGAGATTAGGAAGAACACCAGTGGCGAAGGCGACTTTCTGGACTGTAACTGACACTGAGATACGAAAGCGTGGGTAGCAAACAGG
+
GGGGGGGGGGGGGGGGGGGGGGGDGGGGGGGGGGGGGGGGGGGGGGGFGGGGGGGGGGGGGGGGGGGGGGGGGGGGGGGGGGGGGGGGGGGGGGGGGGGGGGGGGGGGGGGGGGGGGGGGGGGGGGGGGGGGGFGGGGG#GGG#GGGGGGGFFGGGGGGGGGGGGGGGGDGGGGGGGGGGGGGGGGCEGGGGGFFGFFFGGGGGGGGGGGGGFFGFGFGFGFGFFFFGFFFGFFDDEFFGGGGGFGGGGGGGGFFFGGGGFGGGGFGGGGGGGGGGGGGGGGGGGGGGGGECGGF8GGGGGGGGGGGGGGGGGGGGGGGFAFGGGGGFGGGGGGGGGFGGGGGGGGGGGGGGGGGFDGGGGDGGGGGGGGGGGGGGGGGGGGGGGGGGGGGGGGGGGGGGGGGG
@EGRNA1_455
TGGGGAATATTGCGCAATGGGGGAAACCCTGACGCAGCAACGCCGCGTGAGTGATGAAGGTTTTCGGATCGTATAACTCTGTCTTTGGGGACGATAATGACGGTACCCAAGGAGGAAGCCACGGCTAACTACGTGCCAGCAGCCGCGGTAATACGTAGGTGGCAAGCGTTGTCCGGATTTACTGGGCGTAAAGAGTATGTAGGTGGGCATTTAAGTCAGATGTGAAATTCCCGGGCTTAACCTGGGAGCTGCATTTGATACTGGGTGTCTAGAGTGCAGGAGAGGACAGTGGAATTCCTAGTCTAGCGGTGAAATGCGTAGAGATTAGGAAGAACACCAGTGGCGAAGGCGACTTTCTGGACTGTAACTGACACTGAGATACGAAAGCGTGGGTAGCAAACAGG
+
GGGGGGGGGGGGGGGGGGGGGGGGGGGGGGGGGGGGGGGGGGGGGGGGGGGGGGGGGGGGGGGGGGGGGGGGG4BFGGGGGGGGGGGGGGGGGGGGGGGGGGGGFGGGGGGGGGGGGGGGGGGGGGGGGGGGGGGGGGGGGG#GGGG:=F#GGGGFGGGFGGGGG#FFBFCBFGGGGGGGGGGGGGFGGGGGGGGGGGGGGGGGGGGGGG@FFGGGGGGGD#EFFGGGGGGGFGGFGGFGF#GGGGGGFFFFFF#FGGFGGGGGGGFFFFGGGGGGGGGGGGGGEC5FGGGGGGGGGGEE9+3EGGGGGGGGGGGGGGGFC56GGGGGGGGGGGGEGGGGGGGGGGGGGGGGGGGGGGGGGGGGGGGGGGGGGGGGGGGGGGGGGGGGGGGGGGGGGGGGGGGG
@EGRNA1_456
TGGGGAATATTGCGCAATGGGGGAAACCCTGACGCAGCAACGCCGCGTGAGTGATGAAGGTCTTCGGATTGTAAAGCTCTGTTTTCTGGGACGATAATGACGGTACCAGAGGAGGAAGCCACGGCTAACTACGTGCCAGCAGCCGCGGTAATACGTAGGTGGCGAGCGTTGTCCGGATTTACTGGGCGTAAAGAGTGCGTAGGCGGATGCTTAAGTGAGATGTGAAATACCCGGGCTTAACTTGGGGGCTGCATTTGATACTGGGTGTCTAGAGTGCAGGAGAGGAAAGTGGAATTCCTAGTGTAGCGGTGAAATGCGTAGAGATTAGGAAGAACACCAGTGGCGAAGGCGACTTTCTGGACTGTAACTGACACTGAGATACGAAAGCGTGGGTAGCAAACAGG
+
GGGGGGGGGGGGGGGGGGGGGGGGGGGGGGGGGGGGGGGGGGGGGGGGGFGGGGGGGGGGGGGGGGGEGGGGDGGGGFGGGGGGGGGGGGGGGGGGGGGGGGGGGGGGGGGFGGGGGGG8FGGGGGGGGGGGGGFGGGGGGGG#G#GGGGDGGGGF#FGBEGGG#GGGGGGGGGGGGGGFGGGGGGGGGGGGGGGGGFGGGGGGGGCEDGCGG?FFFFD@?FCFFFFFFFFFFGF>DFGFDFFBEBFFE=BDFFFAFBCFGGGGGFFGED=@8=8CCGFF9GGGGGCFGFAGFGGFF9E,GGGGEGGGFCCFGFEC?EA9FFFGGFGGGGDCGGFEGGGFCGEGGGDGGGGGGGGGGGGGGGGGGGGGGGGFCGGGFGGGGGG@F>GGGFGGGFGGGGGFGGGG
@EGRNA1_457
TGGGGAATATTGCGCAATGGGGGAAACCCTGACGCAGCAACGCCGCGTGAGTGATGAAGGTTTTCGGATCGTAAAACTCTGTCATTAGGGACGATAATGACGGTACCTAATGAGGAAGCCACGGCTAACTACGTGCCAGCAGCCGCGGTAATACGTAGGTGGCAAGCGTTGTCCGGATTTACTGGGCGTAAAGAGTATGTAGGTGGGCATTTAAGTCAGATGTGAAATTCCCGGGCTTAACCTGGGAGCTGCATTTGATACTGGGTGTCTAGAGTGCAGGAGAGGAAAGTGGAATTCCTAGTGTAGCGGTGAAATGCGTAGAGATTAGGAAGAACACCAGTGGCGAAGGCGACTTTCTGGACTGTAACTGACACTGAGATACGAAAGCGTGGGTAGCAAACAGG
+
GGGGGGGGGGGGGGGGGGGGGGGGGGGGGGGGGGGGGGGGGGGGGGGGGGGGGGGGGGGGGGGGGGGGGGGGGGGGGGGGGGGGGGGGGGGGGGGGGGGGGGGGGGGGGGGGGGGGGGGGGGGGGGGGGGGGGGGGGGGGGGGGGGGGGGGGGGGFGGGFGGGGGGFGGGGGGGGGGGEGGGGGGGGGEGEGGGGGGFGFFGGGFFGGGGCFGFFFFFGFGFGFGFFGGFFFFGFGFF?FFGGFGFFGGGGGGFF#GFGGGGGGGGGGGGGGGGGGGGGGGGGGGGGGGGGGGGFGGGGGGGGE>GGGGGGGGGGGGGGGGGGGGGGGGGGGGGGGGGGGGGGGGGGGGGGGGGGGGGGGGGGGGGGGGGGGGGGGGGGGGGGGGGGGGGGGGGGGGGGGGGGG
@EGRNA1_458
TGGGGAATATTGCGCAATGGGGGAAACCCTGACGCAGCAACGCCGCGTGAATGAAGAAGGCCTTAGGGTTGTAGAGTTCTGTCATATGGGAAGATAATGACGGTACCATATGAGGAAGCCACGGCTAACTACGTGCCAGCAGCCGCGGTAATACGTAGGTGGCAAGCGTTGTCCGGATTTACTGGGCGTAAAGGATGCGTAGGCGGACATTTAAGTCAGATGTGAAATACCCGGGCTCAACTTGGGTGCTGCATTTGAAACTGGGTGTCTAGAGTGCAGGAGAGGAGAGCGGAATTCCTAGTGTAGCGGTGAAATGCGTAGAGATTAGGAAGAACACCAGTGGCGAAGGCGGCTTTCTGGACTGTAACTGACGCTGAGGCATGAAAGCGTGGGGAGCAAACAGG
+
FGGGGGEGDFGGGGGGGGGGGGGGGGGGGGFGGGGGGGGGGGGCGGECEGGGGGGGGGGGGFGGGCFGGGGGG9EFFGGGGFFCGFGGGGGFGGGGGGG9ECGGFGCFDFFGGGGGGGGGGGGGGGGGGGGGGGC:BFGGGGGGDGDFBC#FGFGGDFFGFFGF?#@C8CCECGEEDGGGGGGFGG#GEC?:<@FGGGGGGGEFEC=EEFFGGFFGGGGFE#97>CGGGDGD@DG>DGFGF#GGGGGGGGGGFF#DFFDCGGDFFDE6#FGGGGGGGGGFFFFDD55FGGGGGGECGE8FF=3B7GGGGGFGGGGGGFGF>0,FDFGGGGGGGFGFFGGGGGGGGGEEGGGGGGGF<AFGGEEFGGGGGGGGGGGGFGFGGGGFGGGGGFGFGGGGGGGGGGGF
@EGRNA1_459
TGGGGAATATTGCACAATGGGCGGAAGCCTGATGCAGCAACGCCGCGTGCGGGATGACGGCCTTCGGGTTGTAAACCGCTTTCAGCAGGGGCGAAGCTTTTGTGACGGTACCTGCAGAAGAAGCACCGGCTAACGACGTGCCAGCAGCCGCGGTGATACGTAGGGTGCGAGCGTTGTCCGGATTTATTGGGCGTAAAGAGCTCGTAGGTGGTTGATTGCGTCGGAAGTGAAAACTTGGGGCTTAACCCTGAGCGTGCTTTCGATACGGGTTGACTTGAGGAAGGTAGGGGAGAATGGAATTCCTGGTGGAGCGGTGGAATGCGCAGATATCAGGAGGAACAGCAGTGGCGAAGGCGGTTCTCTGGACCTTTCCTGACGCTGAGGAGCGAAAGCGTGGGGAGCGAACAGG
+
GGGGGGGGGGGGGGGGGGGGGGGGGGGGGGGGGGGGGGGGGGGGGGGG@FGGGGGGGGGGGGGGGGGGGGGGGGGGGGGGGFGGGGGGGGGGGGGGGFGGGGGGGGGGGGGGGGGGGGGGGGGGGGGGGGGGGGGDGGGGGGGGGGGGGGGGGGGFGGGGFFGGGGGG:7?EFGGGGGGGGGDGGFCGGGGGGGGEGGGCG?CEGEGGGGGGGGFGF#GGFGGGGGGGGGGFGGFGGGFGFBFGFFGGFGCDFGFFFGFGFFGGGEGFGFGFD8GGGGGGGGGGGF@CGGDGGGGGGGGGGGGGGGGGE8@CGGFD?EGGGGGGGGGGGCGGGGGFFFCA<:GGGGGGGGGGGGGGGGGGFGGGGGGGGGGGGGGGGGGGGGGGGGGGGGGGEGGGGGGGGGGGGGGGG
@EGRNA1_460
TGGGGAATATTGCGCAATGGGGGAAACCCTGACGCAGCAACGCCGCGTGAGTGATGAAGGCCTTAGGGTTGTAAAGCTCTGTTATCTGGGACGATAATGACGGTACCAGAGGAGGAAGCCACGGCTAACTACGTGCCAGCAGCCGCGGTAATACGTAGGTGGCGAGCGTTGTCCGGATTTACTGGGCGTAAAGAGTGCGTAGGCGGATGTTTAAGTGAGATGTGAAATACCCGAGCTCAACTTGGGTGCTGCATTTCAAACTGGGCATCTAGAGTGCAGGAGAGGAAAGCGGAATTCCTAGTGTAGCGGTGAAATGCGTAGAGATTAGGAAGAACACCAGTGGCGAAGGCGGCTTTCTGGACTGTAACTGACGCTGAGGCACGAAAGCGTGGGGAGCAAACAGG
+
GGGGCFFFFGGGGGDEGGGGGGGGGGGGGGGGGGGGGGGGGGGGGGG7CFFGFFF9@FGGGGGDGGGGGGGGGFGGGFGGGGGGGGGGGGGGGGGEGGGGGGGGGGGAFFGFGGGDGGGCFGGGGGGGDGGGGGFFGGGCFGGGEGGGGGEFGGGGDFGGGGDC#C#GCEGGGGGGCEE@FGGGG>8CEEE=F#GGG@C5<D*<CC*2:DFGF7BDCCFEGFGFFF;=FDGFECE>3CE@FF?DFFGDFFF??FFFGFFFFFF=92@3>GGGGFCGGGGGGEFCCB6C>FD@=GGGFF@FE@++7GC>GGGFGEGGGGGFGDGGGGGFFGGFCEFE,GGDEF>GF7GF7EGGGEFGGGGFGGFFEFFF:FGGGGGGGGC<FCGGF@@7:GGGGGGGGGGGGGFF
@EGRNA1_461
TGAGGAATATTGGTCAATGGGCGAGAGCCTGAACCAGCCAAGTAGCGTGAAGGATGACTGCCCTATGGGTTGTAAACTTCTTTTATAAAGGAATAAAGTCGGGTATGCATACCCGTTTGCATGTACTTTATGAATAAGGATCGGCTAACTCCGTGCCAGCAGCCGCGGTAATACGGAGGATCCGAGCGTTATCCGGATTTATTGGGTTTAAAGGGAGCGTAGATGGATGTTTAAGTCAGTTGTGAAAGTTTGCGGCTCAACCGTAAAATTGCAGTTGATACTGGATATCTTGAGTGCAGTTGAGGCAGGCGGAATTCGTGGTGTAGCGGTGAAATGCTTAGATATCACGAAGAACTCCGATTGCGAAGGCAGCCTGCTAAGCTGCAACTGACATTGAGGCTCGAAAGTGTGGGTATCAAACAGG
+
GGGGGGGGGGGGGGGGGGGGGGGGGGGGGGGGGGGGGGGGGGGGGGGGGGGGGGGGGGGGGGGGGGGGGGGGGGGGGGGGGGGGGGGGGGGGGGGGGGGGGGGGGGGGGGGGGGGGGGGFGGGGGFGGGGGGGGGGGGGGGGGGGGGGGGGGGGGGGGGFGGGGGGGGGGGGGGGGGGGGGFFGGGGGGGGGGGGG<EDGFGFGGGGGGGGGGFDFGFGFGFGFGFFFFFFFFFFFFFFFFFFFFFFAFFFGFGFGFFGGGGGFGGGGGGFFGGGGGGGGGGGGGGGGGGGGGGGGGGGGDADGGGGGGGGGGGGGGGFFGGGGGGGGGGGGGGGGGGGGGGGFCGGGGGGGGGGGGGGGGGGGGGGGGGGGGGGGGGGGGGGGGGGGGGGGGGGGGGGFGGGGFFFCGGGGGGGGGGGGGGGG
@EGRNA1_462
TGGGGAATATTGCACAATGGGCGAAAGCCTGATGCAGCAACGCCGCGTGAGCGATGAAGGCCTTCGGGTCGTAAAGCTCTGTCCTCAAGGAAGATAATGACGGTACTTGAGGAGGAAGCCCCGGCTAACTACGTGCCAGCAGCCGCGGTAATACGTAGGGGGCTAGCGTTATCCGGAATTACTGGGCGTAAAGGGTGCGTAGGTGGTTTTTTAAGTCAGAAGTGAAAGGCTACGGCTCAACCGTAGTAAGCTTTTGAAACTAGAGAACTTGAGTGCAGGAGAGGAGAGTAGAATTCCTAGTGTAGCGGTGAAATGCGTAGATATTAGGAGGAATATCAGTAGCGAAGGCGGCTCTCTGGACTGTAACTGACACTGAGGCACGAAAGCGTGGGGAGCAAACAGG
+
GGGGGGGGGGGGGGGGGGGGGGGGGGGGGGGGGGGGGGGGGGGGGGGGGGGGGGGGGGGGGGFGGGDGGGGCFGGGGGGGGEFGGGGGGGGGFGGGGGGGGGGEGGGGFFGGGGGGGGGGGGGGGDGGGFGFFD:@FGGGGGGGEGGGDGGGGGFCFGGGGGGDGGGEA@CGGGGGDEGGGFGGGGGG=EGCFGGFDEE:EGGFGGCEFA<#GGGGFGG?CFA=:DCFFGGGFGGFEG=GFFFGGGFGGGFGF:CFFGGGFFFFFFDGFGGGGGGGE=8FGGDEEFGGGGGGGGFGGGGGGGE7GEFEC6,DGGGGGGGGGGGGFGGGFF?CFFC,GGGEGGGGGGGGGGGGGGGGGGGGGGGGFAFGGGGGGGGFGEFDGGFGGFCGGGGGGGGGGGGDGGG
@EGRNA1_463
TGAGGAATATTGGTCAATGGGCGAGAGCCTGAACCAGCCAAGTAGCGTGAAGGATGACTGCCCTATGGGTTGTAAACTTCTTTTATAAAGGAATAAAGTCGGGTATGCATACCCGTTTGCATGTACTTTATGAATAAGGATCGGCTAACTCCGTGCCAGCAGCCGCGGTAATACGGAGGATCCGAGCGTTATCCGGATTTATTGGGTTTAAAGGGAGCGTAGATGGATGTTTAAGTCAGTTGTGAAAGTTTGCGGCTCAACCGTAAAATTGCAGTTGATACTGGATGTCTTGAGTGCAGTTGAGGCAGGCGGAATTCGTGGTGTAGCGGTGAAATGCTTAGATATCACGAAGAACTCCGATTGCGAAGGCAGCCTGCTAAGCTGCAACTGACATTGAGGCTCGAAAGTGTGGGTATCAAACAGG
+
FFFGGGGGGGGGGGGGGGGGGGGGGGGGGGGGGGGGGGGGGGGGGGGGGGGGGGGGGGGGGGGGCGGGGGGGGGGGGGGGGGGGGGGGGGGGGGGGGGGGGGGGGGGGGGGGGGGGGGGGGGGGGGGGGGGGGGGGGGGGGGGGGGGGGGGGGGGGGGGGGGGGGGGGGGGGGGGGGGGFFGGGGGGGGGGGGGGGCEEEGGFGGGGGGFDGGFFFGGEABFFFFFFFFEFFFFGFFFFFFFFFFFFGGFFGFGGGGGGGGGGGGGGGGGGGGGFGGGGFDGGGGGGGGGGGGGGGGGGGFFFGGGGGGGGGGGGGGGGGGGGGGGGGGGGGGGGGGGGGGGGGGGGGGGGGGGF:GGGGGGGGGGGGGGGGGGGGGGGGGGGGGGGGGGGGGGGGGGGGGGGGGGGGGGGGGGGGGGGGGGGG
@EGRNA1_464
TGGGGAATATTGCGCAATGGGGGAAACCCTGACGCAGCAACGCCGCGTGAGTGATGAAGGTTTTCGGATCGTAAAACTCTGTCTTTGGGGACGATAATGACGGTACCCAAGGAGGAAGCCACGGCTAACTACGTGCCAGCAGCCGCGGTAATACGTAGGTGGCAAGCGTTGTCCGGATTTACTGGGCGTAAAGAGTATGTAGGTGGGCATTTAAGTCAGATGTGAAATTCCCGGGCTTAACCTGGGAGCTGCATTTGATACTGGGTGTCTAGAGTGCAGGAGAGGAAAGTGGAATTCCTAGTGTAGCGGTGAAATGCGTAGAGATTGGGAAGAACACCAGTGGCGAAGGCGACTTTCTGGACTGTAACTGACACTGAGATACGAAAGCGTGGGTAGCAAACAGG
+
GGGFGGGGGGGGGFFGGGGGGGGGGGGGGFGGGGGGGGGGGGGGGGGGGGGGGGGGGGGGFGGGGGGGGGGGGGGGGGGGGGGGGGGFGGGGGGGGGGGGGGGGGDGGGGGGGGGGFGGGGGGGGGGGGGGGGGGGGGGGGG#GGGGGGGGGGGGFGGGGGGGGGGGG=ECFFGGEEFGGGGFGGGGCEGGFGFFGFCDFGGGGGGDCEFFGGFGFGGGFFGFGFFGGFCFGFGFDFFGGGGFGGFGGGFFGGFGGGGFDFGGGFFF?GGFGGGGGGGGGGGGGGGE8GGGGFGGGGGGGGGGGGGGGGGGGGGGGGGGGGGGGGGGGGGGGGGGGFBGGGGGGGGGGGGGGGGGGGGGGGGGGGGFGGGGGGGGFGGGGGGGGGGGGFGGGGGGGGGGGGGGG
@EGRNA1_465
TGGGGAATATTGCGCAATGGGGGAAACCCTGACGCAGCAACGCCGCGTGAGTGATGAAGGCCTTAGGGTTGTAAAGCTCTGTTATCTGGGACGATAATGACGGTACCAGAGGAGGAAGCCACGGCTAACTACGTGCCAGCAGCCGCGGTAATACGTAAGGGGCGAGCGTTGTCCGGATTTACTGGGCGTAAAGGGTGCGTAGGCGGATGTTTAAGTGGGATGTGAAATCCCCGGGCTTAACCTGGGGGCTGCATTCCAAACTGGATATCTAGAGTGCAGGAGAGGAAAGCGGAATTCCTAGTGTAGCGGTGAAATGCGTAGAGATTAGGAAGAACACCAGTGGCGAAGGCGGCTTTCTGGACTGTAACTGACGCTGAGGCACGAAAGCGTGGGTAGCAAACAGG
+
EFDFFGGGGGGA9FFGGDG8FGGGGGDGGGGFGEGEFEGGGGGGGGGEGGGGGGGFGGGGFGGGGCFGFGGGDFGGGBFFFGGFGGGGGGGGGGEGGGFG9B7>=FB,8>FF@CF>F<,CFFFEEFGFG9;FGCFGFGC<FFGGEE<*1=<@F9CFG*8,4BEGDGGEEFC40AEDC5CCFGEEFDECEFECD>9CC5<CEGCCDGED=DEFFD#E>?<7AE?#?:ADA?7FCACGGGFFGGGDD>=?GGGGGGGGFC#FGGDGGGGGFFBD=?FFGFFGGGGEF8?6CD4AEFGFGGFCFGGGGGGEGEFGGEGEFGGGCFFCGGFGFGGGGGGGEGEGGGFDCDEDGGGGFGFGGCGGGGGGFFFGGGFEFFFFDGGGGGGGGFGGGGGGGGGGGGGGGGGG
@EGRNA1_466
TGGGGAATATTGCACAATGGAGGAAACTCTGATGCAGCGACGCCGCGTGAGCGATGAAGGTCTTCGGATCGTAAAGCTCTGTCCTAAGGGAAGATAGTGACGGTACCTTAGGAGGAAGCCCCGGCTAACTACGTGCCAGCAGCCGCGGTAACACGTAGGGGGCGAGCGTTGTCCGGAATTACTGGGTGGAAAGGGTGCGTAGGCGGCCTTGCAAGTCAGATGTGAAAGATCACGGCTTAACTGTGGTAAGCATTTGAAACTGTAAGGCTGGAGTGCAGGAGAGGAGGGTGGAATTCCTAGTGTAGCGGTGAAATGCGTAGATATTAGGAGGAATACCAGTTGCGAAGGCGGCTCTCTGGACTGTATCTGACACTGAGGCACGAACGCGTGGGGAGCAAACAGG
+
CCEGGGGGFGGGGFGFCFGG9FGFGFGFGGFFCAFGGGE@FE@@EEGGG@FGGCAFGDEGGFCF<FCCFFFGGFGGFGGFGGG8FFGGGGFEGG,AFFFEGDCFG@DDFFFGGC:FDFFFF7:++:CFFFFEGFGGGGGG#9AEEGCGEGBF#CE#C#7;CEEG#EGG?9:#<ACCC8EGG?7DFGC?*:3=EFDGGGGDCDGGCGCE5<#:A?BCCFG#GF>FFBFF57DF@DEF3FE@B#+2AFFD9#9?GGGFAD9,8GGGGD=8=+D=?8?8DFDDGGE=D@,DFE9F=FF?,E;@GEEE@EGFE@FGBC=FEA,A@9F?<=FC;@F,GFE<B<C=7CD5:7GGEDGFCDDGFE,EGGFE9,FFC@C6FCF<8GFCGGC8+C>GCGGFF9EEGCGEFGG
@EGRNA1_467
TGGGGAATATTGCGCAATGGGGGAAACCCTGACGCAGCAACGCCGCGTGAGTGATGAAGGTTTTCGGATCGTAAAACTCTGTCTTTGGGGACGATAATGACGGTACCAGAGGAGGAAGCCACGGCTAACTACGTGCCAGCAGCCGCGGTAATACGTAGGTGGCGAGCGTTGTCCGGATTTACTGGGCGTAAAGAGTGCGTAGGCGGATGTTTAAGTGAGATGTGAAATACCCGAGCTCAACTTGGGTGCTGCATTTCAAACTGGGCATCTAGAGTGCAGGAGAGGAAAGCGGAATTCCTAGTGTAGCGGTGAAATGCGTAGAGATTAGTAAGAACACCAGTGGCGAAGGCGGCTTTCTGGACTGTAACTGACGCTGAGGCACGAAAGCGTGGGGAGCAAACAGG
+
FGGGGEGG9FFGGGDCFGGGGGGGGGGCGGGGGGGEFEDGGGEGGGGGGGG<EFFFGGGGEEFFGGC?F:F,BF=FGGGGGFEFGGFGDGE@CFDGEGC@FGGGGD,D<FC>FCGFGFC:D<CCGG8>,3<F1>CF7<FBFGGCGGGG71CFF9C><*=42B6*=CBEECEC:9CEGC9CG#GGGG#:?::CE5:DGGGGGFB975#19:7CC6C?CFC9CF:FBE=C>@D@7#F9GC?E?@4GFFFDFDD266GFFFFA.?GDF=@8:A9,FFDFD9@8;GFFE+8>E=DAEEEE@EE,GGGGGGGFA9FEC7FEGFF;GGGFF?A9,;E@BFGGGGGEC:E?GECCEEGF<<@9GGGFF<<FF@EEEFBEFF8EEF@,FFGEGGFCFGGGGGFEFFGF9FGF
@EGRNA1_468
TGGGGGATATTGCACAATGGAGGAAACTCTGATGCAGCGACGCCGCGTGAGGGAAGACGGTTTTCGGATTGTAAACCTCTGTCTTCAGGGAAGAAACAAATGACGGTACCTGAAGAGGAAGCCACGGCTAACTACGTGCCAGCAGCCGCGGTAATACGTAGGTGGCAAGCGTTGTCCGGAATTACTGGGCGTAAAGGGTGCGTAGGCGGATGTTTAAGTGGGATGTGAAATCCCCGGGCTTAACCTGGGGGCTGCATTCCAAACTGGATATCTAGAGTGCAGGAGAGGAAAGCGGAATTCCTAGTGTAGCGGTGAAATGCGTAGAGATTAGGAAGAACACCAGTGGCGAAGGCGGCTTTCTGGACTGTAACTGACGCTGAGGCACGAAAGCGTGGGTAGCAAACAGG
+
FFGGG>FCDFGGGGGGGFFFFGGGFGFGGFFGGGGGGGGGGGGGGGGEEGCGEGGEGGGGFGEGGFE:FFFGGGGGFGGGGGGGGGGFFGGFEGFFGGGGGGFFG>EFGGGGGGGGGGGGGGGGGGGGGGGGGGGGGGGFCCFGGGGGGGEB0>CFFE><F?FGGFFGGGDGGGCFCE7>BFFEF7CCCCECGEGFGDFGFCCGGGGCC:@CC?DC>CGGGF66<?<@D@FCFFFGFCFFDGGGC9CGFGFGGGDFFF??CGFGGDFGFFFD=+6CD6FDDDFFGGFAD?6DFFAGGGGGGDAGFE8@CCGGEEF+CEGGFEAGGFGCGGGGGGGGGGEGGFGCGGGGGGF@@FFFFB6DCCDEEEE6C<@EGGGGGGEFCCFCCGGGGGCGFGGGGDDGFEECEFG
@EGRNA1_469
TGGGGAATATTGCGCAATGGGGGAAACCCTGACGCAGCAACGCCGCGTGAGTGATGAAGGCCTTAGGGTTGTAAAGCTCTGTTATCTGGGACGATAATGACGGTACCAGAGGAGGAAGCCCCGGCTAACTACGTGCCAGCAGCCGCGGTAATACGTAGGGGGCTAGCGTTATCCGGAATTACTGGGCGTAAAGGGTGCGTAGGTGGTTTTTTAAGTCAGAAGTGAAAGGCTACGGCTCAACCGTAGTAAGCTTTTGAAACTAGAGAACTTGAGTGCAGGAGAGGAGAGTAGAATTCCTAGTGTAGCGGTTAAATGCGTAGATATTAGGAGGAATACCAGTAGCGAAGGCGGCTCTCTGGACTGTAACTGACACTGAGGCACGAAAGCGTGGGGAGCAAACAGG
+
GGGGGGGGGFDFGGGEGEGFGGGGGG@,FFGGGDFGFGFGGGGFFGGGGGGEGGGGGG<?FFG8FFGG<EFGGFGFFDAAFFGGGGGGGFGGGGGGGGGGGECG@>FC8BFGGGGGC<7@FEFGGE+6BCFG7D,>:<FFFEEFE#GGGGGGGGG>E8C@CEGGG#FEGGGGDEE>EEFFFFGGC=<C955:C7EDDD#EDCGG?FG>8CEDG;CCFFFFFGFFFFFCF:?FFDFC?>@FCF@:>CGDADFFFFFF3AGFDGGFGFE?GD8DFGGGGD8=87,DDEFFED9CCGGGGFFGGE>@C8:9A,FCEE>GGGGGGGFECF=DEE,9EE,EFF::,:A,C@GGGGGF@<E8FCE@9FFFGF<9<EEFFGGGGGFF:DFGFGGGGGGFGGGFAE<D9GF
@EGRNA1_470
TGCGGAATATTGCGCAATGGGGGAAACCCTGACGCAGCAACGCCGCGTGAGTGATGAAGGTTTTCGGATCGTAAAACTCTGTCATTAGGGACGATAATGACGGTACCTAATGAGGAAGCCACGGCTAACTACGTGCCAGCAGCCGCGGTAATACGTAGGTGGCAAGCGTTGTCCGGATTTACTGGGCGTAAAGAGTATGTAGGTGGGCATTTAAGTCAGATGTGAAATTCCCGGGCTTAACTTGGGAGCTGCATTTGATACTGGGTGTCTAGAGTGCAGGAGAGGAAAGTGGAATTCCTAGTGTAGCGGTGAAATGCGTAGAGATTAGGAAGAACACCAGTGGCGAAGGCGACTTTATGGACTGTAACTGACACTGAGATACGAAAGCGTGGGTAGCAAACAGG
+
GG,@FGGGGGGGGGGGGGGGGGGGGGGGGGGGGGGGGGGGGGGGGGGGGFGGGGGGGGGGGGGGGGGGGGGGGGGGGGGGGGGGGGGGGGGGGGGGGGGGGGGGGGGGGGGGGGGGGGGGGGGGGGGGGGFGGGGGGGGGGGGGGGGGGGGGGGGGGGGGGGGGGGFGGGGGGGGGGGGGGGGGGGGGGGGEFEFFGFGGGGGFGGGFGFFFCFGGFGGGGGGGGGGGGGGGFGGGGGGGGGGGGGFGGFGGGFGCGGGGGGGGGGFFGGGGGGGGGGGGGFGGGGGGGGGGGGGGGGGGGGGGGGGGFDFEGGGGGGGGGGGGGGGGGGGGGGGGGGGGGGGGFGGDGGGGGGFC,GGGGGGGGGGGGGGGGGGGGF?GGGGGGGGGGGGGGGGGGGGGGGGG
@EGRNA1_471
TGGGGAATATTGCACAATGGGCGAAAGCCTGATGCAGCAACGCCGCGTGAGCGATGAAGGCCTTCGGGTCGTAAAGCTCTGTCCTCAAGGAAGATAATGACGGTACTTGAGGAGGAAGCCCCGGCTGACTACGTGCCAGCAGCCGCGGTAATACGTAGGGGGCTAGCGTTATCCGGAATTACTGGGCGTAAAGGGTGCGTAGGTGGTTTTTTAAGTCAGAAGTGAAAGGCTACGGCTCAACCGTAGTAAGCTTTTGAAACTAGAGAACTTGAGTGCAGGAGAGGAGAGTAGAATTCCTAGTGTAGCGGTGAAATGCGTAGATATTAGGAGGAATACCAGTAGCGAAGGCGGCTCTCTGGACTGTAACTGACACTGAGGCACGAAAGCGTGGGGAGCAAACAGG
+
GGGGGGGGGGGGGGGGGGGGGGGGGGGGGGGGGGGGGGGGGGGGGGGGGGGGGGGGGGGGGGGGGGGGGGGGGGGGGGGGGGGGGGGGGGGGGGGGGGGGGGGGGGGGGGGGGGGGGGGGGGGGGG*@FGGGGGGGGGGGGGGGGGGGGGGGGGGGFGGGGGGGGGGGGGGGGGGGGGGGGGGGGGGGGGGGGGGGGGGGGGGFGGCFGFGGGGGGGFGGGFGGGGGGFGFGGGGGGGGGFFGGGGFGGGGGGGFGGGGGGGGGGGFFFFGFGGGGGGGGGGGGGGGGGGGGGGGGGGGGGGGGGGGGGGGGGGGGGGGGGGGGGGGGGGGGGCGGGGGGGGGGGGGGGGGGGGGGGGFC9GGGGGGGGGGGGGGGGGGGGGGGGGGGGGGGGGGGGGGGGGG
@EGRNA1_472
TGGGGAATATTGCGCAATGGGGGAAACCCTGACGCAGCAACGCCGCGTGGGTGATGAAGGTTTTCGGATCGTAAAACCCTGTTTTCTGGGACGATAATGACGGTACCAGATGAGGAAGCCACGGCTAACTACGTGCCAGCAGCCGCGGTAATACGTAGGTGGCAAGCGTTGTCCGGATTTACTGGGCGTAAAGGGTGCGTAGGCGGATGCTTAAGTGAGATGTGAAATACCTAGGCTTAACTTAGGGGCTGCATTTCAAACTGGGCATCTAGAGTACAGGAGAGGGAAACGGAATTCCTAGTGTAGCGGTGAAATGCGTAGAGATTAGGAAGAACACCAGTGGCGAAGGCGGCTTTCTGGACTGTAACTGACGCTGAGGCATGAAAGCGTGGGGAGCAAACAGG
+
CFFGGGGGGFFFGGGEGGGGGCGEEFGGG?FGGGGGCFGGGDGGGGGGEGGGGGGGGGGGFAFFGDGDEFGGGGGGGGGGFGGGGGGGFFEGGDGGGGGGGGGGGGGGGGDGFGGGGFGEGCEEFGGGGFGGGGGGGGGGDGGGGGGGCEGG#FFC@FGGCGG#FCGGEGGGGGGGGEGGGGGGGGGGGDGFBED#GGGGGDCFGFFEGGFFCGFFFFGFEFGGFFGFFF7FF??F?DGGGGGGDCFFDFGGGFFFGGGGGGGDFFE8FFFGFGGGGGGGGGFGGGGGGGGGGGGGGGFCF=BBEE@FGFE;GGGECDGE9GFGGFGGFDGGFFEB8GCGGFFB<FCEC@@D@@GGGGGGGGCECGGFEFFCFFFGGGFGGGGGGGGGGFDGGGFGFEGGFGGF
@EGRNA1_473
TGGGGAATATTGCACAATGGGCGAAAGCCTGATGCAGCAACGCCTCGTGAGCGATGAAGGCCTTCGGGTCGTAAAGCTCTGTCCTCAAGGAAGATAATGACGGTACTTGAGGAGGAAGCCCCGGCTAACTACGTGCCAGCAGCCGCGGTAATACGTAGGGGGCTAGCGTTATCCGGAATTACTGGGCGTAAAGGGTGCGTAGGTGGTTTTTTAAGTAAGAAGTGAAAGGCTACGGCTCAACCGTAGTAAGCTTTTGAAACTAGAGAACTTGAGTGCAGGAGAGGAGAGTAGAATTCCTAGTGTAGCGGTGAAATGCGTAGATATTAGGAGGAAGACAAGTAGCGAAGGCGGCGCTCTGGACTGTAACTGACACTGAGGCACGAAAGCGTGGGGAGCAAACAGG
+
@,-<@@FF9<@6CFFGGD@F<<@@CGG8E@F<E<FEEGCEF@@@-8@C<F?C>7FGFECFCF<F=C:FEF@4FGG?A?AF,FGFGC<,A<BEG8A?EB<FEGC:F:5EFED=CFCBFEEG@C::3+C<FECFGGC<FAD<,FCA*>7>15>@,@>E9FGG@BEEFCFG>ECE9BCC?<5<;C#DCDCE?8@D<>5299>FFFEGFG916ACEGGFG#CDGCC9;>::#FC<DCDDDG6E9EGG@GD9=7FF@794GD@FC+FGFGE=@6DGGGGFFEFFAGGGGGGGGFDGFFACFCEFDCCEGCCGGGF9EC:DGFEAE;95?9GDF9FF@?<FC<8E@:GGGEEFEFF@+,B,FEGEC@GFDE6FAFEF@DFFEFB,FFFFF@GEGGGGGFCGGFDFAGFE
@EGRNA1_474
TGGGGAATATTGCGCAATGGGGGAAACCCTGACGCAGCAACGCCTCGTGGGTGATGAAGGTCTTCGGATTGTAAAGCCCTGTTTTCTGGGACGATAATGACGGTACCAGAGGAGGAAGCCACGGCTAACTACGTGCCAGCAGCCGCGGTAATACGTAGGTGGCGAGCGTTGTCCGGATTTACTGGGCGTAAAGGGTGCGTAGGCGGATGTTTTAGTGGGATGTGAAATCCCCGGGCTTAACCTGGGGGCTGCATTCCAAACTGGATATCTAGAGTGCAGGAGAGGAAAGCGGAATTCCTAGTGTAGCGGTGAAATGCGTAGAGATTAGGAAGAACACAAGTGGCGAAGGCGGCTTTCTGGACTGTAACTGACGCTGAGGCACGAAAGCGTGGGTAGCAAACAGG
+
GGGGGGGGFGGGGGGGGGGGFGGGGGGGGGGGGGGGGGGGGGGGCFGCFGGGGGGGGGGGGGGGGGGGGGGGGGGGGGGGGGGGGGCGGGGGGGGGGGGGGGGGGGGGGGGG,FFGFFFFGGGGGGGGGGGGGGGGGGGGGGGGGGGGGGGGFGGGGGEG#GGGEGGGGGGGGGGGGGGGGGG#FGGGGCGFGFGGGGG@7EGGGGFGG?CF#DFFF=FFFEFGGGGG#GGGGGGGGGFGGFGGGGGGFGGGGFFGGGGFFGGGGGGFEFGFDGGGGGGGGFFFGGGGGGGGGGGGFGCGGGGGGGGGGGGGGGGGGGGGGGGGGGGGGGGGGGGFC,GGGGGGGGDGGGGGGGGCGGGGGGGGGDGGGGGGGGGGGGGGGGGGGGGGGGGGGGGGGGGGGGGG
@EGRNA1_475
TGGGGAATATTGCGCAATGGGGGAAACCCTGACGCAGCAACGCCGCGTGGGTGATGAAGGTTTTCGGATCGTAAAACCCTGTTTTCTGGGACGATAATGACGGTACCAGATGAGGAAGCCACGGCTAACTACGTGCCAGCAGCCGCGGTAATACGTAGGTGGCAAGCGTTGTCCGGATTTACTGGGCGTAAAGGGTGCGTAGGCGGATGCTTAAGTGAGATGTGAAATACCTAGGCTTAACTTAGGGGCTGCATTTCAAACTGGGCATCTAGAGTACAGGAGAGGGAAACGGAATTCCTAGTGTAGCGGTGAAATGCGTAGAGATTAGGAAGAACACCAGTGGCGAAGGCGGTTTCGTGGACTGTAACTGACGCTGAGGCACGAAAGCGTGGGTAGCAAACAGG
+
GG,EGGGGGGGGGGGGGGGGGGGGGGGGGGFGGGGGGGGGGGGGGGGGGGGGGGGGGCGFGGGGGGGGGGGGGGGGGGGGFGGGGGFGGGGGDGGGGGGGGGGGGGFGGFC9FFGGGGGGGGGGGGGGGGGGGGGGFFGGGEGGGGGFCGGFF#FGFGGGGCFGGGGGGGGGGGGGGGGGGGGGGGGGGGGGGGGGGGGGGG<<EEBCGFFFGGGGGGGFFFFGGGFFCGFGFGGGGFGGGGGFGGFFFGDEGGFGGGGFGGGGGGGGGGGGGGGGGGGGFGGGGGGGGGGGGGGCFGGGGGGGGGGGGGGGGGGGGGGGGGGGGFGGGGGGGGGGGGGGGGGGGGGGGGGGGFFB,GGGGGGGGGGGGGGGGGFGGGGGGGGGGDGGGGGGGGGGGGGGGGGG
@EGRNA1_476
TGGGGAATATTGCGCAATGGGGGAAACCCTGACGCAGCAACGCCGCGTGAGTGATGAAGGTTTTCGGATCGTAAAACTCTGTCTTTGGGGACGATAATGACGGTACCCAAGGAGGAAGCCACGGCTAACTACGTGCCAGCAGCCGCGGTAATACGTAGGTGGCAAGCGTTGTCCGGATTTACTGGGCGTAAAGAGTATGTAGGTGGGCATTTAAGTCAGATGTGAAATTCCCGGGCTTAACCTGGGAGCTGCATTTGATACTGGGTGTCTAGAGTGCAGGAGAGGAAAGTGGAATTCCTAGTGTAGCGGTGAAATGCGTAGAGATTAGGAAGAACACCAGTGGCGAAGGCGACTTTCTGGACTGTAACTGACACTGAGATACGAAAGCGTGGGTAGCAAACAGG
+
CEFGBFEEFCGFGDEGCEFEFDGDCG8FGFG<DG>ECGCEFGGEGGGGGEGGCCGGGGEGG<FGGGGGEGGGGFGFGDFFFGGFFGFGGGEGGGGGEGGG9FFGGGGF=CFGGGDFDGGFGGGECGFGGGGGGGGGGFFF7FCF:EEG<:ECF?:<>7B>ECFFCC>CC>EEGGCE>CCC0C99E##EEE8:CC>F9<>FFDG#GGGCCC><@>=AEAFFFF@A@?A?C?GFBDFFFFA6BFFFF?;?EBGF?#DFBFDD8FEFD?FFAFDDCD8?CFD@AFGGGFFAGFCGE@,:EF8;CGGGGGGGF=FF@CCEA,;@;AGF<CGGGGGGF?EBDGFEGGGGF=:F@@CFCGGEC,GGGFFFFFFGGFFFCGGGGGGGGFDFF:E>GGFFGFGGFGFCGGGG
@EGRNA1_477
TGGGGAATATTGCACAATGGGCGAAAGCCTGATGCAGCAACGCCGCGTGAGTGATGAAGGCCTTCGGGTCGTAAAACTCTGTCCTCAAGGAAGATAATGACGGTACTTGAGGAGGAAGCCCCGGCTAACTACGTGCCAGCAGCCGCGGTAATACGTAGGGGGCTAGCGTTATCCGGATTTACTGGGCGTAAAGGGTGCGTAGGTGGTTTCTTAAGTCAGGAGTGAAAGGCTACGGCTCAACCGTAGTAAGCTCTTGAAACTGGGAGACTTGAGTGCAGGAGAGGAAAGTGGAATTCCTAGTGTAGCGGTGAAATGCGTAGATATTAGGAGGAACACCAGTAGCGAAGGCGGCTTTCTGGACTGTAACTGACACTGAGGCACGAAAGCGTGGGGAGCGAACAGG
+
GGGGGGGGGGGGGGGGGGGGGGGGGGGGGGGGGGG,FFFGGGGGGGGGGDGGGGGFGGGGGGGGGGGGGGGGGGFGGGGGGGGGGGGGGGFGGGGGGGGGGGGGGGGGGFGGGGGGGGGGGGGGGGGGGGGGGGGGGGG#GGGGGGGGGGACFGGFGGEGGGGGFGGGGGGGGGGGDGGGGGGGGGGGEGEGGGGGGGFGDFCGGGGGGGGGGCFGGG#D<D#GFFGGFGFFGGGGGGGFFFFGFGFGGFGGGFGGGFGFGGGFCGFBFFGFGGGGGGFFFCEGGGGGGGGGGGGGGGGGGGGGGGGGGGGGGEGGGGGGGGFDGGGGGGGGGGGGGGGGGGFGGGGGGGGGGGGGGGGGGGGGGGGGGGGGGGFGGGGGGGGGGGGGGGGGGGGGGGGGGGG
@EGRNA1_478
TGGGGAATATTGCGCAATGGGGGAAACCCTGACGCAGCAACGCCGCGTGAGTGATGAAGGTCTTCGGATTGTAAAGCTCTGTTATCTGGGACGATAATGACGGTACCAGAGGAGGAAGCCACGGCTAACTACGTGCCAGCAGCCGCGGTAATACGTAGGTGGCGAGCGTTGTCCGGATTTACTGGGCGTAAAGAGTGCGTAGGCGGATGTTTAAGTGAGATGTGAAATACCCGAGCTCAACTTGGGTGCTGCATTTCAAACTGGGCATCTAGAGTGCAGGAGAGGATAGCGGAATTCCTAGTATAGCGGTGAAATGCGTAGAGATTAGGAAGAACACCAGTGGCGAAGGCGACTTTCTGGACTGTAACTGACACTGAGATACGAAAGCGTGGGTAGCAAACAGG
+
GGGGGGGGGGGGGGGGGGGGGGGGGGGGGGGGGGGGGGGGGGGGGGGGGGGGGGGGGGGGGGGGGGGGGGGGG,CFGGGGGGGGGGGGGGGGGGGGGGGGFGGG>FGGGFGGGGGGGGGGGGGGGGGGGGGGGGGGGGGGGGGGGGG<6=#FGGGFGGGGGGGGG#6DFGGGGGGGGGGGGGGGGGGGGGGGGGGGGGGGCFGGGGEGGGGGGGGGGFFFFFFFEGFDFGGGEGGFGFFGF#AFFFFGFFFFFF#FFFGGGFFFFFFFFFGFGFGGGGGGGGGDD<*BGGGGGGGEEFAEE635GGGGGGGGGGGGGGGFC3,ECGGGGGGGGGEFFGGF>GGGGGGGGGGGFFFFGGGGGGGGGGGGGGGGGGGGGGGGGGGGGGGGGGGGGGGGGGFGGGGG
@EGRNA1_479
TGGGGAATATTGCACAATGGGCGCAAGCCTGATGCAGCCATGCCGCGTGTGTGAAGAAGGCCTTCGGGTTGTAAAGCACTTTCAGTCGTGAGGAAGGTAGTGTAGTTAATAGCTGCATTATTTGACGTTAGCGACAGAAGAAGCACCGGCTAACTCCGTGCCAGCAGCCGCGGTAATACGGAGGGTGCGAGCGTTAATCGGAATTACTGGGCGTAAAGCGCGCGTAGGCGGACTTTCAAGTCAGGGGTGAAATCCCGAGGCTCAACCTCGGAACTGCCTTTGATACTGTAAGTCTTGAGTCCGAGAGAGGTGAGTGGAATTCCTAGTGTAGAGGTGAAATTCGTAGATATTAGCAAGAACACCAGTGGCGAAGGCGGCTCACTGGCTCGGTACTGACGCTGAGGTGCGAAAGCTTGGGGAGCAAACAGG
+
GGGGGGGGGGGGGGGGGGGGGGGGGGGGGGGGGGGGGGGGGGGGEGGGGGGGGGGGGGGGGGGGGGGGFGGGGGGGGGGGGGGGGCFGFGGGGGGGGGGGGGGGGGGGGGGGGGGGGGGGGGGGGG+@:DFGGGGGGGGGGGGGGGGGGGGGGGGGGGGEEGGGGGGGGGGGGGGEFDGGGGECCGD::CCECCEGGGGGG#D#G#GGGGFD5>DGGFCDDGDBBD:@CEFB@><#.56@@FBEFFFAB6FEGGGGFAFC7CGF@<C?C7F?GGGGFDFFFGGGGFECGGFGCGGFFDD=FEDGFDD8GF@=8>;9GGGGGGFFGGGGGGGGGGGGGFE,GGGGGFDGGCFFE@DGGGFCGGGGGEGF7GGGGGGGGFGGGGGGGEEGGGGGGGGGGGGGGGGGGGGGGGFF@,FGGGGGGGFGGGGGG
@EGRNA1_480
TGGGGAATATTGCACAATGGGGGAAACCCTGATGCAGCAACGCCGCGTGAGTGATGACGGCCTTCGGGTTGTAAAACCCTGTCTTCTGGGACGATAATGACGGTACCAGAGGAGGAAGCCACGGCTAACTACGTGCCAGCAGCCGCGGTAATACGTAGGTGGCGAGCGTTGGCCGGATTTACTGGGCGTAAAGGATGCGTAGGCGGGCATTTAAGTGAGATGTGAAATCCCCGGGCTTAACCTGGGAGCTGCATTTGATACTGGGTGTCTAGAGTGCAGGAGAGGAAAGTGGAATTCCTAGTGTAGCGGTGAAATGCGTAGAGATTAGGAAGAACACCAGTGGCGAAGGCGACTTTCTGGACTGTAACTGACACTGAGATACGAAAGCGTGGGTAGCAAACAGG
+
GGGGGGGGGGGGGGGGGGGGGGGGGGGGGGGGGGGGGGGFGGGGGGGGGGGGGGGGGGGGGGGGGGGGGGGGGGGGGGGGGGGGGGGGGGGGGDGGGCFEGGGGGFGFGDFDCEGGGFGFFGGGGDEEGACBFGGGGGGGFGGGG#GGEDCFGFFFGGGCGDEE*=@CCE>#6BE<9CCCFGGGCDCGEEGGG?CFFGGGGGGCGGDFE=CE=AC8:#97EEFCFC?D@9<CDFFDBFFDFGFDBFFF?FGGGGGGGGGGGGGGGGGGFGGGGGGGGGGGGGGGFFFCFGGGGGGGGGGGGGGGGGGGGGGGGGGGGGGGGGGGGGGFGGGGGGGGGGGGGGFDFGGGGGGGGFGGGGGGGGGGGGGGGGGGFGGGGGGGGGGGGGGEGGGGGGGGGGGGGGGG
@EGRNA1_481
TGGGGAATATTGCGCAATGGGGGAAACCCTGACGCAGCAACGCCGCGTGAGTGATGAAGGTTTTCGGATCGTAGAACTCTGTCTTTGGGGACGATAATGACGGTACCCAAGGAGGAAGCCACGGCTAACTACGTGCCAGCAGCCGCGGTAATACGTAGGTGGCAAGCGTTGTCCGGATTTACTGGGCGTAAAGAGTATGTAGGTGGGCATTTAAGTCAGATGTGAAATTCCCGGGCTTAACCTGGGAGCTGCATTTGATACTGGGTGTCTAGAGTGCAGGAGAGGACAGTGGAATTCCTAGTCTAGCGGTGAAATGCGTAGACATTAGGAAGAACACCAGTGGCGAAGGCGACTTTCTGGACTGTAACTGACACTGAGATACGAAAGCGTGGGTAGCAAACAGG
+
GGGGGGGGFGGGGGGGGGGGFGGGGGGGGGGGGGGGGGGGGGGGEGGGGCFFGGGGGGGGGGGGGGGGGGGGG+CFGGFGGGGGGGGCGGGGGGGGGGGGGGGG+BDCFGGGGGDEGGGGGGGGC<FGG@CFGCFG7DCEGGGCE@C#:F#GGGGGGGEGGGFFC#>?BCECFCGDE>EGGBCGFFGG?AEFFFFE?BBFFFGGGACFFGECEDCGCGFFEFEA=?C7C7FDBDGBDG?G<#>FFFGFCFF4@3#@?CFCGGGGC@@;6FGGGFGGGGGGCGFD@2*@GGFFE8FF?:E;>635B>CGFEFCBF@EGGFD@5,EFFGFCGEFGGDA8EFGFCF=,7CCGGGGFGFGFGGFF<GGGGFDGFGGDFCGGGGGFGGGECGGFCGGGGGGFGGGGGFC
@EGRNA1_482
TGGGGAATATTGCGCAATGGGGGAAACCCTGACGCAGCAACGCCGCGTGAGTGATGAAGGTTTTCGGATCGTAAAACTCTGTCTTTGGGGACGATAATGACGGTACCCAAGGAGGAAGCCACGGCTAACTACGTGCCAGCAGCCGCGGTAATACGTAGGGGGCTAGCGTTATCCGGAATTACTGGGCGTAAAGGGTGCGTAGGTGGTTTTTTAAGTCAGAAGTGAAAGGCTACGGCTCAACCGTAGTAAGCTTGTGAAACTAGAGAACTTGAGTGCAGGAGAGGAGAGTAGAATTCCTAGTATAGCGGTGAAATGCGTAGAAATTAGGAAGAACACCAGTGGCGAAGGCGGTTTCCTGGACTGTAACTGACGCTGAGGCACGAAAGCGTGGGTAGCAAACAGG
+
GGGGGGGGGGGGGGGGGGGGGGGGGGGGD@FDGCFGDGGGGGGGGGGGGEGEGGGGGGGGFFGCGGGGGGGGGFEFGGGGGGGGGGGGGGGGGGGGGGGGGGEG+CFFG?FGGGGGGGGGGGGGGGGGGGGGGGGGGGFGGGGGGBB*=#GCCFFFGGGGGGGGGB?EEGGGGGGGFECGGGGGGGFEGGDFCGGFDFGEFFBDFFA@FFGGFGAA>;FEDE6CFGGGFGFGFGGFFA@F#GGGGGGFFDD@<#FFGGGGGGF:FD@+?GGCGGGGGGGGFDGD?*FGGGFCGGGGGE4C6*DEDGGGGGGGGGGEF;C9*,,EGGGGGGGGGGFGGGGFGGEFGGGGCCGGGGGGGGGFGGGGGGGGGEGGGGGFGGGGGGGGFCEGGGGGGGGGGGGGGFG
@EGRNA1_483
TGGGGAATATTGCACAATGGGCGAAAGCCTGATGCAGCAACGCCGCGTGAGCGATGAAGGCCTTCGGGTCGTAAAGCTCTGTCCTCAAGGAAGATAATGACGGTACTTGAGGAGGAAGCCCCGGCTAACTACGTGCCAGCAGCCGCGGTAATACGTAGGGGGCTAGCGTTATCCGGAATTACTGGGCGTAAAGGGTGCGTAGGTGGTTTTTTAAGTCAGAAGTGAAAGGCTACGGCTCAACCGTAGTAAGCTTTTGAAACTAGAGAACTTGAGTGCAGGAGAGGAGAGTAGAATTCCTAGTGTAGCGGTGAAATGCGTAGATATTAGGAGGAATGCCAGTAGCGAAGGCGGCTCTCTGGACTGTAACTGACACTGAGGCACGAAAGCGTGGGGAGCAAACAGG
+
GGGGGGGGGGGGGFGGGGGGGGGGGGGGGGGGCFGGGGFGGGGGGGGGGGGGGGGGGGGGGGGGGGGGGGEFGFFGFGGGGGGGGG9EFFGGGGFGGGGGGGG7DFGAFGGGGGGGGGGGFGDGGGGGGGFFGGGFGGGGGGGGGGGGFGGGGGGGGGGEGGEC?FDEECEFGFEGGGGGCFFFGGGGFFFFFFGGGGGD>CGGGGECFGFGGGGG7CF;CFEEFCEFFFGFGGGGFGGGGGFD9DCGGGFDGGGGFFFGFFFDGDCGDBGGFGGGGGFFFGGGGGGGEFGFCD?GGGGGGGGGGGGGGGGGGGGGGGFGGGGGGGGGGGGGGFFGGGFGGGGGGGGGGGGGEGGGFGGGGGGGGGGGGGGFGGGGGF@CGGGFGGDGGGGGGGGGGGGGGGG
@EGRNA1_484
TGGGGAATATTGCACAATGGGGGAAACCCTGATGCAGCAACGCCGCGTGAGTGATGACGGTCTTCGGATTGTAAAGCTCTGTCTTTAGGGACGATAATGACGGTACCTAAGGAGGAAGCCACGGCTAACTACGTGCCAGCAGCCGCGGTAATACGTAGGTGGCAAGCGTTGTCCGGATTTACTGGGCGTAAAGGGAGCGTAGGTGGATATTTAAGTGGGATGTGAAATACCCGGGCTTAACCTGGGTGCTGCATTCCAAACTGGATATCTAGAGTGCAGGAGAGGAAAGGAGAATTCCTAGTGTAGCGGTGAAATGCGTAGAGATTAGGAAGAATACCAGTGGCGAAGGCGCCTTTCTGGACTGTAACTGACACTGAGGCTCGAAAGCGTGGGGAGCAAACAGG
+
[truncated: 60,474,844 more chars]
