# Supplementary material for: Assessment of seawater bacterial infection in rabbit tibia by Illumina MiSeq sequencing and bacterial culture
Source: J Orthop Surg Res. 2021 Jul 21;16:463. doi: 10.1186/s13018-021-02553-9 (PMC8293552; doi:10.1186/s13018-021-02553-9)
Supplement: Supplementary file 2 — Additional file 2. [file 13018_2021_2553_MOESM2_ESM.fq]

@CGRNA2_1
ATGATGGCTCATGGGCTTGGGTCTTTGCCACCACACGGATGGGGTTTCTGGTTCCTGGCCTCATCTTGGCCCAGTCCTGGCTACTGGGCCTTGGGGGGGGGCTTCAGACAGATCTCTGTGTCTCTCTCACGATCCCTCCCTGACACCCTATCTTTCAAATAAATAAATAACAAATAAACAAACGTTGAAATAATTAAATGCATGCTCTACAGTGTGTTTAGTCCTCGGGATTCAGTGGCGACAAAACCCAGGAGCACAGTTGTGCACTGGAGTCTGCGCACTGCGGCGCTGGACCAAGGACAAGACAGGGGCAGCTCCAGGGGTTCCTCAGGACGGCCCTCGTGTGCACCTGCTGTCCCGAAGAAGGATGACATGGACCTCCTTGCT
+
EFGGGGGGGGGGGGGG8@@GGGGGFGGGGGGGGGGGEG7@FFGDFF@FFFGFGGFGGFGFGGFGCFGFGGEDG8FFGGBEFGFGGCFGCFGGGGGGGCEEEEEFGGGGCFD??FGCFGGGGG9@EGGF7@CGFGGGGGEGGFGFGGGGGFBCGGC?CCFFEGGGFG#FFFGGGGF?F#GGGFCE@FFCFFDFGGCFGFGCBFFFFGGGGFFB6?9;7:F?6;@BFDGGFDBF6@C@?GGGGGF?DBBBCGDFCD?D?FGGGFCEAA8F=@?==BGECDCCEEECB=CFF9E9A89FE;C49CGDA@EFB8FFFFFFGFGDEF?FGGFGGEGF:GGECFGGGGGGGGGGGGGGGGFGCECGGFGGGGFF9GFFFGGGFFFAFECFF<A
@CGRNA2_2
TGGGGAATATTGCACAATGGGCGCAAGCCTGATGCAGCGACGCCGCGTGGGGGATGAAGGCCTTCGGGTTGTAAACTCCTTTCGCTACCGACGAAGCCCCTTGGGGTGACGGTAGGTGGAGAAGAAGCACCGGCTAACTACGTGCCAGCAGCCGCGGTAATACGTAGGGTGCGAGCGTTGTCCGGATTTACTGGGCGTAAAGAGCTCGTAGGTGGTTTGTCGCGTCGTCTGTGAAATTCCGGGGCTTAACTCCGGGCGTGCAGGCGATACGGGCATAACTTGAGTGCTGTAGGGGTAACTGGAATTCCTGGTGTAGCGGTGGAATGCGCAGATATCAGGAGGAACACCGATGGCGAAGGCAGGTTACTGGGCAGTTACTGACGCTGAGGAGCGAAAGCATGGGTAGCGAACAGG
+
GGGGGGGGGGGGGGGGGGGGGGGGGGGGGGGGGGGGGGGGGGGGGGGGGGGGGGGGGGGGGGGGGGGGGGGGGGGGGGGGGGGGGGGGGGGGGGGGGGGGGGFFGGGGGGGD:FGGGGGGGGFGFFGGGGGGGGGGGFDGC@GGGGFGGGGGGGGGGEC>#CGG9@EGGGDGGG#GGGGGGGGGGEGGCFCGGG?GGFFDFFGFG>C@DGGFFF><FF@FFF#FFFBFFFBFFCFFFFEFDFFFFGGGCAC9CB?@6FGFF>DGGFGGGEDGF8FCDDGGGGGGGFGGGGFGGGGGGFCGGGGGFF7FDGGGGGGGGFFFFGGGGGGFCFFFFBGGGGGGGGGGGGF>GGEGGGGGGGGGGGGGGGGGFA<CFGGGGGGGGGGGFFGGGGGGGGGDGGGFGGGGGGGGGGGGGG
@CGRNA2_3
TGGGGAATATTGCACAATGGGCGCAAGCCTGATGCAGCGACGCCGCGTGGGGGATGAAGGCCTTCGGGTTGTAAACTCCTTTCGCTACCGACGAAGCCCCTTGGGGTGACGGTAGGTGGAGAAGAAGCACCGGCTAACTACGTGCCAGCAGCCGCGGTAATACGTAGGGTGCGAGCGTTGTCCGGATTTACTGGGCGTAAAGAGCTCGTAGGTGGTTTGTCGCGTCGTCTGTGAAATTCCGGGGCTTAACTCCGGGCGTGCAGGCGATACGGGCATAACTTGAGTGCTGTAGGGGTAACTGGAATTCCTGGTGTAGCGGTGGAATGCGCAGATATCAGGAGGAACACCGATGGCGAAGGCAGGTTACTGGGCAGTTACTGACGCTGAGGAGCGAAAGCATGGGTAGCGAACAGG
+
FFFGDCEDGEFDEFGGGGGGGGGGGGGGGGGGGGGGGGCFEGGGGGGGGDGGGGGGGGGGGGGGGGGGGGGGGGGGGGGGFGGGGGGGGGGGGGGGGAFGGGGGGGGGGFGGFGGGGGGFGGGGGGGGGGGGGGGGGGGFGGGGGGGGGGFGGGGGGCEEFGEF#EGGGGEDE###GG#GGGGGG2<E67CDFGGCDC<5<FGFDGGDCGFFFFF:>;8:7BF:075>FFF@CF;FFFEFGFA;>@FA<9*59DC59GFFDDGDGGGE>C?=DB===@6F?GFEDGGFGGGGGFGCFD8CEGE@@+F8FFGGE@>EGFGFGGGGGCGFGGGGGFFGGGGGGGECFF7GGF@FFDFCFE<8FGGGGGDGGFC9FFAFGGEGGGFDGGFFEEGGGFFFFFDGGGFGGDDGGGGGGG
@CGRNA2_4
TGGGGAATATTGCACAATGGGCGCAAGCCTGATGCAGCGACGCCGCGTGGGGGATGAAGGCCTTCGGGTTGTAAACTCCTTTCGCTACCGACGAAGCCCCTTGGGGTGACGGTAGGTGGAGAAGAAGCACCGGCTAACTACGTGCCAGCAGCCGCGGTAATACGTAGGGTGCGAGCGTTGTCCGGATTTACTGGGCGTAAAGAGCTCGTAGGTGGTTTGTCGCGTCGTCTGTGAAATTCCGGGGCTTAACTCCGGGCGTGCAGGCGATACGGGCATAACTTGAGTGCTGTAGGGGTAACTGGAATTCCTGGTGTAGCGGTGGAATGCGCAGATATCAGGAGGAACACCGATGGCGAAGGCAGGTTACTGGGCAGTTACTGACGCTGAGGAGCGAAAGCATGGGTAGCGAACAGG
+
GFGGGGDGGGGGGGGGGGGGGGGGGGGGGGGGGGGGGGGGGGGGGGGGGGGGGGGGGGGGGGGGGGGGGGGGGGGGGGGGGGGGGGGGGGGGGGGGGGGDGEGGGGFGGGGGGGDGGFGGFGGGGGGGGGGEEGGGGGGGGGFGGGGGGGFGGGGGGGGGGFFF#GFGGGGDEGGGEGG#GGGGGDFGFGGFCDCFGGD77@C>G>FDDFFD@FF#F@6>FDFFEFFDFFFFFFFFFFFFFFFFBB>CDBFFFFG@>>>GFBCFDGFGGEGGGGFDFDCGGGGGGGCGCDGGGGFGGD8GGGGGFB?,8FGGGGGDGGGFFGGGGGEFGGGGFGGGGGGGGGGGGF:7GEGFC=GGGGF8GGGGGGGGGGGGGGGGGGGGFGFGFGFGFFGEGGFFGFGGGGGGGGCGGGGGGG
@CGRNA2_5
TGGGGAATATTGCACAATGGGCGCAAGCCTGATGCAGCGACGCCGCGTGGGGGATGAAGGCCTTCGGGTTGTAAACTCCTTTCGCTACCGACGAAGCCCCTTGGGGTGACGGTAGGTGGAGAAGAAGCACCGGCTAACTACGTGCCAGCAGCCGCGGTAATACGTAGGGTGCGAGCGTTGTCCGGATTTACTGGGCGTAAAGAGCTCGTAGGTGGTTTGTCGCGTCGTCTGTGAAATTCCGGGGCTTAACTCCGGGCGTGCAGGCGATACGGGCATAACTTGAGTGCTGTAGGGGTAACTGGAATTCCTGGTGTAGCGGTGGAATGCGCAGATATCAGGAGGAACACCGATGGCGAAGGCAGGTTACTGGGCAGTTACTGACGCTGAGGAGCGAAAGCATGGGTAGCGAACAGG
+
G9FGGGGGGGGEGGGGGGGGGGGGGGGGGGGGGGGGGGGGGGGGGGGGGGGGGGGGGGGGGGGGGGGGGGEGGGGGGGGGGG9FGGGGGGGGGGGGGFGGE<CFGEGGGFGGCFG7F,DFG@BCFGGFGGGGGGGGGGGGGGGCFGGFGGGFF*:B>EEE?FGG?CCEGCGGGGG#G#D#GGGGGGGG<?FGGGFCDGDGFF#F4C63#@D?FFFFFFFFFF@D>>EBEFFFFFBFFFFFFFFFFBFFC<CADF9<9FBDB>DC2@9>B>GFGGGFFGGFFGGGGFDGGFGGGGGFFGFGGGDGGEFE@DGGGGGGGGGGGGGGGGGFFGGGGFGGGGGGGGGFCC@EGEGEFDGGGGGGGGGGGGGGFGGDEGGGGCGGGGFGGGGGGGGGGGGFF@<GGGGGGGGGGGGGGG
@CGRNA2_6
TGGGGAATATTGCACAATGGGCGCAAGCCTGATGCAGCGACGCCGCGTGGGGGATGAAGGCCTTCGGGTTGTAAACTCCTTTCGCTACCGACGAAGCCCCTTGGGGTGACGGTAGGTGGAGAAGAAGCACCGGCTAACTACGTGCCAGCAGCCGCGGTAATACGTAGGGTGCGAGCGTTGTCCGGATTTACTGGGCGTAAAGAGCTCGTCGGTGGTTTGTCGCGTCGTCTGTGAAATTCCGGGGCTTAACTCCGGGCGTGCAGGCGATACGGGCATAACTTGAGTGCTGTAGGGGTAACTGGAATTCCTGGTGTAGCGGTGGAATGCGCAGATATCAGGAGGAACACCGATGGCGAAGGCAGGTTACTGGGCAGTTACTGACGCTGAGGAGCGAAAGCATGGGTAGCGAACAGG
+
CCDGD7CGGGEFAFGDGGGGGGGGGGGGGD<FFDFGFFFDF7F+FFEFEDEG>FFDGGGGFG8?EECCFC=CFEGGFGGGFDFG7:FGGGGEGC:FG@FG<<5D7C*C:FFGC:>FGCCGGFGGGGGGGGGGEG><EC+FFEC@;79CEGFGGGGGGGCEFEEF+<8=C*,1:=EGG5;5A70:C58;?7,:C6-CBDC##F>77??DD#9@@@3#<@>@>F@E:5>6>???66==F#<FFB6C>DC;AFFFFFFFGFGD=?AEC@666E88@+9DF?=+8D=,8GF?=6+==7FE@;D=,C,,9+@CCGFE=EBB8EFEFC8ECB8GGGGGF?<=F4E?EB84CBFCGEEF?<?,:<A<,DFB<FGF<CF<AD9FAGGFEGFGFEDEGGGCDAFFF<GF<DFGFFCFGGFFGE
@CGRNA2_7
TGGGGAATATTGCACAATGGGCGCAAGCCTGATGCAGCGACGCCGCGTGAGGGATGACGGCCTTCGGGTTGTAAACCTCTTTCAGCAGGGAAGAAGCGAAAGTGACGGTACCTGCAGAAGAAGCGCCGGCTAACTACGTGCCAGCAGCCGCGGTAATACGTAGGGCGCGAGCGTTGTCCGGAATTATTGGGCGTAAAGAGCTTGTAGGCGGTTTGTCGCGTCTGCTGTGAAAGCCCGGGGCTTAACCCCGGGTTTGCAGTGGGTACGGGCTAACTAGAGTGCAGTAGGGGAGACTGGAATTCCTGGTGTAGCGGTGAAATGCGCAGATATCAGGAGGAACACCAATGGCGAAGGCAGGTCTCTGGGCTGTAACTGACGCTGAGAAGCGAAAGCATGGGGAGCAAACAGG
+
GGGGGGGGGGGGGGGGGGGGGGGGGGGGGGGGGGGGGGGGGGGGGGGGGGGGGGGGGGGGGGGGGGGGGGGGGGGGGGGGGGGGGGGGGGGGGGGGGGGGGGGGGGGGGGGGGGGGGGGGGGGGGGGGGGGGGGGGGGGFGGGGGGGGGGGGGGGGGGGGGGGGGGGGG#GGGGGEGGGGGGGGGGGFCEGGGDGDFGGGFFFFGFGGGGGFFFFFFFFFFFFFFFFFFFFFFFFFBFDFFGGGGFFFGGFFFGGGGGGF?GGGGGGGGGGGGF#GGGFGGGGGGGGGGGGFGGGGGGGGGGGGGGGGGGGGGGGGGGGGGEGFGGGGGGGGGGGGGGGGGGGGGGGGGGGGGGGGGGGGGGGGGGGGGGGGGGGGGGGGGGGGGGGGGGGGGGGGGGGGGGGGGGGGG
@CGRNA2_8
TGGGGAATATTGCACAATGGGCGCAAGCCTGATGCAGCGACGCCGCGTGAGGGATGACGGCCTTCGGGTTGTAAACCTCTTTCAGCAGGGAAGAAGCGAAAGTGACGGTACCTGCAGAAGAAGCGCCGGCTAACTACGTGCCAGCAGCCGCGGTAATACGTAGGGCGCGAGCGTTGTCCGGAATTATTGGGCGTAAAGAGCTTGTAGGCGGTTTGTCGCGTCTGCTGTGAAAGCCCGGGGCTTAACCCCGGGTTTGCAGTGGGTACGGGCTAACTAGAGTGCAGTAGGGGAGACTGGAATTCCTGGTGTAGCGGTGAAATGCGCAGATATCAGGAGGAACACCAATGGCGAAGGCAGGTCTCTGGGCTGTAACTGACGCTGAGAAGCGAAAGCATGGGGAGCAAACAGG
+
FGGGGGGGGGGGGGGGGGGGGGGGGGGGGGGGGGGGGGGGGGGGFGGFGGGGGGGGGGGGGGGGGGGGGGGGGGGGGGGGGGGGGGGFGGGGGGGGGGGGGGFGGGGGGGGGGGGGGGGGGGGGGGDFGGGGGGGGGGFGEGGGEFGGGGGGGEGEGGGFFGGGGGGGGCEGGCEDGFFFGFFF?@C?9FFFGGGCFGGF@FGFFFGGGGGE><9B@BFFDBFFFFFFFFF@FFFGFFGFCDFDDCCDGDFGGGGGCFEFF>CEC?6GGGGGFGGGGDGGGGGFGGDFGGGGGGGGGGGGGGGGGGGGEDGGGFGGFEGGGGGGGGDGGGGGGGGGGGGGGGGGGGGGGGGGGGGGGGGGCGGGFGGGGGGGGGGGGGGGFAGGGGGGGGGGGGGGGGGGGGGGGGGGG
@CGRNA2_9
TGGGGAATATTGCACAATGGGCGCAAGCCTGATGCAGCGACGCCGCGTGGGGGATGAAGGCCTTCGGGTTGTAAACTCCTTTCGCTACCGACGAAGCCCCTTGGGGTGACGGTAGGTGGAGAAGAAGCACCGGCTAACTACGTGCCAGCAGCCGCGGTAATACGTAGGGTGCGAGCGTTGTCCGGATTTACTGGGCGTAAAGAGCTCGTAGGTGGTTTGTCGCGTCGTCTGTGAAATTCCGGGGCTTAACTCCGGGCGTGCAGGCGATACGGGCATAACTTGAGTGCTGTAGGGGTAACTGGAATTCCTGGTGTAGCGGTGGAATGCGCAGATATCAGGAGGAACACCGATGGCGAAGGCAGGTTACTGGGCAGTTACTGACGCTGAGGAGCGAAAGCATGGGTAGCGAACAGG
+
GGGGGGGGGGGGGGGGGGGGGGGGGGGGGGGGGGGGGGGGGGGGGGGFGEGGGGGGGGGGGGGGGGGGGGGGGGGGGGGGGGGGGGGGGGGGGGGGGGGGGGGGGGGGGGGGEGGGGGGGGGGGGGFGGGGGGGDGGGGGGGGGGGGGGGGGGGGGGEDGGGGGFDFE5#GGGGG##GGGGGGGGGGDFGGGGGGGGGGGFFGFGDFGGGGFFFFFFFF>=BFFFFFFFCFFFFFFFFFFGFFFFGGFCADGGGFFGD9EFCFEBGGGGGGFFF#GGFGGDGFGGGGFGFFGGGGGFFGGGGGGGGDGGGGGGGEGGGGGGGGGGGGGGGGGGGGGGGGFGGGGGGGGGGGGGGGGGGGGGGGGGGGGGGGGGGGGGGGGGGGGGGGGGGGGGGGGGGGGGGGGGGEGGGGGGG
@CGRNA2_10
TGGGGAATATTGCACAATGGGCGCAAGCCTGATGCAGCGACGCCGCGTGAGGGATGACGGCCTTCGGGTTGTAAACCTCTTTCAGCAGGGAAGAAGCGAAAGTGACGGTACCTGCAGAAGAAGCGCCGGCTAACTACGTGCCAGCAGCCGCGGTAATACGTAGGGCGCGAGCGTTGTCCGGAATTATTGGGCGTAAAGAGCTTGTAGGCGGTTTGTCGCGTCTGCTGTGAAAGCCCGGGGCTTAACCCCGGGTTTGCAGTGGGTACGGGCTAACTAGAGTGCAGTAGGGGAGACTGGAATTCCTGGTGTAGCGGTGAAATGCGCAGATATCAGGAGGAACACCAATGGCGAAGGCAGGTCTCTGGGCTGTAACTGACGCTGAGAAGCGAAAGCATGGGGAGCAAACAGG
+
9FGGGGGGGGGGGGGGGGGGGGGC@FGGGGGFGGGGGGGGGGGGGGG:FCGGGGGGGGGGDEGGGGGGGGGGGGGGGGGGGGGFGGGGGGFGGGGGCGFGGGFG9FFEFGGFGGGGGGGGGGGGGGGGGGGGGGGGFGEGCGFGGGGGGGGGG#GGGGGGFGGGGGGGGCEGE?FBFFGGGFFAC97CCFGGGGCG<CFGF=FFGCGGGGGFFFFFB@>EDDFFFFFFFFFFFFDGFFGFGGGDDCCCGDFFBFEGGGGGGGFGGGGGGGFFEDD?GGGGGGGGGGGGGGGFFGGGGGGGGGGGFGFEGCGGGGGFGGGGGGDGFGGFCGGGGGGGGEFGGGGGGDGGGGGGGGGGGGGGGGGGGGGGGGGGGGGFGGGFGGGGGGGGGGGGGGGGGGGGGGGGGGGGG
@CGRNA2_11
TGGGGAATATTGCACAATGGGCGCAAGCCTGATGCAGCGACGCCGCGTGGGGGATGAAGGCCTTCGGGTTGTAAACTCCTTTCGCTACCGACGAAGCCCCTTGGGGTGACGGTAGGTGGAGAAGAAGCACCGGCTAACTACGTGCCAGCAGCCGCGGTAATACGTAGGGTGCGAGCGTTGTCCGGATTTACTGGGCGTAAAGAGCTCGTAGGTGGTTTGTCGCGTCGTCTGTGAAATTCCGGGGCTTAACTCCGGGCGTGCAGGCGATACGGGCATAACTTGAGTGCTGTAGGGGTAACTGGAATTCCTGGTGTAGCGGTGGAATGCGCAGATATCAGGAGGAACACCGATGGCGAAGGCAGGTTACTGGGCAGTTACTGACGCTGAGGAGCGAAAGCATGGGTAGCGAACAGG
+
GGGGGGGGGGGGGCEFGGGGGGDGGGDGGGGGGGGGGGGGGGGGGGGGGGGGGGGGGGGGGGGGGGEGGGGGGGGGGGGGGGGGGGGGGFEGGGGGGGGG?FGGGGEDGG7EFGGGGGGGGGGGGGGGGGFEGDGGFFGGGGGGDGFG##GGGGGGG>CE#GGGG#FEG#CEG:CEGGGGG#GGGGGECFG#FGDFGGGDFF#FGFGGGGGF=?@#8>>D5))B;#@#8EC88A?4FFFFCFFDAGGCC<DD>:GDC7;6DCGE=C#6CED?EBGFDD=6GGGFC?6GCGGDGGGGFFFFFFF>DGEGFFGGGGGGGGGGGGGGGGDGFGGFGGGDGGGGGFDGGGGGFF?FFFGGCGGFGFGGGGGGGGFFGFC@GGGGFGGFGGGGGGGGGGGGF@FGGGECEGEGEGGGGG
@CGRNA2_12
TGGGGAATATTGCACAATGGGCGCAAGCCTGATGCAGCGACGCCGCGTGGGGGATGAAGGCCTTCGGGTTGTAAACTCCTTTCGCTACCGACGAAGCCCCTTGGGGTGACGGTAGGTGGAGAAGAAGCACCGGCTAACTACGTGCCAGCAGCCGCGGTAATACGTAGGGTGCGAGCGTTGTCCGGATTTACCGGGCGTAAAGAGCTCGTAGGTGGTTTGTCGCGGCGTCTGTGAAATTCCGGCGCTTAAATCCGGGCGTGCAGGTGATACGGGCATAACTTGAGTGCTGTAGGGGTAACTGGAATTCCTGGTGTAGCGGTGGAATGCGCAGATATCAGGAGGCACACCGATGGCGAAGGCAGGTTACTGGGCAGTTACTGACGCTGAGGAGCGAAAGCATGGGTAGCGAACAGG
+
GGGFGEE8CFFFGGGFFGC<<FGGGGGFDFFEEAFEGGDGGFEB:@CFCDDGECFBECE=F,,BFDC:EF@FFDEFG=,5,C<=F7>>FCFGGCCFG>@C@B,FGGGGEFGFGCCGG:7*>:>FGGGGGG@FDGFCCFGCBEFC8ECFGFE6:8CE*</5<E#;#C?>;;;CEC,8??CG=E:7-.2#C?##>99<A733.1#>4#9C1C<6#*57@98*9#3##27BFF1FF=98?9#940#1@#;1##CCC-#906=,+D8E2,8=+>DGFB9=8FDCFDD8GF=?FCD6GFE6,=E=9E88FE:=@,FGE88@@,?@4C447ECA9EC,AFE<A4,999,?447BE?F?:<F?A@F<<9EGFC<E,E<FF<FDGEFCF:<<C6,+<GCF<FF<E6C<C,EF7C,@;,@CC<
@CGRNA2_13
TGGGGAATATTTCACAATGGGCGCAAGCCTGATGCAGCGACGCCGCGTGAGGGATGACGGCCTTCGGGTTGTAAACCTCTTTCAGCAGGGAAGAAGCGAAAGTGACGGTACCTGCAGAAGAAGCGCCGGCTAACTACGTGCCAGCAGCCGCGGTAATACGTAGGGCGCGAGCGTTGTCCGGAATTATTGGGCGTAAAGAGCTTGTAGGCGGTTTGTCGCGTCTGCTGTGAAAGCCCGGGGCTTAACCCCGGGTTTGCAGTGGGTACGGGCTAACTAGAGTGCAGTAGGGGAGACTGGAATTCCTGGTGTAGCGGTGAAGTGCGCAGATATCAGGAGGAACAACAATGGCGAAGGCAGGTCTCTGGGCTGTAACTGACGCTGAGAAGCGAAAGCATGGGGAGCAAACAGG
+
6;CFFEEGFFF,,CFGC@<,<FCGCGEDF@6<<D<@,CFGGEEF:FF>C,B8FEECCDCDC:=FE@=F?:CFF<FBEEGG9FE,5FA<CB<=FGC@DCFECD<FFC+3@@BBEGGCGAFGG78DF*F*>:*>?F;CF8<CFFGGGFGGFC5>5CGCGGCGFCGG5#=8##G#:CC9;<:6?-:>E22+>:5#9#<41#*4/9C@;17>1@<=:>5993>EF#B>6?FBF@<4DF5:FFC?,#5=34:06@5=6GF??=@=9=C@6:GGD>>=6=FFFFGE=2+=0=DA8CF@9,44C,,E==,@GGF>+CC@FF;9E++F@+,,FBFF?9?EEF<EC<E:,5,CGFEC,=,<FB@CDCEFC,E@<C,E<E9C@C@GFCE<F9FC:F6<E,<C,,GGGCFCEEF@C6,EC
@CGRNA2_14
TGGGGAATATTGCACAATGGGCGCAAGCCTGATGCAGCGACGCCGCGTGGGGGATGAAGGCCTTCGGGTTGTAAACTCCTTTCGCTACCGACGAAGCCCCTTGGGGTGACGGTAGGTGGAGAAGAAGCACCGGCTAACTACGTGCCAGCAGCCGCGGTAATACGTAGGGTGCGAGCGTTGTCCGGATTTACTGGGCGTAAAGAGCTCGTAGGTGGTTTGTCGCGTCGTCTGTGAAATTCCGGGGCTTAACTCCGGGCGTGCAGGCGATACGGGCATAACTTGAGTGCTGTAGGGGTAACTGGAATTCCTGGTGTAGCGGTGGAATGCGCAGATATCAGGAGGAACACCGATGGCGAAGGCGGGTTACTGGGCAGTTACTGACGCTGAGGAGCGAAAGCATGGGTAGCGAACAGG
+
GGGGGGGGGGGGGGGGGGGGGGGGGGGGGGGGGGGGGGGGGGGGGGGEGGGGGGGGGGGGGGGGGGGGGGGGGGGGGGGGGGGGGGGGGGGGGGGGGGGGGGGGGGGGGGGGGGGGGFGGGGGGGGGGGGGGGDEGGGGGGGGGGGGGGGGGGGDGGEGGGGGGGGGGG#GGG#GCEEGGGGGGGGGCFCFFFGGGGD#CFF#FGGGGGGGDFFFFFFEFFEFFFBBFFEEAAFFFFFFFDFFFFGFFFF2<GFFFGGGGGGGGGGFGEC<GGGGGGGGGGGGGGGGGGGGGGGGGGGGGGGGFGGEGGGGGGGDGGGGGGGGGGGGGGGGGGGGGGGGGGGGGGGGGGGGGGGGGGGGC<GGGGGGGGGGGGGGGGGGGGGGGGGGGGGGGGGGGGGGGGGGGGGGGGGGGGG
@CGRNA2_15
TGGGGAATATTGCACAATGGGCGCAAGCCTGATGCAGCGACGCCGCGTGGGGGATGAAGGCCTTCGGGTTGTAAACTCCTTTCGCTACCGACGAAGCCCCTTGGGGTGACGGTAGGTGGAGAAGAAGCACCGGCTAACTACGTGCCAGCAGCCGCGGTAATACGTAGGGTGCGAGCGTTGTCCGGATTTACTGGGCGTAAAGAGCTCGTAGGTGGTTTGTCGCGTCGTCTGTGAAATTCCGGGGCTTAACTCCGGGCGTGCAGGCGATACGGGCATAACTTGAGTGCTGTAGGGGTAACTGGAATTCCTGGTGTAGCGGTGGAATGCGCAGATATCAGGAGGAACACCGATGGCGAAGGCAGGTTACTGGGCAGTTACTGACGCTGAGGAGCGAAAGCATGGGTAGCGAACAGG
+
FGGFGGGGGGGGGGGGGGGGGGGGGGGGGGGGGGGGGGGGGGGGGGGFFGGGGGGGGGGGGGGGGGGGGGGGGGGGGGGCFGGGGGGGGGGGGGGGGGGGCFGGGG:FGGGGFGGGGGGGGGGGGGGGGGGGGGGGGGGGGGGFGGGGGGGGGGGGG:EG#GGFEGGGGCDEGGGGGGGGGGGGGGGGFFGGGFGGG<CDFFGFGGGGDGGFFFFE@FDF@BFE@ED>FF?@FF?F6@FFGFFGFDGCDF>GGGGFGGFGGDGGDGGGGGGGGFGGGGGGFGGGGGGGGGGGGGGGFGGGGGGGGGGGGFGGGGGGGGGGGGGGGGGGFGGGGGGGGGGGGGGGGEGGGGDGGGGGGGGGGGGGGGGGGGGGGGGGGGGGGGGGGGGGGGGGGGGGGGGGGGGGGGGGGGGGGG
@CGRNA2_16
TGGGGAATATTGCACAATGGGCGCAAGCCTGATGCAGCGACGCCGCGTGGGGGATGAAGGCCTTCGGGTTGTAAACTCCTTTCGCTACCGACGAAGCCCCTTGGGGTGACGGTAGGTGGAGAAGAAGCACCGGCTAACTACGTGCCAGCAGCCGCGGTAATACGTAGGGTGCGAGCGTTGTCCGGATTTACTGGGCGTAAGGAGCTCGTAGGTGGTTTGTCGCGTCGTCTGTGAAATTCCGGGGCTTAACTCCGGGCGTGCAGGCGATACGGGCATAACTTGAGTGCTGTAGGGGTAACTGGAATTCCTGGTGTAGCGGTGGAATGCGCAGATATCAGGAGGAACACCGATGGCGAAGGCAGGTTACTGGGCAGTTACTGACGCTGAGGAGCGAAAGCATGGGTAGCGAACAGG
+
FGGGGGGGGGGGGFGGGGGGGGGGGGGGGGEFFACFGGGGGGGGGGG=@FGGGEGGGGGGGGGGGFFGGGGGGGGGGGGGFGGGDGGGGFGGGGGGG@FFGCGFGGGGFGGGGGGGGGGGGGGGGGG?CEGGEG7EGGGGGECCFFFGGFGFFGEEG::EC#CCGGGGGGGEGGGGGGGGGGGGG8=CC7AFGFGC<9C,#>:FG?<DC7<B@?F67#<F=DF>E5BF7EFFFFFFDFFD>CFFFB+F?;<CD?F>F6GGDGGE>DGGE>CAACGFDDD=CDFGGGGGGD8GFCGGFE=DGFFFCCGGGDGGGGGGGGFFGGGGE@@,FEGGGGFGGGGGGGF=EF7FCGFEEGFCGGGGGGCGFDGGGGCDFGFGGGGGGGGGGGGDGGGGFAGGGGGGGGGGGGGGGFGGGG
@CGRNA2_17
TGGGGAATATTGCACAATGGGCGCAAGCCTGATGCAGCGACGCCGCGTGAGGGATGACGGCCTTCGGGTTGTAAACCTCTTTCAGCAGGGAAGAAGCGAAAGTGACGGTACCTGCAGAAGAAGCGCCGGCTAACTACGTGCCAGCAGCCGCGGTAATACGTAGGGCGCGAGCGTTGTCCGGAATTATTGGGCGTAAAGAGCTTGTAGGCGGTTTGTCGCGTCTGCTGTGAAAGCCCGGGGCTTAACCCCGGGTTTGCAGTGGGTACGGGCTAACTAGAGTGCAGTAGGGGAGACTGGAATTCCTGGTGTAGCGGTGAAATGCGCAGATATCAGGAGGAACACCAATGGCGAAGGCAGGTCTCTGGGCTGTAACTGACGCTGAGAAGCGAAAGCATGGGGAGCAAACAGG
+
GGGGGGGGGGGGGGGGGGFFFGGGGGGGGGGGGGGGGGGGGGGCFGGGGGGFGGGGGGGGDGGFGGGGGGGGGGGGGGGGFGCGGGGGGCDFGGGGGGGGGGGGGGGGGGGGGGGGGGGGGGGGGGGGEGGGGGGGGGGGGGGFGGGGGGGGGCGDGGGG#GGGDGG#::?=8:;/8@FGGGGGGGGF7C#:D>DDCFFFFFDF<C:CGGGFF>B992>B>:ABFCAFFFA?DF?FFFGFB=?:79CGDGFGFCGFGGGGGGGEGGF=CGGGFGGGGGGGGFGGGGGGFDGF=GFFFFFGGGGGGGGGGGGGGGGGGEGGGGGGGGGGGGGGGGGGFGGCFGGGGDGGGF9EFFFDGGGGGGEEF?FGGGGGGGGGGGFGGFGGGGGGGFCGGGGGGGGGGGGGGGGGG
@CGRNA2_18
TGGGGAATATTGCACAATGGGCGCAAGCCTGATGCAGCGACGCCGCGTGGGGGATGAAGGCCTTCGGGTTGTAAACTCCTTTCGCTACCGACGAAGCCCCTTGGGGTGACGGTAGGTGGAGAAGAAGCACCGGCTAACTACGTGCCAGCAGCCGCGGTAATACGTAGGGTGCGAGCGTTGTCCGGATTTACTGGGCGTAAAGAGCTCGTAGGTGGTTTGTCGCGTCGTCTGTGAAATTCCGGGGCTTAACTCCGGGCGTGCAGGCGATACGGGCATAACTTGAGTGCTGTAGGGGTAACTGGAATTCCTGGTGTAGCGGTGGAATGCGCAGATATCAGGAGGAACACCGATGGCGAAGGCAGGTTACTGGGCAGTTACTGACGCTGAGGAGCGAAAGCATGGGTAGCGAACAGG
+
EFGGGGGGGGGGGGFGGGGGGFEEGGGGGGGGGGGFGFGGGGGGGEGBFGGGGCFGFGGGGGGGGGGGGGGGGGGGGGFFGGGGCGGGFGGGGGGEEFGG<DFFGGGEGFGG@FGGGGGFGGGGGGGGGFGGGFG7CC@C@E8FEGGGGGGFGGDEEEEGGGGG#GFEG#EEGGGGGGD##FEGG#FA<C:DGGGGG>9<;?F@C#C>7CGFFFF#@FFFFE>B=>EBFECFF8F??@4?7?FFB27C?DAGGDFFF>BFF#C8CFCGGGFGGGGD=DFGFFDGFGFFD?GFEDFEEDGGGGCF8GGFFFGGGGEGDFF=9GGGGE>FFGGFCDFGGGF<GGGGGFDGFF:GGFFGGGGFGGFE9GGGGGFAFGGGGFE7CGGGGF<GGDGGGGGGGFGFFGGGCEFGGGGGGG
@CGRNA2_19
TGGGAATATTGCACAATGGGCGCAAGCCTGATGCAGCGACGCCGCGTGGGGGATGAAGGCCTTCGGGTTGTAAACTCCTTTCGCTACCGACGAAGCCCCTTGGGGTGACGGTAGGTGGAGAAGAAGCACCGGCTAACTACGTGCCAGCAGCCGCGGTAATACGTAGGGTGCGAGCGTTGTCCGGATTTACTGGGCGTAAAGAGCTCGTAGGTGGTTTGTCGCGTCGTCTGTGAAATTCCGGGGCTTAACTCCGGGCGTGCAGGCGATACGGGCATAACTTGAGTGCTGTAGGGGTAACTGGAATTCCTGGTGTAGCGGTGGAATGCGCAGATATCAGGAGGAACACCGATGGCGAAGGCAGGTTACTGGGCAGTTACTGACGCTGAGGAGCGAAAGCATGGGTAGCGAACAGG
+
GGGGGGGGGGGGGGGGGGGGGGGGGGGGGGGGGGGGGGGGGGGGGGFGGGGGGGGGGGGGGGGGGGGGGGGGGGGGGGGGGGGGGGGGGGGGGGGGGGGGGGGGGGEGGGGGGGGGDGGGGGGGGGGGGGGGGGGGGGGGGGFGGGGGGGGGGGGGGGGGGGGGGGGGGGGGGGGGGGGGGGG#GGGGGGGGGGGGGGGDFFGFFFGG8DGFFFFFFFFFFFFBDFFFFFCF>AFBFFFGFFF?9?GGGGGGGGEFGGGGGGGGGGG#EGFEFG#GGGGGGGGGGGGGGGGGGGGGGGGGGGGFDGGGGGGGGGGGGGGGGGGGGGFFGGGGGGGGGGGGGGGGGGGGGGGGGGGGFFGGGGGGGGGGGGGGGGGGGGGGGGGGGGGGGGGGGGGGGGGGGGGGGGGGGGGGG
@CGRNA2_20
TGGGGAATATTGCACAATGGGCGCAAGCCTGATGCAGCGACGCCGCGTGGGGGATGAAGGCCTTCGGGTTGTAAACTCCTTTCGCTACCGACGAAGCCCCTTGGGGTGACGGTAGGTGGAGAAGAAGCACCGGCTAACTACGTGCCAGCAGCCGCGGTAATACGTAGGGTGCGAGCGTTGTCCGGATTTACTGGGCGTAAAGAGCTCGTAGGTGGTTTGTCGCGTCGTCTGTGAAATTCCGGGGCTTAACTCCGGGCGTGCAGGCGATACGGGCATAACTTGAGTGCTGTAGGGGTAACTGGAATTCCTGGTGTAGCGGTGGAATGCGCAGATATCAGGAGGAACACCGATGGCGAAGGCAGGTTACTGGGCAGTTACTGACGCTGAGGAGCGAAAGCATGGGTAGCGAACAGG
+
FGGGGGGGGGGGGGGGGGGGGGGGGGGGGGGGGGGGGGGGGGGGGGGEGGGGGGGGGGGGGGGGGGGGGGGGGGGGGGGGGGGGGGGGGGGGGGGGGGGGGGGGGGEGGGGGGGGGGGGGGGGGGGGGGGGGGGGGGGGGGGGGGGGGGGGGGGGGGEGGGGGG:FGGG#GGGGGGGGGDEGGGGGGEGGGGGGGFDDGGFF#FGGGG>@FFFFF@F>BFBFFEDFEFFF?BFFFFFFEFGFFGFFFC>DDDGGGFGGCFDDFBFFFDGGGFF##GGFDCDDCGGGGF6GGFGGGGGGGGGGGGGGGGFFGGGGDGGGGGGGGGGGDGGGGGGGGGGGGGGGGFGGGGGGGGGGGGGGGGGGGGGGGGGGGGFGGGGGGGGGGGGGGGGGGGGGGGGGGGGGGGGGGGGGGGGG
@CGRNA2_21
TGGGGAATATTGCACAATGGGCGCAAGCCTGATGCAGCGACGCCGCGTGAGGGATGACGGCCTTCGGGTTGTAAACCTCTTTCAGCAGGGAAGAAGCGAAAGTGACGGTACCTGCAGAAGAAGCGCCGGCTAACTACGTGCCAGCAGCCGCGGTAATACGTAGGGCGCGAGCGTTGTCCGGAATTATTGGGCGTAAAGAGCTTGTAGGCGGTTTGTCGCGTCTGCTGTGAAAGCCCGGGGCTTAACCCCGGGTTTGCAGTGGGTACGGGCTAACTAGAGTGCAGTAGGGGAGACTGGAATTCCTGGTGTAGCGGTGAAATGCGCAGATATCAGGAGGAACACCAATGGCGAAGGCAGGTCTCTGGGCTGTAACTGACGCTGAGAAGCGAAAGCATGGGGAGCAAACAGG
+
GGGGGGGGGGGGGGGGGGGGGGGGGGGGGGGGGGGGGGGGGGGGGGGEGGGGGGGGGGGGGGGGGGGGGGEGGGGGGGGGGGGGGGGGGGGGGGGGGGGGGGGGGGGGGGGGGGGFFGGGFGFGGGGGGGGGGGGGGGGGGGGGGGGGGGGGGGGGGGGGGGGGGGGGGGGDGGCEGGGGGCEDG?EFGGGGD>DDGF#GF?FF#G>DCDGDB@67@FBBFBEFFFEFFFFFFFFGE#GFGGGGGGCFCD?GGGGFFFGFGGGGGGGGDE;D=+DDGGGGGGGGGGGGGGGFCGGGGGGGGGGGGGGGEGGGGGGGGGGGGGGGGGGGFGDGGGGGGGGGGGGGGGGGGGGGGGGGGGGGGGGGGGGGGGGGGGGGGGGGGGGGGGGGGGGGGGGGGGGGGGFGGGGGG
@CGRNA2_22
TGGGGAATATTGCACAATGGGCGCAAGCCTGATGCAGCGACGCCGCGTGAGGGATGACGGCCTTCGGGTTGTAAACCTCTTTCAGCAGGGAAGAAGCGAAAGTGACGGTACCTGCAGAAGAAGCGCCGGCTAACTACGTGCCAGCAGCCGCGGTAATACGTAGGGCGCGAGCGTTGTCCGGAATTATTGGGCGTAAAGAGCTTGTAGGCGGTTTGTCGCGTCTGCTGTGAAAGCCCGGGGCTTAACCCCGGGTTTGCAGTGGGTACGGGCTAACTAGAGTGCAGTAGGGGAGACTGGAATTCCTGGGGTGGCGGTGAAATGCGCAGATATCAGGAGGAACACCAATGGCGAAGGCAGGTCTCTGGGCTGTAACTGACGCTGAGAAGCGAAAGCATGGGGAGCAAACAGG
+
E<EFGGEGGGGGGEGGCFEGGGGGGDEFGGG<FGGGGGGGGEEG@F@7@4FCGGGEGGGGGGGGGGEGGGGGGGGGGCFFGGGEFAEFGFGGGGGGGGGGGGAFFGGGGGGDGGGGGGGGGGGGGEGGGGGGA@D@FGGFGGCCFGCGGECEECEDGGGG?FFEDFGGE#*#?C#ECFGGD5<C<+AFGGFGGC#G#F#CF==?C7CCGGG>EFFF#DFE#F>3##FFFFA??:@FFFFFDGFC;<BFBF?GGF:8<D>FFEC>A6D8=+E39FDDD=F9F?DF=DGFFD8@9,EFF@E=7GGGC4,@6+E@EA,CE7EFE=9AGF9E?9ECFCGFC,B9,5<F@,FC4E<GGGFFEFC@8GGFFFCGGDEFF7FB@<<<GGFCFC:F@CFE6<EGGFFEGFC6<EACF
@CGRNA2_23
TGGGGAATATTGCACAATGGGCGCAAGCCTGATGCAGCGACGCCGCGTGAGGGATGACGGCCTTCGGGTTGTAAACCTCTTTCAGCAGGGAAGAAGCGAAAGTGACGGTACCTGCAGAAGAAGCGCCGGCTAACTACGTGCCAGCAGCCGCGGTAATACGTAGGGCGCGAGCGTTGTCCGGAATTATTGGGCGTAAAGAGCTTGTAGGCGGTTTGTCGCGTCTGCTGTGAAAGCCCGGGGCTTAACCCCGGGTTTGCAGTGGGTACGGGCTAACTAGAGTGCAGTAGGGGAGACTGGAATTCCTGGTGTAGCGGTGAAATGCGCAGATATCAGGAGGAACACCAATGGCGAAGGCAGGTCTCTGGGCTGTAACTGACGCTGAGAAGCGAAAGCATGGGGAGCAAACAGG
+
FGGGGGGGGGGGGGGGGGGGGGGGGGGGGGGGGGGGGGGGGGGGGGGGGGGGGGGGGGGGGGGGGGGGGGGGGGGGGGGGGGGGGGGGGG@FGGGGGGGGGGGGGGGGGGGGGGGGGGGGGGGGGGGGGGGGGGFGGGGGGGGGGGGGGGDGGGGEGGGGGGGDGGGGGEGGGGGCEGGGGGG=EGGGGGGGGGGGGGGGFF;FFGGG@DGDF097FFFFFF@FFFFFFFFFFFEGFFGFFFBGDDCBGF?GDGGGGGGGFGGGGGGGD=D=DFCFGDEGGFGGGGGGDGDFGGFFGGGGGGGGGGGGGGGGGGGGGGGGEEAGGGGGFGGGGGGGGGGGGGGGGGGGFGGGGGGGGGGGFGGGGGGGGGGGGGGGGGGGGGGGEEGGGGFCGGGGGGGGGGGGGGGGG
@CGRNA2_24
TGGGGAATATTGCACAATGGGCGCAAGCCTGATGCAGCGACGCCGCGTGGGGGATGAAGGCCTTCGGGTTGTAAACTCCTTTCGCTACCGACGAAGCCCCTTGGGGTGACGGTAGGTGGAGAAGAAGCACCGGCTAACTACGTGCCAGCAGCCGCGGTAATACGTAGGGTGCGAGCGTTGTCCGGATTTACTGGGCGTAAAGAGCTCGTAGGTGGTTTGTCGCGTCGTCTGTGAAATTCCGGGGCTTAACTCCGGGCGTGCAGGCGATACGGGCATAACTTGAGTGCTGTAGGGGTAACTGGAATTCCTGGTGTAGCGGTTGAATGCGCAGATATCAGGAGGAACACCGATGGCGAAGGCAGGTTACTGGGCAGTTACTGACGCTGAGGAGCGAAAGCATGGGTAGCGAACAGG
+
EFGGGGGGGGGGGGGGGGGGGGGGGGGGGGGGGGGGGGGDGEGGGGGGFGGGGGGGGGGGGGGGGGGGGGGGGGGGGGGGGGGGGGGFFEE@EGGEECEGFGGGGE:CGFFG@FCGGGGGGGGGGFGGGFGGEGGCEFGFGGGGGGGGGGGGGGGCD:ECC<:A<EGG=;;EC7C9FFFFEGGEGAC<?GDFGFFCD><FD@>>289<;3;DFF@BF9;66>==@8<4<#E#F#FFED>EGFFGB+DCGC>GDC>FFDGGGGGECFD6GE=7F?GF?DDCFD8EGGFGGGFGGGGGFFFGFF@CEFEGFEGFGGGECFF@,GGGGGGGGGFB;AGGGGGGGGGGFCGGGGCGGGGGGGGEGGGGGGGFGGGEFGGGGGEECGGFGGFGGGGGGGGGFGGGGGGEGFGGGGGGGG
@CGRNA2_25
CTTAACTGCACTTCGTTCCTCTACTTTCCCAGTAACAGAAGTTCAGATCTACTGGACTGTCTCTCTGAACCAATGAAAAATGATAGTCCTCAATGTATTTTTATAACAGTGAAGTTGAAACGTGCACTAATCCCATATATGGCAAACCAAACACGTTAAAAGCCAATTCTAAATCAGACAAATCGATAAGGTAATTTTTATTCTCACAGTTATGAAGGCATAGAATTATCAATTTTTCCTAATGTGTCATGGTCTACACAGAAGAGTGGAAGTAGATATGAT
+
GGGGGGGGGGGGGGGGGGGGGGGGGGGGGGGGGGGGGGGGGGGGGGGGGGGGGGGGGGGGGGGGGGGGGGGGGGGGGGGGGGGGGGGGGGGGGGGGGGGGGGGGGGGGGGGGGGGGGGGGGGGGGGGGGGGGGGGGGGGGGGGGGGGGGGGGGGGGGGGGGGGGGGGGGGGGGGGGGGGGGGGGGGGGGGGGGGGGGGGGGGGGGGGGGGGGGGGGGGGGGGGGGGGGGGGGGGGGGGGGGGGGGGGGGGGGGGGGGGGGGGGGGGGGGGGGGG#GGGGGGG
@CGRNA2_26
TGGGGAATATTGCACAATGGGCGCAAGCCTGATGCAGCGACGCCGCGTGGGGGATGAAGGCCTTCGGGTTGTAAACTCCTTTCGCTACCGACGAAGCCCCTTGGGGTGACGGTAGGTGGAGAAGAAGCACCGGCTAACTACGTGCCAGCAGCCGCGGTAATACGTAGGGGGCGAGCGTTGTCCGGATTTACTGGGCGTAAAGAGCTGGTAGGTGGTTTGTCGCGTCGTCTGTGAAATTCCGGGGCTTAACTCCGGGCGTGCAGGCGATACGGGCATAACTTGAGTGCTGTAGGGGTAACTGGAATTCCTGGTGTAGCGGTGGAATGCGCAGATATCAGGAGGAACACCGATGGCGAAGGCAGGTTACTGGGCAGTTACTGACGCTGAGGAGCGAAAGCATGGGTAGCGAACAGG
+
GGGGGGGGGGFFF9FGG9FGCC@CGFFGFFC<EEC@EFE@:CFCFEEBFFGGC:@CG9FFGFGDFFGDGGCBDFCFEGGGGGD>7FEGGGGCCFEGGGGGG,FGG@*5:>FGFCF@>DF*5?DCFFG7CF<FCCEGCF+2>*CCDCCGG@9F>>8CG*CECC:C:7;E5#;8::C=1C=CEGFE5#AAB:<#FG<,>FDA780792#;;@?#;;6>F>5##)5>==FFB#@5FFA:=FF#GFFF>97GGGDCGGGEGFFEDDGGGGGGGGGGGGGGGFGGGGGGGGGGGGGGGGGGGGGGGGGFFCGFCGGGEGGGDGFAFGGGGGGGGGGGGGGFGGGGGFGFGGGGGGGGGGFFFGGGGGGGGGGGGGGGGGGGGGGGGGGGGGGGGGGGGGGGGGGGGGGGGGGGGGGGGG
@CGRNA2_27
TGGGGAATATTGCACAATGGGCGCAAGCCTGATGCAGCGACGCCGCGTGGGGGATGAAGGCCTTCGGGTTGTAAACTCCTTTCGCTACCGACGAAGCCCCTTGGGGTGACGGTAGGTGGAGAAGAAGCACCGGCTAACTACGTGCCAGCAGCCGCGGTAATACGTAGGGTGCGAGCGTTGTCCGGATTTACTGGGCGTAAAGAGCTCGTAGGTGGTTTGTCGCGTCGTCTGTGAAATTCCGGGGCTTAACTCCGGGCGTGCAGGCGATACGGGCATAACTTGAGTGCTGTAGGGGTAACTGGAATTCCTGGTGTAGCGGTGGAATGCGCAGATATCAGGAGGAACACCGATGGCGAAGGCAGGTTACTGGGCAGTTACTGACGCTGAGGAGCGAAAGCATGGGTAGCGAACAGG
+
FGGGGGGGGGGGGGGGGGGGGGGGGGGGGGGGGGGGGGGGGGGGGGGGGGGGGGGGGGGGGGGGGGGGGGGGGGGGGGGGGGGGGGGGGGGGGGGGGGGGGGGGGGEGGGGGGGGGGGGGGGGGGGGGGGGGEGGGGGGGGGGGGGGGGGFFGGGGGGGGGG#GGGGGG#G#GCCGGGGGGGGGGDGGGG#GGGGGGGDD@BFFGGGFFGGFFD=3>>BFFFFFE@BFFFFFFFFFFFDEGFFGFGGGGDDGDFG>?GGFFDGGDFDGGGGCGFGFFDFCGGGGGGGGGGGGGGGGFEGGGDE8DGGGGGGFGGDGGGGGGGGGGGGGGFGGGGGGGGGGGGEGGGGGGGGGGGGFGGGGGGGGGGGGGGGGGGGGFEGGGGGGGGFGDGGGGGGGGGGGGGGGGGGGGGGGGG
@CGRNA2_28
TGGGGAATATTGCACAATGGGCGCAAGCCTGATGCAGCGACGCCGCGTGGGGGATGAAGGCCTTCGGGTTGTAAACTCCTTTCGCTACCGACGAAGCCCCTTGGGGTGACGGTAGGTGGAGAAGAAGCACCGGCTAACTACGTGCCAGCAGCCGCGGTAATACGTAGGGTGCGAGCGTTGTCCGGATTTACTGGGCGTAAAGAGCTCGTAGGTGGTTTGTCGCGTCGTCTGTGAAATTCCGGGGCTTAACTCCGGGCGTGCAGGCGATACGGGCATAACTTGAGTGCTGTAGGGGTAACTGGAATTCCTGGTGTAGCGGTGGAATGCGCAGATATCAGGAGGAACACCGATGGCGAAGGCAGGTTACTGGGCAGTTACTGACGCTGAGGAGCGAAAGCATGGGTAGCGAACAGG
+
@EFGGGGGGGGGGGGGGGGG<FFEGGGGGGGFGGGGGGFEGGBBF>>@FFGEGGEGGGGGCCFGGGGGGGGCGGGGCGGGGGGGEGGGGGGGCFGFF>CF<>CF,>FGFFFG*DFGGGGGGGGGFGFFCFGEEDGGGEFCGGGGGGFFFGGGFGGDGEEEFFGG.<E=EC##E#CGGGEGGGCGGECGGCFGG6FGG7DG#?#FGFFDDGGF=FF#F>BF=>FF;DF5BA:7F?FFFFBFF<>FA=:3#6@DGD>A??BGCFDE#FGECCFFFGGE=96DDFDGGGGGGD??8GFD8FGFGGGF8D+C@FFFGDGEEFCGFGGDGGGGGGFAF9GFGGGGGGGFFBEGGGFCGGGGGGGGGGGGGGGGF@FGGGGGGGGGEGGFFGDGGGGGGGFGGE@GEGF7GGGFEEEEEF
@CGRNA2_29
TGGGGAATATTGCACAATGGGCGCAAGCCTGATGCAGCGACGCCGCGTGGGGGATGAAGGCCTTCGGGTTGTAAACTCCTTTCGCTACCGACGAAGCCCCTTGGGGTGACGGTAGGTGGAGAAGAAGCACCGGCTAACTACGTGCCAGCAGCCGCGGTAATACGTAGGGTGCGAGCGTTGTCCGGATTTACTGGGCGTAAAGAGCTCGTAGGTGGTTTGTCGCGTCGTCTGTGAAATTCCGGGGCTTAACTCCGGGCGTGCAGGCGATACGGGCATAACTTGAGTGCTGTAGGGGTAACTGGAATTCCTGGTGTAGCGGTGGAATGCGCAGATATCAGGAGGAACACCGATGGCGAAGGCAGGTTACTGGGCAGTTACTGACGCTGAGGAGCGAAAGCATGGGTAGCGAACAGG
+
GGGGGGGGGGGGGGGFGFGGGGGGGGGGGGGGGGGGGGGGGGGGGGGFFGGGGGGGGGGGGGFFFGGGGGGGGGGGFGGGGGGGGG@EGGGGGGGGGGGGGGCGGGGGFFGGFEGGGGGGGGGGFGGGGGGGGGGGGF?FFGGGGFGFGGGGGGGGGEGDFGGGGGG5EGEGGGGGGGGGGGGGE#CGGCGF299FG:D<3=FFGGGGG7CEFFFEFFDF>DFF@@@A>F?B=AF@FFFEGF>FFFGGGFDGGF9>FFFFDCDGGGGDGGGDE8FCFGF?GGFGGFGGGFCGFAFGGFGGGGGGGGGGGGGGGGGGGGGDFGGGGDED;GGGGGFGGGGDGGGCGGGGGGGGGGGGGGGGGGGGF8GGGGGGGGGGGGGGGGGFGGGGGGGGGGFGGGGGGGGGGGGGGGGGGG
@CGRNA2_30
TGGGGAATATTGCACAATGGGCGCAAGCCTGATGCAGCGACGCCGCGTGAGGGATGACGGCCTTCGGGTTGTAAACCTCTTTCAGCAGGGAAGAAGCGAAAGTGACGGTACCTGCAGAAGAAGCGCCGGCTAACTACGTGCCAGCAGCCGCGGTAATACGTAGGGCGCGAGCGTTGTCCGGAATTATTGGGCGTAAAGAGCTTGTAGGCGGTTTGTCGCGTCTGCTGTGAAAGCCCGGGGCTTAACCCCGGGTTTGCAGTGGGTACGGGCTAACTAGAGTGCAGTAGGGGAGACTGGAATTCCTGGTGTAGCGGTGAAATGCGCAGATATCAGGAGGAACACCAATGGCGAAGGCAGGTCTCTGGGCTGTAACTGACGCTGAGAAGCGAAAGCATGGGGAGCAAACAGG
+
GGGGGGGGGGGGGGGGGGGGFGGGGGGGGGGGGGGGGGGGGGGCFGGGGGGGGGGGGGGGGGGGGGGGGGGGGGGGFGGGGGGGGF9FFEGGGGGGGGGGGGGFGFGGBFGGGGGGGGGGCGGGGGGGGGEGGGGGGGGFGGGGGGGGGGGGGGG#FGGGGGGGGGGCGEGGG7FEEGGGGCGG?CGGGFEFGGGGFGC?FEGFGGGGGGG:5>FFFBFFEBBFFFFFFFFFFFF>FFGFFFFGGGGGGGFGGFFGGFDGGGGGEGGGGF@=+GCGFCGGFGDD=,68==8E=DCFF@CFE>GGGGGGGGGGGFFGGGEGGGGGGGCECFGGGGFGGGGGGFGFEGDGFGFGGGGGGGGGGGGGGGDGGGGGGGGGGGGFGGGGGGGGGGGGFCECGFGDGGGGGGGGG
@CGRNA2_31
TGGGGAATATTGCACAATGGGCGCAAGCCTGATGCAGCGACGCCGCGTGAGGGATGACGGCCTTCGGGTTGTAAACCTCTTTCAGCAGGGAAGAAGCGAAAGTGACGGTACCTGCAGAAGAAGCGCCGGCTAACTACGTGCCAGCAGCCGCGGTAATACGTAGGGCGCGAGCGTTGTCCGGAATTATTGGGCGTAAAGAGCTTGTAGGCGGTTTGTCGCGTCTGCTGTGAAAGCCCGGGGCTTAACCCCGGGTTTGCAGTGGGTACGGGCTAACTAGAGTGCAGTAGGGGAGACTGGAATTCCTGGTGTAGCGGTGAAATGCGCAGATATCAGGAGGAACACCAATGGCGAAGGCAGGTCTCTGGGCTGTAACTGACGCTGAGAAGCGAAAGCATGGGGAGCAAACAGG
+
GGGGGGGGGGGGGGGGGGGGGGGGGGGGGGGGGGGGGGGGGGGGGGGFGGGGGGGGGGGGGGGGGGGGGGGGGGGGGGGGGGGGGGGGGGGGGGGGGGGGDFFGGGGGGGGGGGGGGGGGGGGGGGDGGGDFFGFGFGBAGEGGGGGGGGGGGBEGDGGGGGGGGGGGGGGGGEEGGGGGEDCGCGFFGGGGGCDCGFGFFFEFDGFGFGF@@#>>FFE@@FFFFECFFFFFFDFGFFGFFGGDDDBCGFFGGGFFGGG#GGGGGGGGFEAC+GFFD8GGGGDGGGGGGCCGGGGGGGGGGGGGGFGGGGGGGGGGGDGGGGGGGGFCE9GGGCFGGGGGGGGGGGGGGGF?GF@FGGFGGGGGGGGGGGGGGGGGGGGGFCGGGGGGGGGGGGGGGGGGGGGGGGGGG
@CGRNA2_32
TGGGGAATATTGCACAATGGGCGCAAGCCTGATGCAGCGACGCCGCGTGGGGGATGAAGGCCTTCGGGTTGTAAACTCCTTTCGCTACCGACGAAGCCCCTTGGGGTGACGGTAGGTGGAGAAGAAGCACCGGCTAACTACGTGCCAGCAGCCGCGGTAATACGTAGGGTGCGAGCGTTGTCCGGATTTACTGGGCGTAAAGAGCTCGTAGGTGGTTTGTCGCGTCGTCTGTGAAATTCCGGGGCTTAACTCCGGGCGTGCAGGCGATACGGGCATAACTTGAGTGCTGTAGGGGTAACTGGAATTCCTGGTGTAGCGGTGGAATGCGCAGATATCAGGAGGAACACCGATGGCGAAGGCAGGTTACTGGGCAGTTACTGACGCTGAGGAGCGAAAGCATGGGTAGCGAACAGG
+
GGGGGGGGGGGGGGGGGGGGGGGGGGGGGGGGGGGGGGGGGGGGGGG@FFGGGECFGGGGGGGGGGGGGGGCGGGGGGGGGGGGGDFGGGGGGGGGGDGGGGGGGG@FGGEGGGFGGGGGGDGGGGGGGGGGGGGGGGGGGGGFFGDGGGGGFGGGG8EEGGGG?AFEGFGGGGGGGGGGGGGGGE#=F?E#FGGGGCGG3#FFCF:D?DGFFFF?>4<@FDFF;BBBB5@@FFFFFFFFGF;DFFCGFDGDDDBEGGGFC?CEFFCGE>?GDFGGGGGGGGGGFFD8?FGGGGGFFGGGGGGCFGGGGGGGGGGGGGGGFGGGGGGGGFFFGDGGGGGGGGGGGGGGGGGGGFGGGGGGGGGGGGGGGGGGGGGGGGGGGGGGGGGGGGGGGGGGGGGGGGGGGGGGGFGGGG
@CGRNA2_33
TGGGGAATATTGCACAATGGGCGCAAGCCTGATGCAGCGACGCCGCGTGGGGGATGAAGGCCTTCGGGTTGTAAACTCCTTTCGCTACCGACGAAGCCCCTTGGGGTGACGGTAGGTGGAGAAGAAGCACCGGCTAACTACGTGCCAGCAGCCGCGGTAATACGTAGGGTGCGAGCGTTGTCCGGATTTACTGGGCGTAAAGAGCTCGTAGGTGGTTTGTCGCGTCGTCTGTGAAATTCCGGGGCTTAACTCCGGGCGTGCAGGCGATACGGGCATAACTTGAGTGCTGTAGGGGTAACTGGAATTCCTGGTGTAGCGGTGGAATGCGCAGATATCAGGAGGAACACCGATGGCGAAGGCAGGTTACTGGGCAGTTACTGACGCTGAGGAGCGAAAGCATGGGTAGCGAACAGG
+
GGGGGGGGGGGGGGGGGGGGGGGGGGGGGGGGGGGGGGGGGGGGGGGCFGGGGGGGGGGGGGGGGGGGGGGGGGGGGGGGGGGGGGGGGGGGGGGGGGGGGGGGGGGGGGGGGGGGGGGGGCGGGGGGGGGGGGGGGGGGGGGGGGGGGGGGGGGGGFEGGGGGGGGGGGEEEGEGGGGGGGGGGCEG9:FGGGGGGGG<>FGFGGGGGGGFFFFBF6@9F:>EFFFFFFFFFFFFFFFFFFFGFGGGDDFGGGGFGFFGGGDGGGGGGGFDGGGGGGGGGGGGGGGGGGGGGGGGGGGGGGGGFGGGGGGGGGGGGGGGEE=GGGGGGGGGGFGGGGGGGGFEGGDGGGGGGGGGGGGGGGGGGGGGGGGGGGGGGGGGGGGGGGGGGGGGGGGGGGGGGGGGGGGGGGGGGG
@CGRNA2_34
TGGGGAATATTGCACAATGGGCGCAAGCCTGATGCAGCGACGCCGCGTGGGGGATGAAGGCCTTCGGGTTGTAAACTCCTTTCGCTACCGACGAAGCCCCTTGGGGTGACGGTAGGTGGAGAAGAAGCACCGGCTAACTACGTGCCAGCAGCCGCGGTAATACGTAGGGTGCGAGCGTTGTCCGGATTTACTGGGCGTAAAGAGCTCGTAGGTGGTTTGTCGCGTCGTCTGTGAAATTCCGGGGCTTAACTCCGGGCGTGCAGGCGATACGGGCATAACTTGAGTGCTGTAGGGGTAACTGGAATTCCTGGTGTAGCGGTGGAATGCGCAGATATCAGGAGGAACACCGATGGCGAAGGCAGGTTACTGGGCAGTTACTGACGCTGAGGAGCGAAAGCATGGGTAGCGAACAGG
+
GGGGGGGGGGGGGGGGGGGGGGGGGGGGGGGGGGGGGGGGGGGGGGGGGGGGGGGGGGGGGGGGGGGGGGGGGGGGGGGGGGGGGGGGGGGGGGGGGGGGGGGGGGGGGGGGGGGGGGGGGGGGGGGGGGGGGGGGGGGGGGGGGGGGGGGGGGGGGGECFGGFACFGGGGGGGGGGGGGGGGGGCEGGGG#GGGGGGGGFFGFGGGGGGGFFFF#FF@FFFFFFFFFFFFFFFFFFFFFGFFGFGGGDCA>:?GFGFGGGFFGGGGEEFFFFDGGGGGGGGGGGGGGGGGGGDGGGGGGGGGGGGGGGDGGGGGGGGGGGGGGGGGGGGGGGGGGGGGGGGGGGGGGGGGGGGGGGGGGGGGGGGGGGGGFFGGGGGGGGGGGGGGGGGGGGGGGGGGGGGGGGGGGGGGGGG
@CGRNA2_35
TGGGGAATATTGCACAATGGGCGCAAGCCTGATGCAGCGACGCCGCGTGGGGGATGAAGGCCTTCGGGTTGTAAACTCCTTTCGCTACCGACGAAGCCCCTTGGGGTGACGGTAGGTGGAGAAGAAGCACCGGCTAACTACGTGCCAGCAGCCGCGGTAATACGTAGGGTGCGAGCGTTGTCCGGATTTACTGGGCGTAAAGAGCTCGTAGGTGGTTTGTCGCGTCGTCTGTGAAATTCCGGGGCTTAACTCCGGGCGTGCAGGCGATACGGGCATAACTTGAGAGCTGTAGGGGTAACTGGAATTCCTGGTGTAGCGGTGGAATGCGCAGATATCAGGAGGAACACCGATGGCGAAGGCAGGTTACTGGGCAGTTACTGACGCTGAGGAGCGAAAGCATGGGTAGCGAACAGG
+
FCFGGGGGGCGFFGFGGGGCGGGGGGGGGGGGFGFGFGGGGGGGGGGGGGGGGGGGGGGGCEFGGGDGGGGGGFGGFFGGGGGGGGGGG@FGGGGGGCFEGDGGGGGGGFGGGGGGGGGGFFGGGGFGGGGE:CFGFEFFGGGFE8CFGDFCGGDGGCE#C9FF#G#GGGGGGGG##GD5#FGGG#GC?C37:FG#DGDGF#:?CGGGDGGBFFFEFF)>BFF>B@E;>@CFE9A@?BFF?:BFFFF:A3<>CCFACGDFFBF68@8C=;D7FGGECFCFGD@GGGD?DFE8@,=AF@,DFEE8ED?ED,F?GEEGEF:GDDEEEEC,9FA,;?9E=@FEEFCB4FFGF@F,EGGGGFDFGGFFFEGGFF9GDFGFEF@EGGFEDFFFFBC@<GF<EE8FGFGGEDFFGFGGGF
@CGRNA2_36
TGGGGAATATTGCACAATGGGCGCAAGCCTGATGCAGCGACGCCGCGCGGGGGATGAAGGCCTTCGGGTTGTAAACTCCTTTCGCTACCGACGAAGCCCCGTGGGGTGACGGTAGGTGGAGAAGAAGCACCGGCTAACTACGTGCCAGCAGCCGCGGTAATACGTAGGGTGCGAGCGTTGTCCGGATTTACTGGGCGTAAAGCGCTCGTAGGTGGTTTGTCGCGTCGTCTGTGAAATTCCGGGGCATAACTCCGGGCGTGCAGGCGATACGGGCATAACTTGAGTGCTGTAGGGGTAACTGGAATTCCTGGTGTAGCGGTGGAATGCGCAGATATCAGGAGGAACACCGATGGCGAAGGCAGGTTACTGGGCAGTTACTGACGCTGAGGAGCGAAAGCATGGGTAGCGAACAGG
+
<CDGGGCCC9CFGGGGG<AFG<FGCCFGCEE@EFDFD8FGCED+8=C+@FGGGG7C>D?E=B8<,3>CA:B>BFDF<BC,=FFF@F<+@CC:<FFEC>1>*CFCGC1<<FFD*=C*7<CFEFEGGGG7CE:F7CCEFG++2A80;*0<EGF-,/*/:#/:A+0;<#@EE#C5C#?*?:8CEGGECE#9AA#4CD##G4617?#7#11?>FD:#8@.628.18#9F#@##4?AB0F9A@A>F98:B#+>C?;97D?:+4+6;#76>?DECCFFG##GD=FCD=+,FF6FGD8=D8GFDGGDE,>8GGGFDDGFC>++EEAGEE+GCC@CGGFCFEGGGF?FC,==7BGFF7GFDFF,9F@@EA<EF@EFEC,<FFGGGGF@:BCFEEFGGGEFC,FEFEFGGGEGGFF9GGFEC,
@CGRNA2_37
TGGGGAATATTGCACAATGGGCGCAAGCCTGATGCAGCGACGCCGCGTGGGGGATGAAGGCCTTCGGGTTGTAAACTCCTTTCGCTACCGACGAAGCCCCTTGGGGTGACGGTAGGTGGAGAAGAAGCACCGGCTAACTACGTGCCAGCAGCCGCGGTAATACGTAGGGTGCGAGCGTTGTCCGGATTTACTGGGCGTAAAGAGCTCGTAGGTGGTTTGTCGCGTCGTCTGTGAAATTCCGGGGCTTAACTCCGGGCGTGCAGGCGATACGGGCATAACTTGAGTGCTGTAGGGGTAACTGGAATTCCTGGTGTAGCGGTGGAATGCGCAGATATCAGGAGGAACACCGATGGCGAAGGCAGGTTACTGGGCAGTTACTGACGCTGAGGAGCGAAAGCATGGGTAGCGAACAGG
+
GGGGGGGCGGGGGGGGGGGGFGGGGGGGGGGGGGGGGGGGGGGGGGGFGGGGGCEEFGGGGGGGGGGGGEGECFGGGGGGGGGGGGGGGGGEGGGFEGGGGGGGGGCGGGGG@FCFGGGGGGGGDFGGGGGGGGGGGGGGGGGGGGGGGGGGGGGGEEEGGGGGE?FGGGGGGG8EGGGGGGGGGGGCFCGGGGGGGD<A>BFFGGGGDGF@;FF#@>:#7>FDFFFEFFF#=@FFFFFFFFF:41??DDDDD?>F9D9BFFCGGGGGGGGDFGGDFD?GGGDFA6DD=+FGGGDFGEEGGGGGGGFCGGGGGGGEGGGFEGGDGGGGGGGGGGGFGGGGGGGGGGGGGGGGGGGGGGGGGGEGGGFE<GGGGGGGGGGGGGGGGFFGGGGGGGF9GGGGGGGGGGGGGF@AFD
@CGRNA2_38
TGGGGAATATTGCACAATGGGCGCAAGCCTGATGCAGCGACGCCGCGTGGGGGATGAAGGCCTTCGGGTTGTAAACTCCTTTCGCTACCGACGAAGCCCCTTGGGGTGACGGTAGGTGGAGAAGAAGCACCGGCTAACTACGTGCCAGCAGCCGCGGTAATACGTAGGGTGCGAGCGTTGTCCGGATTTACTGGGCGTAAAGAGCTCGTAGGTGGTTTGTCGCGTCGTCTGTGAAATTCCGGGGCTTAACTCCGGGCGTGCAGGCGATACGGGCATAACTTGAGTGCTGTAGGGGTAACTGGAATTCCTGGTGTAGCGGTGGAATGCGCAGATATCAGGAGGAACACCGATGGCGAAGGCAGGTTACTGGGCAGTTACTGACGCTGAGGAGCGAAAGCATGGGTAGCGAACAGG
+
GGGGGGGGGGGGGGGGGGGGGGGGGGGGGGGGGGGGGGGGGGGGGGGBFGGGGGGGGGGGGGGGGGGGGGGGGGGGGGGGGGGGGGGGGGGGGGGGGGGGGGGGGGGGGGGG@GGGGGGGGGGGGGGGGGGGGGGGGGGGGGGGGGGGGGGGGGGG##EEGGGGGGGDGGGGGGGGGGCEGGGGGGCGFGGGGGGGGGGGFFGFGGGDDGGFFFF>FFFFFFFFFFDFEEFFCFFFFFEFFFFCFC@?FF<GGGFFFFCFFGGGDG#DGGGGGGGGGFGGFCDGGGGGGGGGGGGGGGGGGGGGGGGGGGDGDGGGGGGFFGGGGGGGGGGGGGGGGGGGGGFCGEGGGGGGGGGGGGGGGGGGGGGFGGGGGGGGGGGGGGGGGGGGGGGGGGGGGGGGGGGGGGGGGGGGGG
@CGRNA2_39
TGGGGAATATTGCACAATGGGCGCAAGCCTGATGCAGCGACGCCGCGTGGGGGATGAAGGCCTTCGGGTTGTAAACTCCTTTCGCTACCGACGAAGCCCCTTGGGGTGACGGTAGGTGGAGAAGAAGCACCGGCTAACTACGTGCCAGCAGCCGCGGTAATACGTAGGGTGCGAGCGTTGTCCGGATTTACTGGGCGTAAAGAGCTCGTAGGTGGTTTGTCGCGTCGTCTGTGAAATTCCGGGGCTTAACTCCGGGCGTGCAGGCGATACGGGCATAACTTGAGTGCTGTAGGGGTAACTGGAATTCCTGGTGTAGCGGTGGAATGCGCAGATATCAGGAGGAACACCGATGGCGAAGGCAGGTTACTGGGCAGTTACTGACGCTGAGGAGCGAAAGCATGGGTAGCGAACAGG
+
GGGGGGGGGFGGGGGGGGGGGGGGGGGGGGGGGGGGGGGGGGGGGGGFGGGGGGGGGGGGGFGGGGGGGGGFGGGGGGGGGGFGGGGGGGGGGGGGGFGGGGGGGGGGGGGGFGGGGGGEFFGGGGGFGDGGGGGGGGFCGEGFGGGGGGGGGGGGGEEFDGEF<EGGGFEDGGGGGEGGECFGGGGC>?FFFFFFG<DGFFGFGGGFFGGFFFFBFB>FFDFFFFFF>F:=FF=FFEFFCFFGFGGFCDGGGGGEGGGGGGGGGGGGGDFGGGGGGGGFDGGGGGGGGGGGGGGGGGGGGGGGGGGGGGGGGGGGGGGGGGGGGGGGGGGGGGGGGGGGGGGGGGGGGGGGGGGGGGGGGGGGGGGGGGGGGGGGGGGGGGGGGGGGGGGGGGGGGGGGGGGGGGGGGGGGGG
@CGRNA2_40
TGGGGAATATTGCACAATGGGCGCAAGCCTGATGCAGCGACGCCGCGTGGGGGATGAAGGCCTTCGGGTTGTAAACTCCTTTCGCTACCGACGAAGCCCCTTGGGGTGACGGTAGGTGGAGAAGAAGCACCGGCTAACTACGTGCCAGCAGCCGCGGTAATACGTAGGGTGCGAGCGTTGTCCGGATTTACTGGGCGTAAAGAGCTCGTAGGTGGTTTGTCGCGTCGTCTGTGAAATTCCGGGGCTTAACTCCGGGCGTGCAGGCGATACGGGCATAACTTGAGTGCTGTAGGGGTAACTGGAATTCCTGGTGTAGCGGTGGAATGCGCAGATATCAGGAGGAACACCGATGGCGAAGGCAGGTTACTGGGCAGTTACTGACGCTGAGGAGCGAAAGCATGGGTAGCGAACAGG
+
GGGGGGGGGGGGGGGGGGGGGGGGGGGGGGGGGGGGGGGGGGGGGGGFGGGEFGGGFFFGGFFFFFEEFCCGGGGGAFFFCGGGG7FGGEFGEGGGCDEFFEF>CFFDGGGGEGGDFGGGG@BFFGEGGGCFGGGGGGGGGGCCEFGGGGGFGGGGG8?C9EGG?CFCEGGEGGGGGGEFGGG#G52<EGFFFFFG<>D3#7#FGG#GDCFFFFFF5>>#B>69B>B);CCFFCFFFFFFGFFGFF?FFDDCGGGFGGFGC>C?CE?GGGD7GFDAGFFD6D=FCGFFFDFGGAGGGGGFGE88E8C8GGGGGGGGGGGFFGEEEGGFGGGGGGGGGGGGFF7FFEGGF>GGGGGGGFGFGGGGGGGGFFGGGGGGGGGGGGGGGEFGGGGGGGGFGGGGGGGF7GGGGGFGGE
@CGRNA2_41
TGGGGAATATTGCACAATGGGCGCAAGCCTGATGCAGCGACGCCGCGTGGGGGATGAAGGCCTTCGGGTTGTAAACTCCTTTCGCTACCGACGAAGCCCCTTGGGGTGACGGTAGGTGGAGAAGAAGCACCGGCTAACTACGTGCCAGCAGCCGCGGTAATACGTAGGGTGCGAGCGTTGTCCGGATTTACTGGGCGTAAAGAGCTCGTAGGTGGTTTGTCGCGTCGTCTGTGAAATTCCGGGGCTTAACTCCGGGCGTGCAGGCGATACGGGCATAACTGGAGTGCTGTAGGGGTAACTGGAATTCCTGGTGTAGCGGTGGAATGCGCAGATATCAGGAGGAACACCGATGGCGAAGGCAGGTTACTGGGCAGTTACTGACGCTGAGGAGCGAAAGCATGGGTAGCGAACAGG
+
FGGGGGGGGGFGGGGGGGGGGGGGGGGGGGGFGGGGFGGGGGGGGGGFGGGGGGGGGGFGGGGGGGGGGGGGGGGGDGGGGGGGGGGGGGGGGGGGGGGGGGGFGGG@FGGGCFFDGGGGGGGGGGGGGGGGGGGGFGGGGDGGFGGGGGFGGGDCGCCE#GGC<+;CECEGGGGGGCGGG>CFEECE6CGGGGGGGG6C>FGFGGGDEDGFF?F@:>@>=BFB5>DDFF?FF@FFFFB?:9>FACCDDCDDDGGECCFGDCC=9FDFGGGGGGFGGFDD06DGGGGGGGGGGGGGFDGGGGGFFF7FFGGGGGGGGGGGFFGGGGGGGGGGGGGGGGGDGGEFECGEGCGGGGGGGGFGGGGGGGGFGFGFAGGGFDGGGGGFCFFFFGGGGGFF?GGGGGGGGGGGGGGGGG
@CGRNA2_42
TGGGGAATATTGCACAATGGGCGCAAGCCTGATGCAGCGACGCCGCGTGAGGGATGACGGCCTTCGGGTTGTAAACCTCTTTCAGCAGGGAAGAAGCGAAAGTGACGGTACCTGCAGAAGAAGCGCCGGCTAACTACGTGCCAGCAGCCGCGGTAATACGTAGGGCGCGAGCGTTGTCCGGAATTACTGGGCGTAAAGAGCTTGTAGGCGGTTTGTCGCGTCTGCTGTGAAAGCCCGGGGCTTAACCCCGGGTTTGCAGTGGGTACGGGCTAACTAGAGTGCAGTAGGGGAGACTGGAATTCCTGGTGTGGCGGTTAAATGCGCAGATATCAGGAGGAACACCAATGGCGAAGGCAGGTCTCTGGGCTGTAACTGACGCTGAGAAGCGAAAGCATGGGGAGCAAACAGG
+
FFGGGEGGGGFGGGGFCGFFGDEGGGGGG@E,FCFGFGGGGEGE@=C@CGGFFGGGGGGGCGGGFGGGGEFGFGGGFFGGGGFEGGDGGECBF8FF8>FGEGGFGGEEGGGFGGGGGFGFGFGF@7FEGGGGGCCGGGGGGGGGFGF>FGGGE8BCF?<CFCFGG68/?88EC5=EC#CEG8-:6<#A<C:CCC<CFFG44<97916:4CD5B>EF4@:DB:8>66FFFFDFFF#D@>>BFFGGGDC:9GFGCCFFGGGFF?GE=C?CBBAFF98?GFGFGGDGGECEFFDE=,9GE>=88EF@EE@6+++7E=@,GE7GDGGGGGFAFGGGEGCF?CFFCGGF::EC,<E@FE<EDF@CE6@FFECDEGGFC@,EFC@CEFEFEC:GGGFFAGGDGEFCF<FFGFEGG
@CGRNA2_43
TGGGGAATATTGCACAATGGGCGCAAGCCTGATGCAGCGACGCCGCGTGAGGGATGACGGCCTTCGGTTTGTAAACCTCTTTCAGCAGGGAAGAAGCGAAAGTGACGGTACCTGCAGAAGAAGCGCCGGCTAACTACGTGCCAGCAGCCGCGGTAATTCGTAGGGCGCGAGCGTTGTCCGGAATTATTGTGCGTAAAGAGCTTGTAGGCGGTTTGTCGCGTCTGCTGTGAAAGCCCGGGGCTTAACCCCGGGTTTGCAGTGGGTACGGGCTAACTAGAGTGCAGTAGGGGGGACTGGAAGTCCTGGTGTAGCGGTGAAATGCGAAGATATCAGGAGGAACACCAATGGCGAAGGCAGGTCTCTGGGCTGTAACTGACGCTGAGAAGCGAAAGCATGGGGAGCAAACAGG
+
FCF@FGDGGGG@F,FE8EFG6CCCF@FFGGG?FEEFGGGGGFGGGGC>@7FFCF@==?FCECGG<B74BFFDEC<FFEGEBEG9BECC+:<3:B<ADFCF++:B<=F@FFEGGCFEF9,FF7FFCFB:*>FCGGF9DGF7F79CFF7CFEGED#-;##5?#?EC>#8#G=E5::8,;C#8?.:5EFG7A#+**99<<FCCF75???CCCD;>>>B)#>630<#F#919FF??58:CA>;96;6>C<#<DDB;#C<=6C#18#@4#0???6996+FGFD=9FFFD+=C==6,E9,,FE>@+ECFGF89GEGECGEFEC48,>,@,B;FA,9?FGGGFCEFF?8?9?=F7,GE@EFECFE@E<@@CFC,FDFC,EEF@CE<EF@BC,:CEAFC8;F<F@GGFF8FFC9GGE
@CGRNA2_44
TGGGGAATATTGCACAATGGGCGCAAGCCTGATGCAGCGACGCCGCGTGGGGGATGAAGGCCTTCGGGTTGTAAACTCCTTTCGCTACCGACGAAGCCCCTTGGGGTGACGGTAGGTGGAGAAGAAGCACCGGCTAACTACGTGCCAGCAGCCGCGGTAATACGTAGGGTGCGAGCGTTGTCCGGATTTACTGGGCGTAAAGAGCTCGTAGGTGGTTTGTCGCGTCGTCTGTGAAATTCCGGGGCTTAACTCCGGGCGTGCAGGCGATACGGGCATAACTTGAGTGCTGTAGGGGTAACTGGAATTCCTGGTGTAGCGGTGGAATGCGCAGATATCAGGAGGAACACCGATGGCGAAGGCAGGTTACTGGGCAGTTACTGACGCTGAGGAGCGAAAGCATGGGTAGCGAACAGG
+
GGGGGGGGGGGGGGGGGGGGGGGGGGGGGGGGGGGGGGGGGGGEGGGCFGGGGGGGGGGGGGGGFGGGGGEGGGFFFGDFGGDGCGGGGGGEGGGEEGGGGGGGGGEGFFFGFCFF<FGFFGCCFGGCGG@FFGGGF+<CCGFGGFFFBBFFGC5DE>CC+:9C9CEGDCC>E#E;ECCCEFCEGCEDACE??FD:9.9<>F7;<FGG6<C5#D>EF@BF650>8>FF@CEFCCABFF<FCFFGFFFGD;:DCGGBCFDCGGDCCGGGGGGGE8GGFGGGGGGFDGGGGGGGGGGGGGGGGGGGFGGGGGGGGGGGGGGGGGEGGGGGGGGGGGGGGGGFGGDGGFGGGGGGGGGGGGGGGGGGGGGGGGGGGGGGGGGGGGGGGGGGGGGGGGGGGGGGGGGGGGGGGGGGGG
@CGRNA2_45
TGGGGCATATTGCACAATGGGCGCAAGCCTGATGCAGCGACGCCGCGTGGGGGATGAAGGCCTTCGGGTTGTAAACTCCTTTCGCTACCGACGAAGCCCCTTGGGGTGACGGTAGGTGGAGAAGAAGCACCGGCTAACTACGTGCCAGCAGCCGCGGTAATACGTAGGGTGCGAGCGTTGTCCGGATTTACTGGGCGTAAAGAGCTCGTAGGTGGTTTGTCGCGTCGTCTGTGAAATTCCGGGGCTTAACTCCGGGCGTGCAGGCGATACGGGCATAACTTGAGTGCTGTAGGGGTAACTGGAATTCCTGGTGTAGCGGTGGAATGCGCAGATATCAGGAGGAACACCGATGGCGAAGGAAGGTTACTGGGCAGTTACTGACGCTGAGGAGCGAAAGCATGGGGAGCGAACAGG
+
CF<<F,@CDGGDGDC,@FCFGFEGGG7CFGF8EFGG9FFEGGGC@FGFGGG:B=FGDGGECFCGGD7FGGEFFEFGGGGGCFDF+:FFGC>FGGCFGGGG?8DGGDGFGGDCFGGGGFF:FG>F,FB:FFGEGGEECEGGGDGCFGCFDC>CC>5B##GGF##GFCC>C@CEGGG#GG#GGGG:E8CC#E97>DCFG45-.4:>FDFG)7CB66FEF4@@4BF>D:;75#B#F+9:7@:4C999B#DDCD<C4GG?>FFFD?FE?B>>@78+D9==3D2+DD?GDF?GF?D=FEE4CC@,DE8E8D+E@D=9B7GE8GFFGGGGEGGE9EEE;DD@FDC,AB88B?=:F?,:CDE,5B9,AFCGFF<,@F@9FC6EE,F@@@B;,C,@,,F:EGFCA<@FGF7,F@7E<FCGGF
@CGRNA2_46
TGGGGAATATTGCACAATGGGCGCAAGCCTGATGCAGCGACGCCGCGTGGGGGATGAAGGCCTTCGGGTTGTAAACTCCTTTCGCTACCGACGAAGCCCCTTGGGGTGACGGTAGGTGGAGAAGAAGCACCGGCTAACTACGTGCCAGCAGCCGCGGTAATACGTAGGGTGCGAGCGTTGTCCGGATTTACTGGGCGTAAAGAGCTCGTAGGTGGTTTGTCGCGTCGTCTGTGAAATTCCGGGGCTTAACTCCGGGCGTGCAGGCGATACGGGCATAACTTGAGTGCTGTAGGGGTAACTGGAATTCCTGGTGTAGCGGTGGAATGCGCAGATATCAGGAGGAACACCGATGGCGAAGGCAGGTTACTGGGCAGTTACTGACGCTGAGGAGCGAAAGCATGGGTAGCGAACAGG
+
GGGGGGGGGGGGGGGGGGGGGGGGGGGGGGGGGGGGGGGGGGGGGGGGGGGGGGGGGGGGGGGGGGGGGGGGGGGGGGGGGGGGGGGGGGGGGGGGGGGGGGGGGGGGGGGGGGGGGGGGGGGGGGGGGGGGGGGGGGGGGGGGGGGGGGGGGGGGGGGGGGGGGFGGG#GGGGGGGGGGGGGGGGGGGGGFFGGGGFDGFFFBFGCFCCGEFFFDFFFFFE9@FBB;EFEAFFFFFFFFGFFGFGCGGDGGGGGFGFFGGGDGDGGGGGGGGGGGGGGGGGGGGGGGGGGGGGGGFFGGGGGGGGGGGGGGGGGGGGGGGGGGGGGGGGFGGGGGGGGGGGGGGGGGGGGGGGGGGGGGGGGGGGGGGGGGGGGGGGGGGGGGGGFGGGGGGGGGGGGGGGGGGGGGGGGGGG
@CGRNA2_47
TGGGGAATATTGCACAATGGGCGCAAGCCTGATGCAGCGACGCCGCGTGGGGGATGAAGGCCTTCGGGTTGTAAACTCCTTTCGCTACCGACGAAGCCCCTTGGGGTGACGGTAGGTGGAGAAGAAGCACCGGCTAACTACGTGCCAGCAGCCGCGGTAATACGTAGGGTGCGAGCGTTGTCCGGATTTACTGGGCGTAAAGAGCTCGTAGGTGGTTTGTCGCGTCGTCTGTGAAATTCCGGGGCTTAACTCCGGGCGTGCAGGCGATACGGGCATAACTTGAGTGCTGTAGGGGTAACTGGAATTCCTGGTGTAGCGGTGGAATGCGCAGATATCAGGAGGAACACCGATGGCGAAGGCAGGTTACTGGGCAGTTACTGACGCTGAGGAGCGAAAGCATGGGTAGCGAACAGG
+
G<FGGGGGGGGGGAEGGCFGDGGGGGGGGGGGGGGGGGGGGGGG@FGGDGGGGGGGGGGGGGGGGGGGGGGGGGGGGGGGGGGGGGGGGDG=+C:FG<F+DFFGGGGGGGGG@F:FFGGGFGGGGGGFGGGGGGGDGGGGGGGGGGGGG7CCFGGGEGGG#GGGGGGGD##GGEGGGGC9EGGGGEEEFGGGFGFGADCDFF#6>DC>DGGFFF7@FF:F?DFBEBBA>@?F=:7?8DABD@9FFF?2DCAFBB?BF>9E?GDC6FDECGF?,9GD?=D+DD8F?FGDGGGF?DDAFE=9DGFE49+,+GF9E8>EE@E,E9E>7C7GGGGFGFB?EF<FFEFBC8,CEE@C7,<FB@FFGGFAAFFE@FE,GEGGF@FBGDFE<FFEFGGGFF9EE,E@GGGGEFFEEE<@<C
@CGRNA2_48
TGGGGAATATTGCACAATGGGCGCAAGCCTGATGCAGCGACGCCGCGTGAGGGATGACGGCCTTCGGGTTGTAAACCTCTTTCAGCAGGGAAGAAGCGAAAGTGACGGTACCTGCAGAAGAAGCGCCGGCTAACTACGTGCCAGCAGCCGCGGTAATACGTAGGGCGCGAGCGTTGTCCGGAATTATTGGGCGTAAAGAGCTTGTAGGCGGTTTGTCGCGTCTGCTGTGAAAGCCCGGGGCTTAACCCCGGGTTTGCAGTGGGTACGGGCTAACTAGAGTGCAGTAGGGGAGACTGGAATTCCTGGTGTAGCGGTGAAATGCGCAGATATCAGGAGGAACACCAATGGCGAAGGCAGGTCTCTGGGCTGTAACTGACGCTGAGAAGCGAAAGCATGGGGAGCAAACAGG
+
GGGGGGGGGGGGGGGGGGGGGGGGGGGGGGGGGGGGGGGGGGGGGGGFGGGGGGGGGGGGGGGGGGGGGGGGGGGGGGGGGGGGGGGGGGGGGGGGGGGGGGGGGGGGGGGGGGGGGGGGGGGGGGGGGGGGGGGGGGGGGGGGGGGG#G#GGGGGG#GGGGGGGGGGG#GGGCEGGGGEE>EDEGGG?FGGGGFD>DCGFF@@GGGGGGGFF@@F?EFFFFF>FFFFF8F@FFFGFFFFGGGGGFFBFGFGFGGGGGGGGGGGGCGCGGGGF?GGGGGGGGGGGGGGGDGGGGGGGGGGGGGFGGGGGGGGGGGGGGGGGGGGGGGGGGGGGGGGGGGGGGGGGGGGGGGGGGGGGGGGGGGGGGGGGGGGGGGGGGGGGGGGGGGGGGGGGGGGGGGGGGGGGGGGG
@CGRNA2_49
TGGGGAATATTGCACAATGGGCGCAAGCCTGATGCAGCGACGCCGCGTGAGGGATGACGGCCTTCGGGTTGTAAACCTCTTTCAGCAGGGAAGAAGCGAAAGTGACGGTACCTGCAGAAGAAGCGCCGGCTAACTACGTGCCAGCAGCCGCGGTAATACGTAGGGCGCGAGCGTTGTCCGGAATTATTGGGCGTAAAGAGCTTGTAGGCGGTTTGTCGCGTCTGCTGTGAAAGCCCGGGGCTTAACCCCGGGTTTGCAGTGGGTACGGGCTAACTAGAGTGCAGTAGGGGAGACTGGAATTCCTGGTGTAGCGGTGAAATGCGCAGATATCAGGAGGAACACCAATGGAGAAGGCAGGTCTCTGGGCTGTAACTGACGCTGAGAAGCGAAAGCATGGGGAGCAAACAGG
+
FGFGGEGFGGGFGFGGGGGC,CFGGGGGGGGGGGGGGG@CCCCFFGEFCGGFFEF+<?FEEGGGGGEDFGGGG9F<FFGDEFFFGG9?<=F,>A<FGGDFFG<9DCFGEFGGFCEC>,@<FC>><FG@FFE*FF?981==FGGCGCBCGGD>C:8;F#FFFGG5CG*#C#CEG#G8#FGDC48*CGDG46*7<D><5501;/9<9?DFF977756<#@FDE2?>>EB@F=#>EA7>?BFFD??CCCGGD>FF9C9FA#EG@==@#+CDD?8=@DC?FGGFGFCD=8D@,=,FE=,GF@E>>CF@FCEE8>E89FF9ECE7ECGGGGGGEFEDFF<FCFFFF@FCFFFC,GEFAB,FFAA6EGDEGGFGFDFEGDGGEGGGFFEDGEGGGF<FDGGEFFFFCFEFFCGGG
@CGRNA2_50
TGGGGAATATTGCACAATGGGCGCAAGCCTGATGCAGCGACGCCGCGTGGGGGATGAAGGCCTTCGGGTTGTAAACTCCTTTCGCTACCGACGAAGCCCCTTGGGGTGACGGTAGGTGGAGAAGAAGCACCGGCTAACTACGTGCCAGCAGCCGCGGTAATACGTAGGGTGCGAGCGTTGTCCGGATTTACTGGGCGTAAAGAGCTCGTAGGTGGTTTGTCGCGTCGTCTGTGAAATTCCGGGGCTTAACTCCGGGCGTGCAGGCGATACGGGCATAACTTGAGTGCTGTAGGGGTAACTGGAATTCCTGGTGTAGCGGTGGAATGCGCAGATATCAGGAGGAACACCGATGGCGAAGGCAGGTTACTGGGCAGTTACTGACGCTGAGGAGCGAAAGCATGGGTAGCGAACAGG
+
GGGGGGGGGGGGGGGGGGGGGGGGGGGGGGGFGGGGGGGGGGGGGGGGGGGGGGGGGGGGGGGGGGGGGGGGGGGGGGGGGGGGGGGGGGGGGGGGGGGGGGGGGGGGGGGGGGGGGFGCFGGGGGGGGGGGGGGGGGGGGGGGGGGGGGGGGGGGGGGDGGGGGFGGGGGGGGGGGGGGGGGGGGGGGGGGGGGGGGDGFFGFGGGEGGGFFFFFFFFFFFF@@EFFFFFFFFFFFFFFGFFFFGGGGGGGGGFFGGGGGGGGGGGGE>F?FDGFGGGGGGGGGGGGGGGGGGGGGGGDGGGGGGGGGGGGGGGGGGGGGGGGGGGGFFE,GGGGGGGGGGGGGGGGGGGGGGGGGGGGGGGGGGGGGGGGGGGGGGGGGGGGGGGGGGGGGGGGGGGGGGGGGGGGGGGGGG
@CGRNA2_51
TGGGGAATATTGCACAATGGGCGCAAGCCTGATGCAGCGACGCCGCGTGGGGGATGAAGGCCTTCGGGTTGTAAACTCCTTTCGCTACCGACGAAGCCCCTTGGGGTGACGGTAGGTGGAGAAGAAGCACCGGCTAACTACGTGCCAGCAGCCGCGGTAATACGTAGGGTGCGAGCGTTGTCCGGATTTACTGGGCGTAAAGAGCTCGTAGGTGGTTTGTCGCGTCGTCTGTGAAATTCCGGGGCTTAACTCCGGGCGTGCAGGCGATACGGGCATAACTTGAGTGCTGTAGGGGTAACTGGAATTCCTGGTGTAGCGGTGGAATGCGCAGATATCAGGAGGAACACCGATGGCGAAGGCAGGTTACTGGGCAGTTACTGACGCTGAGGAGCGAAAGCATGGGTAGCGAACAGG
+
GGGGGGGGGGGGGGGGGGGGGGGGGGGGGGGGGGGGGGGGCGGGGGGECGGGGGGGGGGGGGGGGFGEEGGDGGGGGGGGGGFFGGGGGGGGGGGGG>FB<>FEEGGGGFGGEGGEGFGFGGGGGGGGGGGCEFGGGGGGGGGGGGGFGGGGDGGGGGECGGGGFFGGGGGGGGGGGGGGGGFEGEGGC#GGGGGFD65CF##>CDCFFGGFBFF>FF#FFB:60###FFFFF==F#FFFGFFCBGGDAABFFF?5CFFFFGGCDFD>?CFGGGGGGFFFFD6FGGGDGDD6D8DFEDGFFGFFCD?GFGGGGGEGEGF9GGGGGGEGFGGEGGGGGGGGGGGGGGFDGGGGGGGGGGGFDGGGFFFGGGFDGGGGGGGGDGGGGGGGGGGGGGF9GGGGGFGEGGGGGGGFGG
@CGRNA2_52
TGGGGAATATTGCACAATGGGCGCAAGCCTGATGCAGCGACGCCGCGTGGGGGATGAAGGCCTTCGGGTTGTAAACTCCTTTCGCTACCGACGAAGCCCCTTGGGGTGACGGTAGGTGGAGAAGAAGCACCGGCTAACTACGTGCCAGCAGCCGCGGTAATACGTAGGGTGCGAGCGTTGTCCGGATTTACTGGGCGTAAAGAGCTCGTAGGTGGTTTGTCGCGTCGTCTGTGAAATTCCGGGGCTTAACTCCGGGCGTGCAGGCGATACGGGCATAACTTGAGTGCTGTAGGGGTAACTGGAATTTCTGGTGTAGCGGTGGAATGCGCAGATATCAGGAGGAACACCGATGGCGAAGGCAGGTTACTGGGCAGTTACTGACGCTGAGGAGCGAAAGCATGGGTAGCGAACAGG
+
GGGGGGGGGFGGGDFGGGGGGGGGGGGGGGGGGGGGGGGGGGGGGGGFGEGGGGGGGGGGGGGGGGGGEGGGGGGGGGGGGGGGGGGGGGGGGGGGGGGGGECGGE:FGGGGEGGFGGDCGGGGGGGGGGGGGGGGGGGGGGFGGGGGGGGGEEC>EG#EGGCFFGGGGGGDGEGGGGGGGGGEGACGGGGGGGGGGGDGFBGFGG?DGGGFFFFFFFEF=>:>7>;#4EFFFFF?6>AFBBFFBFC>:<<CDGGA7GGGGGGGGGGEEGFCGGGGGGGGGFGGGGFDGGGGGFFFGGGGGGGF8GGGGGGGGGGGGGGGFGGGGGGGFGGGFFGGFGGDFGGGGGGGGGGGEGGGGGGGGGGGGGGGGGFAGGGFGGGGGGGGGGFEFGGGGGGGGGGGFGGGGGGGGFECGG
@CGRNA2_53
TGGGGAATATTGCACAATGGGCGCAAGCCTGATGCAGCGACGCCGCGTGGGGGATGAAGGCCTTCGGGTTGTAAACTCCTTTCGCTACCGACGAAGCCCCTTGGGGTGACGGTAGGTGGAGAAGAAGCACCGGCTAACTACGTGCCAGCAGCCGCGGTAATACGTAGGGTGCGAGCGTTGTCCGGATTTACTGGGCGTAAAGAGCTCGTAGGTGGTTTGTCGCGTCGTCTGTGAAATTCCGGGGCTTAACTCCGGGCGTGCAGGCGATACGGGCATAACTTGAGTGCTGTAGGGGTAACTGGAATTCCTGGTGTAGCGGTGGAATGCGCAGATATCAGGAGGAACACCGATGGCGAAGGCAGGTTACTGGGCAGTTACTGACGCTGAGGAGCGAAAGCATGGGTAGCGAACAGG
+
GGGGGGGGGGGGGGGGGGGGGGGGGGGGGGGGGGGGGGGGGGGGGGGGGGGGGGGGGGGGGGGGGGGGGGGGGGGGGGGGGGGGGGGGGDGGGGGGGGGGGGGGGGGGGGGGGGGGGGGGGGGGGGGGGGGGGGGGGGFCGGGGGGGGGGGGGGGGGCGGG##GGCFCCFGGG#GGGGGEGFGGGGG#FFGFDD4FDGGGFFGFFGCDG:<DFFFEFFF#FFFE@D6)<@F#FFFFFEFFFFFFF>FGGGFFF?CFGGGGGGGGFGGGGGGGGGGFGGGGGGGFGGFGF?GGGGGGGGFGGFFFFFGGGGGGGGGGGGGGGGGGGEGGGGGGGGGGGGGGGFEFEGGGGGGGGGGGGGGGGGGGGGGGGGGGGGGGGGGGGGGGGFGGGGGGGGGGGGGGGGGGGGGGGGGGGG
@CGRNA2_54
TGGGGAATATTGCACAATGGGCGCAAGCCTGATGCAGCGACGCCGCGTGGGGGATGAAGGCCTTCGGGTTGTAAACTCCTTTCGCTACCGACGAAGCCCCGTGGGGTGATGGTAGGTGGAGAAGAAGCACCGGCTAACTACGTGACAGCAGCCGCGGTAATCCGTAGGGTGCGAGCGTTGTCCGGCTTTAGTGGGGGTAAAGAGCTCGTAGGTGGTTTGTCGCGTCGTCTGTGAAATTCCGGGGCTTAACTCCGGGCGTGCCGGCGATACGGGCATAACTTGAGTGCTGTAGGGGTAACTGGAATTCCTGGTGTAGCGGTGGAATGCGCAGATATCAGGAGGAACACCGATGGCGAAGGCAGGTTACTGGGCAGTTACTGACGCTGAGGAGCGAAAGCATGGGTAGCGAACAGG
+
GGGGGGGGGGGGGGGGGGGGFGG@FGGGGGGGG9FGGG+CCGGGGGGGGDGGGGDFGGGGFGGGGGGCEEGGGGGC9,BFGGF=+C333FECCGGG@3D++@>**3F:F,37F37C;:CDD7>FG7F72,=<F7<F8722+;<9*=+?2<C**:*:8/1:+++:*;C:80*2C5F>?::82+2:8#::?C##934#5C/9#)#554C7/9C@7#F#>9398)0>:#0#*/4##+FFBBFB9#F=,999C;3#>#G?9??@3++>DDFEC==8FCC,C9GGGGGGFFDCGGED8A@,64;GGGGGGE=E88FCGGCGGGGGGGGGGGGFFGGGFGGDGGGGGGGGGGFCF7GGGGFFGGFF,<@E<8GFGGFGFGGGGGGGGGFGGGGGGCGGGFGGFE@GGGF7GGGFGGGGGG
@CGRNA2_55
TGGGGAATATTGCACAATGGGCGCAAGCCTGATGCAGCGACGCCGCGTGAGGGATGACGGCCTTCGGGTTGTAAACCTCTTTCAGCAGGGAAGAAGCGAAAGTGACGGTACCTGCAGAAGAAGCGCCGGCTAACTACGTGCCAGCAGCCGCGGTAATACGTAGGGCGCGGGCGTTGTCCGGAATTATTGGGCGTAAAGAGCTTGTAGGCGGTTTGTCGCGTCTGCTGTGAAAGCCCGGGGCTTAACCCCGGGTTTGCAGTGGGTACGGGCTAACTAGAGTGCAGTAGGGGAGACTGGAATTCCTGGTGTAGCGGTGAAATGCGCAGATATCAGGAGGAACACCAATGGCGAAGGCAGGTCTCTGGGCTGTAACTGACGCTGAGAAGCGAAAGCATGGGGAGCAAACAGG
+
CFEGGGGGGF,@9FFG<FCGGGDGCFGGFGG8EFFGCFDCEEEGDCEC@FC8F7?FEFGGGGDC@FDGGGGEDFGGG=FFGEFFDFCCFGC<B<,A<FFDGGFGGF=FCG@CFGGG<>FG7FGCFDCEEGGGGFEGGG8FGGCGF888CEDECGCEFD+*??CCCC8C5*:?C:C*C<,A=A>#8<:<0BC?D5A83?FFF?05;?2997D>#07>;@F>>BF7B*99AFFFFBFDB>GFDGGGGGGGGGFFGGG#GGGGGECGGGFFGGGFDGGGFFE=GFGGGGGGGGGGGGGGGGGGCGGGGGGEGGGGGGGGGGGGGGGGGGGGGGGGGFFGGGGGGGGGGGGGGGGGGGGGGGGGGGGGGGGGGGGFGGGEGGGGGGGGGGGGGGGGGGGGGGGGGGGGGGGGG
@CGRNA2_56
TGGGGAATATTGCACAATGGGCGCAAGCCTGATGCAGCGACGCCGCGTGAGGGATGACGGCCTTCGGGTTGTAAACCTCTTTCAGCAGGGAAGAAGCGAAAGTGACGGTACCTGCAGAAGAAGCGCCGGCTAACTACGTGCCAGCAGCCGCGGTAATACGTAGGGCGCGAGCGTTGTCCGGAATTATTGGGCGTAAAGAGCTTGTAGGCGGTTTGTCGCGTCTGCTGTGAAAGCCCGGGGCTTAACCCCGGGTTTGCAGTGGGTACGGGCTAACTAGAGTGCAGTAGGGGAGACTGGAATTCCTGGTGTAGCGGTGAAATGCGCAGATATCAGGAGGAACACCAATGGCGAAGGCAGGTCTCTGGGCTGTAACTGACGCTGAGAAGCGAAAGCATGGGGAGCAAACAGG
+
GGGGGGGGGGGGGGGGGAFGGGGGGGGGGGGGGGGGGGGGGGGGGGGGGEGGGGGGGGGGGGGGGGGGGGGGGGGGGGGGGGGGGGGGGGGGGGGGGGGGGGGGGGGGGGGGGGGGGGGFGGGGGGDGEGGGGGGDFGGGGGGGGGGGGEGGGGGGGGCFGGGGG#EDGCEGGGC88@FGDE=FGG#GGGFGG#GCCFGGFFF?FGGGGGGFF3>FFFFEFFFFFCFFFFFFAFFFEFFFGGGDDCGGGGFGF:CFCFFFGGGGECCGGFDB??#GGFDGGFFGGFGFCGGFD=GDGFE=7CF@GGFGEDGGEGGGGGEF@CFDFAFFEGGGGGFFFGFFEGDD@:FGGGGGGFFGGGGGGGGGGGCGGGGFF@GFGFGGGGGGGGGGFFGGGGGEGGGGGGGGGGGGG
@CGRNA2_57
TGGGGAATATTGCACAATGGGCGCAAGCCTGATGCAGCGACGCCGCGTGGGGGATGAAGGCCTTCGGGTTGTAAACTCCTTTCGCTACCGACGAAGCCCCTTGGGGTGACGGTAGGTGGAGAAGAAGCACCGGCTAACTACGTGCCAGCAGCCGCGGTAATACGTAGGGTGCGAGCGTTGTCCGGATTTACTGGGCGTAAAGAGCTCGTAGGTGGTTTGTCGCGTCGTCTGTGAAATTCCGGGGCTTAACTCCGGGCGTGCAGGCGATACGGGCATAACTTGAGTGCTGTAGGGGTAACTGGAATTCCTGGTGTAGCGGTGGAATGCGCAGATATCAGGAGGAACACCGATGGCGAAGGCAGGTTACTGGGCAGTTACTGACGCTGAGGAGCGAAAGCATGGGTAGCGAACAGG
+
GGGGGGGGGGGGGGGGGGGGGGGGGGGGGGGGGGGGGGGGGGGGGGGFFGGGGGGGGGGGGGGGGGGGGGGGGGFGGGGGGGGGGGGGGGGGGGGGGGGGDGGGGGGGGGGGGGGGGGGFFGGGGGGGGGGGEGGGGGGGGGGGGGGGGGGGGGGGGGGGGGGG<FGGGGGEGEGGGGGGGGGGGGGGF?FGGGGGGGGCFFGFGGGGGDGFBFFEFF@:BBFFEFFFE?89FFFFFFBFGFFGFGCFFFBGGGGDGGGGGGGFGGGGGGGGFFGGGGGGGGGFDCDGGGGGGGGGGGGFGGGGGGGGGGGGGGGGGGGGGGGGGGGGGGGGGGGGGGGGGGGGGGGGGGEEGGGGGGGGGGGGGGGGGGGGGGGGGGGGGGGGGGGGGGGGGGGGGGGGGGGGGGGGGGGGGG
@CGRNA2_58
TGGGGAATATTGCAAATGGGCGCAAGCCTGATGCAGCGACGCCGCGTGGGGGATGAAGGCCTTCGGGTTGTAAACTCCTTTCGCTACCGACGAAGCCCCTTGGGGTGACGGTAGGTGGAGAAGAAGCACCGGCTAACTACGTGCCAGCAGCCGCGGTAATACGTAGGGTGCGAGCGTTGTCCGGATTTACTGGGCGTAAAGAGCTCGTAGGTGGTTTGTCGCGTCGTCTGTGAAATTCCGGGGCTTAACTCCGGGCGTGCAGGCGATACGGGCATAACTTGAGTGCTGTAGGGGTAACTGGAATTCCTGGTGTAGCGGTGGAATGCGCAGATATCAGGAGGAACACCGATGGCGAAGGCAGGTTACTGGGCAGTTACTGACGCTGAGGAGCGAAAGCATGGGTAGCGAACAGG
+
DDFGGGGGGGGGGGGGGEGGGGGGGGGGGGFFGGGGGGGGGGGGGGCFGGGGGGGGGGGGGGGGGGGGDGGGGGGFGGGGGGGGGGGGGGGGGDGGGGGGGFCFGEGGGGGGGGGGGGGGGGGGGGFGGGGGGGGFGGGDGGGGGGGGFGGCG58C?GCGGGG<@EEGGGGGGGGGGGGGFCEEGG<?FGFGGGGGGGGGF#GFF;CDGGGFFFD@FEF=@#B2FDFEFE#FA@5>>DFGFFGCGGFDD6GDGD6?GGF?D?8=88@CGGGGGEDFDDD=+GGGFGGGFFFA8EDA=CGGGFFGGGGGGGGGGGGEGGEAGGGGGEGGGGGGFGCGGGGGGGGGGGGGGGGGFGGGGGGGGGGGGGGGGGFGGGGGGGGGGGGGGGGGGGGFGGFFGGGGGGGGGGGGGGGGG
@CGRNA2_59
TGGGGAATATTGCACAATGGGCGCAAGCCTGATGCAGCGACGCCGCGTGGGGGATGAAGGCCTTCGGGTTGTAAACTCCTTTCGCTACCGACGAAGCCCCTTGGGGTGACGGTAGGTGGAGAAGAAGCACCGGCTAACTACGTGCCAGCAGCCGCGGTAATACGTAGGGTGCGAGCGTTGTCCGGATTTACTGGGCGTAAAGAGCTCGTAGGTGGTTTGTCGCGTCGTCTGTGAAATTCCGGGGCTTAACTCCGGGCGTGCAGGCGATACGGGCATAACTTGAGTGCTGTAGGGGTAACTGGAATTCCTGGTGTAGCGGTGGAATGCGCAGATATCAGGAGGAACACCGATGGCGAAGGCAGGTTACTGGGCAGTTACTGACGCTGAGGAGCGAAAGCATGGGTAGCGAACAGG
+
GGGGGGGGGGGGGGGDFFEGGGGGGGGGGGGGGGGGGGEFGGGGGGGEEGGGGGGEFGGGGGGGGGGGGGEFFFFGGGGFGFFDCFDGGGGGDGGGGCEGGFFGGGEEGGGDBGGGG?F:FFGGGGGGGGFGCGGGGGGGGGGGGGGGGGGFGGGEG>EGGGGG#CGGGGGC?CB>FEC9AFGGGEGA9FF*>FFGGCDCAFCBFCCG0?FF=FF#FFBFFFF@B:70BE@:>CFFEFEDCFFGFGCFFGFDGGGA?#GGFGGECFGGGGGGGGGFDCGF?D?8CGFCDCGGGGGFGGGGFGGGGGDFFFFGE88EGGGFFFGGGGEEE@A;;9GFFFFGGFC@DEF@FCEGFDAEFEFDGGGGGGGGGFFCDGGGEGGGGGGFGGFGFGEEGGGFE@GGGF@,DGDGGGGGGF
@CGRNA2_60
TGGGGAATATTGCACAATGGGCGCAAGCCTGATGCAGCGACGCCGCGTGGGGGATGAAGGCCTTCGGGTTGTAAACTCCTTTCGCTACCGACGAAGCCCCTTGGGGTGACGGTAGGTGGAGAAGAAGCACCGGCTAACTACGTGCCAGCAGCCGCGGTAATACGTAGGGTGCGAGCGTTGTCCGGATTTACTGGGCGTAAAGAGCTCGTAGGTGGTTTGTCGCGTCGTCTGTGAAATTCCGGGGCTTAACTCCGGGCGTGCAGGCGATACGGGCATAACTTGAGTGCTGTAGGGGTAACTGGAATTCCTGGTGTAGCGGTGGAATGCGCAGATATCAGGAGGAACACCGATGGCGAAGGCAGGTTACTGGGCAGTTACTGACGCTGAGGAGCGAAAGCATGGGTAGCGAACAGG
+
FFGGGGGGGGGFEFGGGGGGGGGGGGGGGGGDFGGGGGEGGGGGGGG:FGGGGGGGGGGGGGGGGGGGGGGGGGGGGGDGGGEEGGGGGGGGGGGGGGGGG<FFFGEGFFGGFCGGGGGGGGCFFGGGGGGGGG7FEEGFGGGGGGGGGGGG#G#EE#EEGGGG#GCGGFGDEEEEEEGGGGGCE5;?CFDGFF<:>9><>FDFGGFGGGGBFFF@:FEF=<5BFE>;@??AFFFFD>FFGFFFFFGFGDA@?DGBBFFGF#DE=FFEGGGGGCFFCFFDFGGGGGFFD=E8GFD;FFFFGFGCGFGGGGGGGGGGGGECGGGECGGGGGFGDGGGGGFFGF?:FGGGGEGGGGGGGGGGFGGGGGGGGGGFGGGGGGGGEGGFDF8GG@GGGGGGGFGGGGGGFGEFGGGGGG
@CGRNA2_61
TGGGGAATATTGCACAATGGGCGCAAGCCTGATGCAGCGACGCCGCGTGGGGGATGAAGGCCTTCGGGTTGTAAACTCCTTTCGCTACCGACGAAGCCCCTTGGGGTGACGGTAGGTGGAGAAGAAGCACCGGCTAACTACGTGCCAGCAGCCGCGGTAATACGTAGGGTGCGAGCGTTGTCCGGATTTACTGGGCGTAAAGAGCTCGTAGGTGGTTTGTCGCGTCGTCTGTGAAATTCCGGGGCTTAACTCCGGGCGTGCAGGCGATACGGGCATAACTTGAGTGCTGTAGGGGTAACTGGAATTCCTGGTGTAGCGGTGGAATGCGCAGATATCAGGAGGAGCACCGATGGCGAAGGCAGGTTACTGGGCAGTTACTGACGCTGAGGAGCGAAAGCATGGGTAGCGAACAGG
+
GGGGGGGGGGGGGGGGGGGGGGGGGGGGGGGGGGGGGGGGGGGGGGGGGGGGGGGGGGGGGGGGGGGGGGGGGGGGGGGGGGGGGGGGGGGGGGGGGGGGGGGGGGGGGGGGGFGGGGGGGGGGGGGGGGGGGGGGGGGGGGGGGGGGGGGGGGGGGGGGGFGGGGGGGGGGGGGGGGGGGGGGCDEGGGGGGGGGGGGGFFGFGGGGGGGFFFFFFFFFFF@EBFFFFFFFFFFFFFFFFFFGFGGGDFFGGGGFGGFFFFGFFGGGGGGGGGFCFGGGGGGGGGGGGGGGGGGGGGGGGGGGDGGGGGGGGGGGEGGGGGGGGGGGGGGGFGGGGGGGGFGGGGGGGGGGGGGGGGGGGGGGGGGGGGGGGGGGGGGGGGGGGGGGGGGGGGGGGEGGGGGGGGGGGGGGGG
@CGRNA2_62
TGGGGAATATTGCACAATGGGCGCAAGCCTGATGCAGCGACGCCGCGTGAGGGATGACGGCCTTCGGGTTGTAAACCTCTTTCAGCAGGGAAGAAGCGAAAGTGACGGTACCTGCAGAAGAAGCGCCGGCTAACTACGTGCCAGCAGCCGCGGTAATACGTAGGGCGCGAGCGTTGTCCGGAATTATTGGGCGTAAAGAGCTTGTAGGCGGTTTGTCGCGTCTGCTGTGAAAGCCCGGGGCTTAACCCCGGGTTTGCAGTGGGTACGGGCTAACTAGAGTGCAGTAGGGGAGACTGGAATTCCTGGTGTAGCGGTGAAATGCGCAGATATCAGGAGGAACACCAATGGCGAAGGCAGGTCTCTGGGCTGTAACTGACGCTGAGAAGCGAAAGCATGGGGAGCAAACAGG
+
FGGGGEGFFFGGF<FGGFGGGGGGGGGGGGGGGGGGFGGGGGGGGGGECEGGGGGGGGGGEE=FGGCGFGGGGGGGGGEGGDEECFGGGGGGGGGGGGGGGGFGGGGGEC<CGDFFEGGGGGGGGGGEFGGGGG?CFCFFFCCEGGGFGGGGGGGCGGGGFFC5CGGE##E#EFEECEFGG*<>?3CFFFGGGDGGFFFG@FF##DGG6DG@<45:95FEDBFFF??#9FF@?BFGDFGFGGGGD@6GGGD?GGF:DGGF9GGGGGFGGGEFFDGCFGFGGGFD=,DFE;=2,EC9GFGGE@GGGFGGC>C@,9GGFDGC7GGGGEFFCFFGGGFEFF=@<=CD@GGGGGGFGF@BDFFFCFEBDGFGFFGGGGGFGGGGGFGGFFCF9E<,GGGGGGGGGGGGFGGGG
@CGRNA2_63
TGGGGAATATTGCACAATGGGCGCAAGCCTGATGCAGCGACGCCGCGTGGGGGATGAAGGCCTTCGGGTTGTAAACTCCTTTCGCTACCGACGAAGCCCCTTGGGGTGACGGTAGGTGGAGAAGAAGCACCGGCTAACTACGTGCCAGCAGCCGCGGTAATACGTAGGGTGCGAGCGTTGTCCGGATTTACTGGGCGTAAAGAGCTCGTAGGTGGTTTGTCGCGTCGTCTGTGAAATTCCGGGGCTTAACTCCGGGCGTGCAGGCGATACGGGCATAACGTGAGTGCTGTAGGGGTAAATGGAATTCCTGGTGTAGCGGTGGAATGCGCAGATATCAGGAGGAACACCGATGGCGAAGGCAGGTTACTGGGCAGTTACTGACGCTGAGGAGCGAAAGCATGGGTAGCGAACAGG
+
E<FGEFGGFGGFGGGGGGGCFCGGDGEDGGGFF<FFCF@FGEGEGGGFFFF7>@:=AF9AFGFCDFC@FGGGGGFCFFGFFGF:=F>BFCEGEEDFGCFGGGGGGGGGGGGD7FFB><F*D7CFFFG,FFGG:FG7EGFGGGGGGG9FGGGCC8EGGCEC?@CFCFFE*;CCCGGDGEEC?EGE**2:9CFDC4DCCDC*;*:5*2>D##<:>5::527<797F@;>A566B=4#F#FAFF:9C9:7D>C5>C?>916FCC?:A+@,=@ECD8@?F?=?8GF6DFD==++8+GFE=3,,7,ECGGFCEB@89@8@8CGFFFE+@F@+=BGGF9F9GGF5EFE:FCB,CF?:CFA?9GFFGFGGGGFGFFGFFFAGGFF,EFGFDDF@EFFC@GFGFF8FF,C:GGEFCFFGFFG
@CGRNA2_64
TGGGGAATATTGCACAATGGGCGCAAGCCTGATGCAGCGACGCCGCGTGAGGGATGACGGCCTTCGGGTTGTAAACCTCTTTCAGCAGGGAAGAAGCGAAAGTGACGGTACCTGCAGAAGAAGCGCCGGCTAACTACGTGCCAGCAGCCGCGGTAATACGTAGGGCGCGAGCGTTGTCCGGAATTATTGGGCGTAAAGAGCTTGTAGGCGGTTTGTCGCGTCTGCTGTGAAAGCCCGGGGCTTAACTCCGGGCGTGCAGGCGATACGGGCATAACTTGAGTGCTGTAGGGGTAACTGGAATTCCTGGTGTAGCGGTGGAATGCGCAGATATCAGGAGGAACACCGATGGCGAAGGCAGGTTACTGGGCAGTTACTGACGCTGAGGAGCGAAAGCATGGGTAGCGAACAGG
+
GGGGGGGGGGGGGGGGGGGGGGGGGGGGGGGGGGGGGGGGGGGGGGGFGGGGGGGGGGGGGGGGGGGGGGGGGGGGGGGGGGGGGGGGGGGGGGGFGGGGGGGGGGGGGGGGGGGGGGGGGGGGGGGGGGGGGGGGFGGGGGGGGGGGGGGGGEGGGGGGGGGGCGGGGGGGGEEFGGGGGFFGCGGG>EGGGGGDFGGGFFGFGFFFDDG@DFF>?DFF@BFFFFFFFFFFFFDFGFFGFGGGGDDGGGGFGGGGF?DGGGGGGGGGF?GGGGGGGGGGGGGGGGGGGGGGGGGGGGGGGGGGGGGGGGGGGGGGGGGGGGGGGGGGGFFGGGGGGGGGGFGGGGGGGGGGGGGGGGGGGGGGGGGGGGGGGGGGGGGGGGGGGGGGGGGGGGGGGGGGGGGGGGGGGG
@CGRNA2_65
TGGGGAATATTGCACAATGGGCGCAAGCCTGATGCAGCGACGCCGCGTGGGGGATGAAGGCCTTCGGGTTGTAAACTCCTTTCGCTACCGACGAAGCCCCTTGGGGTGACGGTAGGTGGAGAAGAAGCACCGGCTAACTACGTGCCAGCAGCCGCGGTAATACGTAGGGTGCGAGCGTTGTCCGGATTTACTGGGCGTAAAGAGCTCGTAGGTGGTTTGTCGCGTCGTCTGTGAAATTCCGGGGCTTAACTCCGGGCGTGCAGGCGATACGGGCATAACTTGAGTGCTGTAGGGGTAACTGGAATTCCTGGTGTAGCGGTGGAATGCGCAGATATCAGGAGGAACACCGATGGCGAAGGCAGGTTACTGGGCAGTTACTGACGCTGAGGAGCGAAAGCATGGGTAGCGAACAGG
+
FGGGGGGGGGGGGGGGGGGGGGGGGGGGGGGGGGGGGGGGGGGGGGGFGGGGGGGGGGGGGGGGGGGGGGGGGGGGGGGGGGGGGGGGGGGGGGGGGGGGGGGGGGGGGGGGGGGGGGGGGGGGGGGGGGGGGGGGGGGGGGGGGGGGGGGGGGGGGGGGGGGGGGGGG#GGGCEGGGGGGGGGGGGGGGGGGGGGGDGGFFDFGGGGFFFFFFFFFFFFFFFF>FFFFFB@FFFFFFFFDFFFFFGFGGGGDGGFFFFFFGGGGFGGGEFFFF#FGGGGGDFGGGGGGGGGGGGGGGGGGGGGGGGGGGGGDGGGGGGGDGGGGGGGGGGGGGGGGGGGGGGGGGGGGGGGGGGGGGGGGGGGGGGGGGGGGGGGGGGGGGGGGGGGGGGGGGFGGGGGGGGGGGGGGGGGGG
@CGRNA2_66
TGGGGAATATTGCACAATGGGCGCAAGCCTGATGCAGCGACGCCGCGTGGGGGATGAAGGCCTTCGGGTTGTAAACTCCTTTCGCTACCGACGAAGCCCCTTGGGGTGACGGTAGGTGGAGAAGAAGCACCGGCTAACTACGTGCCAGCAGCCGCGGTAATACGTAGGGTGCGAGCGTTGTCCGGATTTACTGGGCGTAAAGAGCTCGTAGGTGGTTTGTCGCGTCGTCTGTGAAATTCCGGGGCTTAACTCCGGGCGTGCAGGCGATACGGGCATAACTTGAGTGCTGTAGGGGTAACTGGAATTCCTGGTGTAGCGGTGGAATGCGCAGATATCAGGAGGAACACCGATGGCGAAGGCAGGTTACTGGGCAGTTACTGACGCTGAGGAGCGAAAGCATGGGTAGCGAACAGG
+
FGGGGGGGGGGGGGGGGGGGGGGGGGGGGGGGGGGGGGGGGGGGGGGCFEGGGGGGGGGGGFGGGGGGGGGGGGGGGGGFGGGGGGGGGGGGGGGGGGGGGGGGGGGGGGGGGGGGGGGGGGGGGGGGGGGGGGGGGGGGGGGGGGGGGGG#GGGGGGGGGGGGFFGCEFDGGDGGG?GGGGGGGGGGGFFBF;FFGGGDFFGFGGGGGGGFFFFDFFFFFFFF>DBFFFFFFFFFDFEFGFFGFGF?FFDDGGGFGGGFFGGGGGFFGGFGFDGGGGGFGGGGGGGGGGGGGGGGGGGGGGGGFGGGGGGGGGGGGGGGGGGGGGGGGGGGGGCGGGGGGGGGGGGGGGGGGGGGGGGGGGGGGGGGGGGGGGGGGGGGFGGGFGFGGGGGGGFACGGGGGGGGGGGGGGGGG
@CGRNA2_67
TGGGGAATATTGCACAATGGGCGCAAGCCTGATGCAGCGACGCCGCGTGGGGGATGAAGGCCTTCGGGTTGTAAACTCCTTTCGCTACCGACGAAGCCCCTTGGGGTGACGGTAGGTGGAGAAGAAGCACCGGCTAACTACGTGCCAGCAGCCGCGGTAATACGTAGGGTGCGAGCGTTGTCCGGATTTACTGGGCGTAAAGAGCTCGTAGGTGGTTTGTCGCGTCGTCTGTGAAATTCCGGGGCTTAACTCCGGGCGTGCAGGCGATACGGGCATAACTTGAGTGCTGTAGGGGTAACTGGAATTCCTGGTGTAGCGGTGGAATGCGCAGATATCAGGAGGAACACCGATGGCGAAGGCAGGTTACTGGGCAGTTACTGACGCTGAGGAGCGAAAGCATGGGTAGCGAACAGG
+
GGGGGGGGGGGGGGGGGGGGGGGGGGGGGGGGGGGGGGGGGGGGGGGGGGGGGGGGGGGGGGGGGGGGGGGGGGGGGGGGGGGGGGGGGGGGGGGGGGGGGGGGGGGGGGGGGGGGGGGGGGGGGGGGGGGGGGGGGGGGGGGGGGGGGGGGGGGGGGGGGGGGGGGGGGGGGGGGGGGGGGGGGGGGGGGGGGGGGGGGFFGFGGGGFFGFFFF3FFFFFFFFFFFEFECFFFFFFFFFDFFGFGGGGGDGGGFFGGGGGGDE6GGGGGGGGG#GGGGGGGGGGGGFGGGGGGGGGGGGGGGGGGGGGGGGGGGGGGGGGGGGGGGGGFGGGGGGGGGGGGGGGGGGGGGGGGGGGGGGGGGGGGGGGGGGGGGGGGGGGGGGGGGGGGGGGGGGGGGGGGGGGGGGGGGGGG
@CGRNA2_68
TGGGGAATATTGCACAATGGGCGCAAGCCTGATGCAGCGACGCCGCGTGGGGGATGAAGGCCTTCGGGTTGTAAACTCCTTTCGCTACCGACGAAGCCCCTTGGGGTGACGGTAGGTGGAGAAGAAGCACCGGCTAACTACGTGCCAGCAGCCGCGGTAATACGTAGGGTGCGAGCGTTGTCCGGATTTACTGGGCGTAAAGAGCTCGTAGGTGGTTTGTCGCGTCGTCTGTGAAATTCCGGGGCTTAACTCCGGGCGTGCAGGCGATACGGGCATAACTTGAGTGCTGTAGGGGTAACTGGAATTCCTGGTGTAGCGGTGGAATGCGCAGATATCAGGAGGAACACCGATGGCGAAGGCAGGTTACTGGGCAGTTACTGACGCTGAGGAGCGAAAGCATGGGTAGCGAACAGG
+
GGGGGGGGGGGGGEFGGGGGFGGGDGGGGGGGFGGGGGEGGGG>FGGGGEEGGGGGGGGGGGGGGGGGGGGGGGGGGGFFFGFCFGGGGGEGGGGGD@@CGEC>BC:*6@FGFGGCGFGFFCGEGGGGGEEFCEGGGGEGF8ECFCGF@FGGGGGGG?EEGGGG#:CECAEEE#G5=EEGG#GGG#C:CFGGGGCDDDCGFF#FFCFGDGGFFFF>B>EFFE>>D2DF>:?#@=A?9B>FGFCFFD;700.DCCGBDD=>B=CECFD81=CGD9=F?GFFFFGGGGFF6CGFDAGGGDGGGGGFGGGCGFGGGGGGGGGGGGGGGGGGGGGGFGGGGGGGGGGGGEGGGGGGGGGGGGGGGGGGGGGGGFEEFGGGGDGGGGGGGGGGGGGGGGFGGGEFGGGGGGGGGGGGGG
@CGRNA2_69
TGGGGAATATTGCACAATGGGCGCAAGCCTGATGCAGCGACGCCGCGTGGGGGATGAAGGCCTTCGGGTTGTAAACTCCTTTCGCTACCGACGAAGCCCCTTGGGGTGACGGTAGGTGGAGAAGAAGCACCGGCTAACTACGTGCCAGCAGCCGCGGTAATACGTAGGGTGCGAGCGTTGTCCGGATTTACTGGGCGTAAAGAGCTCGTAGGTGGTTTGTCGCGTCGTCTGTGAAATTCCGGGGCTTAACTCCGGGCGTGCAGGCGATACGGGCATAACTTGAGTGCTGTAGGGGTAACTGGAATTCCTGGTGTAGCGGTGGAATGCGCAGATATCAGGAGGAACACCGATGGCGAAGGCAGGTTACTGGGCAGTTACTGACGCTGAGGAGCGAAAGCATGGGTAGCGAACAGG
+
GGGGGGGGGGGGGGGGGGGGGGGGGGGGGGGGGGGGGGGGGGGGGGGFGGGGGGGGGGGGGGGGGGGGGGGGGGGGGGGGGGGGGGGGGGGGGGGGGGGGFGGGGGGGGGEGGGGGGGGGGGGGGGGGGGGGGGGGGGGGGGGGGGGGGGGGGGGGGEGGGGGG6@CCG#GDEGGGGEGGGGGGGAB>EFGGGG9DC9#DFFG@FGGGGGGFFFFF#FFFFFFFEFFFFFAFFFFFBEBFD@BFFGF?DD>GGGGFGGDGD?DDGFCGGGGCD8GGGGGGGGGGGGGGGGGGGGGGGGGGGGGGGGGGGGGGGDEGGGGGGFGGGGGGGGGGGFGGGGGGGGGGGGGGGGGGGGGGGGGGGGGGGGGGGGGGGGGGGGGGGGGGGGGGGGGGGGGGGGGGGGGGGGGGGGGGGG
@CGRNA2_70
TGGGGAATATTGCACAATGGGCGCAAGCCTGATGCAGCGACGCCGCGTGAGGGATGACGGCCTTCGGGTTGTAAACCTCTTTCAGCAGGGAAGAAGCGAAAGTGACGGTACCTGCAGAAGAAGCGCCGGCTAACTACGTGCCAGCAGCCGCGGTAATACGTAGGGCGCGAGCGTTGTCCGGAATTATTGGGCGTAAAGAGCTTGTAGGCGGTTTGTCGCGTCTGCTGTGAAAGCCCGGGGCTTAACCCCGGGTTTGCAGTGGGTACGGGCTAACTAGAGTGCAGTAGGGGAGACTGGAATTCCTGGTGTAGCGGTGAAATGCGCAGATATCAGGAGGAACACCAATGGCGAAGGCAGGTCTCTGGGCTGTAACTGACGCTGAGAAGCGAAAGCATGGGGAGCAAACAGG
+
GGGGGGGGGGGGGGGGGGGGGGGGGGGGGGGGGGGGGGGGGGGGGGGGGGGGGDGGGGGGGGGGGGGGGGGGGGGGGGGGGGGGGGGGGGGGGGGGGGGGGGGGGGGGGGGGGGGGGGGGGGGGGGGGGGGGGGGGGGGGGGGGGGGGGGGGGGGGG#GG#FGGDGEGGGGGGEGEGGGGG:C#GG#GGGFFDGGGGGGG@F<FGGGGGGGFDFFFFEFFBDFBFCFFFFFFFEDFFFGFGFFFDCC:GD?FGDGGGFEGGGGDGGGGGGFGGGGGGGGGGFFGGGGGGGGGGGGGGGGGGGFGGGGGGGGGGGGGGGGGGGGGGGGGGGGGGGGGGGGFGGGGGGGGGGGGFGFGGGEGGGFGGGFGGGGGGGGGGGGGGGGGGGGGGGGGGGGGGGGGGFGGGGGGG
@CGRNA2_71
TGGGGAATATTGCACAATGGGCGCAAGCCTGATGCAGCGACGCCGCGTGGGGGATGAAGGCCTTCGGGTTGTAAACTCCTTTCGCTACCGACGAAGCCCCTTGGGGTGACGGTAGGTGGAGAAGAAGCACCGGCTAACTACGTGCCAGCAGCCGCGGTAATACGTAGGGTGCGAGCGTTGTCCGGATTTACTGGGCGTAAAGAGCTCGTAGGTGGTTTGTCGCGTCGTCTGTGAAATTCCGGGGCTTAACTCCGGGCGTGCAGGCGATACGGGCATAACTTGAGTGCTGTAGGGGTAACTGGAATTCCTGGTGTAGCGGTGGAATGCGCAGATATCAGGAGGAACACCGATGGCGAAGGCAGGTTACTGGGCAGTTACTGACGCTGAGGAGCGAAAGCATGGGTAGCGAACAGG
+
GGGGGGGGGGGGGGGGGGGGGGGGGGGGGGGGGGGGGGGGGGGGGGGEGGGGGGGGGGGGGGGGGGGGGGGGGGGGGGGGGGGGGGGGGGGGGGGGGGGGGGGGGGGGGGGGGGGGGGGGGGGGGGGGGGGGGGGGGGGGGGGGGGGGGGGG#GGGGGGGGGGGGGGGGGGGGGGGGGGGGGGGGG#GGFGGGGGGGGGG>FGFGGGGGGGFFFFEFFFF?FFFFEDFEFFFFC@FFFFFFFFFFGGGFFGGGGGF?GGGGGGGGGGGGDDDD8GGGDDFGGGGFGGGGGFGGGGGGGGGGGGGGGGGGFGGGGGGGGGFGGGGGGGGGGGGGGGGGGGGGGGGGGGGGGGGGGGGGGGGGGGGGGGGGGGGGGGGGGGGGGGGGGGGGGGGGGGGGGGGGGGGGGGGGGGGGG
@CGRNA2_72
TGGGGAATATTGCACAATGGGCGCAAGCCTGATGCAGCGACGCCGCGTGGGGGATGAAGGCCTTCGGGTTGTAAACTCCTTTCGCTACCGACGAAGCCCCTTGGGGTGACGGTAGGTGGAGAAGAAGCACCGGCTAACTACGTGCCAGCAGCCGCGGTAATACGTAGGGTGCGAGCGTTGTCCGGATTTACTGGGCGTAAAGAGCTCGTAGGTGGTTTGTCGCGTCGTCTGTGAAATTCCGGGGCTTAACTCCGGGCGTGCAGGCGATACGGGCATAACTTGAGTGCTGTAGGGGTAACTGGAATTCCTGGTGTAGCGGTGGAATGCGCAGATATCAGGAGGAACACCGATGGCGAAGGCAGGTTACTGGGCAGTTACTGACGCTGAGGAGCGAAAGCATGGGTAGCGAACAGG
+
F@FFFFGGGGGGGCFFFGGGGGGGCGGGGGGGFFGGFGDCBFFGEGGEGGGGG@FEGGGGGGGGGGGGGGGGGGGGGGGGGGGEGGGGGGGGGEGGEGFG<CFFGGGGGGDFFFGGGGCCGGGGGGGGGGGGGGGCFGGGCGGFFEGGGG6CGGGGGDGGGCGGGGGDEGGGGDGGGGGGGGGEG8EGGGG#GGGGGG<*A:DFFG:<CDGEFFF5>FDFFBFF#BEFFFCFF@=A??6FG>A>>FFFD<:G>DFBFBFGGGDCGGFCGDFDE8DE8C???GGFCDDFFFGGFGGGGEGEGGDE8GGFFE8GCECDGGGDDE@GEGGFFGGGGFCGGGGDGFEGFGGGGFGGGGGGGGFCGEF<GFGGGGGFGGGGGGGGGGGGFGFGGEGGGGCGGGGFGGGGGGGGGGGGGG
@CGRNA2_73
GTGATGGCTCAAGTACCTGGGTCCCTGTGCCCCATGTGGGAGACCCCAATGGAGTTCTGGGCTCCTGGCTTTGGCCTGGCCCAGCCCTGCCTGTTGTAGACAAAAGGGAGTAAACCAGATGATAGAAGATTTTTGTCTCTCCACCTTTCAAATAAAATGAAAGTAGATTTAAAAACATTTTTTTGAAAAAAGGAAGACAGGATCAATAAAATGTGGAAACCAAAATACATATAGGCAAGTAGCAACAGT
+
@@6FEGFGFFGGGGGGFFGG?C@FFGFGECFDFCEEFCFG#GEDGEGGGGDGFGGFGGGFECGG@FGCFFCFFFGGFCDFEF@?FFGBEFEFFEFFGGEGFEAGGFFFEGCFGGFGGGGFFDFGGGGGGGFFGGGGEEEDGGFFGGGGFFEGGGGFGCFGGFGBDEGFGGGGGGGGGGGFFGGECGGFEFCGGGGGEFFGGFGFGFFCGGGFGFGGFFFFFFFFFFFFFFF;CGGGGGGGGGGGGGGFG
@CGRNA2_74
TGGGGAATATTGCACAATGGGCGCAAGCCTGATGCAGCGACGCCGCGTGGGGGATGAAGGCCTTCGGGTTGTAAACTCCTTTCGCTACCGACGAAGCCCCTTGGGGTGACGGTAGGTGGAGAAGAAGCACCGGCTAACTACGTGCCAGCAGCCGCGGTAATACGTAGGGTGCGAGCGTTGTCCGGATTTACTGGGCGTAAAGAGCTCGTAGGTGGTTTGTCGCGTCGTCTGTGAAATTCCGGGGCTTAACTCCGGGCGTGCAGGCGATACGGGCATAACTTGAGTGCTGTAGGGGTAACTGGAATTCCTGGTGTAGCGGTGGAATGCGCAGATATCAGGAGGAACACCGATGGCGAAGGCAGGTTACTGGGCAGTTACTGACGCTGAGGAGCGAAAGCATGGGTAGCGAACAGG
+
GGGGGGGGGGGGGGGGGGGGGGGGGGGGGGGFGGGGGGGGGGGGGGGFGGGGGGGGGGGGGGGGGGGGGGGGGGGGGGGGGGGGGGGGGGGGGGGGGGGGGGGGGGGGGGGGGGGGGGGGGGGGGGGGGGGGGGDGGGGGGGGDGGGGCGGGGGGGGGGGGGGG#GGGGCGGGGGDGGGGGGGGGEGGFGGGGGGGGGGGFFGFGGGDDGGFFFFEFFFFFFFF@BFAEEEFFFFFEFF@D>FFFFFCFCADGGFDCD>BDGGGGGFCFGGFGGGGGGFGGGGFGGGGCDFGGFGGGGGGGGGEFGGGGFGGGGGGGGGGFGGGGGGGGGGGGGGGGGFGGGGGGGGGGGGGGGGFCGGGGGGGGGGGGGGGGGGGGGGGGGGGGGGGGGGGGGGGGGGGGGGGGGGGGGGGGG
@CGRNA2_75
TGGGGAATATTGCACAATGGGCGCAAGCCTGATGCAGCGACGCCGCGTGGGGGATGAAGGCCTTCGGGTTGTAAACTCCTTTCGCTACCGACGAAGCCCCTTGGGGTGACGGTAGGTGGAGAAGAAGCACCGGCTAACTACGTGCCAGCAGCCGCGGTAATACGTAGGGTGCGAGCGTTGTCCGGATTTACTGGGCGTAAAGAGCTCGTAGGTGGTTTGTCGCGTCGTCTGTGAAATTCCGGGGCTTAACTCCGGGCGTGCAGGCGATACGGGCATAACTTGAGTGCTGTAGGGGTAACTGGAATTCCTGGTGTAGCGGTGGAATGCGCAGATATCAGGAGGAACGCCGATGGCGAAGGCAGGTTACTGGGCAGTTACTGACGCTGAGGAGCGAAAGCATGGGTAGCGAACAGG
+
GGCGGDFGGFGGGFFGGGGGFC7FEGGGGGG@C,CFCFGGDEGGG>FCFGGCCF=CAF<FGFGFGGGCEEG4BFFFF?FFGGFGDE=@FGG@FFEDCFG@+DFC,C@B:F@FFGGFGGGFGCFC,><7CFECFGGEFGGGGGCFGFFGFGGFGDGEGCGGGGGG9?EEDFCCE58CGGDG#GGGGG8=FFDGFGG<CD3C#FGFC#C<#7C3@F>73.77FEF5BFBE>F?=F897=A<B>FFFB=3CGDGGGGGFFCFF?C<8;FECC===FCFECFD8CD=8GGFGD8+?D8DADD@;7,>,8ECEBGGFEE=ECE:;GGGEGGGCGFFFA9CCF?9FE?44@+@:E@F:?4<C,@<B5,GF9F8EECFFECEEF7GF@C@GFE<FD7EEE<GF?EFGFF@CCCBGFFGGGG
@CGRNA2_76
TGGGGAATATTGCACAATGGGCGCAAGCCTGATGCAGCGACGCCGCGTGGGGGATGAAGGCCTTCGGGTTGTAAACTCCTTTCGCTACCGACGAAGCCCCTTGGGGTGACGGTAGGTGGAGAAGAAGCACCGGCTAACTACGTGCCAGCAGCCGCGGTAATACGTAGGGTGCGAGCGTTGTCCGGATTTACTGGGCGTAAAGAGCTCGTAGGTGGTTTGTCGCGTCGTCTGTGAAATTCCGGGGCTTAACTCCGGGCGTGCAGGCGGTACGGGCAGGACTGGAGTGCGGTAGGGGTAACTGGGATTCCGGGTGTAGCGGTGGAATGCGCAGATATCAGGAGGAACACCGATGGCGAAGGCAGGTTACTGGGCAGTTACTGACGCTGAGGAGCGAAAGCATGGGTAGCGAACAGG
+
EFGGGGGGGGGGGGGGEGGGFGGGGGGGGEDGF<FGCF7FG@FE=EGGGGDGG:C?FGFGGG<FFFCFGGCFFGGFGDFGFGGGGGGGFECC=CFG+@<7<,@FFG7CFGEF>FGCFGCG7F@FC7:C<FF:CGGG@8C<2BBCFFGGC@FGCC8EC**10AEF@C8EEEGDGG5EGCEEE@FEC88?6EGGG:4CG<5>5=7>FGGG9DFFFFFDFF:F?D5@.)..7:8=4>A:=FAF>#49>?BFF##BBFFF#0>BF97@0++1+>8FF?6,+C=2+=+C8?=+0+=6,DE;E4CE86,@+84++,GECCEGEE,FE;@,+8+FEFEA,A,=<CAC<E7F=,?7B,CF4,F?C,48GFA@CFFGF<FGGFCGF7GGFFDFFAC>GGGFAFC<FFDCFFGEDFEDFC6,FE
@CGRNA2_77
TGGGGAATATTGCACAATGGGCGCAAGCCTGATGCAGCGACGCCGCGTGGGGGATGAAGGCCTTCGGGTTGTAAACTCCTTTCGCTACCGACGAAGCCCCTTGGGGTGACGGTAGGTGGAGAAGAAGCACCGGCTAACTACGTGCCAGCAGCCGCGGTAATACGTAGGGTGCGAGCGTTGTCCGGATTTACTGGGCGTAAAGAGCTCGTAGGTGGTTTGTCGCGTCGTCTGTGAAATTCCGGGGCTTAACTCCGGGCGTGCAGGCGATACGGGCATAACTTGGGTGCTGTAGGGGTAACTGGAATTCCTGGTGTAGCGGTGGAATGCGCAGATATCAGGAGGAACACCGATGGCGAAGGCAGGTTACTGGGCAGTTACTGACGCTGAGGAGCGAAAGCATGGGTAGTGAACAGG
+
D@FEGGGGFGGFGGGGGGGGFGGGGGGGGGGGGGGGGGGGGGGGGGGGGGGGGGGGGGGGGGGGGGGGGGGGGGGGGGGGGGGGGGGGFGGGGGGGGFGCFFGGGC3@FFGD5<7@F:CFCCFGGFGGGGGCF@EFC7CFGCGGG7CFEFGF*BCEG6C>FE##<9EEE@E9::E8EEEEGCCEDCGCC70:FFG#GC><:FC<5D<CD=CDFF:76>EF?>FEEEB#>@?7@9F@F?E@DFAFFFFCC<4>4>9EDB>FF8C=9FA6GED?A+FEFD@6+++,,=+6=+GGGED8E@;9DEFDFFF8GGGGG@EEBEAAC,E@>47CAGGCF<ACGGGGEFEEGGGGGECGFC9GGGFCFGDGGGGFGCF<CGGFGGGGF@A<9FEFC,GGGGFCGGDGGGGFGGFAFCGGGG
@CGRNA2_78
TGGGGAATATTGCACAATGGGCGCAAGCCTGATGCAGCGACGCCGCGTGGGGGATGAAGGCCTTCGGGTTGTAAACTCCTTTCGCTACCGACGAAGCCCCTTGGGGTGACGGTAGGTGGAGAAGAAGCACCGGCTAACTACGTGCCAGCAGCCGCGGTAATACGTAGGGTGCGAGCGTTGTCCGGATTTACTGGGCGTAAAGAGCTCGTAGGTGGTTTGTCGCGTCGTCTGTGAAATTCCGGGGCTTAACTCCGGGCGTGCAGGCGATACGGGCATAACTTGAGTGCTGTAGGGGTAACTGGAATTCCTGGTGTAGCGGTGGAATGCGCAGATATCAGGAGGAACACCGATGGCGAAGGCAGGTTACTGGGCAGTTACTGACGCTGAGGAGCGAAAGCATGGGTAGCGAACAGG
+
GGGGGGGGGGGGGGGGGGGGGGGGGGGGGGGGGGGGGGGGGGGGGGGFGGGGGGGGGGGGGGGGGGGGGGGGGGGGGGGGGGGGGGGGGGGGGGGGGGGGGGGGGGGGGGGGGGGGGGGGGGGGGGGGGGGGGGGGGGGGGGGGGGGGGGGGGGGGGGGGGGGG@FFGGGDCGGGGGG##GGGGGGGGGGGGGGGGGGDGFFGFFGGGD#GEBFFFFFFFFFFF@FFEFFFFFFFFFFFFGFFGFFFFCCFGGGFDGFCGGGGGGGGGGGGGGGGGGGGGCGFFGGGGGGGGGGGGGFGGGGFGGDEGCGGGGGEGGGGGGGGGGEEFFGF9GFGGGGGGGGGGGGGGGGGGGGGGGGGGGGGGGGGGGGGGGGGGGGGGGGGGGGGGGGGGGGGGGGGGGGGGGGGGGGGGGG
@CGRNA2_79
TGGGGAATATTGCACAATGGGCGCAAGCCTGATGCAGCGACGCCGCGTGGGGGATGAAGGCCTTCGGGTTGTAAACTCCTTTCGCTACCGACGAAGCCCCTTGGGGTGACGGTAGGTGGAGAAGAAGCACCGGCTAACTACGTGCCAGCAGCCGCGGTAATACGTAGGGTGCGAGCGTTGTCCGGATTTACTGGGCGTAAAGAGCTCGTAGGTGGTTTGTCGCGTCGTCTGTGAAATTCCGGGGCTTAACTCCGGGCGTGCAGGCGATACGGGCATAACTTGAGTGCTGTAGGGGTAACTGGAATTCCTGGTGTAGCGGTGGAATGCGCAGATATCAGGAGGAACACCGATGGCGAAGGCAGGTTACTGGGCAGTTACTGACGCTGAGGAGCGAAAGCATGGGTAGCGAACAGG
+
GGGGGGGGGGGGGGGGGGGGGGGGGGGGGGGFGGGGGGGGGGGGGGGGGGGGGGGGGGGGGGGGFGGGGGFGGGGGGGGGGGGGGGGGGDDGGGGGGGGGGGGGGGGGGGGGGGGDFFGGGFFGGGGGGGGGGGGGGGGGGGGFF@FGGGGGGGGGGGE5CGGGFFFGGFD==#EG?EG8#GGGG##GGGGGGCD4<DC7>6FF#GGGDGGD@FF#FFFFF:F>5#B>FE:@?F@BFF#FF>FF01CC@<AB>CGA>;GFFDA?#FGGGCD?AFFDGGDGGGGGGFD8CFGGDFGGGD;GFEEECCCCGGGFEGGGGGFF=FECBGE@9GGGGGGGFFAFGGGFGEEFGGEEFCGGEAE,GFCFCGGGGDGGGGGGGEGGGEGGGGGGFGGDGGGGGFGGGGGGGGGGGGGGGG
@CGRNA2_80
TGGGGAATATTGCACAATGGGCGCAAGCCTGATGCAGCGACGCCGCGTGGGGGATGAAGGCCTTCGGGTTGTAAACTCCTTTCGCTACCGACGAAGCCCCTTGGGGTGACGGTAGGTGGAGAAGAAGCACCGGCTAACTACGTGCCAGCAGCCGCGGTAATACGTAGGGTGCGAGCGTTGTCCGGATTTACTGGGCGTAAAGAGCTCGTAGGTGGTTTGTCGCGTCGTCTGTGAAATTCCGGGGCTTAACTCCGGGCGTGCAGGCGATACGGGCATAACTTGAGTGCTGTAGGGGTAACTGGAATTCCTGGTGTAGCGGTGGAATGCGCAGATATCAGGAGGAACACCGATGGCGAAGGCAGGTTACTGGGCAGTTACTGACGCTGAGGAGCGAAAGCATGGGTAGCGAACAG
+
FGGGGGGGGGGGGGGGGGGGGGGGGGGGGGGGGGGGGGGGGGGGGGGFFBGEGGGGGGGGGGGGGGGDFGGGGFGGGGGGGGGGGGDGGEGGGGGGGG?CE@FDFEGGGGGGGGGGGGGGGCFGGGGGGGGEGGGGGGGGGGGGGGGGFGGGCEGGGGGEGFGFGGGGGGGGGGCCEGEEGGGGG8CE?EGGGGGGGGDCFFGFGFGGGGGF?FF>@F>@FFFFEFFEFFFFB?F?FFDFFBFFFBFCBC>DGD<DFF#GFFGGCGGCGDGCFFGGDF6FFFDGDA6+6?GGFDFD8GFBFDE>>:8,B8GGEDGGDGGGGGGGGGGGGGGGFGGGGGGGGGGGGGGGFGDGGGGGGFFFGGGGGGGGGFGGGGGGGGGGGGGFFGGGGGFCGGGGGGF<GFGGGGGGGGGGG
@CGRNA2_81
TGGGGAATATTGCACAATGGGCGCAAGCCTGATGCAGCGACGCCGCGTGGGGGATGAAGGCCTTCGGGTTGTAAACTCCTTTCGCTACCGACGAAGCCCCTTGGGGTGACGGTAGGTGGAGAAGAAGCACCGGCTAACTACGTGCCAGCAGCCGCGGTAATACGTAGGGTGCGAGCGTTGTCCGGATTTACTGGGCGTAAAGAGCTCGTAGGTGGTTTGTCGCGTCGTCTGTGAAATTCCGGGGCTTAACTCCGGGCGTGCAGGCGATACGGGCATAACTTGAGTGCTGTAGGGGTAACTGGAATTCCTGGTGTAGCGGTGGAATGCGCAGATATCAGGAGGAACACCGATGGCGAAGGCAGGTTACTGGGCAGTTACTGACGCTGAGGAGCGAAAGCATGGGTAGCGAACAGG
+
GGGGGGGGGGGGGGGGGGGGGGGGGGGGGGGGGGGGGGGGGGGGGGGGGEGGGGGGGGGGGGGGGGGGGGGGGGGGGGGGGGGGGGGGGGGGGGGGGGGGGGGGG>FGGGGGGGGGGGGGGGGGGGGDFFGGGGGGGFGGGGGGGGGGGGGGGGGGGGGGGGGGGGGGGGGGG#GGGG###GGGDEGGGGGGGGGGGGGGFF#FGFGG#GGFFFF@FFEFFEFFDB5;@4CFFFFFFFFFGFFCBCBFFFFFGGGFFGGGFFFBBFF>EGGFGGGGGGGGGGGGFD?FGFGGGGGGGGFGGGGGFCCGGGGGGGGGGGGGGGGGGGGGGGGGFGFFGGGGGGGGGGGGGGGGGGGGGGGFFGGGGGGGGGGGGGFGGDGGGGGGFGFGGGGGGGGGFGGGGGGGGGGGGGGGGG
@CGRNA2_82
TGGGGAATATTGCACAATGGGCGCAAGCCTGATGCAGCGACGCCGCGTGGGGGATGAAGGCCTTCGGGTTGTAAACTCCTTTCGCTACCGACGAAGCCCCTTGGGGTGACGGTAGGTGGAGAAGAAGCACCGGCTAACTACGTGCCAGCAGCCGCGGTAATACGTAGGGTGCGAGCGTTGTCCGGATTTACTGGGCGTAAAGAGCTCGTAGGTGGTTTGTCGCGTCGTCTGTGAAATTCCGGGGCTTAACTCCGGGCGTGCAGGCGATACGGGCATAACTTGAGTGCTGTAGGGGTAACTGGAATTCCTGGTGTAGCGGTGGAATGCGCAGATATCAGGAGGAACACCGATGGCGAAGGCAGGTTACTGGGCAGTTACTGACGCTGAGGAGCGAAAGCATGGGTAGCGAACAGG
+
@EDGGGGFGCFGGGGGFGGGFGGGGGGGGGGFFGGFFGGGGGGGDGG@FCCFGGDGGGGGGFGGGGGGFFEFGGGGGGGFEGGGGGGGFGGGEDEGGGGGGFGGGGFECFFGC@CDGGGFGGGEFGGGGGGGGGGGGGFGGGGCFFFGGFFBBCCEFFEEGGGGGFFECGGCECE#GECCCFG?EG=EC?C?FFGGGDDDFFCB<CFFFDFFFFF@>>FFB>FFF@BBFFFFFFFFFFFFGFFGFGGGDD#GD>CB99FGFCDECGGEGGGFGFD8FFFGGGD@8CGGGGGGGFAGGFGGGGGCGGGGGFGGGGGGGFAFCGGGGEGGGGGGF<CGGGGEFF?:CCGGGDGGGGGFGFCGFGGGGGFGGGGGFGGGGGGGGGGGFGGGFGGGGGGGGGGGGGGGGGGGGGGGGG
@CGRNA2_83
TGGGGAATATTGCACAATGGGCGCAAGCCTGATGCAGCGACGCCGCGTGGGGGATGAAGGCCTTCGGGTTGTAAACTCCTTTCGCTACCGACGAAGCCCCTTGGGGTGACGGTAGGTGGAGAAGAAGCACCGGCTAACTACGTGCCAGCAGCCGCGGTAATACGTAGGGTGCGAGCGTTGTCCGGATTTACTGGGCGTAAAGAGCTCGTAGGTGGTTTGTCGCGTCGTCTGTGAAATTCCGGGGCTTAACTCCGGGCGTGCAGGCGATACGGGCATAACTTGAGTGCTGTAGGGGTAACTGGAATTCCTGGTGTAGCGGTGGAATGCGCAGATATCAGGAGGAACACCGATGGCGAAGGCAGGTTACTGGGCAGTTACTGACGCTGAGGAGCGAAAGCATGGGTAGCGAACAGG
+
GGGGGGGGGGGGGGGGGGGGGGGGGGGGGGGGGGGGGGGGGGGGGGGCFGGGGGGGGGGGGGGGGGGGGGGGGGGGGGGGGGGGGGGGGGGGGGGGGGGGGGGGGGEGGGGGEGGGGGGGGGGGGGGGGGGGGGGGGGFGGGGGGGGGGGGGGGGGGFFGGGGGFFGGGFGGGEGGGEGGEGGGGGGGGCGGGGGGGDGGFFDFGFGGE@FD#FFFFFEFFFFEFBFF>F:7=FFFBBFFGFFGFGGF>GGGGGFED>CGGFGGCFGGGGGGGGGGFFGGGGGGGGGGGGGGGGGGGGGGGGGGGGGGGGGGGGGGDGGGDGGGGGGGGGGFGGGGGGGGGGGGGGGGGGGGGGGGGGGGGGGGGGGGGGGGGGGGGGGGGGGGGGGGGGGGGGGGGGGGGGGGGGGGGGGGGG
@CGRNA2_84
TGGGGAATATTGCACAATGGGCGCAAGCCTGATGCAGCGACGCCGCGTGGGGGATGAAGGCCTTCGGGTTGTAAACTCCTTTCGCTACCGACGAAGCCCCTTGGGGTGACGGTAGGTGGAGAAGAAGCACCGGCTAACTACGTGCCAGCAGCCGCGGTAATACGTAGGGTGCGAGCGTTGTCCGGATTTACTGGGCGTAAAGAGCTCGTAGGTGGTTTGTCGCGTCGTCTGTGAAATTCCGGGGCTTAACTCCGGGCGTGCAGGCGATACGGGCATAACTTGAGTGCTGTAGGGGTAACTGGAATTCCTGGTGTAGCGGTGGAATGCGCAGATATCAGGAGGAACACCGATGGCGAAGGCAGGTTACTGGGCAGTTACTGACGCTGAGGAGCGAAAGCATGGGTAGCGAACAGG
+
GGGGGGGGGGGGGCGGGCGGGGGGGGGGGGGGDFDGCFGGGGGGGGGGGEGDGGGGGGGGGGGGCDFEGGGGGGGG9FFFGGGGGGEGDDCGEFGDGGGGGGGGGGGGGGF:@FGGGGFEGGGGFGFCFGGEEGEFC7EGGGGFGCGGGGFF>CGGE?C8F#GG#GCE?FEGGGGGEGGGGGGGG=EGGEGGGGCFG#7<:-#F<FGCDDF6@@>DFFE#F>:>B@>>>F?AEB?FBFAFDFFG@FFGGGGGDGF>>FFDBCDC6FFEECD=GFFFDDDFGFFEC?86GGGGEAGGGGCGGGGGE+:FF=BGGECE@F=DGGGGGGGGGGGGF?DGFFGGGFEFCEGEGCF:DGGGGGFFGGGGFAGFGGGGGGGGGGGGEEGFGGGEGGGGGGGGFDECCGGGGGGGGGGGGE
@CGRNA2_85
TGGGGAATATTGCACAATGGGCGCAAGCCTGATGCAGCGACGCCGCGTGGGGGATGAAGGCCTTCGGGTTGTAAACTCCTTTCGCTACCGACGAAGCCCCTTGGGGTGACGGTAGGTGGAGAAGAAGCACCGGCTAACTACGTGCCAGCAGCCGCGGTAATACGTAGGGTGCGAGCGTTGTCCGGATTTACTGGGCGTAAAGAGCTCGTAGGTGGTTTGTCGCGTCGTCTGTGAAATTCCGGGGCTTAACTCCGGGCGTGCAGGCGATACGGGCATAACTTGAGTGCTGTAGGGGTAACTGGAATTCCTGGTGTAGCGGTGGAATGCGCAGATATCAGGAGGAACACCGATGGCGAAGGCAGGTTACTGGGCAGTTACTGACGCTGAGGAGCGAAAGCATGGGTAGCGAACAGG
+
FGGGG7FFFGFFGGGG8FAFFEEGEGGGGGFEFCGFEFCGGGGGECE=+@FGGGFG@AEC?FEGGGECF?=FEAFFFGGGGEGCGG=CF>FFCFBEDFFGGGG8C@F*<FFEFFGFFFG*>FFGGGGGFGGGCEEDFGGCF@F8CFGGGGGGGDE#EEEEGGGGCECEEF5E##G#GEG##E7:E#CGGFGF7>:DDGA<47370>GDGD6BF?FFFFFFFDF>DEE#FFFFFFA@FEDFGFFFACFCFFFFGGFAFGCCCGGGGGGE@9GGGFF:C=6GGFGFGGFFFFFGFGGGEE8DGGFG@EF=7GGGE=CE>GGGFGGGFE@GGGGGFEBFGGGFFFEFGEGGGGGFC?GGGDDFGGFEDGFFGCFCGGGGGGGGGEFFFGGGGGGGGGGFD<FDGGGDGGGGGFGGGF
@CGRNA2_86
TGGGGAATATTGCACAATGGGCGCAAGCCTGATGCAGCGACGCCGCGTGGGGGATGAAGGCCTTCGGGTTGTAAACTCCTTTCGCTACCGACGAAGCCCCTTGGGGTGACGGTAGGTGGAGAAGAAGCACCGGCTAACTACGTGCCAGCAGCCGCGGTAATACGTAGGGTGCGAGCGTTGTCCGGATTTACTGGGCGTAAAGAGCTCGTAGGTGGTTTGTCGCGTCGTCTGTGAAATTCCGGGGCTTAACTCCGGGCGTGCAGGCGATACGGGCATAACTTGAGTGCTGTAGGGGTAACTGGAATTCCTGGTGTAGCGGTGGAATGCGCAGATATCAGGAGGAACACCGATGGCGAAGGCAGGTTACTGGGCAGTTACTGACGCTGAGGAGCGAAAGCATGGGTAGCGAACAGG
+
GGGGGGGGGGGGGGGGGGGGGGGGGGGGGGGGGGGGGGGGGGGGGGGGGGGGGGGGGGGGGGGGGGGGGGGEFGGGGGGGGGGGGGGGGGGGGGGGGGGGGGGGGGGGGGGGCCGGGGGGGGGGGGGGGGGGGGGGGGGGGGGGGGGGG#GG#GGGGDEGGGGGFGGG=EGGGGGGGGG5EGGGGGGGGGGGG6FGG<GCFFFFGGGGGGGBFFF#FFFFFFFF>FFFFEEFFFFFA@FFGFFGFGGDAGGGFFBFGGFFEDGGGGFECFGGGGGGGGGGGGGGGGGGGGGGGGGEE8GGGFFFGFFD8GGGGGGGGGGGGGGGGGGGGGGGFGGGGGGGGGGGGCGGGGGGGDGGGGGGGGGGGGGGGGGGGGGGGGGGGGGGGGFGGGGGGGGGGGGGGGGGGGGGGGGGGG
@CGRNA2_87
TGGGGAATATTGCACAATGGGCGCAAGCCTGATGCAGCGACGCCGCGTGGGGGATGAAGGCCTTCGGGTTGTAAACTCCTTTCGCTACCGACGAAGCCCCTTGGGGTGACGGTAGGTGGAGAAGAAGCACCGGCTAACTACGTGCCAGCAGCCGCGGTAATACGTAGGGTGCGAGCGTTGTCCGGATTTACTGGGCGTAAAGAGCTCGTAGGTGGTTTGTCGCGTCGTCTGTGAAATTCCGGGGCTTAACTCCGGGCGTGCAGGCGATACGGGCATAACTTGAGTGCTGTAGGGGTAACTGGAATTCCTGGTGTAGCGGTGGAATGCGCAGATATCAGGAGGAACACCGATGGCGAAGGCAGGTTACTGGGCAGTTACTGACGCTGAGGAGCGAAAGCATGGGTAGCGAACAGG
+
GGGGGGGGGGGGGGGGGGGGGGGGGGGGGGGGGGGGFGGGGGGGGGGGGDGDGGGDFGGGGGGGGGGGGGGGFGGGGGGGGGGGGGGGGGGGGGGGGGGGGGGGGGGGGGGGGGGGGGGGGGGGGGGGGGGGGGGGGGGGGGGCGGGGGGFGGGGEGGGGFGGGGGGGGGGGGGGGGGGGGFFGG#GDFGGGGGGGGGDDFF#FGGGGGCFDFFFFFFEFFBFFFFFFFFBFF6FABFFFGFFGFGGGDBCFGGGBGGGGGGGGDGGGGGGGFCGGGGGFGGFGGGGGGGGGGGGGGGGGGGGGGDGGGGGGGGGGGGGGGGGGGGGGFGGGGGGGGGGFFGGGGGFGGGGGGGGGGGGGGGGGGGGGGGGGGGGGGGGGGGFGFGGGGGGFDGGGGFGGGGGGGGGGGGGGGG
@CGRNA2_88
TGGGGAATATTGCACAATGGGCGCAAGCCTGATGCAGCGACGCCGCGTGGGGGATGAAGGCCTTCGGGTTGTAAACTCCTTTCGCTACCGACGAAGCCCCTTGGGGTGACGGTAGGTGGAGAAGAAGCACCGGCTAACTACGTGCCAGCAGCCGCGGTAATACGTAGGGTGCGAGCGTTGTCCGGATTTACTGGGCGTAAAGAGCTCGTAGGTGGTTTGTCGCGTCGTCTGTGAAATTCCGGGGCTTAACTCCGGGCGTGCAGGCGATACGGGCATAACTTGAGTGCTGTAGGGGTAACTGGAATTCCTGGTGTAGCGGTGGAATGCGCAGATATCAGGAGGAACACCGATGGCGAAGGCAGGTTACTGGGCAGTTACTGACGCTGAGGAGCGAAAGCATGGGTAGCGAACAGG
+
GGGGGGGGGGGGGGGGGGGGGGGGGGGGGGGGGGGGGGGGGGGGGGGFGGGGGGEGGGGGGGGGGGGGGGGGGGGGFGGGGGGGGGGGGGGGGGGGGFGGGGGGGGGEFGGGCFGGGGGGGGGGGGGGGGCGEGGEGCGGGGGGGGGGGGGGGGGGGGGGGGGGCFGGG6C?GGGGGGCGGGGGGGGDGGFGGGGGGDDCFBGFCFGDDDGFFFFF>FBFFEFF@FFFEE?FFAFF@9DBGFFFFGCFGDC<GGGDGFFB?GCC6F>>EEBFFF#F?DCGGGGGFFCGGCGGFGGGGFFGGGGGFFGGGGGGGGGGGGGGGFCGGGGGGGGGGGGGGGGGGGGGGGGGGGGGGGGGGGGGGGGGGGGGGGGGGGGGGDGGGGGGGGGGGGGGGGGGGGGGGGGGGGGGGGGGGG
@CGRNA2_89
TGGGGAATATTGCACAATGGGCGCAAGCCTGATGCAGCGACGCCGCGTGGGGGATGAAGGCCTTCGGGTTGTAAACTCCTTTCGCTACCGACGAAGCCCCTTGGGGTGACGGTAGGTGGAGAAGAAGCACCGGCTAACTACGTGCCAGCAGCCGCGGTAATACGTAGGGTGCGAGCGTTGTCCGGATTTACTGGGCGTAAAGAGCTCGTAGGTGGTTTGTCGCGTCGTCTGTGAAATTCCGGGGCTTAACTCCGGGCGTGCAGGCGATACGGGCATAACTTGAGTGCTGTAGGGGTAACTGGAATTCCTGGTGTAGCGGTGGAATGCGCAGATATCAGGAGGAACACCGATGGCGAAGGCAGGTTACTGGGCAGTTACTGACGCTGAGGAGCGAAAGCATGGGTAGCGAACAGG
+
AFGCGGGGGGGFGGGGGGGF<FEGGGGGGGGFGGGGGGGGGGGGGGGCFGGGGGGGGGGGFGFGGGGGFGGGGGGGFGGGGGGGGGFGGGGBFGGGGFFG@FCG@E<>FGGEEFEGFF>GGGGFFGFGGGGGGDFDCFGGGGGFGCGFGGGFGGGEEEE:7CGGCFFGD#CCG#GDGG58;7<CEEGDCFGGGFGCCGCC3BCB??CFC<F@FFFBFF>FF@FFFD@;BCEFFFF6FFEBD7FGFG#>7<9DGGF?CC8FD>DGC88GGGGFGFGFD=6FFGGGGGFFGGFGD@FFE=8GGE8B@D7GGGD9C7>ECGFGGGGGGGGGGGGGGCFGGDFGGGGEGFGGGGGEDGGDDGGFGGGGGEGGGGGGGGGGGGGGGGGGGGFGGGGGGGFGGFFGGGGGGGGGGGGGGG
@CGRNA2_90
TGGGGAATATTGCACAATGGGCGCAAGCCTGATGCAGCGACGCCGCGTGAGGGATGACGGCCTTCGGGTTGTAAACCTCTTTCAGCAGGGAAGAAGCGAAAGTGACGGTACCTGCAGAAGAAGCGCCGGCTAACTACGTGCCAGCAGCCGCGGTAATACGTAGGGCGCGAGCGTTGTCCGGAATTATTGGGCGTAAAGAGCTTGTAGGCGGTTTGTCGCGTCTGCTGTGAAAGCCCGGGGCTTAACCCCGGGTTTGCAGTGGGTACGGGCTAACTAGAGTGCAGTAGGGGAGACTGGAATTCCTGGTGTAGCGGTGAAATGCGCAGATATCAGGAGGAACACCAATGGCGAAGGCAGGTCTCTGGGCTGTAACTGACGCTGAGAAGCGAAAGCATGGGGAGCAAACAGG
+
GGGGGGGGFGGGGGGGGGGGFGGGGGGGGGGGGGGGGGGGGGGGGGGFGGGGGGGGGGGGGGGGGGGGGGGGGGGGGGGGGGGGGGGGGGGGGGGGGGGGGGGGGGGGGGGGGGGGGGGEGGGGGDGGGGGGGGGGGGGFGGGGGGGGGGGGGGGGGGGGGGGGGGGGGGGE##EGGGGGGEGGCF#GFGGGGGDDGGGGFFFFDGGGGG?;BFFFFFFFDDFFFFFFFAFFFF>CDEC@CDFFADGGGGFGGGGFAA?FGGGGGGGFCCAGGFFDFGGGGGGGGGGGFGGGGGGGGGFCFGFCDGGEEDECDGGGGGGGGGGGGGFFFGGGGGGGGGGGGGGGGGGGGGGFGF8GGGDGFGFGGGGGGGGGGGGGGGGGGGGGGGGGGGGFGGGGGGGGGGGGGGGGG
@CGRNA2_91
TGGGGAATATTGCACAATGGGCGCAAGCCTGATGCAGCGACGCCGCGTGGGGGATGAAGGCCTTCGGGTTGTAAACTCCTTTCGCTACCGACGAAGCCCCTTGGGGTGACGGTAGGTGGAGAAGAAGCACCGGCTAACTACGTGCCAGCAGCCGCGGTAATACGTAGGGTGCGAGCGTTGTCCGGATTTACTGGGCGTAAAGAGCTCGTAGGTGGTTTGTCGCGTCGTCTGTGAAATTCCGGGGCGTAACTCCGGGCGTGCAGGCGATACGGGCATAACTTGAGTGCTGTAGGGGTAACTGGAATTCCTGGTGTAGCGGTGGAATGCGCAGATATCAGGAGGAACACCGATGGCGAAGGCAGGTTACTGGGCAGTTACTGACGCTGAGGAGCGAAAGCATGGGTAGCGAACAGG
+
GGGGGGGGGGGGGGGGGGGGGGDGGGEGGGGFGGFGGGGEGGGGGGGCFFGGGGGGGFGGGGGGGGGGGGGCFGGGFFGGGG<FGGGGFGEGGGGGD<F@<BFGFGFGGFEFGGGGGGFGGFGGGGGGGGGGGGGGGGGGGGFGFFFGGFFFGGGGG#EC##GG<FCEG#E#GGGGG#GG#GGEEC8:CEGF#FF#GGDDFFGFCD#DDGGF#FF#5FDF#F#EBDFBFFFFF?BFF?>BC@>?>#C:A3#<GGG?9C9@>9:CFF8EC@?D99DFF@D?D0+@8GGGFD=8D=E8;7@,4,,FEGEGGFGFEB=EEFGFGGGEC77=;FBA@,FFGGGFGGFC@FGFF@DGGFCAGGGFGGGE9GGGFGGFFFEFEGFGGEGFFFCDFCGGGFGGGGGGGFGEGGGGGGGFEG
@CGRNA2_92
TGGGGAATATTGCACAATGGGCGCAAGCCTGATGCAGCGACGCCGCGTGAGGGATGACGGCCTTCGGGTTGTAAACCTCTTTCAGCAGGGAAGAAGCGAAAGTGACGGTACCTGCAGAAGAAGCGCCGGCTAACTACGTGCCAGCAGCCGCGGTAATACGTAGGGCGCGAGCGTTGTCCGGAATTATTGGGCGTAAAGAGCTTGTAGGCGGGTGGTCGCGTCTGCTGTGAAAGCCCGGGGCTTAACCCCGGGTTTGCAGTGGGTACGGGCTAACTAGAGTGCAGTAGGGGAGACTGGAATTCCTGGTGTAGCGGTGAAATGCGCAGATATCAGGAGGAACACCAATGGCGAAGGCAGGTCTCTGGGCTGTAACTGACGCTGAGAAGCGAAAGCATGGGGAGCAAACAGG
+
C@E@@@@C,;C<6EFGF9C<;,6@F@:CFEGEFA<CFFGGD:=FG:C:BGG8==4?,5?FG:=?FGGCE@>BEFGA=4,A?@5BFG9E<>7>FA=F3=>>F>,>3FCFCFG,<FC>C<FE<3<:<*35:FCE7FA;CE:FFFGFCBF#8E88CBECBEFGB<BE8C8?C#:*82;1;9:<C6/A71<:CC*19CCD:5*?;72=6?;F66C#0#:)/2=>:=A98*=+A9F>>>FFF>GF>GGD>CDFGGDD97GD<#G#GGGC=+GA=+8=CDF?D8FGGGGF==CFD;@=E8EFFE88FGGGFGGGECB+AGGFGCEEGCGGEE,FEECGFFFGCFBDFGF<E>GGF=9GGFEAFE8FGGGFFGDGFF@EF@FCFEC<F<GFEFECAEE8FGFEGGGGGEFE9GFEE
@CGRNA2_93
TGGGGAATATTGCACAATGGGCGCAAGCCTGATGCAGCGACGCCGCGTGGGGGATGAAGGCCTTCGGGTTGTAAACTCCTTTCGCTACCGACGAAGCCCCTTGGGGTGACGGTAGGTGGAGAAGAAGCACCGGCTAACTACGTGCCAGCAGCCGCGGTAATACGTAGGGTGCGAGCGTTGTCCGGATTTACTGGGCGTAAAGAGCTCGTAGGTGGTTTGTCGCGTCGTCTGTGAAATTCCGGGGCTTAACTCCGGGCGTGCAGGCGATACGGGCATAACTTGAGTGCTGTAGGGGTAACTGGAATTCCTGGTGTAGCGGTGGAATGCGCAGATATCAGGAGGAACACCGATGGCGAAGGCAGGTTACTGGGCAGTTACTGACGCTGAGGAGCGAAAGCATGGGTAGCGAACAGG
+
GGGGGGGGGGGGGGGGGGGGFGGGGGGGGGGGGGGGGGGGGGGGGGGFGGGGGGGGGGGFGGGGGGGGGGGGGGGGGGGGGGGGGGGGGGGGGGGGGGGGGDFGGGGGGGGGGGGGGGGGGGGGGGGGGGGGGGGGGGGGGGGGGGGGGGGGGGGGGECGGGGGCFFGGGGGG#EGGGGG#GGGGGGDFGGGFFGGGGDGFFGFGGGGGGGFBF@7F>DFFFFFEEFFFFFFBAFFFFFFFFFFFGGFDFFCDDCEGGGGGDGE?FFGGGGFGG#GGGGGGGGGGGGGGGGGGGGGFFGFFGGFGGGGGGGGGGGGGGGGGGGGGDGGGGGGGGGGGGGGGGGGGGGGGGGGGGGGGGGGGGGGGGGGGGGGFGGGGGGGGGGGGGGGGFGGGGGGGGGGGGGGGGGGGGGGGG
@CGRNA2_94
TGGGGAATATTGCACAATGGGCGCAAGCCTGATGCAGCGACGCCGCGTGGGGGATGAAGGCCTTCGGGTTGTAAACTCCTTTCGCTACCGACGAAGCCCCTTGGGGTGACGGTAGGTGGAGAAGAAGCACCGGCTAACTACGTGCCAGCAGCCGCGGTAATACGTAGGGTGCGAGCGTTGTCCGGATTTACTGGGCGTAAAGAGCTCGTAGGTGGTTTGTCGCGTCGTCTGTGAAATTCCGGGGCTTAACTCCGGGCGTGCAGGCGATACGGGCATAACTTGAGTGCTGTAGGGGTAACTGGAATTCCTGGTGTAGCGGTGGAATGCGCAGATATCAGGAGGAACACCGATGGCGAAGGCAGGTTACTGGGCAGTTACTGACGCTGAGGAGCGAAAGCATGGGTAGCGAACAGG
+
EF@FGDFFGGG,,CFFF9D,FGCGGGGGFFD,EFFFGGGGGGGGGGGFG@FEG7FEGGGGGDG<EF7FGGEGGBFG@FFG9FEC:C=CFGGFGEGGDG7F@DEFCE:FC:CEF7FCFFF7,@FG,>BFGG@CEGGGGGGGGGFGFFEGGC>FCEGD>#2:EGGE4<?BCCCE=EG5::EGEE9>=?EE<7#GG6F#:C:C58CF4DGGG<FF@6FBFFEF#>@@EFD05:<FFB629@*9C?4FAC;996##D@6;F9>@BC=108D6EC@2F?@E9=FDD=+FFCD6D?FD=,EE,4F=9FEE@9+GFGDCGCEE8GFC,AC7GECFCGGGGGGGGGFFE,FGGF==F:GEF4<F9EF@EDDFECC,FGGDFFCFFDGGGGFCAFAGF@GGFFAF@@@,F8CF7F,AGF<FEF
@CGRNA2_95
TGGGGAATATTGCACAATGGGCGCAAGCCTGATGCAGCGACGCCGCGTGGGGGATGAAGGCCTTCGGGTTGTAAACTCCTTTTGCTACCGACGAAGCCCCTTGGGGTGACGGTAGGTGGAGAAGAAGCACCGGCTAACTACGTGCCAGCAGCCGCGGTAATACGCAGGGTGCGAGCGTTGTCCGGATTTACTGGGCGTAAAGAGCTCGTAGGTGGTTTGTCGCGTCGTCTGTGAAATTCCGGGGCTTAACTCCGGGCGTGCAGGCGATACGGGCATAACTTGAGTGCTGTAGGGGTAACTGGAATTCCTGGTGTAGCGGTGGAATGCGCAGATATCAGGAGGAACACCGATGGCGACGGCAGGTTACTGGGCAGTTACTGACGCTGAGGAGCGAAAGCATGGGTAGCGAACAGG
+
ACFGGCFCFEGE9EFGG<FECCFEGGGGGG<,CFGFGGGGGGGGEEE>7@=FG@CEFGGDAEGDFC77FFC?EF<EFCFCCE,:E,C<FFGGGGCEBDFCC<F<FGGCFGG@@FFGFGF*F7F7DCGG?FCC*C:@7C,;CB9FGGGGGGGFFDEE>::CGGFG**8CE0;58*:CEGGGGC+::5*;6CFFGGFF>DCG#8C55DFC:CF=19;6.57>?EF57:7;>FE#FFF>?@<FD>FB=+GGD@->92C?0DC@+:>E==,66+D8A=8@9ED=6FFGFF?6F6CFFAD8AD==;>4,@DDGGGGFGDDGGGFA,C+++CBE;E,E9,9EGFFGGGGFFB:DGDGGFCF@+FCCGF9CFFGGGDGGDCAC@BCGGGE<FF@EF@F:,FGF<66CCCGEF7>FFCDGGG
@CGRNA2_96
TGGGGAATATTGCACAATGGGCGCAAGCCTGATGCAGCGACGCCGCGTGGGGATGAAGGCCTTCGGGTTGTAAACTCCTTTCGCTACCGACGAAGCCCCTTGGGGTGACGGTAGGTGGAGAAGAAGCACCGGCTAACTACGTGCCAGCAGCCGCGGTAATACGTAGGGTGCGAGCGTTGTCCGGATTTACTGGGCGTAAAGAGCTCGTAGGTGGTTTGTCGCGTCGTCTGTGAAATTCCGGGGCTTAACTCCGGGCGTGCAGGCGATACGGGCATAACTTGAGTGCTGTAGGGGTAACTGGAATTCCTGGTGTAGCGGTGGAATGCGCAGATATCAGGAGGAACACCGATGGCGAAGGCAGGTTACTGGGCAGTTACTGACGCTGAGGAGCGAAAGCATGGGTAGCGAACAGG
+
FGGGGGGGGGGGGGGGGGGGGGGGGGGGGGFGGGGGGGGGGGGGCFG@FGGGGGGGGGGGGGGGGGGGGGGGGGGGGGGGGGGGGGGGGGGGGGDGFGGGGGGGGGGGGGGEFEGGFFFGGGGGFGGFGGEGGGEGGGGGGGGGGGGGGGGGGGCG:EGGGGGFFGGGGG#EEGGGGGGGGGGG#GG#CGFFF4FCDDGF?#FFGGGDGFDFFF@>4@FFEFFFFE7>*7=@@FFFFFFD>BF>BGGGDBF9>D9>FGGDFGEFD>FEE?=GFGGFGDGGGGGGGGDFF6GDFFCDFFFGFGGFE@DGGFFEEGDGFGFGGGGEGGGFGGEGECGGGGGGFCFGGGGGGGGGGGGGGGGFGGGGGGGGGGGFGEGGGGGGGF@GGFGGEEFDGFAGGGGGGGGGGGGGGGGGG
@CGRNA2_97
TGGGGAATATTGCACAATGGGCGCAAGCCTGATGCAGCGACGCCGCGTGGGGGATGAAGGCCTTCGGGTTGTAAACTCCTGTCGCTACCGACGAAGCCCCTTGGGGTGACGGTAGGTGGAGAAGAAGCACCGGCTAACTACGTGCCAGCAGCCGCGGTAATACGTAGGGTGCGAGCGTTGTCCGGATTTACTGGGCGTAAAGAGCTCGTAGGTGGTTTGTCGCGTCGTCTGTGAAATTCCGGGGCTTAACTCCGGGCGTGCAGGCGATACGGGCATAACTTGAGTGCTGTAGGGGTAACTGGAATTCCTGGTGTAGCGGTGGAATGCGCAGATATCAGGAGGAACACCGATGGCGAAGGCAGGTTACTGGGCAGTTACTGACGCTGAGGAGCGAAAGCATGGGTAGCGAACAGG
+
GGGGGGGGGFGGGGGGGGGGGGGGGDFGF<FEDFFFGGGGCFC:BEGGGGGEGCEGGGGGFFFGGGGGGGGGGGGGGGGG8F@C7FGGGGGGGGFGCGGGFFFGGGFFGGGE>FGGGGGDFFFFGGGGGGGGGGGGGG9FGGFGGGGGFCEGCGGGGEGE##GFCC=EE#GEE#GDG#DEECFGGGG#<FGGGGGGG6C5:4#7C*3149FBFFF#3#>F#@>E>@>;>F<C@18A6@??DFFD>>?4<<<2CCCFGD9;DFFFF1,6CED=E6+=9?8A+CGF@+8==+6FFFE@,,GFGEB>9+7FGFDE>C>ECGFCE@+C@@GGEFFDBCFFFFACGFBB=BF7GEFGC=GGEFGGGGGGCEEFGGGFDGGFFEFFCCFC,GCGFEEFFA@FGGFFFGGEDGGGGGF9AE
@CGRNA2_98
TGGGGAATATTGCACAATGGGCGCAAGCCTGATGCAGCGACGCCGCGTGGGGGATGAAGGCCTTCGGGTTGTAAACTCCTTTCGCTACCGACGAAGCCCCTTGGGGTGACGGTAGGTGGAGAAGAAGCACCGGCTAACTACGTGCCAGCAGCCGCGGTAATACGTAGGGTGCGAGCGTTGTCCGGATTTACTGGGCGTAAAGAGCTCGTAGGTGGTTTGTCGCGTCGTCTGTGAAATTCCGGGGCTTAACTCCGGGCGTGCAGGCGATACGGGCATAACTTGAGTGCTGTAGGGGTAACTGGAATTCCTGGTGTAGCGGTGGAATGCGCAGATATCAGGAGGAACACCGATGGCGAAGGCAGGTTACTGGGCAGTTACTGACGCTGAGGAGCGAAAGCATGGGTAGCGAACAGG
+
GGGGGGGGGGGGGGGGGGGGGGGGGGGGGGGDGGGGGGDEGGGGGGGGGGGGGGGGGGGFGGGGGGGGGGGGGGGGFGFGGGGGGGGGGGGGGGGGGGGGGGGGGGGGCGGGGGGGGGGFGGGFGGGGGGGGGGGGGGGGGGGGGGGGGGGGGGGGGGEEGGGGGGGGG#GGGGFGGGGGGGGGCEEG#FGGCFGGGGD<FFGFGGFDDGGE@FF:F419@>@EEB:3<4AFFFFFBF>BF?B?>FFFFFFF?CCEFGFFD>GCBF#GEEFFAGGGGGGGG?6D?FDD?FFCE@GFCCFDFGGGGGDGGFFE88EEGFCCGGGGGGGGGGGGGGGGGGGEGGGFCGGGGGGGGGGGFGGGGGGGGGGGGGGGGGGGGGGGGGGGGGGGGDGGGGGGGFGGGGGGGGGGGGGGGG
@CGRNA2_99
TGGGGAATATTGCACAATGGGCGCAAGCCTGATGCAGCGACGCCGCGTGGGGGATGAAGGCCTTCGGGTTGTAAACTCCTTTCGCTACCGACGAAGCCCCTTGGGGTGACGGTAGGTGGAGAAGAAGCACCGGCTAACTACGTGCCAGCAGCCGCGGTAATACGTAGGGTGCGAGCGTTGTCCGGATTTACTGGGCGTAAAGAGCTGGTAGGTGGTTTGTCGCGTCGTCTGTGAAATTCCGGGGCGTAAATCCGGGCGTGCAGGCGATACGGGAATAACTTGAGGTCTGTAGGGGTAACTGGATTACCTAGTGTAGCGGTGGAATGAGCAGATATCAGGAGGAACACAGATGGCGATGGCAGGTTACTGGGCAGTTACTGACGATGAGGAGCGAAAGCATGGGTAGCGAACAGG
+
G@<-@;@@EGFEFGGFGGGF<FGGCCG7C@C<,CEEFFCEC@C+@:4FE7:=FBC+F9A4?D?EFDCCDFEG?,8?E,BFCF,8BEGG8FDC:CFF7,><C<FCF:5@FFGE:F7<>,@:>B@<FGGDFGG>@F:C+?9<C@8C@CCGG+:C5C**8:E*<C98CCE88888?*:8C:EGCFCC8CC*AFFFF<C#99DGFFC5*0##7#C2195@07#>47@EF>@83#5CC=4@?F#FF#209#C>0#=4+4><==,,<?>7#EE1=#D9,3C36?+==+=+,36==6D8A@,D=@E=,4,,,,A,,,G@C7BB+44,9EC,,@,B;;=;,,<8F<FE@9B:,:,,FF?,C?A5,<EB,,CDCC6,,CFFC69<C8,;,C,,6,8GDC669GFFC6@EDFGGCF6F9C<EFA
@CGRNA2_100
TGGGGAATATTGCACAATGGGCGCAAGCCTGATGCAGCGACGCCGCGTGAGGGATGACGGCCTTCGGGTTGTAAACCTCTTTCAGCAGGGAAGAAGCGAAAGTGACGGTACCTGCAGAAGAAGCGCCGGCTAACTACGTGCCAGCAGCCGCGGTAATACGTAGGGCGCGAGCGTTGTCCGGAATTATTGGGCGTAAAGAGCTTGTAGGCGGTTTGTCGCGTCTGCTGTGAAAGCCCGGGGCTTAACCCCGGGTTTGCAGTGGGTACGGGCTAACTAGAGTGCAGTAGGGGAGACTGGAATTCCTGGTGTAGCGGTGAAATGCGCAGATATCAGGAGGAACACCAATGGCGAAGGCAGGTCTCTGGGCTGTAACTGACGCTGAGAAGCGAAAGCATGGGGAGCAAACAGG
+
FGGGGGGGGGGGGGGGGGGGGGGGGGGGGGGGGGGGGGGGGGGGGGGGGGGGGGGGGGGGGGGGGGGGGGGGGGGGGGGGGGGGGGGGGGGGGGGGGGGGGGGGGGGGGGGGGGGGGGGGGGGGGGGGGGGGGGGGGGGGCFGGGGG#GGGGGGGGGGGGGGGGGGG#GGGGGEGGGGGGGEGFEGGGGGGGGGGGGGGG<FCF#GCFGGG@BFFFFFFFFFFFFFFFAFFFFFFGFFGFGGGGGDDDGGFGFGGGGGGGFEFFE>FFGGGGGGGGGGGGGGGGGGGGGFAGGGGGGGGGGGGGGGGGGGGGGGGGGGDGGGGGGGGGGGGGGGGGGGGGGGGGGGGGGGGGGGGGGGGGGGGGGGGGGGGGGGGGGGGGGGGGGGGGGGGGGGGGGGGGGGGGGGGGG
@CGRNA2_101
TGGGGAATATTGCACAATGGGCGCAAGCCTGATGCAGCGACGCCGCGTGGGGGATGAAGGCCTTCGGGTTGTAAACTCCTTTCGCTACCGACGAAGCCCCTTGGGGTGACGGTAGGTGGAGAAGAAGCACCGGCTAACTACGTGCCAGCAGCCGCGGTAATACGTAGGGTGCGAGCGTTGTCCGGATTTACTGGGCGTAAAGAGCTCGTAGGTGGTTTGTCGCGTCGTCTGTGAAATTCCGGGGCTTAACTCCGGGCGTGCAGGCGATACGGGCATAACTTGAGTGCTGTAGGGGTAACTGGAATTCCTGGTGTAGCGGTGGAATGCGCAGATATCAGGAGGAACACCGATGGCGAAGGCAGGTTACTGGGCAGTTACTGACGCTGAGGAGCGAAAGCATGGGTAGCGAACAGG
+
GGGGGGGGGGGGGGGGGGGGGGGGGGGGGGGGGGGGGGGGGGGGGGGGGGGGGGGGGGGGGGGGGGGGGGGGGGGGGGGGGGGGGGGGGGGGGGGGGGGGGGGGGGGGGGGGGGGGGGGCFGGGGGFGGGGGGGGGGGGGGGGCGGGGGGGGGGGGG#GGGGGGGGGGGGGGGGGEGGGGGGGGGGGGGFGGGGGGGGGGFFGFGGGDDGGFFFFEFFBFFEFFFEEAF<FFFFFFFFFFGFFFFFGFFC<GGGFFFFFGGGGGGGGEGDFFE8FGFEFFGGGGGGGGGGGDGEGGGFCDGGGGGGGGGGGGGGGGGGGGGGGGGGGGGGGGGFGGGGGGGGGGGGGGGGGGGGGGGGGGGGGGGGGGGGGGGGGGGGGGGGGGGGGGGGGGGGGGGGGGGGGGGGGGGGGGGG
@CGRNA2_102
TGGGGAATATTGCACAATGGGCGCAAGCCTGATGCAGCGACGCCGCGTGGGGGATGAAGGCCTTCGGGTTGTAAACTCCTTTCGCTACCGACGAAGCCCCTTGGGGTGACGGTAGGTGGAGAAGAAGCACCGGCTAACTACGTGCCAGCAGCCGCGGTAATACGTAGGGTGCGAGCGTTGTCCGGATTTACTGGGCGTAAAGAGCTCGTAGGTGGTTTGTCGCGTCGTCTGTGAAATTCCGGGGCTTAACTCCGGGCGTGCAGGCGATACGGGCATAACTTGAGTGCTGTAGGGGTAACTGGAATTCCTGGTGTAGCGGTGGAATGCGCAGATATCAGGAGGAACACCGATGGCGAAGGCAGGTTACTGGGCAGTTACTGACGCTGAGGAGCGAAAGCATGGGTAGCGAACAGG
+
GGGGGGGGGGGGGGGGGGGGGGGGGGGGGGGGGGGGGGGGGGGGGGGFFGGGGGGGGGGGGGGGGGGGGGGGGGGGGGGGGGGGGGGGGGGGGGGGGFGGGGGGGGGGGGGGGGGGGGGGGGGGGGGGGGGGDGGGGGGGGGGGGGGGGGGGGDGGGGGGGGGGGGGGGGGGGGGGGGGGGGGGGGEGFGGGGGCFG5CDFFGFGGGDDGGFFFFFFFFFFFFFFDF>FFFFFFFFFFFFFFF>FDGGDC9GGGGFGC9FGGGGGGGGGECDGFGGCF8FGGCGGGGGGGGGGGGFGGGGF9FECGGGGGGGGGGGGGGGGGEGEGEGGGGGGGGGGGGGGGDGEFGGGGGGGGGGGGGGGGGGGGGGFEGGGGGFGGGEFGFGGGFGGGGGGGFGGGGGGGGGGGGGGGGGGG
@CGRNA2_103
TGGGGAATATTGCACAATGGGCGCAAGCCTGATGCAGCGACGCCGCGTGAGGGATGACGGCCTTCGGGTTGTAAACCTCTTTCAGCAGGGAAGAAGCGAAAGTGACGGTACCTGCAGAAGAAGCGCCGGCTAACTACGTGCCAGCAGCCGCGGTAATACGTAGGGCGCGAGCGTTGTCCGGAATTATTGGGCGTAAAGAGCTTGTAGGCGGTTTGTCGCGTCTGCTGTGAAAGCCCGGGGCTTAACCCCGGGTTTGCAGTGGGTACGGGCTAACTAGAGTGCAGTAGGGGAGACTGGAATTCCTGGTGTAGCGGTGAAATGCGCAGATATCAGGAGGAACACCAATGGCGAAGGCAGGTCTCTGGGCTGTAACTGACGCTGAGAAGCGAAAGCATGGGGAGCAAACAGG
+
GFGGGGGGGGGGGGGGGGGFGGGGGGGFGGGGGGCFFGGGGGGEGGGFGGGFECGGGGGGEGGGGGGGGGGGGGGGFFGGG,FGGFFGGGGGGGGGGFGG@EFFDA>FEFCF9C7FGGGF7DFEGGGCDGGGGGFGGGGFFGGGGGGGFGGGGGEGFGGGCCEGGGGGGEGGEGDGGC7AC:?F+<C7FC:CCDCGCC7D467B>FFGFGG;>97;2<>>B>3;>#7#B64?@F5D@ECBFC@4DC>DCDCD=48DF#E=>GGGE#6GDD@EDFFDD=,ACGGGGGGFFEFFFDD@,EDF>C8F?FGEECCEGGGEE@,++EFGFGFEEEDGGGGGFGGFGGGFGECGCGCGGGGGGGGGGGGGGGGGGGGGGGGFGGGFGGGFGGGGGGFCGFGGGGGFGGGGGGGGF
@CGRNA2_104
TGGGGAATATTGCACAATGGGCGCAAGCCTGATGCAGCGACGCCGCGTGGGGGATGAAGGCCTTCGGGTTGTAAACTCCTTTCGCTACCGACGAAGCCCCTTGGGGTGACGGTAGGTGGAGAAGAAGCACCGGCTAACTACGTGCCAGCAGCCGCGGTAATACGTAGGGTGCGAGCGTTGTCCGGATTTACTGGGCGTGAAGAGCTCGTAGGTGGTTTGTCGCGTCGTCTGTGAAATTCCGGGGCTTAACTCCGGGCGTGCAGGCGATACGGGCATAACTTGAGTGCTGTAGGGGTAACTGGAATTCCTGGTGTAGCGGTGGAATGCGCAGATATCAGGAGGAACACCGATGGCGAAGGCAGGTTACTGGGCAGTTACTGACGCTGAGGAGCGAAAGCATGGGTAGCGAACAGG
+
FGGGGGGGGGGGGGGGGGGGGGGGGGGGGGGGGGGGGGEGGGGGGGG:FGGGGGGGGGGGGGGGGGGGGGGGGGGGGGGFFGGGGEFEGGGGEGGGGGF>>FGGGG:@CGGGGGGCFGCGDEFFGFFGGGGEGGGDFF@FGGGGGEGGFDGGGGDEE?>CGGGGC6CCE#=88#EEC8EEGG@EE<ECCFFFFG4#D9#>>>F>CCGGDGGFF?@BF#>>F:>B>>FF@FBFFAAFFEDFD>;D>GG>D?5DCC:>FBCDBBF#DGGGGGGGCDGGF@FCDFDGGGFGGGGFDDDFAFCGGGFF>+EE88GGE@EGGGGGGGGEGCCAFFGGGGGFCFE9GFGGFCCFAGGCC7GGGGGEECFGFFGGGGGGFFDGGGEGGCFGGECGGGGGGGGGGFGGGGGGGGGGGGGGGG
@CGRNA2_105
TGGGGAATATTGCACAATGGGCGCAAGCCTGATGCAGCGACGCCGCGTGGGGGATGAAGGCCTTCGGGTTGTAAACTCCTTTCGCTACCGACGAAGCCCCTTGGGGTGACGGTAGGTGGAGAAGAAGCACCGGCTAACTACGTGCCAGCAGCCGCGGTAATACGTAGGGTGCGAGCGTTGTCCGGATTTACTGGGCGTAAAGAGCTCGTAGGTGGTTTGTCGCGTCGTCTGTGAAATTCCGGGGCTTAACTCCGGGCGTGCAGGCGATACGGGCATAACTTGAGTGCTGTAGGGGTAACTGGAATTCCTGGTGTAGCGGTGGAATGCGCAGATATCAGGAGGAACACCGATGGCGAAGGCAGGTTACTGGGCAGTTACTGACGCTGAGGAGCGAAAGCATGGGTAGCGAACAGG
+
FGGGGGGGGGGGGGGGGGGGGGGGGGGGGGGGGGGGGGGGGGGGGGG>FEEGGGGGGGGGGGGGGGGGGGGGGGGGGGGGGGGGGGGGGGGGGGGGGGGGGGGGGGEGGGGGGGGGGGGGGG>FGFGGGGGGGGGGGGGGGGGGGGGGGGGGDGEGG>CEGGGG##GGGFGGGDGGGEGGGGGGGCEGFGCGGGGFGGGGFFGF#GGGDGGFFF?BFFBFFEFD9@>@FF<#F=FFAFFFDFFFFGFCC>ACGGGFGGGGGGGGFFGFF>CGGGGGGGGGGGGGGGGGGFCF?GGGGGFGGGGGGGEGGGGGGGGGGGGGGGGGGGGGGGGGGGGGGGGFGGGGGGGGGGGGGFGGGGGFGGGFFGGGGGGGGGGGGGGGGGGGGGGGGGGGGGGGGGGGGGGGGGGGGGGGGG
@CGRNA2_106
TGGGGAATATTGCACAATGGGCGCAAGCCTGATGCAGCGACGCCGCGTGGGGGATGAAGGCCTTCGGGTTGTAAACTCCTTTCGCTACCGACGAAGCCCCTTGGGGTGACGGTAGGTGGAGAAGAAGCACCGGCTAACTACGTGCCAGCAGCCGCGGTAATACGTAGGGTGCGAGCGTTGTCCGGATTTACTGGGCGTAAAGAGCTCGTAGGTGGTTTGTCGCGTCGTCTGTGAAATTCCGGGGCTTAACTCCGGGCGTGCAGGCGATACGGGCATAACTTGAGTGCTGTAGGGGTAACTGGAATTCCTGGTGTAGCGGTGGAATGCGCAGATATCAGGAGGAACACCGATGGCGAAGGCAGGTTACTGGGCAGTTACTGACGCTGAGGAGCGAAAGCATGGGTAGCGAACAGG
+
,EAFG>FGGGGGGGGGGGGGFGGGGGGGGGFGGGGGGG:CECCFGGGCEGGGFGCGEGGDGFDGGGDEGGGGGGGGGGGGGGGGGGGEGGCGDGGGGF7F>CCFFFGGGGDGFGE7FGGGGFGGGGGGFGFF:CFGGGGGGGGFGGG@CCCFGGGGGCEGGGGGFFFGG;EGGGGGGEEGGGGEGGGGGDEGFFFGGGGGF@CFGGF5=DG>@F@1@@95;7@BDFD9>CEFFFAFFFDFGFFFFD@;49CGGGGFFFBFFDDC6=CGGGFFFCFFF@GFDGD8GGDGGFGFGEGGGGGGGE8GF8?FFFCDGGCGGGGGGFGCEGGFDGGGFEGGGGGGGGGGECGGFGGGGGGGGGGGGGGGGGGGGGGGGGGGGGGGGGGGGGEDFDGGGGGGFGGGGFGEGGGGFGFFGG
@CGRNA2_107
TGGGGAATATTGCACAATGGGCGCAAGCCTGATGCAGCGACGCCGCGTGGGGGATGAAGGCCTTCGGGTTGTAAACTCCTTTCGCTACCGACGAAGCCCCTTGGGGTGACGGTAGGTGGAGAAGAAGCACCGGCTAACTACGTGCCAGCAGCCGCGGTAATACGTAGGGTGCGAGCGTTGTCCGGATTTACTGGGCGTAAAGAGCTCGTAGGTGGTTTGTCGCGTCGTCTGTGAAATTCCGGGGCTTAACTCCGGGCGTGCAGGCGATACGGGCATAACTTGAGTGCTGTAGGGGTAACTGGAATTCCTGGTGTAGCGGTGGAATGCGCAGATATCAGGAGGAACACCGATGGCGAAGGCAGGTTACTGGGCAGTTACTGACGCTGAGGAGCGAAAGCATGGGTAGCGAACAGG
+
GGGGGGGGGGGGGGGGGGGGFGGGGGGGGGGGGGGGGGGGGGGGGGGGGGGGGGGGGGGGGGGGGGGGGGGGGGGGGGGGGGGGGGGGGGGGGGGGGGGGGGGGGGGGGGGGGGGGGGGFGGGGGGGGFGGGGGGGGGGGGGGGFGGGGGGGGGGCGEFGGG#FCGGG5#DEGGDE#GGCCGGGGCGDGGGGGGGFGGGGFFGFGFGDGDGFF=FBFFEF#FFF#BF4;EEFF#F>9?AFDFFFFC7GDD5GGGG>BFGGD:ACCFD>C6FFFDFGGFDGGGGGGGGGFFGFD@=;FGGGGGCE@+GGFCFFECEGEGGGGGGGGEGGGGGGGGGGGGGGGGGFGGGGGGDEGGGGGGGFGEFGGGGGGFGFGGGGGGGGGGGGGGGGGGGGGGGGGGGGGGGGGGGGGGGGGG
@CGRNA2_108
TGGGGAATATTGCACAATGGGCGCAAGCCTGATGCAGCGACGCCGCGTGGGGGATGAAGGCCTTCGGGTTGTAAACTCCTTTCGCTACCGACGAAGCCCCTTGGGGTGACGGTAGGTGGAGAAGAAGCACCGGCTAACTACGTGCCAGCAGCCGCGGTAATACGTAGGGTGCGAGCGTTGTCCGGATTTACTGGGCGTAAAGAGCTCGTAGGTGGTTTGTCGCGTCGTCTGTGAAATTCCGGGGCTTAACTCCGGGCGTGCAGGCGATACGGGCATAACTTGAGTGCTGTAGGGGTAACTGGAATTCCTGGTGTAGCGGTGGAATGCGCAGATATCAGGAGGAACACCGATGGCGAAGGCAGGTTACTGGGCAGTTACTGACGCTGAGGAGCGAAAGCATGGGTAGCGAACAGG
+
GGGGGGGGGGGGGGGGGGGGGGGGGGGGGGGGGGGGGGGGGGGGGGGGGGGGGGGGGGGGGGGGGGGGGGGGGGGGGGGGGGGGGGGGGGGGGGGGGGGGGGGGGGGGGGGGGGGGGGGGGGGGGGGGGGGGGGGGGGGGGGGGGGGGGGGGGGCEGGGGGGGGFGGGDGGGGGGGGGGGGGGGGGG<FGGGFGGGGGDGFFGFGFGGGGGFFFFBFFFFFE>@@EFFFFFFFFFFFFFFGFFFA>GGGF<GGGF>FDCGGGGGGGGECGGGGDGGGGGGGGGGEDCGGFGGGFGGGGGGGGFE,87GGGGGGGEGGGGGGGGGGGGFGGEEFGGGGGGGGGGGEFCGGGGGGGGGGGGGGGGGGGGGGGGGGGGGGGGGGGGGGGGGGGGGGGGGGGGGGGGGGGGGGGGGGF
@CGRNA2_109
TGGGGAATATTGCACACTGGGCGCAAGCCTGATGCAGCGACGCCGCGTGGGGGATGAAGGCCTTCGGGTTGTAAACTCCTTTCGCTACCGACGAAGCCCCTTGGGGTGACGGTAGGTGGAGAAGAAGCACCGGCTAACTACGTGCCAGCAGCCGCGGTAATACGTAGGGTGCGAGCGTTGTCCGGATTTACTGGGCGTAAAGAGCTCGTAGGTGGTTTGTCGCGTCGTCTGTGAAATTGCGGGGCTTAACTCCGGGGGTGCAGGAGATACGGGCATAACGTGAGTGCTGTAGGGGTAACTGGAATTCCGGGTGTAGCGGTGGAATGCGCAGATAGCAGGAGGAACACCGATGGCGAAGGCAGGTTACTGGGAAGTTACTGACGCGGAGGAGCGAAAGCATGGGTAGCGAACAGG
+
EFGGGEDDDFE<C@E9,CEFE@FGGEGGGGFCC<FF9FG=FCGGGGG:F7F@C@FCF,?EFGCF<<+3BFGGFGGGCGGGFGF+BB+C<BFCGG@*5D>FDFG8CEC:FGGC<FCFBF:<FGC@7AEGGGGGEDGGGGGFF8CCFGFGF@FGFGG5C8*;F@#C@?;:5*1?55C#EE#-ACE:?EGGCFC#>CF#G#3/)9*7<CDCC3?@=@F37@>F#:F?D#>:#4:#@#;6@F#8?>@59>+A/****D9:+FCE:?=5+4:+C@F8=+D==++=GF=@,=+D@+CFD=@,6=,9DBDB+>>87EECC88E=8F;GFB+>>49AFCE=:,AAFFBDDB848,BFF=C==EAEF,8GGF9FFFCGFC,FE,9FF@F@@B+,E,GFF@,FC,EC,6<GGF@F+B,C;<DE<
@CGRNA2_110
TGGGGAATATTGCACAATGGGCGCAAGCCTGATGCAGCGACGCCGCGTGGGGGATGAAGGCCTTCGGGTTGTAAACTCCTTTCGCTACCGACGAAGCCCCTTGGGGTGACGGTAGGTGGAGAAGAAGCACCGGCTAACTACGTGCCAGCAGCCGCGGTAATACGTAGGGTGCGAGCGTTGTCCGGATTTACTGGGCGTAAAGAGCTCGTAGGTGGTTTGTCGCGTCGTCTGTGAAATTCCGGGGCTTAACTCCGGGCGTGCAGGCGATACGGGCATAACTTGAGTGCTGTAGGGGTAACTGGAATTCCTGGTGTAGCGGTGGAATGCGCAGATATCAGGAGGAACACCGATGGCGAAGGCAGGTTACTGGGCAGTTACTGACGCTGAGGAGCGAAAGCATGGGTAGCGAACAGG
+
FGFFEEEEFFGGDFFGG9,@<FGGGGGGC<FGGGADFGGGDGGDCGGFEC@EGGFFGGGF?<FFEG7@E7+BEFFCG@?F<<<FEFG:FGG7FEEEC8F>7<DEEGGFFGC:BC7FFFGGGFGFG7C<<CGGEGFCFGGGFEGGGFF8EE>C8CE8*2:>FC?@<CFEE2CGG=8*:?**8C7CED:CFFFGGGF5DDGDF?GF4:CD<DDBBFF55F@F==7BBED);88=@98??=<B;:9>9BB?<;#CCD?<91=@>GGGDFB#CEF89+==69A=?=2DCC8CGGGD@,@;==@,9,,9,@:=7DFC+4+E=8FF;@B>>46,=9GFFE,A,,E9A<EF?87C@:4:@,?,5BF,FCB<9C6,EC99GCEGF@F:CC;,<C,GGGF@ECCEFFFGGGEGEFB,6C6,,9
@CGRNA2_111
TGGGGAATATTGCACAATGGGCGCAAGCCTGATGCAGCGACGCCGCGTGGGGGATGAAGGCCTTCGGGTTGTAAACTCCTTTCGCTACCGACGAAGCCCCTTGGGGTGACGGTAGGTGGAGAAGAAGCACCGGCTAACTACGTGCCAGCAGCCGCGGTAATACGTAGGGTGCGAGCGTTGTCCGGATTTACTGGGCGTAAAGAGCTCGTAGGTGGTTTGTCGCGTCGTCTGTGAAATTCCGGGGCTTAACTCCGGGCGTGCAGGCGATACGGGCATAACTTGAGTGCTGTAGGGGTAACTGGAATTCCTGGTGTAGCGGTGGAATGCGCAGATATCAGGAGGAACACCGATGGCGAAGGCAGGTTACTGGGCAGTTACTGACGCTGAGGAGCGAAAGCATGGGTAGCGAACAGG
+
GGGGGGGGGGGGGGGGGFGGGGGGGGGGGGGGGGGGGGGGGGGGGGGGGGDGGGGGGGGGGGGGGGGGGGGGGGGGGGGGGGGGGGGGGGGGGGGGGFGGFFGGGGGGGGGGGGGGGGGGGGGGGGGGGGGGGGGGGGGFGGGGGGGGGGGGGDGGG:8#F#GGGGG=CGGGGGGGGGGGGGGGG5EFFCG#GGGGCC6D#?FFFGGGCDGDFF@>FF##FBFFDBBAF>EFFFFFEFFFGFFFBC>C<<<CGFFACCGDGGGEDGDEGGGGGFGGGGFD6CGFGGGGGGGGGGGGGGGGE;GGGGGGGGGGGGGGGGEACGECGGGFGGGGFGFGGGGFFGFCGFGGGGGGGFGGGGGGGGGGGFGGGGGGGGGGGGGGGGGFFGGGGGGGGFGGGGGGGGGGGGGGGGFGGG
@CGRNA2_112
TGGGGAATATTGCACAATGGGCGCAAGCCTGATGCAGCGACGCCGCGTGAGGGATGACGGCCTTCGGGTTGTAAACCTCTTTCAGCAGGGAAGAAGCGAAAGTGACGGTACCTGCAGAAGAAGCGCCGGCTAACTACGTGCCAGCAGCCGCGGTAATACGTAGGGCGCGAGCGTTGTCCGGAATTATTGGGCGTAAAGAGCTTGTAGGCGGTTTGTCGCGTCTGCTGTGAAAGCCCGGGGCTTAACCCCGGGTTTGCAGTGGGTACGGGCTAACTAGAGTGCAGTAGGGGAGACTGGAATTCCTGGTGTAGCGGTGAAATGCGCAGATATCAGGAGGAACACCAATGGCGAAGGCAGGTCTCTGGGCTGTAACTGACGCTGAGAAGCGAAAGCATGGGGAGCAAACAGG
+
GGGFGGGGGGGGGGGGGGGGGGGGGGGGGGGGGGGFGGGGGGGGGGGGGGGGGGGGGGFGGGGGGGGGGGGGGGGGGGGGGGGGGGGGGGGGGGGGGGFEGGGGGGGGFGGGGGGGFG@FGGGGGGGDDGGDFGGGGGGGGGGG#GGGGGGGGEGGFGF<CFGGGGFFE8CGEEGGGGFGE#:E?CFFGGCDGGGGFGGF5@F?FGGGGD?@@;F@FFBB3>6B=FFF4>FFFFFGFBGFFCGGDADC#GFGF?GGFFGGGGEFEGGFGGFFCGFGGGGGGGGGGGGGGGGGGCGGFGGGGGGGGGGGGGGGGGGGGGDGGCFDGGFFGGGGGGGGEFB,GGGGGGGGGGGGGGCGGGGGFGGGGGGGGGGGGGGGGGGGGGFGGGGGGGGGFGGGGGGGGGGGGFFGG
@CGRNA2_113
TGGGGAATATTGCACAATGGGCGCAAGCCTGATGCAGCGACGCCGCGTGGGGGATGAAGGCCTTCGGGTTGTAAACTCCTTTCGCTACCGACGAAGCCCCTTGGGGTGACGGTAGGTGGAGAAGAAGCACCGGCTAACTACGTGCCAGCAGCCGCGGTAATACGTAGGGTGCGAGCGTTGTCCGGATTTACTGGGCGTAAAGAGCTCGTAGGTGGTTTGTCGCGTCGTCTGTGAAATTCCGGGGCTTAACTCCGGGCGTGCAGGCGATACGGGCATAACTTGAGTGCTGTAGGGGTAACTGGAATTCCTGGTGTAGCGGTGGAATGCGCAGATATCAGGAGGAACACCGATGGCGAAGGCAGGTTACTGGGCAGTTACTGACGCTGAGGAGCGAAAGCATGGGTAGCGAACAGG
+
GGGGGGGGFGGGFGGGGGGGGGGGGGGGGGGGGGGGGGGGGGGGGGGFGGGGGGEGGGGGGGGGGGGGGGGGGGGGGGGGGGGGGGGGDFEGGGGGGGFFCGGGGGGGGGGG@FEFGFFGGGGGGGGGFGGEEGGGGGGGGGGGG@FFGFGFCCEGD>?C<CFCFDGD8AEGGGEGGC##EFGCE#G=FGGGGGG#GGG3>FGFGG#GD5FE=@F;@FB5FEF>>EE5>>?=8F8=#DDFDFFFFBGFGDGGGGGFGGGGFGGGCGEGGGGGFDDDCGGGGGGGFFFGGCGGGGF;DFAEGGGGGGFGGGGGGGDGGGGGGGGGGGGGFFGGGGGGGGGEGGGGGGGGGGGGGGGGGGGEFGGGGGGGGGGGFGGGGGCDGFEFDFCGCEGGGGGFGGGGGGF7GGFCGGGGGG
@CGRNA2_114
TGGGGAATATTGCACAATGGGCGCAAGCCTGATGCAGCGACGCCGCGTGGGGGATGAAGGCCTTCGGGTTGTAAACTCCTTTCGCTACCGACGAAGCCCCTTGGGGTGACGGTAGGTGGAGAAGAAGCACCGGCTAACTACGTGCCAGCAGCCGCGGTAATACGTAGGGTGCGAGCGTTGTCCGGATTTACTGGGCGTAAAGAGCTCGTAGGTGGTTTGTCGCGTCGTCTGTGAAATTCCGGGGCTTAACTCCGGGCGTGCAGGCGATACGGGCATAACTTGAGTGCTGTAGGGGTAACTGGAATTCCTGGTGTAGCGGTGGAATGCGCAGATATCAGGAGGAACACCGATGGCGAAGGCAGGTTACTGGGCAGTTACTGACGCTGAGGAGCGAAAGCATGGGTAGCGAACAGG
+
GGGGGGGGGGGGGGGGGGGGGGGGGGGGGGGGGGGGGGGGGGGGGGGGGGGGGGGGGGGGGGGGGGGGGGGGGGGGGGGGGGGEEGGGGGGGGGGGGFEGCFGGGGGGGGGGGGGGGGGGGFGGGGGGGGGGGGGGGGGGGGGG7BFGGFGGGGFGGEEGG#GGFGGGGFGGGGGGGGGGGGFGGCGGCFFGGGGGGG7DFFGFGGGGGGGF6/<#FF>>FFFFEFFFFFF#FB6FFFFFGFFGFGGCCGGDDGFFGGGFGDGGGGGFGEFDFFGGGGGGGFGFGGGGGGGDDGGGGGGGGGGGGGGGFGGGGGGGGGGGEGGGGGGGGGGGFGDGGGGGGGGGGGGGFDGGGFGGGGGGGGGGGGGGGGGFGGGGGGGGGGGGGGFGGGGGGGGGGGGGGGGGGGGGGGGGGG
@CGRNA2_115
TGGGGAATATTGCACAATGGGCGCAAGCCTGATGCAGCGACGCCGCGTGGGGGATGAAGGCCTTCGGGTTGTAAACTCCTTTCGCTACCGACGAAGCCCCTTGGGGTGACGGTAGGTGGAGAAGAAGCACCGGCTAACTACGTGCCAGCAGCCGCGGTAATACGTATGGTGCGAGCGTTGTCCGGATTTACTGGGCGTAAAGAGCTCGTAGGTGGTTTGTCGCGTCGTCTGTGAAATTCCGGGGCTTAACTCCGGGCGTGCAGGGGATACGGGCATAAATTGAGTGCTGTAGGGGTAACTGGAATTACTGGTGTAGCGGTAGAATGCGCAGATATCAGGAGGAACACCGATGGCGAAGGCAGGTTACTGGGCAGTTACTGACGCTGAGGAGCGAAAGCATGGGTAGCGAACAGG
+
;<CGGGGGFFCC@FGGCGE@FF>FECGGGFGDDGGGGGGCC@F::FC+CF@FGGEFDFGEAAFEFGD:8=:FFFAFEG??E<DCF@B7FG:FBC@CC,@EFGGG<+@FCCDCGGE7>::DFGAB3?C@FFF:<FFCFGGG@CFFGCFGGD**;88BC88A9FFC#?#4AFGGG##E8CEGGC2A8#889FG7:9FGGC5A:/7>DFGDDG76FFF5#45>F>FD)55978:/B/A?@F4?:@99;0:036<<?D>>BF#=B6D8#CD@?@=+@3?36++D60=,,6D8@0+6@,ADGDCFFECEE@,EF8D9E>+C>9E@,E7GF7EFFF=9FAF@GCE@CGGGEGF7<F?7CCGGGFFCGGFGDFEF@<@CFCC@EEC@BF@C;,CB@,@@E<FF<,EE@CGCFCGGECFEFF
@CGRNA2_116
GTGATGGCTCAAGCACTTGAATCCTTGCCACTCCTATGTGAGACCTGATTTATTTCCTGACTTCTGGCTTCAGTCTGATCCACACTCAGCTATTACAAGAGGGAATCAGCAGATAGTTTCTCTGTCTCTATTTATCTCTGTCACCACCTTTCAAATAAATAAAAAGTAAATCTTTAAAATGAAATCCATATTTATTCTGCCTGATTTAAAGGTCTATGCTTTTATCCACCTTGGCAGACATTCTTTCTGTTAAGAAATGCAGTTGTCCATGGACTGCACCTCCTTCCCATAAAATCAAGTT
+
GFGFGGGGGGGGGGGGGGGGGGGGGGGGGCFFGGFGGGGGFGGGGGGGFGGCFGGGGGGGGGGGGGGGGGG#GFGGGGGGGGGFGCFGGGGGGGGGGFGDGFGGGGGGGGGG@EFGGGGGGGGG@FFGGGGGGGGGCGGFEGGGGGGGGGGGGGGGGFGGGGGGFGGGGGGGGGGGGGGGGGGGGGGGGGGGGGGGGGGGFGGFGGGGGGGFFGGGGGGGFGGGGGGGGGGFFGGGGGGFFGGGFFGFGGFGFFGGGGFFGGGGFFGGFGGFGE#GGGGGFB@C8CGFAGGGGGFGGGGGG
@CGRNA2_117
TGGGGAATATTGCACAATGGGCGCAAGCCTGATGCAGCGACGCCGCGTGGGGGATGAAGGCCTTCGGGTTGTAAACTCCTTTCGCTACCGACGAAGCCCCTTGGGGTGACGGTAGGTGGAGAAGAAGCACCGGCTAACTACGTGCCAGCAGCCGCGGTAATACGTAGGGTGCGAGCGTTGTCCGGATTTACTGGGCGTAAAGAGCTCGTAGGTGGTTTGTCGCGTCGTCTGTGAAATTCCGGGGCTTAACTCCGGGCGTGCAGGCGATACGGGCATAACTTGAGTGCTGTAGTGGTAACTGGAATTCCTGGTGTAGCGGTGGAATGCGCAGATATCAGGAGGAACACCGATGGCGAAGGCAGGTTACTGGGCAGTTACTGACGCTGAGGAGCGAAAGCATGGGTAGCGAACAGG
+
GGGGGGGGGGGGGGGGGGGGGGGGGGGGGGGGGGGGGGGGGGGGGGGFFGGGGGGGGGGGGGGGGGGGGDGGGGGGGGGGGGGGGGGGGGGGGGGGGGFGFFFGGGFGFFEEBFCGGFGGGGGGGGGGDGGGGGFGGGGGDGGGGGGGGGGGGGEGGCGGGGGG#FGGGFEGG#EEGGDCGGGGG#GGGGGCCGGGG5<CFFGFFGGDC3C#FFFF@>@FFFFFEE>A;EC9FFF@F?BFG?BFBBGGGDCDCCGFGGGGGDCF>GFGECFDGGGGGGGGGGGGGGCFGDFA,GGGGGGGGGGGGGEGEDGGGGGGGGGGGGGGGGGGGGGGFGGGGGGGGGGGGGGGGGGCGGGGGGGFGGGGGGGGGGGGGGGEGGGGGGGGGGFGGGGGGGGGGGFFGGGGGGGGGGGGGG
@CGRNA2_118
TGGGGAATATTGCACAATGGGCGCAAGCCTGATGCAGCGACGCCGCGTGGGGGATGAAGGCCTTCGGGTTGTAAACTCCTTTCGCTACCGACGAAGCCCCTTGGGGTGACGGTAGGTGGAGAAGAAGCACCGGCTAACTACGTGCCAGCAGCCGCGGTAATACGTAGGGTGCGAGCGTTGTCCGGATTTACTGGGCGTAAAGAGCTCGTAGGTGGTTTGTCGCGTCGTCTGTGAAATTCCGGGGCTTAACTCCGGGCGTGCAGGCGATACGGGCATAACTTGAGTGCTGTAGGGGTAACTGGAATTCCTGGTGTAGCGGTGGAATGCGCAGATATCAGGAGGAACACCGATGGCGAAGGCAGGTTACTGGGCAGTTACTGACGCTGAGGAGCGAAAGCATGGGTAGCGAACAGG
+
GGGGGGGGGGGGGGGGGGGGGGGGGGGGGGGGGGGGGGGGGGGGGGGFFGGGGGGGGGGGGGGGGGGGGGGGGGGGGGGGGGGGGGGGGGGGGGGGGGGGGGGGGGGGGGGGGGGGGGGGGGGGGGGGGGGGGGGGGGFGGGGFFGGGGGGGGGGGGGGEGGGGEGGGGGGGGGEEGGGGGGGGGCGGGGGGGGFGGFFDFFGFGGGGGDFFFFFFFF@FFFFFFFFFFECFFFFFFFFFGFFF9C?FGDCGGFFFFGGGGGGFFGGGGGGFG##GGGGGGGGGGGGGGGGGGGF8GGGGGGGGGGGGGGGGGGGGGGF;GGGGFDGGGGGGGGCGGGGGGGGGGGGGGGGGGEGGGGGGGGGGFGGGGGGGGGGGGGGGGGGGGGGGGGGGGGGGGGGGGGGGGGGGGGGGGG
@CGRNA2_119
TGGGGAATATTGCACAATGGGCGCAAGCCTGATGCAGCGACGCCGCGTGAGGGATGACGGCCTTCGGGTTGTAAACCTCTTTCAGCAGGGAAGAAGCGAAAGTGACGGTACCTGCAGAAGAAGCGCCGGCTAACTACGTGCCAGCAGCCGCGGTAATACGTAGGGCGCGAGCGTTGTCCGGAATTATTGGGCGTAAAGAGCTTGTAGGCGGTTTGTCGCGTCTGCTGTGAAAGCCCGGGGCTTAACCCCGGGTTTGCAGTGGGTACGGGCTAACTAGAGTGCAGTAGGGGAGACTGGAATTCCTGGTGTAGCGGTGAAATGCGCAGATATCAGGAGGAACACCAATGGCGAAGGCAGGTCTCTGGGCTGTAACTGACGCTGAGAAGCGAAAGCATGGGGAGCAAACAGG
+
GGGGGGGGGGGGGGGGGGGGGGGGGGGGGGGGGGGGGGGGGGGGGGGEGGGGGGGGGGGGGGGGGGGGGGGGGGGGGGGGGGGGGGFGGGGCFFGGGGGGGGGGGGGGGGGGGGGGGGGGGGGGGGGGGGGGGGGGGGF,=FFFGGGGGGGGGGGGGGGGGGGGGGGGG#G#GGGGGGGEGG<ACFGGGGGGGGGGFGGGFFGFGFDFGGG>>:BFFEFFEFFFFFFFFFFFFFFGFFFFGGGGGDDDCGFGDFGGGGGFGGGDGDDFC?CGFGGGGGGGGGGGGGGGGGGGFFGGGGFFCCFEFFGEGEGGGGCFFGGDGGGGGGGGGGGGGGGGFCGFGFGGGGGGGGGGGGGGGGGGDDGGGGGGGGGGGGGGGGGGGGGGGGGGGGGGGGGGGGGGGGGGGFGGG
@CGRNA2_120
TGGGGAATATTGCGCAATGGGGGAAACCCTGACGCAGCAACGCCGCGTGAGTGATGAAGGCCTTAGGGTTGTAAAGCTCTGTTATCTGGGACGATAATGACGGTACCAGAGGAGGAAGCCACGGCTAACTACGTGCCAGCAGCCGCGGTAATACGTAGGTGGCGAGCGTTGTCCGGATTTACTGGGCGTAAAGAGTGCGTAGGCGGATGTTTAAGTGAGATGTGAAATACCCGAGCTCAACTTGGGTGCTGCATTTCAAACTGGGCATCTAGAGTGCAGGAGAGGAAAGCGGAATTCCTAGTGTAGCGGTGAAATGCGTAGAGATTAGGAAGAACACCAGTGGCGAAGGCGGCTTTCTGGACTGTAACTGACGCTGAGGCACGAAAGCGTGGGGAGCAAACAGG
+
GFDGGDGGGGGCEGGGGGGGGGGEFGGGGGGFGGGGGGGGGGGGGGGFEFGGGGGGGGGGGGGGGFGCGGGGGGCEFFGGGGGGGGGGCFFGGGGGGGGGGGGGGGGGGGGFGGGGGGGGGGGGGGGFGGGGGGCGGGGFGGGGEGGGFEGGGGG9CFGGGGGGGGDEEGDGGCEGGDGGGGGGGGGGGFFFFGGGGGGGEFC?BEF#E=FEEEBFFFF@FFFFFFFFF>6DFFFGGFFF?GGGGFGD<GGGFFGGGGGGFAFGD<C98GFGFGGGGGFCFGGGGGGEEFCGGGGGF?GGGGGGGGCFGGGGGGGGGFEGGDGGGGGGGGGGGGGGGFFDDGEGGGGGFDGGGGGFFGGGGGGGGFGGCGGGCGFF<GGGGGGGGGGGGGGGGGGGGGGGGGGG
@CGRNA2_121
TGGGGAATATTGCACAATGGGCGCAAGCCTGATGCAGCGACGCCGCGTGAGGGATGACGGCCTTCGGGTTGTAAACCTCTTTCAGCAGGGAAGAAGCGAAAGTGACGGTACCTGCAGAAGAAGCGCCGGCTAACTACGTGCCAGCAGCCGCGGTAATACGTAGGGCGCGAGCGTTGTCCGGAATTATTGGGCGTAAAGAGCTTGTAGGCGGTTTGTCGCGTCTGCTGTGAAAGCCCGGGGCTTAACCCCGGGTTTGCAGTGGGTACGGGCTAACTAGAGTGCAGTAGGGGAGACTGGAATTCCTGGTGTAGCGGTGAAATGCGCAGATATCAGGAGGAACACCAATGGCGAAGGCAGGTCTCTGGGCTGTAACTGACGCTGAGAAGCGAAAGCATGGGGAGCAAACAGG
+
GGGGGGGGGGGGGGGGGGGGGGGGGGGGGGGGGGGGGGGGGGGGGGGFGGGGGGGGGGGGGGGGGGGGGGGGGGGGGGGGGGGGGGGGGGGGGGGGGGGGGGGGGGGGGGGGGGGGGGGGGGGGGGGGGGGGGGGGGGGGGGGGGGGGGGGGGGGGFGFGFGGGGGG#G#GGGGGGGF??ECEGGGGGGGGGGGGDGGGGFF?FG#FFGGGEDBFFFFFFFEFFFFFFFFFFFFACFFGFGF<DGGGFGGFGGFGFCGGGGGGGGDGFGFGGF?#FGGGGFGGGGGGGGFFGFFDGGGF@CFCGEEFEGCDGGGGGGGGGGGGGFDFGFFGGGGGGGGGGGGGGF@GGGEGFGGGGGGGGGGGGGGGFGGGGGGGFGGGGECGGGGGGGGGGFGGGGGGGGGGGGGGGG
@CGRNA2_122
TGGGGAATATTGCACAATGGGCGCAAGCCTGATGCAGCGACGCCGCGTGGGGGATGAAGGCCTTCGGGTTGTAAACTCCTTTCGCTACCGACGAAGCCCCTTGGGGTGACGGTAGGTGGAGAAGAAGCACCGGCTAACTACGTGCCAGCAGCCGCGGTAATACGTAGGGTGCGAGCGTTGTCCGGATTTACTGGGCGTAAAGAGCTCGTAGGTGGTTTGTCGCGTCGTCTGTGAAATTCCGGGGCTTAACTCCGGGCGTGCAGGCGATACGGGCATAACTTGAGTGCTGTAGGGGTAACTGGAATTCCTGGTGTAGCGGTGGAATGCGCAGATATCAGGAGGAACACCGATGGCGAAGGCAGGTTACTGGGCAGTTACTGACGCTGAGGAGCGAAAGCATGGGTAGCGAACAGG
+
GGGGGGGGGGGGGGGGGGGGGGGGGGGGGGGGGGGGGGGGGGGGGGGGGGGGGGGGGGGGGGGGGGGGGGGGGGGGGGGGGGGGGGGGGGGGGGGGGGGGGGGGGGGGGGGGGGGGGGGGGGGGGGGGGGGGGGGGGGGGGGGGGGGGGGGGGGGGGEGGGGGG?FGGGFEDEEGGGGGGGGGGGFGGGFGGGGFGGGCGFFFFDGGGGGGFFFFFFFFF?DFFBEFFFFFFFFFFFFFFGFFFFF>DFDFGGGGFGGGGGGGGGGGGGGGGGFGFGFGGGGGGGGGGGGGGGGGGGGGGGGGGEGGGGGGGGGGGGGGGGGGGGGGGGGGGGGFGGGGGGGGGGGGGGGGGGGGGGGGGGGGGGGGGGGGGGGGGGGGGGGGGGGGGGGGGGGGGGGGGGGGGGGGGGGGGGG
@CGRNA2_123
TGGGGAATATTGCACAATGGGCGCAAGCCTGATGCAGCGACGCCGCGTGGGGGATGAAGGCCTTCGGGTTGTAAACTCCTTTCGCTACCGACGAAGCCCCTTGGGGTGACGGTAGGTGGAGAAGAAGCACCGGCTAACTACGTGCCAGCAGCCGCGGTAATACGTAGGGTGCGAGCGTTGTCCGGATTTACTGGGCGTAAAGAGCTCGTAGGTGGTTTGTCGCGTCGTCTGTGAAATTCCGGGGCTTAACTCCGGGCGTGCAGGCGATACGGGCATAACTTGAGTGCTGTAGGGGTAACTGGAATTCCTGGTGTAGCGGTGGAATGCGCAGATATCAGGAGGAACACCGATGGCGAAGGCAGGTTACTGGGCAGTTACTGACGCTGAGGAGCGAAAGCATGGGTAGCGAACAGG
+
GGGGGGGFGGGGGGGGGGGGGGGGGGGGGGGGGGGGGGGGGGGGGGGGGGGGGGGGGGGGGGGGGGGGGDGGGGGGGGGGGGGGGGGGGGGGGGGGEFGGGGGGGGGGGGGGGGGGGGGGGGGCFGGGGCGGGGGGGGGGGGGGGGGGGGGGGGGGGGGGGGGGC6EEC8EGCCEGGGG=EGFEE5#CF3<CCGGGGGGD>FF>GGGGDGGFFFFEFFBFFDFFFFFFFF?FFFFFFFFFGFAC>CBF@5CGDBDFGGGGFC9E9GF>E>?8A+FGD8F?GGDD88+GGGGGGGGGEDFGGGGFC?GGGGGFGGGGGGGGGGGGGGGGFGGGGGFGGGGGGGEGGGGGGGGGGGGGGGGGFGGGGGGGGGGGGGGCGGGGGGGGGGGGGGGGGGGGGGGGGGGGGGGGGGGGGG
@CGRNA2_124
TGGGGAATATTGCACAATGGGCGCAAGCCTGATGCAGCGACGCCGCGTGGGGGATGAAGGCCTTCGGGTTGTAAACTCCTTTCGCTACCGACGAAGCCCCTTGGGGTGACGGTAGGTGGAGAAGAAGCACCGGCTAACTACGTGCCAGCAGCCGCGGTAATACGTAGGGTGCGAGCGTTGTCCGGATTTACTGGGCGTAAAGAGCTCGTAGGTGGTTTGTCGCGTCGTCTGGGAAATTCCGGGGCTTAACTCCGGGCGTGCAGGCGATACGGGCATAACTTGAGTGCTGTAGGGGTAACTGGAATTCCTGGTGTAGCGGTGGAATGCGCAGATATCAGGAGGAACACCGATGGCGAAGGCAGGTTACTGGGCAGTTACTGACGCTGAGGAGCGAAAGCATGGGTAGCGAACAGG
+
GGGGGGGGGGGGGGGGCFGGGGGGGGGGGGGGGGGGGGCGGGGGGGGGGGGGGGGGGGFGGGGGGGGGGGGGGGGGGGGGGGGGGGGGGGGGGGGGGGGGGGGGGGGCFGFGBFGFGGGGGGGFGFFGGGGGGGGGFGGGGGGGGGGGGGGGGGGGGEGCF7@C<<CECCE###G#5CEG#CCEGGD#GCGC><FGCCDCAB>FFDFDGGGD#0=<>:7>=D79B=8)730#66A@FFDB7FFGFGFFD;*CDGDEDFFC;DGGCEEDGGGCGGGGFD6D=88FGGGGFFFGGGGGGECGGGGGGFGGGGGGGGGGGGGGGGGGEDGGGGGDGGGGGGGGGGEFEGGDGGGGGGGGGGGFGGGGGGGFGGGGGGGGGC>GGFGGGGGGGGGGGGGGGFFGGGGGGGGGGGGGGG
@CGRNA2_125
TGGGGAATATTGCACAATGGGCGCAAGCCTGATGCAGCGACGCCGCGTGAGGGATGACGGCCTTCGGGTTGTAAACCTCTTTCAGCAGGGAAGAAGCGAAAGTGACGGTACCTGCAGAAGAAGCGCCGGCTAACTACGTGCCAGCAGCCGCGGTAATACGTAGGGCGCGAGCGTTGTCCGGACTTATTGGGCGTAAAGAGCTTGTAGGCGGTTTGTCGCGTCTGCTGTGAAAGCCCGGGGCTTAACCCCGGGTTTGCAGTGGGTACGGGCTAACTAGAGTGCAGTAGGGGAGACTGGAATTCCTGGTGTAGCGGTGAAATGCGCAGATATCAGGAGGAACACCAATGGCGAAGGCAGGTCTCTGGGCTGTAACTGACGCTGAGAAGCGAAAGCATGGGGAGCAAACAGG
+
<EFGGGGGGGGGFFGGGGGGGGGGGGGGGGGCGGGGDGGGEGGEGGGGEFFEEGFGGGGEGGGGGGEEFG:FEGGGGFEFGFFDFBGFGGGGGDFG?FFFGDF<FF:FFGGCF=>CGGGGFGG@GEGEEGGGGGFFGEC,:C@8FECEGGGEDGEEGFGFGGGG5==8?EGGG5*:?CFGGE*:@<FCF97FDCDDGF#DFFCF98FBFCD3<3;@9557>5BF4BB6;=*/@?9DD>7FCC?9?=>?DC5F?DFDF=C=GE6GGGGFCC;FGGGFGGGGGFGF=F==@,8E=;;E;DG@GGEFGEGE=8ECFGGFFGGGCCE9GGGFCGEEA,BDGGF@B<AGGGFCGFGDFGGGGGFAGFFEF<<GGGGGFGGGGGGGGDGGGGGFGDDGGGGGGFEFGGECFFFGE
@CGRNA2_126
TGGGGAATATTGCACAATGGGCGCAAGCCTGATGCAGCGACGCCGCGTGGGGGATGAAGGCCTTCGGGTTGTAAACTCCTTTCGCTACCGACGAAGCCCCTTGGGGTGACGGTAGGTGGAGAAGAAGCACCGGCTAACTACGTGCCAGCAGCCGCGGTAATACGTAGGGTGCGAGCGTTGTCCGGATTTACTGGGCGTAAAGAGCTCGTAGGTGGTTTGTCGCGTCGTCTGTGAAATTCCGGGGCTTAACTCCGGGCGTGCAGGCGATACGGGCATAACTTGAGTGCTGTAGGGGTAACTGGAATTCCTGGTGTAGCGGTGGAATGCGCAGATATCAGGAGGAACACCGATGGCGAAGGCAGGTTACTGGGCAGTTACTGACGCTGAGGAGCGAAAGCATGGGTAGCGAACAGG
+
@FFGGGGGGFGGGGGGGGGGFGGGGGGGGGGGGGGGGGGGGGGDEGGFFGGEGGGGGGGGGGDFGGGGGGGEGGGGFGGFCFGGGGGGGGGGGGGGGF7FEFGGGGGGGGGGFGGGFGGGGGGGGGGFFFGGGGGGGGGGGGGFGGCFFGGGGGDEGEEGFGGF@CCC##CGGEGGGGGGCGFGGGGDCFFGGGG#GGGGFFCFGGGGGDFF?FF@BFEFBDFE@>>AEFEB?=FFFFDD??FFFGGGGCDDDGFFFFGFFFGGDGGGGGGFFFGGFGGDDFDGF?FGGGGGGGGGDDGGGGGGFGGGGFGGGGGGDGGGGGEGGGGGGGGGGGGGGGGFGGFCGCGGGGGGGGGGGGGFGGGGGDGGGGGGFGGGGGGGGGGGFFFGFGGGGGFGGFDGGGGGGGGGGGFGGG
@CGRNA2_127
TGGGGAATATTGCACAATGGGCGCAAGCCTGATGCAGCGACGCCGCGTGGGGGATGAAGGCCTTCGGGTTGTAAACTCCTTTCGCTACCGACGAAGCCCCTTGGGGTGACGGTAGGTGGAGAAGAAGCACCGGCTAACTACGTGCCAGCAGCCGCGGTAATACGTAGGGTGCGAGCGTTGTCCGGATTTACTGGGCGTAAAGAGCTCGTAGGTGGTTTGTCGCGTCGTCTGTGAAATTCCGGGGCTTAACTCCGGGCGTGCAGGCGATACGGGCATAACTTGAGTGCTGTAGGGGTAACTGGAATTCCTGGTGTAGCGGTGGAATGCGCAGATATCAGGAGGAACACCGATGGCGAAGGCAGGTTACTGGGCAGTTACTGACGCTGAGGAGCGAAAGCATGGGTAGCGAACAGG
+
9FGGGEG@GGGGGFGF<FFF<FGGGGGGFGGFGGGGFGGDGGDGGGGFGGGDGGGGGGGGFGGGGG7@FGGFGGGGGFGGGGGGGGGGGGEFGGGGGCFGCFG8FFEGFFEFCBFGGGFGGGGGGGGGGGECE<:FFG@9?EGGFGGGGGGGFGCEGEEG?FGG9CFGC;EGGGE?CE=E##GE6?AEFC#CFGCFG5DG@FGFGGGGGGGFFFF755<F?>FDEFFFE??AFFF>FFFFB@FF>GGFDDDC>C;FGGGGGDDECD8EEE=8GDFAC3+CFFCFFFCDDD8?8=FF@6;;A=DE=B?,D,DFEEGGEEAFEGGGGGGF@,DFF99CGGF<ACFFGGCGGGGGGGEC<ECFGGGGCFFFFGFEFGGFFDGGEGGGGGGEF@DGE@C<<CGFECGGGGGGGEGGGG
@CGRNA2_128
TGGGGAATATTGCACAATGGGCGCAAGCCTGATGCAGCGACGCCGCGTGGGGGATGAAGGCCTTCGGGTTGTAAACTCCTTTCGCTACCGACGAAGCCCCTTGGGGTGACGGTAGGTGGAGAAGAAGCACCGGCTAACTACGTGCCAGCAGCCGCGGTAATACGTAGGGTGCGAGCGTTGTCCGGATTTACTGGGCGTAAAGAGCTCGTAGGTGGTTTGTCGCGTCGTCTGTGAAATTCCGGGGCTTAACTCCGGGCGTGCAGGCGATACGGGCATAACTTGAGTGCTGTAGGGGTAACTGGAATTCCTGGTGTAGCGGTGGAATGCGCAGATATCAGGAGGAACACCGATGGCGAAGGCAGGTTACTGGGCAGTTACTGACGCTGAGGAGCGAAAGCATGGGTAGCGAACAGG
+
FGGGGGGGGGGGGGGGGGGGGGGGGGGGGGGGGGGGGGGGGGGGGGGFGGGGGGGGGGGGGGGGGGGGGGGGGGGGGGGGGGGGGGGGGGGGGGGGGGGGGGGGGGGGGGGG:FGGGGGGGGGGGGGGGGGGGGGGGGGGGGGGGGGGGGGGGGGGGGGGFGGGEGGGG#GGGEGDEGGGGGGGGG=EGGGGGGGGGDGGFFGFGFGGGGGFFFFEFFFFFFFFBFFBFFFFFFFFFFFFGFFGFGGGDDDGGGFFGGGGGGGGGGGGGGGGGGGGGGGGGGGGGGGGGGGGGGGGGGGGGGGGGGGGGGGGGGGGGGGGGGGGGGGGGGGGFGGGGGGGGGGGGGGGGGGGGGGGGGGGGGGGGGGGGGGGGGGGGGGGGGGGGGGGGGGGGGGGGGGGGGGGGGGGGGGGGG
@CGRNA2_129
TGGGGAATATTGCACAATGGGCGCAAGCCTGATGCAGCGACGCCGCGTGGGGGATGAAGGCCTTCGGGTTGTAAACTCCTTTCGCTACCGACGAAGCCCCTTGGGGTGACGGTAGGTGGAGAAGAAGCACCGGCTAACTACGTGCCAGCAGCCGCGGTAATACGTAGGGTGCGAGCGTTGTCCGGAATTATTGGGCGTAAAGAGCTTGTAGGCGGTTTGTCGCGTCTGCTGTGAAAGCCCGGGGCTTAACCCCGGGTTTGCAGTGGGTACGGGCTAACTAGAGTGCAGTAGGGGAGACTGGAATTCCTGGTGTAGCGGTGAAATGCGCAGATATCAGGAGGAACACCAATGGCGAAGGCAGGTCTCTGGGCTGTAACTGACGCTGAGAAGCGAAAGCATGGGGAGCAAACAGG
+
GGGGGGGGGGGGGGGGGGGGCFFFGGGGGGGGGGGGGGGGGGGGGGGFGGGGGGGGGGGGFFGGGG+CFEFFDFGGGGGGGGGGGGGGGGGGDGGGGCGGGGGGGGDGFGGEGCFFGG7FGDGGGG:FEF7:FFF*<EF<CBFGGDFGGG6FFB*BEEEGGFEFEGGG##E=EGEGGEEGGFGGDGGDGGGGGGFFGFGGFFGFFFFGGF>FFFFDB@FFFFFFDFFBFFFFFFFFFDAFE>GFGGGGGD>9#GFGGGGGFGGGFGGGGGGGGGGGGGGGGGGGGGGGGGDGGFFGFGGGGGGGGGGGGGGGGGGGGGGGGGGGGGGGGGFGGGGGGGGGGFEGGGGGGGGGGGGFCGGGGGGGGGGGGGGGGGGGGGGGGGGFGGGGGGGGGGGGGGGGGGGGGGGGGGGGG
@CGRNA2_130
TGGGGAATATTGCACAATGGGCGCAAGCCTGATGCAGCGACGCCGCGTGAGGGATGACGGCCTTCGGGTTGTAAACCTCTTTCAGCAGGGAAGAAGCGAAAGTGACGGTACCTGCAGAAGAAGCGCCGGCTAACTACGTGCCAGCAGCCGCGGTAATACGTAGGGCGCGAGCGTTGTCCGGAATTATTGGGCGTAAAGAGCTTGTAGGCGGTTTGTCGCGTCTGCTGTGAAAGCCCGGGGCTTAACCCCGGGTTTGCAGTGGGTACGGGCTAACTAGAGTGCAGGAGGGGAGACTGGAATTCCTGGTGTAGCGGTGAAATACGCAGATATCAGGAGGAACACCAATGGCGAAGGCAGGTCTCTGGGCTGTAACTGACGCTGAGAAGCGAAAGCATGGGGAGCAAACAGG
+
GGGGDGGGGGGGGFGGGGGGGGGGGGGGGGGGFFFFGFEGGGGGCGGCGCF@E@FDCFCE=F+E,B:CFGGGGFGCFC@FGG<EEFFGGGGFGFFGDGDGGGFGGBFGGGGEGGFFGGFGGGFGDGDECEGGGGGFGGGCFFGGGGGGGGGGGGGGGGGGGGGGGFCEG=EGGGGEGFGCEC8CF#FFGGGGG#GGCC7C43*8DF>FFDD<>DFFFEFFFFEF4@FFF=<FFFFFEACEFFD=<#348>9D==8FFF?F6687BF?,CCE?68?+GFGD=+00+@8?=EE2,8FGE8C8F=FGFDE>8=C79EA@9,@8,CFAFEB=<9,F<DEFFEFB5<EAGGCB,EC,CGF@@<B,8EFCFE,CGCGFC@@@7EFCDFF8C::GFFFE,DFCGFGFFGGGGGFGC
@CGRNA2_131
TGGGGAATATTGCACAATGGGCGCAAGCCTGATGCAGCGACGCCGCGTGGGGGATGAAGGCCTTCGGGTTGTAAACTCCTTTCGCTACCGACGAAGCCCCTTGGGGTGACGGTAGGTGGAGAAGAAGCACCGGCTAACTACGTGCCAGCAGCCGCGGTAATACGTAGGGTGCGAGCGTTGTCCGGATTTACTGGGCGTAAAGAGCTCGTAGGTGGTTTGTCGCGTCGTCTGTGAAATTCCGGGGCTTAACTCCGGGCGTGCAGGCGATACGGGCATAACTTGAGTGCTGTAGGGGTAACTGGAATTCCTGGTGTAGCGGTGGAATGCGCAGATATCAGGAGGAACACCGATGGCGAAGGCAGGTTACTGGGCAGTTACTGACGCTGAGGAGCGAAAGCATGGGTAGCGAACAGG
+
FGGGGGGFGGGGGGGGGGGGGGGGGGGGGGGGGGGGGGGGGGGGGGG=FFGGGGGGGGGGFGGFGGGGFGGEGGGGGGGGGGGGGGGGGGGGGGGGGFGGGGGGGGGGCFGGGGGGGGGGGGGGGGGGGGGGGGGGGGGGGGGGGGGGGGGGGGGGGCGGGGGG99EGGGGGGGGGGGGGGFF=E=ECFGGDGGGGG7>DFFGFGGDDCDGFDFFFFFFFFFFFFB:ABFFFBAAFF>FDDFFGFGGGGGGGDDGFGGGGGGDFCGGEGGGGGGGGGFGGGGGGGGFDGGGGGFGFGGGGGGGGGGEGFGGGGGGGGGGGGGDGGGGGGGGGGFGFGGGFFGGGGGGGGGGGGGGGGGGGGGFGGGGGGGGGFCGGGGGGGGGGGGGGGEGGGGGGGGGGGGGGGGGGGGGGGG
@CGRNA2_132
TGGGGAATATTGCACAATGGGCGCAAGCCTGATGCAGCGACGCCGCGTGGGGGATGAAGGCCTTCGGGTTGTAAACTCCTTTCGCTACCGACGAAGCCCCTTGGGGTGACGGTAGGTGGAGAAGAAGCACCGGCTAACTACGTGCCAGCAGCCGCGGTAATACGTAGGGTGCGAGCGTTGTCCGGATTTACTGGGCGTAAAGAGCTCGTAGGTGGTTTGTCGCGTCGTCTGTGAAATTCCGGGGCTTAACTCCGGGCGTGCAGGCGATACGGGCATAACTTGAGTGCTGTAGGGGTAACTGGAATTCCTGGTGTAGCGGTGGAATGCGCAGATATCAGGAGGAACACCGATGGCGAAGGCAGGTTACTGGGCAGTTACTGACGCTGAGGAGCGAAAGCATGGGTAGCGAACAGG
+
GGGGGGGEGGGGGDGGGGGCFFGDGGG?FGGDF9FEGGFGGGG7CFGFGDFGGGGEGCFGGFGGFF:FGGGGGGAGGFGGFGFGGCCGGGGGGGGGGGE:<FFGGGCGEFG*@:C@FFFGGGGGGDG?CGGGGG:<C8EFGEG7C*?+=8BCCEGEDE>EG?FGC+:;*;88?5CEGGGE#GGC6;C59?C7:CF#D#FD#829CC7D<DFB##F>FFE>>77@EFD5>EEFFFBF6E?BFFFGFFFGCD>CCB=67=1FD>D>DD=8CGGFFGF=??=DGD6DFDCFC?GDGFGFFAGGEC,DEFCF8FG@E@8+8GFGGGGGFE@CE9AA;FE8FFE,F9FFC:GDGGGGGGGGGGFCGGFB,FDGFFGGGGFFGGGGFEDF9GCGFGEGFGGEGGGGGGGF7GGGGF@<F9
@CGRNA2_133
TGGGGAATATTGCACAATGGGCGCAAGCCTGATGCAGCGACGCCGCGTGAGGGATGACGGCCTTCGGGTTGTAAACCTCTTTCAGCAGGGAAGAAGCGAAAGTGACGGTACCTGCAGAAGAAGCGCCGGCTAACTACGTGCCAGCAGCCGCGGTAATACGTAGGGCGCGAGCGTTGTCCGGAATTATTGGGCGTAAAGAGCGTGTAGGCGGTTTGTCGCGTCTGCTGTGAAAGCCCGGGGCTTAACCCCGGGTTTGCAGTGGGTACGGGCTAACTAGAGTGCAGTAGGGGAGACTGGAATTCCTGGTGTAGCGGTGAAATGCGCAGATATCAGGAGGAACACCAATGGCGAAGGCAGGTCTCTGGGCTGTAACTGACGCTGAGAAGCGAAAGCATGGGGAGCAAACAGG
+
GGGGGGGGGGGGGGGGGGGDCFFGGGGGGGGGGGGGFGGGGGGGGGGGGGGEGGGEFGFGGDEFFFEGGGGGGFGGGGGGGGGGFGGGGGGGGFGGGGGEGGGGGAEGGGFFGGGGFFGEGGGGDGGGGGGGGGGGGEFFGGGGGGGGGGGGG#>EGGGGGFBE;FGGG5EEGGG=EGGGDGGG#GFGGDFGD#GD1:CG?#?@90:C=DG3#4<#47FEFDFFFFFFBF6A?@FGB9CFCCGD@A8DBDC:BFF?FDCFG#GEEGGGGGCFD?DFGFFAD?GGGGGGGGGFCGGFFGE8GGGEDGECCGECFEEGF@+FB+GGGFDGEFFGFGFFGGGGGEFGGGEFCDFCGFCGGGFFF,CGGGGGGFGGGGGF@FCAFAGFDFCGGGDGDGGGGGGFGGGGGGGGG
@CGRNA2_134
TGGGGAATATTGCACAATGGGCGCAAGCCTGATGCAGCGACGCCGCGTGGGGGATGAAGGCCTTCGGGTTGTAAACTCCTTTCGCTACCGACGAAGCCCCTTGGGGTGACGGTAGGTGGAGAAGAAGCACCGGCTAACTACGTGCCAGCAGCCGCGGTAATACGTAGGGTGCGAGCGTTGTCCGGGTTTACTGGGCGTAAAGAGCTCGTAGGTGGTTTGTCGCGTCGTCTGTGAAATTCCGGGGCTTAACTCCGGGCGTGCAGGCGATACGGGCATAACTTGAGTGCTGTAGGGGTAACTGGAATTCCTGGTGTAGCGGTGGAATGCGCAGATATCAGGAGGAACACCGATGGCGAAGGCAGGTTACTGGGCAGTTACTGACGCTGAGGAGCGAAAGCATGGGTAGCGAACAGG
+
GDGGGGGGGGGGGGGGGGGCFGGGGDGGGGGGGGGGGGGGGGGGGGGGGGDFGGGEGFFGEFGGGGGGGGGGGGGGGGGGGGGGGGGGGGGGEGGGGCGGGGFFDGGGGCEFF<@CG9CFGF7FCFGGGGGGGEGGGGGGGGGFGGGGGCGGGGGGGE>8FFGDF?FGGC8CGDDEGGGGGGGGD#CEGFG#GGGDG#C4)97:C>#G#GGFFFF3>F@FFFFE)>5885CAFFFFFFFFDF6>F@:F<<DDCFFDC88GCD6E8GFECCDDA=D8GDFFDGGDD?6GGGGGGGGGGGGGGGGE,4FCGGGGGGGGGGGGGGGGGGEGEGGGGF<FGGGGGGGGEGEGGGEGGDGGGFE,GGGFGGGGGGFGGGGGGEGGGGGGGGGGGGGGGGGGDFGGGGGEGGGGGGGGGG
@CGRNA2_135
TGGGGAATATTGCACAATGGGCGCAAGCCTGATGCAGCGACGCCGCGTGAGGGATGACGGCCTTCGGGTTGTAAACCTCTTTCAGCAGGGAAGAAGCGAAAGTGACGGTACCTGCAGAAGAAGCGCCGGCTAACTACGTGCCAGCAGCCGCGGTAATACGTAGGGCGCGAGCGTTGTCCGGAATTATTGGGCGTAAAGAGCTTGTAGGCGGTTTGTCGCGTCTGCTGTGAAAGCCCGGGGCTTAACCCCGGGTTTGCAGTGGGTACGGGCTAACTAGAGTGCAGTAGGGGAGACTGGAATTCCTGGTGTAGCGGTGAAATGCGCAGATATCAGGAGGAACACCAATGGCGAAGGCAGGTCTCTGGGCTGTAACTGACGCTGAGAAGCGAAAGCATGGGGAGCAAACAGG
+
GGGGGGGGGGGGGGGGGGGGGGGGGGGGGGGGGGGGGGGGGGGGGGGGGGGGGGGGGGGGGGGGGGGGGGGGGGGGGGGGGGGGGGGGGGGGGGGGGGDGGGGGGGGGGGGGGGGGGGGGGGGGGGGGGGGGGGGGGGGGGGGGGGGGGGGGGGGGGGGGGGGGGGGGG#GCEGGGEGGGG<EGGGGGGFGGGCDD77:FFFGFGGGGGGG>D@@FFFFE>@FFF?FAFFFBFFFGFFGFFFFCGGDGGGFGGFGGGGGGGGGGGGGGFFGGGGGGGGGGGGGGGGGGGGGFFAAGGGGGGGGGGGGGGGGGGGGGGGGGGGGGGGGFGEGGGGGGGGGGGGGGGGGGGGGGGGGGGGFFDGGGGGGGGGGGGFGGGGGGGGGGGGGGGGGGGGGGGGGGGGGGGGGGG
@CGRNA2_136
TGGGGAATATTGCACAATGGGCGCAAGCCTGATGCAGCGACGCCGCGTGAGGGATGACGGCCTTCGGGTTGTAAACCTCTTTCAGCAGGGAAGAAGCGAAAGTGACGGTACCTGCAGAAGAAGCGCCGGCTAACTACGTGCCAGCAGCCGCGGTAATACGTAGGGCGCGAGCGTTGTCCGGAATTATTGGGCGTAAAGAGCTTGTAGGCGGTTTGTCGCGTCTGCTGTGAAAGCCCGGGGCTTAACCCCGGGTTTGCAGTGGGTACGGGCTAACTAGAGTGCAGTAGGGGAGACTGGAATTCCTGGTGTAGCGGTGAAATGCGCAGATATCAGGAGGAACACCAATGGCGAAGGCAGGTCTCTGGGCTGTAACTGACGCTGAGAAGCGAAAGCATGGGGAGCAAACAGG
+
GGGGGGGGGGGGGGGGGGGGGGGEGCCGGGGFGGGGFGGGECGGGGECFGGGGGGEGEGGGGGGGGGGGGEGGGGGGGCGGGGGGGDFGEFGGGFGGGGGGGGGGGGGGGGGG=BCGGGGGGFGGGGGGGGGGGGFGGFGGGGGGGGGGG#GGGGGGG#G#GF>EGGGEEEGGGGGGGFEGE8FCFFGGGGGGGDGC::@F=DF#GGGFDD79<:FFFFBDBFFFFF+BAFFF?EGDAC@0GGDDDDGGGFGD?D84DGGGGGGGGGGGGGGGGGF=+EDD?DC?GGGGFCFEFFGFFGGGGGGGGGE@=87FFGFGGGEEEFCGGFGFGGGGGFGFCGGGCGGGGGGGFAGFGFGGFGF<GGGGGGGGGGECGGGGGFFFAGFCGGGGGGFDGGGGGGGFFGGGGFGG
@CGRNA2_137
TGGGGAATATTGCACAATGGGCGCAAGCCTGATGCAGCGACGCCGCGTGAGGGATGACGGCCTTCGGGTTGTAAACCTCTTTCAGCAGGGAAGAAGCGAAAGTGACGGTACCTGCAGAAGAAGCGCCGGCTAACTACGTGCCAGCAGCCGCGGTAATACGTAGGGCGCGAGCGTTGTCCGGAATTATTGGGCGTAAAGAGCTTGTAGGCGGTTTGTCGCGTCTGCTGTGAAAGCCCGGGGCTTAACCCCGGGTTTGCAGTGGGTACGGGCTAACTAGAGTGCAGTAGGGGAGACTGGAATTCCTGGTGTAGCGGTGAAATGCGCAGATATCAGGAGGAACACCAATGGCGAAGGCAGGTCTCTGGGCTGTAACTGACGCTGAGAAGCGAAAGCATGGGGAGCAAACAGG
+
FGGGGDGGGGGGGGGGGGGGGGGGGGGGGGGEFFGGGGGGGGGGGGGFEGGGGGGGGGGGGGGGGGGGGGGGGGGGGGGGGGGGGGFG?FFGGGGF@EFGGGGGGGGCGGGGGGGGGGGG<EGGGGDG1>FGCFGGGGGFFGGGGGGGGGEECCCGGGGGEFGFGGEEC:5C?:EGE#CEE88E?CGFFGF<CD:DCCFF<?C7#CGFGG<8>B@FFDFFFFEF=FFFF?AFFAAF:5GFFFFDCFFDGGFDCGGDF<GGGGGECDFED=AGFFD=GFGGFD8FDFCFE=4,4FGCGGGDGF8+FGFEGCGGGGGGGGEEGGFGGGAFEE@GGGGGGGGGFA,<EGGGGGEECF<@GGGGFGGGGGGFFGEFEGGGGGGFGGGGGDGGGGGGFFGGGGGGGGGGGGGGG
@CGRNA2_138
TGGGGAATATTGCACAATGGGCGCAAGCCTGATGCAGCGACGCCGCGTGGGGGATGAAGGCCTTCGGGTTGTAAACTCCTTTCGCTACCGACGAAGCTCCTTGTGGTGACGTTAGGTGGAGAAGAAGCACCGGCTACCTACGTGCCAGCAGCCGCGGTAATACGAAGGGTGTGAGCGTTGTCCGGTCTTACTGGGCGTGAAGAGCGCGTAGGTGGTTTGTCGTGTCGTCTGTGAAATTGCGGGGGTTAACTCCGGGGGAGGAGGCGATACGTGCAAAACTTGAGTGCTGTAGGGGTGAGTGGAATTCCTGGTGTAGCGGTGGAATGCGTAGATATCAGGAGGAACACCGATGGCGAAGGCAGGTTACTGGACAGTTACTGACGCTGAGGAGCGAAAGCATGGGTAGCGAACAGG
+
FGGGEEFGGGFGGFGFGGGGGGGCFGCFGGGGGGGGGG7CFEGGEDGGDGG7EGCCGGFFD,FEFFE7EF:CFFG9,:FEFGG7+8F+BFGCEF+::,:<,@F=<+@+33@>>FC,@F>*,7,?:DC,@,,5><*1,,,,6=CCBCFGGGGG*B8*:CC8<9CF5**282:*8?CC::C8CE2CE##6-36,:FF#C##).9*47#1:C35869FF>>>F7<#787#2#84>@#=;@/*9/**4+55**3*5C;+:+3+4+00++,,8@1=+@+3,C?=+GGGGFF88GFE=,DF@,@,GFE,FC?GFD9=EGBDGEFGDF;GDGEFE9GGGFFF8GFFDGGGFCFB8,=GGGGGEGCGFDGGF9<GGFC,F<GFCFFCGFF8GEFDEF77GGFADFC,GGFF@GGFAGGGGGG
@CGRNA2_139
TGGGGAATATTGCACAATGGGCGCAAGCCTGATGCAGCGACGCCGCGTGGGGGATGAAGGCCTTCGGGTTGTAAACTCCTTTCGCTACCGACGAAGCCCCTTGGGGTGACGGTAGGTGGAGAAGAAGCACCGGCTAACTACGTGCCAGCAGCCGCGGTAATACGTAGGGTGCGAGCGTTGTCCGGATTTACTGGGCGTAAAGAGCTCGTAGGTGGTTTGTCGCGTCGTCTGTGAAATTCCGGGGCTTAACTCCGGGCGTGCAGGCGATACGGGCATAACTTGAGTGCTGTAGGGGTAACTGGAATTCCTGGTGTAGCGGTGGAATGCGCAGATATCAGGAGGAACACCGATGGCGAAGGCAGGTTACTGGGCAGTTACTGACGCTGAGGAGCGAAAGCATGGGTAGCGAACAGG
+
GGGGGGGGGGGGGFGGGGGGGGGGGGGGGGGGGGGGGGGGGGGGEGGFFGGGGGGGGGGGGGGGGGGGGGGGGGGGGGGGGGGGGGGGGGGEGGGGGGGGG8FGGG:FGGGGFFGFGGGGGGGGGGGFGGGGGGGCFGGCGGGGGGGGGGGFFGDEG8E8+@FGEFCEDCEGE##GGGGGGGGGG#E=CFGGGGGGG7DDAFGFGGGGCCDD#FF5>5@F6:@:57@BFFCAB=FFF#AFFFFCFF;7AA4DC:BFFBDDE:CF>9DEE>BFF#GFDGFGGD8FFGGGDFGGGFGFEGGGGGGFFGGGGEFDEEBCECGFEF7E@E@GFFFFEEGGGGF<EF@GC=GGGGGDGGGGFFECGGGGGGFGGGGGGGGGGC>GGGGFEFDGF@GGGGGF8FGEFGGGGGGGGGGGGG
@CGRNA2_140
TGGGGAATATTGCACAATGGGCGCAAGCCTGATGCAGCGACGCCGCGTGGGGGATGAAGGCCTTCGGGTTGTAAACTCCTTTCGCTACCGACGAAGCCCCTTGGGGTGACGGTAGGTGGAGAAGAAGCACCGGCTAACTACGTGCCAGCAGCCGCGGTAATACGTAGGGTGCGAGCGTTGTCCGGATGTACTGGGCGTAAAGAGCCCGTAGGTGGTTTGTCGCGTCGTCTGTGAAATTCCGGGGCTTAACTCCGGGCGTGCAGGCGATACGGGCATAACTTGAGTGCTGTAGGGGTAACTGGAATTCCTGGTGTAGCGGTGGAATGCGCAGATATCAGGAGGAACACCGATGGCGAAGGCAGGTTACTGGGCAGTTACTGACGCTGAGGAGCGAAAGCATGGGTAGCGAACAGG
+
CFFCGFGEFFFEDFD<F,CE<EGGGG@@FFGGGGGGGG@@FC7FFG@8CGDGGF:FGFGGGCFFG?@CAFEGCFFA9FFG9E<FC@CFDC:@FGGG:<B:+,@@C:FF*<CCC:>>BBE:FG7FBD:AFGFGGD7*8CGFFEFC87<7EF:BCBCBE*2AFF7;++*/;;AEEC/::ECGGGGGDE6#<?:0>DGGD#42.97>7#/99>DF#=@<6#>>B@@29@B#=EF#FFFF#AABDFFGAC49<4C6GGF>CGCFFGGGCGE>?GGDE8FD89D?CGDGGGGGGFGGGGGED@6E>9CFEFC@DFCFE8>GEFGFCFE@CEECAFGGGFCGDGGDF<ECGEGGFCGEDGGGGFDFGGGGFE@,GE<<<GFFC>GF:CGFFE;:C,F@DEC6,EDGGFGF7CDFEFEGGG
@CGRNA2_141
TGGGGAATATTGCACAATGGGCGCAAGCCTGATGCAGCGACGCCGCGTGGGGGATGAAGGCCTTCGGGTTGTAAACTCCTTTCGCTACCGACGAAGCCCCTTGGGGTGACGGTAGGTGGAGAAGAAGCACCGGCTAACTACGTGCCAGCAGCCGCGGTAATACGTAGGGTGCGAGCGTTGTCCGGATTTACTGGGCGTAAAGAGCTCGTAGGTGGTTTGTCGCGTCGTCTGTGAAATTCCGGGGCTTAACTCCGGGCGTGCAGGCGATACGGGCATAACTTGAGTGCTGTAGGGGTAACTGGAATTCCTGGTGTAGCGGTGGAATGCGCAGATATCAGGAGGAACACCGATGGCGAAGGCAGGTTACTGGGCAGTTACTGACGCTGAGGAGCGAAAGCATGGGTAGCGAACAGG
+
GGGCFGEGGGGFGGGGGGGGGGGGGGGGGGEAFGGGGGFGGGGGGGGGGGGGGGGGGGGGGGGGGGGGGGGGGGGGGGGGGGGGGGEGGDGGGDGGGGGGGGGGGGGGGGGGGGGFFEEDECEGGCFGGGGGGFGEGGGGGGGFGGFDGGGGGGGGGGGDGGGGGGGGG#GGGCGGGGGDGGFEEEGGGGGGGGFFGG<<>FGFGGGGGDGBFFFFFFEFFFF>BBEDFFFFFFABFFFFGFFFFFFFCAFGGGGEGGFF@GGGGGGGGEGFE8F:GGFFFGGGGGFFGGGGGGGCGGGFGGGFE7GFFGGGGGGGGGGGGGGGGGDGFGGGGGFGGGGGGGGGGEB:GGEGGGGGGGGGGGGGGGGEGGGGGGGGGEFFGGGFAGGGGGGGGGGGGGGGGGGGGGGGGGFGGG
@CGRNA2_142
TGGGGAATATTGCACAATGGGCGCAAGCCTGATGCAGCGACGCCGCGTGGGGGATGAAGGCCTTCGGGTTGTAAACTCCTTTCGCTACCGACGAAGCCCCTTGGGGTGACGGTAGGTGGAGAAGAAGCACCGGCTAACTACGTGCCAGCAGCCGCGGTAATACGTAGGGTGCGAGCGTTGTCCGGATTTACTGGGCGTAAAGAGCTCGTAGGTGGTTTGTCGCGTCGTCTGTGAAATTCCGGGGCTTAACTCCGGGCGTGCAGGCGATACGGGCATAACTTGAGTGCTGTAGGGGTAACTGGAATTCCTGGTGTAGCGGTGGAATGCGCAGATATCAGGAGGAACACCGATGGCGAAGGCAGGTTACTGGGCAGTTACTGACGCTGAGGAGCGAAAGCATGGGTAGCGAACAGG
+
GGGGGDEFFGG@FGGGGGGGGGGGGGGGGGGCFGGGGGGGGGGGEGGGGGGGGGGGGGDGGGGGGGGGGGGGGGGGGGGGGGGCGGGGGGGGGGGGGGGGGGGGGGEGGGGGGGGGGGGFGDGDGG:FFGGGEFGGGGGGGGG7FGGGGGFFGGGGGGGGCFGGGCFEGCCDCGGGGGG=EGGG6?EEGGFGF92>DGGGFF=:FGGFCFGFFFF7>@:FBDFFFFF@F@7#?=FFFFBF>FFFFFBFFFFFFD;:;FGFF@=@6ED>C>BFF9FCFFCGGGGGDC86FFFGGGGFDGGGGGGFE=?@+EB9DGGGCEF9CGEB7DCE;F9FGGGGGGGGGGDGGF:EFF>GGGGGGFGCGGGFGFFGGFF@GGFGFFDGGFF8GFFGGGGGGFFEGGGGGGGGGGGGGF9GGG
@CGRNA2_143
TGGGGAATATTGCACAATGGGCGCAAGCCTGATGCAGCGACGCCGCGTGGGGGATGAAGGCCTTCGGGTTGTAAACTCCTTTCGCTACCGACGAAGCCCCTTGGGGTGACGGTAGGTGGAGAAGAAGCACCGGCTAACTACGTGCCAGCAGCCGCGGTAATACGTAGGGTGCGAGCGTTGTCCGGATTTACTGGGCGTAAAGAGCTCGTAGGTGGTTTGTCGCGTCGTCTGTGAAATTCCGGGGCTTAACTCCGGGCGTGCAGGCGATACGGGCATAACTTGAGTGCTGTAGGGGTAACTGGAATTCCTGGTGTAGCGGTGGAATGCGCAGATATCAGGAGGAACACCGATGGCGAAGGCAGGTTACTGGGCAGTTACTGACGCTGAGGAGCGAAAGCATGGGTAGCGAACAGG
+
FGGGGGGGGGGGGGGGGGGGGGGGGGGGGGGGGGGGGGGGGGGGGGGGGGGGGGGGGGGGGGGGGGGGGGGGGGGGGGGGGGGGGGGGGGGGGGGGGFGGGGFGGGGGGGGGGGGGGGGFGFGGGGGGGGGGGGGDFGGFGGGFGFGGGGGGGGGGGGDGFGGGGGGGGGGGGGGGGGGCG@CDD:EGFGGGCFG#GGACFFGFGDCDGGGFBFFEFFFFFEFEFFFFF@EFFFFFBFEFDFFGFGCFDD7GGGGEFFFGGGGGGG#GGGGFGFGGCGFD?GGGGGGCGFGGGGGGGGGGGGFGGFGGGGGGGGGGGGGGGGGGGGGGGGGGGGGGGGGGGGGGGGGGGGGGGGGGGGGGGGGGFGGGGGGGGGGGGGGGGGGGGGGGGGGGGGGGGGGGGGGGGGGGGGGGGG
@CGRNA2_144
TGGGGAATATTGCACAATGGGCGCAAGCCTGATGCAGCGACGCCGCGTGGGGGATGAAGGCCTTCGGGTTGTAAACTCCTTTCGCTACCGACGAAGCCCCTTGGGGTGACGGTAGGTGGAGAAGAAGCACCGGCTAACTACGTGCCAGCAGCCGCGGTAATACGTAGGGTGCGAGCGTTGTCCGGATTTACTGGGCGTAAAGAGCTTGTAGGCGGTTTGTCGCGTCTGCTGTGAAAGCCCGGGGCTTAACCCCGGGTTTGCAGTGGGTACGGGCTAACTAGAGTGCAGTAGGGGAGACTGGAATTCCTGGTGTAGCGGTGAAATGCGCAGATATCAGGAGGAACACCAATGGCGAAGGCAGGTCTCTGGGCTGTAACTGACGCTGAGAAGCGAAAGCATGGGGAGCAAACAGG
+
FFGGGGGGGFGGGGGGGGGGGGGGGGGGGGGGGGGGGGGGGGGGGGGFGGGGGGGGGGGGGGGGGGGGGGGGGGGGGGGGGGGGGGGGGGGGGGGGDCFGGGGGGGGGGGGGEGGGGGGGGGGGGGGGGGGGGGGGGGGGGGGGGGGGGGGGGGGGGGGG:CFGG#GGGGG#GGGGGCGG#CFGGGGEFGGGGFGGGDFGFFGFGG;FGGGFFFF@F;>FFFFFFFFFEFFFFFFEFEFDBFFFGFFCGGGDGGFFDGGGGFDFGGCGGGDGGGGGGGGGGFGGGGGGGGGGGGGGGGEGG?GGGFGGGGGGGGGGGGFGGGDGGGGGGGGGGGGGGGGGGGGGGGGGGGGGGGGGGGGGGGGGFGGGGGGGGGGGGGGGGGGEFGGGGGGGGFFGGGGGGGGGGGGGGGGGG
@CGRNA2_145
TGGGGAATATTGCACAATGGGCGCAAGCCTGATGCAGCGACGCCGCGTGGGGGATGAAGGCCTTCGGGTTGTAAACTCCTTTCGCTACCGACGAAGCCCCTTGGGGTGACGGTAGGTGGAGAAGAAGCACCGGCTAACTACGTGCCAGCAGCCGCGGTAATACGTAGGGTGCGAGCGTTGTCCGGATTTACTGGGCGTAAAGAGCTCGTAGGTGGTTTGTCGCGTCGTCTGTGAAATTCCGGGGCTTAACTCCGGGCGTGCAGGCGATACGGGCATAACTTGAGTGCTGTAGGGGTAACTGGAATTCCTGGGGTAGCGGTGGAATGCGCAGATATCAGGAGGAACACCGATGGCGAAGGCAGGTTACTGGGCAGTTACTGACGCTGAGGAGCGAAAGCATGGGTAGCGAACAGG
+
GGGGGDGGGGGGGFGGGGGGGGGGGGGGGGGFGGGGGGEGGGGGGGGGGGGGGGGGGGGGGGGGGGGGGGGGGFGGGGGGGGGGGGGFGGGGGGGGGGGGGGGGGGGGGGGF<FGCFGFGGFGGCFGGGGGGGGGEGGGGGGGGGGCGGGDFGEGGDEGEEF#G#GGEGGG#EEEEGEGGGGGGGGGGGGG#C>FGGGGG3@#FGGGGGGCEF4>.<>5#?D>>0#7@FF?#?BFFFFBFD>FFC;?FDGDDDDGEFFBFFDD>CFD8CGF7E7E:FFFGCGGFFF?GDFGGFEDCAFGGGF@=,D:CEFD,GDGGGFGCGGEEDE@E9GGGFGDFGGGGGFEGF??,GGEFC,GGGGGGGGGFCFF8GGCFGGFGGCDGGGFFGGFGGEDDGGGFGFGGGGGDGGEGFGGGGG
@CGRNA2_146
TGGGGAATATTGCACAATGGGCGCAAGCCTGATGCAGCGACGCCGCGTGGGGGATGAAGGCCTTCGGGTTGTAAACTCCTTTCGCTACCGACGAAGCCCCTTGGGGTGACGGTAGGTGGAGAAGAAGCACCGGCTAACTACGTGCCAGCAGCCGCGGTAATACGTAGGGTGCGAGCGTTGTCCGGATTTACTGGGCGTAAAGAGCTCGTAGGTGGTTTGTCGCGTCGTCTGTGAAATTCCGGGGCTTAACTCCGGGCGTGCAGGCGATACGGGCATAACTTGAGTGCTGTAGGGGTAACTGGAATTCCTGGTGTAGCGGTGGAATGCGCAGATATCAGGAGGAACACCGATGGCGAAGGCAGGTTACTGGGCAGTTACTGACGCTGAGGAGCGAAAGCATGGGTAGCGAACAGG
+
GGGGGGGGGGGGGGGGGGGGGGGGGGEGGGGGGGGGGGGGGEGGGGGGGGGGGGGGGGGFGGGGGGGGGGGGGGGGGGGGGGGGGGGGGG@EGGGGGGGG?<FGGGDGGGGGFGGGGGGGGCFGCFFGGGGFGGGDGGGGGGGGGGFGGGGGGEEGG?EGFFGGCFCECGGEECGGGGGGGGGGGGDGFGGGGGGGGDCDFFGFGGGDGDDE@FFEFFFFBFFDBFFFFF?#FFF?FFA>GFFGF@?AADBGGGGEGFCFF7GGDFDGEEGFA8GDGGFF=CFFDGGGD?GGGGGGGFGFFF@F8DGGGGGCE7GGDGGGGGGGGGGFAGGGGGGGGFFEGGGGGGGGGGGGGGGGGGGGGGGGGGGGGGGFGGGGGGGGGGGGGF@GGCGGGFGCGFGGGGGGGGGGGGGGFG
@CGRNA2_147
TGGGGAATATTGCACAATGGGCGCAAGCCTGATGCAGCGACGCCGCGTGGGGGATGAAGGCCTTCGGGTTGTAAACTCCTTTCGCTACCGACGAAGCCCCTTGGGGTGACGGTAGGTGGAGAAGAAGCACCGGCTAACTACGTGCCAGCAGCCGCGGTAATACGTAGGGTGCGAGCGTTGTCCGGATTTACTGGGCGTAAAGAGCTCGTAGGTGGTTTGTCGCGTCGTCTGTGAAATTCCGGGGCTTAACTCCGGGCGTGCAGGCGATACGGGCATAACTTGAGTGCTGTAGGGGTAACTGGAATTCCTGGTGTAGCGGTGGAATGCGCAGATATCAGGAGGAACACCGATGGCGAAGGCAGGTTACTGGGCAGTTACTGACGCTGAGGAGCGAAAGCATGGGTAGCGAACAGG
+
GGGGGGGGGGGGGGGGGGGGGGGGGGGGGGGFGGGGGFGEGGGGGGGGGGGGGGGGGGGGGGGGGGGGGGGFGGGGGGGGGGGGGGGGGGGGGGGGGGGGGGGGGGGGFGGGFGGGGGGGGGGGGGGGGGGGGGGGGGGGGGGGGGGGGGGGGGGGG<CEGGGG:FFGGGGGGGGDGGGEGGGG#GDGGGGGGCGGGGGGFFGFGFFGGGGFFFFFFFFFFFFFFFFA>?8@FFFFFFFFGFFGFGFGGDGGGGGDBGGGGGDEDGFFGGFFGFGGGFGGGGGGGFCGGFGGGGGGFFGGGGGGGGGFGGGGGGGGGGGGGGGGGGGGGGFEGGGGGGGGGGGGGGGGGGGGGGGGGGGGGGGGGGGGGGGGGGGGGGGGGGGFFFGGGGGGGGFDGGGGGGGGEGGGGFGGGF
@CGRNA2_148
TGGGGAATATTGCACAATGGGCGCAAGCCTGATGCAGCGACGCCGCGTGGGGGATGAAGGCCTTCGGGTTGTAAACTCCTTTCGCTACCGACGAAGCCCCTTGGGGTGACGGTAGGTGGAGAAGAAGCACCGGCTAACTACGTGCCAGCAGCCGCGGTAATACGTAGGGTGCGAGCGTTGTCCGGATTTACTGGGCGTAAAGAGCTCGTAGGTGGTTTGTCGCGTCGTCTGTGAAATTCCGGGGCTTAACTCCGGGCGTGCAGGCGATACGGGCATAACTTGAGTGCTGTAGGGGTAACTGGAATTCCTGGTGTAGCGGTGGAATGCGCAGATATCAGGAGGAACACCGATGGCGAAGGCAGGTTACTGGGCAGTTACTGACGCTGAGGAGCGAAAGCATGGGTAGCGAACAGG
+
GGGGGGGGGGGGGGGGGGGGGGGGGGGGGGGFGGGGGGGGGGGGGGFCFGGGGGGGFGGGGGGGGGGGGGGGGGGGGGGGGGGGGGGGGGGGGGGGGFGGGFGGGGGGGGGGGGGGGGGFGFGGGGGGGFGGGGGGGGGGGGGDCEGGGGGGGGGGGEGGGGGGGGGGGFGGGGCGGGG##GGGGCE=FGGGGGGGGGDDFFGFFFGDDGGFFFFFFFEFFD@EFFFDFFCFF8?FFFFFGFFGFGGFGFCDGGFFGGGGGGDFGGFGGGGGFGFFGGGGGGD8GGGGGGFFGGGGGFDGGGG@F@GGGGGFGGGGDGGGGGGGGGGGGGGGGGGGGGGGGGEGGGGGGGGGGGGGGGGGGGGGGGGGGGGGGGGGGGGGGGGGGGGGGGGGGGGGGFFGGGGGGGGGGGGGGG
@CGRNA2_149
TGGGGAATATTGCACAATGGGCGCAAGCCTGATGCAGCGACGCCGCGTGAGGGATGACGGCCTTCGGGTTGTAAACCTCTTTCAGCAGGGAAGAAGCGAAAGTGACGGTACCTGCAGAAGAAGCGCCGGCTAACTACGTGCCAGCAGCCGCGGTAATACGTAGGGCGCGAGCGTTGTCCGGAATTATTGGGCGTAAAGAGCTTGTAGGCGGTTTGTCGCGTCTGCTGTGAAAGCCCGGGGCTTAACCCCGGGTTTGCAGTGGGTACGGGCTAACTAGAGTGCAGTAGGGGAGACTGGAATTCCTGGTGTAGCGGTGAAATGCGCAGATATCAGGAGGAACACCAATGGCGAAGGCAGGTCTCTGGGCTGTAACTGACGCTGAGAAGCGAAAGCATGGGGAGCAAACAGG
+
GGGGGGGGGGGGGGGGGGGGGGGGGGGGGGGFGGGGGGGGGGGGGGGGGGGGGGGGGGGGGGGGGGDGGGGGGGGGGGGGGGGGGGGGGGGGGGGGGGGGGGGGGGGGGGGGGGGGGFGGGGGGGGGGGGGGGGGGGGGGGGGGGGGGGGDGGGGGGGGGGGGGGGGGGGGGGGGGGGGGGDGGGDGGFFGGGGGGGGGGFFGFGGGGGGGEDDEFFFFFFFFFFFFFFFFFFFFFFFFFFFFDCCFFGGFGGGFGCGGGFGGGGGGFD9CD=9GGGGGGGGGGGGGGFGGGGFGGGGGFGGGGGGFGGGE>GGGGGGGGGGFFGGGGGFGGGGGGGEGGGGGGGGGGGGGGGGDGGGGGGGGGGGGFGGGGGGGGGGGGGGGGGGGGGGGGGGGGGGGGGGGGGGGGG
@CGRNA2_150
TGGGGAATATTGCACAATGGGCGCAAGCCTGATGCAGCGACGCCGCGTGGGGGATGAAGGCCTTCGGGTTGTAAACTCCTTTCGCTACCGACGAAGCCCCTTGGGGTGACGGTAGGTGGAGAAGAAGCACCGGCTAACTACGTGCCAGCAGCCGCGGTAATACGTAGGGTGCGAGCGTTGTCCGGATTTACTGGGCGTAAAGAGCTCGTAGGTGGTTTGTCGCGTCGTCTGTGAAATTCCGGGGCTTAACTCCGGGCGTGCAGGCGATACGGGCATAACTTGAGTGCTGTAGGGGTAACTGGAATTCCTGGTGTAGCGGTGGAATGCGCAGATATCAGGAGGAACACCGATGGCGAAGGCAGGTTACTGGGCAGTTACTGACGCTGAGGAGCGAAAGCATGGGTAGCGAACAGG
+
GGGGGGGGGGGGGGGGGGGGGGGGGGGGGGGGGGGGGGGGDGGGGGGFGGGGGGGGGGGGGGGGGGGGGGGGGGGGGGGGGGGGGGGGGGGGGGGGGGGGGGGGGG:FFGGGEGGGGGGGGGGGGGGGGGGGGGGGGGGGGGGGGGG##GG#GG#GGEGGGG#GCGGGGGGGG#GGGGGG#GFCGCGGGGGGGGGGGGG#FFGFGGDDDGGFFFFFFFFF?D>BFFFEFE@FFFFFFFDFGFFGFB@FGGDDDFFFDGGGGGGGGGGGGEGGGGGGGGGGGGGGGGGGGGGGGGGFGGGGGGFGFCFE@GGGGGGGGGGGGGGGGGGGGGGGGGGGGGGGGGGGGGDGGGGGGGGGGGGGGGGGGFFGGGGGGGGGGGGGGFF@CGGGGGGGGGGGDGGGGGGGGGGGGGGGGG
@CGRNA2_151
TGGGGAATATTGCACAATGGGCGCAAGCCTGATGCAGCGACGCCGCGTGGGGGATGAAGGCCTTCGGGTTGTAAACTCCTTTCGCTACCGACGAAGCCCCTTGGGGTGACGGTAGGTGGAGAAGAAGCACCGGCTAACTACGTGCCAGCAGCCGCGGTAATACGTAGGGTGCGAGCGTTGTCCGGATTTACTGGGCGTAAAGAGCTCGTAGGTGGTTTGTCGCGTCGTCTGTGAAATTCCGGGGCTTAACTCCGGGCGTGCAGGCGATACGGGCATAACTGGAGTGCTGTAGGGGTAACTGGAATTCCTGGTGTAGCGGTGGAATGCGCAGATATCAGGAGGAACACCGATGGCGAAGGCAGGTTACTGGGCAGTTACTGACGCTGAGGAGCGAAAGCATGGGTAGCGAACAGG
+
GGGGGGGGGGGGGGGGGGGGGGGGGGEFGGGFGGGGGGDGGGGGGGGGGGGGGGGGGGGGGGGGGGGGGGGGGGGGGGGGGGGGGGGGGGEGGGGGGGGGGGGGGDGGGGGGGGGFGGGEFGGGGGFFGGGGGGGGFGGGGGGGGGGGGGG#GG#GGGGDGGGGFGDGGGGGDCEEGG#G#GGGGGGGGCFGGGGGDGG5>BGFFGGGD<DEFF>#>FFFFDFD@DFBF>>#AFF?FFBBGFFF>BB;2#ADFGC@4D9E8GGC6GF?C8GDFCD8FF8A+GGGFFGGGFGGGGGFGGEGGGGFE>C?GGGFEEEB7GGGGGGGFECE=GGGGGEGGGGGGGGGGGGGGGEGGGGGGGFEGGGCFGGFGGFGGGGGGFDGGGGGEGGGGGGGGGGGGGGGGGGGGGGGGGGGGG
@CGRNA2_152
TGGGGAATATTGCACAATGGGCGCAAGCCTGATGCAGCGACGCCGCGTGGGGGATGAAGGCCTTCGGGTTGTAAACTCCTTTCGCTACCGACGAAGCCCCTTGGGGTGACGGTAGGTGGAGAAGAAGCACCGGCTAACTACGTGCCAGCAGCCGCGGTAATACGTAGGGTGCGAGCGTTGTCCGGATTTACTGGGCGTAAAGAGCTCGTAGGTGGTTTGTCGCGTCGTCTGTGAAATTCCGGGGCTTAACTCCGGGCGTGCAGGCGATACGGGCATAACTTGAGTGCTGTAGGGGTAACTGGAATTCCTGGTGTAGCGGTGGAATGCGCAGATATCAGGAGGAACACCGATGGCGAAGGCAGGTTACTGGGCAGTTACTGACGCTGAGGAGCGAAAGCATGGGTAGCGAACAGG
+
GGGGGGCGGGGGGGGGFGGGGGGGGGGGGGGFGGGGFGFEGGGGGGGGGGGGGEGGGGGGGGGGGFGGGGGGGGFGGGGGGGGGGGGGGGCGGGDGGGGGGGGGGGGGGGGGGGGGGGGGGFGGGGGGGGGGDGGGGGGGGGGGGGFGGGGGGGGGGGGG##GG#FGGGGGGGGGGGGGEGGGGG8CEEGGGGGGGCGDC9F>FFGGGGGGFFFFFFF:FFFFFFFDFFFEFF=?:@FFFGFFFBFFDCBAGGGGFFGGGGGGGGGD6C8GCGDGFGGGGGGGGGGGGGGGGGGGGGGE9GGGE8GGGFGGGGGGGGGGGFGGGDGGGGGGGFFCGGGGGGGGGGGGGGFCGGGGGGGGGGGGGGGF<GGGGGGGGGGGGGGGGGGGGGGGGGGGGGGGGGGGGGGGGGGGGGG
@CGRNA2_153
TGGGGAATATTGCACAATGGGCGCAAGCCTGATGCAGCGACGCCGCGTGGGGGATGAAGGCCTTCGGGTTGTAAACTCCTTTCGCTACCGACGAAGCCCCTTGGGGTGACGGTAGGTGGAGAAGAAGCACCGGCTAACTACGTGCCAGCAGCCGCGGTAATACGTAGGGTGCGAGCGTTGTCCGGATTTACTGGGCGTAAAGAGCTCGTAGGTGGTTTGTCGCGTCGTCTGTGAAATTCCGGGGCTTAACTCCGGGCGTGCAGGCGATACGGGCATAACTTGAGTGCTGTAGGGGTAACTGGAATTCCTGGTGTAGCGGTGGAATGCGCAGATATCAGGAGGAACACCGATGGCGAAGGCAGGTTACTGGGCAGTTACTGACGCTGAGGAGCGAAAGCATGGGTAGCGAACAGG
+
GGGGGGGGGGGGGDGGGGGGGGGGGGGGGGGGGGGGGGGGGGGGGGG@FGGGGGGGGGGGGGGGGGGGGGGGGGGGGGGGGGGGGGGGGGGGGGGGGGGGGGGGGGGGFGGGGGGGGGGGGGGGGGGGGGGGGGGGGGGGGGGCGGGGGGGGGGGGGEGEGGGGFFGGGGGGG#GGGGGGGGGGGGGGCF?FFFGGDCDDF?DFGGGGGDFEFFFFFFFF?DFFEEFDFFB#FFFAFFFFGFFCCFFDC>56GGF>FFGGGGGEBGFGFFGGGF#GGGGGGGGGGGGGGGGGGGGGFGGGGGGFE7GGFGGGGGGGGGGGGGGGGGGGGGGGGFFGGGGGGGGGGGGEGGGGGGGGGGGGGGGGGGGGGGGGGGGGGGGGGGGGGGGGGGGGGGGGGGGGGGGGGGGGGGGGGG
@CGRNA2_154
TGGGGAATATTGCACAATGGGCGCAAGCCTGATGCAGCGACGCCGCGTGGGGGATGAAGGCCTTCGGGTTGTAAACTCCTTTCGCTACCGACGAAGCCCCTTGGGGTGACGGTAGGTGGAGAAGAAGCACCGGCTAACTACGTGCCAGCAGCCGCGGTAATACGTAGGGTGCGAGCGTTGTCCGGATTTACTGGGCGTAAAGAGCTCGTAGGTGGTTTGTCGCGTCGTCTGTGAAATTCCGGGGCTTAACTCCGGGCGTGCAGGCGATACGGGCATAACTTGAGTGCTGTAGGGGTAACTGGAATTCCTGGTGTAGCGGTGGAATGCGCAGATATCAGGAGGAACACCGATGGCGAAGGCAGGTTACTGGGCAGTTACTGACGCTGAGGAGCGAAAGCATGGGTAGCGAACAGG
+
GGGGGGGGGGGGGGGGGGGGGGGGGGGGGGGGGGGGGGGGGGGGGGGGGGGCFFGGGGGGGGGGGGGGGGGGGGGGGGGGGGGGGGGGGGGGGGGGGGGGGGGGGGGGGGGGGGGGGGGGGGGGGGGGFGGGGGGGGGGGGGGGGGGGGGGGGGGCGEGGGGGGFGGGGGGGGGGGGGGEGGGGGGGGGG#GGGGGGGGG#FGFGGGGGGGFFFFFFFEFFFF>BFDAFFEFFFFFFFFFGFFFFFF?FFADGFFFFFCFFFFFCGGGGFFGED#8DDCGGGGGFF?FGGGGF9FD;DDGGGGGED@8FGGGGGGGGGGGGGGEGGGGEGGGGGFFGGGGGFGGGEGGGGGGGFFFGGGGGGGGGGGGGGGGGGGGGEGGGGGGGGGGGDGEGGGGGGGGGGGGGGGGGGGGGG
@CGRNA2_155
AGAGGCAACAAGAGGGAGGGTCCTTCCTACTCACACAGAGAAGACACAGCATCTTCACAGGCTGCATGTTCAGAAACCCAGCCCAATTCACTTCCTTGTCTTGGTGGTCTGGCCTCCTGGGAACATGGTGTTGCCCAAGAAGCTTTCCTGGAACATTCTTTCCTAGCTTCACTGTGCTTTCCAGGGAAGACTGGGTCATCTCTGGCTCAGGAGTGGA
+
GGGGGGGGGGGGFGGGGGGGGGGGGGGGGGGGGGGGGGGGGGGGGGGGGGGGGGGGGGGGGGGGGGGGGGGGGGGGGGGGGGGGGGGGGGGGGGGGGGGGGGGGGGGGGGGGGGGGGGGGGGGGGGGGGGGGGGGGGGGGGGGGGGGGGGGGGGGGGGGGGGGGGGGGGGGGGGGGGGGGGGGGGGGGGGGGGGGGGGGGFGGGGGGGGGGGGGGGG
@CGRNA2_156
TGGGGAATATTGCACAATGGGCGCAAGCCTGATGCAGCGACGCCGCGTGGGGGATGAAGGCCTTCGGGTTGTAAACTCCTTTCGCTACCGACGAAGCCCCTTGGGGTGACGGTAGGTGGAGAAGAAGCACCGGCTAACTACGTGCCAGCAGCCGCGGTAATACGTAGGGTGCGAGCGTTGTCCGGATTTACTGGGCGTAAAGAGCTCGTAGGTGGTTTGTCGCGTCGTCTGTGAAATTCCGGGGCTTAACTCCGGGCGTGCAGGCGATACGGGCATAACTTGAGTGCTGTAGGGGTAACTGGAATTCCTGGTGTAGCGGTGGAATGCGCAGATATCAGGAGGAACACCGATGGCGAAGGCAGGTTACTGGGCAGTTACTGACGCTGAGGAGCGAAAGCATGGGTAGCGAACAGG
+
GGGGGGGGGGGGGGGGGGGGGGGGDGGGGGGGGGGGGGGGGGGGGGGGGGGGGGGGGGGGGGGFFGGGG>FGGGGGGGGFGGGGGGEFGGGGGGGGGFGGGGGFGGGEEGGGGGEGGGGCGCFGCGGGFGGGGFEGCG@FGGGGG#GGGGGGGD#CCGEG#GGGC9FGG?CC#G=8=EEEG7<CEEGGGG#GGFFDDDFG>FFFG#GDC@C>FF:7#>6745#>E9>7@F@FF9FFFF>EGFAD>F;CDAFFFGGEGDCCFCDC>F#8GECGF93,GFA+866==++6GGGGGGGD;F;9FEE=8>GFFGF9E8>GCGFEAGEC=E=E9GGGGGFCGGGEFCFF:?7GGGCGFGGGGGGGGGFAGGF,GFFCGGGGGCECGEFE<C<FGCGEEGGF@GFGGGGCDGEFGFGGGG
@CGRNA2_157
TGGGGAATATTGCACAATGGGCGCAAGCCTGATGCAGCGACGCCGCGTGGGGGATGAAGGCCTTCGGGTTGTAAACTCCTTTCGCTACCGACGAAGCCCCTTGGGGTGACGGTAGGTGGAGAAGAAGCACCGGCTAACTACGTGCCAGCAGCCGCGGTAATACGTAGGGTGCGAGCGTTGTCCGGATTTACTGGGCGTAAAGAGCTCGTAGGTGGTTTGTCGCGTCGTCTGTGAAATTCCGGGGCTTAACTCCGGGCGTGCAGGCGATACGGGCATAACTTGAGTGCTGTAGGGGTAACTGGAATTCCTGGTGTAGCGGTGGAATGCGCAGATATCAGGAGGAACACCGATGGCGAAGGCAGGTTACTGGGCAGTTACTGACGCTGAGGAGCGAAAGCATGGGTAGCGAACAGG
+
FGGGGGGGGGGGGGGGGGEEE<FEGFGGGGGDFFCFGGGGGECFF:F@FCFGGGGGGGGGFC=FFGEGGGGGGGGGG9FCGGGGGGGGGEGFFCFCE8DFGGFGCGCFFFGGFCFGGGGGGGGGGGGFGGGD@7:<EGCFGGGGGFGGGGGCFG5CG5/89CC@0CGGGGGEG#EGGGGGGGG?EDGG6?C7C<D<D99D)9,7<#991@9D@#F;8FEFFF:@E)7#4885719F:@4?@<306CCCCCGDC8>FC>96BF>E?FFE@88?FCFFE?=D=0+=?CD6FGDDFCGGFFGFDCGFGGGE+GFFEGCGECFCEGGGECGFFECGFFFGGFEFEGCFC?FCGEGGEDGGGGGGGGGGGGGGGGGGGGGGGGGGEGGGFFGGGGGGGCE9GGGGGGGGGEFFGFGGGG
@CGRNA2_158
TGGGGAATATTGCACAATGGGCGCAAGCCTGATGCAGCGACGCCGCGTGAGGGATGACGGCCTTCGGGTTGTAAACCTCTTTCAGCAGGGAAGAAGCGAAAGTGACGGTACCTGCAGAAGAAGCGCCGGCTAACTACGTGCCAGCAGCCGCGGTAATACGTAGGGCGCGAGCGTTGTCCGGAATTATTGGGCGTAAGGAGCTTGTAGGCGGTTTGTCGCGTCTGCTGTGAAACCCCGGGGCTTAACCCCGGGTTTGCAGTGGGTACGGGCTAACTAGAGTGCAGTAGGGGAGACTGGAATTCCTGGTGTAGCGGTGAAATGCGCAGATATCAGGAGGAACACCAATGGCGAAGGCAGGTCTCTGGGCTGTAACTGACGCTGAGAAGCGAAAGCATGGGGAGCAAACAGG
+
FGFGGGGGGGGGGGGGGGGGGGGGGGGGGGGGGGFFGGG>FGGGGGGFGCEGEGGGGGGGGGGGGGGGGGGGCGFGFGGGGGDEDGFGGGFDFFGGGG@FGGDFGGCG@DFGAFCGGCFFGFGFFGGGDGGGGFGEEGCBGGGFGGB:BCGGGEEEGGCFFG>8EGGGGGGGGE=CEF9CC#EA8CCF?9FGGGGD#:#<:?B?F0::*9))855:?BF@E551=FFFFBA:9;>D?>GFGFCCDCD?97>FA5#357E#?>>6EGGGF?GF?D==?=@,=+DFFFGFFC@6,FDGGFE8DDF88GDGCCCGGGFFGGGGGGGGEECFFFGGGGFF?FGGGGGF=?@GGGGGGGF8FDFC,CFGFGFCF9FFC7F7GGGGGFGGGGGGGGGGFFFDGGGGGGGGEF9GG
@CGRNA2_159
TGGGGAATATTGCACAATGGGCGCAAGCCTGATGCAGCGACGCCGCGTGGGGGATGAAGGCCTTCGGGTTGTAAACTCCTTTCGCTACCGACGAAGCCCCTTGGGGTGACGGTAGGTGGAGAAGAAGCACCGGCTAACTACGTGCCAGCAGCCGCGGTAATACGTAGGGTGCGAGCGTTGTCCGGATTTACTGGGCGTAAAGAGCTCGTAGGTGGTTTGTCGCGTCGTCTGTGAAATTCCGGGGCTTAACTCCGGGCGTGCAGGCGATACGGGCATAACTTGAGTGCTGTAGGGGTAACTGGAATGCCTGGTGTAGCGGTGGAATGCGCAGATATCAGGAGGAACACCGATGGCGAAGGCAGGTTACTGGGCAGTTACTGACGCTGAGGAGCGAAAGCATGGGTAGCGAACAGG
+
CE9FEGGGFGG<EFFC@CFFGGGGGGG?FGGGCFGDEFGCFEGGGGGGF@FGGDG>EFFG4A,BF<?FCC:F9EGGF?FCBGD:CGGGDGFEGG>EG<CDB,@<DC>F7:>C<:F*7DFEGCC:@FFD7F<@<FGEFCFGE>FFGF98BFGGGEEC?G58?:CC<EGGGGGGG=*?EGE58CFEG*CEEGGGFFDGDDG65FF##DGCGGGF0?#8?#:>6.840#>407:8FF?@FFAFG#FC9?FFC33#DC1196CCBGGE>GGEECF=FD=A=?++CGGGFFFFC6GGCED8GFA9FFE8@+4@+8DF88DECEFF;FE@CEB;9GGGGGFCGGGGGGEGEGDEGF?EFCFGGFFFGFF9DC@8F<ECAFEEEFC@FFAC,FADFGGF<FFFF8ECGFG@DEGGGGGGGF
@CGRNA2_160
TGGGGAATATTGCACAATGGGCGCAAGCCTGATGCAGCGACGCCGCGTGGGGGATGAAGGCCTTCGGGTTGTAAACTCCTTTCGCTACCGACGAAGCCCCTTGGGGTGACGGTAGGTGGAGAAGAAGCACCGGCTAACTACGTGCCAGCAGCCGCGGTAATACGTAGGGTGCGAGCGTTGTCCGGATTTACTGGGCGTAAAGAGCTCGTAGGTGGTTTGTCGCGTCGTCTGTGAAATTCCGGGGCTTAACTCCGGGCGTGCAGGCGATACGGGCATAACTTGAGTGCTGTAGGGGTAACTGGAATTCCTGGTGTAGCGGTGGAATGCGCAGATATCAGGAGGAACACCGATGGCGAAGGCAGGTTACTGGGCAGTTACTGACGCTGAGGAGCGAAAGCATGGGTAGCGAACAGG
+
GGGFGGGGGGGGGGGGGGGGGGGGGGGGGGGGGGGGGGGGGGGFGGGGGGGGGDGGGGGGGGGGGGGGGGGGGGGGGGGGGGGGGGDGGGGGGGGGFGCGGGGGGGGGGGGGGGGGGAFGGGCFA:FGGFGGGGGEGGGGGGGGGGGGGGGGCCEEE85CGGCFFFGGGCGE5:CDGGGGGGGGGGG=C?FGGGGGGGD776>FFCC39<FDFFFFFFFFBF@EFFFBF44*99*9?BEFD>9BFB:?D9#A7DG@6?DFFGFD#FGEEC?7FCFEFGD??GDGFFDDGGGFGFE=BCFGGGGFFFEGGGGGE>GGGF:EAFDGGGGGEDGFA?9GGGGGFGGGGGGGGGGGGFGGGGGGGGGGGGFGGFGGGGGGEGGGGGF@GGFECEGGFGGFGGGGGGGGGF@GGGFGGG
@CGRNA2_161
TGGGGAATATTGCACAATGGGCGCAAGCCTGATGCAGCGACGCCGCGTGGGGGATGAAGGCCTTCGGGTTGTAAACTCCTTTCGCTACCGACGAAGCCCCTTGGGGTGACGGTAGGTGGAGAAGAAGCACCGGCTAACTACGTGCCAGCAGCCGCGGTAATACGTAGGGTGCGAGCGTTGTCCGGATTTACTGGGCGTAAAGAGCTCGTAGGTGGTTTGTCGCGTCGTCTGTGAAATTCCGGGGCTTAACTCCGGGCGTGCAGGCGATACGGGCATAACTTGAGTGCTGTAGGGGTAACTGGAATTCCTGGTGTAGCGGTGGAATGCGCAGATATCAGGAGGAACACCGATGGCGAAGGCAGGTTACTGGGCAGTTACTGACGCTGAGGAGCGAAAGCATGGGTAGCGAACAGG
+
GFGGGGGGGGGGGFGGGGGGGGGGGGGGGGGGGFGGGGGGGGGGGGGGGGGGGGGGGGGGGGGGGGGGGGGGFGGGGGGGGGGGGGGGGGGGDEEGGGGGEGGFGGGGGGGGGFGGGFGFCEGGGDCGGFGGGGGGGGGCGGGGGGGGG#GGGGGGGEE>FFG#GGGGG#ECCE8EGGEE#FGGE6EEF#G#GGGGGDDDF=FFGGGGGDGFF@FFFFFF@:F>DBF:0<?9B6F?FEFFGFFGCGCDAAC>GGG>FGGGFGDGGGGGGGGGGGGGFFGGGGGGGGGGGGGGGGGGGDCGFCGGFFDGGGGGEEEE>GGGGGEGGGEGGGGGGGGGGFFEGGGGF@GGGGGEGFGFEGGFGGGGGGGGGGGGGGGGGGGGGGGGGEAGGGGGGGGGGGGGGGGGGGGGGGGGGF
@CGRNA2_162
TGGGGAATATTGCACAATGGGCGCAAGCCTGATGCAGCGACGCCGCGTGGGGGATGAAGGCCTTCGGGTTGTAAACTCCTTTCGCTACCGACGAAGCCCCTTGGGGTGACGGTAGGTGGAGAAGAAGCACCGGCTAACTACGTGCCAGCAGCCGCGGTAATACGTAGGGTGCGAGCGTTGTCCGGATTTACTGGGCGTAAAGAGCTCGTAGGTGGTTTGTCGCGTCGTCTGTGAAATTCCGGGGCTTAACTCCGGGCGTGCAGGCGATACGGGCATAACTTGAGTGCTGTAGGGGTAACTGGAATTCCTGGTGTAGCGGTGGAATGCGCAGATATCAGGAGGAACACCGATGGCGAAGGCAGGTTACTGGGCAGTTACTGACGCTGAGGAGCGAAAGCATGGGTAGCGAACAGG
+
FGGGGGGGGGGGGGGGGGGGGGGGGGGGGGGGGGGGGGGGGGGGGGGFEGGGGGGGGGGGGGGGGGGGGGGGGGGGGGGGGGGGGGGGGGGGGGGGGDGG7CFGGGFGGGGGGGGGGGGGGGGGGGGGFGGGGGGGGGGGGGGFCFGGGGGFGG#GGEEEFGGG#EGGGEGGGGGGGGGGGGGEE=EEFGGGGGGGGGGDFFFFGFGCGGGFF?F#;FFFFFFFFFF)EC<CFFFFBFFFDFFGFGGFD6DGDGFDFGDGFGGGGGGEGGGFG##FFFDA+?6GGGGGGGGGGGFDFCFGGGGGGGGGGGGGGGGGGGGGFGGGGGGGGGGGGGFGGGGGGGGGEGGGGEGGGGGGGGGGGGGGGGGGGGGGGGFGGGGGCGGGGFCGGGGGGGGGGGFGGGGGGDGGGGGGGG
@CGRNA2_163
TGGGGAATATTGCACAATGGGCGCAAGCCTGATGCAGCGACGCCGCGTGGGGGATGAAGGCCTTCGGGTTGTAAACTCCTTTCGCTACCGACGAAGCCCCTTGGGGTGACGGTAGGTGGAGAAGAAGCACCGGCTAACTACGTGCCAGCAGCCGCGGTAATACGTAGGGTGCGAGCGTTGTCCGGATTTACTGGGCGTAAAGAGCTCGTAGGTGGTTTGTCGCGTCGTCTGTGAAATTCCGGGGCTTAACTCCGGGCGTGCAGGCGATACGGGCATAACTTGAGTGCTGTAGGGGTAACTGGAATTCCTGGTGTAGCGGTGGAATGCGCAGATATCAGGAGGAACACCGATGGCGAAGGCAGGTTACTGGGCAGTTACTGACGCTGAGGAGCGAAAGCATGGGTAGCGAACAGG
+
FFAFGEGGGGGGGGGGGGGGGGGGGGGGGGGGGGGGGGGGGGGGGGGGG7FGGEGGGGGGGGGGGGGGGGGGGGGGGGGGGGGGGGCFGGGGGGEGGGGGGGGGGGEGEFFFFCFGGGGGGFFGFGGGGGGGGGGGGGGGGGGGGGGGGGGGGGGGGGGGGGGGEFGGGFGGGEGGGGGGGGGGDCGGGFFFGFGGGGC3FFFFGFFGGGGB=FFFF;EFBEFBD>@6B?CFFFFFFEEFFFFFFFFFF<<CCDFDDGGGFGDGGGEDGGGFGF#FGGFFGGGGGGGGGGGGGGGGGGGGGGGGGGGGGGGGGGGGGGGGGGGGGGGGGGGGDGGGGGGGGGGFEFCGGGGGGGGGGGGEEGGGGGGGGGGGGGGFGGGGGGGGGGFFGDGGGGGGGGGGGGGGGGGGGGGGGG
@CGRNA2_164
TGGGGAATATTGCACAATGGGCGCAAGCCTGATGCAGCGACGCCGCGTGAGGGATGACGGCCTTCGGGTTGTAAACCTCTTTCAGCAGGGAAGAAGCGAAAGTGACGGTACCTGCAGAAGAAGCGCCGGCTAACTACGTGCCAGCAGCCGCGGTAATACGTAGGGCGCGAGCGTTGTCCGGAATTATTGGGCGTAAAGAGCTTGTAGGCGGTTTGTCGCGTCTGCTGTGAAAGCCCGGGGCTTAACCCCGGGTTTGCAGTGGGTACGGGCTAACTAGAGTGCAGTAGGGGAGACTGGAATTCCTGGTGTAGCGGTGAAATGCGCAGATATCAGGAGGAACACCAATGGCGAAGGCAGGTCTCTGGGCTGTAACTGACGCTGAGAAGCGAAAGCATGGGGAGCAAACAGG
+
GFGGGGGGGGGGGGGGGFGGGGGGGGGGGGGGGGGGGGEGGGGGGGGBFGGGGGGGGGGGGGGGGGGGGGGGGGGGGGGGGGGGGGGGGGGGGGGGCFGGGGBFGGGGEGGGGGGGGGGGGFFGGGGGGGGGGGGGFGGGGGGGGGGGGGGGGGGGGGGGGGGGGGGGGEGGGB>B?FGEGEEGGGGGGGGGGCDGGGFG?DE@DGFFFGGFFFFF?FFFFEFFFCFFFAFBEBFD?DGFGGGGGGGD?BFGGGGGGGGGFDGGGGFGGGGGGGGGFGGGGGGGGGGGGGGGGGGGGGGGGGGGGGGC>EGEFGCGGGGGGGGGGGGGGGGGGGFGGGGGFFGGGGGGGGGGGGGGGGGGGGGGGGGGGGGGGGGGGGGGGGGGGGGGGGGGGGGGGGGGGGGGGGGGG
@CGRNA2_165
TGGGGAATATTGCACAATGGGCGCAAGCCTGATGCAGCGACGCCGCGTGGGGGATGAAGGCCTTCGGGTTGTAAACTCCTTTCGCTACCGACGAAGCCCCTTGGGGGGACGGTAGGTGGAGAAGAAGCACCGGCTAACTACGTGCCAGCAGCCGCGGTAATACGTAGGGTGCGAGCGTTGTCCGGATTTACTGGGCGTAAAGAGCTCGTAGGTGGTTTGTCGCGTCGTCTGTGAAATTCCGGGGCTTAACTCCGGGCGTGCAGGCGATACGGGCATAACTTGAGTGCTGTAGGGGTAACTGGAATTCCTGGTGTAGCGGTGGAATGCGCAGATATCAGGAGGAACACCGATGGCGAAGGCAGGTTACTGGGCAGTTACTGACGCTGAGGAGCGAAAGCATGGGTAGCGAACAGG
+
FDCGGGGFEGGGGGGGGFGGGFCGGGGGGGG8E<FE6ECBFFGGDFGFEEGGGGGG<A?EFGG<5B=FFGGCCFCFFGCFDFGEGG7FFGDCECF=E<>@+,@<<>**8588/;CCG6C8@E*ACFGF?FGGGGEEDFFEFCCCFF?:CCCFFCEE5?8;++080CF870,1?:>CEGG7;C?>C;CEG7C#CG8/DAC<:4#>GGGC63:5@F@:>)10#87>>DBE0*4#66=*?BFDC>5C5#CBC>+=5?>BDGFGFC:E=@6+CEFFA8?,GGFF?=6GED8?CGGGGGE8E=94;>,>>+@4+GGE@CGGGFGGFFCGGGGF;GGFCEA8FEF?AGGFEF,@A?C?FFGFDDGGGFGGFFECFEF@9E<FF:BF@FB@<FEEF:F:EGFGEC6CGGECDGGGGGFFEF
@CGRNA2_166
TGGGGAATATTGCACAATGGGCGCAAGCCTGATGCAGCGACGCCGCGTGGGGGATGAAGGCCTTCGGGTTGTAAACTCCTTTCGCTACCGACGAAGCCCCTTGGGGTGACGGTAGGTGGAGAAGAAGCACCGGCTAACTACGTGCCAGCAGCCGCGGTAATACGTAGGGTGCGAGCGTTGTCCGGATTTACTGGGCGTAAAGAGCTCGTAGGTGGTTTGTCGCGTCGTCTGTGAAATTCCGGGGCTTAACTCCGGGCGGGCAGGCGATACGGGCATAACTTGAGTGCTGTAGGGGTAACTGGAATTCCTGGTGTAGCGGTGGAATGCGCAGATATCAGGAGGAACACCGATGGCGAAGGCAGGTTACTGGGCAGTTACTGACGCTGAGGAGCGAAAGCATGGGTAGCGAACAGG
+
G-CEEFCF,CFFGAFGFDF,,C@F7FFFGGGFGF<F9@FEFGGG+CFGEF@E7FE:E,EECFGGGGGDFGGGGEFFGGGGGF9F:CB=EG:@:+@FGA>CG,3DC>F@7<:FC*>7?,><<F,,?>FG:<F<*<FCCBFFG7C@CC@FGF>6CEGEEEE#@4<>09CE=@ED=:CECEE8E9<::-2?#GCGGC?569793=:59F4CCC9:#8>DFF:F#>6603=?*89+>=#9#?<?7#A9>BF79@:GGD79+##GF#DC:D9264?+,DDCDDGFF?8?=D6FFFFCD8D=AFE,DE4=@D=@@FGECCGECE:,;EEB@DGFEFEEAGGBF8FGGGCC=?C@FDFC4,BFADGFFEE6,C<8FEC@EFFAF@C6@F@FCADEE@E@DGFFD<ECFFGCCCCGFGGGGG
@CGRNA2_167
TGGGGAATATTGCACAATGGGCGCAAGCCTGATGCAGCGACGCCGCGTGGGGGATGAAGGCCTTCGGGTTGTAAACTCCTTTCGCTACCGACGAAGCCCCTTGGGGTGACGGTAGGTGGAGAAGAAGCACCGGCTAACTACGTGCCAGCAGCCGCGGTAATACGTAGGGTGCGAGCGTTGTCCGGATTTACTGGGCGTAAAGAGCTCGTAGGTGGTTTGTCGCGTCGTCTGTGAAATTCCGGGGCTTAACTCCGGGCGTGCAGGCGATACGGGCATAACTTGAGTGCTGTAGGGGTAACTGGAATTCCTGGTGTAGCGGTGGAATGCGCAGATATCAGGAGGAACACCGATGGCGAAGGCAGGTTACTGGGCAGTTACTGACGCTGAGGAGCGAAAGCATGGGTAGCGAACAGG
+
GGGGGGGGGGGGGGGGGGGGGGGGGGGGGGGGGGGGGGGGGGGGGGGGGGGGGGGGGGGGGGGGGGGGGGGGGGGGGGGGGGGGGGGGGGGGGGGGGGGGGGGGGG@FFGGGGGGGGGGGGGGFGGGGGGGGGGGGGGGGGGGGGGGGGGGGGGGGGGGGGFEGGGGGDGGEGEG#GGDCEFGGGDEGGGGGGGGGGGGGFFGFGGGFGGFFFFF;FFDFFFFFFFFBFFFFFFAFFFEFGFF>9GGGGDCCGGGECGFGGGGGGGGGGGGGFDGGGGGGGGGGGGGGGGGGGGGGGGGGGGGGGGGGGGGGGGGGGGGGGGGGGGGGGGGFGGGGGGGGGGGGGGGGGGGGGGGGGGGGGGGGGGGGGGGGGGGGGGGGGGGFFGGGGGGGGGGGGGGGGGGGGGGGGGGGGG
@CGRNA2_168
TGGGGAATATTGCACAATGGGCGCAAGCCTGATGCAGCGACGCCGCGTGGGGGATGAAGGCCTTCGGGTTGTAAACTCCTTTCGCTACCGACGAAGCCCCTTGGGGTGACGGTAGGTGGAGAAGAAGCACCGGCTAACTACGTGCCAGCAGCCGCGGTAATACGTAGGGTGCGAGCGTTGTCCGGATTTACTGGGCGTAAAGAGCTCGTAGGTGGTTTGTCGCGTCGTCTGTGAAATTCCGGGGCTTAACTCCGGGCGTGCAGGCGATACGGGCATAACTTGAGTGCTGTAGGGGTAACTGGAATTCCTGGTGTAGCGGTGGAATGCGCAGATATCAGGAGGAACACCGATGGCGAAGGCAGGTTACTGGGCAGTTACTGACGCTGAGGAGCGAAAGCATGGGTAGCGAACAGG
+
GGGGGGGGGGGGGGGGGGGGGGGGGGGGGGGGGGGGGGGGGGGGGGGFGGGGGGGGGGGGGGGGGGGGGGGGGGGGGGGGGGGGGGGGGGGGGGGGGGGGGGGGGGGGGGGGFGGGGGGGGGGGGGGGGGGGGGGGGGGGGGGGGGGGGGGGGGGGGGGGGGGG:9FE;;EDGGGGGGGGGG#GEDEFFGGGGGGGGGBCFFGFGFGGGGG>@FFBFFFFFFFB>FDFFFFFFFFFFFBFGFFFFFGGFDDGCBFEGGGGGGGGGGGGGGFCGDGGGGGGGGGGFGCGFFGFFGFGGGGGGGGGFFEGGGGGGGGGGGGGGGGGGGGGGGGGFGFGGGGGGGGGGGGGGGGGGGGGGGGGGGGGGGGGGGGGGGGGGGGGGGGGGGGGGGGGGGGGGGGGGGGGGGGGGGGGGG
@CGRNA2_169
TGGGGAATATTGCACAATGGGCGCAAGCCTGATGCAGCGACGCCGCGTGGGGGATGAAGGCCTTCGGGTTGTAAACTCCTTTCGCTACCGACGAAGCCCCTTGGGGTGACGGTAGGTGGAGAAGAAGCACCGGCTAACTACGTGCCAGCAGCCGCGGTAATACGTAGGGTGCGAGCGTTGTCCGGATTTACTGGGCGTAAAGAGCTCGTAGGTGGTTTGTCGCGTCGTCTGTGAAATTCCGGGGCTTAACTCCGGGCGTGCAGGCGATACGGGCATAACTTGAGTGCTGTAGGGGTAACTGGAATTCCTGGTGTAGCGGTGGAATGCGCAGATATCAGGAGGAACACCGATGGCGAAGGCAGGTTACTGGGCAGTTACTGATGCTGAGGAGCGAAAGCATGGGTAGCGAACAGG
+
GGGGGGGGGGGGGGGGGGGGGGGGGGGGGGGGGGGGGGGGGGGGGGGFGGGGGGGGGGGGGGGGGGGGGGGGGGGGGGGGGGGGGGGGGGGGGGGGGGGGGGGGGGGGGGGGGGGGGCGGGGGGGGGGGGGGGGGGGGGGGGGGGGGGGGGGGGGGGGGGG#GGFGGGGGGGGGGGGGGDGGGGGGGGEGGGGGGFG<<9<FGFGCGGDGGFFFF6FFFFFFFFB@E:FFEAFFFFFFFFGFFC@CGGGGDGGGGFGGFGGGGGDGGEGGFFGFGGGGGGGGGGGGGGGGGGFGFGGGGGGGF8GDGGGGGGGGGGGGGGGGGGGGGGGGGGGGGGGGGGGGGGGGGGGGGGGGGGGGGGGGGGGGGGGGGGGGGGGGGGGGGGGGFGGGGGGGGGGGGGGGGGGGGGGGGGGG
@CGRNA2_170
TGGGGAATATTGCACAATGGGCGCAAGCCTGATGCAGCGACGCCGCGTGGGGGATGAAGGCCTTCGGGTTGTAAACTCCTTTCGCTACCGACGAAGCCCCTTGGGGTGACGGTAGGTGGAGAAGAAGCACCGGCTAACTACGTGCCAGCAGCCGCGGTAATACGTAGGGTGCGAGCGTTGTCCGGATTTACTGGGCGTAAAGAGCTCGTAGGTGGTTTGTCGCGTCGTCTGTGAAATTCCGGGGCTTAACTCCGGGCGTGCAGGCGATACGGGCATAACTTGAGTGCTGTAGGGGTAACTGGAATTCCTGGTGTAGCGGTGGAATGCGCAGATATCAGGAGGAACACCGATGGCGAAGGCAGGTTACTGGGCAGTTACTGACGCTGAGGAGCGAAAGCATGGGTAGCGAACAGG
+
GGGGGGGGGGGGGGGGGGGGGGGGGGGGGGGGGGGGGGGGGGGGGGGGGGGGGGGGGGGGGGGGGGGGGGGGGGGGGGGGGGGGGGGGGGGGGGGGGGGGGGGGGGGGGGGGGGGGGGGGGGGGGGGGGGGGGGGGGGGGGGGGGGGGGGGGGGGGGGGGGGGG#FGGGGGGGGG#GGGGGGGGGGGGGGGGGGGGGGGDFFGFGGGGGDFBFFFDFF@FFFFBEEFFFFCFFFFFFFFFGFFGFGGGGFFGGGGFGGGGGGGGDGFDGGGGFDDCGGGFFGGGGGDGGGGGGFGGGGGGGGGFGGFGGGGGGEGGGGGGGGGGGGGGGGGGGGGGGGGGGGGGGGGGGGGGGGGGGGGGGGGGGGGGGGGGGGGGGGGGGGGFGGGGGGGGGGGGGGGGGGGGGGGGGGGGGG
@CGRNA2_171
TGGGGAATATTGCACAATGGGCGCAAGCCTGATGCAGCGACGCCGCGTGGGGGATGAAGGCCTTCGGGTTGTAAACTCCTTTCGCTACCGACGAAGCCCCTTGGGGTGACGGTAGGTGGAGAAGAAGCACCGGCTAACTACGTGCCAGCAGCCGCGGTAATACGTAGGGTGCGAGCGTTGTCCGGATTTACTGGGCGTAAAGAGCTCGTAGGTGGTTTGTCGCGTTGTCTGTGAAATTCCGGGGCTTAACTCCGGGCGTGCAGGCGATACGGGCATGACTTGAGTGCTGTAGGGGTAGCTGGAATTCCTGGTGTAGCGGTGGAATGCGCAGATATCAGGAGGAACACCGATGGCGAAGGCAGGTTACTGGGCAGTTACTGACGCTGAGGAGCGAAAGCATGGGTAGCGAACAGG
+
GGGGGEEFGGGGGGGFGGGGCGGFGGGGGGF<CFFFGGGGGGEFCEFGE+CFFGEGGGG<ECFGFFF:=BC??FFGD,E?FGFCFG::=FFGGDFE+,>CCFFG7C5CDFFG:>FGGGG:7DFDFDGGGGGGGGD*BEBFFGECGGF+:B>FG8>C*22<23AE39>;4#5#E#E#C88,2:?:CEG#C?GGGGG#7D)2.8#:#C-79DG5##603=<>*#.57#8.9#>9=8189@>DC9B>;BB;;9#AGD;51+37>==@#B>BBB?F>03,+9==+FA88=+DD6D?=FF@,,,D@@,DE87EDGDFECDGGFGGFGCGCEB>,FFF9DAGF@E@,FFFF87EF,=:DGGEF@8FGGGGFF8EFC9FF,GGGEGGGFA<FGGGGGGGFFCDFGCFFGGGEFECGEAFGG
@CGRNA2_172
TGGGGAATATTGCACAATGGGCGCAAGCCTGATGCAGCGACGCCGCGTGGGGGATGAAGGCCTTCGGGTTGTAAACTCCTTTCGCTACCGACGAAGCCCCTTGGGGTGACGGTAGGTGGAGAAGAAGCACCGGCTAACTACGTGCCAGCAGCCGCGGTAATACGTAGGGTGCGAGCGTTGTCCGGATTTACTGGGCGTAAAGAGCTCGTAGGTGGTTTGTCGCGTCGTCTGTGAAATTCCGGGGCTTAACTCCGGGCGTGCAGGCGATACGGGCATAACTTGAGTGCTGTAGGGGTAACTGGAATTCCTGGTGTAGCGGTGGAATGCGCAGATATCAGGAGGAACACCGATGGCGAAGGCAGGTTACTGGGCAGTTACTGACGCTGAGGAGCGAAAGCATGGGTAGCGAACAGG
+
GGGGGGGGCGGGGGGGGGGGGGGGGGGGGGGFGGGGGGGGGGGGFGGFFGGGGGGGDGGGGGGGGGGGGGGGGGGGGGGGGGGEGGGGGGGGGGGGFCGGGFGGGGGGGGGGFGGGGGGCFGGGGGGGGGGGGGGGGGGGGGGGGGGGGGGGGGGEE8CGG9?@C#GGGGGGGGGGGGGGGEGGGEGGFGGGGGGGCDCC#BGF4FFFC@?<?D?D>9>FFEFFFEB?5FFFFAFFFFFFCB#FA>FGFF;9DDFEGGGGGGDGF@CGFGCCFDEFDCGDGGGGGGGGGGFFFDFE8E;GGE@8ED+GFDGGEE>EGGFGGGGGGGEE=CCFECGGGDGFGGFFCGGGGDGGGGFGFGGGFGGGFGGGGGGGGGGGGCEEFGE<ECGGFCGGCGGGGFFF<GGE@DGGGGGGGG
@CGRNA2_173
TGGGGAATATTGCACAATGGGCGCAAGCCTGATGCAGCGACGCCGCGTGGGGGATGAAGGCCTTCGGGTTGTAAACTCCTTTCGCTACCGACGAAGCCCCTTGGGGTGACGGTAGGTGGAGAAGAAGCACCGGCTAACTACGTGCCAGCAGCCGCGGTAATACGTAGGGTGCGAGCGTTGTCCGGATTTACTGGGCGTAAAGAGCTCGTAGGTGGTTTGTCGCGTCGTCTGTGAAATTCCGGGGCTTAACTCCGGGCGTGCAGGCGATACGGGCATAACTTGAGTGCTGTAGGGGTAACTGGAATTCCTGGTGTAGCGGTGGAATGCGCAGATATCAGGAGGAACACCGATGGCGAAGGCAGGTTACTGGGCAGTTACTGACGCTGAGGAGCGAAAGCATGGGTAGCGAACAGG
+
GGGGGGGGGGGGGDGGGGGGGGGGGGGGGGGGGGGGGGGGGGGGGGGGGGGGGGGGGGGGGGGGGGGGGGGGGGGGGGGGGGGGGGGGGGGGGGGGGFGGGGGGGGGGGGGGGGGGGGGGGGGGGGGGGGGGDGGGGGGGGGGGGGGGGGGGGGGGGGGG?@EFB:CEEFGGGDE#GGGGGGGGGCFFDGGF>FFGGGFFDFFFFCFGGGGFFFFEFFFFB>@D>BFFBCCAFFFFEFFEGF9GFFGGGGDGGGGFGGGGCGFFFGGGGGGGGGDAGGG?GGGGGGGGGGGFFGGGGFCCGGGFGDGGGGGGGEGE7GGFDGGGGGGGGGGGGGGGGGGGGGGGGFGGGGGGGFGGGGGGGGGGGGGGGGGGGGGGGGGGGGGGGGGGGGGGGGGGGGGGGGGGGGGGGGGGGG
@CGRNA2_174
TGGGGAATATTGCACAATGGGCGCAAGCCTGATGCAGCGACGCCGCGTGAGGGATGACGGCCTTCGGGTTGTAAACCTCTTTCAGCAGGGAAGAAGCGAAAGTGACGGTACCTGCAGAAGAAGCGCCGGCTAACTACGTGCCAGCAGCCGCGGTAATACGTAGGGCGCGAGCGTTGTCCGGAATTATTGGGCGTAAAGAGCTTGTAGGCGGGTTGTCGCGTCTGCTGTGAAAGCCCGGGGCTTAACCCCGGGTTTGCAGTGGGTACGGGCTAACTAGAGTGCAGTAGGGGAGACTGGAATTCCTGGTGTAGCGGTGAAATGCGCAGATATCAGGAGGAACACCAATGGCGAAGGCAGGTCTCTGGGCTGTAACTGACGCTGAGAAGCGAAAGCATGGGGAGCAAACAGGA
+
GFGGGGGGGGGGGGGGGGGGGGGGGGGGGGGGGFGGFEFEGEGGGGGGGGGGEFGGGGGGGGGGGGGGGGGGGGGGGFGGGGGGGGGGGGFGGFGGGGGGDCDFGGGGGGGGGGFFFFGBFCCFGCGGCDG:FFFFFEF:FFGGGGFGGGGGGGGGGFFFGGFE#CECFGGDGGGGGFG5E#>>E9EE?9CF<97CFGGGF=2;?C>DFDC#>BE;B>7FD#FFFFFFFFFD?9>EG>FDFC?FFFFDGGGF#GFGD6GGGGECEEF#DGDFB8#CGGGGGGGFFDDFGGGE===FDFD8@E8GGGF>DGC@GFGF;7CGEEDFGGGGGGFB8GGGGGGGGF?FDGEDGGGF@F<FCFGGGGGGGFGGGGGGGGGGCFEFGGEFEGGGGGGGGGGGGGGGGGGGGECGGG
@CGRNA2_175
TGGGGAATATTGCACAATGGGCGCAAGCCTGATGCAGCGACGCCGCGTGGGGGATGAAGGCCTTCGGGTTGTAAACTCCTTTCGCTACCGACGAAGCCCCTTGGGGTGACGGTAGGTGGAGAAGAAGCACCGGCTAACTACGTTCCAGCACCCGCGGTAATACGTAGGGTGCGAGCGTTGTCCGGATTTACTGGGCGTAAAGAGCTCGTAGGTGGTTTGTCGCGTCGTCTGTGAAATTCCGGGGCTTAACTCCGGGCGGGAAGGCGATACGAGCATAACTTGAGTGCTGTAGGGGTAACTGGAATTCCTGGTGTAGCGGTGGAATGCGCAGATATCAGGAGGAACACCGATGGCGAAGGCAGGTTACTGGGCAGTTACTGACGCTGAGGAGCGAAAGCATGGGTAGCGAACAGG
+
CFFFGGGGGGGGFFGGGGGGCEFCGDCFFFFFFFGFEGB++6CFFG:@FCGCFGG+B9?EB4EE@D7@F7>:B9<F9F8EFEF7FE:CF7:F7CC<>>FFF8<<ECFC::FDE7>7DFFGGGGCF>7:FFCC*<:FFGC::EGCFFG@EC*3**=C>/::FG+*30AEEC=A5*//8?EEEECC=#?E=9?7>FC#DCD>#55>59#CD5C4935<@F>#.73/095#@<#16@=:*/##41#9>B+C93*5?DD>C;0,+GGE8=F@=@6+D8=:D66FDD88FGGGF=A6,3,,D@8GFAE=@4+8>>DEC@++7FF;FECGFCCEFFEF;E,CFEEE9,,CEEEB:7,:?,<FAEB,FEF<FF@8FGGGGFGFF@@GFCFFCC@GGF@B<GGFFCGFGGGGDGDFCGGGGE
@CGRNA2_176
TGGGGAATATTGCACAATGGGCGCAAGCCTGATGCAGCGACGCCGCGTGGGGGATGAAGGCCTTCGGGTTGTAAACTCCTTTCGCTACCGACGAAGCCCCTTGGGGTGACGGTAGGTGGAGAAGAAGCACCGGCTAACTACGTGCCAGCAGCCGCGGTAATACGTAGGGTGCGAGCGTTGTCCGGATTTACTGGGCGTAAAGAGCTCGTAGGTGGTTTGTCGCGTCGTCTGTGAAATTCCGGGGCTTAACTCCGGGCGTGCAGGCGATACGGGCATAACTTGAGTGCTGTAGGGGTAACTGGAATTCCTGGTGTAGCGGTGGAATGCGCAGATATCAGGAGGAACACCGATGGCGAAGGCAGGTTACTGGGCAGTTACTGACGCTGAGGAGCGAAAGCATGGGTAGCGAACAGG
+
FFGGGGG@FGGGGFGGGGGGGGGGGGGGGGGFGGGGGGGGGGGGGGGCFGGEGGGGGGGGGGGGGGGGGGGGGGGGGGGGGGGGGGGGGGGGGGGGEGGGGGGGGGEGGGGG<F@FGGGGGGGGGGGGGGGGGGGGGFGGGGGGGGGGGGGGGGGGG>EGFGGG@@EEGFGGCEGGGGGGEGGGGC8FFCFC>GGGGCDGFFGFGCFDDGGFFFF5@F@FFFFFFFE5BE?:?>FFFFFFGFFFAF7FADFFGFGEGGGGGDGFGGGGGEF7GGGGCFCGFGFD8FGGGGGGGGGF8GGGFGFGGGGFGGGGEGDGE8GGGGGGGGEGFGGGGDGGDGFGGGGCFEGGGDGGGGGGGGGGGGGGD@GGGGGGGGGGGGGGGGGGGGGGGGGGGGFFGGGGGGGGGGGGGGGGGF
@CGRNA2_177
TGGGGAATATTGCACAATGGGCGCAAGCCTGATGCAGCGACGCCGCGTGGGGGATGAAGGCCTTCGGGTTGTAAACTCCTTTCGCTACCGACGAAGCCCCTTGGGGTGACGGTAGGTGGAGAAGAAGCACCGGCTAACTACGTGCCAGCAGCCGCGGTAATACGTAGGGTGCGAGCGTTGTCCGGATTTACTGGGCGTAAAGAGCTCGTAGGTGGTTTGTCGCGTCGTCTGTGCAATTCCGGGGCTTAACTCCGGGCGTGCAGGCGATACGGGCATAAATTGAGTGCTGTAGGGGTAACTGGAATTCCTGGTGTGGCGGTGGAATGCGGAGATATCAGGAGGAACACCGATGGCGAAGGCAGGTTACTGGGCAGTTACTGACGCTGAGGAGCGAAAGCATGGGTAGCGAACAGG
+
EECCC;F<FGGGGGGG?FGGGGGGGC@FFFGGG<FFFGEG@BFGGGGG+=BEGGG7E9F<EFGGGGGGGG@?EGGGFGGGFG,>FEGGG@FEGGGGGGCC+:>CFGCF@@F<>>F:DF:1F,7FFGGFGGGGGGEECC;CCGGFC*<BGGGCCEE8:EECFFGFGGGGGCEG*CCEEGEEGGG7E5CGGGGGFC5779)5>F>>DG7CDGG?D@>>FF@FFDFD5#:DF47+A#FA?#?9>9A=;1?7<>A>#;>>6=2FD=#C>GFGGGGDGDEE??+6FGFFGFD6GFD?FED;8GE;D=8E>7CE7GE==@+@GFFGCGEB:C=9,;E,AFFADGFAFF,F@C7GF:F@FFF9EFE@GFFB<F@GGGF6AC6AFGGGGGGGGGEECGF7EADGFFA@@<GDGECGGGGGGF
@CGRNA2_178
TGGGGAATATTGCACAATGGGCGCAAGCCTGATGCAGCGACGCCGCGTGAGGGATGACGGCCTTCGGGTTGTAAACCTCTTTCAGCAGGGAAGAAGCGAAAGTGACGGTACCTGCAGAAGAAGCGCCGGCTAACTACGTGCCAGCAGCCGCGGTAATACGTAGGGCGCGAGCGTTGTCCGGAATTATTGGGCGTAAAGAGCTTGTAGGCGGTTTGTCGCGTCTGCTGTGAAAGCCCGGGGCTTAACCCCGGGTTTGCAGTGGGTACGGGCTAACTAGAGTGCAGTAGGGGAGACTGGAATTCCTGGTGTAGCGGTGAAATGCGCAGATATCAGGAGGAACACCAATGGCGAAGGCAGGTCTCTGGGCTGTAACTGACGCTGAGAAGCGAAAGCATGGGGAGCAAACAGG
+
GGGGGGGGGGDGGGGGGGGGCGGGGGGGGCG@FGFGGGGGGGGGGGGFGGGGGGGGGGGGGGGGGGGGGGGGGGGGG8FFFGGGGFFGGGGCFGGCEFEFFGFDCGGGEGGGGGGGGGCFFGGGGGGGGGCGGGGGGGGGGGGDF7FGGGGGGGEE;F?CFGGEGFGEGGDGGEGEGGCEG:8,+#:<<CGGG4DGC:DDF6@@FGGGGGGF>:BFFBFFFD@FFFFFFAAFBFDGFF>FGGFGGDDC=BFFGF9D26CGGGGGEGGGD9A=CGGGGGGGGFDGDFCDAGGGFGGGGGFFFGGGGGGGGDEGGGGGGGGGGGFGGEAGGGGGGGGGGGFEACFFDGGGGGCGGGGGF,<GGGGGFF9GGGGGGGDGGGGGGGGGGGGGGGGGGGGGGGGGGFFGGFFGG
@CGRNA2_179
TGGGGAATATTGCACAATGGGCGCAAGCCTGATGCAGCGACGCCGCGTGGGGGATGAAGGCCTTCGGGTTGTAAACTCCTTTCGCTACCGACGAAGCCCCTTGGGGTGACGGTAGGTGGAGAAGAAGCACCGGCTAACTACGTGCCAGCAGCCGCGGTAATACGTAGGGTGCGAGCGTTGTCCGGATTTACTGGGCGTAAAGAGCTCGTAGGTGGTTTGTCGCGTCGTCTGTGAAATTCCGGGGCTTAACTCCGGGCGTGCAGGCGATACGGGCATAACTTGAGTGCTGTAGGGGTAACTGGAATTCCTGGTGTAGCGGTGGAATGCGCAGATATCAGGAGGAACACCGATGGCGAAGGCAGGTTACTGGGCAGTTACTGACGCTGAGGAGCGAAAGCATGGGTAGCGAACAGG
+
GGGGGGGGGGGGGGGGGGGGGGGGGGGGGGGGGGGGGGGGGGGGGGGFFGGGGCFGGGGGGGGGGGGGGGGGGGGGFGGGGGGGGGGGGGGGGGGGGGGGGFEGGGFGGGGGFFGGGGGGGGGFFGGGGGGGGGGGGGGGGGGGGGGGGGGGGGGEGGGGC?FGECFGGEEDECEEGGGCGGCGGGGGGGGGGCFFGGDC>F7>FFFDDGFFFFFEF>EFFFF;>FEFF>?FFFFFFFFFGFFD;GGDDCACGGGFGFFFCGGGDF@>EGFCD=GD?GFGGGGFGGGGGGGGGGGGCGFGFFBGFEE=BEGGGGGGGGGGGGGGGGEFAGFGF9F@GGFFCGEGGGGGGGEGGGGGGGGGGGGGGGGGGGGGGGGGFGGGGGGFGGEGFCGGGGGGFGGGGGGGGGGGGGGGGG
@CGRNA2_180
TGGGGAATATTGCACAATGGGCGCAAGCCTGATGCAGCGACGCCGCGTGGGGGATGAAGGCCTTCGGGTTGTAAACTCCTTTCGCTACCGACGAAGCCCCTTGGGGTGACGGTAGGTGGAGAAGAAGCACCGGCTAACTACGTGCCAGCAGCCGCGGTAATACGTAGGGTGCGAGCGTTGTCCGGATTTACTGGGCGTAAAGAGCTCGTAGGTGGTTTGTCGCGTCGTCTGTGAAATTCCGGGGCTTAACTCCGGGCGTGCAGGCGATACGGGCATAACTTGAGTGCTGTAGGGGTAACTGGAATTCCTGGTGTAGCGGTGGAATGCGCAGATATCAGGAGGAACACCGATGGCGAAGGCAGGTTACTGGGCAGTTACTGACGCTGAGGAGCGAAAGCATGGGTAGCGAACAGG
+
GGGGGGGGGGGGGGGGGGGGFGGGGGGGGGGGGGGGGGGGGGGGGGGGGGGGGGGGGGGGGGGGGGGGGGGGGGGGGGGGGGGGGGGGGGGGGGGGGGGGFGGFGGGGGGGGGGGGGGGGGGGGGGGGGGGGGGGGGGGGGGGGGGGGGGGGGGGGGGGGGGGGGGGGGGGDGGGGGGGGGGGGFFEGGGGGGGGGGGGGFB#FGGGGGGGFFFFFFFFFFFFFFFFEFFF6FFFFFFFFGFFFFFCF<BFFGGGFGGGGGDG#GGGEGCGGFGFGGFGFFFDEFGFGGGGGGGGGGGGGGGGFCCDGGGGGGGGGGGGGGGGGGGGGGGGGGGFFGGGGGGGGGGGGGGGGGGGGGGGGGGGGGGGGGGGFGGGGGGGGGGGGGGDGGFGGGGGGGGGGGGGGGGGGGGGGGG
@CGRNA2_181
TGGGGAATATTGCACAATGGGCGCAAGCCTGATGCAGCGACGCCGCGTGGGGGATGAAGGCCTTCGGGTTGTAAACTCCTTTCGCTACCGACGAAGCCCCTTGGGGTGACGGTAGGTGGAGAAGAAGCACCGGCTAACTACGTGCCAGCAGCCGCGGTAATACGTAGGGTGCGAGCGTTGTCCGGATTTACTGGGCGTAAAGAGCTCGTAGGTGGTTTGTCGCGTCGTCTGTGAAATTCCGGGGCTTAACTCCGGGCGTGCAGGCGATACGGGCATAACTTGAGTGCTGTAGGGGTAACTGGAATTCCTGGTGTAGCGGTGGAATGCGCAGATATCAGGAGGAACACCGATGGCGAAGGCAGGTTACTGGGCAGTTACTGACGCTGAGGAGCGAAAGCATGGGTAGCGAACAGG
+
FGGGGGGGGGGGGGGGGGGGGGGGGGGGGGGGGGGGGGEGGGGGGGG7FGGGGGGGGGGGGGGGGGGGFEGGGFGGGGGGGGGGGGGGGGGGGGGGGGGGGGGGGGGGGGGGCFGGGFGGGGGGGGGGGGGGEGGGGGGGGGGGGGGGGGGGGGGEGEGGGGGGCEFEGGGGGGGGGEGGGGGGGGGGGGGFGFGGFBADFFGFGGGGDFFF#FB:BEEFFFFFBFFF;EFFFFFFFFFFFFFGFFGGDCDGGFFFGGGGGD>DGGGGGGFGGFGGGFFGGGFGGFGGGGGGGGGGGFGGGGGGGGGGGGGGGGGGGGGFCGGGGGGFGGGGGGGEGGGGGGBGGCGGGGGFEGGGGGGGGGGGGGGGGGGGGGGGGGGGGGGEDGGGGGGGGGGGFEGGGGGGGGGGGGFGGG
@CGRNA2_182
CTTAACTGCACTTCGTTCCTCTACTTTCCCAGTAACAGAAGTTCAGATCTACTGGACTGTCTCTCTGAACCAATGAAAAATGATAGTCCTCAATGTATTTTTATAACAGTGAAGTTGAAACGTGCACTAATCCCATATATGGCAAACCAAACACGTTAAAAGCCAATTCTAAATCAGACAAATCGATAAGGTAATTTTTATTCTCACAGTTATGAAGGCATAGAATTATCAATTTTTCCTAATGTGTCATGGTCTACACAGAAGAGTGGAAGTAGATATGAT
+
GGGGGGGGGGGGGGGGGGGGGGGGGGGGGGGGGGGGGGGGGGGGGGFGGGGGGGGGGGGGGGGGGGGGGGGGGGGGGGGGGGGGGGGGGGGGGGGGGGGGGGGGGGGGGGGGGGGGGGGGGGGGGGGGGGGGGGGGGGGGGGGGGGGGGGGGGGGGGGGGGGGGGGGGGGGGGGGGGGGGGGGGFGGGGGGGGGGGGGGGGFGFGGGGGGGGGGGGGGGGGGGGGGFGGGGGGGGGGGGGGGGGGGGGGGGGGGGGGGGGGGGGGGGGGGGGGG#GGGGGGG
@CGRNA2_183
TGGGGAATATTGCACAATGGGCGCAAGCCTGATGCAGCGACGCCGCGTGGGGGATGAAGGCCTTCGGGTTGTAAACTCCTTTCGCTACCGACGAAGCTCCTTGGGGTGACGGTAGGTGGAGAAGAAGCACCGGCTAACTACGTGCCAGCAGCCGCGGTAATACGTAGGGTGCGAGCGTTGTCCGGATTTACTGGGCGTAAAGAGCTCGTAGGTGGTTTGTCGCGTCGTCTGTGAAATTCCGGGGCTTAACTCCGGGCGTGCAGGCGATACGGGCATAACTTGAGTGCTGTAGGGGTAACTGGAATTCCTGGTGTAGCGGTGGAATGCGCAGATATCAGGAGGAACACCGATGGCGAAGGCAGGTTACTGGGCAGTTACTGACGCTGAGGAGCGAAAGCATGGGTAGCGAACAGG
+
D-@@@@FE@<EFFGGGGEFFGGCFGE@FEFG<EGGGFDGC@:CCFGG7C:=BCFECEGGADF8BFDGGFGG=FGGGDFFGEFG@EC7FEGGEFGGGG,:FDFFCFF@FFGG:<FGFBC>*F,5>:F<@:CA<FG*=8EEFFGECGGCCFFF8CECEEC>CFFGF90;8C8CEGEGGEEEGE7CCG8ECCFG#FGFFDCD7?:#FCDFGGDGE<<=7:4>FF@#8.7>4<CA:B=3*9BAFD?9>F;7A49;9GC6BDFD8>==E=D?EE?=7FD=336==6DD@==+6D8D=,,GFD=,=DCE88DGE=CGGGEEC===,EE8B@EBC,9GFGF?CFFCCFGFCBF=:GBGGGGGGFGFF5BAFC<FGFFCFFC@EEGGFF:E@CDGGFFF7CFGCGCDFFFFC@FCE<FC<DE
@CGRNA2_184
TGGGGAATATTGCACAATGGGCGCAAGCCTGATGCAGCGACGCCGCGTGGGGGATGAAGGCCTTCGGGGTGTAAACTCCTTTCGCTACCGACGAAGCCCCTTGGGGTGACGGGAGGTGGAGAAGAAGCACCGGCTAACTACGTGCCAGCAGCCGCGGTAATACGTAGGGGGCGAGCGTTGTCCGGATTTACTGGGCGTAAAGAGCTCGTAGGGGGGTTGTCGCGTCGTCTGTGAAATTCCGGGGCTTAACTCCGGGCGTGCAGGCGATACGGGCATAACTTGAGTGCTGTAGGGGTAACTGGAATTCCTGGTGTAGCGGTGGAATGCGCAGATATCAGGAGGAACACCGATGGCGAAGGCAGGTTACTGGGCAGTTACTGACGCTGAGGAGCGAAAGCATGGGTAGCGAACAGG
+
CEFGG;F,EFG9<<@EF,CFGD@C7F:CF8,6C,C9CC@7@FEF:=F+@EGGG+B=ECEFEFEF<FFG+@:@?DF,?=F9FF,>=FFEG7BE=+@:+FFG+:FGGG:>*DFG**>F**=1@<FC,C,2:<F@C7*<C7C9FEGFCGCF7C8B*B?BC#4?#31;#:?EG#9:?/;CE?C5?;<BC9FCF9:FG4F#G#><DF<@5*>=179B#B3#6>933:8>>9DAECE6B#FFFFFFGFFGAGDFDGGGGGGFGGGGGGGGGGGGGGGFGGGGGGGGGGGGGGGGGGGGFGGGGGFGGGGGF@GGGGGGGGGGGGGGGGGGGGGGGGGGGGGGGGGGGGGGGGGGGGGGGGGGGGGGGGGGGGGGGGGGGGGGGGGGGGGGGGGGGGGGGGGGGGGGGGGGGGGGGGGGGG
@CGRNA2_185
TGGGGAATATTGCACAATGGGCGCAAGCCTGATGCAGCGACGCCGCGTGAGGGATGACGGCCTTCGGGTTGTAAACCTCTTTCAGCAGGGAAGAAGCGAAAGTGACGGTACCTGCAGAAGAAGCGCCGGCTAACTACGTGCCAGCAGCCGCGGTAATACGTAGGGCGCGAGCGTTGTCCGGAATTATTGGGCGTAAAGAGCTTGTAGGCGGTTTGTCGCGTCTGCTGTGAAAGCCCGGGGCTTAACCCCGGGTTTGCAGTGGGTACGGGCTAACTAGAGTGCAGTAGGGGAGACTGGAATTCCTGGTGTAGCGGTGAAATGCGCAGATATCAGGAGGAACACCAATGGCGAAGGCAGGTCTCTGGGCTGTAACTGACGCTGAGAAGCGAAAGCATGGGGAGCAAACAGG
+
GFGGGGGGGGGGGGGGGGGGGGGGGGGGGGGGGGGGGGGGGGGGGGGGGGGGGGGGGGGGGGGGGGGGFGGGGGGGGGGGGGGGGGGGGGGGGGGGGGGGGGGGGGGGGGGGGGGGGGGGGGGGGGGGGGGGGGGGGGGGGGGGGGGGGGGGGGGGGGGGGGGGGFGGGEGGGGGGGGGGGGGGDFGGGGGGGGGGGGGGFFGFGGGGGGGDF@B@@FFFFEEFFFFFFFFBFFFGFFGFGGGGDFFGGGFGGGFGGFGGGGGGGGGGGFF@GGGGGGGGGGGGGGGGGGGGGGGGGGGFGGFGFGGGGGGGGGGGGGEFGEFCFGGGGFGGGGGGGGGDGGGGGDGGGGGGGGGGGGCGGGFDGGGGGGGGGGGGGGGGGGGGGGGGGGGGGGGGGGGGGGGGGGGGG
@CGRNA2_186
TGGGGAATATTGCACAATGGGCGCAAGCCTGATGCAGCGACGCCGCGTGAGGGATGACGGCCTTCGGGTTGTAAACCTCTTTCAGCAGGGAAGAAGCGAAAGTGACGGTACCTGCAGAAGAAGCGCCGGCTAACTACGTGCCAGCAGCCGCGGTAATACGTAGGGCGCGAGCGTTGTCCGGAATTATTGGGCGTAAAGAGCTTGTAGGCGGTTTGTCGCGTCTGCTGTGAAAGCCCGGGGCTTAACCCCGGGTTTGCAGTGGGTACGGGCTAACTAGAGTGCAGTAGGGGAGACTGGAATTCCTGGTGTAGCGGTGAAATGCGCAGATATCAGGAGGAACACCAATGGCGAAGGCAGGTCTCTGGGCTGTAACTGACGCTGAGAAGCGAAAGCATGGGGAGCAAACAGG
+
GFGGGGGGGGGGGGGGGGGGGGGGGGGGGGGGGGGGGGGGGGGGGGGFFFGGGGGGGGGGGGGGGGGGGGGGGGGGGGGGGGGGGGGGGGGGGGGGGGGGGGGGGGGGGGGGGGGGGGGGFGGGGGEGGGGGGGGGGGGGGGGGGGGGGGGGGGDGGGGGGGGGGGGGGGGGGGGGGGGFGFC=8FFFGGGGGGGGFFDFFEFFFFFGGGG@DFFBFFFBDB4=BEFFFFFFFFFGB<GFGGGGGGGDDDFGGFGFFGGGFGGGGGGGGFFEDGGGGGGGGGGGFCDFGGFGGGGGGGGGGGGGGGGGGGGGGGGGGCDGGGGGGGGFAGGGGGGGGGGGGGGGGGGGGGGGGGGDGGGGGGGGGGGGGGGGGGGGGGGGGGGGGGGGGGGGGGGGGGGGGGGGGGGGG
@CGRNA2_187
TGGGGAATATTGCACAATGGGCGCAAGCCTGATGCAGCGACGCCGCGTGGGGGATGAAGGCCTTCGGGTTGTAAACTCCTTTCGCTACCGACGAAGCCCCTTGGGGTGACGGTAGGTGGAGAAGAAGCACCGGCTAACTACGTGCCAGCAGCCGCGGTAATACGTAGGGTGCGAGCGTTGTCCGGATTTACTGGGCGTAAAGAGCTCGTAGGTGGTTTGTCGCGTCGTCTGTGAAATTCCGGGGCTTAACTCCGGGCGTGCAGGCGATAAGGGCATAACTTGAGTGCTGTAGGGGTAACTGGAATTCCTGGTGTAGCGGTGGAATGCGCAGATATCAGGAGGAACACCGATGGCGAAGGCAGGTTACTGGGCAGTTACTGACGCTGAGGAGCGAAAGCATGGGTAGCGAACAGG
+
@FFGGGFGGGGGGGGGGGGGGCCEGGDGGGG8FDFGGGEECFGGGGG@4FCC77FFGGGGFGDGF<EGFGGG<DEGEFGG9FGDGEFGGEDGGCG@FGGG7FGGGGGDGGGFGGGGGGGFGG7CFGGGGGGGGGGGGGGGGGGGGGGGGFFEGGCCEEECEDFGFCFGG#EDGCEGGGGDEGGGD#E5<C#GGDG#GGC-#=#FGGGGGGGFF@F#F>EFFFFDEEF:#F79B67FFFAF>>FF#9C5<9A<CDGDFGFGD8<CBE2;@#?8@+8A==D8FFGGFD?FGGA+FDAFFF;CF=9,9+:FD?GGEC8EBE9GGGE@EGGEEFFF99E8GGF<GF?8:?@,E:CEFF@CFF<AFGBF,FFEGFF<GEDFGGGGGGGEDFCFE:GGGGGF@EEGGF:@DGCFAC<GGG
@CGRNA2_188
TGGGGAATATTGCACAATGGGCGCAAGCCTGATGCAGCGACGCCGCGTGGGGGATGAAGGCCTTCGGGTTGTAAACTCCTTTCGCTACCGACGAAGCCCCTTGGGGTGACGGTAGGTGGAGAAGAAGCACCGGCTAACTACGTGCCAGCAGCCGCGGTAATACGTAGGGTGCGAGCGTTGTCCGGATTTACTGGGCGTAAAGAGCTCGTAGGTGGTTTGTCGCGTCGTCTGTGAAATTCCGGGGCTTAACTCCGGGCGTGCAGGCGATACGGGCATAACTTGAGTGCTGTAGGGGTAACTGGAATTCCTGGTGTAGCGGTGGAATGCGCAGATATCAGGAGGAACACCGATGGCGAAGGCAGGTTACTGGGCAGTTACTGACGCTGAGGAGCGAAAGCATGGGTAGCGAACAGG
+
EFGGGGGFGGGEAFFGGGGGGF@FCE@<FGGCFEFFFG::FFGEFGGFGGGGGD@FGGGGGGGGGDGCFFGGEFCG9=FFGCFGGGEGGGGGEECGGGGG<>FFF@FF:DFGF7C>F9F:D,>FFGFGGGGFEG7C7+4?FEGFFGGF#GG>CCGGEE*C##GCCCCF>;8?EE5EG=CE=ECECC=;FCFFF4<FG#G479#>FFGG#DF@@F@>:>:>F>FF#=DFEFB#FFA6B>EA:AAFB7F>;<>CGDF#6FDD:6>#>GGEE>GFFFCGGFGFD=FGD=6GGDDCFDDD=@4GFFFCF?GFGFGFC86GGGGDFGGGGGEGGFFF9<C=GFA9GGEF?B,F<ECGCBEE9DF<GGGGFFEDGFE<@FEF,CDFCCFF@EFFC:GBFGGGF<GFFDGGGGDGGFEEF<
@CGRNA2_189
TGGGGAATATTGCACAATGGGCGCAAGCCTGATGCAGCGACGCCGCGTGAGGGATGACGGCCTTCGGGTTGTAAACCTCTTTCAGCAGGGAAGAAGCGAAAGTGACGGTACCTGCAGAAGAAGCGCCGGCTAACTACGTGCCAGCAGCCGCGGTAATACGTAGGGCGCGAGCGTTGTCCGGAATTATTGGGCGTAAAGAGCTTGTAGGCGGTTTGTCGCGTCTGCTGTGAAAGCCCGGGGCTTAACCCCGGGTTTGCAGTGGGTACGGGCTAACTAGAGTGCAGTAGGGGAGACTGGAATTCCTGGTGTAGCGGTGAAATGCGCAGATATCAGGAGGAACACCAATGGCGAAGGCAGGTCTCTGGGCTGTAACTGACGCTGAGAAGCGAAAGCATGGGGAGCAAACAGG
+
GGGGGGGGGGGGGGGGGGGGGGGGGGGGGGGGGGGGGGGGGGGGGGGFGGGGGGGGGGGGGGGGGGGGGGGGGGGGGGGGGGGGGGGGGGGGGGGGGGGGGGGGGGGGGGGGGGGGGGGGGGGGGGGGGGGGGGGGGGGGGGGGGGGGGGGGGGGGGGGGGGGGGGGGGEGGGGGGGGGGGAFFCFGGGGGGGGGGGGGGFFGFGGGGGGGD;BFFFFFE#FFD=CFFFFFFFFFFFFGFBGGDDAGGFFFGFGEDDCDFGGGGGGGGGGGGGGGGGGGGGGGGGGGGGGGGGGGGGGGGGGGGGGFGGGGGGGGGGGGGGGGGGGGGGGGGGGGGGGGGGGFGGGGGGGGGGGGGGGGGGGGGGGGGGGGGGGGGGGGGGGGGGGGGGGGGGGGGGGGGGGGGGGGGG
@CGRNA2_190
TGGGGAATATTGCACAATGGGCGCAAGCCTGATGCAGCGACGCCGCGTGGGGGATGAAGGCCTTCGGGTTGTAAACTCCTTTCGCTACCGACGAAGCCCCTTGGGGTGACGGTAGGTGGAGAAGAAGCACCGGCTAACTACGTGCCAGCAGCCGCGGTAATACGTAGGGTGCGAGCGTTGTCCGGATTTACTGGGCGTAAAGAGCTCGTAGGTGGTTTGTCGCGTCGTCTGTGAAATTCCGGGGCTTAACTCCGGGCGTGCAGGCGATACGGGCATAACTTGAGTGCTGTAGGGGTAACTGGAATTCCTGGTGTAGCGGTGGAATGCGCAGATATCAGGAGGAACACCGATGGCGAAGGCAGGTTACTGGGCAGTTACTGACGCTGAGGAGCGAAAGCATGGGTAGCGAACAGG
+
GGGGGDGGGGGGGGGGGGGGGGGGGGGGGGGGGGGGGGGGGGGGGGGFGGGGGEGGGGGGGGGFGGGGGGGGGGGGGGGGGGGGGGGGGGGGGGGGGGGGDGGGGGGGGGGGGGGGGGG:FGFGGGGGGGGGGGGGGGGGGGGGGGGGGGGGGGGGGDGGGGGFCFGGGGGGGGGGGGGGGGGGG=EGGGGGGGGGGGGGFFGFGGGFFCFEFFFFFFFFFEFFFFFFFFFFFFFFFFFFGCF>>GGDDDCGGGGFGGGGGGGGGGFDGGGGGGGGGGGGGGGGGGGGGGFGGFGGGGGGGGGGGFGGGGGFGGDGGGGGFGGGGGGGGGGGGGGGGGGGGGGGGGGGGGGGGGGGGGGGGFGGGGGGGGGGGGGGGGGGGGGGGGGGGGGGGGGGGGGGGGGGGGGGGGGGGG
@CGRNA2_191
TGGGGAATATTGCACAATGGGCGCAAGCCTGATGCAGCGACGCCGCGTGAGGGATGACGGCCTTCGGGTTGTAAACCTCTTTCAGCAGGGAAGAAGCGAAAGTGACGGTACCTGCAGAAGAAGCGCCGGCTAACTACGTGCCAGCAGCCGCGGTAATACGTAGGGCGCGAGCGTTGTCCGGAATTATTGGGCGTAAAGAGCTTGTAGGCGGTTTGTCGCGTCTGCTGTGAAAGCCCGGGGCTTAACCCCGGGTTTGCAGTGGGTACGGGCTAACTAGAGTGCAGTAGGGGAGACTGGAATTCCTGGTGTAGCGGTGAAATGCGCAGATATCAGGAGGAACACCAATGGCGAAGGCAGGTCTCTGGGCTGTAACTGACGCTGAGAAGCGAAAGCATGGGGAGCAAACAGG
+
FGGGGGGGGGGGGGGGGGGGGGGGGGGGGGGGGGGGGGGGGGGGGGGGGGGGGGGGGGGGGGGGGGGGGGGGGGGGGFGGGGGGGGGGGGGGGGGGGGGGGGGGGGGGGGGGGGGGGGGGGGGGGGGGGGGGGGFGGGGGGGGGGGGGFGGGGGGGGGGGGFGGGGG#G#GGGGEC#GGGGEEFG9CGGGGGG#GCCFFGFFGFGGGGGGGFDEDF?F>FFFFFFFFFFFFFEFFGFFGF>GFGGDDDGGFGFFFFBGGGGGGGGGFGFFGGGF#GGGGGFGGGGGGGGGGGGGEGGGGGGGGGGGGGGGGGGGGGGGGGGGFGGGGGGGGGGGGGGGGGGGFGGGGGGGGGGGGGGGGGFF8GGGGGGGGGGGGGGGGGGDGGGGGGGGGGGGGGGGGGGGGGGGGGG
@CGRNA2_192
TGGGGAATATTGCACAATGGGCGCAAGCCTGATGCAGCGACGCCGCGTGAGGGATGACGGCCTTCGGGTTGTAAACCTCTTTCAGCAGGGAAGAAGCGAAAGTGACGGTACCTGCAGAAGAAGCGCCGGCTAACTACGTGCCAGCAGCCGCGGTAATACGTAGGGCGCGAGCGTTGTCCGGAATTATTGGGCGTAAAGAGCTTGTAGGCGGTTTGTCGCGTCTGCTGTGAAAGCCCGGGGCTTAACCCCGGGTTTGCAGTGGGTACGGGCTAACTAGAGTGCAGTAGGGGAGACTGGAATTCCTGGTGTAGCGGTGAAATGCGCAGATATCAGGAGGAACACCAATGGCGAAGGCAGGTCTCTGGGCTGTAACTGACGCTGAGAAGCGAAAGCATGGGGAGCAAACAGG
+
@FGGGGGGGGGCGGGGFCGGGGGGGGEGGGGFGGGGFGCFFCFEEGGFGEGGGGGGGGGGGEDEGGGDGGGGGGGGGGGDFCFFEFGFFGFDFFFGGGGGGG=FFGGGEEFCGDFCFGGGGCFGGEGGGFCBCCGFEEGGGGGGGGGGGGGGEGGGG#G#FFGGG#GDE=:EEC#ECFGEGGECF?FGGGB:>DDC3D#DFFF@CCFGC:D7)7BF6B3>D>DF#FFAF>FEEFFCEF?>>;FDA38D=9FGFFGDA<CGGGCCA>GGGGF=9FGFFDED?GGGGGDGFF;GGGGFFCGE7GGGGGFGEDGGGGGF9GGGECGFFEAGGFGGGGGGFGFGF8AGEGGGGEEFCGGGGECF?FGFGF9GGGGFGGF:GGGGGGGGGGGGGGGGGGGGGGGFGGGGFGGGG
@CGRNA2_193
TGGGGAATATTGCACAATGGGCGCAAGCCTGATGCAGCGACGCCGCGTGGGGGATGAAGGCCTTCGGGTTGTAAACTCCTTTCGCTACCGACGAAGCCCCTTGGGGTGACGGTAGGTGGAGAAGAAGCACCGGCTAACTACGTGCCAGCAGCCGCGGTAATACGTAGGGTGCGAGCGTTGTCCGGATTTACTGGGCGTAAAGAGCTCGTAGGTGGTTTGTCGCGTCGTCTGTGAAATTCCGGGGCTTAACGCCGGGCGTGCAGGCGATACGAGCATAACTTGAGTGCTGTAGGGGTAACTGGAATTCCTGGGGTAGCGGTGGAATGCGCAGATATCAGGAGGAACACCGATGGCGAAGGCAGGTTACTGGGCAGTTACTGACGCTGAGGAGCGGAAGCATGGGTAGCGAACAGG
+
,-;ECF>@D@CE9,;CD9CEE<B@F7F<<FFCFFFD<E7FG7FE7+@+@+=FGF@=8F<E8=EFFG+68FFEGGCFA<5?FEF++BFG,@@@BCECE<<C<>FGCCCC@<F>>:16>:FF<7B3:>FFFCCC**<FFF+2<8F8**<E8FGC*=>C5/:E99C@<9@C5C:CE*:8C/*:;C+A*C:C<0C7C*C<D7)*0**7C>*99#<8#;5#6.7>71)8B=8#8*34894@31.07?BB#FC0A*##?6C@1?CD6+=?#GGE@+=+FCF=+C==DD=D8FA+D6ED,=DE7@=>@,8E8D?@+@,,@++@7EC,,E=+GE@D9FC9,5,GEFDGDE,=FC4:?,,C7<F9F@@,FFEECFFC:,,E@E<FFDFF8+B69GGGGEDGF,CFC,<C<E7,C@B,,<C6@C
@CGRNA2_194
TGGGGAATATTGCACAATGGGCGCAAGCCTGATGCAGCGACGCCGCGTGAGGGATGACGGCCTTCGGGTTGTAAACCTCTTTCAGCAGGGAAGAAGCGAAAGTGACGGTACCTGCAGAAGAAGCGCCGGCTAACTACGTGCCAGCAGCCGCGGTAATACGTAGGGCGCGAGCGTTGTCCGGAATTATTGGGCGTAAAGAGCTTGTAGGCGGTTTGTCGCGTCTGCTGTGAAAGCCCGGGGCTTAACCCCGGGTTTGCAGTGGGTACGGGCTAACTAGAGTGCAGTAGGGGAGACTGGAATTCCTGGTGTAGCGGTGAAATGCGCAGATATCAGGAGGAACACCAATGGCGAAGGCAGGTCTCTGGGCTGTAACTGACGCTGAGAAGCGAAAGCATGGGGAGCAAACAGG
+
GGGGGGGGGGGGGGGGGGGGGGGGGGGGGGGFGGGGGGGGGGGGGGGGGGGGGGGGGGGGGGGGGGGGGGGGGGGGGGGGGGGGGGGGGGGGGGGGFGGGGGGGGGGGGGGGGGGGGGGGGGGGGGGGGGGGGGGGGGGGGGGGGGGGGEEGG#GDGGGGGGGGG#GGGCGGGG5E#FGFGFCGGGGGGGGGGDGGGGGGFFGFGGGGGGGDFFEFFFFFFFFFFFFFFFFFFFFFFFGFFGFDCDGFGGFGGGGGGGGF?:GGGGGGGFGGGF#GGGGGGGGGGGGGGGDE9FGGGFGECGFGGGGGGGGGGGGFFGGGGGGGGGFAGGGGGGGGGGGGGGDGGGGGGGGGGGGGGGGGGGGGGGGGGGGGGGGGGGGGGGGGGGGGGGFGGGGGGGGGGGGGGGGGG
@CGRNA2_195
TGGGGAATATTGCACAATGGGCGCAAGCCTGATGCAGCGACGCCGCGTGAGGGATGACGGCCTTCGGGTTGTAAACCTCTTTCAGCAGGGAAGAAGCGAAAGTGACGGTACCTGCAGAAGAAGCGCCGGCTAACTACGTGCCAGCAGCCGCGGTAATACGTAGGGCGCGAGCGTTGTCCGGAATTATTGGGCGTAAAGAGCTTGTAGGCGGTTTGTCGCGTCTGCTGTGAAAGCCCGGGGCTTAACCCCGGGTTTGCAGTGGGTACGGGCTAACTAGAGTGCAGTAGGGGAGACTGGAATTCCTGGTGTAGCGGTGAAATGCGCAGATATCAGGAGGAACACCAATGGCGAAGGCAGGTCTCTGGGCTGTAACTGACGCTGAGAAGCGAAAGCATGGGGAGCAAACAGG
+
GGGGGGGGGGGGGGGGGGGGGGGGGGGGGGGGGGGGGGGGGGGGGGGFGFGGGGGGGGGGGGGGGGGGGGGGGGGGGGGGGGGGGGGGGGGGGGGGGGGGGGGGGGGGGGGGGGGGGGGGGGGGGGGGGGGGGGGGGGGGGGGGGGGGGGGGGGGGGGGGGGGGGFGGGGGGGGGGGGGGE=GFGGGGGGGGGGGGGGGGFFGFGGGGGGG@DB@F@FFFFFAFFFFFFFFFFFFGFFGFGGGGGGGGGGFFFF?GFGGGGGGGGGGGGGGGGG#GGGGGGGGGGGGFGGGGGGGGGGGGGGGGGGGGGGGGGGGGFECGGGGGGGGGGGGGGGGGGGGGGGGGGGGGGGGGGGGGGGGGGGGGGGGGGGGGGGGGGGGGGCGGGGGGGGGGGGGGGGGGGGGGGGGGG
@CGRNA2_196
TGGGGAATATTGCACAATGGGCGCAAGCCTGATGCAGCGACGCCGCGTGAGGGATGACGGCCTTCGGGTTGTAAACCTCTTTCAGCAGGGAAGAAGCGAAAGTGACGGTACCTGCAGAAGAAGCGCCGGCTAACTACGTGCCAGCAGCCGCGGTAATACGTAGGGCGCGAGCGTTGTCCGGAATTATTGGGCGTAAAGAGCTTGTAGGCGGTTTGTCGCGTCTGCTGTGAAAGCCCGGGGCTTAACCCCGGGTTTGCAGTGGGTACGGGCTAACTAGAGTGCAGTAGGGGAGACTGGAATTCCTGGTGTAGCGGTGAAATGCGCAGATATCAGGAGGAACACCAATGGCGAAGGCAGGTCTCTGGGCTGTAACTGACGCTGAGAAGCGAAAGCATGGGGAGCAAACAGG
+
DGGGGGGGGGGGGGGGGGGGGGGGGGGGGGGGGGGGGGGGGGGGGGGEGEGGGGGGGGGGGGGGGGGGGGGGGGGGFGGGGGGGGGGGGGGGGGGGGGGGGGGGGGGGGGGGGGGGGGGGGGGGGGDCFGDGGGGGGGGGGGGGGGGGGGGGG<BGG#GGGGGGG#GGGEGDGEEDGGGGGGGG?EFGGGGGGGGGFGCFFFFFCGGGGGGFFF>@BFFFFDFFFFFFFFFFFDBGFFGFGGGGGGGDGGFGGGGGGFGGFGGGGGGFGFFGFF#GGGGGGGGGGGGGFDGGFGGGGGGGGGGGFGGGGGGGGGGFGGEDGGGGGGGGGGGGGGGGGGGGGGGGDGGDGGGFGGGGGGGGGGGGGGGGGGGGGGGGGGGGGFGGGGGGGGGGGGGGGGGGGGGGGGGGG
@CGRNA2_197
TGGGGAATATTGCACAATGGGCGCAAGCCTGATGCAGCGACGCCGCGTGGGGGATGAAGGCCTTCGGGTTGTAAACTCCTTTCGCTACCGACGAAGCCCCTTGGGGTGACGGTAGGTGGAGAAGAAGCACCGGCTAACTACGTGCCAGCAGCCGCGGTAATACGTAGGGTGCGAGCGTTGTCCGGATTTACTGGGCGTAAAGAGCTCGTAGGTGGTTTGTCGCGTCGTCTGTGAAATTCCGGGGCTTAACTCCGGGCGTGCAGGCGATACGGGCATAACTTGAGTGCTGTAGGGGTAACTGGAATTCCTGGTGTAGCGGTGGAATGCGCAGATATCAGGAGGAACACCGATGGCGAAGGCAGGTTACTGGGCAGTTACTGACGCTGAGGAGCGAAAGCATGGGTAGCGAACAGG
+
GGGGGGGGGGGGGFGGGGGGGGGGGGGGGGGGGGGGGGGGGGGGGGGGGGGGGGGGGGBFGGGGGGEGGGGGGGGGGGGGGGGGGGGGGGGGGGGGGGGGGGGGGGGGGGGGFFGGGGGGGGGGGGGGGGGGGGGDGGGGGGGGGGGGGGGGGGGGGGEGGFGGFEF2AGGGGGGGGGGGGGGGGGGGGGGGGGGGGGGC@FGFGGGGGDGEFFF>FFFFFFFFEB@;BECFFFFFFFFFGFFFFFFGGGGGFFGFGGFGFDGECGGGGGGGFCCGGGGGGGGGGGGGGGGGGGGGGGGGGGGGCFGFGGGFECEGGGGGGGGGGGEGGGGGGGGGGGGGGGGGGGGGGGGGGGGGGGGFFGGGFGFGGGGGGGGGGGGGGGGGGGGGGGGGGGGGGGGGGGGGGGGGGGGGGG
@CGRNA2_198
TGGGGAATATTGCACAATGGGCGCAAGCCTGATGCAGCGACGCCGCGTGGGGGATGAAGGCCTTCGGGTTGTAAACTCCTTTCGCTACCGACGAAGCCCCTTGGGGTGACGGTAGGTGGAGAAGAAGCACCGGCTAACTACGTGCCAGCAGCCGCGGTAATACGTAGGGTGCGAGCGTTGTCCGGATTTACTGGGCGTAAAGAGCTCGTAGGTGGTTTGTCGCGTCGTCTGTGAAATTCCGGGGCTTAACTCCGGGCGTGCAGGCGATACGGGCATAACTTGAGTGCTGTAGGGGTAACTGGAATTCCTGGTGTAGCGGTGGAATGCGCAGATATCAGGAGGAACACCGATGGCGAAGGCAGGTTACTGGGCAGTTACTGACGCTGAGGAGCGAAAGCATGGGTAGCGAACAGG
+
FGFGGGGGGGGGGGGGGGGGGGGGGGGGGGGGGGGGGGGGGGGGGGGFFGGGGGGGGGGGGGGGGGGGGGGGGGGGGGGGGGGGGGGGGGGGGGGGGGGGGGGGGGGGGGGGGGGGGGGGGGGGGGGGGGGGGGGGGGGGGGGGGGGGGGG#GGDGGG84CFGGFGGGG#E#GDGGGGGGGGGGGEGDGFGGGGGGG#DDF?FFFGGG#GC>@FF<>@EFFFFFDFFFFFFFFFF>@FFFFFFGFG>GAFCFFFFFGFFGGFGFFFFGEEF?FFC8FDFDD=+GGGGGGGGGGFGEDAGCGFE,8+FFGFGGEE>GEDGCGFEE@CGGGGGGFFAGGGGGGFGEGFFEGGGGGGGGGGGGGGGGGGGGGGFGGGGFGGGGGGGGGFCGGGGGGGGGGGGGGGGGGGGGGGGGGG
@CGRNA2_199
TGGGGAATATTGCGCAATGGGGGAAACCCTGACGCAGCAACGCCGCGTGAGTGATGAAGGTTTTCGGATCGTAAAACTCTGTCTTTGGGGACGATAATGACGGTACCCAAGGAGGAAGCCACGGCTAACTACGTGCCAGCAGCCGCGGTAATACGTAGGTGGCAAGCGTTGTCCGGATTTACTGGGCGTAAAGAGTATGTAGGTGGGCATTTAAGTCAGATGTGAAATTCCCGGGCTTAACCTGGGAGCTGCATTTGATACTGGGTGTCTAGAGTGCAGGAGAGGAAAGTGGAATTCCTAGTGTAGCGGTGAAATGCGTAGAGATTAGGAAGAACACCAGTGGCGAAGGCGACTTTCTGGACTGTAACTGACACTGAGATACGAAAGCGTGGGTAGCAAACAGG
+
GGGGGGGGGGGGGGGGGGGGGGGGGGGGGGGGGGGGGGGGGGGGGGGFFFGFGGGGGGGGGGGGGGGGGGGGGGGGGGGGGGFGGGGGGGGGGGGGGGGGGGGGGGGGGGGGGGGGGGGGGGGGGGGGGGGGGGGGGGGGGGG#GGGGGGGGGGGFGFGGGGGGGGGGGEDEGFGGGGGGGGGGGGGGGGGGGCFDEFFGFFGFGGGGGGFFFFEFFFFFFFFFFFFFFFGFFGFGGGGGGGGGGFFGGGGGGGGDGFFGGGGGGGGFGGGGGG#GGGGGGGGGGGGGGGGGGGGGGGGGGGGGGGGGGGGGGGGGGGGGGGGGGGGGGGGGGGGGGGGGGGGGGGGGGGGGGGGGGGGGGGGGGGGGGGGGFEFGGGGGGGGGGGGGGGGGGGGGGGGGGGGG
@CGRNA2_200
TGGGGAATATTGCACAATGGGCGCAAGCCTGATGCAGCGACGCCGCGTGAGGGATGACGGCCTTCGGGTTGTAAACCTCTTTCAGCAGGGAAGAAGCGAAAGTGACGGTACCTGCAGAAGAAGCGCCGGCTAACTACGTGCCAGCAGCCGCGGTAATACGTAGGGCGCGAGCGTTGTCCGGAATTATTGGGCGTAAAGAGCTTGTAGGCGGTTTGTCGCGTCTGCTGTGAAAGCCCGGGGCTTAACCCCGGGTTTGCAGTGGGTACGGGCTAACTAGAGTGCAGTAGGGGAGACTGGAATTCCTGGTGTAGCGGTGAAATGCGCAGATATCAGGAGGAACACCAATGGCGAAGGCAGGTCTCTGGGCTGTAACTGACGCTGAGAAGCGAAAGCATGGGGAGCAAACAGG
+
FGGGGGGGGGC<F9FGFGGDGGGGGGDGGCDCGGGGGGDGGGGGGGGGGEGGGDGGGGGGGGGGA<EGGGGGFGGGGFGGGGFFFFFFGGGDFG@DC>F:FCFFGGGGGGGGGAFGGFFGGGGGECC>CGDGGGGFGGFFGGGGGGGGGGGGGCE5FGGCCFGGGFCC=5::C7=58@ED=88=6CFF79CGGG#9>:;65@F5F#:>DDG>:1.>9@@B@@BFFF6#?FA5B#7CBC;B9DCDCA=:63?FF2:?F2EA9CGCECGGFCF@E?D?D=GFDDD6GGDFDGGFDGGDCFD>D?@+BGF=GGGGGGEGGGDGGEB;EFGGFFE<FFAGCGGGF<E5=FFF7GFCGGFGGGGF@FFFCCEFEGGFGGGGGGGGGGGDGGGGFFGGFCFGF<GGGFGFF<@FF
@CGRNA2_201
TGGGGAATATTGCACAATGGGCGCAAGCCTGATGCAGCGACGCCGCGTGAGGGATGACGGCCTTCGGGTTGTAAACCTCTTTCAGCAGGGAAGAAGCGAAAGTGACGGTACCTGCAGAAGAAGCGCCGGCTAACTACGTGCCAGCAGCCGCGGTAATACGTAGGGCGCGAGCGTTGTCCGGAATTATTGGGCGTAAAGAGCTTGTAGGCGGTTTGTCGCGTCTGCTGTGAAAGCCCGGGGCTTAACCCCGGGTTTGCAGTGGGTACGGGCTAACTAGAGTGCAGTAGGGGAGACTGGAATTCCTGGTGTAGCGGTGAAATGCGCAGATATCAGGAGGAACACCAATGGCGAAGGCAGGTCTCTGGGCTGTAACTGACGCTGAGAAGCGAAAGCATGGGGAGCAAACAGG
+
EFGFGGGGGGGGGGGGGGGGGGGGGGGGGGGGGGGGGGGGGGGGGGGEGCGGGGGGGGGGGGGGGGGGGGGGGGGGGFGGGGGGGGGGGGGGGGGGGGGGGGGGGGGGGGGGGGGGGGGGGGGGGGGGGGGGGGGGGGGGGGGGGGGGGGGGGGFGFGGGGGGEGGGGGGGGGGEGGGGGGEGGDFFFFFFGGGGDGGGGFFGFGGGGGGG;>BDFFFFFDFFFFFFFFFFFFFFGFFFFGFCGDGDGGGFGGGGGGGGGGGGGGDCGGGFFDC#GGGGGGGGGGGGGGGGGGGGGGF?GGGGGGGGGGGDGGGGGGGGGGGGGGGGGFGGGGGGGGGGGGGGGGGGGGGGGGGGGGGGFGGGGGGGGGGGGGGGGGGGGGGGGGGGGGGGGGGGGGGGGGGGGDGGGG
@CGRNA2_202
TGGGGAATATTGCACAATGGGCGCAAGCCTGATGCAGCGACGCCGCGTGGGGGATGAAGGCCTTCGGGTTGTAAACTCCTTTCGCTACCGACGAAGCCCCTTGGGGTGACGGTAGGTGGAGAAGAAGCACCGGCTAACTACGTGCCAGCAGCCGCGGTAATACGTAGGGTGCGAGCGTTGTCCGGATTTACTGGGCGTAAAGAGCTCGTAGGTGGTTTGTCGCGTCGTCTGTGAAATTCCGGGGCTTAACTCCGGGCGTGCAGGCGATACGGGCATAACTTGAGTGCTGTAGGGGTAACTGGAATTCCTGGTGTAGCGGTGGAATGCGCAGATATCAGGAGGAACACCGATGGCGAAGGCAGGTTACTGGGCAGTTACTGACGCTGAGGAGCGAAAGCATGGGTAGCGAACAGG
+
GGGGGGGGGGGGGGGGGGGGGGGGGGGGGGGFGGGGGGGGGGGGGGGGGDGDGGGGGFGGGCFGGGGGFGGGGGGGGGGGFGGGGGGGGDGGGGGGGFBFFFFFGCFEGGGGGFGGGGGGFFGFFGGDGFGGGGGGGGGGGGGGGGGGGGCCFEGEEGGGFGGG<@CGGGG##CCEGC8C#:@ED#C?E#F#GCGC<#7CFF#FGFGGGDGF#F>77FDF=B#>#7>;55?9B7@B=@?=??BF#9?:<B#9DC=>###DDFD@BF#C@;D=@6CGD9FGGGGGGFD??+FD8GGFF@,CGGGFE4@F>8FGEDGGGGGGGGGGGGGFDGGGGGDGGGGGGGGGGFGEECGGGGGGGGGF<GFGGGGGGGFGDGGGGGEGGGGGGGGGGGGGGGDGFE,G@GGEGGF9GGGGGG
@CGRNA2_203
TGGGGAATATTGCACAATGGGCGCAAGCCTGATGCAGCGACGCCGCGTGAGGGATGACGGCCTTCGGGTTGTAAACCTCTTTCAGCAGGGAAGAAGCGAAAGTGACGGTACCTGCAGAAGAAGCGCCGGCTAACTACGTGCCAGCAGCCGCGGTAATACGTAGGGCGCGAGCGTTGTCCGGAATTATTGGGCGTAAAGAGCTTGTAGGCGGTTTGTCGCGTCTGCTGTGAAAGCCCGGGGCTTAACCCCGGGTTTGCAGTGGGTACGGGCTAACTAGAGTGCAGTAGGGGAGACTGGAATTCCTGGTGTAGCGGTGAAATGCGCAGATATCAGGAGGAACACCAATGGCGAAGGCAGGTCTCTGGGCTGTAACTGACGCTGAGAAGCGAAAGCATGGGGAGCAAACAGG
+
GGGGGGGGGGGGGGGGGGGGGGGGGGGGGGGFGGGGGGGGGGGGGGGGGGGGGGGGGGGGGGGGGGGGGGGGGGGGGGGGGGGGGGGGGGGGGGGGGGGGGGGGGGGGGGGGGGGGGGGGGGGGGGGGGGGGGGGGGGGGGGGGGGGGGGGGGGGGGGGGGGGGGGGGG#FGGGGGGGGGGGFGGGGGGGGGGGGGGG#GFFGFGGGGGGGBFFFFFFFFFFFFFFFFFFFFFFFGFFGFGGFDCADCGGFFFGGGGGGGGGGGGGGGFGGGFFGGGGGGGGGGGGGGGGGGGGGGGGGGGGGGGGGGGGGGGGGGGGGDGGGGGGGFGFGGGGGGGGGGGGGGGGGGGGGGGGGGGGGGGGGGGGGGGGGGGGGGGGGGGGGGGGGGGGGGGGGGGGGGGGGGGGGGG
@CGRNA2_204
TGGGGAATATTGCACAATGGGCGCAAGCCTGATGCAGCGACGCCGCGTGGGGGATGAAGGCCTTCGGGTTGTAAACTCCTTTCGCTACCGACGAAGCCCCTTGGGGTGACGGTAGGTGGAGAAGAAGCACCGGCTAACTACGTGCCAGCAGCCGCGGTAATACGTAGGGTGCGAGCGTTGTCCGGATTTACTGGGCGTAAAGAGCTCGTAGGTGGTTTGTCGCGTCGTCTGTGAAATTCCGGGGCTTAACTCCGGGCGTGCAGGCGATACGGGCATAACTTGAGTGCTGTAGGGGTAACTGGAATTCCTGGTGTAGCGGTGGAATGCGCAGATATCAGGAGGAACACCGATGGCGAAGGCAGGTTACTGGGCAGTTACTGACGCTGAGGAGCGAAAGCATGGGTAGCGAACAGG
+
GGGGGGGGGGGGGGGGGGGGGGGGGGGGGGGGGGGGGGGGGGGGGGGGGGGGGGGGGGGGGGGGGGGGGGGGGGGGGGGGGGGGGGGGGGGGGGGGGGGGGGGGGGGGGGGGGGGGGGGGGGGGGGGGGGGGGGGGGGGGGGGGGGGGGGGGGGGGGGGGGGGGG#GGGGGGGGGGGGGGGGGGGGGGGGGGGGGGG#CDF?GFGGGGGGGFFFFFFFFFF>>BEFFEFF@6FBFFFFDFFBCFF>GGGFFFGGGD@9>FEGDE9GGGEEGGE9GGGGGGFGGGDGGGGGGGGGGFGGGGGGGGE7C@7GGGGGGGGGGGGGGGGGGGGGGGGEBGGGGGGGGGGGEFGGGGGGGGGGGGGGGGFGGGGGGGGGGGGGGGGGGGGGGGGGGGGGGGGGGGGGGGGGGGGGGGGG
@CGRNA2_205
TGGGGAATATTGCACAATGGGCGCAAGCCTGATGCAGCGACGCCGCGTGGGGGATGAAGGCCTTCGGGTTGTAAACTCCTTTCGCTACCGACGAAGCCCCTTGGGGTGACGGTAGGTGGAGAAGAAGCACCGGCTAACTACGTGCCAGCAGCCGCGGTAATACGTAGGGTGCGAGCGTTGTCCGGATTTACTGGGCGTAAAGAGCTCGTAGGTGGTTTGTCGCGTCGTCTGTGAAATTCCGGGGCTTAACTCCGGGCGTGCAGGCGATACGGGCATAACTTGAGTGCTGTAGGGGTAACTGGAATTCCTGGTGTAGCGGTGGAATGCGCAGATATCAGGAGGAACACCGATGGCGAAGGCAGGTTACTGGGCAGTTACTGACGCTGAGGAGCGAAAGCATGGGTAGCGAACAGG
+
CC@C@CC<<EEG9EGGFFEF8CCFEE@D@<FACC<F9CF@FBGBFGG7@+@=:>B@,C<DEFFG<<EC=?CFGGGD<=A?FGGE@B>F8@:BFGEFG,@F<3>>>3@3:FC@:C>5>?>FGC:><FC:<<,:FGG7B:+F88=:8=<EGFG68CCBE8:8CGCE++18E:?81=EEEECGEC758#A8<:<CGD1?C:C#5629427CGCF5*96<55<0@>FE958684C8F@FAAE>?D<99BB<5C<7DD;6BCCGGGGGGGD@+@=F?FBCGF==6++D8GGFFD6E?E9FFGGFGEFEE8GGEGDGF>ECGEFFEEEEEEEEE@,EFE<?FGFFFFFCBF=DGGEGGGGFFDFAGGFGGGFF8C<FGGFDFFGEGFBF<DGFEDFC@FEFFGGFFCC:@B@FEGFEFEE
@CGRNA2_206
TGGGGAATTTTCCGCAATGGGCGAAAGCCTGACGGAGCAATGCCGCGTGGAGGTAAAAGGCCCACGGGTCATAAACTTCTTTTCCCGGAGAAGAAGCAATGACGGTATCTGGGGAATAAGCATCGGCTAACTCTGTGCCAGCAGCCGCGGTAATACAGAGGATGCAAGCGTTATCCGGAATGATTGGGCGTAAAGCGTCTGTAGGTGGCTTTTTAAGTCCGCCGTCAAATCCCAGGGCTCAACTCTGGACAGGCGGTGGAAACTACCAAGCTGGAGTACGGTAGGGGCAGAGGGAATTTCCGGTGGAGCGGTGAAATGCGTAGAGATCGGAAAGAACACCAACGGCGAAAGCACTCTGCTGGGCCGACACTGACACTGAGAGACGAAAGCTAGGGGAGCGAATGGG
+
GGGGGGGGGGGGGGGGGGGGGGGGGGGGGGGGGGGGGGGGGGGGGGGFGGGGGGGGGGGGGGGGGGGGFGGGGGGGGGGGGGGGGGGGGGGGGGGGGGGGGGGGGGGGGGGGGGGGGGGGGGGGGGGGGGGGGGGGGGGGGGGGGGGGGGGGGGGGGGGGGGGGGGGGGGGGGGGGGGGGGGGGGGGGGGGGGGGGGGGGFFGFGGGGGGFFFFFFFFFFFFBFFFFFFFFFGFFGFFFGGGGFGGGFGFFGGGGGFDGGGGGGGGGGGGFGGGGGGGGGGGGGGGFGGGGGGGGGGGGGGGGGGGGGGGGGGGGGGGGGGFGGGGGGGGGGGGGGGGGGGGGGGGGGGGGGGGGGGGGGGGGGGGGGGGGGGGFGFGFGGGGGGGGGGGGGGGGGGGGGGGGGGG
@CGRNA2_207
TGGGGAATATTGCACAATGGGCGCAAGCCTGATGCAGCGACGCCGCGTGAGGGATGACGGCCTTCGGGTTGTAAACCTCTTTCAGCAGGGAAGAAGCGAAAGTGACGGTACCTGCAGAAGAAGCGCCGGCTAACTACGTGCCAGCAGCCGCGGTAATACGTAGGGCGCGAGCGTTGTCCGGAATTATTGGGCGTAAAGAGCTTGTAGGCGGTTTGTCGCGTCTGCTGTGAAAGCCCGGGGCTTAACCCCGGGTTTGCAGTGGGTACGGGCTAACTAGAGTGCAGTAGGGGAGACTGGAATTCCTGGTGTAGCGGTGAAATGCGCAGATATCAGGAGGAACACCAATGGCGAAGGCAGGTCTCTGGGCTGTAACTGACGCTGAGAAGCGAAAGCATGGGGAGCAAACAGG
+
GGGGGGGGGGGGFEFGFFGGGGGGGGGGGGGGGGGGGGGGGGGGGGGFGGGGGGGGGFGGEEEGGGEGGGGGGGGGGGGGGGGGGGGGGGDGGFGGFGGGGGGGGGGGGGGGGGGGGFGFGCEFGGDGGGEGGGGGGGGCFEFCGGGGGG#EGGGEGGGGFFGCGFC8E8=8C>CE:?<CEFCGGGGCGGDFDGGGGGGG?@5?F>FGGFD@;8:@=B=DBEFFFFFFFFFFFF@@>B1B>CGGCD7CFFFGGGFGD<EDFEGDGD?GGGFGGGGGF?FGGGGGFCDFAGGFFGGGFGFFGGGGGGGGGEGGGGGGGGGGGGDGEFCGGGGGFGGGGGGGGGGGGGGEGGGGFGGGF<CGGGGGGGGGGFGGDGGFGGGDFGGCEGGGGGGGFGGGGGGGGFGGGGGGG
@CGRNA2_208
TGGGGAATATTGCACAATGGGCGCAAGCCTGATGCAGCGACGCCGCGTGGGGGATGAAGGCCTTCGGGTTGTAAACTCCTTTCGCTACCGACGAAGCCCCTTGGGGTGACGGTAGGTGGAGAAGAAGCACCGGCTAACTACGTGCCAGCAGCCGCGGTAATACGTAGGGTGCGAGCGTTGTCCGGATTTACTGGGCGTAAAGAGCTCGTAGGTGGTTTGTCGCGTCGTCTGTGAAATTCCGGGGCTTAACTCCGGGCGTGCAGGCGATACGGGCATAACTTGAGTGCTGTAGGGGTAACTGGAATTCCTGGTGTAGCGGTGGAATGCGCAGATATCAGGAGGAACACCGATGGCGAAGGCAGGTTACTGGGCAGTTACTGACGCTGAGGAGCGAAAGCATGGGTAGCGAACAGG
+
GGGGGGGGGGGGGGGGGGGGGGGGGGGGGGGGGGGGGGGGGGGGGGGGGGGGGGGGGGGGGGGGGGGGGGGGGGGGGGGGGGGGGGGGGGGGGGGGGGGGGGGGGGGGGGGGGGGGGGGGFGGGGGGGGGGGGGGGGGGGGGGGGGGGGGGGGGGGGGDEGCGGGGGGGGGGGGCDGEC:EGGGGCGGGGGGGGGGGGGGFFGFGGDF?FFFFFFEFFFFFEFEFFFFFFFFFFFFFFFFGFFGFGFDDF#GFFGFFGGGGGGGDGGDECFFFD#EGGFGGGGGFGGGGGGGGGGGGFFGGGGGGDGGGGGGGGGGEGGGGGGGGGGGGGGGGGGGGGGGGGGGGGGGGGGGGGGGGGGGGGGGGGGGGGGGGGGGGGGGGGGGGGGGGGGGGGGGGGGGGGGGGGGGGGGGGG
@CGRNA2_209
TGGTGAATATTGCACAATGGGCGCAAGCCTGATGCAGCGACGCCGCGTGGGGGATGAAGGCCTTCGGGTTGTAAACTCCTTTCGCTACCGACGAAGCCCCTTGGGGTGACGGTAGGTGGAGAAGAAGCACCGGCTAACTACGTGCCAGCAGCCGCGGTAATACGTAGGGTGCGAGCGTTGTCCGGATTTACTGGGCGTCAAGAGCTCGTAGGTGGTTTGTCGCGACGTCTGTGAAATTCCTGGGCTTAACTCCGGGCGTGCAGGCGATACGGGCATAACTAGAGTGCTGTAGGGGTAAGTGGTATGCCTGGTGTAGCGGTAGAATGCGCAGAGAGCAGGAGGAACGGCGATGGCGAAGGCAGGTTACTGGGTAGTTACTGACGCTGAGGGGCGAAAGCATGGGTAGAGAACAGG
+
GFG6C<<CC<FFGGFFGCDF<<FFGG>CFF<CFGGG@<++:@FGEGC:FE>C7+BCFFGFG,,AED:7AF:FFFGGE<FFGCAFGGG7D>++8>FF=<D@E@7<<FB>FFCE<@B*@DG*>F,:B,5,>F:<C*C18?FFC8=C**?+7:93*3**33=><9EE+0:=/0;EG58*:18/ACFGG51;C+<7CC4CC5/937>7D>FGD5750*8)7>36/5#7#5827#?89B3*#F9/##33+8FCD#<423-A=96#:6:>C88EGC6+,+C@66+++=+E8D+FFCFDD664,,,4,,,4,+@=D@,9=88@6,A4,,DE@7EC,,E9,A,,<?CA=,4+8,,,E@:B,FA9FB49,@<EAC,96<C,,9,C,,@F@FFEE:C+,68,F<CCC6,E@CGEFF,FC6,FGF
@CGRNA2_210
TGGGGAATATTGCACAATGGGCGCAAGCCTGATGCAGCGACGCCGCGTGGGGGATGAAGGCCTTCGGGTTGTAAACTCCTTTCGCTACCGACGAAGCCCCTTGGGGTGACGGTAGGTGGAGAAGAAGCACCGGCTAACTACGTGCCAGCAGCCGCGGTAATACGTAGGGTGCGAGCGTTGTCCGGATTTACTGGGCGTAAAGAGCTCGTAGGTGGTTTGTCGCGTCGTCTGTGAAATTCCGGGGCTTAACTCCGGGCGTGCAGGCGATACGGGCATAACTTGAGTGCTGTAGGGGTAACTGGAATTCCTGGTGTAGCGGTGGAATGCGCAGATATCAGGAGGAACACCGATGGCGAAGGCAGGTTACTGGGCAGTTACTGACGCTGAGGAGCGAAAGCATGGGTAGCGAACAGG
+
GGGGGGGGGGGGGGGGGGGGGGGGGGGGGGGGGGGGGGGGGGGGGGGGGGGGGGGGGGGGGGGGGGGGGGGGGGGGGGGGGGGGGGGGGGGGGGGGGGGGGGGGGGGGGGGGGGGGGGGGGGGGGGGGGGGGGGGGGGGGGGGGGGGGGGGGGGGGGGGGGGGGGGGGG##GGGGGGGGGGGGGGGGGGGGGGGGGGGGGFFGFGGGGFFFFFFFFFFFFFFFFDEFFFFEFFFFFFFFFGFFGFGGGGGGGGGGFGGGGGGGGGGGGGGGGGGGGGGGGGGGGGGGGGGGGGGGGGGGGGGGGGFGGGGGGGGGGGGGGGGGGGGGGGGGGGGGGGGGGGGGGGGGGGGGGGGGGGGGGGGGGGGGGGGGGGGGGGGGGGGGGGGGGGGGGGGGGGGGGGGGGGGGGGGGGGG
@CGRNA2_211
TGGGGAATATTGCACAATGGGCGCAAGCCTGATGCAGCGACGCCGCGTGGGGGATGAAGGCCTTCGGGTTGTAAACTCCTTTCGCTACCGACGAAGCCCCTTGGGGTGACGGTAGGTGGAGAAGAAGCACCGGCTAACTACGTGCCAGCAGCCGCGGTAATACGTAGGGTGCGAGCGTTGTCCGGATTTACTGGGCGTAAAGAGCTCGTAGGTGGTTTGTCGCGTCGTCTGTGAAATTCCGGGGCTTAACTCCGGGCGTGCAGGCGATACGGGCATAACTTGAGTGCTGTAGGGGTAACTGGAATTCCTGGTGTAGCGGTGGAATGCGCAGATATCAGGAGGAACACCGATGGCGAAGGCAGGTTACTGGGCAGTTACTGACGCTGAGGAGCGAAAGCATGGGTAGCGAACAGG
+
GGGGGGGGGGGGGGGGGGGGGGGGGGGGGGGGGGGGGGGGGGGGGGGFGGGGGGGGGGGGGGGGGGGGGGGGGGGGGGGGGGGGGGGGGGGGGGGGGGGGFFGGGGGGGGGGGGGGGGGGGFGGGGGGGGGGGGGGGGGGGGGGGGGGFGGGGGGGGCGGGG#GFGGGG##GG#GGGGGG#GGGGGGGGGGGGGGGGGGDFF#FGGGGGGFFFFFFFFFFFFFFFFF;FFEFFFFFFF>EGFFGFGGFGFCDGGGFGGFGFGGGGGE6GGGGGGGGGGCGGGGGGGGGGGGGGGGGGGFGGGGGGGGGFGGGGGGGGGGGGGGGGGGGGGGGGGGGGGGGGGGGGGGGGGGGGGGGGGGGGGGGGGGGGGGGGGGGGGGGGGGFFGGGGGGGGGGGGGGGGGGGGGGGGGGGGG
@CGRNA2_212
TGGGGAATATTGCACAATGGGCGCAAGCCTGATGCAGCGACGCCGCGTGGGGGATGAAGGCCTTCGGGTTGTAAACTCCTTTCGCTACCGACGAAGCCCCTTGGGGTGACGGTAGGTGGAGAAGAAGCACCGGCTAACTACGTGCCAGCAGCCGCGGTAATACGTAGGGTGCGAGCGTTGTCCGGATTTACTGGGCGTAAAGAGCTCGTAGGTGGTTTGTCGCGTCGTCTGTGAAATTCCGGGGCTTAACTCCGGGCGTGCAGGCGATACGGGCATAACTTGAGTGCTGTAGGGGTAACTGGAATTCCTGGTGTAGCGGTGGAATGCGCAGATATCAGGAGGAACACCGATGGCGAAGGCAGGTTACTGGGCAGTTACTGACGCTGAGGAGCGAAAGCATGGGTAGCGAACAGG
+
GGGGGGGGGGGGGGGGGGGGGGGGGGGGGGGGGGGGGGGDGGGGGGGFFGGGGGGGGGGGGGGGGGGGGGGGGGGGGGGGGGGGGGGGGGGGGGGGGGGGGGGGGGGGGGGGGGGGGGGGGCFGGGFGGGGGEGGGGGGFCECFGGGGGGGGGGGGGGGGG#GGG#GGGGGGGDG#GGGGGGGGGGGDFGGGGGGGGGGGFF#FGGGGFGGFFFF@F>>FFDFFBEEFFFEAFFFFFFFFGFFGFFDCGDCDGGGEFFFGGGDE6GGGGDGDE3FFDD=+F?FGGFFGGGFCGGGGGGFGGGGFGGGGGGGGGEGECGGGGGGGGGGGGGGGGGGGGGGGGGGGGGGGGGGGGGGGGGGGGGGGGGGGGGGGGGGGGGGGGGGGGGGGGGGGGGFGGGGGGGGGGGGGGGGGGG
@CGRNA2_213
TGGGGAATATTGCACAATGGGCGCAAGCCTGATGCAGCGACGCCGCGTGAGGGATGACGGCCTTCGGGTTGTAAACCTCTTTCAGCAGGGAAGAAGCGAAAGTGACGGTACCTGCAGAAGAAGCGCCGGCTAACTACGTGCCAGCAGCCGCGGTAATACGTAGGGCGCGAGCGTTGTCCGGAATTATTGGGCGTAAAGAGCTTGTAGGCGGTTTGTCGCGTCTGCTGTGAAAGCCCGGGGCTTAACCCCGGGTTTGCAGTGGGTACGGGCTAACTAGAGTGCAGTAGGGGAGACTGGAATTCCGGGTGTAGCGGTGAAATGCGCAGATATCAGGAGGAACACCAATGGCGAAGGCAGGTCTCTGGGCTGTAACTGACGCTGAGAAGCGAAAGCATGGGGAGCAAACAGG
+
FEGGGGGGGGGGGGGGFFFFGGGGGGGFGGGGGGGGGGDGGGGGGGGEGCGGGFGGGGGGGGGGGGGGGGGGGGGGGCFGEFGFFG98CFFFGGGFGE:F7FDFDFGGECEGGGGGFCEGGGGGCGGGCGGDGG@ACEGGGGGCGFFC;*:CEEBEGFCEGGGGG#EGDCE#C#E=EE:CD8:<8FGGGFF#CDGGGC#CFFF@G77:FDD;B>>@FDFFD>:>FCB9FFFF?FFFFF9F:::GD>A63D9C87GFF?>FGEGEECFC??GFD?FFD8GGGFGF6FDECGGEAFA9GGEB86@+CD=>+8GGGGGGGE=FEGECFDFF?9DGGGEFGGGCFDEDCCGGGGGDGF8GGGFGCGCGFF<CGGFFGGGFGFF,C,DGGEFGFDEF@FGGGGGFGGGGGFGGG
@CGRNA2_214
TGGGGAATATTGCACAATGGGCGCAAGCCTGATGCAGCGACGCCGCGTGGGGGATGAAGGCCTTCGGGTTGTAAACTCCTTTCGCTACCGACGAAGCCCCTTGGGGTGACGGTAGGTGGAGAAGAAGCACCGGCTAACTACGTGCCAGCAGCCGCGGTAATACGTAGGGTGCGAGCGTTGTCCGGATTTACTGGGCGTAAAGAGCTCGTAGGTGGTTTGTCGCGTCGTCTGTGAAATTCCGGGGCTTAACTCCGGGCGTGCAGGCGATACGGGCATAACTTGAGTGCTGTAGGGGTAACTGGAATTCCTGGTGTAGCGGTGGAATGCGCAGATATCAGGAGGAACACCGATGGCGAAGGCAGGTTACTGGGCAGTTACTGACGCTGAGGAGCGAAAGCATGGGTAGCGAACAGG
+
FFGGGGGGGGFFDEGFFGDDGGGGEFEFFFFFGGG<FGGDGECCEGG:FFGGGGEFFGFCFECFF?C==CGGC9EEFFGAGDDFEFFGFGGEGGGEG@C7@FGGGGGGFGGGBFC:DFF:CFGFGGBGGFFG*CFGCFECGGGFGGG8#FCC#G#GG./ACCEG<+CCGFEGGCEDGCBEGFCEC=ECCF#GG7FDDDGD>FG>GGDGGCD;0?@E#FF@75=>@>DAFFFAFCFFFFA?>@CBF>BFFFFFCD?5CFFFGCFCCGGEGCDD=3==@=?=+FFFEGF?F?FFEA===E;DAD>,9+?>+8GGC@DECGGFE=DGGDGECGGGFF9GEA9EFFF=GGEEGFCGF=FGDGGGGGGFFE6,GFF9FFDGF:GGGGFEFC<CFFFCGGDGFFECFEGGGFCGGGEEGG
@CGRNA2_215
TGGGGAATATTGCACAATGGGCGCAAGCCTGATGCAGCGACGCCGCGTGAGGGATGACGGCCTTCGGGTTGTAAACCTCTTTCAGCAGGGAAGAAGCGAAAGTGACGGTACCTGCAGAAGAAGCGCCGGCTAACTACGTGCCAGCAGCCGCGGTAATACGTAGGGCGCGAGCGTTGTCCGGAATTATTGGGCGTAAAGAGCTTGTAGGCGGTTTGTCGCGTCTGCTGTGAAAGCCCGGGGCTTAACCCCGGGTTTGCAGTGGGTACGGGCTAACTAGAGTGCAGTAGGGGAGACTGGAATTCCTGGTGTAGCGGTGAAATGCGCAGATATCAGGAGGAACACCAATGGCGAAGGCAGGTCTCTGGGCTGTAACTGACGCTGAGAAGCGAAAGCATGGGGAGCAAACAGG
+
GGGGGGGGGGGGGGGGGGGGGGGGGGGGGGGGGGGGGGGGGGGGGGGGGGGGGGGGGGGGGGGGGGGGGGGGGGGGGGGGGGGGGGGGGGGGGGGGGGGGGGGGGGGGGGGGGGGGGGGGGGGGGGGGGGGGGGGGGGGGGGGGGGGGGGGGGGGGGGGGGGGGGGGGG#GGGGGGGGGGGGGGGGGGGGGGGGGDGGGGFFGFGGGGGGGFFFFFFFFFFEBFFFFFFAFFFFFGFFGFFGFDFFFF?GFGFGEFDGGGGGGGEBGGGGGGFFFGGGGGGGGFGFGGFGGGGGGGGGGGGGGGGGGGGGGGGGGGGGGGGGGGGGGGGGGGGGGGGGGGGGGGGGGGGGGGGGFGGGGGGGGGGGGGGGGGGGGGGGGFGGGGGGGGGGGGGGGGGGGGGGGGGGGGG
@CGRNA2_216
GAGCGTGGAGCACCTGAGGCTGCAATGAACTCAGATTTGGTAAAGGACAAGCCCAAAAATGCCAACGAGGGCTGCTCGGCCCCAAAGCCCACACTGGCCTGCACTCCGTGCCTGAAGGCTAAGATGCAGGTCACCCCTTCCTCCCTGCCTAGCTCGCTGTCAGACTGGCCAGGCCAGTTTCCACTCTGTTAACTGAGGAGGACTGCCTGGTCAATGCACTGACAGCAGTAACAAGATGACACAGGACGTAAGGGGTCTCTATGAAGCCTCAGTCCAATCACTCTCCAAGGCCGCACC
+
GGGGGGGGGGGGGGGGGGGGGGGGGGGGGGGGGGGGG#GGGGGGGGGGGGGGGGGGGGGGGGGFGGGGGGGGGGGGGGGGGGGGGGGGGGGGGGGGGGGGGGGGGGGGGGGGGGGGGGGGGGGGGGGGGGGGGGGGGGGGGGGGGGGGGGGGFEFEGGGGGGGGGGGGGGGGGGGGGGGGGGGGGGGFFGGGGCGGGFGGGGGGGGGGGGGFGGGGGGGGGGGGGGGGGGGGGGGGGGGGGGCGGGGGGGGGGGGGGGGGGGGGEGGGGGGGGGGGGGGGGFGGGGGGGGGGGFGGG
@CGRNA2_217
TGGGGAATATTGCACAATGGGCGCAAGCCTGATGCAGCGACGCCGCGTGGGGGATGAAGGCCTTCGGGTTGTAAACTCCTTTCGCTACCGACGAAGCCCCTTGGGGTGACGGTAGGTGGAGAAGAAGCACCGGCTAACTACGTGCCAGCAGCCGCGGTAATACGTAGGGTGCGAGCGTTGTCCGGATTTACTGGGCGTAAAGAGCTCGTAGGTGGTTTGTCGCGTCGTCTGTGAAATTCCGGGGCTTAACTCCGGGCGTGCAGGCGATACGGGCATAACTTGAGTGCTGTAGGGGTAACTGGAATTCCTGGTGTAGCGGTGGAATGCGCAGATATCAGGAGGAACACCGATGGCGAAGGCAGGTTACTGGGCAGTTACTGACGCTGAGGAGCGAAAGCATGGGTAGCGAACAGG
+
GGGGGGGGGGGGGGGGGGGGGGGGGGGGGGGGGGGGGGGGGGGGGGGGGGGGGGGGGGGGGGGGGGGGGGGGGGGGGGGGGGGGGGGGGGGGGGGGGGGGGGGGGGGGGGGGGGGGGGGGGGGGGGGGGGGGGGGGGGGGGGGGGGGGGGGGGGGGG#GEGGGGGGGGG#GGGG#GGGGGGGGGGGGDGGGGGFGDGGDGDFFFGGGGGGGFFFFFFFFF#FFF>>DDFFFFFFFFFFFFGFFGFGFGFDFFGGFFFGFGGGGFFGGFEEGFGFFFGDGFGGGGGGGGGGGGGFGCFDFGGGGGGCEEGGGFGGGGGGGGGGGGGEE9EGGGGGFGGGGGGGGFCGGGGGEGGGGGGGGGGGGGGGGGGGGGGGGGGGGGGGGFGGGGGGGGGGGGGGGGGGGGGGGGGGGGGG
@CGRNA2_218
TGGGGAATATTGCACAATGGGCGCAAGCCTGATGCAGCGACGCCGCGTGGGGGATGAAGGCCTTCGGGTTGTAAACTCCTTTCGCTACCGACGAAGCCCCTTGGGGTGACGGTAGGTGGAGAAGAAGCACCGGCTAACTACGTGCCAGCAGCCGCGGTAATACGTAGGGTGCGAGCGTTGTCCGGATTTACTGGGCGTAAAGAGCTCGTAGGTGGTTTGTCGCGTCGTCTGTGAAATTCCGGGGCTTAACTCCGGGCGTGCAGGCGATACGGGCATAACTTGAGTGCTGTAGGGGTAACTGGAATTCCTGGTGTAGCGGTGGAATGCGCAGATATCAGGAGGAACACCGATGGCGAAGGCAGGTTACTGGGCAGTTACTGACGCTGAGGAGCGAAAGCATGGGTAGCGAACAGG
+
GGGGGGGGGGGGGGGGGGGGGGGGGGGGGGGGGGGGGGGGGGGGGGGGGGGGGGGGGGGGGGGGGGGGGGGGGGGGGGGGGGGGGGGGGGGGGGGGGGGGGGGGGG@FGGGGGGGGGGGGGGGGGGGGGGGGGGGGGGGGGGGGGGGGGGG#GG#GGGGGGGGGGG#GGGGGGCEGDGGE#GGGGGGGGGGGGFGFD#GGFFGFGGGGGGG?BFFDFFFFF@>D@>DDFFBFFFFFFFFFGFFFFFF?BFADGGGFFGCCFGGGDGGFEGGFFD#GGGGGGGGGGGGGGGGGGGGGGGGGGGGGGGEGGGGGGGGGDGGGGGGGGGGGGGGGGGGGGGGGGGGGGEGGGGGGGGGGGGGGGGGGGGGGGGGGGGGGGGGGGGGGGGGGGGGGGGGGGGGGGGGGGGGGGGGGGG
@CGRNA2_219
TGGGGAATATTGCACAATGGGCGCAAGCCTGATGCAGCGACGCCGCGTGGGGGATGAAGGCCTTCGGGTTGTAAACTCCTTTCGCTACCGACGAAGCCCCTTGGGGTGACGGTAGGTGGAGAAGAAGCACCGGCTAACTACGTGCCAGCAGCCGCGGTAATACGTAGGGTGCGAGCGTTGTCCGGATTTACTGGGCGTAAAGAGCTCGTAGGTGGTTTGTCGCGTCGTCTGTGAAATTCCGGGGCTTAACTCCGGGCGTGCAGGCGATACGGGCATAACTTGAGTGCTGTAGGGGTAACTGGAATTCCTGGTGTAGCGGTGGAATGCGCAGATATCAGGAGGAACACCGATGGCGAAGGCAGGTTACTGGGCAGTTACTGACGCTGAGGAGCGAAAGCATGGGTAGCGAACAGG
+
GGFGGGGGGGGGGGGGGGGGGGGGGGGGGGGFGGGGGGGGGGGDGGGBFGGGGGGGGGGGGGGGGGGGGGGGGGGGGGGGCGGGGGGGGGGGGGGGGGGGGGGGGDGGGGGGFGGGGGGGGGGGFFGGGGGGGGGGGGGGGGGGGFGGGGGFGGDGEGGGGGGG@C@8E6CGGGGGGGDEGGGGD=5CCFGGGGGGGGGD:BGFGGGC8DGF#4@E>FDFFFFFFFFFFFBFFAAB4FFFGFFFFFF;ABCDDGD@>FFEF>>CBFFE@+DCGFF8FF6GDFDGFGDGGDGFGGGGFFDFGGEGFFEDFGGGGGGGGGGGFGGGEGGGFGGFFGGGGGGGFFCGGGGGGGGGGCGGFFGGGGGGGGGGGFFFGGGGGEGGGGGGGGFGF7GGGGGGGGGGGGF>GGGGGGGGGG
@CGRNA2_220
GTGATGGTTCAATTAGTTGGATCCCTGCCATTCATTTGGGTGACCCAGATTGAGTGAACTATTGTGGGCATTTGGGGAGTTAGCCAACAGATAGGAGTTCTCTCTTTCTCCCTCTCTCCTAAGTCTCCCCCTGCTCCAGTCTCCCTTACCCCATCTCTCTGTCTTTCTCTATTTCTGTATCACAAATCAATAAAAATAAATGAAAACTAAAAATAAACCAACCAAACCAATAAACTACCAACCAGTGGGTGCTCTTGTTAGACCCAGAAGATTGAAATAGGTCATCAAAGGGT
+
GGGGGGGGGGGGGGGGGGGGGGGGGGGGGGGGGGGGGGGGGGGGGGGGGGGGGGGGGGGGGGGGGGGGGGGGGGGGGGGGGGGGGGGGGGGGGGGGGGGGGGGGGGGGGGGGGGGGGGGGGGGGGGGGGGGGGGGGGGGG#GGGGGGGGGGGGGGGGGGGGGGGGGGGGGGGGGGGGGGGGGFGGGGGGGGGGGGGGGGGGGGGGGGGGGGGGGGGGGGGGGGGGGGGGFGGGGGGGGGGGGGGGGGGGGGGGGGGGGGGGGGGGGGGGGGGGG#GGGGGGGGGGGGGGGGGG
@CGRNA2_221
TGGGGAATATTGCACAATGGGCGCAAGCCTGATGCAGCGACGCCGCGTGGGGGATGAAGGCCTTCGGGTTGTAAACTCCTTTCGCTACCGACGAAGCCCCTTGGGGTGACGGTAGGTGGAGAAGAAGCACCGGCTAACTACGTGCCAGCAGCCGCGGTAATACGTAGGGTGCGAGCGTTGTCCGGATTTACTGGGCGTAAAGAGCTCGTAGGTGGTTTGTCGCGTCGTCTGTGAAATTCCGGGGCTTAACTCCGGGCGTGCAGGCGATACGGGCATAACTTGAGTGCTGAAGGGGTAACTGGAATTCCTGGTGTAGCGGTGGAATGCGCAGATATCAGGAGGAACACCGATGGAGAAGGCAGGTTACTGGGCAGTTACTGACGCTGAGGAGCGAAAGCATGGGTAGCGAACAGG
+
GGGGGGGGGGGGG9FGGGGGGGGGGGGGGGGCFGGGGGGGGGGGGGGGFGGGGGGGGGGGGGGGGGCGGGGGGGGGGGGGGGGGGGGGGGGGGGGGGGGGGGGGGGGGFGCGGFGGEGGGGFGGDFGGGFGGEGEFGGG9@EGGGGGGGGGGGGGGG?CEFC7FC?CEGGGGGGDGCEGGG?CGGGG3<FG#GGGFGDDDAB:>FDGGG<FEB?@0>5:FBFFF26<;>599CFAF:=AF?FFCA>F?=439?:DB==4:BD=:;DF?CDGGD8GGFF8==DD?;D8D8+DD8=E,ECFD;EE>,DCE@CGFGGEECFDGFDBE@7>FCFE@;<AGGGF?,CGFFF@CGFEEF,GFGGFFGGGFGGGGGGGGGGGGE@>GGGFFGGGGF@GGGGGGGEFFF8GGGEGFFFEFFG
@CGRNA2_222
TGGGGAATATTGCACAATGGGCGCAAGCCTGATGCAGCGACGCCGCGTGAGGGATGACGGCCTTCGGGTTGTAAACCTCTTTCAGCAGGGAAGAAGCGAAAGTGACGGTACCTGCAGAAGAAGCGCCGGCTAACTACGTGCCAGCAGCCGCGGTAATACGTAGGGCGCGAGCGTTGTCCGGAATTATTGGGCGTAAAGAGCTTGTAGGCGGTTTGTCGCGTCTGCTGTGAAAGCCCGGGGCTTAACCCCGGGTTTGCAGTGGGTACGGGCTAACTAGAGTGCAGTAGGGGAGACTGGAATTCCTGGTGTAGCGGTGAAATGCGCAGATATCAGGAGGAACACCAATGGCGAAGGCAGGTCTCTGGGCTGTAACTGACGCTGAGAAGCGAAAGCATGGGGAGCAAACAGG
+
GGGGGGGGGGGGGGGGGGGGGGGGGGGGGGGGGGGGGGGGGGGGGGGFGGGGGGGGGGGGCGGGGGGGGGGGGGGGGGGGGGGGGGGGGGFGGGGGGGCGEGGGE,@FFFGGGGFGGGGGGFGGGGGGGGGGFGGGGGFFGGGGGGGFGEEFDBEGGGGGBCFGGGGCEEGEGGEGGGGGGDEC?EFFFFGGGGGGGGGGFFGFGGFFFDG@@FEFBEFFDFFFFFFAFFFFFFFGFFGFGGGFFD>>BDFGGGGGGDGGGGGGGGGGGGGCGGF8GGGGGGGGGGGGGGGGGGGGGGGGGGGGGGGGGGGGGGGGGGGGGGGGGGGGGGGGGGGGGGGGGGGGGGGGGGGGGGGGGGGGGGGGGGGGGGGGGGGGGGGGGGGGGGGGGGGGGGGGGGGGGGGGGGGGG
@CGRNA2_223
TGGGGAATATTGCACAATGGGCGCAAGCCTGATGCAGCGACGCCGCGTGGGGGATGAAGGCCTTCGGGTTGTAAACTCCTTTCGCTACCGACGAAGCCCCTTGGGGTGACGGTAGGTGGAGAAGAAGCACCGGCTAACTACGTGCCAGCAGCCGCGGTAATACGTAGGGTGCGAGCGTTGTCCGGATTTACTGGGCGTAAAGAGCTCGTAGGTGGTTTGTCGCGTCGTCTGTGAAATTCCGGGGCTTAACTCCGGGCGTGCAGGCGATACGGGCATAACTTGAGTGCTGTAGGGGTAACTGGAATTCCTGGTGTAGCGGTGGAATGCGCAGATATCAGGAGGAACACCGATGGCGAAGGCAGGTTACTGGGCAGTTACTGACGCTGAGGAGCGAAAGCATGGGTAGCGAACAGG
+
GGGGGGGGGGGGGGGGGGGGGGGGGGGGGGGGGGGGGGGGGGGGGGGGGGGGGGGGGGGGGGGGGGGGGGGGGGGGGGGGGGGGGGGGGGGGGGGGGGGGGGGGGGGGGGGGGGGGGGGGGGDFGFFFGGGGGGGGGGGGGGGGGGGGGGGGGGGGGGDGG##G##GGG#GGGGGDGG#GGGGGGGGGGGGGFGCFGG<DFFGFGGGGGGGFFFFFFFFFFFFFEFE>FF?FFFFFFDFFGFF>?>F?AAFDGGDDFFFDFGGGDGEGGGGGF=GFGFGGFGDFCCCGGCGGGGGGGGGGGGGGGGGGGGGGGGGGGGGGFGDGGGGGGGGGGGGGGGGGGGGGGGDGGGGGGGGGGGGGGGGGGGGGGGGGGGGGGGGGGGGGGGGGGGGGGGGGGGGGGGGGGGGGGGGGGG
@CGRNA2_224
TGGGGAATATTGCACAATGGGCGCAAGCCTGATGCAGCGACGCCGCGTGGGGGATGAAGGCCTTCGGGTTGTAAACTCCTTTCGCTACCGACGAAGCCCCTTGGGGTGACGGTAGGTGGAGAAGAAGCACCGGCTAACTACGTGCCAGCAGCCGCGGTAATACGTAGGGTGCGAGCGTTGTCCGGATTTACTGGGCGTAAAGAGCTCGTAGGTGGTTTGTCGCGTCGTCTGTGAAATTCCGGGGCTTAACTCCGGGCGTGCAGGCGATACGGGCATAACTTGAGTGCTGTAGGGGTAACTGGAATTCCTGGTGTAGCGGTGGAATGCGCAGATATCAGGAGGAACACCGATGGCGAAGGCAGGTTACTGGGCAGTTACTGACGCTGAGGAGCGAAAGCATGGGTAGCGAACAGG
+
GGGGGGGGGGGGGGGGGGGGGGGGGGGGGGGGGGGGGGGGGGGGGGGGGGGGGGGGGGGGGGGGGGGGGGGGGGGGGGGGGGGGGGGGGGGGGGGGGGGGGGGGGGGGGGGGGGGGGGGGGGGGGGGGGGGGGGEGGGGGGGGFGGGGGGGGGGGGGGGGGGGGCCGGGGGGGGEGGGGGGGGGGEGGGGGGGGGGGGGGFFGFGGGG#GGFFFFFFFFFBBFFFFFFFFFBFFFFFFFFDAFFCFC?ADFFGGGFFFFFFGGGFFDFEGGGGGGGGGGGCGGGFGGGF6GGGGGCGFFGGGGGGGGFEGGGGGGGGGGFGGGGGGGGFGGGGGGGGGGGGGGGGGGGGGGGGGGGGGGGGGGGGGGGGGGGGGGGGGGGGGGGGGGGGGGGGGGGGGGGGGGGGGGGGGGGGG
@CGRNA2_225
TGGGGAATATTGCACAATGGGCGCAAGCCTGATGCAGCGACGCCGCGTGAGGGATGACGGCCTTCGGGTTGTAAACCTCTTTCAGCAGGGAAGAAGCGAAAGTGACGGTACCTGCAGAAGAAGCGCCGGCTAACTACGTGCCAGCAGCCGCGGTAATACGTAGGGCGCGAGCGTTGTCCGGAATTATTGGGCGTAAAGAGCTTGTAGGCGGTTTGTCGCGTCTGCTGTGAAAGCCCGGGGCTTAACCCCGGGTTTGCAGTGGGTACGGGCTAACTAGAGTGCAGTAGGGGAGACTGGAATTCCTGGTGTAGCGGTGAAATGCGCAGATATCAGGAGGAACACCAATGGCGAAGGCAGGTCTCTGGGCTGTAACTGACGCTGAGAAGCGAAAGCATGGGGAGCAAACAGG
+
CFGGGGGGFGGDECFGGFEF8FGGEGGGGGGDGGGCFGGGGGGGGGGFEGGGGGGGGGGGGGGGGFCFGGGGGGGGGGGFGGGGGGGGGGGGGGGGGGGGGGGFGGGCGGGGGGGGCGFCFGGFEGEGGG<FFGGFFGGGGGGGGGGGGGGGGEEGGGGGGECEEGGEC#EGGE7:EFGGEGB<:FG9FGGD##C<<:#GFF;?FGGCFGGEF>FF6@FFD#?>F<FBB@ADFEFDFFGFCGFD<FA<<DFDD?GGGFGGGGDFC?+GF;=GFDF?GGFGGGGGFGGGGFGA=FFFFGGGFGFGFGGGGGGDGFDGGGGGGGE==GFCEFCGGGFGGGFGFGFCGGGGGFAGGGGFGGGGGGFGGGGGGGGDGGGGGGGGGGGGDGGGFGGGGGGGFGGGFCGGFGGGG
@CGRNA2_226
TGGGGAATATTGCACAATGGGCGCAAGCCTGATGCAGCGACGCCGCGTGGGGGATGAAGGCCTTCGGGTTGTAAACTCCTTTCGCTACCGACGAAGCCCCTTGGGGTGACGGTAGGTGGAGAAGAAGCACCGGCTAACTACGTGCCAGCAGCCGCGGTAATACGTAGGGTGCGAGCGTTGTCCGGATTTACTGGGCGTAAAGAGCTCGTAGGTGGTTTGTCGCGTCGTCTGTGAAATTCCGGGGCTTAACTCTGGGCGTGCAGGCGATACGGGCATAACTTGAGTGCTGTAGGGGTAACTGGAATTCCTGGTGTAGCGGTGGAATGCGCAGATATCAGGAGGAACACCGATGGCGAAGGCAGGTTACTGGGCAGTTACTGACGCTGAGGAGCGAAAGCATGGGTAGCGAACAGG
+
GGGGGGCGGGGGGGGGGGGGFGGGGGEGGGGGGGGGGGGGGGGGGGGFGGGGGGGGGGGG?FDFGGGE<FGGGFGGGGGFFCGGGGGGGGGGGGGGGGGGGEFGGGCEGGGGGGEGGGGGGGGGGGGFGDG7EFGGFGGG8EGCGFGGGGGGGGGGGGGGGGFGFFGGGGEGGG:8EEGDGGCE:8CCGGCF7CGGGFDDFFFFFGGGGDGEDFFFFFFFFFF@B@2FFFEFFFAFAFAEGCAGFGGGGF@?6GFDFGGFGGGECGGE@>D8E9CFCFFGGGGGGGGGGGGGGGGGGGGGGGGF@GGGGGGGGGEDGGGGGGGGGGDGGGGGGEAGGGGGGGGGGGGGGGGGGGGGGGGGGGGGGGGGGGGGGGGGGGGGGGGGGGGGGGGGGGGGGGGGGGGGGGGGGGGGGG
@CGRNA2_227
TAGGCCAAGGAAGCCATCCTTACAGATTGGTGCAAGTCTGGCCAGGACTTCACCAAGAGGGATGGAAGCACCAACCTCCAATCTCCTTGTCTTTTTGCTGGTGGTTTAGATTCCAGGAAGGGGCCACATGATGGATGTAGCTTTTTGCATTATAGAAAATAGAGTGGCTACATATGATCATTTTCTGTACTTTCCTTTGCTGAGACCCTGCT
+
GGGGGGGGGGGGGGGGGGGGGGGGGGGGGGGGGGGGGGGGGGGGGGGGGGGGGGGGGGGGGGGGGGGGGGGGGGGGGGGGGGGGGGGGGGGGGGGGGGGGGGGGGGGGGGGGGGGGGGGGGGGGGGGGGGGGGGGGGGGGGGGFGGGGGGGGGGGGGGGGGGGGGGGGGGGGGGGGGGGGGGGGGGGGGGGGGGGGGGGGGGGGGGGGGGFG
@CGRNA2_228
TGGGGAATATTGCACAATGGGCGCAAGCCTGATGCAGCGACGCCGCGTGGGGGATGAAGGCCTTCGGGTTGTAAACTCCTTTCGCTACCGACGAAGCCCCTTGGGGTGACGGTAGGTGGAGAAGAAGCACCGGCTAACTACGTGCCAGCAGCCGCGGTAATACGTAGGGTGCGAGCGTTGTCCGGATTTACTGGGCGTAAAGAGCTCGTAGGTGGTTTGTCGCGTCGTCTGGGAAATTCCGGGGCTTAACTCCGGGCGTGCAGGCGATACGGGCAAAACTTGAGTGCTGTAGGGGTAACGGGAATTCCTGGTGTAGCGGTGGAATGCGGAGATATCAGGAGGAACACCGAGGGCGAAGGCAGGTTACTGGGCAGTTACTGACGCTGAGGAGCGAAAGCATGGGTAGCGAACAGG
+
<CC9FGGGGGGCFCF<DCECFCCGCEF@EGD,CAFDE8C+@FFGGGG>FGGGGGGGGCFGGGGGGGEDCGGGFDGGEF8<EFF@FFGGCFCFGFCEC,C<<,>CFGGGGGEE:FF:>FF7A>FFFGGFFGGGGDEEGGGGFEGFGEGGC@EC5B>E5EGCG?EG9FFGGGGGG*:EGGG5AEC/8E=EG?GFGG597D)*76:FCF#G<#FB@F>;FF>FFF#F#>>>57:#AB=FFF9F?9>>0=67<4995DD@;;#A82C=8GEEC6A+=63,D62++=2ED=++=+6F@3+8=D=,GEEE>+@9+,GDB==4+=E,DFECDEB>,F=FC5,8=E?<F@:GF?7::+,C@4,F@@,:,FFEGFF8@FE<9GEFC,FFBEE@GFACGGF:FCFFFE<FFC+7EGEF<C66,E
@CGRNA2_229
TGGGGAATATTGCACAATGGGCGCAAGCCTGATGCAGCGACGCCGCGTGAGGGATGACGGCCTTCGGGTTGTAAACCTCTTTCAGCAGGGAAGAAGCGAAAGTGACGGTACCTGCAGAAGAAGCGCCGGCTAACTACGTGCCAGCAGCCGCGGTAATACGTAGGGCGCGAGCGTTGTCCGGAATTATTGGGCGTAAAGAGCTTGAAGGCGGTTTGTCGCGTCTGCTGTGAAAGCCCGGGGCTTAACCCCGGGTTTGCAGTGGGTACGGGCTAACTAGAGTGCAGTAGGGGAGACTGGAATTCCTGGTGTAGCGGTGAAATGCGCAGATATCAGGAGGAACACCAATGGCGAAGGCAGGTCTCTGGGCTGTAACTGACGCTGAGAAGCGAAAGCATGGGGAGCAAACAGG
+
GGGGGGGGGGGGGGGGGGGGGGGGGGGGGGGFGGGGGGGGGGGGGGGGGGGGGGGGGGGGGGGGGGGGGGEGGGGGGGGGGGEGGGGGGGGGGGGGGGGGGGGGGGGGGGGGGGGGGGGGGGGGGGGGGGGGGGGGGGGGGGGGGGGGFGGGGGGGGGGGGGFGGGGGGCEGGGGGGGGEECG=EGGG#GGFGGGGFFFGFFGF*9>CFGG@F@FFFE#FFFF>@FFFFFFFFFFDEFDDFGFFFF>CCDFFFGGGFFEGFDGGCGD9CCDFGGGGGFGGGFD68?DD8GEFECGEFDEEGGGGGGCGGGGGGGFEGGGGGGFGGGGGGGGGGGFFGGGGGFBEGDGGGGGFFF@GGGGGFGGGFGGGGGGFGCGGFDGGGGGFGGCFGFGGFCGGGGGGGGGGGGGGG
@CGRNA2_230
TGGGGAATATTGCACAATGGGCGCAAGCCTGATGCAGCGACGCCGCGTGGGGGATGAAGGCCTTCGGGTTGTAAACTCCTTTCGCTACCGACGAAGCCCCTTGGGGTGACGGTAGGTGGAGAAGAAGCACCGGCTAACTACGTCCCAGCAGCCGCGGTAATACGTAGGGTGCGAGCGTTGTCCGGATTTACTGGGCGTAAAGAGCTCGTAGGTGGTTTGTCGCGTCGTCTGTGAAATTCCGGGGCTTAACACCGGGCGTGCAGGCGGTACGGGGATAACTTGAGTGCTGTAGGGGTAACTGGAATTCCTGGTGTAGCGGTGGAATGCGCAGATATCAGGAGGAACACCGAGGGCGAAGGCAGGTTACTGGGCAGTTACTGACGCTGAGGAGCGAAAGCATGGGTAGCGAACAGG
+
CFGGGGC,;F<CC,CFCEGG<C6@FEGG7EF8FFGGCEDCC@FE:CC@FE:FCGGGGGGFGEGEEFEF<C=FFGGGGG8EFGEF:CEBF@FF@FC@F<3@FBCFGGGDGGDGGC<>F@1*<,,5>:F:F@C****1>2+<+BF*:C9CF88>F>888:/;+<#+033-;#8#?C3*:832;C@:C#/;6<A706C05)5#:6;7<#/>>*/5@?F#7;57,2#0)-B#4#6B=1##096@3198#1?5;;*GGGF5+D7@0+610++8E8==7+8=?+FD==+=@=+FD?D8A,E,@4A=;E,E4@FGD8D4E>+==GGFGGGEB@+C,=;4,<<DF<C5A57GFFDF@@,?F4E<FEFCGGGGGFGGGGGFFECGFFFC6@E@DC,@E,:@C@FE,,C,CGF:BB:GGGFC<F
@CGRNA2_231
TGGGGAATATTGCACAATGGGCGCAAGCCTGATGCAGCGACGCCGCGTGAGGGATGACGGCCTTCGGGTTGTAAACCTCTTTCAGCAGGGAAGAAGCGAAAGTGACGGTACCTGCAGAAGAAGCGCCGGCTAACTACGTGCCAGCAGCCGCGGTAATACGTAGGGCGCGAGCGTTGTCCGGAATTATTGGGCGTAAAGAGCTTGTAGGCGGTTTGTCGCGTCTGCTGTGAAAGCCCGGGGCTTAACCCCGGGTTTGCAGTGGGTACGGGCTAACTAGAGTGCAGTAGGGGAGACTGGAATTCCTGGTGTAGCGGTGAAATGCGCAGATATCAGGAGGAACACCAATGGCGAAGGCAGGTCTCTGGGCTGTAACTGACGCTGAGAAGCGAAAGCATGGGGAGCAAACAGG
+
FCFGGGGGDFFEAEFF8EFEFGGGEEEFGFEAGFGCEFG7FFGEGGG:C7CFCCFFFGGDGGDFG7BCGGGGGGGGGGGGGFDA?FGGF>FGGGGFGGDG@CDF9>F7FGGFGFF?BFFGG,DFGGDE@CEGFGGGEEFAFGGGGGGFGGECGCGE#9EE#FCCEFEGGCE##GGDGGGGGGEGF##EC6E#DD#C56,*8BGFC?CFDG:7>;5FFFFE@BF>@FBFFFA=F5>FFFGA7CDD>AF6DGFDDCCFCGGDFA+=#C@6DFEGFDGGGFFFD?A=+GDDFE;D@,GGGGGGGGF@GGFC7DGGGGGGGB@GGGFGGGFEF9FGGGFGGGGGF<GFF>GG@GFFFEFGGFFCCFGGGFFFGGGFGGGGGGFFFGGGGFFAGFGGFFGGGGGGGCGGGDGFG
@CGRNA2_232
TGGGGAATATTGCACAATGGGCGCAAGCCTGATGCAGCGACGCCGCGTGAGGGATGACGGCCTTCGGGTTGTAAACCTCTTTCAGCAGGGAAGAAGCGAAAGTGACGGTACCTGCAGAAGAAGCGCCGGCTAACTACGTGCCAGCAGCCGCGGTAATACGTAGGGCGCGAGCGTTGTCCGGAATTATTGGGCGTAAAGAGCTTGTAGGCGGTTTGTCGCGTCTGCTGTGAAAGCCCGGGGCTTAACCCCGGGTTTGCAGTGGGTACGGGCTAACTAGAGTGCAGTAGGGGAGACTGGAATTCCTGGTGTAGCGGTGAAATGCGCAGATATCAGGAGGAACACCAATGGCGAAGGCAGGTCTCTGGGCTGTAACTGACGCTGAGAAGCGAAAGCATGGGGAGCAAACAGG
+
GGGGGGGGGGGGGGGGGGGGGGGGGGGGGGGGGGGGGGGGGGGGGGGGGGGGGGGGGGGGGGGGGGGGGGGGGGGGGGGGGGGGGGGGGGGGGGGGGGGGGGGGGGGGGGGGGGGGGGGGGGGGGGGGGGGGGGGGGGGGGGGGGGGGGGGGGGGGGGGGGGGGGGGGGEGGGEGGEGGGGEGGGGFGGGGGGGGGFFFGFFGFGGGGGGGFFFFFFFFFFFEFFFFFFFFFFFFGFFGFGGGGGGGGGGFFCGGGGGGGGGGGEGGGGFGGGGGGGGGGGGGGGGGGGGFGGGGGGGGGGGGGGGGGGGGGGGGGGGGGGGGGGGGGGGGGGGGGGGGGGGGGGGGGGGGGGGGGGGGGGGGGGGFGGGGGGGGGGGGGGGGGGGGGGGGGGGGGGGGGGGGGGGGGG
@CGRNA2_233
TGGGGAATATTGCACAATGGGCGCAAGCCTGATGCAGCGACGCCGCGTGGGGGATGAAGGCCTTCGGGTTGTAAACTCCTTTCGCTACCGACGAAGCCCCTTGGGGTGACGGTAGGTGGAGAAGAAGCACCGGCTAACTACGTGCCAGCAGCCGCGGTAATACGTAGGGTGCGAGCGTTGTCCGGATTTACTGGGCGTAAAGAGCTCGTAGGTGGTTTGTCGCGTCGTCTGTGAAATTCCGGGGCTTAACTCCGGGCGTGCAGGCGATACGGGCATAACTTGAGTGCTGTAGGGGTAACTGGAATTCCTGGTGTAGCGGTGGAATGCGCAGATATCAGGAGGAACACCGATGGCGAAGGCAGGTTACTGGGCAGTTACTGACGCTGAGGAGCGAAAGCATGGGTAGCGAACAGG
+
GFGGGGGGGGGFGDGGGGGGGGGGGGGGGGGGGGGGGGGGGGGGGGGGGGGGGGGGFGGGGGGGGGGGGGGGGGGGGGGGGGGGGGGGGGGGGGGGGGGGGGGGGGCFGGGGGGGGGGGFGGFGGGGFDGGGGGGGGGGGFEGGGGGGFGGGGGDGC*?E?FGG<CFGGGGGGCEG#GEGE#GDE5;ECCFGGGFGGDC9@FG>GFGGDGGF6FF5@>BFF>FD@BD@7?AFFCFFFFFFGFFGFGCFCD9DGFGD??D8DDGD#FFGGCFFGGGE8GGGFGGGGGGGGGGGGGGGFGGGGGGEFB7F@GGGGGGGEGGGGGGGGGGFEGGCDFGGGGFDGGEGGGGGGGEGGGGGGGGFGGGGGGGGGGGGGGGGGGGGGGGGGGFGGGGGGGGGGGGGGGGGGGGGGGGGGG
@CGRNA2_234
TGGGGAATATTGCACAATGGGCGCAAGCCTGATGCAGCGACGCCGCGTGAGGGATGACGGCCTTCGGGTTGTAAACCTCTTTCAGCAGGGAAGAAGCGAAAGTGACGGTACCTGCAGAAGAAGCGCCGGCTAACTACGTGCCAGCAGCCGCGGTAATACGTAGGGCGCGAGCGTTGTCCGGAATTATTGGGCGTAAAGAGCTTGTAGGCGGTTTGTCGCGTCTGCTGTGAAAGCCCGGGGCTTAACCCCGGGTTTGCAGTGGGTACGGGCTAACTAGAGTGCAGTAGGGGAGACTGGAATTCCTGGTGTAGCGGTGAAATGCGCAGATATCAGGAGGAACACCAATGGCGAAGGCAGGTCTCTGGGCTGTAACTGACGCTGAGAAGCGAAAGCATGGGGAGCAAACAGG
+
GGGGGGGGGGGGGGGGGGGGGGGGGGGGGGGFGGGGGGGGGGGGGGGGGGGGGGGGGGGGGGGGGGGGGGGGGGGGGGGGGGGGGGGGGGGGGGGGGGGGGGGGGGGGGGGGGGGGGGGGGGGGGGGGGGGGGGGGGGGGGGFGGGG#GGGGGCGGGGGGGFGGGGGGGGGGGGGGGGGGGCE=FGGF>>EFGDGCCGGGFFG@GFGGFGGFF@>FFFFFFFFFEFFFFFFFFFFGFFCFGGGGDBFCDGAGFGGGGFGGFGGGGGFGFFDFFG#GGGGGGGGGGFGGGFFGGGGGGGGFFDGGGGFGGGGGGGGGGGGGGGGGGGGGGGGGGFDGGGGGFGGGGGGGGGGGGGGGGGGGFGGGGGGGGGGGGGGGGGGGGGGGGGGGGGGGGGGGGGGGGGGGGGGGG
@CGRNA2_235
TGGGGAATATTGCACAATGGGCGCAAGCCTGATGCAGCGACGCCGCGTGAGGGATGACGGCCTTCGGGTTGTAAACCTCTTTCAGCAGGGAAGAAGCGAAAGTGACGGTACCTGCAGAAGAAGCGCCGGCTAACTACGTGCCAGCAGCCGCGGTAATACGTAGGGCGCGAGCGTTGTCCGGAATTATTGGGCGTAAAGAGCTTGTAGGCGGTTTGTCGCGTCTGCTGTGAAAGCCCGGGGCTTAACCCCGGGTTTGCAGTGGGTACGGGCTAACTAGAGTGCAGTAGGGGAGACTGGAATTCCTGGTGTAGCGGTGAAATGCGCAGATATCAGGAGGAACACCAATGGCGAAGGCAGGTCTCTGGGCTGTAACTGACGCTGAGAAGCGAAAGCATGGGGAGCAAACAGG
+
GGFGEGEGGGGGFGGGGGGGGGGGGGGGGGGFGGGGGGGGGGGGGGGFG@F?FGGGGGGGGGGGGGGGGGGGGGGGGGGGGGGGGGGGGGGGGGGGGGGGGGCGGGGGGGGGGGGGGGGGGGGGGGGGGGGGGGGGFGGGFGGGGGGGGGGGGGEGGGGGGGGGGGGGG#GGGGGGGGGGGGEGFG#GFFGGGGGDGG#GFFEFGGGGGGG>B;9>FFFEEFFFF?C9FAAFFFFGFFGFGGGFDBFFGGFGFGGDFD?FGGGGEGGGF9DGGG#GGGFGGGGGDDGGFGGFCGGGGGGGGGFEDGFGGGGGGGGGFEGGGGFCGGGFFAGGFGFGFF<CFGGGGCFDGGGGGGGGGGGGGF@EFGGGGGGGGGGGGGGEFGGGGGGGFGGDGGGEF@GDGFFGGGGGG
@CGRNA2_236
TGGGGAATATTGCACAATGGGCGCAAGCCTGATGCAGCGACGCCGCGTGAGGGATGACGGCCTTCGGGTTGTAAACCTCTTTCAGCAGGGAAGAAGCGAAAGTGACGGTACCTGCAGAAGAAGCGCCGGCTAACTACGTGCCAGCAGCCGCGGTAATACGTAGGGCGCGAGCGTTTTCCGGAATTATTGGGCGTAAAGAGCTTGTAGGCGGTTTGTCGCGTCTGCTGTGAAAGCCCGGGGCTTAACCCCGGGTTTGCAGTGGGTACGGGCTAACTAGAGTGCAGTAGGGGAGACTGGAATTCCTGGTGTAGCGGTGAAATGCGCAGATATCAGGAGGAACACCAATGGCGAAGGCAGGTCTCTGGGCTGTAACTGACGCTGAGAAGCGAAAGCATGGGGAGCAAACAGG
+
GGFGG@FFGGGGGGGGGGGGGGGGGGGGGGG8FGGGCGCEGGGGGGGGGGGGGGGGGFFGEGGGGGGGGGGGGGGGGGDGFGGGGGGGGEFCGGGGGGGGGGGGGGGGGGGGGGGGGFGGGGFGGEGGGGGGGGGGGGGGGGGGGGGGGGGGGGGGGGGGGGGGGGCEGGGGEEG*1<CGG<EGFFCFF?FFD7DDF>#FFF4@CFGGCGGFD35:BF@BBBADF?FAFFABFBE>?D>EF>FCDC97GGFC>?@?2FG#GGGGGGGDD@=DFCCGGGGGGGF?FGGGDGGGFCGGF>,CGDGDGGF=7EGGGGGGGGGDDGFGFFGGFGGGGGGGGEGGGGGGGGGGGGGGGGGGEGF@FFGFEFGGGGGGGCDGGGGGFADGGGFGGGGGGGGGGGGGGGFGFFGGF
@CGRNA2_237
TGGGGAATATTGCACAATGGGCGCAAGCCTGATGCAGCGACGCCGCGTGGGGGATGAAGGCCTTCGGGTTGTAAACTCCTTTCGCTACCGACGAAGCCCCTTGGGGTGACGGTAGGTGGAGAAGAAGCACCGGCTAACTACGTGCCAGCAGCCGCGGTAATACGTAGGGTGCGAGCGTTGTCCGGATTTACTGGGCGTAAAGAGCTCGTAGGTGGTTTGTCGCGTCGTCTGTGAAATTCCGGGGCTTAACTCCGGGCGTGCAGGCGATACGGGCATAACTTGAGTGCTGTAGGGGTAACTGGAATTCCTGGTGTAGCGGTGGAATGCGCAGATATCAGGAGGAACACCGATGGCGAAGGCAGGTTACTGGGCAGTTACTGACGCTGAGGAGCGAAAGCATGGGTAGCGAACAGG
+
GGGGGGGGGGGGGGGGGGGGGGGGGGGGGGGGGGGGGGGGGGGGGGGFGGGGGGGGGGGGGGGGGGGGGGGGGGGGGGGGGGGGGGGGGGGGGGGGGGGGGGGGGGGGGGGGGGGFGGGFGGGGGGGGGGGGGGDGGGGGGGGGGGGGGGGGFGGGGGGGG#GGCGGGGGGGGGGGGGGDGGGGGGGGGGGGGDGFGG:DFFGFGGFGGGGFFFFDFFFFFF>EEFFFFFFFFFFFAFABD?5FBBFC>CCDDDGFGGGGGGFFFFGGGGGGGGGFGGFDCFGGGGGGGFGF?GGGGFGGGGGFGGGGGGGGGGGGGGGGGGGGGGGDFGGGGGGGGGGGGGGGGGGGGGGEGGGGGGGGGGGGFGGGGGGGGGGGGGGGGGGGGGGGGGGGGGGGGGGGGGGGGGGGGGGGGG
@CGRNA2_238
TGGGGAATATTGCACAATGGGCGCAAGCCTGATGCAGCGACGCCGCGTGGGGGATGAAGGCCTTCGGGTTGTAAACTCCTTTCGCTACCGACGAAGCCCCTTGGGGTGACGGTAGGTGGAGAAGAAGCACCGGCTAACTACGTGCCAGCAGCCGCGGTAATACGTAGGGTGCGAGCGTTGTCCGGATTTACTGGGCGTAAAGAGCTCGTAGGTGGTTTGTCGCGTCGTCTGTGAAATTCCGGGGCTTAACTCCGGGCGTGCAGGCGATACGGGCATAACTTGAGTGCTGTAGGGGTAACTGGAATTCCTGGTGTAGCGGTGGAATGCGCAGATATCAGGAGGAACACCGATGGCGAAGGCAGGTTACTGGGCAGTTACTGACGCTGAGGGGCGAAAGCATGGGTAGCGAACAGG
+
FGGGGGGGGGGGGFGGGFFEEFGGGG@FFFGGGGGGGGGEGGGGFGGGGGDGGGGGGGGGGGGGGGGGGGGGGGGGEGGGGCDGGGGGGGGGGGGGGE@FFGGGGGGGGGCEC@G@>FGGGFGGCCFFGGGGEGBFGGGGGGCCGGGGGGGDGGGGGGGGGGGGFF@=E8CE8CEEGEE58@#ED=EGGC#CCCCC<7CGFF>FC*CD9#FB#FF#@@:7#5#.#7>B#85=/+A=F=>F>FBC>FF7><>AGGG?6CA6FDD@B,FC=CF?B9@=DC?FFD=D==6?FGFFD8FDD@,E;DDF8GEGGFFFCBCGGGGGGGEGGGEEDE?EF9<?GGGFCGFFGF:@<@7GFFGFGDGFGGGGGFCGGFEGFGGF@7EEGGF8FFCFB,CCFFGECDFFFFFF7CFCGEGGFF
@CGRNA2_239
TGGGGAATATTGCACAATGGGCGCAAGCCTGATGCAGCGACGCCGCGTGGGGGATGAAGGCCTTCGGGTTGTAAACTCCTTTCGCTACCGACGAAGCCCCTTGGGGTGACGGTAGGTGGAGAAGAAGCACCGGCTAACTACGTGCCAGCAGCCGCGGGAATACGTAGGGTGCGAGCGTTGTCCGGATTTACTGGGCGTAAAGAGCTCGTAGGTGGTTTGTCGCGTCGTCTGTGAAATTCCGGGGCTTAACTCCGGGCGTGCAGGCGATACGGGCATAACTTGAGTGCTGTAGGGGTAACTGGAATTCCTGGTGTAGCGGTGGAATGCGCAGATATCAGGAGGAACACCGATGGCGAAGGCAGGTTACTGGGCAGTTACTGACGCTGGGGGGCGAAAGCATGGGTAGCGAACAGG
+
CC<E7C7@FGGGGFFDGGCEACCGGGE,CEF@FGDGFGGGGCFGGGG+CC@CBEEFFFEEFFGGGDGEGDEEGFFDAAD,CFGGGCE>FEE7CFGGE<DF7,@FDEECFFED<F7>CCC:FF>7FFGGCF@C>EGEC7+CCGCC7CEFFGG>****/*2:;9<EFGG*;2AC5588:88*AFFEGGD=9CGG795*>>)*.975*2*7/>F8*6?830>.0>3BB:-;4@9+++8:5?4:*?A:++FF;9**>?5530+C7=6E>G9>@+DA,+DC6?8D80?@886DD8?FFD@,;D=C=,8EE>7>>8@,E88CEGGF=,@E7GCFEC;E,FF?FFC5<B8,8,7F=:@CFCEE=,,,<C<GGGCGGFFFF9GGDGGGFFB67@+@,,B,FFC<FFFGGFC,EEFCAEEGGF
@CGRNA2_240
TGGGGAATATTGCACAATGGGCGCAAGCCTGATGCAGCGACGCCGCGTGGGGGATGAAGGCCTTCGGGTTGTAAACTCCTTTCGCTACCGACGAAGCCCCTTGGGGTGACGGTAGGTGGAGAAGAAGCACCGGCTAACTACGTGCCAGCAGCCGCGGTAATACGTAGGGTGCGAGCGTTGTCCGGATTTACTGGGCGTAAAGAGCTCGTAGGTGGTTTGTCGCGTCGTCTGTGAAATTCCGGGGCTTAACTCCGGGCGTGCAGGCGATACGGGCATAACTTGAGTGCTGTAGGGGTAACTGGAATTCCTGGTGTAGCGGTGGAATGCGCAGATATCAGGAGGAACACCGATGGCGAAGGCAGGTTACTGGGCAGTTACTGACGCTGAGGAGCGAAAGCATGGGTAGCGAACAGG
+
<FCGGGFGGGGGCEGGGGFGGGGGGGGFGGFCGGGGGGGGGGGGGGG>FGGGGGGGGGGGFFGGEFFGGGGGGGGGGGGGGGGGCGGGGGGGGGGGGGGGGGGGGGEGGGGGFGGDFGGGGFFGGGGGGGGEEGGGCGGGGGGGGGGGGGGCFEGCEFEGFGGGFFFGFFEGGCGGGEGEGGGGGGGGGGGGGGFGGGG<>*#@GGFD:CFE#FFBFFFF?EFDDFF9@CB=FFF?FFFBGFFGF?CDD<66DGGDCFBEF>DF9?96GEGGG##DFDD?FGFFFFFDDD?FD,FE@@;FFFFFE7GFGFGGGGDEGGFAEFEEGGGF9GGGGFF?=FGFGGGGEF=CF@GGGGGFFGGGGGGGGFFGGFGGGGGFF>FF:F@@FFFGGGGGDGGGFEDFGGEFF>EGGFAGGG
@CGRNA2_241
TGGGGAATATTGCACAATGGGCGCAAGCCTGATGCAGCGACGCCGCGTGGGGGATGAAGGCCTTCGGGTTGTAAACTCCTTTCGCTACCGACGAAGCCCCTTGGGGTGACGGTAGGTGGAGAAGAAGCACCGGCTAACTACGTGCCAGCAGCCGCGGTAATACGTAGGGTGCGAGCGTTGTCCGGATTTACTGGGCGTAAAGAGCTCGTAGGTGGTTTGTCGCGTCGTCTGTGAAATTCCGGGGCTTAACTCCGGGCGTGCAGGCGATACGGGCATAACTTGAGTGCTGTAGGGGTAACTGGAATTCCTGGTGTAGCGGTGGAATGCGCAGATATCAGGAGGAACACCGATGGCGAAGGCAGGTTACTGGGCAGTTACTGACGCTGAGGAGCGAAAGCATGGGTAGCGAACAGG
+
GCFGGGGGGGGGGAFGGGGGFGGGGGGGGGGGGGGGGGGGGGGGGGEGGGECGGGGCFGEGGGGGGGGGGGGGGGGGGGGGGGGGEEGGGDGEEEFGCFGGGFFGDGGGGGGCCGFGGGGGEBFGGGGGGGGGGEDCGFGGDCFGG?E#FGGGGGG#E5CGGGFGGDEC8?CGGCGCE58E?CCECEGGGGFFFBFGDGD5:79C>FD<7:5#=F>@19>FF3@5@@>FF?FFFAABF4BDFBFFCFC9#<BFCFDFD8FFDGE>FGGGGF?=+@=D9==6GFGGFGGFGGGDFFF@,,DGFCGGGGGGGGGGCGGEFGFGGGGEGGF;GGFGFGGGGGGGFFGGEEGGGFF==A<GGGEGGGGGGGCGDGFGFDGGFEGGGFFEFGEGDGCGGGGFCDEGGGGGGEGGGGGGG
@CGRNA2_242
TGGGGAATATTGCACAATGGGCGCAAGCCTGATGCAGCGACGCCGCGTGGGGGATGAAGGCCTTCGGGTTGTAAACTCCTTTCGCTACCGACGAAGCCCCTTGGGGTGACGGTAGGTGGAGAAGAAGCACCGGCTAACTACGTGCCAGCAGCCGCGGTAATACGTAGGGTGCGAGCGTTGTCCGGATTTACTGGGCGTAAAGAGCTCGTAGGTGGTTTGTCGCGTCGTCTGTGAAATTCCGGGGCTTAACTCCGGGCGTGCAGGCGATACGGGCATAACTTGAGTGCTGTAGGGGTAACTGGAATTCCTGGTGTAGCGGTGGAATGCGCAGATATCAGGAGGAACACCGATGGCGAAGGCAGGTTACTGGGCAGTTACTGACGCTGAGGAGCGAAAGCATGGGTAGCGAACAGG
+
GGGGGGGGGGGGGGGGGGGGGGGGGGGGGGGGGGGGGGGGGGGGGGGCGGGGGGGGGGGGGGGGGGGGGGGEGGGGGGGGGGGGGGGGGGGGGGGGGGGGGGGGGGGGGGGGGGGGGGGGGGGGGGGGGGGGGGGGGGGGGGGGGGGGGGGGGGGGGGGGGGGGGGGGGGGGGGGGGGGGEGGGGGGGFGGGGGGGGGDDFFGFGGGGGGGEFF;1@>EFFFFFFFFFFFFFFFAFFFFFGFFGFGFFFGFGGFGFGGGGEFGFFGFGGGGGGFGGGGGGGGGGGGGGGGGGGGGGGGGGGGGGFGGDFFGGEDGGDGGGGGGGGGDGGGGGGGGGGGGGGGGGGGGGGGGGGGGGGGGGGGGGGGGGGGGGGGGGGGGGGGGGGGFGGGGGGGGGGGGGGGGGGGGGGGGGGG
@CGRNA2_243
TGGGGAATATTGCACAATGGGCGCAAGCCTGATGCAGCGACGCCGCGTGGGGGATGAAGGCCTTCGGGTTGTAAACTCCTTTCGCTACCGACGAAGCCCCTTGGGGTGACGGTAGGTGGAGAAGAAGCACCGGCTAACTACGTGCCAGCAGCCGCGGTAATACGTAGGGTGCGAGCGTTGTCCGGATTTACTGGGCGTAAAGAGCTCGTAGGTGGTTTGTCGCGTCGTCTGTGAAATTCCGGGGCTTAACTCCGGGCGTGCAGGCGATACGGGCATAACTTGAGTGCTGTAGGGGTAACTGGAATTCCTGGTGTAGCGGTGGAATGCGCAGATATCAGGAGGAACACCGATGGCGAAGGCAGGTTACTGGGCAGTTACTGACGCTGAGGAGCGAAAGCATGGGTAGCGAACAGG
+
GGGGGGGGGGGGGGGGGGGGGGGGGGGGGGGGGGGGGGGGGGGGGGGFFGGGGGGGGGGGGGGGGGGGGGGGGGGGGGGGGGGGGGGGGGGGGGGGGGGGGGGGGGGGGGGGGGGGGGGGGGGGGGGGGGGGGGGGFGGGGGGGGGGFGGGGGGGGGGGGGGGGEGGGE#GGGGGDGGG=EGGGGDGGGGGGGGG#DDADFFFBGFGGGFGFFFFFFFFFFFFBD>FFFFFFFFFFFFAFGFFGFFB;><CCGGGFGGFFGGGGGGGGGGCGGFGGGGGGGFACGGGGGGGGGGGGGGGGGGGGFGGGFGGGGEGGGGGGGGGGGGGGGGGGGGGGGGGGGGGGGGGGGGGGGGGGGGGGGGGGGGGGGGGGGGGGGEGGGGGGGGGGGGGGGGGGGGGGGGGGGGGGGGGGGG
@CGRNA2_244
TGGGGAATATTGCACAATGGGCGCAAGCCTGATGCAGCGACGCCGCGTGGGGGATGAAGGCCTTCGGGTTGTAAACTCCTTTCGCTACCGACGAAGCCCCTTGGGGTGACGGTAGGTGGAGAAGAAGCACCGGCTAACTACGTGCCAGCAGCCGCGGTAATACGTAGGGTGCGAGCGTTGTCCGGATTTACTGGGCGTAAAGAGCTCGTAGGTGGTTTGTCGCGTCGTCTGTGAAATTCCGGGGCTTAACTCCGGGCGTGCAGGCGATACGGGCATAACTTGAGTGCTGTAGGGGTAACTGGAATTCCTGGTGTAGCGGTGGAATGCGCAGATATCAGGAGGAACACCGATGGCGAAGGCAGGTTACTGGGCAGTTACTGACGCTGAGGAGCGAAAGCATGGGTAGCGAACAGG
+
GGGGGFGGGGGGGGGGGGGGGGGGGGGGGGGGGGGGGGGGGGGGGGGGGGGGGGGGGGGGGGGGGGGGGGGGGGGGGGGGGGGGGGGGGGGGGGGGGGGGGGGGGGGGGGGGGGGGGGGGGGGGGGGGGGGGGGGGGGGGGGGGGGGGGGGGGG#GGGGGGGGGFGGGGGGGGGGGGGGGGGGGGGGGGGGGGGGGGGGGFFGFGGGGGGGFFF5#FFFFFFFFFFFFFFFFFFFFFFFFGFFFFFGGGFFGGGGEFGGGFFFGFGGFGGGFGG#GGGGGGGGGGGGGGGGGGGGGGGGGGGGGGGGGGGGGGGGGGGGGGGGGGGGGGGGGGGGGGGGGGGGGGGGGGGGGGGGGGGGGGGGGGGGGGGGGGGGGGGGGGGFFEGGGGGGGGGGGGGGGGGGGGGGGGGGGGG
@CGRNA2_245
TGGGGAATATTGCACAATGGGCGCAAGCCTGATGCAGCGACGCCGCGTGAGGGATGACGGCCTTCGGGTTGTAAACCTCTTTCAGCAGGGAAGAAGCGAAAGTGACGGTACCTGCAGAAGAAGCGCCGGCTAACTACGTGCCAGCAGCCGCGGTAATACGTAGGGCGCGAGCGTTGTCCGGAATTATTGGGCGTAAAGAGCTTGTAGGCGGTTTGTCGCGTCTGCTGTGAAAGCCCGGGGCTTAACCCCGGGTTTGCAGTGGGTACGGGCTAACTAGAGTGCAGTAGGGGAGACTGGAATTCCTGGTGTAGCGGTGAAATGCGCAGATATCAGGAGGAACACCAATGGCGAAGGCAGGTCTCTGGGCTGTAACTGACGCTGAGAAGCGAAAGCATGGGGAGCAAACAGG
+
GGGGGGGGGGGGGGGGGGGGGGGGGGGGGGGGGGGGGGGGGGGGGGGGGGGGGGGGGGGGDGGGGGGGFEGGGGGGGGGFGGGGGGGGGGGGEGFGGGGGCFDFGGGGGGGGGGGEGCFGGGGGGGGGGGGGGGGGFGGGGGGGGGFGGGGGGEGEGG#GGGFGGGGGGGGGGE=8EGGGGDDCFFFFFGGGGDGDDFGF?FGFGGGGGFG:@5:FFEFFFB@FBFF@A?BFF8>5?@CA>>CGGFFFFFFGFB?B>FEDDGGGGGFGFD;FD?GCGFA,CDFCDFCE8GGGGGGFFEEE++,FDF@GE8C@GEFGGGGEE@FFGGGFGFFGGFGGFGGFE=?F@4CGGGGGGGFGGGFEFFE7FF@FGGGGGGGGGGFGGFGGGGGGGGFFFGGGGGGGGGGGGGGGG
@CGRNA2_246
TGGGGAATATTGCACAATGGGCGCAAGCCTGATGCAGCGACGCCGCGTGGGGGATGAAGGCCTTCGGGTTGTAAACTCCTTTCGCTACCGACGAAGCCCCTTGGGGTGACGGTAGGTGGAGAAGAAGCACCGGCTAACTACGTGCCAGCAGCCGCGGTAATACGTAGGGTGCGAGCGTTGTCCGGATTTACTGGGCGTAAAGAGCTCGTAGGTGGTTTGTCGCGTCGTCTGTGAAATTCCGGGGCTTAACTCCGGGCGTGCAGGCGATACGGGCATAACTTGAGTGCTGTAGGGGTAACTGGAATTCCTGGTGTAGCGGTGGAATGCGCAGATATCAGGAGGAACACCGATGGCGAAGGCAGGTTACTGGGCAGTTACTGACGCTGAGGAGCGAAAGCATGGGTAGCGAACAGG
+
GGGGGGGGGGGGGGGGGGGGGGGGGGGGGGGGGGGGGGGGGGGGGGG@FCGGGGGGGGGGGGGGGGGGGGGGGGFGFCGGGGGGGDGGGGGG:FGGGGGDGGGGGGEGGGGGEGGFGGFFGGGGGGGGGGGGDGGGGGGGGGGGGGGGGGFGGEGGEGGGGGGGFGGGGGD#GGGGGGGGGFGGGDEDGFGGGGGGGGGDFFGFGG#>>DGE??>>FF6>=B>>EFFFFFFFFFAFFFFFGFFFFGGGGGFGGGDEFF>A>DDGD#FCGGGCGFGDFD?6GF?E@6DGD6GGGGGGGFAGGGGGGGGFEFGGGGGEEFGFFGGEGGGFGGFGF9GFGGGGGGGGEFCGGGGGGGGGGGGGGGGGGGGFDGGGGGGGFEGGFGGGGF@GFGGGGGDFGGGGGGGGGGGGGGGGGG
@CGRNA2_247
TGGGGAATATTGCACAATGGGCGCAAGCCTGATGCAGCGACGCCGCGTGAGGGATGACGGCCTTCGGGTTGTAAACCTCTTTCAGCAGGGAAGAAGCGAAAGTGACGGTACCTGCAGAAGAAGCGCCGGCTAACTACGTGCCAGCAGCCGCGGTAATACGTAGGGCGCGAGCGTTGTCCGGAATTATTGGGCGTAAAGAGCTTGTAGGCGGTTTGTCGCGTCTGCTGTGAAAGCCCGGGGCTTAACCCCGGGTTTGCAGTGGGTACGGGCTAACTAGAGTGCAGTAGGGGAGACTGGAATTCCTGGTGTAGCGGTGAAATGCGCAGATATCAGGAGGAACACCAATGGCGAAGGCAGGTCTCTGGGCTGTAACTGACGCTGAGAAGCGAAAGCATGGGGAGCAAACAGG
+
@DFGGGGGGGGGGGGGGGGGGGGGGGGGGGFFGGGGGGGGGGGGGGGGEFGGGGGGGGGGGGGGGGGGGGGGGGGGGGGGGGGFGDGGGGEGFFGFGDGGEGGGGGGGGGGGGGGGGGGGGGGGGGGGGGGGGGGGGGGGGGGCFGFGGGGGGGGGGGGGGCGEG#G#G=8=E=E5EGGGGGGG:C#GFGGGGD9CFCDCFFGF;<D@9FFB>DEF@>FEFFFFF?FF9FADFDDGFFFA8GCGDDADGGFGGGGGGGGGGGGCGDGDFFFCDFGGFCGGGFGGGGDDAFCGGFFFFEFFGCFGGGGGGGGGGGGGGGGGGEFEFGGGGGGGGGCGGGGFGGFGGGGGGGGFGGGGGGGGGGGGGGFGGGGGDGDEGGGGGFGGGGGGGGGGGGGGGGGGFECGFGGGG
@CGRNA2_248
TGGGGAATATTGCACAATGGGCGCAAGCCTGATGCAGCGACGCCGCGTGGGGGATGAAGGCCTTCGGGTTGTAAACTCCTTTCGCTACCGACGAAGCCCCTTGGGGTGACGGTAGGTGGAGAAGAAGCACCGGCTAACTACGTGCCAGCAGCCGCGGTAATACGTAGGGTGCGAGCGTTGTCCGGATTTACTGGGCGTAAAGAGCTCGTAGGTGGTTTGTCGCGTCGTCTGTGAAATTCCGGGGCTTAACTCCGGGCGTGCAGGCGATACGGGCATAACTTGAGTGCTGTAGGGGTAACTGGAATTCCTGGTGTAGCGGTGGAATGCGCAGATATCAGGAGGAACACCGATGGCGAAGGCAGGTTACTGGGCAGTTACTGACGCTGAGGAGCGAAAGCATGGGTAGCGAACAGG
+
GFFGGGGGGGGGGGGGGGGGGGGGGGGGGGGGGGGGGGGGGGGGGGGGGGGGGGGGGGGGGGGGGGGGGGGGGGGGFGGGGGGGDFGGGGGGGCFGGCFGFGGGGGGGGCFGCCFGG:FFFGGGGGGGGGG<EGGGGDGGGGGGGGGGGG>FFEGGGGGGF##GFGGGGCEEEDGGGGGGGGGGGGGGGGGGGFF#GGCCFFGFGGGGGGGFFFFFFFFFFEFFFFF5@FFFFFFFFFFFCFFGF@DCFAAAGFFFGGGFGGGGGGGEFFFCAFGGDDGGGGGFGGGCGFGFDGGGFFGGGGGE@GEEFCGGGGGGDGGGGGGGGGEAEGGGGGGFGFGGGGGGF=DCGGGGGFGGGGGGGGGGGGGGEGGGGGGGGGGGGGGGGGGGGGGGGGGGGGGGGGGGGGGGGGGGGG
@CGRNA2_249
TGGGGAATATTGCACAATGGGCGCAAGCCTGATGCAGCGACGCCGCGTGGGGGATGAAGGCCTTCGGGTTGTAAACTCCTTTCGCTACCGACGAAGCCCCTTGGGGTGACGGTAGGTGGAGAAGAAGCACCGGCTAACTACGTGCCAGCAGCCGCGGTAATACGTAGGGTGCGAGCGTTGTCCGGATTTACTGGGCGTAAAGAGCTCGTAGGTGGTTTGTCGCGTCGTCTGTGAAATTCCGGGGCTTAACTCCGGGCGTGCAGGCGATACGGGCATAACTTGAGTGCTGTAGGGGTAACTGGAATTCCTGGTGTAGCGGTGGAATGCGCAGATATCAGGAGGAACACCGATGGCGAAGGCAGGTTACTGGGCAGTTACTGACGCTGAGGAGCGAAAGCATGGGTAGCGAACAGG
+
GGGGGGGGGGGGGGGGGGGGGGGGGGGGGGGGGGGGGGGGGGGGGGG@FGGGGGGGGGGGGGGGGGGGGGGGGGGGGGGGGGGGGGGGGGGGGGGGGGGGGGGGGG7FGGGGFGGGGGGGGGGGGGGGGGGGGGGGGGGGGGGGGDGGGGGG#GGGGEGEFGGFCCFGGFEGGEGGGGFGGGGEGEGGFGGGGGGGGDGGFFGFGGGGGDDFD?FEFFFFFFFFEFFFFFEFFFFFFFFFGFFGFGGGGGC6GGGFGGFGGGGGGGGGGGGGGFGFFGGFGGFGGGGGGGGGGGGGGGGGGGGGGGGGGGGGGGGGGGGFGGEGGGGGGGGGGGGGGGGGGGGGGGGGGGGGGGGGGGGGGGGGGGGGGGGGGGGGGGGGGGFFCGGGGGGGGGGGGGGGGGGGGGGGGGGGGG
@CGRNA2_250
TGGGGAATATTGCACAATGGGCGCAAGCCTGATGCAGCGACGCCGCGTGGGGGATGAAGGCCTTCGGGTTGTAAACTCCTTTCGCTACCGACGAAGCCCCTTGGGGTGACGGTAGGTGGAGAAGAAGCACCGGCTAACTACGTGCCAGCAGCCGCGGTAATACGTAGGGTGCGAGCGTTGTCCGGATTTACTGGGCGTAAAGAGCTCGTAGGTGGTTTGTCGCGTCGTCTGTGAAATTCCGGGGCTTAACTCCGGGCGTGCAGGCGATACGGGCATAACTTGAGTGCTGTAGGGGTAACTGGAATTCCTGGTGTAGCGGTGGAATGCGCAGATATCAGGAGGAACACCGATGGCGAAGGCAGGTTACTGGGCAGTTACTGACGCTGAGGAGCGAAAGCATGGGTAGCGAACAGG
+
GGGGGGGGGGGGGGGGGGGGGGGGGGGGGGGGGGGGGGGGGGGGGGGGGGGGGGGGGGGGGGGGGGGGGGGGGGGGGGGGGGGGGGGGGGGGGGGGGFGGFFGGGGGDGGGGGGGGGGGGGGGGGGGGGGCCGGGGGGGGGGGGGGGGGGGGGGGGG8EEGGGGGGGGGGGGGGDEGGGGGGGGGEGGGGGGGGGGDGGGFFGFGGGGGGGFFFFFFFEFFF@BDDEFF:?FFFFFFFFFCFFGFFGFFFDGFFB??GGGGCFGDFCGECGGGGGFGGGGGGGGGGGGGGGGGFGGGGGGGGGGE?GCGGGGGGGGGGGGGGGGGGGGGGGGFFF8GGGGGGGGGGGGGGGGGGGGGGGGGGGGGGGGGGGGGGGGGGGGGGGGGGGGGGGGGGGGGGGGGGGGGGGGGGGGGG
@CGRNA2_251
TGGGGAATATTGCACAATGCGCGCAAGCCTGATGCAGCGACGCCGCGTGGGGGATGAAGGCCTTCGGGTTGTAAACTCCTTTCGCTACCGACGAAGCCCCTTGGGGTGACGGTAGGTGGAGAAGAAGCACCGGCTAACTACGTGCCAGCAGCCGCGGTAATACGTAGGGTGCGAGCGTTGTCCGGATTTACTGGGCGTAAAGAGCTCGTAGGTGGTTTGTCGCGTCGTCTGTGAAATTCCGGGGCTTAACCCCGGGTTTGCAGTGGGTACGGGCTAACTATAGTGCAGTAGGGGAGACTGGAATTCCTGGTGTAGCGGTGAAATGCGCAGATATCAGGAGGAACACCAATGGCGAAGGCAGGTCTCTGGGCTGTAACTGACGCTGAGAAGCGAAAGCATGGGGAGCAAACAGG
+
FGCGGDGDFGGCFGGGGGGFGGGGGECFGFGGGGGGGGGGGGGGGGGCG7FDGGFGFGGGGGGGGGGGCGGGGGGGFFGGGGGCEGC:FGGGGGGGFCG:CFGCFG@:@<CGEGFC<DFCFFFFGGGGGGGCEGGGGG9CGGGGGEGGCFDFFGEEGDCEGGFG3<E8E##GE5EGGG5CEG7CE5EEGF:::C4<DCD@7/:4*?77DDGF@@FEFFB>#F5>2=FB>FFF9=9BFF:*8FFFCGFD<CDCDDFFFDDD??GA8GEEEGFD99GD=FD6+DD=+GGCD?DD=@,@,;DFFE88@DFF8DE@+>EC9GFE4,EDE>9EEAFE?<FFFEEA,,4B,,C:,,7CA5F<98BFF@FFF@GGGFDFEEF<DFFB@,DCEFE@GGGGGEEGGGFEFFFFGGGFFGGGF
@CGRNA2_252
TGGGGAATATTGCACAATGGGCGCAAGCCTGATGCAGCGACGCCGCGTGAGGGATGACGGCCTTCGGGTTGTAAACCTCTTTCAGCAGGGAAGAAGCGAAGGTGACGGTACCTGCAGAAGAAGCGCCGGCTAACTACGTGCCAGCAGCCGCGGTAATACGTAGGGCGCGAGCGTTGTCCGGAATTATTGGGCGTAAAGAGCTTGTAGGCGGTTTGTCGCGTCTGCTGTGAAAGCCCGGGGCTTAACCCCGGGTTTGCAGTGGGTACGGGCTAACTAGAGTGCAGTAGGGGAGACTGGAATTCCTGGTGTAGCGGTGAAATGCGCAGATATCAGGAGGAACACCAATGGCGAAGGCAGGTCTCTGGGCTGTAACTGACGCTGAGAAGCGAAAGCATGGGGAGCAAACAGG
+
GGGGGGGGGGGGGGGGGGGGGGGGGGGGGGGGGGGGGGGGGGGGGGGGGGGGGGGGGGGGGGGGGGGGGGGGGGGGGGGGGGGGGGGGGGGGGGGGGGGGGGGGGGGGGGGGGGGGGGGGGGGGGGGGGGGGGGGGGGGGGGGGGGGGGGGGGGGGGGGGGGGGGGGGG#GGGGGGGGGGGEGFEGGGGGGGGGGGGGGGFFGFGGGGGGGFFFFF@FFFFFFFFFFFFFFFFFFGFFFFFGGGGFGGGGFGCGGGFGGF?GGGGGGGGFFDDFGGGGGGGGFGGGGGGGGGGGGGGGGGGGGGGGGGGGGGGGGGGGGGGGGGGGGGGGGGGGGGGGGGGGGGGGGGGGGGGGGGGGGGGGGGGGGGGGGGGGGGGGFFGGGGGGGGGGGGGGGGGGGGGGGGGGGGG
@CGRNA2_253
TGGGGAATATTGCACAATGGGCGCAAGCCTGATGCAGCGACGCCGCGTGAGGGATGACGGCCTTCGGGTTGTAAACCTCTTTCAGCAGGGAAGAAGCGAAAGTGACGGTACCTGCAGAAGAAGCGCCGGCTAACTACGTGCCAGCAGCCGCGGTAATACGTAGGGCGCGAGCGTTGTCCGGAATTATTGGGCGTAAAGAGCTTGTAGGCGGTTTGTCGCGTCTGCTGTGAAAGCCCGGGGCTTAACCCCGGGTTTGCAGTGGGTACGGGCTAACTAGAGTGCAGTAGGGGAGACTGGAATTCCTGGTGTAGCGGTGAAATGCGCAGATATCAGGAGGAACACCAATGGCGAAGGCAGGTCTCTGGGCTGTAACTGACGCTGAGAAGCGAAAGCATGGGGAGCAAACAGG
+
CFGGGGGGGGGGGGGGGGGGGGGGGGGGGGGGGGGGGGGGGGGGGGGFGEGGGGGGGGGGGGGGGGGGGGGGGGGGGGGGGGGGGGGGGGGGGGGGGGGGGGGGGGGGGGGGGGGGGGGGGGGGGGGGGGGGGGGGGGGGGGGGGGGGGGGGGGGGGGGGGGGGGGGGGGGGGCEGGFFGGDECEFGGGGGGGGGGFGGGFFFFGGGGGGGFFBBFFFFFFFFFFFFAFFFEFFFGFFGFGGGGGGGDGGFGGGFGGGGFGGGGGGGFGFGGFF#GGGGGGGGGGGGGGGFGGGGGGGGGGGGGGGGGGEGGGGGGGGGGGGGGGGGGGGGGGGGGGGGGGGFGGGGGGGGGGGGGGGGF8GGGGGGGGGGGGGGGGGGGGGGGGGGGGGGGGGGGGGGGGGGGGGGGG
@CGRNA2_254
TGGGGAATATTGCACAATGGGCGCAAGCCTGATGCAGCGACGCCGCGTGGGGGATGAAGGCCTTCGGGTTGTAAACTCCTTTCGCTACCGACGAAGCCCCTTGGGGTGACGGTAGGTGGAGAAGAAGCACCGGCTAACTACGTGCCAGCAGCCGCGGTAATACGTAGGGTGCGAGCGTTGTCCGGATTTACTGGGCGTAAAGAGCTCGTAGGTGGTTTGTCGCGTCGTCTGTGAAATTCCGGGGCTTAACTCCGGGCGTGCAGGCGATACGGGCATAACTTGAGTGCTGTAGGGGTAACTGGAATTCCTGGTGTAGCGGTGGAATGCGCAGATATCAGGAGGAACACCGATGGCGAAGGCAGGTTACTGGGCAGTTACTGACGCTGAGGAGCGAAAGCATGGGTAGCGAACAGG
+
GGGGGGGGGGGGGGGGGGGGGGGGGGGGGGGGGGGGGGGGGGGGGGGGGGGGGDGGGGGGGGGGGGGGGGGGGGGGGGGGGGGGGGGGGGGGGGGGGGGGGGGGGGGGGGGGGGGGGGGCFGGGGGGGGGGGDEGGGGGGGGGGGGGGGGGGGGGGGGGGG#GGGGGGGGG###GGGGGG#GGGGEGGGGGGGGGGGGGGFFGFGGGGD=F>@FFFFFFFFFFFFFFEF@EFFFFFFFFFDFFFBFFCDFFAGGGFGFFGGGGGFGGGGFF?GCGAGFCGGGGGFFGGGGGGGFGFGGGGGGGGGDCGFGGGGGGGGGGGGGGGGGGGGGGGGGGGGGGGGGGGGGGGGGDGGGGGGGGGGGGGGGGGGGGGGGGGGGGGGGGGGGGGGGGGGGGGGGGGGGGGGGGGGGGGGG
@CGRNA2_255
TGGGGAATATTGCACAATGGGCGCAAGCCTGATGCAGCGACGCCGCGTGGGGGATGAAGGCCTTCGGGTTGTAAACTCCTTTCGCTACCGACGAAGCCCCTTGGGGTGACGGTAGGTGGAGAAGAAGCACCGGCTAACTACGTGCCAGCAGCCGCGGTAATACGTAGGGTGCGAGCGTTGTCCGGATTTACTGGGCGTAAAGAGCTCGTAGGTGGTTTGTCGCGTCGTCTGTGAAATTCCGGGGCTTAACTCCGGGCGTGCAGGCGATACGGGCATAACTTGAGTGCTGTAGGGGTAACTGGAATTCCTGGTGTAGCGGTGGAATGCGCAGATATCAGGAGGAACACCGATGGCGAAGGCAGGTTACTGGGCAGTTACTGACGCTGAGGAGCGGAAGCATGGGTAGCGAACAGG
+
GGGGGGGGGGGGGGGGGGGGGGGGGGGGGGGGGGGGGGGGGGGGGGGGGGGGGGGGGGGGGGGGGGGGGGGGGGGGGGGGGGGGGGGGGGGGGGGGGGGGGGGGGGGGGGGGGGGGGGGFFGGGGGGGGGGGGGGGGGGGGGGGGGGGGGGGGGGGG:EGGGGGCEGGDFGGGGGDGGGGGGGEGGGGGGGGGGGGGDD>>@CFGGGDDFDD<:>>F7>FF@FFFFFEFFBFFF??FFFFGBFGFGGGGGFFGFG>FGGFGGDGGGGGGGGGGGGGGGGGGGGGGGGGGFCGGCGGGGGGGGGGGGGGGFGGGGGGGGGGGGGGGDGGGGGGGGGGGGGGGGGGGGGGGGGGGGGGGGGGGGGGGGGGGGGGGGGGGGGGGGGFDGGGGGGGGGGGGGGGGGGGGGGGGGGGGG
@CGRNA2_256
TGGGGAATATTGCACAATGGGCGCAAGCCTGATGCAGCGACGCCGCGTGAGGGATGACGGCCTTCGGGTTGTAAACCTCTTTCAGCAGGGAAGAAGCGAAAGTGACGGTACCTGCAGAAGAAGCGCCGGCTAACTACGTGCCAGCAGCCGCGGTAATACGTAGGGCGCGAGCGTTGTCCGGAATTATTGGGCGTAAAGAGCTTGTAGGCGGTTTGTCGCGTCTGCTGTGAAAGCCCGGGGCTTAACCCCGGGTTTGCAGTGGGTACGGGCTAACTAGAGTGCAGTAGGGGAGACTGGAATTCCTGGTGTAGCGGTGAAATGCGCAGATATCAGGAGGAACACCAATGGCGAAGGCAGGTCTCTGGGCTGTAACTGACGCTGAGAAGCGAAAGCATGGGGAGCAAACAGG
+
FGGGGGGGGGGGGGGGGGGFGGGGGGGGGGGGGGGGFGGGGGGGFGGFGGGGGGGGGGGGGGGGGGDGDGGGGGGGGGGGGGGGGGFGGGFGGGGGGGGGGGFGGDFGGGDFGGGFGGGFGGGGGGGGGDEGGGGGGGGGGGGGGGGGFGGGGGGGFG9CCFGGG#GDGEBCC<CEGGGGDCGACF?FGGFGGCDDGGGFFFGFFGGGFGF@>FBFFBFFFFFFBEFAA7FFF9FGFFGFGFFDGDFFGGFGGGF6DGGGCGGGE>GGFCGFGGGGGFFGGGGGGFDFFGGGGGGFGGGGGGGGGGGEGGGGGGFGGEDGGGFFGGGGEFGGGGDGGGGGFFGGEDGGFGGFGGGGGGGGGGGGGGGGGGGFGGGGGGGGFAGGGGGGGGGGGGGGGGGGGGGGGGGGG
@CGRNA2_257
TGGGGAATATTGCACAATGGGCGCAAGCCTGATGCAGCGACGCCGCGTGAGGGATGACGGCCTTCGGGTTGTAAACCTCTTTCAGCAGGGAAGAAGCGAAAGTGACGGTACCTGCAGAAGAAGCGCCGGCTAACTACGTGCCAGCAGCCGCGGTAATACGTAGGGCGCGAGCGTTGTCCGGAATTATTGGGCGTAAAGAGCTTGTAGGCGGTTTGTCGCGTCGGCTGTGAAAGCCCGGGGCTTAACCCCGGGTTTGCAGTGGGTACGGGCTAACTAGAGTGCAGTAGGGGAGACTGGAATTCCTGGTGTAGCGGTGAAATGCGCAGATATCAGGAGGAACACCAATGGCGAAGGCAGGTCTCTGGGCTGTAACTGACGCTGAGAAGCGAAAGCATGGGGAGCAAACAGG
+
FGGGGGGFFGGGGGGGGGGGGGGGGGGGGFGGGGGGGGGGGGGEGGGFGGGGGGGGGGGGFGGGGGGGGGGGGGGGGGGGGGGGGGGGGGFFGFDFFG@F>F<FFGGEFGGFGGGGGGGGGGGGGGGGFGEGGGGGGGGGGGGGFGGGGGGGGEGGFGFGGGGG*@CEGGEEG=ECG>CG?5EG?EG#GF<CGD<C#CGGFF*?:CFFFCD5<>BFFF>BDD#>BFFFFFFAEFFDBBGBGGDGGGCCDC??FD8??GGFGEE>ADGFFFD?+FFDDDD986DDGGDCGFD=,AEB9F?FEFCFDB9C=+DGGGGGGGGGGECGGGGFGFGFFFDFFB,FFGGGDGGGGFFDGFGGGGGGGGFGGGGGGFGFFGDGGGGGGEGDFCEFGFAGGGGGD8FFAFGDGGFGG
@CGRNA2_258
TGGGGAATATTGCACAATGGGCGCAAGCCTGATGCAGCGACGCCGCGTGGGGGATGAAGGCCTTCGGGTTGTAAACTCCTTTCGCTACCGACGAAGCCCCTTGGGGTGACGGTAGGTGGAGAAGAAGCACCGGCTAACTACGTGCCAGCAGCCGCGGTAATACGTAGGGTGCGAGCGTTGTCCGGATTTACTGGGCGTAAAGAGCTCGTAGGTGGGTTGTCGCGTCGTCTGTGAAATTCCGGGGCTTAACTCCGGGCGTGCAGGCGATACGGGCATAACTTGAGTGCTGTAGGGGTAACTGGAATTCCTGGTGTAGCGGTGGAATGCGCAGATATCAGGAGGAACACCGATGGCGAAGGCAGGTTACTGGGCAGTTACTGACGCTGAGGAGCGAAAGCATGGGTAGCGAACAGG
+
FGGGGGGGGGGGGGGGGGGGGGGGGGGGGGGFGGGGGGGGGGGGGGGEGGGGGGGGGGGGGGGGGGGCGGGGGGGGGGGGGGGGGGGGGGGGGGGGGGGGGFGGGGGCFGGGGGGGGGGGGGGGGGGFGGGGGGGGGGGGGGGGGGGGGGGGGGGGGGGGGGGGGFEGGGGGGGDGGGGGGGGGE#GGGFGGGGGGGGDDFFCFFGGGGDGF#F:#>FFFFFFFFFEEFFEFFFFFFFFFGFFFBFFFFFC<DGGFGD?FDDGGGGGGGGGFGFGGFF=8GGGFGGGGGGGGGGGGEGGGGE8E8GEFGGGGEGGGEGGGFGGGGGEAGGGGFGGGGGGGGGGGGGGGGGGGGGGGGGGGGGGGGGGGGGFEGFFGGGGGGGGEFGGGGGGDGGGGGGGGGGGGGGGGGGGGGG
@CGRNA2_259
TGGGGAATATTGCACAATGGGCGCAAGCCTGATGCAGCGACGCCGCGTGGGGGATGAAGGCCTTCGGGTTGTAAACTCCTTTCGCTACCGACGAAGCCCCTTGGGGTGACGGTAGGTGGAGAAGAAGCACCGGCTAACTACGTGCCAGCAGCCGCGGTAATACGTAGGGTGCGAGCGTTGTCCGGATTTACTGGGCGTAAAGAGCTCGTAGGTGGTTTGTCGCGTCGTCTGTGAAATTCCGGGGCTTAACTCCGGGCGTGCAGGCGATACGGGCATAACTTGAGTGCTGTAGGGGTAACTGGAATTCCTGGTGTAGCGGTGGAATGCGCAGATATCAGGAGGAACACCGATGGCGAAGGCAGGTTACTGGGCAGTTACTGACGCTGAGGAGCGAAAGCATGGGTAGCGAACAGG
+
GGGGGGGGGGGGGGGGGGGGGGGGGGGGGGGGGGGGGGGGGECGGGGFGGGGGGGGGGGGGGGGGGGGGGGGGGGGGGGGGGGGGGGGGGGGGGGGGGGGGGGGGGGGGGGGFGGGGGGGFGFGGGGFFGGGGGGGGGGGGGGFGGGFGGGGGGGGGCGEGGGGEFGGGGGGGEE#GEEG#GGEEEG59FFFGGGGGDGCF=>4DG#GGGC@@FFFFFFFFFFFFFB#FFFB:=A9@=FBGFCFC=:CCDFFFF>B0#9GGGGGGGGGEEGGFDGEDF?FF=A8?FD8D=?8GGGFFDGGCGEFE>CGCGGGGGEEC8GGGGGGGGGGFBCFCGGGFGCGGGGGGCGGGGGGGGGGGGGGGGGGGGGGGFFEDGGGGGGGGGGGFGGGEE>DGGGGFFGGGGGGGGGGGGGGGG
@CGRNA2_260
TGGGGAATATTGCACAATGGGCGCAAGCCTGATGCAGCGACGCCGCGTGAGGGATGACGGCCTTCGGGTTGTAAACCTCTTTCAGCAGGGAAGAAGCGAAAGTGACGGTACCTGCAGAAGAAGCGCCGGCTAACTACGTGCCAGCAGCCGCGGTAATACGTAGGGCGCGAGCGTTGTCCGGAATTATTGGGCGTAAAGAGCTTGTAGGCGGTTTGTCGCGTCTGCTGTGAAAGCCCGGGGCTTAACCCCGGGTTTGCAGTGGGTACGGGCTAACTAGAGTGCAGTAGGGGAGACTGGAATTCCTGGTGTAGCGGTGAAATGCGCAGATATCAGGAGGAACACCAATGGCGAAGGCAGGTCTCTGGGCTGTAACTGACGCTGAGAAGCGAAAGCATGGGGAGCAAACAGG
+
FGGGDEFGGGGGGGGFEGGGFGEGGGGGGGG@FFGECFFGGGGGEGGGGGG8::FEFFEEGGGGGGG@FGFGGCCGGFGGGGGF9D<FGDGGG8D8DEEGEEGGGGG7FFGGGGGGGGFGGCFFFGGGGGGGGGGGGGGFGGGGGGGGGEGDEG5CFGGGGF>E##EE=EGE=CGC#GGGGEE#E:CGCE=>GGC<C=CFFFFFGGGGGDGFFBB>46#@DDFFFFFFFFFFFFFGEB;E>CGGDGGFGGFFCFGGDGGGGGECGDG#F=CFF?FFGGGGGFGGGGGGFFAFFGGGGFE9+GGGGGGGGEDEGGFGGGEDGGGGFGFBEAFGGGFGGFF@FA9FF>GF?GGFF<AFGFEEF8GGGGEGGGGGGGGGGGGFGGGGGGDGGFFFFFCGGGGGGGGGGGGGG
@CGRNA2_261
TGGGGAATATTGCACAATGGGCGCAAGCCTGATGCAGCGACGCCGCGTGGGGGATGAAGGCCTTCGGGTTGTAAACTCCTTTCGCTACCGACGAAGCCCCTTGGGGTGACGGTAGGTGGAGAAGAAGCACCGGCTAACTACGTGCCAGCAGCCGCGGTAATACGTAGGGTGCGAGCGTTGTCCGGATTTACTGGGCGTAAAGAGCTCGTAGGTGGTTTGTCGCGTCGTCTGTGAAATTCCGGGGCTTAACTCCGGGCGTGCAGGCGATACGGGCATAACTTGAGTGCTGTAGGGGTAACTGGAATTCCTGGTGTAGCGGTGGAATGCGCAGATATCAGGAGGAACACCGATGGCGAAGGCAGGTTACTGGGCAGTTACTGACGCTGAGGAGCGAAAGCATGGGTAGCGAACAGG
+
GGGGGGGGGGGGGGGGGGGGGGGGGGGGGGGGGGGGGGGGGGGGGGGFGGGGGEFEGFGGGGGGFGGGGGGGGGGGGGGGGGDGGGGGGGG@CGGGGGGGGGGGGG@FFFFGEDGGGGGGFFGGGGGGGGGGGGGGCGCCEEFGGGCEFEGG5EEGFEFGGGFGFGGGG8C5C:EDGGGGGGFGE8CGFFFCGFF<DDFGB?:FFGBDFFFE<FFFFFEF?BFFF@BA@FE@FFFFFFFFGFFGFGGGGGGGGGGFGGGGG#GEGGGGGGFDGGGFGGGGGGGGGGGGGGGGGGGGGGGGGGGGGGGGGGGGGGGGGGGGGGGGGGGGGGGGGGGGGGGGGGGGGGGGGGGGGGGGGGGGGGGGGGGGGGGGGGGGGGGGGGGGGGGGGGGGGGGGGGGGGGGGGGGGGGGGGG
@CGRNA2_262
TGGGGAATATTGCACAATGGGCGCAAGCCTGATGCAGCGACGCCGCGTGAGGGATGACGGCCTTCGGGTTGTAAACCTCTTTCAGCAGGGAAGAAGCGAAAGTGACGGTACCTGCAGAAGAAGCGCCGGCTAACTACGTGCCAGCAGCCGCGGTAATACGTAGGGCGCGAGCGTTGTCCGGAATTATTGGGCGTAAAGAGCTTGTAGGCGGTTTGTCGCGTCTGCTGTGAAAGCCCGGGGCTTAACCCCGGGTTTGCAGTGGGTACGGGCTAACTAGAGTGCAGTAGGGGAGACTGGAATTCCTGGTGTAGCGGTGAAATGCGCAGATATCAGGAGGAACACCAAGGGCGAAGGCAGGTCTCTGGGCTGTAACTGACGCTGAGAAGCGAAAGCATGGGGAGCAAACAGG
+
GGGGGGGGGGGGGGGGGGGGGGGGGGGGGGGGGGGGGGGGGGGGGGGGGGGGGGGGGGGGGGGGGGGGGGDEGGGGGGGGGGGGGGGGGGEGGGGGGGDFGGGGGGGGGGGGGGGGGGGGGGGGGGGGGGGGFGGGGGGGGGGGGGGGGGGGGDGGGGGGGGGGGGGGG#GGGG#CEGGG#CCGFCFGGGGGGGGGCFGGFF#FGGGGGDGDFED;FFFF#DBFFFFFBAB@694>EFF@F::CFA=B?FFGFFBBABEDFEGEC8FD>B6C3+CDD88,A66=0,CFAFAFE=D>EEFE=GFFD>98@8CEEE,,E@,+C8D9CGEFC,EFFF<FEB9,E?4F>,GF@EE<BB,<GGGGCC8GGCCCE<FFB7FFEGFDEAGG@DGGFFC,AEAGGGGFE8FF@FFGF
@CGRNA2_263
TGGGGAATATTGCACAATGGGCGCAAGCCTGATGCAGCGACGCCGCGTGGGGGATGAAGGCCTTCGGGTTGTAAACTCCTTTCGCTACCGACGAAGCCCCTTGGGGTGACGGTAGGTGGAGAAGAAGCACCGGCTAACTACGTGCCAGCAGCCGCGGTAATACGTAGGGTGCGAGCGTTGTCCGGATTTACTGGGCGTAAAGAGCTCGTAGGTGGTTTGTCGCGTCGTCTGTGAAATTCCGGGGCTTAACTCCGGGCGTGCAGGCGATACGGGCATAACTTGAGTGCAGTAGGGGAGACTGGAATTCCTGGTGTAGCGGTGAAATGCGCAGATATCAGGAGGAACACCAATGGCGAAGGCAGGTCTCTGGGCTGTAACTGACGCTGAGAAGCGAAAGCATGGGGAGCAAACAGG
+
GGGGGGGGGGGGGGGGGGGGGGGGGGGGGGGGGGGGGGGGGGGGGGGGGGGGGGGGGGGGGGGGGGGGGGGGGGGGGGGGGGGGGGGGGEDGGGGGGGGGDFGGGGGGGGGGGGGGGGGFGGGGGGGGGGGGGGGGGGGFFGGGGFGGGGGGGGGGGDGGFFFGAFGGGC8#G#G#GGEEGGGGGGGGGFFGGGGGGGDG)5?F<CFGGGGFFFFEFFF#?-8BEDF6@EA@FAFFFFFBGFFFFGDFGF>DFGGFGGFGGGGE8GGGGGGGGGGGGGGGGGGGGGGGGFGGGGGFFE8GGGGGGGGGGGGGGGGGGGGGGGGGGGGGGGGGGGGGGGGGGGGGGGGGGGGGGGGGGGGFGGGFGGGGGGGGGGGGGGGGGGGFGGGGGGGGGGGGGGGGGGGGGGGGGGGGGG
@CGRNA2_264
CGTCTCCCACACAGCCAGCGTTGGGCCGGCCGAGGAGGGCTTCCAACCTAGGTTTGTCTTAGCCCCCAAACCTGGCCCAGAGAGAGGAATGGATGAGCCCCAGGACATCCCACAAGGGGTTGGGGTGCAGGGGTTCTTATTTTTTTTAATTTTTATTTGTGTGTGGGGGAGAGAGATCTCCTATCCTCTGGTTCACCCCCCAAATGTCTACAACAGCTAGGGCCCGGCAAGGCAAAGCCAGGAACTCACTCCAGGTCTCCCACGTGGAGGGCAGATACCCAAGTACTTGGGCTAGCACCTGCCACCCCCCAGGGTGGGAGTCTGCAGGA
+
GFGG<FGGGGEGEFFGFDFGGGGG7FGGGGGE>FF+B:FFFFGF9FFEG8,=FGGEGGGGGFGGGGG7:4=FF,FFGGGDFGAF7FEAFF@FG#CFFDFD#FFGCFG#GGGGGC#<<CC>::FC7#6>BEFGGCFGGGGGCCEGGGG/<CECEGC9;9DFGGGGE#DECC8?EFFCCC0C@EG#GGGGGF<9:7:7FGGG@:C>CFCGGFFEC@:FB#CFF@EB>D?5#GEFFGFFCFEFGF#@48FBBAB7GGEC@#GGFGGFFGGFGGGGFGFACGFGGFF9E<?<DGGFFGGGFCFAFCGGGGGGGGFDDGGGFFGFEFEGGGGGG
@CGRNA2_265
TGGGGAATATTGCACAATGGGCGCAAGCCTGATGCAGCGACGCCGCGTGGGGGATGAAGGCCTTCGGGTTGTAAACTCCTTTCGCTACCGACGAAGCCCCTTGGGGTGACGGTAGGTGGAGAAGAAGCACCGGCTAACTACGTGCCAGCAGCCGCGGTAATACGTAGGGTGCGAGCGTTGTCCGGATTTACTGGGCGTAAAGAGCTCGTAGGTGGTTTGTCGCGTCGTCTGTGAAATTCCGGGGCTTAACTCCGGGCGTGCAGGCGATACGGGCATAACTTGAGTGCTGTAGGGGTAACTGGAATTCCTGGTGTAGCGGTGGAATGCGCAGATATCAGGAGGAACACCGATGGCGAAGGCAGGTTACTGGGCAGTTACTGACGCTGAGGAGCGAAAGCATGGGTAGCGAACAGG
+
GGGGGGGGGGGGGGGGGGGGGGGGGGGGGGGGGGGGGGGGGGGGGGGGGGGGGGGGGGGGGFGGGGGGGGGGGGGGGGGGGGGGGGGGGGGGGGGGEGGGGFGGGGGGGGGGGFEGGGGGGGGGGGCEFFGGGGGGGGGGGGGDGGGFCFGG#G#GGGGEGGGGF<=EDGGGGEGCEGGGGGGGG6EGFGGG>FCD<6C3A4:5CGGGDGGFFF?BFFFFFBFF@>D;@CFFFFAFFFEFGF>FFGGD<<CDGGG@1GGGGGGGDGFGGGGGGGGGDD=GGGGGFGGGGGGGGGGFDDCFFCE8E7GGGFGGGGEGGGGGGGGGGGGGGGGFGFGGGGGGGGGGGFDGGGGGGFGGEFFFGGGFFCGGGGFCGGGGGGGGGCGFGGGGGGGGFCFGGGGGGGGGGGGGGGGGGG
@CGRNA2_266
TGGGGAATATTGCACAATGGGCGCAAGCCTGATGCAGCGACGCCGCGTGAGGGATGACGGCCTTCGGGTTGTAAACCTCTTTCAGCAGGGAAGAAGCGAAAGTGACGGTACCTGCAGAAGAAGCGCCGGCTAACTACGTGCCAGCAGCCGCGGTAATATGTAGGGCGCGAGCGTTGTCCGGGATTATTGGGCGTAAAGAGCTTGTAGGCGGTTTGTCGCGTCTGCTGTGAAAGCCCGGGGCTTAACCCCGGGTTTGCAGTGGGTACGGGCTAACTAGAGTGAAGTAGGGGAGACTGGAATTACTGGTGTAGCGGTGAAATGCGCAGATATCAGGAGGAACACCAATGGCGAAGGCAGGTCTCTGGGCTGTAACTGACGCTGAGAAGCGAAAGCATGGGGAGCAAACAGG
+
CFFGEF;FGFGFFGGGGGGE<EFCCFGGGG@CFFGGGFBFGGGGCCE=F,C,FEECEEE@CCFEF=:>BFFCFFFEFDFAEEDGCF9B<:>D>F@=FFFGGE<=D<>=FF<FC9<FC,@FGGFC:><<7B:*?,>FG7F:EFF8;FBEFEDEE88CEEFGFCBFEGCEGGGGE#:1#CF85##:C#:<55:<99C998;0);@;2:>:77D#@DFFFEF37>#:FB@##FF#79<?FFCB#>CC=#9<>CD>>?<#68EA#=>:<61GD>>D?9=?D=@,3+2@0?=,E=D=98GF;E;9,4D@,498EC=+DFCGA=@+7@E;ECF9GEGCFFFAEC4,?,95@,BCA9<EFEE96FEFF6,6C,,<EFGF:@GF:E6,F9C@:EGFE,@E@CCFC;,6F<ECFE6C6
@CGRNA2_267
CCAACACACAATCCCGTGGTCCAGCTCCTGGTCACATAATGCTAGCCATGGGAGTCTAGACCTATGGCAACTAACATATCCAGGTCCATGGCCAATCAGAGCAGTAAGTGACTTAATATGATATTTTCTCTCTGATGATATTGTACTTTTATTGTGGAAAATGAGTACTACCTAACTTAGCATACTTATAGAAGGTGGTA
+
GGGGGGGGGGGGGGGGGGGGGGGGGGGGGGGGGGGGGGGGGGGGGGGGGGGGGGGGGGGGGGGGGGGGGGGGGGGGGGGGGGGGGGGGGGGGGGGGGGGGGGGGGGGGGGGGGGGGGGGGGGGGGGGGGGGGGGGGGGGGGGGGGGGGGGGGGGGGGGGGGGGGGGGGGGGGGGGGGGGGGGGGGGGGGGGGGGGGGGGG
@CGRNA2_268
TGGGGAATATTGCACAATGGGCGCAAGCCTGATGCAGCGACGCCGCGTGGGGGATGAAGGCCTTCGGGTTGTAAACTCCTTTCGCTACCGACGAAGCCCCTTGGGGTGACGGTAGGTGGAGAAGAAGCACCGGCTAACTACGTGCCAGCAGCCGCGGTAATACGTAGGGTGCGAGCGTTGTCCGGATTTACTGGGCGTAAAGAGCTCGTAGGTGGTTTGTCGCGTCGTCTGTGAAATTCCGGGGCTTAACTCCGGGCGTGCAGGCGATACGGGCATAACTTGAGTGCTGTAGGGGTAACTGGAATTCCTGGTGTAGCGGTGGAATGCGCAGATATCAGGAGGAACACCGATGGCGAAGGCAGGTTACTGGGCAGTTACTGACGCTGAGGAGCGAAAGCATGGGTAGCGAACAGG
+
GGGGGGGGFGGGG<FGGGGFCFGGGGGGGGGGGGGGGGGDGGGGEGGGGGCBFDGEGCFEGGFGGFGGEGGGGGGGGGGGGEGFGGGGGGGGDGGGGGGEGGFGFEGGGGGGFFGGGFGGGC7FFCFGGGGCGGG@CFFAFEFEGGGGGFGFGGGGGECDGG#G@GGGGGG#G#GDEGGGGGDGG=EGCEGGCGGFGG:>FB#FGGGGDGGB@F>>FFB5?>F@>@FFFFFFB?FFFFDEDFBFFBCCDDCDGGG@6DGGFDGECFFECGF?ECGFGFFD6GGGGGGGGGGGF=GFDDCGGGFE,GEE=DEEB7GGGGGGGF@GEDECFGFF9GEGGGFGGGGGGFGGGGGGGFFFCGGGGGGGFFE,EADFGFFDGEGGFFFFGGGGGDGGGGDGGGFDFGGGEGGGEGGGGF
@CGRNA2_269
TGGGGAATATTGCACAATGGGCGCAAGCCTGATGCAGCGACGCCGCGTGGGGGATGAAGGCCTTCGGGTTGTAAACTCCTTTCGCTACCGACGAAGCCCCTTGGGGTGACGGTAGGTGGAGAAGAAGCACCGGCTAACTACGTGCCAGCAGCCGCGGTAATACGTAGGGTGCGAGCGTTGTCCGGATTTACTGGGCGTAAAGAGCTCGTAGGTGGTTTGTCGCGTCGTCTGTGAAATTCCGGGGCTTAACTCCGGGCGTGCAGGCGATACGGGCATAACTTGAGTGCTGTAGGGGTAACTGGAATTCCTGGTGTAGCGGTGGAATGCGAAGATATCAGGAGGAACACCGATGGCGAAGGCAGGTTACTGGGCAGTTACTGACGCTGAGGAGCGAAAGCATGGGTAGCGAACAGG
+
GGGGGEGGF9FGGFGGGCFG8FGGDEGFFGGFGFGGGGGGGGGGDGGGGGGEGDGEGFGGGGGGGGEC=FGGFFGGGGGGGGGGGGGGGGDGGGGGGGGECEGGGD>B3@BEGDGGGGFGGG>FGGGGGGFD>:F7::CFGDFGGFFGG7#8#EEGGEEGG#GG:BFGC:;CEGGDG:C=CEGGG5=E#9:#>CFGGG39<87FB:FDGCFBFFFF@FDF=BFFF>75>@?+9AB4A@:B>4FA37E7CAF<:?>ADCBFFBBF>>CGEED8FDCFGGGFDFD,?GFFD=DFFCCGGEDGGGGF@8CCGGFCECCGCFFFEGEECED@,DGGGFFEFGFAGGFCGFFGGGGGEFFAGGGGGGGGGFCFFCGECGCGGGGGGEGGGGGGGGGGFFAGFCF<8DFB7GGGFGAGGF
@CGRNA2_270
TGGGGAATATTGCACAATGGGCGCAAGCCTGATGCAGCGACGCCGCGTGGGGGATGAAGGCCTTCGGGTTGTAAACTCCTTTCGCTACCGACGAAGCCCCTTGGGGTGACGGTAGGTGGAGAAGAAGCACCGGCTAACTACGTGCCAGCAGCCGCGGTAATACGTAGGGTGCGAGCGTTGTCCGGATTTACTGGGCGTAAAGAGCTCGTAGGTGGTTTGTCGCGTCGTCTGTGAAATTCCGGGGCTTAACTCCGGGCGTGCAGGCGATACGGGCATAACTTGAGTGCTGTAGGGGTAACTGGAATTCCTGGTGTAGCGGTGGAATGCGCAGATATCAGGAGGAACACCGATGGCGAAGGCAGGTTACTGGGCAGTTACTGACGCTGAGGAGCGAAAGCATGGGTAGCGAACAGG
+
GGGGGGGGGGGGGGGGGGGGGGGGGGGGGGGGGGGGGGGGGGGGGGGFGGGGGGGGGGGGGGGGGGGGGGGGGGGGGGGGGGGGGGGGGGGGGGGGGGGGGGGGGGGGGGGGFGGGGGGGGGGGGGGGGGGGGGGGGGGGGGGGGGGGGGGGGGGGGGGGGGGGCFGGGGGGGGGGGGGGGGGGGDEGGGGGGGGGGGGGFFFFGGGGGGGFFFF#FFF#FFFFFFDFFCEFFFFFFFFFGFFFFGGFFFFFGGGFFGGGFGGGGGGEEEGFFD#FGGGCGF?8FGGGF?GFGGGGGGGGGGGGFEGGGGGGGGGGGGGGGGGGGGGGGGGGGGGGGGGGGGGGEGGGGGGGGGGGGGGGGGGGGGGGGGGGGGGGGGGGGGGGGGGGGGGGGGGGGGGGGGGGGGGGGGGGGG
@CGRNA2_271
TGGGGAATATTGCACAATGGGCGCAAGCCTGATGCAGCGACGCCGCGTGAGGGATGACGGCCTTCGGGTTGTAAACCTCTTTCAGCAGGGAAGAAGCGAAAGTGACGGTACCTGCAGAAGAAGCGCCGGCTAACTACGTGCCAGCAGCCGCGGTAATACGTAGGGCGCGAGCGTTGTCCGGAATTATTGGGCGTAAAGAGCTTGTAGGCGGTTTGTCGCGTCTGCTGTGAAAGCCCGGGGCTTAACCCCGGGTTTGCAGTGGGTACGGGCTAACTAGAGTGCAGTAGGGGAGACTGGAATTCCTGGTGTAGCGGTGAAATGCGCAGATATCAGGAGGAACACCAATGGCGAAGGCAGGTCTCTGGGCTGTAACTGACGCTGAGAAGCGAAAGCATGGGGAGCAAACAGG
+
D<FGGGGGGGGGGGGGGGGGGGGGGGGGGGGGGGGGGGGGGGGGGGGGGGGGGGGDGGGGGGGGGGGGGGGGGGGGGGGGGGGGGGCFGGGGGGGGGGGGGGGGGGGGGGGGGGGGGGGGGGGGGGGGGGGGGGGGGGGFFGGGGGGGGGGGGGGGGGGGGGGGGGGGGGGGGGGGGGGGGEEGGGGGCFGGGDGDGGFGFFFFGFGGGGGFFF@>?FFFFFFFFFFFFFAFDFFFFFGFGGCCDC<GGGFGGGGGGGGG#GGGGGGGGGGGGG#GGGGGGGGDFFGGGGGGGGGGGGGGGGFGGGGGGGGGGGGGGGGGGGGGGGGGGFGGGGGGGGGGGGGGGGGFAGGGGGFGGGGGGGGGGGGGGGGGGGGGGGGGGGGGGGGGGGGGGGGGGGGGGGGGGGGGG
@CGRNA2_272
TGGGGAATATTGCACAATGGGCGCAAGCCTGATGCAGCGACGCCGCGTGGGGGATGAAGGCCTTCGGGTTGTAAACTCCTTTCGCTACCGACGAAGCCCCTTGGGGTGACGGTAGGTGGAGAAGAAGCACCGGCTAACTACGTGCCAGCAGCCGCGGTAATACGTAGGGTGCGAGCGTTGTCCGGATTTACTGGGCGTAAAGAGCTCGTAGGTGGTTTGTCGCGTCGTCTGTGAAATTCCGGGGCTTAACTCCGGGCGTGCAGGCGATACGGGCATAACTTGAGTGCTGTAGGGGTAACTGGAATTCCTGGTGTAGAGGTGGAATGCGCAGATATCAGGAGGAACACCGATGGCGAAGGCAGGTTACTGGGCAGTTACTGACGCTGAGGAGCGAAAGCATGGGTAGCGAACAGG
+
GGGGGGGGGGGGGGGGGGGGGGGGGGGGGGCDGGGGGGGGGGGGFGGGGGGGEEFGGGGGGGGFGGGGGGGG9EGGFGGGGFGGGGCEGGDGGGGGGFCFFGGGGGGG7<FFCFGGGGCFGGGGFGFFFGGGDEFEGGGGGGFFFGGCFGGGGGGGGEE>C@CC:C8CG8BCE=*8:CEE#FFG=C#=#CG#GFCDDD<D3@CBFF6CD49B=4>EFFDFF>@E#30)0<?FFB47#FAFBF>BB#:BFB#FBFDB9GFDCC=>?FE9CCGGFB@FF??CFFDD?8==GGGGE=GGGDF9GE8=,+7FCDEAGE9>,FD=9GEE:>E>,EE,,9DGGGGGGGEGGGGGGF@GGFGGGGGGFGGGGGGGGGGFFF9GFEEGFCGGFFGGGGFCCGGGGFGFFAGDGGGGGGGGGG
@CGRNA2_273
TGGGGAATATTGCACAATGGGCGCAAGCCTGATGCAGCGACGCCGCGTGGGGGATGAAGGCCTTCGGGTTGTAAACTCCTTTCGCTACCGACGAAGCCCCTTGGGGTGACGGTAGGTGGAGAAGAAGCACCGGCTAACTACGTGCCAGCAGCCGCGGTAATACGTAGGGTGCGAGCGTTGTCCGGATTTACTGGGCGTAAAGAGCTCGTAGGTGGTTTGTCGCGTCGTCTGTGAAATTCCGGGGCTTAACTCCGGGCGTGCAGGCGATACGGGCATAACTTGAGTGCTGTAGGGGTAACTGGAATTCCTGGTGTAGCGGTGGAATGCGCAGATATCAGGAGGAACACCGATGGCGAAGGCAGGTTACTGGGCAGTTACTGACGCTGAGGAGCGAAAGCATGGGTAGCGAACAGG
+
GFGGGGGGGGGGGGGGGGGGGGGGGGGGGGGGGGGGGGGGGGGGGGGGGGGGGGGGGGGGGGGGGGGGGGGGGGGGGGGGGGGGGGGGGGGGGGGGGGGGGGGGGGGGGGGGGGGGGGGGGGGGGGGGGGGGGGGGGGGGGGGGGGGGG#GGGG#GGGGGGGGGGGGGGGDCEGGGGGGGGGGGGGGGGGGG#GGGGGFFFFGFGFFDDDGD?=<5@@FFF=<EBFFFFFFFFFFFFFEFGFFFF;GGGCFGGGGBDFFGGGGGGGGGGFGGGGFGGF?GGGFGGGGGGFEGGGGGGGGGGGFGGGGGGGGGGGGGGGGGGGGGGGGGGGGGGGGGGGGGGGGGGGGGGGGGGGGFGGGGGGGGGGGGGGGGGGGGGGGGGGGGGGGGGGGGGGGGGGGGGGGGGGGGGGGGGG
@CGRNA2_274
TGGGGAATATTGCACAATGGGCGCAAGCCTGATGCAGCGACGCCGCGTGGGGGATGAAGGCCTTCGGGTTGTAAACTCCTTTCGCTACCGACGAAGCCCCTTGGGGTGACGGTAGGTGGAGAAGAAGCACCGGCTAACTACGTGCCAGCAGCCGCGGTAATACGTAGGGTGCGAGCGTTGTCCGGATTTACTGGGCGTAAAGAGCTCGTAGGTGGTTTGTCGCGTCGTCTGTGAAATTCCGGGGCTTAACTCCGGGCGTGCAGGCGATACGGGCATAACTTGAGTGCTGTAGGGGTAACTGGAATTCCTGGTGTAGCGGTGGAATGCGCAGATATCAGGAGGAACACCGATGGCGAAGGCAGGTTACTGGGCAGTTACTGACGCTGAGGAGCGAAAGCATGGGTAGCGAACAGG
+
GGGGGGGGGGGGGGGGGGGGGGGGGGGGGGGFGGGGGGEFGGGGGGGGGGGGGGGGGGGGGGGGGGGGGGGGGGGGGGGGGGFGGGGEGGGGGGGGDCDGFCFGF:<EBFCFGGDCFGFGFGGGG7:CGGGG7ECGGGFGGGGGGG;FGFFFGGGGGEG>FCGGAFG>EGGGD5CEGEEFEEGGG8E><CGGFGGGCDGD4/#7CF#G3DDD#B>;FFEF=<F:B@E@>>?+7/F9BFFB?83>#C>;A3#C7GG>;;6BF?<CFF09@FD8E=C7+D?6FGGGGGGFGFGGGGFDD@,GGGGGFCGFCGGGGDGGEGGGGGGGGGGGFGGGGFGGGGGGGGGGGEGF?7CGGGGGGGGFBFF<F8GGGGGE<FFAGGGGGGGGGGGGFDGGGFFGGGGGGGGCGGGGGGGGGG
@CGRNA2_275
TGGGGAATATTGCACAATGGGCGCAAGCCTGATGCAGCGACGCCGCGTGGGGGATGAAGGCCTTCGGGTTGTAAACTCCTTTCGCTACCGACGAAGCCCCTTGGGGTGACGGTAGGTGGAGAAGAAGCACCGGCTAACTACGTGCCAGCAGCCGCGGTAATACGTGGGGTGCGAGCGTTGTCCGGATTTACTGGGCGTAAAGAGCTCGTAGGTGGTTTGTCGCGTCGTCTGTGAAATTCCGGGGCTTAACTCCGGGCGTGCAGGCGATACGGGCATAACTTGAGTGCTGTAGGGGTAACTGGAATTCCTGGTGTAGCGGTGGAATGCGCAGATATCAGGAGGAACACCGATGGCGAAGGCAGGTTACTGGGCAGTTACTGACGCTGAGGAGCGAAAGCATGGGTAGCGAACAGG
+
FEEGGGGGGDGGGGEFFFFGGGGGGEGGGGGGGGGGGGGGGGGGGGGGGGEGGGGGGGGGGGFFGFGGFFE:FGGG9FEGGFGFGGCFGGGGGGGGGGGDF8@FFGFFFGGGGGEGGFGGGGGGGGGGFGF@CG@EFFFGGDFFGFGGGGGG#G#GGEDG?CGE<*?CE?EE:5CCE:588?GEEGGEFFCCFGGGGDC<56#>DGF#>77>9F@=>FFFF@F@)>DFF?EAC@BFFFFFDAFGFGF>C>GGDGC9GF>:<CFGD@#DGGGD=6+CF9FD6FGFFGGGGGGGFFFDE;D;DEE8@GEFGGGGGECEEGGFEE8GGGGF;FC4;EGFGGGGGGF:GFEGGGDGGFGGGGGGFGGGGEFGGFGGGGGGGEGGGGGGGGGGGGGEGGGEGGGGGGFF@:CGGGGFGG
@CGRNA2_276
TGGGGAATATTGCACAATGGGCGCAAGCCTGATACAGCGACGCCGCGTGTGGGATGAAGGCCTTCGGGTTGTAAACTCCTTTCGCTACCGACGAAGCCCCTTGGGGTGACGGTAGGTGGAGAAGAAGCACCGGCTAACTACGTGCCAGCAGCCGCGGTAATACGTAGGGTGCGAGCGTTGTCCGTATTTACTGGGCGTACAGAGCTCGTAGGTGGTTTGTCGAGTCGTCTGTGAAATTCCGGGGCTTAACTCCGGGCGTGCAGGCGATACGGGCATAACATGAGTGCTGTAGGGGTAACTGGAAGTACTGGTGTAGCGGTGGAATGCGCAGATATCAGGAGGAACACCGATGGCGAAGGCAGGTTACTGGGCAGTTACTGACGCTGAGGAGCGACAGCATGGGTAGCGAACAGG
+
;C-@C,F@AFGCGAFGFG,@,ECF@C@EFGF@F,,:<EB+6CF7FG@8@4C=F8FDGF<,,4BF,B:FF7>+C@D9F5FFFFDFC?+@<++@>@CE>,3FGFDE<+@+D,:33*<<>:FFFG7,@,,,?:FC:FCF88<F7C@,:8B@88=8=EGE>B:ECFFGFGGE58***188CC=51@75*/2<CG7:**/97DD)0*0)*:**177DFF>7)77@#5#>6)7#*7>@?=*/9#:9.>FCA?*##+36<F#*@33<GCA6#DFC=@+66++:?6++=++CDA+++6++8@44,4,FD99C,9,,>,D@@++8+,F9E@=7@>7AFDE4,:,,CF<,C,F8,C?,B7,GFA9?9F4,AE<,@FC,8C9<,,,9E@868+,ECC,C8GFDC;,9F@F@E<F,FCC<;,9F@C
@CGRNA2_277
TGGGGAATATTGCACAATGGGCGCAAGCCTGATGCAGCGACGCCGCGTGGGGGATGAAGGCCTTCGGGTTGTAAACTCCTTTCGCTACCGACGAAGCCCCTTGGGGTGACGGTAGGTGGAGAAGAAGCACCGGCTAACTACGTGCCAGCAGCCGCGGTAATACGTAGGGTGCGAGCGTTGTCCGGATTTACTGGGCGTAAAGAGCTCGTAGGTGGTTTGTCGCGTCGTCTGTGAAATTCCGGGGCTTAACTCCGGGCGTGCAGGCGATACGGGCATAACTTGAGTGCTGTAGGGGTAACTGGAATTCCTGGTGTAGCGGTGGAATGCGCAGATATCAGGAGGAACACCGATGGCGAAGGCAGGTTACTGGGCAGTTACTGACGCTGAGGAGCGAAAGCATGGGTAGCGAACAGG
+
GGGGGGGGGGGGGGGGGGGGGGGGGGGGGGGGGGGGGGGGGGGGGGGFEGGGGGGGGGGGGGGGGGGGGGGGGGGGGGGGGGGGGGGGGGGGGGGGDFGGGGGGGGGGGGGGFGGGGFGGGGGGGGGGGGGGGGGGGGGGGGGGGGGGGGGGGGGGGDGGGGGGGGGEGGGGGGGGGGGGGGGGGDGEFGGGFGFGGCGDAFD;DGGDGGGFFFF>FFFF#FFFEFFFFFEFFFA=BFFFGFFGFGFGDDFGGDFFFFGGGGGGDGGGGGGGGFGGGGGGGGGGGGGGGGGGGDGGGFGGGGGGGGGGGGGGGGGGGGGGGGGGGGGGFGGGGGGGGGGGGGGGGGGGGGGGGGGGGGGGGGGGGGGGGGGGGGGGGGGGGGGGGGGGGFGGGGGGFGGGGGGGGGGGGGGGGG
@CGRNA2_278
TGGGGAATATTGGACAATGGGCGAAAGCCTGATCCAGCCATGCCGCGTGTGTGAAGAAGGCCTTCGGGTTGTAAAGCACTTTCAGTGAGGAAGAAAGCCTTGAGGCTAATACCCTCGAGGGAGGACATCACTCTCAGAAGAAGCACCGGCTAACTCCGTGCCAGCAGCCGCGGTAATACGGAGGGTGCGAGCGTTAATCGGAATTACTGGGCGTAAAGCGCGCGTAGGCGGCTTGATAAGCCGGTTGTGAAAGCCCCGGGCTCAACCTGGGAACGGCATCCGGAACTGTCAGGCTAGAGTGCAGGAGAGGAAGGTAGAATTCCCGGTGTAGCGGTGAAATGCGTAGAGATCGGGAGGAATACCAGTGGCGAAGGCGGCCTTCTGGACTGACACTGACGCTGAGGTGCGAAAGCGTGGGTAGCAAACAGG
+
GGGGGGGGGGGGGGGGGGGGGGGGGGGGGGGGGGGGGGGGGGGGGGGGGGGGGGGGGGGGGGGGGGGGGGGGGGGGGGGGGGGGGGGGGGGGGGGGGGGGGGGGGGGGGGGGGGGGGGGGGGGGGGGGGGGGGGGGGGGGGGGGGGGGGGGGGGGGGGGGGGGGGGGGGGGGGGGGGGGGGGGGGGGGGGGGGGGGCFGGFFGFGCGGGGGFFFFFFFFFFFFFFEBBFFFFFCEFF=AFB?>@FFFFFFFFBFBGFFFFGGFFFGGGGGFGGGGGGGDGEDGGGGGGGGGGGGFGGGGGGGGGGGGGFFGGGGGGGGGGDGGGGGGGGGGGGGGGGGGGGGGGGGGGGFGGGGGGGGGGGGGGGGGGGGGGGGGGGFGGCGFGGGGGGGGGGGGGGGGGGGGGGGGGGGGGGGGGGGGGGGGGGGGGG
@CGRNA2_279
TGGGGAATATTGCACAATGGGCGCAAGCCTGATGCAGCGACGCCGCGTGAGGGATGACGGCCTTCGGGTTGTAAACCTCTTTCAGCAGGGAAGAAGCGAAAGTGACGGTACCTGCAGAAGAAGCGCCGGCTAACTACGTGCCAGCAGCCGCGGTAATACGTAGGGCGCGAGCGTTGTCCGGAAGTATTGGGCGTAAAGAGCTTGTAGGCGGTTTGTCGCGTCTGCTGTGAAAGCCCGGGGCTTAACCCCGGGTTTGCAGTGGGTACGGGCTAACTAGAGTGCAGTAGGGGAGACTGGAATTCCGTGTGTAGCGGTGAAATGCGCAGATATCAGGAGGAACACCAATGGCGAAGGCAGGTCTCTGGGGTGTAAGTGGCGCTGAGAAGCGAAAGCATGGAGAGCAAACAGG
+
6-6CF7C@F,C<CFFFEF9@E8CFGFGFFF<,FFGF<8+@C7CB>FGGDF=AFCE7?<FCCFGGFC+=F7CFFFG<DFFD9E?8E9F<3FD@+3>FGFGGEE>>9CCC++87@9,5,,@7><>:>FGGGCC@FGG;C:2,;*;,=CC7BB88C::8CFGG+?FCCC88=EDEE:ECAE7=ECE*00+::657C)9*9*>C5@G?7FFGFGG>),0#/<=@9##FF=?F@FAFB:>3>>;8FCC;*9+C=?:+::E==6GD=++C@++,++,D8D@8F=@2++++8GD=8@4GF;9EC99+8+>+,FE@868B>C,9E7EFC8;,;E=C,C,,FA,GF?:,A:,E4,:?,?CFE8B5B,,C,6,+76,C;,C,,@8+6E@9D@GD:76AFE,C6,EC,,E9@;,6,,<<E
@CGRNA2_280
TGGGGAATATTGCACAATGGGCGCAAGCCTGATGCAGCGACGCCGCGTGGGGGATGAAGGCCTTCGGGTTGTAAACTCCTTTCGCTACCGACGAAGCCCCTTGGGGTGACGGTAGGTGGAGAAGAAGCACCGGCTAACTACGTGCCAGCAGCCGCGGTAATACGTAGGGTGCGAGCGTTGTCCGGATTTACTGGGCGTAAAGAGCTCGTAGGTGGTTTGTCGCGTCGTCTGTGAAATTCCGGGGCTTAACTCCGGGCGTGCAGGCGATACGGGCATAACTTGAGTGCTGTAGGGGTAACTGGAAGTCCTGGTGTAGCGGTGGAATGCGCAGATATCAGGAGGAACACCGATGGCGAAGGCAGGTTACTGGGCAGTTAATGACGCTGAGGAGCGAAAGCATGGGTAGCGAACAGG
+
CFGGG7@FFFGAF<FECFGF@FEGGGCGGGG,FFGGGGFFGGGGGGECG@FGG@FGGAGFFGGGGCGGFGGGG9<FFGGGGGGGCFFGGC@FE7::CBFGGG<FFEGCF:FFFCGEFCGC:D,:BEFCFGGGGGGEFGG9F@FGCGGGG7CFGGDE5EDEGG#FFCFCE#GGE=CCCEG8AFFG2<6AF53:FC<<799<8=2;<FGGGGGFFF;DF#EF#E#>@5@BFFFFFF;9@F*@>@>>F@F:G?<>D@;3#>9GE@>=>FFEC@DGGDFD=?6+6DCGGD6GGGGGD=GDFDGFGE>9++@@+FFCGECGG@GF@,>GGC8CGCGFEF9GGGGGGFDGF@FCGE@CF,FFGFF8GGDF@FGFFGFFFFGEC,FEFC<F9FFEFEECGGGGGFCDGGGGGGDGGGGGGG
@CGRNA2_281
TGGGGAATATTGCACAATGGGCGCAAGCCTGATGCAGCGACGCCGCGTGGGGGATGAAGGCCTTCGGGTTGTAAACTCCTTTCGCTACCGACGAAGCCCCTTGGGGTGACGGTAGGTGGAGAAGAAGCACCGGCTAACTACGTGCCAGCAGCCGCGGTAATACGTAGGGTGCGAGCGTTGTCCGGATTTACTGGGCGTAAAGAGCTCGTAGGTGGTTTGTCGCGTCGTCTGTGAAATTCCGGGGCTTAACTCCGGGCGTGCAGGCGATACGGGCATAACTTGAGTGCTGTAGGGGTAACTGGAATTCCTGGTGTAGCGGTGGAATGCGCAGATATCAGGAGGAACACCGATGGCGAAGGCAGGTTACTGGGCAGTTACTGACGCTGAGGAGCGAAAGCATGGGTAGCGAACAGG
+
GGGGGGGGGGGGGGGGGGGGGGGGGGGGGGGGGGGGGGGGGGGGGGGFGGGGGGGGGGGGGGGGGGGGGGGGGGGGGGGGGGGGGGGGGGGGGGGGGGGGGGGGGGGGGGGGGGGGGGGGGGGGGGGGGGGGGGGGGGGGGGGGGGGGGGGGGGGGG8EGGFGGGFGGGGGGGGGGGGGGGGGGG=EGGGGGGGGGGGDDFFGFGGGGGGGFFF?@FFFFFFFFFFEFFFFFFFFFFFFFDFFCFFGGDFCAFFF?C96GGDGGGGFGGEFFGGGGGGFFFGGGGGGGGFGGGEGGGGGGGFEGGCGGGGGGGGGGGGGGGGGGGGGFGGGGGGGGGGGGGGGGGGGGGGGGGGGGGGGGGGGGGGGGGGGGGGGGGGGGGGGGGGGGGGGGGGGGGGGGGGGGGGGGGGGGGG
@CGRNA2_282
TGGGGAATATTGCACAATGGGCGCAAGCCTGATGCAGCGACGCCGCGTGGGGGATGAAGGCCTTCGGGTTGTAAACTCCTTTCGCTACCGACGAAGCCCCTTGGGGTGACGGTAGGTGGAGAAGAAGCACCGGCTAACTACGTGCCAGCAGCCGCGGTAATACGTAGGGTGCGAGCGTTGTCCGGATTTACTGGGCGTAAAGAGCTCGTAGGTGGTTTGTCGCGTCGTCTGTGAAATTCCGGGGCTTAACTCCGGGGGTGCAGGCGATACGGGCATAACTTGAGTGCTGTAGGGGTAACTGGAATTCCTGGTGTAGCGGTGGAATGCGCAGATATCAGGAGGAACACCGATGGCGAAGGCAGGTTACTGGGCAGTTACTGACGCTGAGGAGCGAAAGCATGGGTAGCGAACAGG
+
GGGGGGGGGGGGGGGGGGGGGGGGGGGGGGGGGGGGGGGGGGGGGGGFGEGDGGGGGGGGGGGGGGDGFGGGGGGGGGGGGGGGGGGGGGGGGGGGGGFGFCFGGGGGFGGG>FGFGGGD<FGFCFFFGGGGGGGGGGGGGGGGGGGGGGGGGCEGGGGGGGGF#ECEGFG#GC=CGGGG##GGG#ECF#GGGFDFD#CCFFCFDFFCGGFFFFFD>FFFFFF><B@BFFF#7?FFFFDFGF?BF;FB94ADGGF@#C?D@DGGFC@9@>FDF,#GGGD=0?8D8CD==+CDGFGCCDAGFGGGGFBGFGF@C8EGEGGGGGEEGEEFFGGGGFGGGGGGGGFCECGGGGGGGGGGFGGGGFGF@GFFFGGGGGGGGGGGGGGGGGGGGGGEGGGFGGGGGGF@GGGGGGGGGG
@CGRNA2_283
TGGGGAATATTGCACAATGGGCGCAAGCCTGATGCAGCGACGCCGCGTGGGGGATGAAGGCCCTCGGGTTGTAAACTCCTTTCGCTACCGACGAAGCCCCTTGGGGTGACGGTAGGTGGAGAAGAAGCACCGGCTAACTACGTGCCAGCAGCCGCGGTAATACGTAGGGTGCGAGCGTTGTCCGGATTTACTGGGCGTAAAGAGCTCGTAGGTGGTTTGTCGCGTCGTCTGTGAAATTCCGGGGCTTAACTCCGGGCGTGCAGGCGATACGGGCATAACTTGAGTGCTGTAGGGGTAACTGGAATTCCTGGTGTAGCGGTGGAATGCGCAGATATCAGGAGGAACACCGATGGCGAAGGCAGGTTACTGGGCAGTTACTGACGCTGAGGAGCGAAAGCATGGGTAGCGAACAGG
+
FGFGGGGEFGGFGFGGCCFGCEGGGGGFFDG<FEFG9FGGGGGGGGC>FEGGG@FECGGFGGBFFG>FEFFCD9FDBEFAFGGGGGFGGGGEGGGDEFGGGGFGGD*>@>FF<FCCCGFFGFGGCF:AFG<FFGFCFC9<<C8BGGGGGG>=BE>CE>8*2AEC+2;CE#EEGDC8EE9:EFGGGDGDFG7:C<C:C#D>5FC777>DDDGDF?F8F6>49956)0505#4+9#;9?FAF#F?F?225;D@#7C?:+?##D?=E<>CC67GGFDGF=?+FGGGFFF=+GD?D88EE8GE9FFF@@@+EED8C4+6CGGF9EFECGEEAGGGGF9GGGGGGGGF?C4=ECDFEGGFEEFFGFGGGGGGGGGCCGGGGGGGEGDGGCGGEGGDEFGFFFE8F@GFGGGGFEFAGGF
@CGRNA2_284
TGGGGAATATTGCACAATGGGCGCAAGCCTGATGCAGCGACGCCGCGTGGGGGATGAAGGCCTTCGGGTTGTAAACTCCTTTCGCTACCGACGAAGCCCCTTGGGGTGACGGTAGGTGGAGAAGAAGCACCGGCTAACTACGTGCCAGCAGCCGCGGTAATACGTAGGGTGCGAGCGTTGTCCGGATTTACTGGGCGTAAAGAGCTCGTAGGTGGTTTGTCGCGTCGTCTGTGAAATTCCGGGGCTTAACTCCGGGCGTGCAGGCGATACGGGCATAACTTGAGTGCTGTAGGGGTAACTGGAATTCCTGGTGTAGCGGTGGAATGCGCAGATATCAGGAGGAACACCGATGGCGAAGGCAGGTTACTGGGCAGTTACTGACGCTGAGGAGCGAAAGCATGGGTAGCGAACAGG
+
GGGGGGGGGGGGGGGGGGGGFFCGGGGGGGGFGGGGGGGEFGGGGGGFGGGGGGGGGGGGGGGGGGGGGGGGGGGGGGGGGGGGGGGGGGGGGGGGGGGGGGGGGGGGGGGGGGGGGFFFGGGGGGGGGGGGEDGGGGGGGGG8FGGGGGEG#GGGGGGG#GGGGCGGGGGGEEG###GGG#GGGDGEGGGG1><CGG<C:F1BDFGGGGGFFFFFFFFFFF;BDEEFFFFCFFFFFFFFGFFC>@?BFFFFDGGEFGFGEDGE9FD>CGGGGD#DDFGFGGGGGGGGGGGGGGFGGFFGGGGGGGDFCDEEGGGGGGGGFGDGGGGGFGGGGGGGGGGGGGGGGGGGGGGGGGGGGGDDGGGGGGGGGED<GGGGGEEGGEGGGGGGGGGGGGGGGGGGGGGGGGGGGGGGGG
@CGRNA2_285
TGGGGAATATTGCACAATGGGCGCAAGCCTGATGCAGCGACGCCGCGTGGGGGATGAAGGCCTTCGGGTTGTAAACTCCTTTCGCTACCGACGAAGCCCCTTGGGGTGACGGTAGGTGGAGAAGAAGCACCGGCTAACTACGTGCCAGCAGCCGCGGTAATACGTAGGGTGCGAGCGTTGTCCGGATTTACTGGGCGTAAAGAGCTCGTAGGTGGTTTGTCGCGTCGTCTGTGAAATTCCGGGGCTTAACTCCGGGCGTGCAGGCGATACGGGCATAACTTGAGTGCTGTAGGGGTAACTGGAATTCCTGGTGTAGCGGTGGAATGCGCAGATATCAGGAGGAACACCGATGGCGAAGGCAGGTTACTGGGCAGTTACTGACGCTGAGGAGCGAAAGCATGGGTAGCGAACAGG
+
GE-CFEGFGGGGGGGCGGGGGGGGDGGGGGGGGGGGGG7:CFGGGGGFGGGGGCGGGGGGGGGGGGEGFGGGDGGGFGGGFGGGGGEGGGGGGGGGGGGGFF@CGGGGFGGGFGGGGGGGGGFGGGGFGGGGGFEGGGGGGGGGGGGGGGGGG#GGGE:CFGFGGGCEGGECGEE#GG#C;FGGGGCEF?FDGGGGGGGD@=F>CFFDFGGDF@FFFFFFFFFFF@@5BC?FFFFFEBFFGFFGF=B9<A2GDGGFGGGFFCDCBCGGC90+89FFGGF?GGGGFFGGGGGGGFGFCEAGGGGGFFDGGGGFE@CGGGGFEGGGGGGGGGGGFCFGGGFGGGGGGGGGGGGGGCFGGGGGGGFFDFE@GGGGGGGGEEGGGGGFFGFFFGGGGFFFFFGGGGGDGGGGGGGGGG
@CGRNA2_286
TGGGGAATATTGCACAATGGGCGCAAGCCTGATGCAGCGACGCCGCGTGGGGGATGAAGGCCTTCGGGTTGTAAACTCCTTTCGCTACCGACGAAGCCCCTTGGGGTGACGGTAGGTGGAGAAGAAGCACCGGCTAACTACGTGCCAGCAGCCGCGGTAATACGTAGGGCGCGAGCGTTGTCCGGAATTATTGGGCGTAAAGAGCTTGTAGGCGGTTTGTCGCGTCTGCTGTGAAAGCCCGGGGCTTAACCCCGGGTTTGCAGTGGGTACGGGCTAACTAGAGTGCAGTAGGGGAGACTGGAATTCCTGGTGTAGCGGTGAAATGCGCAGATATCAGGAGGAACACCAATGGCGAAGGCAGGTCTCTGGGCTGTAACTGACGCTGAGAAGCGAAAGCATGGGGAGCAAACAGG
+
GFGGGGGGGGGGGEGFCGGGGGGGGGGGGGG<FGGGGGGDGFGGGGGGGGGGGGGGGGGGGGGFGGGGGGGGGFGFGGGGGGGGGEFGGEFGCGGGGGGGGGGGGGGGFGGGGGGGGGGCF7FCFGGGGGGGDGGDFGGGGGGGGGGGG#GG#GGEGGGG#GGGG?F;EGGDE#GGGGGG#FF5E;5CE?FFFFGGGG>CFFCBCGBFGGGFFFEB9<BFFFFFBEFFBB:#FFFBFFFGFFFBBFBGCDAFFFDFFFF?=GGGGGGCEDGGFEC===?DCGGFFFGD6GDFGGFFDFDGGGGB7EGCGGGECCGGGGFGGGE@GEGDFGGGEFGGGGGGGGGGFA<DC7GGGGGFGF8GGF?GCDGGGGFGGGGGGDGGGGEFGDGGGGFGGGGDGGGGGGGGGGGGGFFGG
@CGRNA2_287
TGGGGAATATTGCACAATGGGCGCAAGCCTGATGCAGCGACGCCGCGTGGGGGATGAAGGCCTTCGGGTTGTAAACTCCTTTCGCTACCGACGAAGCCCCTTGGGGTGACGGTAGGTGGAGAAGAAGCACCGGCTAACTACGTGCCAGCAGCCGCGGTAATACGTAGGGTGCGAGCGTTGTCCGGATTTACTGGGCGTAAAGAGCTCGTAGGTGGTTTGTCGCGTCGTCTGTGAAATTCCGGGGCTTAACTCCGGGCGTGCAGGCGATACGGGCATAACTTGAGTGCTGTAGGGGTAACTGGAATTCCTGGTGTAGCGGTGGAATGCGCAGATATCAGGAGGAACACCGATGGCGAAGGCAGGTTACTGGGCAGTTACTGACGCTGAGGAGCGAAAGCATGGGTAGCGAACAGG
+
GGGGGGGGGFGGGGGGGGGGGGGFGGGGGGGGGGGGGGGGGGGGGGGFGEGGGGGGGGGGGGGGGGGGGGGGGGGGGGGGGGGGGGGGGGEGGGGFGCFGGGGGGGGEGGGEEGGGGGGGGFGGGGGGGGGGGGGGGGGGGDFFGGGGGGGGCGGGGEDGGGGG9CFGGGGGGGD#GEGGGGGGG#C>AFFFGGGGGGGDFFCFGGFGGGGF=@<:>FEFFFFBFFFFFFB7FFBFFFFFGFC>BBBFDGGGGGFFGGGGGGGGGFGGGGGGGGFCGGGFFGGGGGGGGGGGFCGFGGGGGGGGGGGGFEGGGGGGGGGGGGGGGGGGEGEF9GGGGGGGGGGGGFGGGGGGGGGGGGGFGGGGGGGFGGGGGGGGGGGGGGGGGFCGGGGGGGGGFGGFGGGGGGGGGGGGGG
@CGRNA2_288
TGATGAATCAAGTGATTGGGTTCCTGCCACTGAGGTGGGAGTTCCTGCTCCTGACTTTAGCCCTTGCCCATCCCTAAATGCTGTAGACATTGACATTTGGGGAATCAGTGGATAGAATCTCTCCACCACCACCCCCTCTCCCTGCCTTAAGTTAATGCTGATATCCCCAGGTGGATATGATACCATTTGATGAAATAAAGGAACACTAGAGGAGCAGCAGGTTAGGGAGCAGAAGAGTTGAGATGGACAGCATATAGGAGAGCACTTCAAAAATTTCACAGAAAGCAGAATTAAAAGATAAGTTTACTTTGGCGCAAAAGTTGTTGGAAATCCATGCACAGTTTTTTCACAATGCACATTTTCTTTGAACT
+
GGGFGGGGGGGGGGCFGGGGGGGGGGGGGGGGGGGGGGGGGGGGGGGGFGGGGGGGGGGGGGGGGGGGGGGGGGGGGGGGGGGGGGGGGGDGGGGGGGGGGGGGGGGGGGGGGGGGG##FGGGGGGGGGGGGGGGGGGGGGGGGGGGGGGGGGGGGGGGGGGGGGGGGGGGGFFFGGGGGGGGGGGGGGGGGGGGGGGGGGFGFGGGGGGGGFGGGGGGGGGF8GGGGFGGGGGGGGDGGGGGGGGGGGGGGFFFFGGGGGGGGGGGGGGGGGG#FFGGGGGFGGGGGGGGGGGGGGGGGGGGGGFGGGGGGGGGGGGGGGGGGGGGGFDGGGGGGGGGFFCGGGGGGGGGFAGGGGGGGGGGGGGGGGGG
@CGRNA2_289
TGGGGAATATTGCACAATGGGCGCAAGCCTGATGCAGCGACGCCGCGTGAGGGATGACGGCCTTCGGGTTGTAAACCTCTTTCAGCAGGGAAGAAGCGAAAGTGACGGTACCTGCAGAAGAAGCGCCGGCTAACTACGTGCCAGCAGCCGCGGTAATACGTAGGGCGCGAGCGTTGTCCGGAATTATCGGGCGTAAAGAGCTTGTAGGCGGTTTGTCGCGTCTGCTGTGAAAGCCCGGGGCTTAACCCCGGGTTTGCAGTGGGTACGGGCTAACTAGAGTGCAGTAGGGGAGACTGGAATTCCTGGTGTAGCGGTGAAATGCGCAGATATCAGGAGGAACACCAATGGCGAAGGCAGGTCTCTGGGCTGTAACTGACGCTGAGAAGCGAAAGCATGGGGAGCAAACAGG
+
GGGGGGGGGGGGGGGGGGGGGGGGGGDGGGGFGGGGGGGGGGGGGGGGGGGEGDGGGGGGGGGGGGGGCGGGGFGGGGGGGGGGGGGGGGGGGGGCFGGGGGFGCFFGG@BFE,FGGGGGCFFGGGGGGGGGGGGGGEGDGGGGGGCFGCGGECEGGGGGBBFCCGGGGGGGGGG>EGGGGGECFGGGGGGGGDGG5CFFF?FFGFGGGGDFB@@:F@B@:D8@FFFFFFFFFFFGFFGFGGGGFFBCDGFFGGGGGGGGGGGGGGGGGGGFDG#GGGGGGGGGGGGGGGGGFDGFAF8GFGGGGGFGGGGGGGGFCECGGGGGGGFFGGGGGFFGGGGGGGGGGGGGGGGGGGGGGGGGGGGGGGGGGGGGGGGGGGGGGGGGGGGGGGGGGGGGGGGGGGGGGGGGG
@CGRNA2_290
TGGGGAATATTGCACAATGGGCGCAAGCCTGATGCAGCGACGCCGCGTGGGGGATGAAGGCCTTCGGGTTGTAAACTCCTTTCGCTACCGACGAAGCCCCTTGGGGTGACGGTAGGTGGAGAAGAAGCACCGGCTAACTACGTGCCAGCAGCCGCGGTAATACGTAGGGTGCGAGCGTTGTCCGGATTTACTGGGCGTAAAGAGCTCGTAGGTGGTTTGTCGCGTCGTCTGTGAAATTCCGGGGCTTAACTCCGGGCGTGCAGGCGATACGGGCATAACTTGAGTGCTGTAGGGGTAACTGGAATTCCTGGTGTAGCGGTGGAATGCGCAGATATCAGGAGGAACACCGATGGCGAAGGCAGGTTACTGGGCAGTTACTGACGCTGAGGAGCGAAAGCATGGGTAGCGAACAGG
+
FFGGGGGGGGGGGGGGGGGGGGGGGGFGGGGGGGGGGGGGGGGGGGGGGGEGGGGGGGGGGGGGGGGGGGGGGGGGGGGGGG,C@FGGGGGGGGGGGGGDGGGGGGGGGGGGBEGGGGGGGGFGGGGGGGGGGGGDGGGGGGGCFGGFGGG#GG#GGGGGFFGGFFGGGEEGGGGGGGFCCFGGGCEEGGGGFD4?A>DDFFGFGGGGDDGFF@FBFFBF;@9B@@FFEEE>FCF?>EFFGFFF>GGC9<9GGGFED6GGGGGGDGGGEGFGGGGGGGGGGGGGGGGGGGGGGGGGGFGGGFFGGGGGGGGGGGGGGGGGGGGGGGDGGGGGGFFGGGGGGGGGGGGGGGGGGGGGGGGGGGGGGGGGGGGGGGGGGGGGGFFCCGGGGGGGGGGGGGGGGGGGGGGGGGGGGG
@CGRNA2_291
TGGGGAATATTGCACAATGGGCGCAAGCCTGATGCAGCGACGCCGCGTGAGGGATGACGGCCTTCGGGTTGTAAACCTCTTTCAGCAGGGAAGAAGCGAAAGTGACGGTACCTGCAGAAGAAGCGCCGGCTAACTACGTGCCAGCAGCCGCGGTAATACGTAGGGCGCGAGCGTTGTCCGGAATTATTGGGCGTAAAGAGCTTGTAGGCGGTTTGTCGCGTCTGCTGTGAAAGCCCGGGGCTTAACCCCGGGTTTGCAGTGGGTACGGGCTAACTAGAGTGCAGTAGGGGAGACTGGAATTCCTGGTGTAGCGGTGAAATGCGCAGATATCAGGAGGAACACCAATGGCGAAGGCAGGTCTCTGGGCTGTAACTGACGCTGAGAAGCGAAAGCATGGGGAGCAAACAGG
+
GGGGGGGGGGGGGGGGGGGGGGGGGGGGGGGGGGGGGGGGGGGGGGGGGGGGGGGGGGGGGGGGGGGGGGGGGGGGGGGGGGGGGGGGGGGGGGGGGGGGGGGGGGGGGGGGGGGGGGGGGGGGGGGGGGGGGGGGGGGGGGGGGGGGGG#GGGGGGGGGGFEGGGGGG#GGGGGGGFFFEEGCECFGGGGGGGGGFFFGFFF@FCGGGGGFFFFFFFFFD=AFFFFFFFFFFDAGDFGFGGGGDFDD>GFGC?8GGGGGGGGGGGGGGFFGFFGGGGGGGGGGGGGGGFCFDGGGGGGFFGGGGGGGGGGGGGGGGGGGGGGGGGGGGGGGGGGGGGGGGGGGGGGGGGGGGGGGGGGGGGGGGGGGGGGGGGGGGGGGGGGGGGGGGGGGGGGGGGGGGGGGGGGGG
@CGRNA2_292
TGGGGAATATTGCACAATGGGCGCAAGCCTGATGCAGCGACGCCGCGTGGGGGATGAAGGCCTTCGGGTTGTAAACTCCTTTCGCTACCGACGAAGCCCCTTGGGGTGACGGTAGGTGGAGAAGAAGCACCGGCTAACTACGTGCCAGCAGCCGCGGTAATACGTAGGGTGCGAGCGTTGTCCGGATTTACTGGGCGTAAAGAGCTCGTAGGTGGTTTGTCGCGTCGTCTGTGAAATTCCGGGGCTTAACTCCGGGCGTGCAGGCGATACGGGCATAACTTGAGTGCTGTAGGGGTAACTGGAATTCCTGGTGTAGCGGTGGAATGCGCAGATATCAGGAGGAACACCGATGGCGAAGGCAGGTTACTGGGCAGTTACTGACGCTGAGGAGCGAAAGCATGGGTAGCGAACAGG
+
GGGGGGGGGGGGGGGGGGGGGGGGGGGGGGGGGGGGGGGGGGGGGGGCFGGGGDDGGGGGGGGGGGGGFGGGGGGGGGGGGGGGGGGGGGGGGGGGGEGEFGGGGGGGGGGGGGGGGGGGGGGGGGGGGGGGGGGGGGGGGGGGGGGGGGGGGGGGGEGGG#GGCGGGGGGG#GGGGEGGGGGGEGGG?FGFGGGGGGGGFF#FFGGGCDFEF?D;>>:FFFFF;>B7>FCFF@*?FFBFFB>GFFGFGDGCCFFFFGGGGCCFGGGGGGGGGGGGGGGGGGGGGGDGGGGGGGFGGGGGGGGGGGGFFGFFGGGGGGGGFGGGGGGGGGGFGFGGGGGGGGGGGGGGGGGGGGGGGGGGGGGGGGGGGGGGGGGGGGGGGGGGGGGGGGGGGGGGGFFGGGGGGGGGGGGGGG
@CGRNA2_293
TGGGGAATATTGCACAATGGGCGCAAGCCTGATGCAGCGACGCCGCGTGAGGGATGACGGCCTTCGGGTTGTAAACCTCTTTCAGCAGGGAAGAAGCGAAAGTGACGGTACCTGCAGAAGAAGCGCCGGCTAACTACGTGCCAGCAGCCGCGGTAATACGTAGGGCGCGAGCGTTGTCCGGAATTATTGGGCGTAAAGAGCTTGTAGGCGGTTTGTCGCGTCTGCTGTGAAAGCCCGGGGCTTAACCCCGGGTTTGCAGTGGGTACGGGCTAACTAGAGTGCAGTAGGGGAGACTGGAATTCCTGGTGTAGCGGTGAAATGCGCAGATATCAGGAGGAACACCAATGGCGAAGGCAGGTCTCTGGGCTGTAACTGACGCTGAGAAGCGAAAGCATGGGGAGCAAACAGG
+
GGGGGGGGGGGGGGGGGGGGGGGGGGGGGGGGGGGGGGGGGGGGGGGGGGGGGGGGGGGGGGGGGGGGGGGGGGGGGGGGGGGGGGGGGGGGGGGGGGGGGGGGGGGGGGGGGGGGGGGGGGGGGGGGGGGGGGGGGGGGGGGGGGGGGGGGGGGGGGGGGGGGGGGGGGGGGEEGGGGGGFFFGGGGGGGGGGGGGGGGFFFFGGGGGGGFBEFFFFFFFFFFFFFFFFFFFFFGFFFFGGGGGGGGGGFGGGGGGGGGFGGDGGGGGGGGGG#GGGGGGGGGGGGGGGGGGGGGGGFGGGGGGGGGGGGGGGGGGGGGGGGGGGGGGGGGGGGGGGGGGGGGGGGGGGGGGGGGGGGGGGGGGGGGGGGGGGGGGGGGGGGGGGGGGGGGGGGGGGGGGGGGGGGGG
@CGRNA2_294
TGGGGAATATTGCACAATGGGCGCAAGCCTGATGCAGCGACGCCGCGTGAGGGATGACGGCCTTCGGGTTGTAAACCTCTTTCAGCAGGGAAGAAGCGAAAGTGACGGTACCTGCAGAAGAAGCGCCGGCTAACTACGTGCCAGCAGCCGCGGTAATACGTAGGGCGCGAGCGTTGTCCGGAATTATTGGGCGTAAAGAGCTTGTAGGCGGTTTGTCGCGTCTGCTGTGAAAGCCCGGGGCTTAACCCCGGGTTTGCAGTGGGTACGGGCTAACTAGAGTGCAGTAGGGGAGACTGGAATTCCTGGTGTAGCGGTGAAATGCGCAGATATCAGGAGGAACACCAATGGCGAAGGCAGGTCTCTGGGCTGTAACTGACGCTGAGAAGCGAAAGCATGGGGAGCAAACAGG
+
FGGGGGGGGGGGGGGGGGGGGGGGGGGGGGGGGGGGGGGGGGGGGGGGGGGGGGGGGGGGGGGGGGGGGGGGGGGGGGGGGGGGGGGGGGGGGGGGGGGGGGGGGGGGGGGGGGGGGGGGGGGGGGGGGGGGGGGGGGGGGGGGGGGGGG#GGGGGGGGGGGGGG#GGG#GGGGGGGGGGGCGGFGGGGGGGGGGGGG#GFFGFGG>FDGG>DFFFB@FFFF>FFEFFFAAFFFFGFFGFBGGGGDFFGGFFCFGGGGGGGGGGGGFFGGGGGGGGGFGGGGGGGGGGGGGGFGGGGFGDGGGGGGGGGGGGGGGGGGGGGGGGGGFCGGGGGGGGGGGGGGGGGGGGGGGGGGGGGGGGFGGGGGGGGGGGGGGGGGGGGGGGGGGGGGGGGGGGGGGGGGGGGGGGG
@CGRNA2_295
TGGGGAATATTGCACAATGGGCGCAAGCCTGATGCAGCGACGCCGCGTGGGGGATGAAGGCCTTCGGGTTGTAAACTCCTTTCGCTACCGACGAAGCCCCTTGGGGTGACGGTAGGTGGAGAAGAAGCACCGGCTAACTACGTGCCAGCAGCCGCGGTAATACGTAGGGTGCGAGCGTTGTCCGGATTTACTGGGCGTAAAGAGCTCGTAGGTGGTTTGTCGCGTCGTCTGTGAAATTCCGGGGCTTAACTCCGGGCGTGCAGGCGATACGGGCATAACTTGAGTGCTGTAGGGGTAACTGGAATTCCTGGTGTAGCGGTGGAATGCGCAGATATCAGGAGGAACACCGATGGCGAAGGCAGGTTACTGGGCAGTTACTGACGCTGAGGAGCGAAAGCATGGGTAGCGAACAGG
+
GGGGGGGGGGGGGGGGGGGGGGGGGGGGGGGGGGGGGGGGGGGGGGGGGGGGGGGGGGGGGGGGGGGGGGGGGGGGGGGGGGGGGGGGGGGGGGGGGGGGGGGGGGFGGGGGGGGGGGGGGGGGGGGGGGGGGGGGGGGGGGGFGGGGGGGGGGGGGEEGGGGGGGGGGFEGGGGGGGDEEFFGGGGGGGGGGG75<7DDFFGFGGGGCCF@FFFD>FFFFFFFFFFFFFFFFFFFFFEFFFFGFFGGDFBFGGGEGFCGGGGGGGGGGGGGGGGGGGFFGGGGGGGGGGGGGGGFGGGGGGFGGGGGGGGGGGGGGGGGGGGGGGGGGGGGGGGGGGGGGGGGGGGGGGGGGGGGGGGGGGGGGGGGGGGGGGGGGGGGGGFEDGGGGGGGGGGGGGGGGGGGGGGGGGGGGG
@CGRNA2_296
TGGGGAATATTGCACAATGGGCGCAAGCCTGATGCAGCGACGCCGCGTGGGGGATGAAGGCCTTCGGGTTGTAAACTCCTTTCGCTACCGACGAAGCCCCTTGGGGTGACGGTAGGTGGAGAAGAAGCACCGGCTAACTACGTGCCAGCAGCCGCGGTAATACGTAGGGTGCGAGCGTTGTCCGGATTTACTGGGCGTAAAGAGCTCGTAGGTGGTTTGTCGCGTCGTCTGTGAAATTCCGGGGCTTAACTCCGGGCGTGCAGGCGATACGGGCATAACTTGAGTGCTGTAGGGGTAACTGGAATTCCTGGTGTAGCGGTGGAATGCGCAGATATCAGGAGGAACACCGATGGCGAAGGCAGGTTACTGGGCAGTTACTGACGCTGAGGAGCGAAAGCATGGGTAGCGAACAGG
+
GGGGGGGGGGGGGGGGGGGGGGGGGGGGGGGGGGGGGGGGGGGGGGGGGGGGGGGGGGGGGGGGGGGGGGGGGGGGGGGGGGGGGGGGGGGGGGGGGGGGGGGGGGGGGGGGGGGGGGGGGGGGGGGGGGGGGGGGGGGGGGGGG#GGGGGGGGGGGGGGGGGGGGGGGGGGGGGGGGGGGGGGGCGGGGGGGFGGGGGGFFGFGGGGGDFEFFF@FFFFFFFFFFFFFFFFFFFFFFFFGFFGFGGGGGGFGGGFGGGGGGGGFFEDEGGFGCGGGGFFGGFGGGFGGGGGGGGGGGGGGGGGGGGFGGGGGGGGGGGGGFDGGGGGGGGGGGGGGGGGGGGGGGGGGGGGGGGGGGGGGGGGGGGGGGGGGGGGGGGGGGGGGGGGGGGGGGGGGGGGGGGGGGGGGGGGGG
@CGRNA2_297
TGGGGAATATTGCACAATGGGCGCAAGCCTGATGCAGCGACGCCGCGTGGGGGATGAAGGCCTTCGGGTTGTAAACTCCTTTCGCTACCGACGAAGCCCCTTGGGGTGACGGTAGGTGGAGAAGAAGCACCGGCTAACTACGTGCCAGCAGCCGCGGTAATACGTAGGGTGCGAGCGTTGTCCGGATTTACTGGGCGTAAAGAGCTCGTAGGTGGTTTGTCGCGTCGTCTGTGAAATTCCGGGGCTTAACTCCGGGCGTGCAGGCGATACGGGCATAACTTGAGTGCTGTAGGGGTAACTGGAATTCCTGGTGTAGCGGTGGAATGCGCAGATATCAGGAGGAACACCGATGGCGAAGGCAGGTTACTGGGCAGTTACTGACGCTGAGGAGCGAAAGCATGGGTAGCGAACAGG
+
GGGGGGGGGGGGGGGGGGGGGGGGGGGGGGGGGGGGGGGGGGGGGGGFGGGDGGGGGGGGGGGGGGGGGGGGGGGGGGGGGGGGGGGGGGGGGGGGGGGGGGGGGGGDFGGGGGGGGGGGGGGGGGGGGGGGGGGGGGGGGGGGGGFGGGGG#GGGGFGE#GGGFFGDGGGGG#GGGGGGGGGGGGGGGGGGFDDGDGDDFFGFGGGGDGGFFFF@@>DFFFF@@DFFFC@9FFFFAFFFGFFFFGGFAAAFFGGFFGGEDGGGGGGFC=8?F=FCE?CGGFGGGGGFGGGGFEGGGGFGGGGGGCFGGGGGGGGGC@FEEFCGGGGGGGGGGGGGGGGGGFGGGGGGGGGGGGGGGGGGGGGGGGGGGGGGGGGGGGGGGGGFFGGGGFEGGGGGGGGGGGGGGGGGGGGGGG
@CGRNA2_298
TGGGGAATATTGCACAATGGGCGCAAGCCTGATGCAGCGACGCCGCGTGGGGGATGAAGGCCTTCGGGTTGTAAACTCCTTTCGCTACCGACGAAGCCCCTTGGGGTGACGGTAGGTGGAGAAGAAGCACCGGCTAACTACGTGCCAGCAGCCGCGGTAATACGTAGGGTGCGAGCGTTGTCCGGATTTACTGGGCGTAAAGAGCTCGTAGGTGGTTTGTCGCGTCGTCTGGGAAATTCCGGGGCTTAACTCCGGGCGTGCAGGCGATACGGGCATAACTTGAGTGCTGTAGGGGTAACTGGAATTCCTGGTGTAGCGGTGGAATGCGCAGATATCAGGAGGAACACCGATGGCGAAGGCAGGTTACTGGGCAGTTACTGACGCTGAGGAGCGAAAGCATGGGTAGCGAACAGG
+
GGGGGGGGGGGGGGGGGGGGGGGGGGEGGGGDGGGGGGGEGGGGGGGFGGGGGGGGGGGGGGGGGGGGGGGGFFGGGGFFGFGGGGGGGGGGGGGGGGFGGDFGGGGGGEFFGGGGGGCFGGGGGGGGGFGGDGFGGGGGGGGGGFGGGGGFCEGGGGGGGGGGCFGGGE8EECEGGGGCGGGGGGGGGGGGG#F:DD<DFFGF#GGDCDGEFFFFFFEF=>>DEDF/5@>#FFAF49>FCB6FCFFFDDBGGGF>DD6E@CB>>FD>@+GFGDFD==8+F??D8GGGGCDFFDEFE=FFGGGEEDFGGFFEGC+EEFF,EGGGDGEFEFFDGFFFGGGEGGGGGFEGGEDGGDGGGGGGGGGGCF8GGGGFFGGGGGGGGGGGGGEE@@GGGGGGEECFGGGGGGGGGGGGGG
@CGRNA2_299
TGGGGAATATTGCACAATGGGCGCAAGCCTGATGCAGCGACGCCGCGTGAGGGATGACGGCCTTCGGGTTGTAAACCTCTTTCAGCAGGGAAGAAGCGAAAGTGACGGTACCTGCAGAAGAAGCGCCGGCTAACTACGTGCCAGCAGCCGCGGTAATACGTAGGGCGCGAGCGTTGTCCGGAATTATTGGGCGTAAAGAGCTTGTAGGCGGTTTGTCGCGTCTGCTGTGAAAGCCCGGGGCTTAACCCCGGGTTTGCAGTGGGTACGGGCTAACTAGAGTGCAGTAGGGGAGACTGGAATTCCTGGTGTAGCGGTGAAATGCGCAGATATCAGGAGGAACACCAATGGCGAAGGCAGGTCTCTGGGCTGTAACTGACGCTGAGAAGCGAAAGCATGGGGAGCAAACAGG
+
GGGGGGGGGGGGGGGGGGGGGGGGGGGGGGGGGGGGGGGGGGGGGGGGGGGGGGGGGGGGGGGGGGGGGGGGGGGGGGGGGGGGGGGGGGGGGGGGGGGGGGGGGGGGGGEGGGFGGCFGGGGGGGGGGGGGGGGGGGGGGGGGGGGGGGGGGGGGGGGGGGGGGGGGGGGGGGGGGGGGG=EGGGGGFGGGGGG<?>#DFFGFGGFGGGG8<>DFFBFEEEFFFFFFFFFFFFFGFFGFFFCFFFFFGGFFFFFFFGGCGGGEE8?FFGFFD8#GGGGGGGGGGGGFFFGGGGCGGGFGGEGGGGGGGGGGGGGGFEDGGGGGGGFFAFGGGGGGFEGGFCGGGGGFGGGGGGGGGGGGFGGGGGDGGGGGGGGGGGFFGFGGGGGGGGGFFGGGGGGGGGGGGGGGG
@CGRNA2_300
TGGGGAATATTGCACAATGGGCGCAAGCCTGATGCAGCGACGCCGCGTGGGGGATGAAGGCCTTCGGGTTGTAAACTCCTTTCGCTACCGACGAAGCCCCTTGGGGTGACGGTAGGTGGAGAAGAAGCACCGGCTAACTACGTGCCAGCAGCCGCGGTAATACGTAGGGTGCGAGCGTTGTCCGGATTTACTGGGCGTAAAGAGCTCGTAGGTGGTTTGTCGCGTCGTCTGTGAAATTCCGGGGCTTAACTCCGGGCGTGCAGGCGATACGGGCATAACTTGAGTGCTGTAGGGGTAACTGGAATTCCTGGTGTAGCGGTGGAATGCGCAGATATCAGGAGGAACACCGATGGCGAAGGCAGGTTACTGGGCAGTTACTGACGCTGAGGAGCGAAAGCATGGGTAGCGAACAGG
+
GGGGGGGGGGGGGGGGGGGGGGGGGGGGGGGGGGGGGGGGGGGGGGGGGGGGGGGGGGGGGGGGGGGGGGGGGGGGGGGGGGGGGGGGGGGGGGGGGGGGGGGGGGGGGGGGGGGGGGGGGGGGFGGGGGGGGGGGGGGGGGGGGGGGGGGGGGGGGGGGGG#GGGGEGGGG#GGGEGGGGGGGGGGGGGGGGGGGGGGGFFGFGGGGGGGFFFFFF#FFFFFFFFFFF??FFFFFFFFFGFFGFGGFCDFFFGGEFGFGECDFGGGGGGGGGG#GGGGGGGGGGGGGGFGGGGGDGGGGFGGGFGGGDGGGGGGGGGGGGGGGGGGGGGGGGGGGGGGGGGGGGGGGGGGGGGGGGGGGGGGGGGGGGGGGGGGGGGGGGGGGGGGGGGGGGGGGGGGGGGGGGGGGGGGGGG
@CGRNA2_301
TGGGGAATATTGCACAATGGGCGCAAGCCTGATGCAGCGACGCCGCGTGGGGGATGAAGGCCTTCGGGTTGTAAACTCCTTTCGCTACCGACGAAGCCCCTTGGGGTGACGGTAGGTGGAGAAGAAGCACCGGCTAACTACGTGCCAGCAGCCGCGGTAATACGTAGGGTGCGAGCGTTGTCCGGATTTACTGGGCGTAAAGAGCTCGTAGGTGGTTTGTCGCGTCGTCTGTGAAATTCCGGGGCTTAACTCCGGGCGTGCAGGCGATACGGGCATAACTTGAGTGCTGTAGGGGTAACTGGAATTCCTGGTGTAGCGGTGGAATGCGCAGATATCAGGAGGAACACCGATGGCGAAGGCAGGTTACTGGGCAGTTACTGACGCTGAGGAGCGAAAGCATGGGTAGCGAACAGG
+
GGGGGGGGGGGGGGGGGGGGGGGGGGGGGGGGGGGGGGGGGGGGGGGEGGGGGGGGGGGGGGGGGGGGGGGGGGGGGGGGGGGGGGGGGGGGGGGGGFGGGGGGGGGGGGGGGGGGGGGFGGGGGGGGGGCFGGGGGGGGGGGGGGGGGGGGGGGGGEGGFGGGGGGGGGGGGGGGGGGGGGGGGGGGGGGGGGGFGCGDFFGFGGGGGGGFBFFBF:9@FFFFFEFFFFFFFFFFFFFFGFFDFGGDBBFFGGFFGGFFFGGGGGGGGGGGGFGGGFGGFGGGGGGGGGGGGGGGGGGGGGGGGGGGGGGGGGGGGGGGGGGGGGGGGGGGGGGGGGGGGGGGGGGGGGGGGGGGGGGGGGGGGGGGGGGGGGGGGCGGGGGGGGGGGGGGGGGGGGGGGGGGGGGGGGGGGG
@CGRNA2_302
TGGGGAATATTGCACAATGGGCGCAAGCCTGATGCAGCGACGCCGCGTGAGGGATGACGGCCTTCGGGTTGTAAACCTCTTTCAGCAGGGAAGAAGCGAAAGTGACGGTACCTGCAGAAGAAGCGCCGGCTAACTACGTGCCAGCAGCCGCGGTAATACGTAGGGCGCGAGCGTTGTCCGGAATTATTGGGCGTAAAGAGCTTGTAGGCGGTTTGTCGCGTCTGCTGTGAAAGCCCGGGGCTTAACCCCGGGTTTGCAGTGGGTACGGGCTAACTAGAGTGCAGTAGGGGAGACTGGAATTCCTGGTGTAGCGGTGAAATGCGCAGATATCAGGAGGAACACCAATGGCGAAGGCAGGTCTCTGGGCTGTAACTGACGCTGAGAAGCGAAAGCATGGGGAGCAAACAGG
+
GGGGGGGGGGGGGGGGGGGGGGGGGGGGGGGGGGGGGGGGGGGGGGGGGGGGGGGGGGGGGGGGGGGGGGGGGGGGGGGGGGGGGGGGGGGGGFGGGGGGGGGGGGGGGGGGGGGGGGGGFGGGGGGGGGGGGGGGGGGGGFGGGGGGGGGGGGGGFGGGGGGGGGGGGECGG=EGGGGGGCGGGFGGGGGGGGGGFGFGFFGFFFGGFGGFFFBFFFFFDBFFFFFFFFFFFFFGFFGFFDFDDGGGGFFGGGGGGGGGGGGGGGGGGGGGGGGGGGGGGGGGGGDCGGGGGGGGFGGGFGGGGGGGGGGGGGGGGGGGGGGGGGGGFGGGGGGGGGGGGGGGGGGGGGGGGGGGGGGGGGGGGGGGGGGGGGGGGGGGGGGGGGGGGGGGGGGGGGGGGGGGGGGGG
@CGRNA2_303
TGGGGAATATTGCACAATGGGCGCAAGCCTGATGCAGCGACGCCGCGTGGGGGATGAAGGCCTTCGGGTTGTAAACTCCTTTCGCTACCGACGAAGCCCCTTGGGGTGACGGTAGGTGGAGAAGAAGCACCGGCTAACTACGTGCCAGCAGCCGCGGTAATACGTAGGGTGCGAGCGTTGTCCGGATTTACTGGGCGTAAAGAGCTCGTAGGTGGTTTGTCGCGTCGTCTGTGAAATTCCGGGGCTTAACTCCGGGCGTGCAGGCGATACGGGCATAACTTGAGTGCTGTAGGGGTAACTGGAATTCCTGGTGTAGCGGTGGAATGCGCAGATATCAGGAGGAACACCGATGGCGAAGGCAGGTTACTGGGCAGTTACTGACGCTGAGGAGCGAAAGCATGGGTAGCGAACAGG
+
FGGGGGGGGGGGGGGGGGGGGGGGGGGGGGGGGGGGGGGGGGGGGGFFGGGGGGGGGGGGGGGGGGGGGGGGGGGGGGGCFGGGGGGGGEGGGGGGGGGGEDFGGGGGGGGGBFGGGGGGGGGGGGGGGGGGGGGGGGCGGGGGGGGGGGFGCCGGG>GEFGGGCGGGGFGGGGGGGEGGGGGGGCEDEGGGGGGGG#DGFFGFGFG:DDGBFFFF>FEFFBFFFEF:>@C=@FFFFFBFFFFFFFFDDFCDGDFFC66GFGGEBFFGGEGGGF@:8GGGGGGGD8?GGGGGGFGGGGFDE;,@DFF@GGFDGGCGGGFFEGGGGGGGGGGGFAGGGGGFGGGGGFDGGGGFGFDFCFFGGGGGGGGGGGGFGGGGGGGGFFFEFFEFFCDGGGGGGGGGGGGGGGGFGGGGGG
@CGRNA2_304
TGGGGAATATTGCACAATGGGCGCAAGCCTGATGCAGCGACGCCGCGTGGGGGATGAAGGCCTTCGGGTTGTAAACTCCTTTCGCTACCGACGAAGCCCCTTGGGGTGACGGTAGGTGGAGAAGAAGCACCGGCTAACTACGTGCCAGCAGCCGCGGTAATACGTAGGGTGCGAGCGTTGTCCGGATTTACTGGGCGTAAAGAGCTCGTAGGTGGTTTGTCGCGTCGTCTGTGAAATTCCGGGGCTTAACTCCGGGCGTGCAGGCGATACGGGCATAACTTGAGTGCTGTAGGGGTAACTGGAATTCCTGGTGTAGCGGTGGAATGCGCAGATATCAGGAGGAACACCGATGGCGAAGGCAGGTTACTGGGCAGTTACTGACGCTGAGGAGCGAAAGCATGGGTAGCGAACAGG
+
9CFGGGGGGGGGGGGGFGGGGGGGGGGGGFFFGGFGCDBCFG>@FGGGGGGGGGGGGFGGGGGGGGGGGGGEGGGGGGGGGGCFGEGGGGGFEEGEBGFFEFGFGGGECFGG@FGGCGGCFFGGGFCGGGGGDFGEGCFGFEGGFFGFDGGGFGEGEEGGG7CF7<CEEGGEG5#EGGGCGGGGGAA5C?EGG;<BA<<DF4#;FGDDDDGEFFFFFFDF:0378>D#FFE>FFF>FFFEDFFFFFDFC5DDC@>BGGGGGGDE=88GGGGGGGGGGGGFGGGFGGGGGGGGGGGGGGGGGGFGGDGGFFGGEE6GGGGGGGGGGGGDEGGGGGGGFGGGGFFGGGGGGEGGGGGGGGGGGGGGGGFGGGGGGGGGGGGGGGGGGGGGGGGGGGGGGGDGGGGGGGGGGGGGFF
@CGRNA2_305
TGGGGAATATTGCACAATGGGCGCAAGCCTGATGCAGCGACGCCGCGTGGGGGATGAAGGCCTTCGGGTTGTAAACTCCTTTCGCTACCGACGAAGCCCCTTGGGGTGACGGTAGGTGGAGAAGAAGCACCGGCTAACTACGTGCCAGCAGCCGCGGTAATACGTAGGGTGCGAGCGTTGTCCGGATTTACTGGGCGTAAAGAGCTCGTAGGTGGTTTGTCGCGTCGTCTGTGAAATTCCGGGGCTTAACTCCGGGCGTGCAGGCGATACGGGCATAACTTGAGTGCTGTAGGGGTAACTGGAATTCCTGGTGTAGCGGTGGAATGCGCAGATATCAGGAGGAACACCGATGGCGAAGGCAGGTTACTGGGCAGTTACTGACGCTGAGGAGCGAAAGCATGGGTAGCGAACAGG
+
FGGGGGGGGGFGGGGGFGGGGFEGGGGGGGGGGGGGGGGGGGGGGGGFFGGGDGGGGGGGGGGGGGGGGGGGGGGGGGGGGGGGGGGGGGGGGGGGGGGGGGGGGGGGFGGGGGGGGGGGGFGGFGFGGGGGGGGGGFGFGGGGGGGGGGGGGGGGGGGGGGGGCFGGG#GGGGGGGGGGGGGGGGGGGGGGGGGGDGGGFFCFDGGGDGGFFFF#FFEFFDFEBFFFFFFFFFFFBFFEGFF>FDGFGGGFGDFB>DFFD=AGGFCEEBF?GFFGGDCGGGGFCC??6CGGGFGGFCFGGFEDE>@GDGGGGDGGGGGGGGEECCECFGGGFGGGGGGGGGGGF:DGGEGGGGGFEFGGGGGGGGGE<EFGFGFGFGGGGGGGFGFGDGGGEGGGGGGGGGGEGGGGGGGFFG
@CGRNA2_306
TGGGGAATATTGCACAATGGGCGCAAGCCTGATGCAGCGACGCCGCGTGAGGGATGACGGCCTTCGGGTTGTAAACCTCTTTCAGCAGGGAAGAAGCGAAAGTGACGGTACCTGCAGAAGAAGCGCCGGCTAACTACGTGCCAGCAGCCGCGGTAATACGTAGGGCGCGAGCGTTGTCCGGAATTATTGGGCGTAAAGAGCTTGTAGGCGGTTTGTCGCGTCTGCTGTGAAAGCCCGGGGCTTAACCCCGGGTTTGCAGTGGGTACGGGCTAACTAGAGTGCAGTAGGGGAGACTGGAATTCCTGGTGTAGCGGTGAAATGCGCAGATATCAGGAGGAACACCAATGGCGAAGGCAGGTCTCTGGGCTGTAACTGACGCTGAGAAGCGAAAGCATGGGGAGCAAACAGG
+
GGGGGGGGEGGGGGGGGGGGFGEGFGEGGGGGFGGGGGGGGGGGGGGGGGFGGGGGGGGGGGGGGGGGGGGGGGGGGGGGGGGGGGGGFGGGEGGGGGGGEFDD@FGGGGGGGGGGGGFGGGFGDCFGGGGGGGGGGGGFFGGGGGGGGEDCCCE>?FDGEGGGG#GGGGGGGCEG##GGGA<7<CGGGGGGCGG?FG#FFFGFGGGFFDD@FB>FFBFFFFFFEFF@FFAFFFFFFFFFFGFCDAA;8DF9GFFFGGGGGGA2GGGGGGFF?8FFGGGGGGGFGFCFDGFF=CCFGFFGGGGGGDFGECGGGGGGGGGGGGGGGGGFEDGGGGGGGCFGGGGGGGGGGGGGGFFEGGGFGGGGGGGGGFEECGGFGFGGGGGGGGFFFGGGFGGGGGGGGFGGGGGGG
@CGRNA2_307
TGGGGAATATTGCACAATGGGCGCAAGCCTGATGCAGCGACGCCGCGTGGGGGATGAAGGCCTTCGGGTTGTAAACTCCTTTCGCTACCGACGAAGCCCCTTGGGGTGACGGTAGGTGGAGAAGAAGCACCGGCTAACTACGTGCCAGCAGCCGCGGTAATACGTAGGGTGCGAGCGTTGTCCGGATTTACTGGGCGTAAAGAGCTCGTAGGTGGTTTGTCGCGTCGTCTGTGAAATTCCGGGGCTTAACTCCGGGCGTGCAGGCGATACGGGCATAACTTGAGTGCTGTAGGGGTAACTGGAATTCCTGGTGTAGCGGTGGAATGCGCAGATATCAGGAGGAACACCGATGGCGAAGGCAGGTTACTGGGCAGTTACTGACGCTGAGGAGCGAAAGCATGGGTAGCGAACAGG
+
GGGGGGGGGGGGGGGGGGGGGGGGGGGGGGGGGGGGGGGGGGGGGGGEGGGGGGGGGGGGGGGGGGGGGGGGGGGGGGGGGGGGGGGGGGGGGGGGGGGGGGGGGGGGGGGGGGGGGGGGGGGGGGGGGGGGGGGGGGGGGGGGGGGGGGGG#GGGGGEGGGGGFGGEGGGGGGGGGGGGGGGGGGGGGGGGGGGGGGFGFFGFGGGGGGGFFFFFFFFFFFFFFFFFFFFFFFFFFFFFGFFGFGGGDGGFGGGFGGGFGFGGGGGGGGGGGGGGGGGGGGGGGGGGGGGGGGGGGGGGGGGGGFGGFGGGGGGGGGGGGGGGGGGGGGGGGGGGGGGGGGGGGGGGGGGGGGGGGGGGGGGGFGGGGGGGGGGGGGGGGGGGGGGGGGGGGGGGGGGGGGGGGGGGGGGGGG
@CGRNA2_308
TGGGGAATATTGCACAATGGGCGCAAGCCTGATGCAGCGACGCCGCGTGGGGGATGAAGGCCTTCGGGTTGTAAACTCCTTTCGCTACCGACGAAGCCCCTTGGGGTGACGGTAGGTGGAGAAGAAGCACCGGCTAACTACGTGCCAGCAGCCGCGGTAATACGTAGGGTGCGAGCGTTGTCCGGATTTACTGGGCGTAAAGAGCTCGTAGGTGGTTTGTCGCGTCGTCTGTGAAATTCCGGGGCTTAACTCCGGGCGTGCAGGCGATACGGGCATAACTTGAGTGCTGTAGGGGTAACTGGAATTCCTGGTGTAGCGGTGGAATGCGCAGATATCAGGAGGAACACCGATGGCGAAGGCAGGTTACTGGGCAGTTACTGACGCTGAGGAGCGAAAGCATGGGTAGCGAACAGG
+
EFGGGGGGGGGGGGGGGGGGGGGGGGGGGGGGGGGGGGGGGGGGGGGCFGGGGGGGGGGGGGGGGGGGGGGGGGGGGGGGGGGGGGGGGGGGGGGGGGGGGGGGGGGGGGGGFGGGGGGGGGGGGGGGGGGGGGGGGGGGGGGGGGGG##G#GGGGGEGGGGGGCCFEGGGGGGGGGGGGGGGGGGGDGGGFGGGGGGGGFFGFGDFDGGF>FFFDFFB>BFFFFFFFFFF8FFFFFFFFGFAD9GFGGDCDGGGBCGFFDGGGGGGGECGGGGGGGGGGGGGGFFGGGGGGFGGGGGGGGGGGGCGGGGGGGGGGGGGGGGGGGGGGGGGGGGGGGGFFGGGGGFEGGGGGGGGGDGGGGGGGGGGGGGGGGGGGGGGGGGGGGGGGGGGGGGGGGGGGGGGGGGGGGGGGGG
@CGRNA2_309
TGGGGAATATTGCACAATGGGCGCAAGCCTGATGCAGCGACGCCGCGTGAGGGATGACGGCCTTCGGGTTGTAAACCTCTTTCAGCAGGGAAGAAGCGAAAGTGACGGTACCTGCAGAAGAAGCGCCGGCTAACTACGTGCCAGCAGCCGCGGTAATACGTAGGGCGCGAGCGTTGTCCGGAATTATTGGGCGTAAAGAGCTTGTAGGCGGTTTGTCGCGTCTGCTGTGAAAGCCCGGGGCTTAACCCCGGGTTTGCAGTGGGTACGGGCTAACTAGAGTGCAGTAGGGGAGACTGGAATTCCTGGTGTAGCGGTGAAATGCGCAGATATCAGGAGGAACACCAATGGCGAAGGCAGGTCTCTGGGCTGTAACTGACGCTGAGAAGCGAAAGCATGGGGAGCAAACAGG
+
GGGGGGGGGGGGGGGGGGGGGGGGGGGGGGGGGGGGGGGGGGGGGGGGGGGGGGGGGGGGGGGGGGGGGGGGGGGGGGGGGGGGGGGGGGGGGGGGGGGGGGGGGGGGEGGGGGGGGGGGGGGGGGGFGGGGGGGGGGGGGGGGGGGGGGGGGGGGGGGGGGGGGGGGGGGGGFGGGFFGGEGGGGGGGGGGGGGDGGGGFFGFGGGGGGGF>DDFFB@FFFA>FFFFFFFEFFFGFFGFGGGGGFGGGGFGGGGFFGGGGGGGGGGGGFFGGG#GGGGGGGGGCGGGGFFGFAGGGGGGGGGFGGGGGGGGGGFGGGGGGGGGGGGGGGGGGGGGGGGGGGGGGGGGCGGGGGGGGGGGGGGGGGGGGGGGGGGGGGGGGGGGGGGGGGGGGGGGGGGGGGGGGGGGG
@CGRNA2_310
TGGGGAATATTGCACAATGGGCGCAAGCCTGATGCAGCGACGCCGCGTGGGGGATGAAGGCCTTCGGGTTGTAAACTCCTTTCGCTACCGACGAAGCCCCTTGGGGTGACGGTAGGTGGAGAAGAAGCACCGGCTAACTACGTGCCAGCAGCCGCGGTAATACGTAGGGTGCGAGCGTTGTCCGGATTTACTGGGCGTAAAGAGCTCGTAGGTGGTTTGTCGCGTCGTCTGTGAAATTCCGGGGCTTAACTCCGGGCGTGCAGGCGATACGGGCATAACTTGAGTGCTGTAGGGGTAACTGGAATTCCTGGTGTAGCGGTGGAATGCGCAGATATCAGGAGGAACACCGATGGCGAAGGCAGGTTACTGGGCAGTTACTGACGCTGAGGAGCGAAAGCATGGGTAGCGAACAGG
+
GGGGGGGGGGGGGGGGGGGGGGGGGGGGGGGGGGGGGGGGGGGGGGGGGGGGGGGGGGGGGGGGGGGGGGGGGGGGGGGGGGGGGGGGGGGGGGGGGGGGGGGGGGGGGGGGGGGGGGGGGGGGGGGGGGGGGGGGGGGGGGGGGGGGGGGGGGGGGGGGGGGGEGGGEFGGGGGGGGGGGGGGGGGGGDGGGGGGGGCDFFGFGGGGGDGDFFFEFFFFFFFFFFFFFFFFFFFFFFFFGFFFFFFFFFFFGGGFFGGGFGGGCGGFGGGGFDDGGGGGDGGF8GGGGGGGGGGGGGGGGGGGGGDGGGGGGGGGGGGGGGGGGGGGGGGGGGGGGGGGGGGGGGGGGGCGGGGGGGGGGGGFGGGGGGGGGGGGGGGGGGGGGGGGGGGGGGGGGGGGGGGGGGGGGGGGGG
@CGRNA2_311
TGGGGAATATTGCACAATGGGCGCAAGCCTGATGCAGCGACGCCGCGTGGGGGATGAAGGCCTTCGGGTTGTAAACTCCTTTCGCTACCGACGAAGCCCCTTGGGGTGACGGTAGGTGGAGAAGAAGCACCGGCTAACTACGTGCCAGCAGCCGCGGTAATACGTAGGGTGCGAGCGTTGTCCGGATTTACTGGGCGTAAAGAGATCGTAGGTGGTTTGTCGCGTCGTCTGTGAAATTCCGGGGCTTAACTCCGGGCGTGCAGGCGATACGGGCATAACTTGAGGGCTGTAGGGGTAACTGGAATTCCTGGTGGAGCGGTGGAATGCGCAGATATCAGGAGGAACACCGATGGCGAAGGCAGGTTACTGGGCAGTTACTGACGCTGAGGAGCGAAAGCATGGGTAGCGAACAGG
+
CF-FF;EGGGAFGGGFFGGGGDD@7:CDCFC<C@FCDGGEGEFEE7:4>>F@FGECF,EF@FGFCFCC?:FBEFGFGGGDFE,>F@:>BFE:FG:FFCF:>FF8<FC<*D:F<:F*@F7>5<:<5?<FBFC:ECCFCFG@FGCCCB@EFFC>>8385<1,<#C>:CED8#D8E*/28:AE8<<>EC6CFGCC>>C<C<<#5@C;#229F5C:#D=674<@F)76@#EE>6<9>=9/57A9:3#CA<B2<A24;77916>3D=AB>B=@6+GFFD=3=6++D=01=?GF??FGGE;4E;FCAGEFEDC,8D=8B+@EE=,=GF@>7C8CE444EA5<EE?,5C,47F:F,EFF7<FAA<@:5696,@DEC6,9FAFEF@F:F@8C,;,+@F7FCF@CE@@6,@:F:F:<C;,66C
@CGRNA2_312
TGGGGAATATTGCACAATGGGCGCAAGCCTGATGCAGCGACGCCGCGTGAGGGATGACGGCCTTCGGGTTGTAAACCTCTTTCAGCAGGGAAGAAGCGAAAGTGACGGTACCTGCAGAAGAAGCGCCGGCTAACTACGTGCCAGCAGCCGCGGTAATACGTAGGGCGCGAGCGTTGTCCGGAATTATTGGGCGTAAAGAGCTTGTAGGCGGTTTGTCGCGTCTGCTGTGAAAGCCCGGGGCTTAACCCCGGGTTTGCAGTGGGTACGGGCTAACTAGAGTGCAGTAGGGGAGACTGGAATTCCTGGTGTAGCGGTGAAATGCGCAGATATCAGGAGGAACACCAATGGCGAAGGCAGGTCTCTGGGCTGTAACTGACGCTGAGAAGCGAAAGCATGGGGAGCAAACAGG
+
EFGGGGGFGGGGGGGGGGGGGGGGGGGGGGGGGGGGGGGGGGGGGGGGGGDGGGGGGGGGGGGGGGGGGDGGGGGGGGGGGGGGGG?FGGGGGGGGGGGGGGFFGGGEGGGGGGGGGGGGGGGGGGGGGGGGGGGGGGGCFGGGGGGGGGGGGGGGFGGGFFGGGGEGGGGGGGGGGFFGDDBFGGGGFGGGFDGGGCFDFFG##GGGGGGFFFDFFFFFFBFD=AFFFAAFFFFFFFDFGGCDFFAGGGFGGGGGFDCFFGGGEDFCDDFFEFFFGGGGGGGGGGGGGGGGGFGCGGGE=EGGFGFCEGGDGGGGFGGGGGCGGGFGGGGGGGGGGGGFGFAFGGGGGGGFGGFGGF8GFGGGGGGGGGGGGGGEGGGGFAGGGGGGGFGGGGGGGGGGGGGGGGGGG
@CGRNA2_313
TGGGGAATATTGCACAATGGGCGCAAGCCTGATGCAGCGACGCCGCGTGGGGGATGAAGGCCTTCGGGTTGTAAACTCCTTTCGCTACCGACGAAGCCCCTTGGGGTGACGGTAGGTGGAGAAGAAGCACCGGCTAACTACGTGCCAGCAGCCGCGGTAATACGTAGGGTGCGAGCGTTGTCCGGATTTACTGGGCGTAAAGAGCTCGTAGGTGGTTTGTCGCGTCGTCTGTGAAATTCCGGGGCTTAACTCCGGGCGTGCAGGCGATACGGGCATAGCTGGAGTGCTGTAGGGGTGACTGGAAGTCCTGGTGTAGCGGTGGAATGCGGAGAAATCAGGAGGAACACCGATGGCGAAGGCAGGTTACTGGGAAGTTACTGACGCTGAGGAGCGAAAGCATGGGTAGCGAACAGG
+
GGFFGGGFCFGFGGGGGGC8EFEFGGGGGGG<6CCFGGGGGGGCGGGGGDCFGGGD<F?E8EEGGF+4AFCFEFBE,B=FG9,8CCCFG77F:>:>BEGGF,>8F:FG:,@*3>F*DF@@C7CF<<FFF,<BCCEE8:9<@8<<FG9CG7BFFCGEGGCE@+:;0+;=5@C#E5#C?EDEG9::8.#C#FFGF47CDDGG:?C@GGGDDDGBF98.98-##)5<:#089>?6=6B*@F#B:AB5#???D<>AFBGACGCGF=<?#F8ECE=67+==2+=++6DD8=2+=0D=,=A=,E=4,,,@+>=9+@B9@+>7C=DF;GE@>@+,,=C9,E9,9,,E9BB,,,C?F@F@@,C,C<EE9F69EC,@6,9,E,@@E,FCF@@,C<8CFB,BCFDDFCGFCACF6C:9<@F9F<
@CGRNA2_314
TGGGGAATATTGCACAATGGGCGCAAGCCTGATGCAGCGACGCCGCGTGGGGGATGAAGGCCTTCGGGTTGTAAACTCCTTTCGCTACCGACGAAGCCCCTTGGGGTGACGGTAGGTGGAGAAGAAGCACCGGCTAACTACGTGCCAGCAGCCGCGGTAATACGTAGGGTGCGAGCGTTGTCCGGATTTACTGGGCGTAAAGAGCTCGTAGGTGGTTTGTCGCGTCGTCTGTGAAATTCCGGGGCTTAACTCCGGGCGTGCAGGCGATACGGGCATAACTTGAGTGCTGTAGGGGTAACTGGAATTCCTGGTGTAGCGGTGGAATGCGCAGATATCAGGAGGAACACCGATGGCGAAGGCAGGTTACTGGGCAGTTACTGACGCTGAGGAGCGAAAGCATGGGTAGCGAACAGG
+
GGFGGGGGGGGGGGGGGGGGGGGGEGGGGGGGGGFGGGGGGGGGGGGGGGGGGGGGGGGGGGGGGGGGGGGFFFGGGGGGGGGGDGGGGGGGGGGGGGGEGGGGGGGDGGGG@FGGGGGGGGGGGGGGGGGGGGDEGGGGGGGGGGGGGGGGGGGGGCGGGFG>:<CGGFGGG#GGGDGEEFGGG#GGDBFGFGGGGDGG###F?>BC<@FFFFFBFFFFFEFE3>EF@F?@CFFFBFFFCF>>FFGFFCCAGGFFFGGGGDFFFFFB@>FFF8#ADDDFGGGGGGGGGGGGGGGGGGGFGF8@FGGEDF?CE>EGGFGGGGEGGGDFDGGEFFCGGFF?FFB,DFGGGGGGGFGFGGF<<E,GGFGGFGGGGGGFF@GGGGGGGGGGFDGGGGGGGGGFGGGF@GDFFCAGGG
@CGRNA2_315
TGGGGAATATTGCACAATGGGCGCAAGCCTGATGCAGCGACGCCGCGTGGGGGATGAAGGCCTTCGGGTTGTAAACTCCTTTCGCTACCGACGAAGCCCCTTGGGGTGACGGTAGGTGGAGAAGAAGCACCGGCTAACTACGTGCCAGCAGCCGCGGTAATACGTAGGGTGCGAGCGTTGTCCGGATTTACTGGGCGTAAAGAGCTCGTAGGTGGTTTGTCGCGTCGTCTGTGAAATTCCGGGGCTTAACTCCGGGCGTGCAGGCGATACGGGCATAACTTGAGTGCTGTAGGGGTAACTGGAATTCCTGGTGTAGCGGTGGAATGCGCAGATATCAGGAGGAACACCGATGGCGAAGGCAGGTTACTGGGCAGTTACTGACGCTGAGGAGCGAAAGCATGGGTAGCGAACAGG
+
GGGGGGGGGGGGGGGGGGGGGGGGGGGGGGGGGGGGGGGGGGGGGGGGGGGGGDGGGGGGGGGGGGGGGGGGGGGGGGGGGGGGGGGGGGGGGGGGGGGGGGGGGGGGGGGGFGGGGGGGGGGGGGGGGGGGGGGGGGGGGGGGGGGGGGGGGGGGGGGGGGGG?FFGGGGGGGGGGGGGGGGGGEGGGGFGGGGGGDFDFFGFFGGGGGGFFFFFFFFFFEF>@@DAFFFFFFFFFFFFGFBBFGGGGGDGGGGFGGGGGGGGGGGCEEGGGGGGGGGGGGGGGGFGGGGGGGGGGGFGGGGGGGGGGGGGGGCGGGGGGGGGGGGGGGGGGGGGGGGGGGGGGGGGGGGGGGGGGGGGGGGGGGGGGGGGGGGGGGGGGGGGGGGGGGGGGGGGGGGGGGGGGGGGGGGGGG
@CGRNA2_316
TGGGGAATATTGCACAATGGGCGCAAGCCTGATGCAGCGACGCCGCGTGGGGGATGAAGGCCTTCGGGTTGTAAACTCCTTTCGCTACCGACGAAGCCCCTTGGGGTGACGGTAGGTGGAGAAGAAGCACCGGCTAACTACGTGCCAGCAGCCGCGGTAATACGTAGGGTGCGAGCGTTGTCCGGATTTACTGGGCGTAAAGAGCTCGTAGGTGGTTTGTCGCGTCGTCTGTGAAATTCCGGGGCTTAACTCCGGGCGTGCAGGCGATACGGGCATAACTTGAGTGCTGTAGGGGTAACTGGAATTCCTGGTGTAGCGGTGGAATGCGCAGATATCAGGAGGAACACCGATGGCGAAGGCAGGTTACTGGGCAGTTACTGACGCTGAGGAGCGAAAGCATGGGTAGCGAACAGG
+
GGGGGGGGGGGGGGGGGGGGGGGGGGGGGGGGGGGGGGGGGGGGGGGGGGGGGGGGGGGGGGGGGGGGGGGGGGGGGGGGGGGGGGGEGGGGGGGGGGGGGFEFGGGGGGGGGGGGGGGFGGGGGGGFGGGGGGGGGGGGGGGGGGGGGGGGGGGGGGGGGGGG@FGGGGGGGGGGGGGGGGGGGGG=EGGGGGGGGGGD>FFFGGGDGGGFFFFEFFDFFFFFFFFFFFEFFFFFFFF?CC;GFF?FFFFGGFC>CCBEFFGFFF?EGED?GGFACGGCGGGGGGFGGGGFGCGGGGFGGFCGGGGGGGGGE8EGGGGGFGGGGGGFAGGGFGGGGGGGGGFCGFGGGGGGGGGGGGGGGFGGGCGGGGGGGGGGGGGGGGGGGGGGGGGGFFGF8EGGGGGGGGGGGGGGGG
@CGRNA2_317
TGGGGAATATTGCACAATGGGCGCAAGCCTGATGCAGCGACGCCGCGTGGGGGATGAAGGCCTTCGGGTTGTAAACTCCTTTCGCTACCGACGAAGCCCCTTGGGGTGACGGTAGGTGGAGAAGAAGCACCGGCTAACTACGTGCCAGCAGCCGCGGTAATACGTAGGGTGCGAGCGTTGTCCGGATTTACTGGGCGTAAAGAGCTCGTAGGTGGTTTGTCGCGTCGTCTGTGAAATTCCGGGGCTTAACTCCGGGCGTGCAGGCGATACGGGCATAACTTGAGTGCTGTAGGGGTAACTGGAATTCCTGGTGTAGCGGTGGAATGCGCAGATATCAGGAGGAACACCGATGGCGAAGGCAGGTTACTGGGCAGTTACTGACGCTGAGGAGCGAAAGCATGGGTAGCGAACAGG
+
GGGGGGGGGGGGGGGGGGGGGGGGGGGGGGGGGGGGGGGGGGGGGGGGGGGGGGGGGGGGGGGGGGGGGGGGGGGGGGGGGGGGGGGGGGGGGGGGGGGGGGGGGGGGGGGGGGGGGGGGGGGGGGGGGGGGGGGGGGGGGGGGGGGGGFGGGG#GG#GGFFGCFGGGGGGGGGGGGGGGGGGGGEGGGGGGGFGGGGGDFFGFGGGGGGGFFFFF#FFFFFFFFFEFFFFFFFFFFFEFFFFGFGFGFFDADFD6GGGGGFGGGGGGGFFFGD#CGFGGGGGGGGGGGGGGGGGGFFCGGGGFGGEGGGGGE@GGGGGGGGGGGGGGGGGGGGGGGGGGGGGGGFFDFGGGGFGGGGF8GGGFGGGFFGGGGGGGGGGGGGGGGGGGGGGGGGGGGGGGGGGGGGGGGGGGGG
@CGRNA2_318
TGGGGAATATTGCACAATGGGCGCAAGCCTGATGCAGCGACGCCGCGTGGGGGATGAAGGCCTTCGGGTTGCAAACTCCTTTCGCTACCGACGAAGCCCCTTGGGGTGACGGTAGGTGGAGAAGAAGCACCGGCTAACTACGTGCCAGCAGCCGCGGTAATACGTAGGGTGCGAGCGTTGTCCGGATTTACTGGGCGTAAAGAGCTCGTAGGTGGTTTGTCGCGTCGTCTGTGAAATTCCGGGGCTTAACTCCGGGCGTGCAGGCGATACGGGCATAACTTGAGTGCTGTAGGGGTAACTGGAATTCCTGGTGTAGCGGTGGAATGCGCAGATATCAGGAGGAACACCGATGGCGAAGGCAGGTTACTGGGCAGTTACTGACGCTGAGGAGCGAAAGCATGGGTAGCGAACAGG
+
GGGGGGGGGGGGGGGGGGGGFGGGGGGGGGGGGGGGGGGGGGGGGGG=FEGGGGGGGGGEECGGGFGGGGGGEEGGGDGGGGGGGGGGGGGGGGGGGGGGGGGGGGGGGGGG>FGFGGGGGGGGGGG7FAFGGEGGGGGGGGGGCEBFFGGD>BEGEGGG###G<FGGDG#GD#G#GGGGGG7CD#EGF###DF:#GC5D:F#F#:#>DGGFFFF#>:>F@BF>.7>;78C9FCFFFB>FD@BGFCBF@A<CDCC57C6@96C@2D8C@@6+FFGCDD6GDGFD=F=GGDGF?9FCEFCGGFE@GGGGGGGGGEEGEGCDGCCGGCGGFGGGGGGFGFF?<CFCCCDGGGEF7GGGGGGGGFGEFDFGGGGFGGGGGGGGGDGGGGGGGFGGGGGGGGGGGGGGGGGFGGGGGG
@CGRNA2_319
TGGGGAATATTGCACAATGGGCGCAAGCCTGATGCAGCGACGCCGCGTGGGGGATGAAGGCCTTCGGGTTGTAAACTCCTTTCGCTACCGACGAAGCCCCTTGGGGTGACGGTAGGTGGAGAAGAAGCACCGGCTAACTACGTGCCAGCAGCCGCGGTAATACGTAGGGTGCGAGCGTTGTCCGGATTTACTGAGCGTAAAGAGCTCGTAGGTGGTTTGTCGCGTCGTCTGTGAAATTCCGGGGCTTAACTCCGGGCGTGCAGGCGATACGGGCATAACTTGAGTGCTGTAGGGGTAACTGGAATTCCTGGTGTAGCGGTGGAATGCGCAGATATCAGGAGGAACACCGATGGCGAAGGCAGGTTACTGGGCAGTTACTGACGCTGAGGAGCGAAAGCATGGGTAGCGAACAGG
+
GGGGGGGGGGGGGGGGGGGGGGGGGGGGGGGGGGGGGGGGGGGGGGGGGGGGGGGGGGGGGGGGGGGGGGGGGGGGGGGGGGGGGGGGGGGGGGGGGGGGGGGGGGGGGGGGGGGGGGGGGGGGGGGGGGGGGGGGGGGGGGGGGGGGGGGGGGGGGGGGGGGGE?CGEFGGGGGGGGGGGGGGGEGGGGGGGGGGGGGGFFGFGGGGGDCBFFFFFFFFFFFFFEFFFFEFFFFFFFFFFFFFFFGFCBFFFGGFGGGGGGGDGGGEGGGDGGF:FGGGGGGGGGGGGFFGGGGGGGGGGGGGFFGGGGGGEGDGGGGGGGGGGGGGGGGGGFFGGGGGGGGGGGEGGGGGGGGGGGGGGGGGGFGGGGGGGGGGGGGGGGGGGGGGGGGGGGGGGGGGGGGGGGGGGGGGGG
@CGRNA2_320
TGGGGAATATTGCACAATGGGCGCAAGCCTGATGCAGCGACGCCGCGTGGGGGATGAAGGCCTTCGGGTTGTAAACTCCTTTCGCTACCGACGAAGCCCCTTGGGGTGACGGTAGGTGGAGAAGAAGCACCGGCTAACTACGTGCCAGCAGCCGCGGTAATACGTAGGGTGCGAGCGTTGTCCGGATTTACTGGGCGTAAAGAGCTCGTAGGTGGTTTGTCGCGTCGTCTGTGAAATTCCGGGGCTTAACTCCGGGCGTGCAGGCGATACGGGCATAACTTGAGTGCTGTAGGGGTAACTGGAATTCCTGGTGTAGCGGTGGAATGCGCAGATATCAGGAGGAACACCGATGGCGAAGGCAGGTTACTGGGCAGTTACTGACGCTGAGGAGCGAAAGCATGGGTAGCGAACAGG
+
GGGGGGGGGGGGGGGGGGGGGGGGDGGGGGGGGGGGGGGGGGGGGGGFGGGGGFGGGGGGGGGGFGGGGGGGGGGGFGGFFGGGGGGGGGGGGGGGGGGGGGGGFGE7DFGGGGGGGGCCGGGGGGGGGG@FFFG>FGDGGGGGGGGGGGGGGEEGE8CEGGGG@GGGG##GC##GEGGGGGGGGGGGGGFGGFGGGGGDFFGFGGGGGDGFFBF?B>45BFFFFEEEF<CFFFFFFFFFG#ABBC7:#>#CFD9>7GGF:9=+DEDDGGGGG?CFD=6GGFFD8=+?GGGGGGGGGGGGGGGCGGEGGGGFECGEGGGGGGGGGGGGGGFGFCGGGGFFGGGGGFEGGF>GGGGGGGGGGGGGGGGGGEGGGGGGGGGGGGGGGF?GGGGGFGAFFFGGGGGGGGGGGGGGGG
@CGRNA2_321
TGGGGAATATTGCACAATGGGCGCAAGCCTGATGCAGCGACGCCGCGTGGGGGATGAAGGCCTTCGGGTTGTAAACTCCTTTCGCTACCGACGAAGCCCCTTGGGGTGACGGAAGGTGGAGAAGAAGCACCGGCTAACTACGTGCCAGCAGCCGCGGTAATACGTAGGGTGCGAGCGTTGTCCGGATTTAGTGGGCGTAAAGAGCTCGTAGGTGGTTTGTCGCGTCGTCTGTGAAATTCCGGGGCTTAACTCCGGGCGTGCAGGCGATACGGGCATAACTTGAGTGCTGTAGGGGTAACTGGAATTCCTGGTGTAGCGGTGGAATGCGCAGATATCAGGAGGAACACCGATGGCGAAGGCAGGTTACTGGGCAGTTACTGACGCTGAGGAGCGAAAGCATGGGTAGCGAACAGG
+
GGGGGGGGGGGGGGGGGGGGGGGGGGGGGGGGGGGGGGGGGGGGGGGFGGGGGGGGGGGGGGGGGGGEGGGGGGGGGGGGGGGEGGDGGGGGGGGGGGGGFGGGGGGGGGGGDFGGGGGCFCFFGGGGGGGGGGGGGGGGGGGGGFFFGGGGGGGGGEGGGGGGGGGGEEGGGDGGGGGGGGGGGGGG#FFGFGGGGGGGFFGFGGGGGGGFFFF@FFFFFFFFFFEE@FFFFFFFFFFFGFFFFFFGFCFGGCGFGGFBECGE>GFCECGGGGDFD=GGGGFFGGGGGGGGGFGGFFGGGGGGGGGCGGGGGEGGGGGGGGGCGGGFFGGGGGGGGGGGGGGGEEDGGGGGGGGGGGGGGGGGGGGGGGGFGGGGGGGGGGGFFFFGGGGGGGGFDGGGGGGGGGGGGGGGGG
@CGRNA2_322
TGGGGAATATTGCACAATGGGCGCAAGCCTGATGCAGCGACGCCGCGTGGGGGATGAAGGCCTTCGGGTTGTAAACTCCTTTCGCTACCGACGAAGCCCCTTGGGGTGACGGTAGGTGGAGAAGAAGCACCGGCTAACTACGTGCCAGCAGCCGCGGTAATACGTAGGGTGCGAGCGTTGTCCGGATTTACTGGGCGTAAAGAGCTCGTAGGTGGGTTGTCGCGTCGTCTGAGAAATTCCGGGGCTTAACTCCGGGCGGGCAGGCGATACGGGCATAACTTGAGTGCTGTAGGGGTAACTGGAATTCCTGGTGTAGCGGTGGAATGCGCAGATATCAGGAGGAACACCGATGGCGAAGGCAGGTGACTGGGCAGTTACTGACGCTGAGGAGCGAAAGCATGGGTAGCGAACAGG
+
FFFGD>CCCGGDGC<EEGAC@FGGGGGGGGG8F<FGEF:C@@FGDFCCFCG:FFGCFGGGFDFFFFC@EFEGGGGFFGGCEFD=EGEE8+FCCFFDF,@FGFFCF@3>*@FFFGD*??<<F7D:,>FDFGFE>FCFFGGGGGGGCFFFG@CFFEGGDGGGEGF502;ACCE8/=8*::CEGCFGD5*;ECFGG4CDG<)97605DC4><DF3@;>#>FD##<357>>;@>?##1#4/6@=:?A84,B;*0**CC95=5+@8+=+CA@@=6F==8FE66++GGFE===+=+1C@D@7,9;=@,4,@++,+@,,@+=CE>A,;E>@6+7FFDAEFF,8EE9FGGF,:F=FF7?F7<GGCF4,A@FB,ECC8GFEFEGFFCBC@7CGFFFGGF>FGF<GF@,@AFF:FCF,;6AF<,
@CGRNA2_323
TGGGGAATATTGCACAATGGGCGCAAGCCTGATGCAGCGACGCCGCGTGGGGGATGAAGGCCTTCGGGTTGTAAACTCCTTCCGCTACCGACGAAGCCCCTTGGGGTGACGGTAGGTGGAGAAGAAGCACCGGCTATCTAAGTGCCAGCAGCCGCGGTAATACGCAGGGTGCGAGCGTTGTCCGGATTTACTGGGCGTAAAGAGCTCGTAGGTGGTTTGTCGCGTCGTCTGTGAAATTCCGGGGCTTAACTTCGGGCGTGCAGGCGATACGGGCATAACTTGAGTGGTGTAGGGGTGACTGGAATTCCTGGTGGAGCGGTGGAATGCGGAGATATCAGGAGGAACACCGATGGCGAAGGCAGGTTACTGGGCAGTTACTGACGCTGAGGAGCGAAAGCATGGGTAGCGAACAGG
+
GGGFEEG<@FFGC@EC6,CE@C@7FE@F7FD<FF,9,C7+@@FB:=C:FGDE::+4FCFFGCGFECEFGDCGFGGF9?BFG,,8CFGD>33+@=7++<3CF,3@<F*@*7>@**6*FF7*35,3?C7,<2=<:CF<+2+,+5?@92?CC+*=BC8:8*:*2+<5**:=8*2CC*.#?:E8C7C5E8<CG,22>69CD99964*#?C1*139)#9;3.#19#65:0270:EEF#F?99=4#;#.<+?+8<*0+C@756C;18==@=616@+8DDCD@+626C?8E@=+DD=D@1@,7,,,,,E8@,+C@@,D4++8EEBFFE=8C7ECC,,,CGF<CFBF?,F:F:C,:E@FFCDECEEF,EFE<,C<<EE,AF9C@<CBFC@6,DFF:F:C7GECFC,,GEDC@7EEGGF,FFF
@CGRNA2_324
TGATGGCTCAAATACTTGGACTCCTGCCACCCATGTGGAAGACTTGGATTAAGTTCCTGGCTCTTGGCCTTGTCCTGGCCCAGCCCTAGCTGTTGAGGCATTTGGACAGTGAACCAACACATAGAAGATCTCTCTGTGTCTGTCTCTATATGTCTCTTACTCTCTCTGCCTTTCAAATAAAATGAAAATTAACTGATTAATATTAATATCTAGACAATGAGAGATTACTGCCCACTCCAACAACTTGTAGTGGTTGCCTCCACACTAGAGAAGGATGATCTGGCTCAATGATGTGTGGAGATGACCAGACACATTGGTATCACAGAAATGCAAATAAGACATTACTTCAGACCTGCAGCCTAGAAAACTGGATAATGTCAGAC
+
GFGG<@EFGG@EFDFGG,CEFGFGGGGGGGG:F<CFFDGGGFFFFFDFFGGEEEGF9FG<FG8@FFECFEFEFGG<E<FGG,,4=FGEFFGGGGAAFF7=FGGGG8<AFGGFG#CB=FGGEAC5#FD4ED9FFF:;@EEEC;@EEEF3#CEDFFDFFGGGGGEGGGF:EFGFFA=F@FEFD>FEDEF#6C;;C?EECFFDCFGFGFF=<9FF@?FGFFDGDGGGFGFFF=D=@6?FCGGD?99DDGFGGGGGGGGGGFD=?#F=FGGGGFDFDEE:FGGDCEE@;FGF:ECEDDGGFFGGF,C,FGGGF9GGGGGGGFE,FEAGGGGGFGFFFF<FEF@GFCFFAE,FDGGFFGGFFEC<ADGGFC6<GGFF<FE<FGGGGGG
@CGRNA2_325
TGGGGAATATTGCACAATGGGCGCAAGCCTGATGCAGCGACGCCGCGTGAGGGATGACGGCCTTCGGGTTGTAAACCTCTTTCAGCAGGGAAGAAGCGAAAGTGACGGTACCTGCAGAAGAAGCGCCGGCTAACTACGTGCCAGCAGCCGCGGTAATACGTAGGGCGCGAGCGTTGTCCGGAATTATTGGGCGTAAAGAGCTTGTAGGCGGTTTGTCGCGTCTGCTGTGAAAGCCCGGGGCTTAACCCCGGGTTTGCAGTGGGTACGGGCTAACTAGAGTGCAGTAGGGGAGACTGGAATTCCTGGTGTAGCGGTGAAATGCGCAGATATCAGGAGGAACACCAATGGCGAAGGCAGGTCTCTGGGCTGTAACTGACGCTGAGAAGCGAAAGCATGGGGAGCAAACAGG
+
GGGGGGGGGGGGGGGGGGGGGGGGGGGGGGGGGGGGGGGGGGGGGGGCGGGGGGGGGGGGGGGGGGGGGGGGGGGGGGGGGGGGGGGGGGGGGGGGGGGGGGGGGGGGGGGGGGGGGGGGGGGGGGGGGGGGGGGGGGGGGGGGGGGGGGGGGGGGGGGGGGGGGGGGGGGGGGGGGGGFGEEFGGGGGGGGGGGGGGFGFFGFGGGGGGGDFFFFFFFFFFFFFFFFFBFFFFFGFFGFFCCGFFGGGGFGGGGGGGGGGGGGGGGGGGGGGGGGGGGGGGGGGGGGGGGGGGGGGGGGGGGGGGGGGGGGGGGGGGGGGGGGGGGGGGGGGGGGGGGGGGGGGGGGGGGGGGGGGGGGGGGGGGGGGGGGGGGGGGGGGGGGGGGGGGGFGGGGGGGGGGGGGGGGG
@CGRNA2_326
TGGGGAATATTGCACAATGGGCGCAAGCCTGATGCAGCGACGCCGCGTGAGGGATGACGGCCTTCGGGTTGTAAACCTCTTTCAGCAGGGAAGAAGCGAAAGTGACGGTACCTGCAGAAGAAGCGCCGGCTAACTACGTGCCAGCAGCCGCGGTAATACGTAGGGCGCGAGCGTTGTCCGGAATTATTGGGCGTAAAGAGCTTGTAGGCGGTTTGTCGCGTCTGCTGTGAAAGCCCGGGGCTTAACCCCGGGTTTGTAGTGGGTACGGGCTAACTAGAGTGCAGTAGGGGTAACTGGAATTCCTGGTGTAGCGGTGGAATGCGCAGATATCAGGAGGAACACCGATGGCGAAGGCAGGTTACTGGGCAGTTACTGACGCTGAGGAGCGAAAGCATGGGTAGCGAACAGG
+
GGGGGGGGGGGGGGGGGGGGGGGGEGGGGGGGCFDGGGGGGGGGGGGGGECEEGGGGGGGGGGGGCE7FFGEGGGGG<FGGGG9?FCEGGFGGGCFGGGGGG<D,C=E<FEGGGCEFCFGFEF@FGDGGGGGGGGGGGGGGGCFGFGFCEGGGG5EDGGF?F:CEGEEC=CGG>E=E:9;=*:CECGFG?7C<D5CCC#F22:?CDD7>DG86:DFB>:>5:;FFF>8F#A8?<:7<>>@>4GGD@22D?9:#GF?D8GFCDG>EGGFDD=+6+=DD?FGGDFGGGDFD@,,ACD=E=CGE@FD>FFC7BCCFFDEECGFE@E9FGFFFFAFEGGFGGGFCC:A?C:C7=9FGFFDGFGFECC@FGGGCFGGGGGGGCFDFFFGFDF<GGF@FCGGGGGGGEFGGF<GF
@CGRNA2_327
GTGATGGCTCAAGTACCTGGGTCCCTGTGCCCCATGTGGGAGACCCCAATGGAGTTCTGGGCTCCTGGCTTTGGCCTGGCCCAGCCCTGCCTGTTGTAGACAAAAGGGAGTAAACCAGATGATAGAAGATTTTTGTCTCTCCACCTTTCAAATAAAATGAAAGTAGATTTAAAAACATTTTTTTGAAAAAAGGAAGACAGGATCAATAAAATGTGGAAACCAAAATACATATAGGCAAGTAGCAACAGT
+
GGGGGGGGGGGGGGGGGGGGGGGGGGGGGGGGGGGGGFGGGGGGGGGGGGGGGGGGGGGGGGGGGGGGGGGGGGGGGGGGGGGGGGGGGGGGGGGGGGGGGGGGGGGGGGGGGGGGGGGGGGGGGGGGGGGGGGGGGGGGGGGGGGGGGGGGGGGGGGGGGGGGGGGGFGGGGGGGGGGGGGGGGGGGGGGGGGGGGGGGGGGGGGGGGGGGGGGGGGGGGGGGFFGGGGGGGGGGGGGGGGGGGGGGG
@CGRNA2_328
TGGGGAATATTGCACAATGGGCGCAAGCCTGATGCAGCGACGCCGCGTGGGGGATGAAGGCCTTCGGGTTGTAAACTCCTTTCGCTACCGACGAAGCCCCTTGGGGTGACGGTAGGTGGAGAAGAAGCACCGGCTAACTACGTGCCAGCAGCCGCGGTAATACGTAGGGTGCGAGCGTTGTCCGGATTTACTGGGCGTAAAGAGCTCGTAGGTGGTTTGTCGCGTCGTCTGTGAAATTCCGGGGCTTAACTCCGGGCGTGCAGGCGATACGGGCATAACTTGAGTGCTGTAGGGGTAACTGGAATTCCTGGTGTAGCGGTGGAATGCGCAGATATCAGGAGGAACACCGATGGCGAAGGCAGGTTACTGGGCAGTTACTGACGCTGAGGAGCGAAAGCATGGGTAGCGAACAGG
+
GGGGGGGGGGGGGGGGGGGGGGGGGGGGGGGGGGGGGGGGGGGGGGGGGGGGGGGGGGGGGGGGGGGGGGGGGGGGGGGGGGGGGGGGGGGGGGGGGGGGGGGGGGGGGGGGGGGGGGGGGGGGGGGGGGGGGGGGGGGGGGGGGGGGGGGGGG#GGGDGGGGGGFGGGGGGGGG#GGGGGGGGGEGGFGGGGGGGGGGGFF#FGGGGGGGFFFFE>FFFFFFFFEFF@FB#FFFB?FFFGFCBBBFFFFFFFC?BFFFFFGGGGGGGGGGGFFGGGGGGGGGGGGGGGGGGGGGGGGGGGGGGGDGGGGGGGGGGGGGGGGGGGGGGGGGGGGGGGGGGGGGGGGGGGGGGGGGGGGGGGGGGGGGGGGGGGGGGGGGGGGGGGGGGGEGGGGGGGGGGGGGGGGGGGGGGGG
@CGRNA2_329
GTGGCGGCTCAGTACTCCGATCTCTATCACTCCCGCCGGAGACCCAGGCGGCTTCCAGTTCCTGGCTCCCACCTGGCAGAGTCCTGGCTGTTGCAGGCATCTGGGAAATGAACCAGGAGATGGCAGATTCCGGTCTATGTCTCTGCCCCGACCTGCCTCTTTCAAATAGAATGAAAATATATACAAAATTAAAAAAGAAGCATGAGGCAGGTGTTTAGACTAGCGCTTAGGATACTCTGGGATGCCCAAGCCCATAGCTGTGAGCCTGGAGTCAAGTCCAGGCTCAGCTCCTGTTCCAGTGTCCTGCTGATGTGAGCCCCGGGAGGCAGCAGGCTCTGGGTTAAGCCGCTGTATCCCTGGCATCCAC
+
FGGGFEGDCCDFFFFGG8@::+9C@,<EFG@CEFGGGGG>:CFCC,9,CFGE:CFGGCFG9FGFEF4BFGGECFCGG8?B+A<FF9=8BFGGGFA<FEFGGGGGGF<=FDDDDD#BFFG.>,>,@CCFCGGFG>FEGFC@FGGGC9BFFC*2>B5=FF:8CGC9C@5<>7>>F9FEE7<CFG7##G+=A7E::;DGDFFCC=:9DDC79D7=9FC7GD?GEDC6?<5FDFGGGD=C?GG#DGGGF>BDCD8?FA9>#F8FE=8GBFFGGFGFFCE>BAC=C?G@FDCCA,FFEDGE<=A<77GGGGGGCFGFGGFB@7+GGGFGFFGGFGGECGFECECFGFCCGEF<9<F8GGGCF@CGFGGFCED
@CGRNA2_330
TGGGGAATATTGCACAATGGGCGCAAGCCTGATGCAGCGACGCCGCGTGGGGGATGAAGGCCTTCGGGTTGTAAACTCCTTTCGCTACCGACGAAGCCCCTTGGGGTGACGGTAGGTGGAGAAGAAGCACCGGCTAACTACGTGCCAGCAGCCGCGGTAATACGTAGGGTGCGAGCGTTGTCCGGATTTACTGGGCGTAAAGAGCTCGTAGGTGGTTTGTCGCGTCGTCTGTGAAATTCCGGGGCTTAACTCCGGGCGTGCAGGCGATACGGGCATAACTTGAGTGCTGTAGGGGTAACTGGAATTCCTGGTGTAGCGGTGGAATGCGCAGATATCAGGAGGAACACCGATGGCGAAGGCAGGTTACTGGGCAGTTACTGACGCTGAGGAGCGAAAGCATGGGTAGCGAACAGG
+
GGGGGGGGGGGGGGGGGGGGGGGGGGGGGGGGGGGGGGGGGGGGGGGGGGGGGGGGGGGGGGGGGGGGGGGGGGGGGGGGGGGGGGGGGGGGGGGGGGGGGGGGGGGGGGGGGGGGGGGGGGGGGGGGGGGGGGGGGGGGGGGGGGGGGGGGGGGGGGGEGGGG9FGGGGGGGGGGG8EGGGGGGGGGGGGGGCGGGGGDFF>FGFGDGGGEFFF>FBD>F>BB7BD6EECBFFFFFFEFFFFGFGGGGGGGGGGFGGGFFFFFGGGGGGGGGGGGGGGGGGGGGGGGGGGGGEGGGGGGGGGGGGGGGGGGGGGGGGGGGGGGGEC,GGGGGGGGGGGGGGGGGGGGGGGGGGGGGGGGGGGGGGGGGGGGGGGGGGGGGGGGGGGGGGGGGGGGGGGGGGGGGGGGGGGGGG
@CGRNA2_331
TGGGGAATATTGCACAATGGGCGCAAGCCTGATGCAGCGACGCCGCGTGGGGGATGAAGGCCTTCGGGTTGTAAACTCCTTTCGCTACCGACGAAGCCCCTTGGGGTGACGGTAGGTGGAGAAGAAGCACCGGCTAACTACGTGCCAGCAGCCGCGGTAATACGTAGGGTGCGAGCGTTGTCCGGATTTACTGGGCGTAAAGAGCTCGTAGGTGGGTTGTCGCGTCGTCTGTGAAATTCCGGGGCTTAACTCCGGGCGTGCAGGCGATACGGGCATAACTTGAGTGCTGTAGGGGTAACTGGAATTCCTGGTGTAGCGGTGGAATGCGCAGATATCAGGAGGAACACCGATGGCGAAGGCAGGTTACTGGGCAGTTACTGACGCTGAGGAGCGAAAGCATGGGTAGCGAACAGG
+
FGGGGGGGGGGGGGGGGGGGGGGGGGGGGGGGGGFGGGGGGGGGGGGGGGGGGGGGGGGGGGGGGGGGGGGGGGGGGGGGGGGGGGGGDGGGGGGGGGGGGGGGGGFGCFGGGGGGGGGGGGGGGGGGGGGGGGGGGGGGGGGGGGGGGGGGGGGGGGGG#GGGFFGGG#GCGGCEGGGGGGCEDDGGGGGGGGGFGC<CFFGFC7FFFFGF=7>#85BFFFFFB>E5BFBFFFFFFFFFGFFGF@B79BFFGGGFGFFGGDGE9GGGGGGGGD#GGFCFGFGFCGGGGGGDCGGFCGACGGGFGFGGGFGDEE6DGGDFFGGGGGGGDGGGGGGGGGGGGGGGGGEECGGGGGGGGGGGGGGGGGGGGGGGGGGGGGGGGGGFGGGGGGGEGGGGGGGGFGGGGGGGGGGGGG
@CGRNA2_332
TGGGGAATATTGCACAATGGGCGCAAGCCTGATGCAGCGACGCCGCGTGGGGGATGAAGGCCTTCGGGTTGTAAACTCCTTTCGCTACCGACGAAGCCCCTTGGGGTGACGGTAGGTGGAGAAGAAGCACCGGCTAACTACGTGCTAGCAGCCGCGGTAATACGTAGGGTGCGAGCGTTGTCCGGATTTACTGGGCGTAAAGAGCTCGTAGGTGGTTTGTCGCGTCGTCTGTGAAATTCCGGGGCTTAACTCCGGGCGTGCAGGCGATACGGGTATAACTTGAGTGCTGTAGGGGTAACTGGAATGCCGGGTGTAGCGGTGGAATGCGCAGATATCAGGAGGAACACCGATGGCGAAGGCAGGTTACTGGGCAGTTACTGACGCTGAGGAGCGAAAGCATGGGTAGCGAACAGG
+
FGGGG,BFGGFAFEGG,EC8F@@CFCGGGE<CGFGGFFF@FCF+:BF>FFD@C7C:EGFFGF=FG=+4BF:FFE<FFGDFEAFEE@7B=++C@+3@7@CFGG7D<*>>DF<>FFDE>C>7<<>F,,4@FFG:FFGDCFG:FGF7B*5+B9CEFCE*?EGCCCCF@<FC:#EEG5?8CE#C##GE=A8<#9FG9>*#D#C#<:??FDFDG9<3#6,<F:BF?93...58##98FC;@?7:F#?8*#:<>;.#<?GD97=#ABGGECGD==3=?F##,E?+6+82@,6=6D?GD?CFEAE;=FD=8++@6+FD,EGGGCEC,C,BCF==,9FEFFGCFFF??9FFF:@CFDEFGGFFGDF<<GGGFEE6,FEC<9E@GF77FB+E8FFCFCCF@DGFE@,FGGGGGFF7<FFCEFD
@CGRNA2_333
TGGGGAATATTGCACAATGGGCGCAAGCCTGATGCAGCGACGCCGCGTGGGGGATGAAGGCCTTCGGGTTGTAAACTCCTTTCGCTACCGACGAAGCCCCTTGGGGTGACGGTAGGTGGAGAAGAAGCACCGGCTAACTACGTGCCAGCAGCCGCGGTAATACGTAGGGTGCGAGCGTTGTCCGGATTTACTGGGCGTAAAGAGCTCGTAGGTGGTTTGTCGCGTCGTCTGTGAAATTCCGGGGCTTAACTCCGGGCGTGCAGGCGATACGGGCATAACTTGAGTGCTGTAGGGGTAACTGGAATTCCTGGTGTAGCGGTGGAATGCGCAGATATCAGGAGGAACACCGATGGCGAAGGCAGGTTACTGGGCAGTTACTGACGCTGAGGAGCGAAAGCATGGGTAGCGAACAGG
+
GGGGGGGGGGGGGGGGGGGGGGGGGGGGGGGGGGGGGGGGGGGGGGGFGGGGGGGGGGGGGGGGGGGGGGGGGGGGGGGGGGGGGGGGGGGGGGGGGGGGGGGGGGGGGGGGGGGGGGGGGGGGGGGGGGGGGGGGGGFGGGGGGGGGGGGGGGGGGGGGGGGG<EGGGGGGDEGGEEGGGGCGGGGGGGGGGGGGDDGCFFDFGGGGGGGFFFFEFFF7=@FD>EF5EFEFFCAFFFFFG>FGFCGGAAGGGGFFGGGGGGGGGGGGGGGGGFGFFGGGGGFGGGGGGGGGFFGGGGGGGGGGFGEGFGGGGGECCGGGGGEGGGGGGGGGGGGGGGGGGGGGGGGGGGGGGGGGGGGGGGGGGGGGGGGGGGGGGGGGGGGGGGGGGGGGGGGGFFGGGGGGGGGGGGGGGG
@CGRNA2_334
TGGGGAATATTGCACAATGGGCGCAAGCCTGATGCAGCGACGCCGCGTGGGGGATGAAGGCCTTCGGGTTGTAAACTCCTTTCGCTACCGACGAAGCCCCTTGGGGTGACGGTAGGTGGAGAAGAAGCACCGGCTAACTACGTGCCAGCAGCCGCGGTAATACGTAGGGTGCGAGCGTTGTCCGGATTTACTGGGCGTAAAGAGCTCGTAGGTGGTTTGTCGCGTCGTCTGTGAAATTCCGGGGCTTAACTCCGGGCGTGCAGGCGATACGGGCATAACTTGAGTGCTGTAGGGGTAACTGGAATTCCTGGTGTAGCGGTGGAATGCGCAGATATCAGGAGGAACACCGATGGCGAAGGCAGGTTACTGGGCAGTTACTGACGCTGAGGAGCGAAAGCATGGGTAGCGAACAGG
+
GGGGGGGGGGGGGGGGGGGGGGGGGGGGGGGGGGGGGGGGGGGGGGGFGGGGGGGGGGGGGGGGGGGGGGGGGGGGGGGGGGGGGGGGGGGGGGGGGGGGGGF@FGGGGGFGGGGGGGGGGGGGGGGGGGGGGGGGGGGGGGGGGGGGGGGGGGGGE?GGGGFG<CFGGCGGGGGGGGGG#GGGGGGEG#GGGGG#GCDGFFGFGGFCDGGFFFF>FFDF?EFF>:@A@FB6F=FFFFDFGFFGFFGFCDBFFFFFFFFFF>GE?>;?GEGGGDFFCGGGGF6GGGGGGF?6GGGGD=DGGGGFFFGGGGGGGGEGGGGFDGGGGGGGGGGFGGGGGFGFGGDFF7GGGEGGGGFFFGGGGGGGGGGGGGGGGFGGGGGGGGGGGGGGGGGGGFGGGGGGGGGGGGGGGGGGGG
@CGRNA2_335
TGGGGAATATTGCACAATGGGCGCAAGCCTGATGCAGCGACGCCGCGTGGGGGATGAAGGCCTTCGGGTTGTAAACTCCTTTCGCTACCGACGAAGCCCCTTGGGGTGACGGTAGGTGGAGAAGAAGCACCGGCTAACTACGTGCCAGCAGCCGCGGTAATACGTAGGGTGCGAGCGTTGTCCGGATTTACTGGGCGTAAAGAGCTCGTAGGTGGTTTGTCGCGTCGGCTGTGAAATTCCGGGGCTTAACTCCGGGCGTGCAGGCGATAAGGGCATAACTTGAGTGCTGTAGGGGTAACTGGAATTCCTGGTGTAGCGGTGGAATGCGCAGATATCAGGAGGAACACCGATGGCGAAGGCAGGTTACTGGGCAGTTACTGACGCTGAGGAGCGAATGCATGGGTAGCGAACAGG
+
GGGGGGGGGGG<FDDFGGGGG8FGD:FFGFG8FAEE<FBFG:FFCF>8F@GEGGGGGGGGGGGGGGEGGEGEFGGGFGG<EGGGGGGGGGDGGGGGGDFEFGGGCGGGGGGGFFGGGF7FFCFGGCFGGGGGEDGGGGGGG>@CEFG?FGGGDEDCEC5CFCFFECD=GGGGDDGEEEGGGGCCE*A8CFFFDFGGGG#,.3#>4>DD7##DF=5@@F###@@>>55#8;:6@#F:=F<FF?A>>FBF#DA#;:9??D?=5#+@4CFA6,D+F?=:?=6F==8=,8=+88=6GGFEE7,,@=>8DD=FD@,4@8+7EEA;9FEEG7>A=EC,ECGGGGFFAB7:CB@=B8,,=7FF<FGFCDEGFGGF8FCFGGFDGECFFBE<CGGGGGEGFC,,FF8F@GF@GGGEDC9FFC
@CGRNA2_336
TGGGGAATATTGCACAATGGGCGCAAGCCTGATGCAGCGACGCCGCGTGAGGGATGACGGCCTTCGGGTTGTAAACCTCTTTCAGCAGGGAAGAAGCGAAAGTGACGGTACCTGCAGAAGAAGCGCCGGCTAACTACGTGCCAGCAGCCGCGGTAATACGCAGGGCGCGAGCGTTGTCCGGAATCATTGGGCGTAAAGAGCTTGTAGGCGGTTTGTCGCGTTGGCTGTGAAAGCCCGGGGCTTAACCCCGGGTTTGCAGTGGGTACGGGCTAACTAGAGTGCGGTAGGGGAGAATGGAATTCCTGATGTAGCGGTGAGATACGCAGATATCAGGAGGAACACCAATGGCGAAGGCAGGTCTCTGGGCTGTAACTGACGCTGAGAAGCGAAAGCATGGGGAGCAAACAGG
+
CFFFEDGFCAEFG@,EFGGGFFF+CF:F<CE@<FGFCD@FG:CGEGEGGC?EECF==CCCFGG8FFF+BFEGFA5,E4F=FGE5BFFFFEFG7FE,CF7=FE,C<F@FGGEGGG7FFF3<,DGFEGCF**FCFGGGGCGG7CE7FGE@F78C5=EB?22;*3BBCC88?*?EGGDE#G#EC6#:#-#+#?77CCDDGF#C/*9D8:CC6CG<@3>>#D#:#)#>4F6+099/=F@57>>+><:?ADA1:B#D=<D+++==6@++++8D=FE33?3++=CC=++D=9+,8D;;@,GFE==E8A,B@,,@++EC8F9@4,@@,+E,@,=A,9@FE9DF@CFDA?GFF8,:D99AGGBFFGFGGGGGGFEAFE,F6:@B@8<;,,@@CGEA@CFC,6,@C,;,9EACDGGGG
@CGRNA2_337
TGGGGAATATTGCACAATGGGCGCAAGCCTGATGCAGCGACGCCGCGTGGGGGATGAAGGCCTTCGGGTTGTAAACTCCTTTCGCTACCGACGAAGCCCCTTGGGGTGACGGTAGGTGGAGAAGAAGCACCGGCTAACTACGTGCCAGCAGCCGCGGTAATACGGAGGGTGCGAGCGTTGTCCGGATTGACTGGGCGTAAAGAGCTCGTAGGTGGTTTGTCGCGTCGTCTGTGAAATTCCGGGGCTTAACTCCGGGCGTGCAGGCGATACGGGCATAACTTGAGTGCTGTAGGGGTAACTGGAATTCCTGGTGTAGCGGTGGAATGCGCAGATATCAGGAGGAACACCGATGGCGAAGGCAGGTTACTGGGCAGTTACTGACGCTGAGGAGCGAAAGCATGGGTAGCGAACAGG
+
GGGGGGGFFDGGF,CFGEFGFG:F@G:DGFEEFCEEFG@@CFGECFGFFDFEG7CFFDGGGGGGFGDE=FFCFGF<EE,?FDFGGGEFGGGGCCCGCC7CB,<DFC@<<FFEG:CGE:B>3,,@C:C7FCBF@F1<E:;<8C<FFGFGFCFG*::1C*???GGG5A5CCCE=ECCCE=8CC:CECEGG6C609>DDDG5<5*;>9-7>C>??<@:86#9BB>#F=5<#.#10F:;;8?<F?>;2;#7>DD>GD>?@?C:>@6C?DFEC@8D=E+DFFDA0GGGGFF?FD+===9,8D8GGGFFGGGE@FGGDEB@EBGGECGGGEECE,@=,EAD@DF?,FF:CC=DGGGGGGFGGGEGDFGGGF<GGGGGGFGGGGGGFBGFEDE@CF:7GGGFF8<GGGGGFECGFGGGGGG
@CGRNA2_338
TGGGGAATATTGCACAATGGGCGCAAGCCTGATGCAGCGACGCCGCGTGGGGGATGAAGGCCTTCGGGTTGTAAACTCCTTTCGCTACCGACGAAGCCCCTTGGGGTGACGGTAGGTGGAGAAGAAGCACCGGCTAACTACGTGCCAGCAGCCGCGGTAATACGTAGGGTGCGAGCGTTGTCCGGATTTACTGGGCGTAAAGAGCTCGTAGGTGGTTTGTCGCGTCGTCTGTGAAATTCCGGGGCTTAACTCCGGGCGTGCAGGCGATACGGGCATAACTTGAGTGCTGTAGGGGTAACTGGAATTCCTGGTGTAGCGGTGGAATGCGCAGATATCAGGAGGAACACCGATGGCGAAGGCAGGTTACTGGGCAGTTACTGACGCTGAGGAGCGAAAGCATGGGTAGCGAACAGG
+
GGGGGGGGGGGGG<FGGGGGGGGGGGGGGGGGGGGGGGGGGGGGGGGCFGGGGGGGGGGGGGGGGGGGGGGGGGGGGGGGGGGGGGGGGGGGGGGGGFGGGGGGGGGGGGGGGGGGGGGGGGGGGGGGGGGGGGGGGGGGGGGGGGGGGGGGGGGGGEGGGGGGGGGGGGGGG#GGGGGGGGGGGDGGFGGGGGGGGGFGFFGFGGGDGGGFFFFFFFFFFFF@@BFFFFF@FFFFFFFFGFFFFGGFGGCGGGGFGGGGFGGGGGGGGGGGGGGFFGFGGGGGGGGGGGGGGGGGGGGGGGGGGGGGGGGGGGGGGGGGGGGGGGGGGGGGGGGGGGGGGGGGGGGGGGGGGGGGGGGGGGGGGGGGGGGGGGGGGGGGGGGGGGGGGGGGGGGGGGGGGGGGGGGGGGGGGG
@CGRNA2_339
CTGACAGCTCAAGTAATTCAGACCCAGACGGAATTCTGTGACCCTGGTTTTGACTGTTGACAACATTTGGGAAATGAATCAGTGGATAGAAGATCTCTCTCTGTCTCTCTCTCTCTCCCTCTGTCTCCCACCCACTTTCAAATCAATAAAAAATAAATAAATGTATTATAAATAATTCAATAGTTGCATCTGGAGATAAAGACAGAATCTCTCAGAAAACAGAACAACCAGAGTAGAATGGAGAGGAGGGA
+
GGGGGGGGGGGGGGGGGGGGGGGGGGGGGGGEGGGGGGGGGGGGGGGFGGGGGGGGGGGGGGGGGGGGGGGGGGGGGGGGGGGGGGGGGGGGGGGGGFFGGGGGGGGGGGGGGGGGGGGGGGGGGGGGGGGGGGGGGGGGGGGGGGGGFGGGGGGGGGGGGGGGGGGGGGGGGGGGGGGGGGGGGGGGGGGGGGGGGGGGGGGGGGGGGGGGGFFGFGFGGGGGGGGGGGGGGFGFFGGGGGGGGGGGGGG
@CGRNA2_340
TGGGGAATATTGCACAATGGGCGCAAGCCTGATGCAGCGACGCCGCGTGGGGGATGAAGGCCTTCGGGTTGTAAACTCCTTTCGCTACCGACGAAGCCCCTTGGGGTGACGGTAGGTGGAGAAGAAGCACCGGCTAACTACGTGCCAGCAGCCGCGGTAATACGTAGGGTGCGAGCGTTGTCCGGATTTACTGGGCGTAAAGAGCTCGTAGGTGGTTTGTCGCGTCGTCTGTGAAATTCCGGGGCTTAACTCCGGGCGTGCAGGCGATACGGGCATAACTTGAGTGCTGTAGGGGTAACTGGAATTCCTGGTGTAGCGGTGGAATGCGCAGATATCAGGAGGAACACCGATGGCGAAGGCAGGTTACTGGGCAGTTACTGACGCTGAGGAGCGAAAGCATGGGTAGCGAACAGG
+
GGGGGGGGGGGGGGGGGGGGGGGGGGGGGGGGGGGGGGGGGGGGGGGFGGGGGGGGGGGGGGGGGGGGGGGGGGGGGGGGGGGGGGGGGGGGGGGGGGGGGGGGGGGGGGGGGGGGGGGGGGGGGGGGGGGGGGGGGGGGGGGGGGGGFGGGGGGGEEGGGGGGFGGGGGGGGGGGGGGGGGGGGGGGGGGGGGGGGGGGFFGFGGGGGGGFFFFB:FDFFFFFFFFFEFFFFFFFBFFFGFFGFGGFFFFGGGGFFGGGGGGGGGGGGGGGFFGGCGGFFGFGGGGFF?A8GGGGGGGGGGGGGGGGGGGGGGGGGGGGFGGGGGGGGGGGGGGGGGFGGGGGGGGGGGGGGGGGGGGGGGGGGGGGGGGGGGGGGGGGGGGGGGGGGGGGGGGGGGGGGGGGGGGGGGGGGG
@CGRNA2_341
TGGGGAATATTGCACAATGGGCGCAAGCCTGATGCAGCGACGCCGCGTGAGGGATGACGGCCTTCGGGTTGTAAACCTCTTTCAGCAGGGAAGAAGCGAAAGTGACGGTACCTGCAGAAGAAGCGCCGGCTAACTACGTGCCAGCAGCCGCGGTAATACGTAGGGCGCGAGCGTTGTCCGGAATTATTGGGCGTAAAGAGCTTGTAGGCGGTTTGTCGCGTCTGCTGTGAAAGCCCGGGGCTTAACCCCGGGTTTGCAGTGGGTACGGGCTAACTAGAGTGCAGTAGGGGAGACTGGAATTCCTGGTGTAGCGGTGAAATGCGCAGATATCAGGAGGAACACCAATGGCGAAGGCAGGTCTCTGGGCTGTAACTGACGCTGAGAAGCGAAAGCATGGGGAGCAAACAGG
+
GGGGGGGGGGGGGGGGGCGGGGGGGGGGGGGFFGGGDFGGGGGGGGGFGEGGGGGGGGGGGGGGGGDEGGGGGGGGGGGGGGGGGGFFFFFGGGGGGGEGEGGGGGGGGGGFFGCDGGGGGDFGGGGGGGDEGGGGGGGGGDFGFGGG7EGEGGGEGG?C<FGGGGGDC:CEGG;;CGGGCCCCGGGCGGGFD>CD6C7<E@FDFDGFCGG>E6@#20)<7BF>E@:9@BFB?EFFFFFFBFGFDFFFFFFGFGGGGGGD:?GECGGGD?E=?+FGGGGGGFGGGGDFGGDE@,BFGGF@CGGGFGGGECGGGGGGGEEEGGGFGFGGGGGGGGGGGGGGGGGGGGGEFGGGGGGGGGGFFEEGGGGGGGGGGEGGGGFGGGGGEGGGGGGGGGGGGGGGGFGGFGGGG
@CGRNA2_342
TGGGGAATATTGCACAATGGGCGCAAGCCTGATGCAGCGACGCCGCGTGGGGGATGAAGGCCTTCGGGTTGTAAACTCCTTTCGCTACCGACGAAGCCCCTTGGGGTGACGGTAGGTGGAGAAGAAGCACCGGCTAACTACGTGCCAGCAGCCGCGGTAATACGTAGGGTGCGAGCGTTGTCCGGATTTACTGGGCGTAAAGAGCTCGTAGGTGGTTTGTCGCGTCGTCTGTGAAATTCCGGGGCTTAACTCCGGGCGTGCAGGCGATACGGGCATAACTTGAGTGCTGTAGGGGTAACTGGAATTCCTGGTGTAGCGGTGGAATGCGCAGATATCAGGAGGAACACCGATGGCGAAGGCAGGTTACTGGGCAGTTACTGACGCTGAGGAGCGAAAGCATGGGTAGCGAACAGG
+
GGGGGGGGGGGGGGGGGGGGGGGGGGGGGGGGGGGGGGGGGGGGGGGFGGGGGGGGGGGGGGGGGGGGGGGGGGGGGGGGGGGGGGGGGGGGGGGGGGGGGGGGGGFGGGGG<FEGGGGGGGGGGGGGGGGGGGGGGGGGGGGGGGGGGGGGGGGGGEEGG#GGCFFGGGGGGDEEGG>?EFGGGGGDCEGFFGGGD<CC>FGFGFGGEDGFFFFFFFFFFFFFFFEFFFFFFFAFFFFFGFFGFGGGGG>GCCFFGGGGGCFGGGGGGFF?GGFGGGGGGGGGFFCGGGGGGGGGGGGGGGGGGGGGGGGGGGGGGGGGGGGGGGGGGGGGGGGGGGFEGGGGGGGGGGGGGGGGGGGGGGGGGGGGGGGGGGGGGGGGGGGGGGGGGGGGGGGGGGGGGGGGGGGGGGGGGG
@CGRNA2_343
TGGGGAATATTGCACAATGGGCGCAAGCCTGATGCAGCGACGCCGCGTGGGGGATGAAGGCCTTCGGGTTGTAAACTCCTTTCGCTACCGACGAAGCCCCTTGGGGTGACGGTAGGTGGAGAAGAAGCACCGGCTAACTACGTGCCAGCAGCCGCGGTAATACGTAGGGTGCGAGCGTTGTCCGGATTTACTGGGCGTAAAGAGCTCGTAGGTGGTTTGTCGCGTCGTCTGTGAAATTCCGGGGCTTAACTCCGGGCGTGCAGGCGATACGGGCATAACTTGAGTGCTGTAGGGGTAACTGGAATTCCTGGTGTAGCGGTGGAATGCGCAGATATCAGGAGGAACACCGATGGCGAAGGCAGGTTACTGGGCAGTTACTGACGCTGAGGAGCGAAAGCATGGGTAGCGAACAGG
+
CFFGFGGGGCGGGFFGGGGGGGGGGGGGGGGGGGGGGGGGGGDGGGG:FGGGGGGDGGGGFGGGGGGGGGGGGGGGFFGGGGGGGGGGGEGGGGGGGGGGGGGGGEGGFGGGFGGGGFGGGGGGGGGGGGGGGCCGGGGGEGGG>FFFFG6*;CCGGEGGGGGFAEGGG6C8CEEGGGDGGGGG?CEEFGGGGGGGGGD<<F#FFGGGGGFEFFFE>;2)@BFDBB>7>?CFAAAAFF>FGFFF>CFCDDA<FGGFGFD6FGD@BFFDEGGGGGFFDFGGGGCE=66DD6GGGFFFFAEFCFGFGFFGFGGEEGGGEFCFGGGGGEDGGGGGGGGGFDFDGF=?F7DGGGGGGGGGGGFGGGGFCGFFGGGGGGGGGGGGEDGF9F8GGGGGGGGGGGGGGGGGGGGFFFCGGG
@CGRNA2_344
TGGGGAATATTGCACAATGGGCGCAAGCCTGATGCAGCGACGCCGCGTGGGGGATGAAGGCCTTCGGGTTGTAAACTCCTTTCGCTACCGACGAAGCCCCTTGGGGCGACGGTAGGTGGAGAAGAAGCACCGGCTAACTACGTGCCAGCAGCCGCGGTAATACGTAGGGTGCGAGCGTTGTCCGGATTTACTGGGCGTAAAGAGCTCGTAGGTGGTTTGTCGCGTCGTCTGTGAAATTCCGGGGCTTAACTCCGGGCGTGCAGGCGATACGGGCATAACTTGAGTGCTGTAGGGGTAACTGGAATTCCTGGTGTAGCGGTGGAATGCGCAGATATCAGGAGGAACACCGATGGCGAAGGCAGGTTACTGGGCAGTTACTGACGCTGAGGAGCGAAAGCATGGGTAGCGAACAGG
+
GGGGGGGGGGGGGGGGGGGGGGGGGGGGGGGGGGGGGGGGGGGGGGGGGGGGGGGGGGGGGGGGGGGGGGGGGGGGGGGGGGGGGGGGGGGGGGGGGGGGGGGGGGGGGGGGGGGGGGGGGGGGGGGGGGGGGGGGGGGGGGGGGGGGGGGGGGGGGGGGGGGGFGGGGGGGG#GGGGGGGGGGGGDEGGGGGGGGGGGGFFGFGGGGGGGFFFFEFFF#FEFFFFFFFFFFFFFFFFFFFFFGFF?DFGGGGGGFGGGGFGGGGGGGGGFCGFGGFFGFGGGGGGFGGGGGGGGGGGGGGGGGFDGGGGGGGGDGGGGGGFCGGGGGFGGGGGGGGGGFGGGGGEGGGGGGGGGGGGGGGGGGGGGGGGGGGGGGGGGGGGGGGGFGGFGGGGGGGGGGGGGGGGGGGGGGGG
@CGRNA2_345
TGGGGAATATTGCACAATGGGCGCAAGCCTGATGCAGCGACGCCGCGTGGGGGATGAAGGCCTTCGGGTTGTAAACTCCTTTCGCTACCGACGAAGCCCCTTGGGGTGACGGTAGGTGGAGAAGAAGCACCGGCTAACTACGTGCCAGCAGCCGCGGTAATACGTAGGGTGCGAGCGTTGTCCGGATTTACTGGGCGTAAAGAGCTCGTAGGTGGTTTGTCGCGTCGTCTGTGAAATTCCGGGGCTTAACTCCGGGCGTGCAGGCGATACGGGCATAACTTGAGTGCTGTAGGGGTAACTGGAATTCCTGGTGTAGCGGTGGAATGCGCAGATATCAGGAGGAACACCGATGGCGAAGGCAGGTTACTGGGCAGTTACTGACGCTGAGGAGCGAAAGCATGGGTAGCGAACAGG
+
GGGGGGGGGGGGGGGGGGGGGGGGGGGGGGGGGGGGGGGGGGGGGGGCGGGGGGGGGGGGGGGGGGGGGGGGGGGGGGGGGGGGGGGGGGGGGGGGGCGGGGGGGGFGGGGGGGGGGGGFGGGGGGGGGGGGGG7FGGGGGGGGGGGGGGGGGGDGGGGGGFGGEFGGG#GGGEGGGGDG#GFGGGGG?C#GGGGGGGDGFFGFGGGGDGGFFFFB>FFF?D>B>:D#FE<+B96FFFFFDFFFF>C;44C;:<F96CFGFGGGDGFGGGGGGGGGGGGGGGGGEGGFGDGGGGGGFGFCGGGFFGCGCGGGECGGGGGFGGGGGGGFCFGGGGFGGGGDGGGFGCGGGGDGGGGGGGGGGGGGGGGGGGGGGGGGGGGGGGGGFGGDGFGGGGFFGGGGGGGGGGGGGGGGFD
@CGRNA2_346
TGGGGAATATTGCACAATGGGCGCAAGCCTGATGCAGCGACGCCGCGTGAGGGATGACGGCCTTCGGGTTGTAAACCTCTTTCAGCAGGGAAGAAGCGAAAGTGACGGTACCTGCAGAAGAAGCGCCGGCTAACTACGTGCCAGCAGCCGCGGTAATACGTAGGGCGCGAGCGTTGTCCGGAATTATTGGGCGTAAAGAGCTTGTAGGCGGTTTGTCGCGTCTGCTGTGAAAGCCCGGGGCTTAACCCCGGGTTTGCAGTGGGTACGGGCTAACTAGAGAGCAGTAGGGGAGACTGGAATTCCTGGTGTAGCGGTGAAATGCGCAGATATCAGGAGGAACACCAATGGCGAAGGCAGGTCTCTGGGCTGTAACTGACGCTGAGAAGCGAAAGCATGGGGAGCAAACAGG
+
<<EGGGGGGFGGGGGGGFGGFGGGGGGGGGGGGGGGGGGGGGGGGGGEGGGGGGGGGGGGGGGGGFGGGEGGFGGGGGFGGGGGGGGGGGDGGGGGGGCGGGGGGGGGGGGGGGGGGCEFFGGGGGGEGCEGGG?FGEFFGGGGCG78CCEEGEGCCGGF?BFGG=>CEGGEG:;C=FGGGCEF04<FFGGG>DGGFGGGFFGFGGD9;DGF>3>FFFFFFFBFFFFFFFFFFFFGBD;FFGGDGD7?GGFGGGGGGGGFCGEC8DGFFGGGGGFGGDE,FFGGGDDGFF8?GDFGGFE8CGGGGGGEB8CEGFE9GGGEGE;GGGFFFDGFGF9GGFCGFGFFGGGGFCGGF8GGGGFFGGGGGF@GCGGGDGGGGGGFF9GGGGGGGGGGFCGGGGGGGGFGFEGGG
@CGRNA2_347
ATGATGGCTCAAGTGCTTGGGGCACTACTAGCCACATGGGAGACTAGAATGGTGTTCCTCGGCTCCTGGCTTCAGCCTGCTCCAGATCTGGCTGATAGGGAGTCTCTCTCTCTCTTTCTCCCTCTCTCTCACCATCTTCCCCTTTCTCTGTCACTATGCCTTTCAAGTAGATGAAAATCGATAAATAAAACATTAAAATCTAATCATTAAAAATACA
+
GGEFFGCF@FGGGGGGGGGGGGGGGGFGGAGGEGGGFFFGFFFGFFFFFEGGFGGGGGFGGGGGGDG@FGGGGGDGGGGGGGGGGGGGG#GGDFGFGGCGGGGGGGGGGFFDGGGGGGGGGGGGGGFGGGGGGGGGGFGEFGGGGGGGGGGGGGGGGGGGFGFGGGGGGFFGFGFGGDFGFFFGGGGFFGGGGGFGFCGGGGGGGFDGGGGGFFGGG
@CGRNA2_348
TGGGGAATATTGCACAATGGGCGCAAGCCTGATGCAGCGACGCCGCGTGGGGGATGAAGGCCTTCGGGTTGTAAACTCCTTTCGCTACCGACGAAGCCCCTTGGGGTGACGGTAGGTGGAGAAGAAGCACCGGCTAACTACGTGCCAGCAGCCGCGGTAATACGTAGGGTGCGAGCGTTGTCCGGATTTACTGGGCGTAAAGAGCTCGTAGGTGGTTTGTCGCGTCGTCTGTGAAATTCCGGGGCTTAACTCCGGGCGTGCAGGCGATACGGGCATAACGTGAGTGCTGTAGGGGTAACTGGAATTCCTGGTGTAGCGGTGGAATGCGCAGATATCAGGAGGAACACCGATGGCGAAGGCAGGTTACTGGGCAGTTACTGACGCTGAGGAGCGAAAGCATGGGTAGCGAACAG
+
GGGGGEGCGFGGGCCFGFGGGGGGCGGGGGGEDCG@DFCGGEGC:CC7FG@FGCEGGDFFFG?FEDGGGGGCGGGGGGGFGGGGGGGGDGGGGGDGDGGE73>F7CFGFGGGGCF*FGGGGFGGGGGDGFDE:FFCCF9CCEGGGGGGFEFFGEEGG>EG#G#G:#GDGFEGG#####GDG?FGDEGGE#GDGG#DDD>4#@FF##,99<FF#FF#7#BF#FFFFBE54?B19=F2#9>4FFGF7?38#9<<>D#DC>?EEFEDDFGGGCGF=9==+=++FD8GGD===?FGEDGGD=FDCDDBE:B4+=FD>B7CEGEF=FE7EC8,,FFFE,9=FAC,5,GGC4CFF,FC:A,,CDCFGGFC,E<<FCFGGFF@DCGEGEGFCFDDGCCFFFC,FFCEFGGGEFB,EC6<C
@CGRNA2_349
TGGGGAATATTGCACAATGGGCGCAAGCCTGATGCAGCGACGCCGCGTGGGGGATGAAGGCCTTCGGGTTGTAAACTCCTTTCGCTACCGACGAAGCCCCTTGGGGTGACGGTAGGTGGAGAAGAAGCACCGGCTAACTACGTGCCAGCAGCCGCGGTAATACGTAGGGTGCGAGCGTTGTCCGGATTTACTGGGCGTAAAGAGCTCGTAGGTGGTTTGTCGCGTCGTCTGTGAAATTCCGGGGCTTAACTCCGGGCGTGCAGGCGATACGGGCATAACTTGAGTGCTGTAGGGGTAACTGGAATTCCTGGTGTAGCGGTGGAATGCGCAGATATCAGGAGGAACACCGATGGCGAAGGCAGGTTACTGGGCAGTTACTGACGCTGAGGAGCGAAAGCATGGGTAGCGAACAGG
+
GGGGGGGGGGGGGGGGGGGGGGGGGGGGGGGFGGGGGGGGGGGGGGGFGGGGGGGGGGGGGGGGGGGGGGGGGGGGGGGGGGGGGGGGGGGGGGGGGFGGGGGGGGGGGGGGEGGGGGGGGGGGGGGGGGGGGGGGGGGGGGGGGGGGGGGG#GGGGGGGGGGGAFGGGFEGGGGGGGGGGGFGEFFGGGGGGGGGGGDDFFGFGGGGGGGFFFF@FFFF?DFFFF9;BFCFFFFFBFFFGFFFFGGGGGDDGGGFGGGGGGGGDGD6GGGGGGGFCGGGGGFGGGGGGGGGGGGGGGFGGGGFFGGGGGGGGGGGGGGGGGGGGGGGGGGGGGGGGGGGGGGGGGGGGGGGGGGGGGGGGGGGGGGGGGGGGGGGGGGGGGGGGGFGGGGGGGGGGGGGGGGGGGGGGGGGGG
@CGRNA2_350
TGGGGAATATTGCACAATGGGCGCAAGCCTGATGCAGCGACGCCGCGTGGGGGATGAAGGCCTTCGGGTTGTAAACTCCTTTCGCTACCGACGAAGCCCCTTGGGGTGACGGTAGGTGGAGAAGAAGCACCGGCTAACTACGTGCCAGCAGCCGCGGTAATACGTAGGGTGCGAGCGTTGTCCGGATTTACTGGGCGTAAAGAGCTCGTAGGTGGTTTGTCGCGTCGTCTGTGAAATTCCGGGGCTTAACTCCGGGCGTGCAGGCGATACGGGCATAACTTGAGTGCTGTAGGGGTAACTGGAATTCCTGGTGTAGCGGTGGAATGCGCAGATATCAGGAGGAACACCGATGGCGAAGGCAGGTTACTGGGCAGTTACTGACGCTGAGGAGCGAAAGCATGGGTAGCGAACAGG
+
GGGGGGGGGGGGGGGGGGGGGGGGGGGGGGGGGGGGGGGGGGGGGGGGGGGGGGGGGGGGGGGGGGGGGGGGGGGGGGGGGGGGGGGGGGGGGGGGGGGGGGGGGGGGGGGGGGGGGGGGGGGGGGGGGGGGGGGGGGGGGGGGGGGGGGGGGGGGGGGGGGGGGGGGGGGGGGGGGGGGGGGGGDGGGGGGFGGGGGGDFFGFGGFGGGGFFFFEFFFFFFFFFFFAB@?FFFFFBFFFGFFGFGGGFFAGGGGFGFDD@DGGGF?GGGGFFBFGGGFDGGFFGGGGGGF?FFGGGGGGGGGGGGGGGGGGGGGGGGGGFGGGGGGGFFF;DGGGGGGGGGGGGGGGGGGGGGGGGGGFGGGGGGGGGGGGGGGGGGGGGGGGGGGGGGGGGGGGGGGGGGGGGGGGGGGGGG
@CGRNA2_351
TGGGGAATATTGCACAATGGGCGCAAGCCTGATGCAGCGACGCCGCGTGAGGGATGACGGCCTTCGGGTTGTAAACCTCTTTCAGCAGGGAAGAAGCGAAAGTGACGGTACCTGCAGAAGAAGCGCCGGCTAACTACGTGCCAGCAGCCGCGGTAATACGTAGGGCGCGAGCGTTGTCCGGAATTATTGGGCGTAAAGAGCTTGTAGGCGGTTTGTCGCGTCTGCTGTGAAAGCCCGGGGCTTAACCCCGGGTTTGCAGTGGGTACGGGCTAACTAGAGTGCAGTAGGGGAGACTGGAATTCCTGGTGTAGCGGTGAAATGCGCAGATATCAGGAGGAACACCAATGGCGAAGGCAGGTCTCTGGGCTGTAACTGACGCTGAGAAGCGAAAGCATGGGGAGCAAACAGG
+
GGGGGGGGGGGGGGGGGGGGGGGGGGGGGGGGGGGGGGGGGGGGGGGGGGGGGGGGGGGGGGGGGGGGGGGGGGGGGGGGGGGGGGGGGGGGGGGGGGGGGGGGGGGGGGGGGGGGGGGGGGGGGGGGGGGGGGGGGGGGGGGGGGGGGG#GGGGGGGGGGGGGGGGGGGGGGGGGGGGGGDEGCGFGGGGGGGGGFGGGF#GFGGGGCGGFF@EFFFFFFFFFFFFFFFAFFFFGFFFEDFGGGFD>DGFGGGGGGGGGGGGGEGGGGGGGGGGGGGGGGGGGGGGGGGGGGGGGGGGGGGGGGGGGGGGGGGGGGGGGGGGGGGGGGGGGGGGGGGGGGGGGGGGGGGGGGGGGGGGGGGGGFGGGGGGGGGGGGGGGGGGGGGGGGGGGGGGGGGGGGGGGGGGGG
@CGRNA2_352
TGGGGAATATTGCACAATGGGCGCAAGCCTGATGCAGCGACGCCGCGTGGGGGATGAAGGCCTTCGGGTTGTAAACTCCTTTCGCTACCGACGAAGCCCCTTGGGGTGACGGTAGGTGGAGAAGAAGCACCGGCTAACTACGTGCCAGCAGCCGCGGTAATACGTAGGGTGCGAGCGTTGTCCGGATTTACTGGGCGTAAAGAGCTCGTAGGTGGTTTGTCGCGTCGTCTGTGAAATTCCGGGGCTTAACTCCGGGCGTGCAGGCGATACGGGCATAACTTGAGTGCTGTAGGGGTAACTGGAATTCCTGGTGTAGCGGTGGAATGCGCAGATATCAGGAGGAACACCGATGGCGAAGGCAGGTTACTGGGCAGTTACTGACGCTGAGGAGCGAAAGCATGGGTAGCGAACAGG
+
GGGGGGGGGGGGGGGGGGGGGGGGGGGGGGGGGGGGGGGGGGGGGGGFFGGGGGGGGGGGGGGGGGGGGGGGGGGGGGGGGGGGGGGGGGGGGGGGGFGGGGGGGGGGGGGGEGGGGGGGGGGGGGGGGGGGGGGGGGGGGGGGGGGGGGGGGGGGGGGGGGGGFGGGGGEGGGGGGGGGDFGGGGGGGGGGGGGGGGDCFFGFGGGGDDGF#FF@FFEFFFFFDEFFFFFCFFFFFFFFGFFGFGGGGGDGGGFFGGGGGDGGGGGGGGGFGG#GGGGGGGGGGGGGGGGGGGGGGGGGGGGGGGGGGGGGGGGGGGGGGGGGGGGGFGGGGGFGGGGFGGGGGGGGGGGGGGGGGGGGGGGGGGGGGGGGGGGGGGGGGGGGGGGGGEGGGGGGGFGGGGGGGGGGGGGGGG
@CGRNA2_353
ATGATGGCTCAAGTGCTTGGGGCACTACTAGCCACATGGGAGACTAGAATGGTGTTCCTCGGCTCCTGGCTTCAGCCTGCTCCAGATCTGGCTGATAGGGAGTCTCTCTCTCTCTTTCTCCCTCTCTCTCACCATCTTCCCCTTTCTCTGTCACTATGCCTTTCAAGTAGATGAAAATCGATAAATAAAACATTAAAATCTAATCATTAAAAATACA
+
GGGGGGGGGGGGGGGGGGGGGGGGGGGGGGGGGGGGGGGGGGGGGGGGGGGGGGGGGGGGGGGGGGGGGGGGGGGGGGGGGGGGGGGGGGGGGGGGGGGGGGGGGGGGGGGGGGGGGGGGGGGGGGGGGGGGGGGGGGGGGGGGGGGGGGGGGGGGGGGGGGGGGGGGGGGGGGGGGGGGGGGGGGGGGGGGGGGGGGGGGGGGGGGGGGGGGGGGG
@CGRNA2_354
TGGGGAATATTGCACAATGGGCGCAAGCCTGATGCAGCGACGCCGCGTGAGGGATGACGGCCTTCGGGTTGTAAACCTCTTTCAGCAGGGAAGAAGCGAAAGTGACGGTACCTGCAGAAGAAGCGCCGGCTAACTACGTGCCAGCAGCCGCGGTAATACGTAGGGCGCGAGCGTTGTCCGGAATTATTGGGCGTAAAGAGCTTGTAGGCGGTTTGTCGCGTCTGCTGTGAAAGCCCGGGGCTTAACCCCGGGTTTGCAGTGGGTACGGGCTAACTAGAGTGCAGTAGGGGAGACTGGAATTCCTGGTGTAGCGGTGAAATGCGCAGATATCAGGAGGAACACCAATGGCGAAGGCAGGTCTCTGGGCTGTAACTGACGCTGAGAAGCGAAAGCATGGGGAGCAAACAGG
+
AFG9E>EFGGFGGFGC8FACFGCFEFGGFEGC<<FGCDEC:@FGGGD>FEEGGC==FFCGDGGGGGGGFGGC9FFCFGGGGGC9FFEFFC<AEF@FGG+36:@DF9>>FCGFGGGGGG7D,<FGGE7*>>F<AFF9,:CC:E;CFFGG#CG>C#GGG?#=EGC#:##CE#,#C:#,C#FGE865.+<C96:FGCCDC7>CFBFFF#:46<;D@3BF=B>7#57FFC@=9*;9F>DDE@9<1,4DC#?87?;D>+DDA?8DFEGC>>DDD@@=6DFCFGGFGG??CFGFCFFGD;=FEEB@@+@EFF9C8+CCCGFDDB7GECEAFFFA,<8E=E<E@B,D<FGGEDGC?CEB<A:,GFE,DFEFC<9GGFC<B,FFFE<EFE7GGGFGFGGFCF<EFFGFGFCGGGGGF
@CGRNA2_355
TGGGGAATATTGCACAATGGGCGCAAGCCTGATGCAGCGACGCCGCGTGGGGGATGAAGGCCTTCGGGTTGTAAACTCCTTTCGCTACCGACGAAGCCCCTTGGGGTGACGGTAGGTGGAGAAGAAGCACCGGCTAACTACGTGCCAGCAGCCGCGGTAATACGTAGGGTGCGAGCGTTGTCCGGATTTACTGGGCGTAAAGAGCTCGTAGGTGGTTTGTCGCGTCGTCTGTGAAATTCCGGGGCTTAACTCCGGGCGTGCAGGCGATACGGGCATAACTTGAGTGCTGTAGGGGTAACTGGAATGCCTGGTGTAGCGGTGGAATGCGCAGATATCAGGAGGAACACCGATGGCGAAGGCAGGTTACTGGGCAGTTACTGACGCTGAGGAGCGAAAGCATGGGTAGCGAACAGG
+
FFGGGGDGGGFGGGGGGGGGGGGGGGGGGGFGGGGGGFGFGGGGGGGEGGGGGDEEGGGGGGGGGGGGGGGGGGGGGGGFEFCGGGGDGGEGGGGGDFFG+>FGGFGG>FGGGGEFG9FCF>CF7<<FCEFGGD*<CCGCFGGGGGGCFCEGFBBEECEGC?FGCCGDEFCEG#GGGGGGGFGGGGEGGCFFF9<CGG5C#@FFGCFDDCG:0:>5BF>FFFFB>9<AFFFFB6A9=8<FDF?FAC6@AA#DCCC99GFFC76GGG#GE>GGGF#:98F6GD=88C?GGFDDEGFCFEDGFEE8=+FEGDGGGGEDGFGFE@+CGGECGGGGGGGGGFGGGFFFCEE:GGDGEGFFFGD@GFGGFFGGGGGGCGGFGGGGGGFEEGFGFC>GGGFGGGFEGDGGGGGGGGGGGG
@CGRNA2_356
TGGGGAATATTGCACAATGGGCGCAAGCCTGATGCAGCGACGCCGCGTGGGGGATGAAGGCCTTCGGGTTGTAAACTCCTTTCGCTACCGACGAAGCCCCTTGGGGTGACGGTAGGTGGAGAAGAAGCACCGGCTAACTACGTGCCAGCAGCCGCGGTAATACGTAGGGTGCGAGCGTTGTCCGGATTTACTGGGCGTAAAGAGCTCGTAGGTGGTTTGTCGCGTCGTCTGTGAAATTCCGGGGCTTAACTCCGGGCGTGCAGGCGATACGGGCATAACTTGAGTGCTGTAGGGGTAACTGGAATTCCTGGTGTAGCGGTGGAATGCGCAGATATCAGGAGGAACACCGATGGCGAAGGCAGGTTACTGGGCAGTTACTGACGCTGAGGAGCGAAAGCATGGGTAGCGAACAGG
+
GGGGGGGGGGGGGGGGGGGGGGGGGGGGGGGGGGGGGGGGGGGGGGGGGGGGGGGGGGGGGGGGGGGGGGGGGGGGGGGGGGGGGGGGGGGGGGGGGGGGGGGGGGGGGGGGGGGGGGGGGGGGGGGGGGGGGGGGGGGGGGGGGGGGGGGGGGGGGEGGGGGGCGGGGGGGGGGG#GGGGGGGGGGGCGGGGGGGGDDDFFGFGFGGGGGFFFFFFFFFFEFFFFBBFFFFFFFFFFFFGFFGFGGGGGGGGGFFGFGGGDDGGGGGCEGFGG#FGGGGGGGGGGGGGGGGFGGGGGGGGGGGGCGGGGGGGGGGGGGGGGGGGGGGGGGGGGGGGGGGGGGGGGGGGGGGGGGGGGGGGGGGGGGGGGGGGGGGGGGGGGGGGGGGGGGGGGGGGGGGGGGGGGGGGGGGGG
@CGRNA2_357
TGGGGAATATTGCACAATGGGCGCAAGCCTGATGCAGCGACGCCGCGTGGGGGATGAAGGCCTTCGGGTTGTAAACTCCTTTCGCTACCGACGAAGCCCCTTGGGGTGACGGTAGGTGGAGAAGAAGCACCGGCTAACTACGTGCCAGCAGCCGCGGTAATACGTAGGGTGCGAGCGTTGTCCGGATTTACTGGGCGTAAAGAGCTCGTAGGTGGTTTGTCGCGTCGTCTGTGAAATTCCGGGGCTTAACTCCGGGCGTGCAGGCGATACGGGCATAACTTGAGTGCTGTAGGGGTAACTGGAATTCCTGGTGTAGCGGTGGAATGCGCAGATATCAGGAGGAACACCGATGGCGAAGGCAGGTTACTGGGCAGTTACTGACGCTGAGGAGCGAAAGCATGGGTAGCGAACAGG
+
GGGGGGGGGGGGGGGGGGGGGGGGDGGGGGGEGGGGGGGCFEGDGGGGGGGGGGGEFFGGGGGGGCBEFGGGGGGGGGGGGGGGGGGGGGGGGGGGGGGGGCGGGGGGGGGGGGGGGGGGGGFFFGGFGGGGGGDGGGFGGGG@FGGGFGGGGGGGGGGGGEGCCCGGGE9EGG=EGGGGE##EGDEGFGGGGGDGCDGGFF>@F>CGGGGFFF>#FFF#FFF>5;@F@FF6>@;@FFFFGFFD>13FCBBABDC96?9FBGDGCGFC@;F8B+DAC?+66FCGGGGFGFGGGGFA@,AEGGFFFD@,DGGGECGECGFAGGEC7EC>4;GGCDFGFGGFGGGEFCGCGGGGGDGGFF<@GGGGGGF@F<GDGGFDF:7GGGFFCA8GGGFCCGGEFCDEGGEEGGGGGFFGGG
@CGRNA2_358
TGGGGAATATTGCACAATGGGCGCAAGCCTGATGCAGCGACGCCGCGTGGGGGATGAAGGCCTTCGGGTTGTAAACTCCTTTCGCTACCGACGAAGCCCCTTGGGGTGACGGTAGGTGGAGAAGAAGCACCGGCTAACTACGTGCCAGCAGCCGCGGTAATACGTAGGGTGCGAGCGTTGTCCGGATTTACTGGGCGTAAAGAGCTCGTAGGTGGTTTGTCGCGTCGTCTGTGAAATTCCGGGGCTTAACTCCGGGCGTGCAGGCGATACGGGCATAACTTGAGTGCTGTAGGGGTAACTGGAATTCCTGGTGTAGCGGTGGAATGCGCAGATATCAGGAGGAACACCGATGGCGAAGGCAGGTTACTGGGCAGTTACTGACGCTGAGGAGCGAAAGCATGGGTAGCGAACAGG
+
GGGGGGGGGGGFGFGGGGGGGGGGGGGGGGGGGGGGGGGGGGGGGGGGGGGGGGGGGGGGGGGGGGGGGGGGGGGGGGFGGGGGGGGGGGGGGGGGGGGEFGGGGGCFGGGGGGGGGGGGGGGGGGGGGGGGEGGDGGGGGGGGGGGGGGGGGGEGGGGGEGGGCFFGGGGGGGGGGGG;EE@CECGGGFFGGGGFDGDDA?FFDFFDDDFFFFFFFFFF>B>DF@@7FCEBF@@FFFFFFFF>>CGGDDBFGGG>FGGGFGFE>GGGFDB#DG#FGGGGGF?DGF6FFDE?FAGGGGFGGF?GGGGGGGGCEG>GGGGGFGGGGGGGGGFCGDEDGGGFGGGGGGGGGF7GGGGGGGGGGGGGGGGFGGGGGGGGGGGGEGGGGGCGFEGGGGGGGDGGGGGGGFCFGGGGGG
@CGRNA2_359
ATGAGGGCTCAAGTACTTGGGTTGGAGACCTGATTGGAGTTCTGAGCTCCTAACTTCAGCCTGCCCAGCCCTGATTGTTGTAGGTATTTTGGGAAGTGAACCAGCAATGGATGGTCTCTCTCTTTCTCCCTCTGTCTCTCTACTTTCAAATAAAAAATGAAAATAAGTGCATAAATTAAAAAAAAAATCTGATACTGACCCAAGTTTATTTTTGGCTTAAACAAAAACAACAATAAACAACCAAATTTTAGTTACATTCAAATTCCTATTTAGTCAATAACCAGATAGGAAGTCTTTAGCTGGGAT
+
GGGGGGGGGGGGGGGGGGGGGGGGGGGGGGGGGGGGGGGGGGGGGGGGGGGGGGGGGGGGGGGGGGGGGGGGGGGGGGGGGGGGGGGGGGGGGGGGGGGGGGGGGGGGGGGGGFGGGGGGGGGGGGGGGGGGGGGGGGGGGGGGGGGGGGGGGGGGGGGGGGGGGGGGGFGGGGGGFGGGGGGGGGGGGGGGGGGGFEGGFGGGGGGGGGGGGGGGGGGGGGGGGGGGGGGGGGGGGGGGGGGGGGGGGGGGGGGGGGGGGGGGGGGFGGGGGGGGGGGGGGGGGGGGGGGGGGGGGGGGGGGGGG
@CGRNA2_360
TGGGGAATATTGCACAATGGGCGCAAGCCTGATGCAGCGACGCCGCGTGGGGGATGAAGGCCTTCGGGTTGTAAACTCCTTTCGCTACCGACGAAGCCCCTTGGGGTGACGGTAGGTGGAGAAGAAGCACCGGCTAACTACGTGCCAGCAGCCGCGGTAATACGTAGGGTGCGAGCGTTGTCCGGATTTACTGGGCGTAAAGAGCTCGTAGGTGGTTTGTCGCGTCGTCTGTGAAATTCCGGGGCTTAACTCCGGGCGTGCAGGCGATACGGGCATAACTTGAGTGCTGTAGGGGTAACTGGAATTCCTGGTGTAGCGGTGGAATGCGCAGATATCAGGAGGAACACCGATGGCGAAGGCAGGTTACTGGGCAGTTACTGACGCTGAGGAGCGAAAGCATGGGTAGCGAACAGG
+
GGGGGGGGGGGGGGGGGGGFGGGGGGGGGGGFGGGGGGGGGGGGGGGGGGGGGGGGGGGGGGGGGGGGGGGGGGGGGGGGGGGGGGGGGGDGGGGGGGGGGGFFGGGGGGGGGGGGGGGGGGGGGGGFGGGGGGGGFFCGGGGGGGGGGGGGGEEGD>EGGCFF@FGEGGGGGGCCEEEGGGGGCGGGFFG#GGFGGGGD>FGFGGFDDDGFFFFFFFFFF9=><BFEFFFFFFFFFFFFDFFGFGDGD?>F>DGAGGGGGGGGGGGGGGGGGFGGGGGGDCGE?GGGGGGGGGGFGGGGGGGGGGDGGGGGGDGGGGGGGGGGGGGFCGGGGFGGGGGGGGGGGGEDGGGGGGGGGGGGGGGGGGGGGGGGGGGGGGGGGGGGGFGGGGGGGGGGGGGGGGGGGGGGGGGGGG
@CGRNA2_361
TGGGGAATATTGCACAATGGGCGCAAGCCTGATGCAGCGACGCCGCGTGGGGGATGAAGGCCTTCGGGTTGTAAACTCCTTTCGCTACCGACGAAGCCCCTTGGGGTGACGGTAGGTGGAGAAGAAGCACCGGCTAACTACGTGCCAGCAGCCGCGGTAATACGTAGGGTGCGAGCGTTGTCCGGATTTACTGGGCGTAAAGAGCTCGTAGGTGGTTTGTCGCGTCGTCTGTGAAATTCCGGGGCTTAACTCCGGGCGTGCAGGCGATACGGGCATAACTTGAGTGCTGTAGGGGTAACTGGAATTCCTGGTGTAGCGGTGGAATGCGCAGATATCAGGAGGAACACCGATGGCGAAGGCAGGTTACTGGGCAGTTACTGACGCTGAGGAGCGAAAGCATGGGTAGCGAACAGG
+
GGGGGGGGGGGGGGGGGGGGGGGGGGGGGGGGGGGFGGGGGGGGGGGBFGGGGGGGGFGGGGGGGGGGGGGGGGGGGGGGGGGGGGGGGGGGGGGGGDGFFGGGGGCGGGGGGGGGGGGCFGGGFGGGGGGGGGGGGGGGGGGGGGGGGGGGFGGGGGGGGGGGGGGGGCG8EEGGGGGFFGFGGGEGGGGGDGGFGCDGBFCFGFFFFFFDFFF@FFFFFFFFFFFFECFAFFFFFFFFCFFGFGCFDGCGGGGDGGGGGGGGGGGGEDGDGGGGGFFGGFGGGGGGGGGGCGGGGEEAGGF?FGGGGGGGGGGGGGGFGGGGGDGGGGGGGGGGGGGGGFGGGGGGGGGGGGGGGGGGGGGGGGGGGGGGGGGGGGGGGGGGEFFEGEGGGGGGGGGEGGGGGGGGGGGGGG
@CGRNA2_362
TGGGGAATATTGCACAATGGGCGCAAGCCTGATGCAGCGACGCCGCGTGGGGGATGAAGGCCTTCGGGTTGTAAACTCCTTTCGCTACCGACGAAGCCCCTTGGGGGGACGGTAGGTGGAGAAGAAGCACCGGCTAACTACGTGCCAGCAGCCGCGGTAATACGTAGGGTGCGAGCGTTGTCCGGATTTACTGGGCGTAAAGAGCTCGTAGGTGGTTTGTCGCGTCGTCTGTGAAATTCCGGGGCTTAACTCCGGGCGTGCAGGCGATACGGGCATAACTTGAGTGCTGTAGGGGTAACTGGAATTCCTGGTGTAGCGGTGGAATGCGCAGATATCAGGAGGAACACCGATGGCGAAGGCAGGTTACTGGGCAGTTACTGACGCTGAGGAGCGAAAGCATGGGTAGCGAACAGG
+
FFGGG@F,CCFCDGFFCEFFEFCCBF@GGFGGGGGGGGGGGECGGCC:>FFFEBFEGGFG,AFDFGCFFCFGG<@B<8E,FGDEGGE=BFGGGEC:CFFFGFGGGG*:EEGECFGGFG*AF8>C@CFFC6:CEGGCGGGGGGGGFGGGGCF8CE5:E5:C7@FFGF==5C888CCCE8EEEGDE5#C#CCFCC6<4<71C>:>F##<DGGGFF@:>F:3>B>>5:>B7>CCFFFA>@F>@35A<9GFC?;<=@=15=>FFDDGGFCCEEGD7F=C,=C+F?D6GE?D?GDEDD=CAFDGGGFEE8FGF@F?FGECEEEEAEECC@@GGGGGGDDFGFGGEBB88,:GFFCC:CCEDF8FCFFGGFGGGFF99FECEF@,@F@CGGGGGFGEFCFE9DGFGGGGGGGGFFFFEE9
@CGRNA2_363
TGGGGAATATTGCACAATGGGCGCAAGCCTGATGCAGCGACGCCGCGTGGGGGATGAAGGCCTTCGGGTTGTAAACTCCTTTCGCTACCGACGAAGCCCCTTGGGGTGACGGTAGGTGGAGAAGAAGCACCGGCTAACTACGTGCCAGCAGCCGCGGTAATACGTAGGGTGCGAGCGTTGTCCGGATTTACTGGGCGTAAAGAGCTCGTAGGTGGTTTGTCGCGTCGTCTGTGAAATTCCGGGGCTTAACTCCGGGCGTGCAGGCGATACGGGCATAACTTGAGTGCTGTAGGGGTAACTGGAATTCCTGGTGTAGCGGTGGAATGCGCAGATATCAGGAGGAACACCGATGGCGAAGGCAGGTTACTGGGCAGTTACTGACGCTGAGGAGCGAAAGCATGGGTAGCGAACAGG
+
GGGGGGGGGGGGGGGGGGGGGGGGGGGGGGGFGGGGGGGGGGGGGGGGGGGGGGGGGGGGGGGGGGGGGGGGGGGGGGGGGGGGGGGGGGGGGGGGGGGGGGGGGGGGGGGGGGGGFGGGGGFGGGGGGGGGGGGDFFGGGGEGGGGGGGGGGGGGGEGCFGGGCGGGGGGGGGGGGGEGEGGGGGGGFFGGGGGGGGG7A@FFFFFEDGGF<F@BFFFFFEF95@5>F5EAFFFFFFFFGFABFFFDCA>DBFGFFFFFFFFCDGFDGGGGGGFGGGGF86GGGGFCGGGGGGGGD@,GGGEEE+7GFFGFGGGGGGFDCGGGGGGGGGGGGGGGGGGGGGGGGGGGGGGGGFGGGGGEGGGGGGGGGGGGGGGGGGGGGGGGFFCGGGGGGGGGGGGGGGGGGGGGGGGGGG
@CGRNA2_364
TGGGGAATATTGCACAATGGGCGCAAGCCTGATGCAGCGACGCCGCGTGGGGGATGAAGGCCTTCGGGTTGTAAACTCCTTTCGCTACCGACGAAGCCCCTTGGGGTGACGGTAGGTGGAGAAGAAGCACCGGCTAACTACGTGCCAGCAGCCGCGGTAATACGTAGGGTGCGAGCGTTGTCCGGATTTACTGGGCGTAAAGAGCTCGTAGGTGGTTTGTCGCGTCGTCTGTGAAATTCCGGGGCTTAACTCCGGGCGTGCAGGCGATACGGGCATAACTTGAGTGCTGTAGGGGTAACTGGAATTCCTGGTGTAGCGGTGGAATGCGCAGATATCAGGAGGAACACCGATGGCGAAGGCAGGTTACTGGGCAGTTACTGACGCTGAGGAGCGAAAGCATGGGTAGCGAACAGG
+
GGGGGGGGGGGGGGGGGGGGGGGGGGGGGGGGGGGGGGGGGGGGGGGGGGGGGGGGGGGGGGGGGGGGGGGGGGGGGGGGGGGGGGGGGGGGGGGGGGGGGGGGGGGGGGGGGGGGGGGGGGGGGGGGGGGGGGGGGGGGGGGGGGGGGGGGGGGGG#GGGGGGFFGGGDEGG#E#GGGG#GGGGGGGGGGGGGGGGGGGFFGFGGGGGGGDFFFDFFFFFFFFFFFFFFCFFFFFBFDFGFFFBCFFFFFFGGF@>>BFFGGGFGGGFFFDF?E8FGGGGGGFCFFGD6GGGGGGGGGGGGFGFGGGGGGGGGEGGGGGGGGGGGGGGGGGFGGGGGGGGGGGGGGGGGGGGGGGGGGGGGGGGGGGGGDFGGGGGGGGFEFFGGGEGGGGGGGGGGGGGGGGGGGGGGGGGG
@CGRNA2_365
TGGGGAATATTGCACAATGGGCGCAAGCCTGATGCAGCGACGCCGCGTGGGGGATGAAGGCCTTCGGGTTGTAAACTCCTTTCGCTACCGACGAAGCCCCTTGGGGTGACGGTAGGTGGAGAAGAAGCACCGGCTAACTACGTGCCAGCAGCCGCGGTAATACGTAGGGTGCGAGCGTTGTCCGGATTTACTGGGCGTAAAGAGCTCGTAGGTGGTTTGTCGCGTCGTCTGTGAAATTCCGGGGCTTAACTCCGGGCGTGCAGGCGATACGGGCATAACTTGAGTGCTGTAGGGGTAACTGGAATTCCTGGTGTAGCGGTGGAATGCGCAGATATCAGGAGGAACACCGATGGCGAAGGCAGGTTACTGGGCAGTTACTGACGCTGAGGAGCGAAAGCATGGGTAGCGAACAGG
+
GGGGGGGGGGGGGGGGGGGFGGGGGGGGGGGGGGGGGGGGGEDGGGGCCFGGGEDFGGGGGGGGGGGGGGGGGGGDDGGGGGGGGGGGGGGGDCEGE@BFFFFGGDGGFGGGGGGGGGGGFFDF,FFFGGGECFGEGGFGGEGGGGG@CFGGDGGGE:CGEGGG?FGCGFGGGCEGGGGG#GFEE:C4<CGCFGGD<DGGAFGFGCDD55FDFFF>FF>>FEF@BB=;79:F=>BFF=EF>>FFACFC<4CDD>D>GGFFFGFF?GGCC86?AGFAFFD?86FFD?FGGGGGGFFDA,FCFEEGFGGGGFGFDGEGGGGGGFEE:CEGGGGGGGGGGGGFFFF@CFGGGGGEGDFGFGGGGGGGGGCDFGFFGGGGGEGGGFGFGGGGEFGGGGGGCFGFGGGGGGGGGGGGGF
@CGRNA2_366
TGGGGAATATTGCACAATGGGCGCAAGCCTGATGCAGCGACGCCGCGTGAGGGATGACGGCCTTCGGGTTGTAAACCTCTTTCAGCAGGGAAGAAGCGAAAGTGACGGTACCTGCAGAAGAAGCGCCGGCTAACTACGTGCCAGCAGCCGCGGTAATACGTAGGGCGCGAGCGTTGTCCGGAATTATTGGGCGTAAAGAGCTTGTAGGCGGTTTGTCGCGTCTGCTGTGAAAGCCCGGGGCTTAACCCCGGGTTTGCAGTGGGTACGGGCTAACTAGAGTGCAGTAGGGGAGACTGGAATTCCTGGTGTAGCGGTGAAATGCGCAGATATCAGGAGGAACACCAATGGCGAAGGCAGGTCTCTGGGCTGTAACTGACGCTGAGAAGCGAAAGCATGGGGAGCAAACAGG
+
GGGGGGGGGGGGGGGGGGGGGGGGGGGGGGGGGGGGGGGGGGGGGGGFGGGGGGGGGGGGGGGGGGGGGGGGGGGGGGGGGGGGGGGGGGGGGGGGGGGGGGGGGGGGGGGGGGGGGGGGGGGGGGGGGGGGGGGGGGGGGGGGGGGGGGGGGGGGGGGGGGGGGGGGGGGGGGGGGGGGGFFBCFDCGGGGGGGCGGGGFFGFGGGGGGGB>5BFFFFFFFFFFFFFFAFFFBFFFFGFGGGGGFDBGGFGGGGGGGGGGGGGGGFGFGGFGGFGGGGGGGGGGGGGGGGGFDGGFFGGFGFFCGGGECGGGGGGGGGGGGGGGGGGGGGGGGGGGGGGGGGGGFGGGGGGGGGGGGGGGGGGGGGGGGGFGGGGGGGGGGGGGGGGGGGGGGGGGGGGGGGGGGGGG
@CGRNA2_367
TGGGGAATATTGCACAATGGGCGCAAGCCTGATGCAGCGACGCCGCGTGGGGGATGAAGGCCTTCGGGTTGTAAACTCCTTTCGCTACCGACGAAGCCCCTTGGGGTGACGGTAGGTGGAGAAGAAGCACCGGCTAACTACGTGCCAGCAGCCGCGGTAATACGTAGGGTGCGAGCGTTGTCCGGATTTACTGGGCGTAAAGAGCTCGTAGGTGGTTTGTCGCGTCGTCTGTGAAATTCCGGGGCTTAACTCCGGGCGTGCAGGCGATACGGGGATAACTTTAGTGCTGTAGGGGTAACTGGAATTCCTGGTGTAGCGGTGGAATGCGCAGATATCAGGAGGAACACCGATGGCGAAGGCAGGTTACTGGGCAGTTACTGACGCTGAGGAGCGAAAGCATGGGTAGCGAACAGG
+
CFEFG;FEECFCA<CFFF66CCFGGGDEFFF8ED,EFGEFGGG=CEG:FGGGD:FFCCEF,4BEGGGGF7CFG?ED9,B,5FFGE>==,:>+@FFG7,<@<,@<F*5<:FFC*>>*3,>*>7,?7FGFFGGGEDGGCFCC88CC@CCFFGF*3BC:12:.<90:32<?;>EGGD?5:8/4;FGG5*6#>0?:9<DGG9<364,7*999-#7:#*7#35.:777@>78/05899FAF>>9B?<4#8#+;<3:6CDFD?C+?=+DED=,>GEGF@+FD?626+++,,6DD8=FFFEC@,4,4,;>,,8+GD8D9EC8E@,E94,8BCGGFGGGGFEC,FGFEFFCFFB@FF7?7FDFE<FFFADFFFC<F8FDFFGGGF7EEBECE9FEFC@C7FFEFFE@?GF:7GDFDEC,F<@
@CGRNA2_368
TGGGGAATATTGCACAATGGGCGCAAGCCTGATGCAGCGACGCCGCGTGGGGGATGAAGGCCTTCGGGTTGTAAACTCCTTTCGCTACCGACGAAGCCCCTTGGGGTGACGGTAGGTGGAGAAGAAGCACCGGCTAACTACGTGCCAGCAGCCGCGGTAATACGTAGGGTGCGAGCGTTGTCCGGATTTACTGGGCGTAAAGAGCTCGTAGGTGGTTTGTCGCGTCGTCTGTGAAATTCCGGGGCTTAACTCCGGGCGTGCAGGCGATACGGGCATAACTTGAGTGCTGTAGGGGTAACTGGAATTCCTGGTGTAGCGGTGGAATGCGCAGATATCAGGAGGAACACCGATGGCGAAGGCAGGTTACTGGGCAGTTACTGACGCTGAGGAGCGAAAGCATGGGTAGCGAACAGG
+
FFGGGFGGGFFGFG<EFFGGGGGGEGEFFGGGFGGGFF@CGGGGGGGEEGGGGCCEFGGGFGFGFFGGFEDGEGGGGGGGGGGGGCCFFEGFGDEGGGGB@8DA<E3<FF@FEGGGGGGGFFCFFFGGGGGDFGGGGGGGGGGGGGGFGG6EEEGEGEGGGGGGGCEGCFEGDEGEGCEEEGGEGGGC<7C:F>CCCDC7687>DFC5<<C>#=:.;>EFFFFB>>@;5FACFFF@B*997;;F>C?2C9=96DD@9F>GFD?EDF?>E8GFE8C,FD8CGGGF??CGDDA+?AGDE48FFDE@8B4E+GD>+7EEEFF;GGGGGGEDEECGF9FEGGGGGFFBCCC7FCDGGGGE@GEEEFBGGGGGGCF<GFGGGGGEF@@@9F<GGGGGFGGGFCFGGGGGGGGGFFGGGF
@CGRNA2_369
TGGGGAATATTGCACAATGGGCGCAAGCCTGATGCAGCGACGCCGCGTGGGGGATGAAGGCCTTCGGGTTGTAAACTCCTTTCGCTACCGACGAAGCCCCTTGGGGTGACGGTAGGTGGAGAAGAAGCACCGGCTAACTACGTGCCAGCAGCCGCGGTAATACGTAGGGTGCGAGCGTTGTCCGGATTTACTGGGCGTAAAGAGCTCGTAGGTGGTTTGTCGCGTCGTCTGTGAAATTCCGGGGCTTAACTCCGGGCGTGCAGGCGATACGGGCATAACTTGAGTGCTGTAGGGGTAACTGGAATTCCTGGTGTAGCGGTGGAATGCGCAGATATCAGGAGGAACACCGATGGCGAAGGCAGGTTACTGGGCAGTTACTGACGCTGAGGAGCGAAAGCATGGGTAGCGAACAGG
+
GGGGGGGGGGGGGGGGGGGGGGGGGGGGGGGGGGGGGGGGGGGGGGGFFGGGGGGGGGGGGGGGGGGGGGGGGGGGGGGGGGGGGGGGGGGGGGGGGGGGGGGGGGGGGGGGGGGGGGGGGGGGGGGGGGGGGGGGGGGGGGGGGGGGGGGGGGGGGGGGGGGGECGGGGGGGDGGGGGGGGGGGGGGFGGGGGGGGGGGFF#FGFFGGGGFFFF#FFEFFFFFEFFFF@BFF?FFFFFFGFFFFFDFFFFFDCGFFFDDFGFCFFFCFFGGFDGGGGGGGGGGEDGGF?GGGFGGGFFGGGDGGGGGFCGGGCEDGGGGFGGGEEEGGGGGGGGFGGGGGGGGGGGGFGGGGGGGGGGGGGGGGGGGGGGGGGGGGGDGGGGGGGGGGGGGGGGGGGGGGGGGGGGGGGGGGG
@CGRNA2_370
TGGGGAATATTGCACAATGGGCGCAAGCCTGATGCAGCGACGCCGCGTGGGGGATGAAGGCCTTCGGGTTGTAAACTCCTTTCGCTACCGACGAAGCCCCTTGGGGTGACGGTAGGTGGAGAAGAAGCACCGGCTAACTACGTGCCAGCAGCCGCGGTAATACGTAGGGTGCGAGCGTTGTCCGGATTTACTGGGCGTAAAGAGCTCGTAGGTGGTTTGTCGCGTCGTCTGTGAAATTCCGGGGCTTAACTCCGGGCGTGCAGGCGATACGGGCATAACTTGAGTGCTGTAGGGGTAACTGGAATTCCTGGTGTAGCGGTGGAATGCGCAGATATCAGGAGGAACACCGATGGCGAAGGCAGGTTACTGGGCAGTTACTGACGCTGAGGAGCGAAAGCATGGGTAGCGAACAGG
+
GFGGGGGGGGGGGGGGGGGGGGGGGGGGGGGGGGGGGGGGGGGGGGGGGGGGGGGGGGGGGGGGGGGGGGGGGGGGGGGGGGGGGGGGGGGGGGGGGGGGGGGGGGGGGGGGGGGGGGGGGGGGGGGGGGGGGGGDGGGGGGGGGGGGGGGGGGGGGGGGGGGGFGGGGGGGGGGGGGGGGGGGGG#GGCFGGFFGGGDG5FFFGGGGDFFFFFF5>FFFFFFFFFFFFF?FFF@FFFFFGFFC=BGGGFFGGGGFGGFGGGDDFFDBGGGFGGGGFGGGGGGGFFGGGFGGGGGGGGGGGGGGGFGGGGGGGGGGGGGGGGGGGGGFCGGGFFFGGGGGGGGGGGGGGGGGGFGGGGFGGGGGGGGGGGGGGGGGGGGGGGGGCGGGGGGGGFGGGGFGGGGGGGGGGGGGGG
@CGRNA2_371
TGGGGAATATTGCACAATGGGCGCAAGCCTGATGCAGCGACGCCGCGTGGGGGATGAAGGCCTTCGGGTTGTAAACTCCTTTCGCTACCGACGAAGCCCCTTGGGGTGACGGTAGGTGGAGAAGAAGCACCGGCTAACTACGTGCCAGCAGCCGCGGTAATACGTAGGGTGCGAGCGTTGTCCGGATTTACTGGGCGTAAAGAGCTCGTAGGTGGTTTGTCGCGTCGTCTGTGAAATTCCGGGGCTTAACTCCGGGCGTGCAGGCGATACGGGCATAACTTGAGTGCTGTAGGGGTAACTGGAATTCCTGGTGTAGCGGTGGAATGCGCAGATATCAGGAGGAACACCGATGGCGAAGGCAGGTTACTGGGCAGTTACTGACGCTGAGGAGCGAAAGCATGGGTAGCGAACAGG
+
FCCGGGG8FEFGGDEGFDCFFCGGGGGGGGGDCFFGGFCEGEEGDGE4FBF7FCGCFGEGFGGGGFE7FFGG<9E?EDFGDFGEGGGGGCCFGGGGGGGGF@FG<:@F7FC7@B<<>D>DFCGF:FGFGGGGGEGGGFEFGG<EFGFGG#BEGGGGGG8.<##@3#8=E@EG##GGG?CEE9CAE;:AFF#CFGG4D5<5<F#@4C6C#5<?F?F@76>50>>@>6<5;749+96FDDE>G>A9B;<7>AB776D9+GDCD=C+6??E=EDF=+FD=9?DGGFACGD?==88FEE@7,8DGFGCE@FE8BDE>B8>===,;CC@FC>EECFAF<FGFGGGGFFB?=FBGFF=@?GGFGFBGFGFDDEGGGGEGGGFGFCFF@DC<E,GGGDGGF9FGECEEGECGEFE<CDGF@
@CGRNA2_372
TGGGGAATATTGCACAATGGGCGCAAGCCTGATGCAGCGACGCCGCGTGGGGGATGAAGGCCTTCGGGTTGTAAACTCCTTTCGCTACCGACGAAGCCCCTTGGGGTGACGGTAGGTGGAGAAGAAGCACCGGCTAACTACGTGCCAGCAGCCGCGGTAATACGTAGGGTGCGAGCGTTGTCCGGATTTACTGGGCGTAAAGAGCTCGTAGGTGGTTTGTCGCGTCGTCTGTGAAATTCCGGGGCTTAACTCCGGGCGTGCAGGCGATACGGGCATAACTTGAGTGCTGTAGGGGTAACTGGAATTCCTGGTGTAGCGGTGGAATGCGCAGATATCAGGAGGAACACCGATGGCGAAGGCAGGTTACTGGGCAGTTACTGACGCTGAGGAGCGAAAGCATGGGTAGCGAACAGG
+
GGGGGGGGGGGGGGGGGGGGGGGGGGGGGGGDGGGGGGGGGGGGGGGFGGGGGGGGGGGGGGGGGGGGGGGGGGGGGGGGGGGEGGGGGGGGGGGGGGGGGGGGGDFFDGGGEGGGGGGFGDGGGGGGGGGEGGCFGGGGGCFGGGGGGGGGGGGGGGGDGGDFEFFGGFGGG#E#GGGGGGGGGDGGG#GFFFGGDDC>>FGFGGGGGDFFFFFFFFEFFFFEF>FFFFFFFFAFFFFFFFFGFGGFDFFFGGGFGCFFFFDGDGGEGGGCGFFFGGGGGGGGGGDGGGGGGGGFGFEFGGGGGGGF=FGGGGGGGGGECFEGGGGFGGGGGFCGGGGGGGGGGGGGGGGGGFGGGGGGGGGGGGGGGGGGGGGGGGGGGGGGGGGGFFGGGGGGGGGGGGGGGGGGGGGGGG
@CGRNA2_373
GTGATAATTCAAGTACTTGGGTCCCTCCACCCATATGAGAGACCCAGATGGAGTTCTAAACTCCTGATTTTGACTTGACTATTGCAGTCATTTGGAGACTGAATCAGCAATCAGAAGATCTCTATCTCTCTCTGCACAACACCCTCCCTACCACCTTTCAAATAAAAATGAAAAATTTTCAAATGCACATATAAAAATGTGTTTGTCTTATTTAGTCAGTTGA
+
GGGGGGGGGGGGGGGGGGGGGFGGGGGGGGGGGGGGGGGGGGGFGGGGGGGFGGGGGGGGGGGGGGGGGGGGGGGGGGGGGGGGGGGGGGGGGGGGGGGGGGGGGGGGGGGGGGGGGGGGGGGGGGGGGGGGGGGGGGGGGGGGGGGGGFGGGGGGGGGGGGGGGGGGGGGGGGGGGGGGGGGGGGGGGGGGGGGGGGGGGGGFGFGGGGGFGGGGGGGGGGG
@CGRNA2_374
TGGGGAATATTGCACAATGGGCGCAAGCCTGATGCAGCGACGCCGCGTGGGGGATGAAGGCCTTCGGGTTGTAAACTCCTTTCGCTACCGACGAAGCCCCTTGGGGTGACGGTAGGTGGAGAAGAAGCACCGGCTAACTACGTGCCAGCAGCCGCGGTAATACGTAGGGTGCGAGCGTTGTCCGGATTTACTGGGCGTAAAGAGCTCGTAGGTGGTTTGTCGCGTCGTCTGTGAAATTCCGGGGCTTAACTCCGGGCGTGCAGGCGATACGGGCATAACTTGAGTGCTGTAGGGGTAACTGGAATTCCTGGTGTAGCGGTGGAATGCGCAGATATCAGGAGGAACACCGATGGCGAAGGCAGGTTACTGGGCAGTTACTGACGCTGAGGAGCGAAAGCATGGGTAGCGAACAGG
+
GGGGGGGGGGGFGGGGGGGGGGGGDGGGGGGFFGGGGGEGGGGGGGGGGGGGGCEGGGGGGGGGGGDFGFGEFGFGGGGFGGGGGGGGFGGGGGGGGGGGGGGGGGEGGGGG<<FGGGFGFGGGFFGGGGGGGGGDGGCGGEGFGGGGGGGGGGGGGGGDGFFG#?CEGCE##GGGGGGG#GGGGDGEGFGGGGFGGGCDFFGFFFFDDGGFFFF#FFF>?DFF#@B5@::#FC????EFDFAFF9B9:>FADGGBFGGFFFFFFD;BBB=?@+8C?CGCGGGGDGFGFFGGGEEAE@ECFFGDE4GGGGDFCGEECGFF9FGEEGEFAGGGFA<FGGGGGGGGEEGGGGCFC<FGGGGGGGGGF<GFGFECGGGGGGGGEGGGGGGGGGGDGFGGFDDGGGGGGGGGGFFFCF
@CGRNA2_375
TGGGGAATATTGCACAATGGGCGCAAGCCTGATGCAGCGACGCCGCGTGGGGGATGAAGGCCTTCGGGTTGTAAACTCCTTTCGCTACCGACGAAGCCCCTTGGGGTGACGGTAGGTGGAGAAGAAGCACCGGCTAACTACGTGCCAGCAGCCGCGGTAATACGTAGGGTGCGAGCGTTGTCCGGATTTACTGGGCGTAAAGAGCTCGTAGGTGGTTTGTCGCGTCGTCTGTGAAATTCCGGGGCTTAACTCCGGGCGTGCAGGCGATACGGGCATAACTTGAGTGCTGTAGGGGTAACTGGAATTCCTGGTGTAGCGGTGGAATGCGCAGATATCAGGAGGAACACCGATGGCGAAGGCAGGTTACTGGGCAGTTACTGACGCTGAGGAGCGAAAGCATGGGTAGCGAACAGG
+
GGGGGGGGGGGGGGGGGGGGGGGGGGGGGGGGGGGGGGGGGGGGGGGFGGGGGGGGGGGGGGGGGGGGGGGGGGGGGGGGGGGGGGGGGGGGGGGGGGGGGGGGGGGGGGGGGGGGGGGGGGGGGGGGGGGGGGGGGGGGGGGGGGGGGGGGGGGGGFGGGGG##GGGGGEGGGGGGGGGEGGGGGGGGGGGGGGGGGAFFFGFGFGGGGGFFFF@FFFFFFFFFFFF@F?FFFFFFFFFGFFGFGGGGGCGFGGFGGGGGGGGGGFGGDGGGG#GGGGGGGFGGGGGGGGGGGGGGGGGGGGGGGGGGGGGGGGGGGGGGGGGGGGFGGGGGGGGGGGGGGGGGGGGGGGGGGGGGGGGGGGGGGGGGGGGGGGGGGGGGGGGGGGGGGGGGGGGGGGGGGGGGGGGGGGGGG
@CGRNA2_376
TGGGGAATATTGCACAATGGGCGCAAGCCTGATGCAGCGACGCCGCGTGAGGGATGACGGCCTTCGGGTTGTAAACCTCTTTCAGCAGGGAAGAAGCGAAAGTGACGGTACCTGCAGAAGAAGCGCCGGCTAACTACGTGCCAGCAGCCGCGGTAATACGTAGGGCGCGAGCGTTGTCCGGAATTATTGGGCGTAAAGAGCTTGTAGGCGGTTTGTCGCGTCTGCTGTGAAAGCCCGGGGCTTAACCCCGGGTTTGCAGTGGGTACGGGCTAACTAGAGTGCAGTAGGGGAGACTGGAATTCCTGGTGTAGCGGTGAAATGCGCAGATATCAGGAGGAACACCAATGGCGAAGGCAGGTCTCTGGGCTGTAACTGACGCTGAGAAGCGAAAGCATGGGGAGCAAACAGG
+
F9EECGEAFCFGGCFGFGG8,EFG7FGGGFEGGEFGGGGDEGGB>CGGDCFFDEFEG9?FGGGGFF7>FFGCDBFFEGGGGGGEEGCD=B=FF@>=CE3@FC,BFFCEFGEGFCFGGCGFECFFGGGEFG7::FCDGG7CFGFGGFGF7CGDGGGGDG?EGGF859=EE#E=E#GG#GFGG5:7CF?EFGGFD563*::07FD7C:7>FGGFFFB@===757B@FF?@6#>FF>@FFFBF>FGD?DC?D8FF9=D6CGGFGGGE>@?,GGFGGDGGGGGFGDD?GFDFEDFGEGGGGGGGGFFCFFF>C@7GEFGGEEECCEEAFGGGGGDGFAEGGC@FE,GGCGGGFFEF<FFFGGCFFGGEDC,@F9CGF:C:DF@DGGEGGGGGGGGGGGFCGGGGGGFFDFGFE
@CGRNA2_377
GTGTCCCTTCCACTCACAGGGAAGACTGACTGAGTTTCAGGCTCCTAGCTTTATCCTGGTGCAGCCCTGGCTGTTGTGGCCATTTGGGGAGTAAACCAGCAGATGGAATGTCTTTGTCACTGTCTCCATCTCTATATCTTTCCAATAAATAAATAAGTAATTTTAAAAATTTAAAACTGCTTTTCCCAAACTGTAACAGTTTTGTGGTCCTGATGGGATATGATAAACTGGGGAGACATTTCTTCCCTCCCTTTCTTCTTCCTCTTTTTGGCTCTCTATATACCAAGTACAATCAAAAAATATCTTTGTTTGCATCTGTTCTGTTGTATGCAGTGTTTATGCTGCCTGCCAGTCTGCGTCCTTTTTCTCTCCACACTGCCAC
+
GGGGGGGGGGGGGGGGGGGGGGGFGGGGGGGGGGGGGGGGFGGGGGGGGGGGGGGGGGGGGGGGGGGGGGGGGGGGGGGGGGGGGGGGGGGGGGGGGGGGGGGGGGGGGGGGGGGGGGGGGGGGGGGGGGGGGGGGGGGGGGGGGGGGGGGGGGGGGGGGGGGGGGGGGGGGGGGGGGGGGGGGGGGGGGGGGGGGGGGGFFGFGGGGGGGFFFFFFFFFFFFFGGGGGGGGGFFFFGGGGFFFFGGFFGGGGGGFFFGGGGFFFGGGGGE@99E=EBD9DEGGFGGGGGGFFBEDGGGGGFEEDGGDFGGCB9EEFDGGFGGGGGGGGFGFFCCGGGFGGGEEGGFCFGCFFFEFFEDCGFF8GGGGGGGGGGGGGGGGGG
@CGRNA2_378
TGGGGAATATTGCACAATGGGCGCAAGCCTGATGCAGCGACGCCGCGTGGGGGATGAAGGCCTTCGGGTTGTAAACTCCTTTCGCTACCGACGAAGCCCCTTGGGGTGACGGTAGGTGGAGAAGAAGCACCGGCTAACTACGTGCCAGCAGCCGCGGTAATACGTAGGGTGCGAGCGTTGTCCGGATTTACTGGGCGTAAAGAGCTCGTAGGTGGTTTGTCGCGTCGTCTGTGAAATTCCGGGGCTTAACTCCGGGCGTGCAGGCGATACGGGCATAACTTGAGTGCTGTAGGGGTAACTGGAATTCCTGGTGTAGCGGTGGAATGCGCAGATATCAGGAGGAACACCGATGGCGAAGGCAGGTTACTGGGCAGTTACTGACGCTGAGGAGCGAAAGCATGGGTAGCGAACAGG
+
GGGGGGGGGGGGGGGGGGGGGGGGGGGGGGGGGGGGGGGGGGGGGGGGGGGGGGGGGGGGGGGGGGGGGGGGGGGGGGGGGGGGGGGGGGGGGGGGGGGGFGFGGGFGGGGGFFGGGGGGGGGGGGGGGGFEGGGDGGGGGGGGGGGGGGGGGGGGGGGGGGGGAFGGGGGGGGGGGGGEGGGGGGGGFGGGGGGGGDGGFFGFG>FGGGGFFFF>#FFFFFF=B@BFAEFFFFF?FFFFGFFGFFFCGGFGGFFFFGGGFCCGDFGGGGGGG##GGGGGGGGGGGGGGGGGGGGGGGGGGGGGGGGGGGGGGGGGGGGGGGGGGGGGDGGGGGGGGGGGGGGGGGGGGGGGGGGGGGGGGGGGGGGGGGGGGGGGGGGGGGGGGGGGGGGGGGGGFGGGGGGGGGGGGGGGGG
@CGRNA2_379
TGGGGAATATTGCACAATGGGCGCAAGCCTGATGCAGCGACGCCGCGTGGGGGATGAAGGCCTTCGGGTTGTAAACTCCTTTCGCTACCGACGAAGCCCCTTGGGGTGACGGTAGGTGGAGAAGAAGCACCGGCTAACTACGTGCCAGCAGCCGCGGTAATACGTAGGGTGCGAGCGTTGTCCGGATTTACTGGGCGTAAAGAGCTCGTAGGTGGTTTGTCGCGTCGTCTGTGAAATTCCGGGGCTTAACTCCGGGCGTGCAGGCGATACGGGCATAACTTGAGTGCTGTAGGGGTAACTGGAATTCCTGGTGTAGCGGTGGAATGCGCAGATATCAGGAGGAACACCGATGGCGAAGGCAGGTTACTGGGCAGTTACTGACGCTGAGGAGCGAAAGCATGGGTAGCGAACAGG
+
GGGGGGGGGGGGGGGGGGGGGGGGGGGGGGGGGGGGGGGGGGGGGGGGGGGGGGGGGGGGGGGGGGGGGGGGGGGGGGGGGGGGGGGGGGGGGGGGGGGGGGGGGGGGGGGGGGGGGGGGGGGGGGGGGGGGGGGGGGGGGGGGGGGGGGGGGGGGGGGGGGGGGGGGGGGGGGGGGGGGGGGGGGGGGGGGGGGGGGGGFFGFGFGGGGGFFFFFFFFFFFFFFFFFFFEFFFFFFFFFGFFFFFGDBFAGGFFFGGGGGGGGGGGGGGGGGFGGGGGGGGGGGGGGGGGGGFGGGGGGGGGGGGGGGGGGGGGGGGGGGGGGGGGGGGGGGGGGGGGGGGGGGGGGGGGGGGGGGGGGGGGGGGGGGGGGGGGGGGGGGGGGGGGGGGGGGGGGGGGGGGGGGGGGGGGGGG
@CGRNA2_380
TGGGGAATATTGCACAATGGGCGCAAGCCTGATGCAGCGACGCCGCGTGGGGGATGAAGGCCTTCGGGTTGTAAACTCCTTTCGCTACCGACGAAGCCCCTTGGGGTGACGGTAGGTGGAGAAGAAGCACCGGCTAACTACGTGCCAGCAGCCGCGGTAATACGTAGGGTGCGAGCGTTGTCCGGATTTACTGGGCGTAAAGAGCTCGTAGGTGGTTTGTCGCGTCGTCTGTGAAATTCCGGGGCTTAACTCCGGGCGTGCAGGCGATACGGGCATAACTTGAGTGCTGTAGGGGTAACTGGAATTCCTGGTGTAGCGGTGGAATGCGCAGATATCAGGAGGAACACCGATGGCGAAGGCAGGTTACTGGGCAGTTACTGACGCTGAGGAGCGAAAGCATGGGTAGCGAACAGG
+
GGGGGGGGGGGGFGGGGGGFGGGGGGGGGGGGGGGGGGGGGGGGGGGGGGGGGGGGGGGGGGGGGGGGGGGGGGGGGFGGGGGGGGGGGGGGGGGGGGGGGGGGGGGGGGGGGGGGGGGGGGGGGGGGGGGGGGGGGGGGGGGGGGGG##GGGG#EGGGGG#GGFGGGD#GGGGG#GGD##GFECCE=FEGGGGFGGDDDFF7FFF?DC<GFFFFEFFEFFDFE@BDEFE?FFFFFBFFFGFFFBCCGGGCGGGFFGGFFFFFGCFGGEEF8FGGGF@GGGGGGGF?FFCGGGGGFF@,CGGFEDGGGFGGGGGGGDGGGEDEGGGGGGGGFGGFFGGGGGGGGGEGGGGGGGGGGGGGGGGGGGGGGGGGGGGGGGGGGGGGGGGGGGEGGGGGGGGFGGGGGGGGGGGGGGG
@CGRNA2_381
TGGGGAATATTGCACAATGGGCGCAAGCCTGATGCAGCGACGCCGCGTGGGGGATGAAGGCCTTCGGGTTGTAAACTCCTTTCGCTACCGACGAAGCCCCTTGGGGTGACGGTAGGTGGAGAAGAAGCACCGGCTAACTACGTGCCAGCAGCCGCTGTAATACGTAGGGTGCGAGCGTTGTCCGGATTTACTGGGCGTAAAGAGCTCGTAGGTGGTTTGTCGCGTCGTCTGTGAAATTCCGGGGCTTAACTCCGGGCGTGCAGGCGATACGGGCATAACTTGAGTGCTGTAGGGGTAACTGGAATGCCTGGTGTAGCGGTGGAATGCGCAGATATCAGGAGGAACACCGATGGCGAAGGCAGGTTACTGGGCAGTTACTGACGCTGAGGAGCGAAAGCATGGGTAGCGAACAGG
+
GGGGGDEGGGGGGGGFGGGGFGGEGEGFGGGFFGGGFFC@FGGGGGGFGGGEEEGGGFGGGFGGGFGCFGEGGGFGGGGGGGGGGGGGGGGGGFCEG@EEGGGGGGGGGFECFGGGGCFCFFGFDFGGGGGGGGGGGGGFFGGGGGGGGFFGGDE*=E9BFFGGGCCEG68?##48:EEGG#GGG*;E#GGGF6<<D#97<?CFGGGGGGGBFFFEFFF#FDFF5:BAFFFFFFA?6#A6>BD@>#F?<9:5GDFF0=#FDCC>9D@+@+=GGDF=FD8GGGGF8D=8DCGFEAE,@6,AF=FE9+GE8EFFB+EE7GGGGFGGDE@9FGFF9F9GGGGGGFCGGFCGGGCGGFGGGGGFEEB,@C@8GGFFGGGGGGGGGFFFGFFGGGGEGGFGFFFFGGGGGGGDGGGGGG
@CGRNA2_382
TGGGGAATATTGCACAATGGGCGCAAGCCTGATGCAGCGACGCCGCGTGGGGGATGAAGGCCTTCGGGTTGTAAACTCCTTTCGCTACCGACGAAGCCCCTTGGGGTGACGGTAGGTGGAGAAGAAGCACCGGCTAACTACGTGCCAGCAGCCGCGGTAATACGTAGGGTGCGAGCGTTGTCCGGATTTACTGGGCGTAAAGAGCTCGTAGGTGGTTTGTCGCGTCGTCTGTGAAATTCCGGGGCTTAACTCCGGGCGTGCAGGCGATACGGGCATAACTTGAGTGCTGTAGGGGTAACTGGAATTCCTGGTGTAGCGGTGGAATGCGCAGATATCAGGAGGAACACCGATGGCGAAGGCAGGTTACTGGGCAGTTACTGACGCTGAGGAGCGAAAGCATGGGTAGCGAACAGG
+
GGGGGGGGGGGGGGGGGGGGGGGGGGGGGGGGGGGGGGGGGGGGGGGGGGGGGGGGGGGGGGGGGGGGGGGGGGGGGGGGGGGGGGGGGGGGGGGGGGGGGGGGGGGGGGGGGGGGGGGGGGGGGGGGGGGGGGGGGGGGGGGGGGGGGGG#GGGGG#EGFG#G?FGGGGGGGGGGGGGDGGGGGCGGG?FGGG<CDGGGFF#FGGGGGCFDFFF>FFBFFFFFFBEFFFFFFCFFFF<F>FFFFFFCABGFGGGFGFDGCGGGGGFCC>FDGGGGGFGGGGGF=6DGGGGFGGGGGF8GGGFFCFGGGDGGDGGGGGGGFGGGGGGFGGGGGGEEGGGGDGGGGGGGGGGGGGGGGGGGGGGGGGGGGGGGGGGGGGGGGGGGFGGGGGGGGGGGGGGGGGGGGGGGGGGGGG
@CGRNA2_383
TGGGGAATATTGCACAATGGGCGCAAGCCTGATGCAGCGACGCCGCGTGAGGGATGACGGCCTTCGGGTTGTAAACCTCTTTCAGCAGGGAAGAAGCGAAAGTGACGGTACCTGCAGAAGAAGCGCCGGCTAACTACGTGCCAGCAGCCGCGGTAATACGTAGGGCGCGAGCGTTGTCCGGAATTATTGGGCGTAAAGAGCTTGTAGGCGGTTTGTCGCGTCTGCTGTGAAAGCCCGGGGCTTAACCCCGGGTTTGCAGTGGGTACGGGCTAACTAGAGTGCAGTAGGGGAGACTGGAATTCCTGGTGTAGCGGTGAAATGCGCAGATATCAGGAGGAACACCAATGGCGAAGGCAGGTCTCTGGGCTGTAACTGACGCTGAGAAGCGAAAGCATGGGGAGCAAACAGG
+
EGGGGGGGGGGGGGGGGGGGGGGGGGGGGGGGGGGGGGGGGGGGGGGEGGGGGGGGGGGGFGGGFGGGGGGGGGGGGGGGGGGGGGGGGGGGGGFGGGGGGEFGGGGGCFGGGGFGGGGGGGGGGGGGGGGEFGFFGGGGG#GGGGGGGGGGGFGGGGGGCFGGGGGGGGGGGFGGEGGGGGFFCFEGGGGFGGGDGFGGF<EDFGFCFGGB;DFFFFFEBFFFFFFFFFFBBEFGFEGFGFCC<CCGGGFFDGGFGFGGFGGGGGGGGGGGGGGGGGFGGGGGGGGGGGDGFFGGFCFFCDGFFGGGECGGGGFCGGGGGGGGGGGGGGGGGGGGGGGGGGGGGGGGFFGEGGCGGGGGFFGCGGGGGGGGGGGGGGGGGGGGGGGGGGGGFCGGGGGGGGGGGGGGG
@CGRNA2_384
GCAATAGCTCTAGTGGCTGGGTCCTGGTCCCCAACGTGGGAGACGTGGATTGAGGTTTGAGCTCCTGGCTTCAGCCTGCCCTTCAGCCTGGCTGTTACAGGCATCTAGGAAGTGAGCCAGTGGGTACAAGACCTCTTTCTCTCTTTCTACCTTTCAACTATATTTTTTAAATTAACAAAAAAAAAACCCTATTTACATTGT
+
GGFFFGGGG#GGGGGGGGGGGFGGGGGGGGGGGGGGGGGGGGGGGFGGEGGGGGGGGGGGGGGGGGGGGGGGGGGGGGGGGGGGGGGGGGGGGGGGGGGGGGGGGGGGGGGGGGGGGGGGGGGGGGGGGGGGGGGFGGGFDFGGGGGGGGGGGGGGGGFGGGGGGGGGGFGGGGGGGGGGGGGGGGGGGGGGGGG#GGGGG
@CGRNA2_385
TGGGGAATATTGCACAATGGGCGCAAGCCTGATGCAGCGACGCCGCGTGGGGGATGAAGGCCTTCGGGTTGTAAACTCCTTTCGCTACCGACGAAGCCCCTTGGGGTGACGGTAGGTGGAGAAGAAGCACCGGCTAACTACGTGCCAGCAGCCGCGGTAATACGTAGGGTGCGAGCGTTGTCCGGATTTACTGGGCGTAAAGAGCTCGTAGGTGGTTTGTCGCGTCGTCTGTGAAATTCCGGGGCTTAACTCCGGGCGTGCAGGCGATACGGGCATAACTTGAGTGCTGTAGGGGTAACTGGAATTCCTGGTGTAGCGGTGGAATGCGCAGATGTCAGGAGGAACACCGATGGCGAAGGCAGGTTACTGGGCAGTTACTGACGCTGAGGAGCGAAAGCATGGGTAGCGAACAGG
+
GGGGDGGGGGGGGGGGGGGGGGGGGGGGGGGGGGGGGGGGGGGGGGGFGGGGGGGGGCFGGGGGFGGGGGGGGGGGGGGGGGGGGGGGGGGGGGGGGGGGGGGGGGGGGGGGGGGGGGGGGDGFGGGGGGGGGGGGGGGGGGGGGGGFGGFGGGGGEGGGGGGG<FGGEGEEGGDGGGGGGFFEEGEG#GGGGG:FGGDGFF#@CFGDDCFFFFF;B>DFFEFFFFFFFCCFFFFFFFEFGFFFFGGGGGDDGCGBCGFFFFFFFFFFGCFFGFGGDD+?GGDGFCGD?FFGGGCDGGGFGGGGFDGGGGGGGGGGGFGGGGGGEC8ECGGGFDFGGGFFGGGGGGGGGF7GGGGGGGGGGGGGGGGDFGGGGGGGGGGGGGGFGFCGGGGGGEDGGGGGGGGGGGGGGGFGGG
@CGRNA2_386
TGGGGAATATTGCACAATGGGCGCAAGCCTGATGCAGCGACGCCGCGTGGGGGATGAAGGCCTTCGGGTTGTAAACTCCTTTCGCTACCGACGAAGCCCCTTGGGGTGACGGTAGGTGGAGAAGAAGCACCGGCTAACTACGTGCCAGCAGCCGCGGTAATACGTAGGGTGCGAGCGTTGTCCGGATTTACTGGGCGTAAAGAGCTCGTAGGTGGTTTGTCGCGTCGTCTGTGAAATTCCGGGGCTTAACTCCGGGCGTGCAGGCGATACGGGCATAACTTGAGTGCTGTAGGGGTAACTGGAATTCCTGGTGTAGCGGTGGAATGCGCAGATATCAGGAGGAACACCGATGGCGAAGGCAGGTTACTGGGCAGTTACTGACGCTGAGGAGCGAAAGCATGGGTAGCGAACAGG
+
GGGGGGGGGGGGGGGGGGGGFGGGEGGFGGGFEGGGGGGGGGGGGGGGGGGGGGGGGEGGGGFFGFB:EFE?,EFE9=BFGFFGGGGEC>FECGEFGG@CFGD<FG>>>FGCGCFEGGC<7BDFGGGGDGGCCEDFFGGGGE<FC=FGGC9<CCEGGEEEG#FC#CFECGEGGGGGGGGDEFGGC4;CF?#DCDFGCDDC>F#4<:<CCDGB==5>5..</<F@#@B55??=+=F6=FD@:?FGCF>FDC<DC>F@=06;BBD=0DFGGGGGGDCGD=6D86+GFFDGGGFGGFFDFFGFGGGGFGEGGGGGGGGGGFE9EE8GGECFGGGGGGGGGGF<GGGGFBCCEDGGGGGFGGFFGGGGGGGGEEFFFFGGFB@CGDGGFE8FCEC7GGF9FCGGFGEGGGEGGGGFGG
@CGRNA2_387
TGGGGAATATTGCACAATGGGCGCAAGCCTGATGCAGCGACGCCGCGTGAGGGATGACGGCCTTCGGGTTGTAAACCTCTTTCAGCAGGGAAGAAGCGAAAGTGACGGTACCTGCAGAAGAAGCGCCGGCTAACTACGTGCCAGCAGCCGCGGTAATACGTAGGGCGCGAGCGTTGTCCGGAATTATTGGGCGTAAAGAGCTTGTAGGCGGTTTGTCGCGTCTGCTGTGAAAGCCCGGGGCTTAACCCCGGGTTTGCAGTGGGTACGGGCTAACTAGAGTGCAGTAGGGGAGACTGGAATTCCTGGTGTAGCGGTGAAATGCGCAGATATCAGGAGGAACACCAATGGCGAAGGCAGGTCTCTGGGCTGTAACTGACGCTGAGAAGCGAAAGCATGGGGAGCAAACAGG
+
GGGGGGGGGGGGGGGGGGGGGGGGGGGGGGGGGGGGGGGGGGGGGGGGGGGGGGGGGGGGGGGGGGGGGGGGGGGGGGGGGGGGGGFGGGGGGGGGGGGGGGGGGGGGGGGGGGGGGGGGGGGGGGGGGGGGGGGGGGGGGGGGGGGGGGGGGGGGGGGGGGGGGGGGGGGGGEEGGGGGGGGFFFFGGGGGGGGGFGGGFFGFGFFCGGGFFFFFFFFFFFFFFFFFFFFFFFFGFFFFGGGFGFFCGGFGGGGGGGGGGGGGGGGGGGGGFGGGGGGGGGGGGGGGGF=CGGGGGGGGGGGGGGGGGGGGGGGGGGGGGGGGFGGGGGGGGGGGGGGGGGGGGGGGGGGGGGGGGGGGGGGGGFGGGGGGGGGGGGGGFFGGGGGGGGGFGGGGGGGGGGGGGGGGG
@CGRNA2_388
TGGGGAATATTGCACAATGGGCGCAAGCCTGATGCAGCGACGCCGCGTGAGGGATGACGGCCTTCGGGTTGTAAACCTCTTTCAGCAGGGAAGAAGCGAAAGTGACGGTACCTGCAGAAGAAGCGCCGGCTAACTACGTGCCAGCAGCCGCGGTAATACGTAGGGCGCGAGCGTTGTCCGGAATTATTGGGCGTAAAGAGCTTGTAGGCGGTTTGTCGCGTCTGCTGTGAAAGCCCGGGGCTTAACCCCGGGTTTGCAGTGGGTACGGGCTAACTAGAGTGCAGTAGGGGAGACTGGAATTCCTGGTGTAGCGGTGAAATGCGCAGATATCAGGAGGAACACCAATGGCGAAGGCAGGTCTCTGGGCTGTAACTGACGCTGAGAAGCGAAAGCATGGGGAGCAAACAGG
+
GGGGGGGGDGGGGGGGGGGGGGGGGGGGGGGGGGGGGGGGGGGGGGGGGGGGGGGGGGGGGGGGGGGGGGGGGGGGGGGGGGGGGGGGGEGGGGGGGGGGGGFGGGGGFGGGGGGFGGGGGGCGGGGGGGGGGGGGGGGGGGGGGGGGGGDGGGGEGGGGGFGGGGGGGGGGGGD9EGFGGDECEFG#FGCGGDGDGG#GFFFDGGGGGGG#>:>>FE>><:;>F@FAFFFFFFFGFFGF>DFDGFABFGFGFDF::GDFFGGEEGGGGFGFGGDGGGGGFA2++E8GGFE9DCFFCGF@GGGGGGGECGGGGGGGGGGGEDGGGGGGCGFFGFCFFBCGGGGGGDGGGGGGGGGGGGGGGGGGGGGGGFGGDGGGGGGGGGGGGGGGGGGGGGGGGGGGGGGGGGGGG
@CGRNA2_389
TGGGGAATATTGCACAATGGGCGCAAGCCTGATGCAGCGACGCCGCGTGGGGGATGAAGGCCTTCGGGTTGTAAACTCCTTTCGCTACCGACGAAGCCCCTTGGGGTGACGGTAGGTGGAGAAGAAGCACCGGCTAACTACGTGCCAGCAGCCGCGGTAATACGTAGGGTGCGAGCGTTGTCCGGATTTACTGGGCGTAAAGAGCTCGTAGGTGGTTTGTCGCGTCGTCTGTGAAATTCCGGGGCTTAACTCCGGGCGTGCAGGCGATACGGGCATAACTTGAGTGCTGTAGGGGTAACTGGAATTCCTGGTGTAGCGGTGGAATGCGCAGATATCAGGAGGAACACCGATGGCGAAGGCAGGTTACTGGGCAGTTACTGACGCTGAGGAGCGAAAGCATGGGTAGCGAACAGG
+
GGGGGGFGGGGGGGGGGGGFGGGGGGGGGGGGGGGGGGGGGGGGGGG:FGGGGGGGGGGGGGGGGGGGGGGGGGGGGGGGGGGGGGGDGGGGGGGGDGGGCGGGGGEEFGGGFGGGGGGFGGFGGGGGGGGGEEDGGGGGGGGGGGGGGFGGGG##GCEGGG#GGGFEGGGGGGGGGGD=#GG>ECGCEGGGGGF4FAD<FF#>:DFDC;DDFFFFFFEFFF@FF@EFF::#AFFFFFFFGFFGFGGGDDADDGGFGGGGGGGGGGGGGEFCFDFEF@FFGGGGGF6FFGGGD8GDFGGGGGGGGGFE@EGGEGGGGGGGGGEGGGGFCGGGGGGGFDGEGGGGGGGGGDGGGDGFGGGGGGGGGGFDGGGGGGGGGGGGEGGCGFFGFCFCGGFGGGGGGGGGGGFCGGGGGG
@CGRNA2_390
TGGGGAATATTGCACAATGGGCGCAAGCCTGATGCAGCGACGCCGCGTGGGGGATGAAGGCCTTCGGGTTGTAAACTCCTTTCGCTACCGACGAAGCCCCTTGGGGTGACGGTAGGTGGAGAAGAAGCACCGGCTAACTACGTGCCAGCAGCCGCGGTAATACGTAGGGTGCGAGCGTTGTCCGGATTTACTGGGCGTAAAGAGCTCGTAGGTGGTTTGTCGCGTCGTCTGTGAAATTCCGGGGCTTAACTCCGGGCGTGCAGGCGATACGGGCATAACTTGAGTGCTGTAGGGGTAACTGGAATTCCTGGTGTGGCGGTGGAATGCGCAGATATCAGGAGGAACACCGATGGCGAAGGCAGGTTACTGGGCAGTTACTGACGCTGAGGAGCGAAAGCATGGGTAGCGAACAGG
+
EGGGGGGGGGGGFFGGFEFGDGGGGGGGGGFFGGGGDGGGGGGGGGFFFGCGBEGGGGGGGFGGGGGGGGG:FBF,,CE9EEFGEGG@DFGGGEGG@CFGG?FGGGECFGFGGGDGGCFCFFCEGCCFGGCFDGCEGDCCFEGGGFFFGGG6*:CEGEGE7CGG+<;:A8C?EGEEEGC?8@F=EGGGG7.:CCCGGGCD#?7<6:<C??D3B@>@BBB6:>)78;>8.4@=1/9@299@D?>6B>GFDC@#7DGAFDCF?>DE>GGC6>FDE=8ADC=CGGFEDGFFFDD=,F;F=4=FCE8FEFEFGGGE@>+CEFF=,@+GGGEGFFEAF?E<E@GGFEGFFF:BF7CF:@FC9,GFGGGFGFF8FCGGGGGGFDDGGGGGGFFEF7CEFFFEC<FGGGGGFGGGGFGGGF
@CGRNA2_391
TGGGGAATATTGCACAATGGGCGCAAGCCTGATGCAGCGACGCCGCGTGGGGGATGAAGGCCTTCGGGTTGTAAACTCCTTTCGCTACCGACGAAGCCCCTTGGGGTGACGGTAGGTGGAGAAGAAGCACCGGCTAACTACGTGCCAGCAGCCGCGGTAATACGTAGGGTGCGAGCGTTGTCCGGATTTACTGGGCGTAAAGAGCTCGTAGGTGGTTTGTCGCGTCGTCTGTGAAATTCCGGGGCTTAACTCCGGGCGTGCAGGCGATACGGGCATAACTTGAGTGCTGTAGGGGTAACTGGAATTCCTGGTGTAGCGGTGGAATGCGCAGATATCAGGAGGAACACCGATGGCGAAGGCAGGTTACTGGGCAGTTACTGACGCTGAGGAGCGAAAGCATGGGTAGCGAACAGG
+
GGGGGGGGGGGGGGGGGGGGGGGGGGGGGGGGGGGGGGGGGGGGGGGEFGGGGGGGGGGGGGGGGGGGGGGGGGGGGGGGGGGGGGGGGGGGGGGGGGGGGGGGGGGGGGGGGGGGFGGGGGGGFFGGGGGGGGGGGGGGGGGGGGGGGGGG#GGGGGGGGGGGGGGGGGG#GGGGGGGGGGGGG#GDFGGFD>CFGGGGFFGFG#GGGGGFFFF#FFFFFEFBD@BBF>8FF>FFFFFFGFFF>>GFGGDDGGGFFF?GGGGGGGGGEGGFGDDDGGGGGGGGGGGGGGFCFFFGGDGGGGGGGGGGGGGGGDGGGGGGGGGGGGEGFGGGGGGGGGGGGGGGGGGGGGGGGGGGGGGFGGGGGGGGGGGGGGGGGGGGGGGGGGGGGGGGGGGGGGGGGGGGGGGGGGGGGG
@CGRNA2_392
TGGGGAATATTGCACAATGGGCGCAAGCCTGATGCAGCGACGCCGCGTGGGGGATGAAGGCCTTCGGGTTGTAAACTCCTTTCGCTACCGACGAAGCCCCTTGGGGTGACGGTAGGTGGAGAAGAAGCACCGGCTAACTACGTGCCAGCAGCCGCGGTAATACGTAGGGTGCGAGCGTTGTCCGGATTTACTGGGCGTAAAGAGCTCGTAGGTGGTTTGTCGCGTCGTCTGTGAAATTCCGGGGCTTAACTCCGGGCGTGCAGGCGATACGGGCATAACTTGAGTGCTGTAGGGGTAACTGGAATTCCTGGTGTAGCGGTGGAATGCGCAGATATCAGGAGGAACACCGATGGCGAAGGCAGGTTACTGGGCAGTTACTGACGCTGAGGAGCGAAAGCATGGGTAGCGAACAGG
+
FGGGGDGGGGGGGGGGGGGGGGGGGGGGGGGFGGGGGGGGGGGGGGG@FGGGD7C@GGFC@<FEGGDGGCCGFF<C,CFFG9A:7FFF<+3C:FEGGGGEF,DCF7@CCEEGG7>C<F75DC7:<7B<:FEF:FCG7:?CFGGGGGGGFCCG5E8BE/?>9#9#GCFE#9>98#:;EG58CFG#C8#A6#<C77-#76#>84#2>0?DC8;5@@=>F#551#0)5088:5408=@#?6E#D>FGB+?**#-7C>C>F=#=D-D@08=>CED?GFFDDC?0=6+,82FFFGGFFE8GGFCFFFE@EDCFCGFGGCGGGGGGFECC>@EF9FFEGGFFFDGGGGF47GGGGGGGGGGCFEEEGGGGGGGGEGFGGFGGGGGGGGGGGGGGFGGGDCCEFFGGGFGE@GGFDFEAEE
@CGRNA2_393
TGGGGAATATTGCACAATGGGCGCAAGCCTGATGCAGCGACGCCGCGTGGGGGATGAAGGCCTTCGGGTTGTAAACTCCTTTCGCTACCGACGAAGCCCCTTGGGGTGACGGTAGGTGGAGAAGAAGCACCGGCTAACTACGTGCCAGCAGCCGCGGTAATACGTAGGGTGCGAGCGTTGTCCGGATTTACTGGGCGTAAAGAGCTCGTAGGTGGTTTGTCGCGTCGTCTGTGAAATTCCGGGGCTTAACTCCGGGCGTGCAGGCGATACGGGCATAACTTGAGTGCTGTAGGGGTAACTGGAATTCCTGGTGTAGCGGTGGAATGCGCAGATATCAGGAGGAACACCGATGGCGAAGGCAGGTTACTGGGCAGTTACTGACGCTGAGGAGCGAAAGCATGGGTAGCGAACAGG
+
GGGGGGGGGGGGGGGGGGGGGGGGGGGGGGGGGGGGGGGGGGGGGGGGGGGGGGGGGGGGGGGGGGGGGGGGGGGGGGGGGGGGGGGGGGGGGGGGGGGGGGGGGGEGGGGGGGGGGGGGGGGGGGGGGGGGGGGGGGGGGGGGGGGGGGGGGGGGGGGGGGGGEGGGGGGGGGGGGGGGGGGGGGGGGFGGGGGGGGGG>FFFGGGGGGGFFFFBF:DFFFF@FFFFFEEFFFFFFFFFGFFGFGFDD?>GGGGFFDFGDDGGDFFGGGGDGGGGCGGGGGGGGGGGGGGGGGGGFEGGGGGGGFGGGGGGGGGGGGGGGGGGGGGGGGGGGGGGGGGGGGGGGGGGGGGGGGGGGGGGGGGGGGGGGGGGGGGGGGGGGGGGGGGGGGGGGGGGGGGGGGGGGGGGGGGGGG
@CGRNA2_394
TGGGGAATATTGCACAATGGGCGCAAGCCTGATGCAGCGACGCCGCGTGAGGGATGACGGCCTTCGGGTTGTAAACCTCTTTCAGCAGGGAAGAAGCGAAAGTGACGGTACCTGCAGAAGAAGCGCCGGCTAACTACGTGCCAGCAGCCGCGGTAATACGTAGGGCGCGAGCGTTGTCCGGAATTATTGGGCGTAAAGAGCTTGTAGGCGGTTTGTCGCGTCTGCTGTGAAAGCCCGGGGCTTAACCCCGGGTTTGCAGTGGGTACGGGCTAACTAGAGTGCAGTAGGGGAGACTGGAATTCCTGGTGTAGCGGTGAAATGCGCAGATATCAGGAGGAACACCAATGGCGAAGGCAGGTCTCTGGGCTGTAACTGACGCTGAGAAGCGAAAGCATGGGGAGCAAACAGG
+
GFGGGGGGGGGGFFGGGGGFGGGGGGGGFGGFGGGGGGGGGGGGGGGGGDFGGGGGFGGGGDEGGGDGGGGGFGGGG?FFGGCFGGFGGGGGGGGGGEEGCCFGGGGGGGEAF9FGGGGGDFGFGEGEDDCFF@FGGGEFFEGG>FGGFEGEGCG9BCCGGGGGGGGDGGG#GCGGEFFGG6C=@9C-+CEGGGDADGGGF#>>?CFFDGGE;1:@FD:>>DBFEFFFFFFFFAB@9<GFGGGGDDD?CFFB#G#GGGE?=CGGGGGGFGGGFDGGGGGFGG?CDFCA,GGFFFGGGGGGFCE7CGGDGDGGGFGGGGDGGGEE;FCF9GGGGGCGGGFGFFFE@GEGFGGGGDFGG@GGEFAGFGECGFC<GGGGGGGFFFCGGGGGGGGGGGGGF@GGDGGGGGGGF
@CGRNA2_395
TGGGGAATATTGCACAATGGGCGCAAGCCTGATGCAGCGACGCCGCGTGGGGGATGAAGGCCTTCGGGTTGTAAACTCCTTTCGCTACCGACGAAGCCCCTTGGGGTGACGGTAGGTGGAGAAGAAGCACCGGCTAACTACGTGCCAGCAGCCGCGGTAATACGTAGGGTGCGAGCGTTGTCCGGATTTACTGGGCGTAAAGAGCTCGTAGGTGGTTTGTCGCGTCGTCTGTGAAATTCCGGGGCTTAACTCCGGGCGTGCAGGCGATACGGGCATAACTTGAGTGCTGTAGGGGTAACTGGAATTCCTGGTGTAGCGGTGGAATGCGCAGATATCAGGAGGAACACCGATGGCGAAGGCAGGTTACTGGGCAGTTACTGACGCTGAGGAGCGAAAGCATGGGTAGCGAACAGG
+
FFFFGGGGFGGGGGGGGGGGGGGGGGGGGGGGGGGGGGGGGGGGGGGGGGD>:FGGGFAEGGGGGD:FGGGGGGGGGGGGGGGGGGGGGGGGDCEGGFCF?CFFFGGGGGGDCGGGCEGFGFGGDGGGGGGGDGEGGGGGFEECGGGGGGGC>EGGGGGGGGGG@FFEGGGGGGGGECCGG?FGCCEGGGGFGGD#G<DG>F7>FFGGCGD>@FFFF:>F6@FFFFFDF#?CFF;FABAFFF>CC7:DFF#DDGGEC?FFF=CGGGGEGED7FDGGCF=D8F=8ED?GGGGGGGGGEFDGFADFE8GE8FD@8ECGGGGFGDGGDEB;,GGGGGGGGFGGGF?,CCFCFB:CCFGGGGGFGGGF@FC6:,DCC@<GGEGGGFFDGF@GFGDGGGF<F<<FFCGGCFBEE;9GGF
@CGRNA2_396
TGGGGAATATTGCACAATGGGCGCAAGCCTGATGCAGCGACGCCGCGTGGGGGATGAAGGCCTTCGGGTTGTAAACTCCTTTCGCTACCGACGAAGCCCCTTGGGGTGACGGTAGGTGGAGAAGAAGCACCGGCTAACTACGTGCCAGCAGCCGCGGTAATACGTAGGGTGCGAGCGTTTTCCGGATTTACTGGGCGTAAAGAGCTCGTAGGTGGTTTGTCGCGTCGTCTGTGAAATTCCGGGGCGTAACTCCGGGCGTGCAGGCGATACGGGCATAACTTGAGTGCTGTAGGGGTAACTGGAATTCCTGGTGTAGCGGTGGAATGCGCAGATATCAGGAGGAACACCGATGGCGAAGGCAGGTTACTGGGCAGTTACTGACGCTGAGGAGCGAAAGCATGGGTAGCGAACAGG
+
FGGGDG7FFGGGGGGGG,FECC@@FGEGGGGFFFGGDG:FEDFGCEF@:EGG>FFFFGDFGGGGGGG7FGGCEAFGDFGFDGGGGGGGFEGGGGGGGFCFFCF8CEGD7CFGCD:CGGGGGGFGFFCGGGGGD@CFGGGGGCFGCGFGGGGG5##GGGGG#CCFGFGDG:EGDC#GGG=##@@FE<FFFCFGFFC#GC>C#B7>#BFG4CFEFFF>56<F4>@D@>BF@F5FA869@B??BBBFF#>5DD?C7>;09GGE;<A@>C?C@C=+E8@8FD?GGGGF?F?FGFC8?GFF8EEED>,CF8EGCEF@@++C>=4,EGCEDGGFGGGGGFFGFCEFFB?BC:DGGGFCECF?,E@FGGGFEC,C,GFFGGGFFB:F:BE8FC,F@6B,FAFGGFFFFGF@CDGGGGFGGG
@CGRNA2_397
TGGGGAATATTGCACAATGGGCGCAAGCCTGATGCAGCGACGCCGCGTGGGGGATGAAGGCCTTCGGGTTGTAAACTCCTTTCGCTACCGACGAAGCCCCTTGGGGTGACGGTAGGTGGAGAAGAAGCACCGGCTAACTACGTGCCAGCAGCCGCGGTAATACGTAGGGTGCGAGCGTTGTCCGGATTTACTGGGCGTAAAGAGCTCGTAGGTGGTTTGTCGCGTCGTCTGTGAAATTCCGGGGCTTAACTCCGGGCGTGCAGGCGATACGGGCATAACTTGAGTGCTGTAGGGGTAACTGGAATTCCTGGTGTAGCGGTGGAATGCGCAGATATCAGGAGGAACACCGATGGCGAAGGCAGGTTACTGGGCAGTTACTGACGCTGAGGAGCGAAAGCATGGGTAGCGAACAGG
+
GGGGGGGGGGGGGEGGGGGFGGGGGGGGGGGGCEEGFGGGDGEECGGGGGGGGGGGGFDFGG?FGGDEFFEGGEGGFDGFEE<FEFGGCFGGGGGG>BFGGGCFFCF*@CFF>FEFGB@FGCCF7<FGGGGGD7F@C@FFGECEF8BFC@C*;CCCCGC8<C@@+<:EC;*;EGD*C:88CFGGGGG59F#FFFFFECC;77=>GC#D<DDB@F=B>4B:7>##>D3+7##:8=99@=AF:>F912;;4#*=899>B#F8D>=?9D@@=+8?@+GGDFD8F=818?D=8DD==8==3;E4D9GF@GDGF8GGGCE7C>:F9GEEF@EE@E,GGF5FFD<A9GGFB?:=<C,=,FFF@FEAF@<AC<FC<FDEFDFGGCCEF:8GFF<FC,GFEF6<GFFGGGGGEGFCFFFCE,
@CGRNA2_398
TGGGGAATATTGCACAATGGGCGCAAGCCTGATGCAGCGACGCCGCGTGGGGGATGAAGGCCTTCGGGTTGTAAACTCCTTTCGCTACCGACGAAGCCCCTTGGGGTGACGGTAGGTGGAGAAGAAGCACCGGCTAACTACGTGCCAGCAGCCGCGGTAATACGTAGGGTGCGAGCGTTGTCCGGATTTACTGGGCGTAAAGAGCTCGTAGGTGGTTTGTCGCGTCGTCTGTGAAATTCCGGGGCTTAACTCCGGGCGTGCAGGCGATACGGGCATAACTTGAGTGCTGTAGGGGTAACTGGAATTCCTGGTGTAGCGGTGGAATGCGCAGATATCAGGAGGAACACCGATGGCGAAGGCAGGTTACTGGGCAGTTACTGACGCTGAGGAGCGAAAGCATGGGTAGCGAACAGG
+
CFGGGDEGGGGFDGFGGGGFDFEDGGGGGGA8FGGGGGGEGG@FFGF>CFGDF@FGGGFFGF<FGFCEFCFG?D?FEGFGGDFD7F=FGF@CGCFGG@FGFGEGDGEGCFFCCCF@DFFGDCGFFGGGGGGGCEEDFGCFGGGGGG9BCEGGGGCEG>ECFGGF:FCEEGGDE#CEGEDECCC7=CC>?FFFDB?BF><<7=CF#GGGGGGFFFF@>FFFFF#@@B>>@<<BBCFFF@4@GAAFFEGGDDDDDDBFGG#GF9C>>BGGGCFCF?GGGGFGGFCGGGFFFFDFD=,;EED==ECF@FCGFEEE@7EGEEFF=;@+EEGFEFGGFADEFA<CFEFBF=FGGGCFFB<FD@?GGGDGGFCF@DGFGFEDFCCGGGFF<F8F<CGGEGCGFE,GGGGGGGGGGFFGGF
@CGRNA2_399
TGGGGAATATTGCACAATGGGCGCAAGCCTGATGCAGCGACGCCGCGTGAGGGATGACGGCCTTCGGGTTGTAAACCTCTTTCAGCAGGGAAGAAGCGAAAGTGACGGTACCTGCAGAAGAAGCGCCGGCTAACTACGTGCCAGCAGCCGCGGTAATACGTAGGGCGCGAGCGTTGTCCGGAATTATTGGGCGTAAAGAGCTTGTAGGCGGTTTGTCGCGTCTGCTGTGAAAGCCCGGGGCTTAACCCCGGGTTTGCAGTGGGTACGGGCTAACTAGAGTGCAGTAGGGGAGACTGGAATTCCTGGTGTAGCGGTGAAATGCGCAGATATCAGGAGGAACACCAATGGCGAAGGCAGGTCTCTGGGCTGTAACTGACGCTGAGAAGCGAAAGCATGGGGAGCAAACAGG
+
GGGGGGGGGGGGGGGGGGGGGGGGGGGGGGGFGGGGGGGGGGGGGGGFGFGGGGGGGGGGGGGGGGGGGGGGGGGGGGGGGGGGGGGGGGGGGGGGGGGGGGGGGGGGGGGGGGGGGGGGGGGGGGGGGGGGGGGGGGGGGGGGGGGGG#GGGGGGGGGGGGGGGGGGGGGGGGFGEGGGGGGFGGGGGGGCGGGGGGFGFFGFGGGGGGGBDEFFFFFFFFFFFFFFFFFFFFFGFFGFFGGGGGGDGGFGGGGGFGGGGGGGGDGGGGFGGG#GGGGGGGGGGGGGGGFFGGGGGGGGGGGGGGGGGGGGGGGGFGGDGGGGGGGGCGGGGGGGGGGGGGGGGGGGGGGGGGGGGGGGFGGGGGGGGGGGGGGGGGGGGGGGGGGGGGGGGGGGGGGGGGGGGGGGG
@CGRNA2_400
TGGGGAATATTGCACAATGGGCGCAAGCCTGATGCAGCGACGCCGCGTGGGGGATGAAGGCCTTCGGGTTGTAAACTCCTTTCGCTACCGACGAAGCCCCTTGGGGTGACGGTAGGTGGAGAAGAAGCACCGGCTAACTACGTGCCAGCAGCCGCGGTAATACGTAGGGTGCGAGCGTTGTCCGGATTTACTGGGCGTAAAGAGCTCGTAGGTGGTTTGTCGCGTCGTCTGTGAAATTCCGGGGCTTAACTCCGGGCGTGCAGGCGATACGGGCATAACTTGAGTGCTGTAGGGGTAACTGGAATTCCTGGTGTAGCGGTGGAATGCGCAGATATCAGGAGGAACACCGATGGCGAAGGCAGGTTACTGGGCAGTTACTGACGCTGAGGAGCGAAAGCATGGGTAGCGAACAGG
+
GGGGGGGGGGGGGGGGGGGGFGGGGGGGGGGGGGGGGGGGGGGGGGGGGGGGGGGGGGGGGGGGGGGGGGGGGGGGGGGGGGGGGGGGGGGGGGGGGGGGGGGGGGGGGGGGGGGGGGGGGGGGGGGGGGGGGGGGGGGGGGGGGGGGGGGGGGGGGEGGGGGG#GGGGGGGGGGGGGGGGGGGGGGGGGGGGGGGGDDGFFGFGGGGGGGFFFFFFFFFFFFE9BE5>>BAFFFFFFFFGFFFFGGGDGGGGGGFGGGGFDGECGFGGGGGGFFFGGGGGGGGGGGGGGGGGGGFFGGGGGGGFGGGGGGGGGGGGGGGGGGGGGGGGGGGGGGGGGGGGGGGGGGGGGGGGGGGGGGGGGGGGGGGGGGGGGGGGGGGGGGGGGGGGGGGGGGGGGGGGGGGGGGGGGGGGG
@CGRNA2_401
TGGGGAATATTGCACAATGGGCGCAAGCCTGATGCAGCGACGCCGCGTGAGGGATGACGGCCTTCGGGTTGTAAACCTCTTTCAGCAGGGAAGAAGCGAAAGTGACGGTACCTGCAGAAGAAGCGCCGGCTAACTACGTGCCAGCAGCCGCGGTAATACGTAGGGCGCGAGCGTTGTCCGGAATTATTGGGCGTAAAGAGCTTGTAGGCGGTTTGTCGCGTCTGCTGTGAAAGCCCGGGGCTTAACCCCGGGTTTGCAGTGGGTACGGGCTAACTAGAGTGCAGTAGGGGAGACTGGAATTCCTGGTGTAGCGGTGAAATGCGCAGATATCAGGAGGAACACCAATGGCGAAGGCAGGTCTCTGGGCTGTAACTGACGCTGAGAAGCGAAAGCATGGGGAGCAAACAGG
+
EFGGGGGGGGGGGGGGGGGGFGGGGGGGGGGGGGGGGGGGGGGGGGGGFFGGGGGGGGGGGGGGGGGGGGGGGGGCFGGGGGGGGGGGGGGGGEGGGGGGGGGGGGGGGFEGGGGGGGGGGGGGEGGGGGGGGGFGGGGGGGGGGGGGGGGCECEGGFFGEFGGGGGDGDGGC=EGFFCGGEE8<FFGFGGGGGGGCC7>FBFF?7>F@FFB:57525>><EAF?FFFFFFFFEFDFFGFFGGGGDCF6DDFDG#GGG#GGGGGGGGGGGGGGGGGGGFFGGGGGGGGGGGGGGGGGGGGGGGGGFGGGGGGGGGGGGGGGGGGGGGGGGGGGGGGGGGGGGGGDGGGGGGGGGGGGGGGGGGGGGGGGGGFGGGGGGGGGGGGGGGGGGGGGGGGGGGGGGGGGGGGG
@CGRNA2_402
TGGGGAATATTGCACAATGGGCGCAAGCCTGATGCAGCGACGCCGCGTGGGGGATGAAGGCCTTCGGGTTGTAAACTCCTTTCGCTACCGACGAAGCCCCTTGGGGTGACGGTAGGTGGAGAAGAAGCACCGGCTAACTACGTGCCAGCAGCCGCGGTAATACGTAGGGTGCGAGCGTTGTCCGGATTTACTGGGCGTAAAGAGCTCGTAGGTGGTTTGTCGCGTCGTCTGTGAAATTCCGGGGCTTAACTCCGGGCGTGCAGGCGATACGGGCATAACTTGAGTGCTGTAGGGGTAACTGGAATTCCTGGTGTAGCGGTGGAATGCGCAGATATCAGGAGGAACACCGATGGCGAAGGCAGGTTACTGGGCAGTTACTGACGCTGAGGAGCGAAAGCATGGGTAGCGAACAGG
+
CFGGGGGFGGGGCDFGGCFGCFGGGGDGGGGFDDEGFGCEGEGGGGC7CFGGGGE@FFFGFCFFE=FGGGGGGGFGEGGGGC9>BFDEDGGEGGGGEFB@B<FGGGCFGGEG@FCCCGGGGGFGFFGGGFFGGGG@FFGGFCBFF@<CFGGGFGGGD:CGGGGG+<FDGA/8=7E?E#ECEFGGGCCE<<CCDCGGGG5<FF7BFFCDDDFB@FFBFFF#FFFE527#@988FFA@9?<@DFBFFFFF97A6C;>B#6GF68GECGF>CGD=AFCFD=FFCGCGCF?D=+FFGGGEE;FGFA8FE7EGFGGFCC+DEGFCFGEEF@+FAFDAGF?<GFFGGGF:BB7DGGGGE7GGGGGEGGGGFF8DF@CEGGDGGGGGFFE@FF8GFC7EFF9FC,,CGFF:GDGFFDGFGE
@CGRNA2_403
TGGGGAATATTGCACAATGGGCGCAAGCCTGATGCAGCGACGCCGCGTGGGGGATGAAGGCCTTCGGGTTGTAAACTCCTTTCGCTACCGACGAAGCCCCTTGGGGTGACGGTAGGTGGAGAAGAAGCACCGGCTAACTACGTGCCAGCAGCCGCGGTAATACGTAGGGTGCGAGCGTTGTCCGGATTTACTGGGCGTAAAGAGCTCGTAGGTGGTTTGTCGCGTCGTCTGTGAAATTCCGGGGCTTAACTCCGGGCGGGCAGGCGATACGGGCATAACTTGAGTGCTGTAGGGGTAACTGGAATTCCTGGTGTAGCGGTGGAATGCGCAGATATCAGGAGGAACACCGATGGCGAAGGCAGGTTACTGGGCAGTTACTGACGCTGAGGAGCGAAAGCATGGGTAGCGAACAGG
+
CFDGGCFGGGFFFGFG@CFFGGGGGGDDGGGGGGGGGGEDGEGGGDGCFGGGGGEF=DF@FGFGGFG==FGGGGDGAFGGGGDCGGCFFGGGGGGEGGGCEGGFGEGGCFGE@:FFGGGCCCC<:?>FFGGGGDE7CGCFF@CGGG9FFGGGGGEECCE>F#CC#CC;C:CDG=/#E57:?CF=EC5CGFCFGFGGD#DC;F#F4C<DG153@FF>>>6@#F#FF:@##*88B6A?BFAFDF@6>99D;<-4DGG>C9#B30C@08?ECFGGDBC333+6+88D?FD88?GGFAD;,ACCF>8=4==8CDFE8@GE7GGFEF@8CC8D9GGGEAE<FEFA<FBC:B,ED@,@E?FF9EF,FFFFEE@<EGEAAC@FFCDGGEF@EE8F@CB,<FFAF<GGGF@EGF@CFC,@FE
@CGRNA2_404
AGGCACCCAAGCTTCTCGCCCCGGGGGCAAAGCAAGTCCTTTACCCAGGTGCGCCGTGGAGGGCAGGAAGTGGCGGGCTGGCCATGACGACAGCTGCCCTTGTCCCCACAACTCGCCCCTGGCCAGCCACGGCCCACCTGCTCCCCTGCTGTCCCCGCAGCGGCCCTCTCCCCACAGCTGTTCTAAAGGGGCACACACGTCTCTACCTTTTCTCTCCCGTCCCTTGTGGTGCAAATTCACGAAGATGCTTTTGCAAAGCACACGGCCAACGGCTCTTCAAAAAGTTCACGGAAATGTACACTATGAATAGGTACGGACTTCAATTTTTTTTTTTCATCAAAATATTTACCTTTGAATTCCACTTT
+
GGGGGGGGGGGGGGGGGGGGGGGGGGGGGGGGGGGGGGGGGGGGGGGGGGCGGGGGGGGGGGGGGGGGGGGGGGGCGGGGGGGGGGGGGGGGGGGGGGGGGGGGGFGGGGGGGGGGGGGFGGGGGGGGGGGGGGG#GGGGG#EGGGFGGGGGGGGGGGEEG?CEGGFGDGGGGGGGGGFGFFGGCG7FFFFGGGGGGGGGFGGGGGGGGGGD=C7GGGGGGGGGGGFGGGGDFGFGGFGGGFCGGGGGGGGGGFGGGGFECGGGGGGGGGGGGGGGGGGGGFGFGFDGGGGGGGGGGGGGGGGGGGGGGGGGGGGGGGGGGFGGGGGGGGGGGFGGGGGGGGGFFEEFGGGGGGGGFGGGGGGGG
@CGRNA2_405
TGGGGAATATTGCACAATGGGCGCAAGCCTGATGCAGCGACGCCGCGTGAGGGATGACGGCCTTCGGGTTGTAAACCTCTTTCAGCAGGGAAGAAGCGAAAGTGACGGTACCTGCAGAAGAAGCGCCGGCTAACTACGTGCCAGCAGCCGCGGTAATACGTAGGGCGCGAGCGTTGTCCGGAATTATTGGGCGTAAAGAGCTTGTAGGCGGTTTGTCGCGTCTGCTGTGAAAGCCCGGGGCTTAACCCCGGGTTTGCAGTGGGTACGGGCTAACTAGAGTGCAGTAGGGGAGACTGGAATTCCTGGTGTAGCGGTGAAATGCGCAGATATCAGGAGGAACACCAATGGCGAAGGCAGGTCTCTGGGCTGTAACTGACGCTGAGAAGCGAAAGCATGGGGAGCAAACAGG
+
GGGGGGGGGGGGGGGGGGGGGGGGGGGGGGGGGGGGGGGGGGGGGGGGGGGGGGGGGGGGGGGGGGGGGGGGGGGGGGGGGGGGGGGGGGGGGGGGGGGGGGGGGGGGGGGGGGGGGGGGGGGGGGGGGGGGGGGGGGGGGGGGGGGGGGGGGGGGGGGGGGGGGGGGGGGGGGGGGGGGGGGGGGGGGGGGGGGGGGGGFFGFGGGGGGGFFBFFFFFFFFFFFFFFFFFFFEFFFFGFGGGFDGFGFGFGGGGFGGGGGGEFGGGGGFFGGGGGGGGGGGGFGGGGGGGGGGGGGGFFGGGGGGGGGGGGGGGGGGGGGGFCGGGGGEGGGGGGGGGGGGGGGGGGGGGGGGGGGGGGGGGGGGGGGGGGGGGGGGGGGGGGGGGGGGGGGGGGGGGGGGGGGGGGG
@CGRNA2_406
TGGGGAATATTGCACAATGGGCGCAAGCCTGATGCAGCGACGCCGCGTGGGGGATGAAGGCCTTCGGGTTGTAAACTCCTTTCGCTACCGACGAAGCCCCTTGGGGTGACGGTAGGTGGAGAAGAAGCACCGGCTAACTACGTGCCAGCAGCCGCGGTAATACGTAGGGTGCGAGCGTTGTCCGGATTTACTGGGCGTAAAGAGCTCGTAGGTGGTTTGTCGCGTCGTCTGTGAAATTCCGGGGCTTAACTCCGGGCGTGCAGGCGATACGGGCATAACTTGAGTGCTGTAGGGGTAACTGGAATTCCTGGTGTAGCGGTGGAATGCGCAGATATCAGGAGGAACACCGATGGCGAAGGCAGGTTACTGGGCAGTTACTGACGCTGAGGAGCGAAAGCATGGGTAGCGAACAGG
+
GGGGGGGGGGGGGGGGGGGGGGGGGGGGGGGGGGGGGGGGGGGGGGGCFGGGGGGGGGGGGGGGGGGGGGGGGGGGGGGGGGGGGGGGGGGGGGGGGGGGGGGGGGGGGGGGGGGGGGGGGGGGGGGGGGGGGGGGGGGGGGGGGGGGGGG#GGGGGGGGGGGGCGGGGFGGGGGGGGGGGGGGGGGGGGGGGGGGGGGGFFGFGGGGGGGFFFFDFFFFFDFFFBFFFFFFFFFFFFFFGFFGFFGFGGDGGGGFGGGGGGGGFGGGGGGGF?#GGGGGGGGGGGGGGGGGGGGGGGGGGGGGGGGGGGGGGGGGGGGGGGGGGGGGGGGGGGGGGGGGGGGGGGGGGGGGGGGGGGGGGGGGGGGGGGGGGGGGGGGGGGGGGGGGGGGGGGGGGGGGGGGGGGGGGGGGGG
@CGRNA2_407
TGGGGAATATTGCACAATGGGCGCAAGCCTGATGCAGCGACGCCGCGTGGGGGATGAAGGCCTTCGGGTTGTAAACTCCTTTCGCTACCGACGAAGCCCCTTGGGGTGACGGTAGGTGGAGAAGAAGCACCGGCTAACTACGTGCCAGCAGCCGCGGTAATACGGAGGGTGCGAGCGTTGTCCGGATTTACTGGGCGTAAAGAGCTCGTAGGTGGTTTGTCGCGTCGTCTGTGAAATTCCGGGGCTTAACTCCGGGCGTGCAGGCGATACGGGCATAACTTGAGTGCTGTAGGGGTAACTGGAATTCCTGGTGTAGCGGTGGAATGCGCAGATATCAGGAGGAGCACCGATGGCGAAGGCAGGTTACTGGGCAGTTACTGACGCTGAGGAGCGAAAGCATGGGTAGCGAACAGG
+
EFGGGGGCFFCFGEGFGCF@AFECGCG<FGGGGGGGCFGGGGGGGEGCFFGGGG7F<FDFGC8EA7=FG+FGFCFGFFC,FGGDGGG:=3F@GGGG:>C:E,@CFECFGGG7*@:<>D@DGGGGFDF?FFBFC7CEGGG:CCFFCGCECGFF>EE5FA?EGCCF#9?CEEGDGGGEEG=EG?CCED*ACE#>FFFFGGC*0@C>F#77<57>=@F:5:>>BBF>605.0588=:89=?:89;#>+4GCA;067>DFF=+@GDDC>DFCECFGD8FC+6?GFD=8GGGFDD?=D8GE==,AEAE8>7EE7EFFEB6GGGFAAGECECEADFFGGGFFGFEF8E:+CCFFB,:CGGGDFB,DEACGGGFGGFFEF9FFF8,:GCGFFCC6FEB:F,GGGF<F8E@GGEGFFEECCG
@CGRNA2_408
TGGGGAATATTGCACAATGGGCGCAAGCCTGATGCAGCGACGCCGCGTGGGGGATGAAGGCCTTCGGGTTGTAAACTCCTTTCGCTACCGACGAAGCCCCTTGGGGTGACGGTAGGTGGAGAAGAAGCACCGGCTAACTACGTGCCAGCAGCCGCGGTAATACGTAGGGTGCGAGCGTTGTCCGGATTTACTGGGCGTAAAGAGCTCGTAGGTGGTTTGTCGCGTCGTCTGTGAAATTCCGGGGCTTAACTCCGGGCGTGCAGGCGATACGGGCATAACTTGAGTGCTGTAGGGGTAACTGGAATTCCTGGTGTAGCGGTGGAATGCGCAGATATCAGGAGGAACACCGATGGCGAAGGCAGGTTACTGGGCAGTTACTGACGCTGAGGAGCGAAAGCATGGGTAGCGAACAGG
+
GGGGGGGGGGGGGFGGGGGGGGGGGGGGGGGGGGGGGGGGGGGGGGGGGGFGGGGGGGGGGGGGGGGGGGGGGGGGGGGGGGGGGGGGGGGGGGGGGGGGGGGGGGGGCGGGGGGGGGGDGGGGGGGGCGGEEEG>7CGFGGGGGGGGGGGGGGGGGGGGGFGGGFFGG#GGGCG#GGGG#GGGGCGEFGGGGGGGGDDG>F#FGGDGGGGFFFF#FFEFFFFFFEFEFF?FFFFFFFFFGFFGFFFGCCFGDGGFGFFGFGGGDGGEGDGGGGFFGGFGGGFGGGGGGGGGGGGGGGGGGGGGFGGGGGGGGGGGGGGGGGGGGGEFEGGGGGGGGGGGGGGGGGGGGGGGGGGGGGGGGGGGGGGGGGGGGGGGGEGGGGGGGGGGGGGGGGGGGGGGGGGGGGGGGGGGGG
@CGRNA2_409
TGGGGAATATTGCACAATGGGCGCAAGCCTGATGCAGCGACGCCGCGTGAGGGATGACGGCCTTCGGGTTGTAAACCTCTTTCAGCAGGGAAGAAGCGAAAGTGACGGTACCTGCAGAAGAAGCGCCGGCTAACTACGTGCCAGCAGCCGCGGTAATACGTAGGGCGCGAGCGTTGTCCGGAATTATTGGGCGTAAAGAGCTTGTAGGCGGTTTGTCGCGTCTGCTGTGAAAGCCCGGGGCTTAACCCCGGGTTTGCAGTGGGTACGGGCTAACTAGAGTGCAGTAGGGGAGACTGGAATTCCTGGTGTAGCGGTGAAATGCGCAGATATCAGGAGGAACACCAATGGCGAAGGCAGGTCTCTGGGCTGTAACTGACGCTGAGAAGCGAAAGCATGGGGAGCAAACAGG
+
GGGGGGGGGGGGGGGGGGGGGGGGGGGGGGGGGGGGGGGGGGGGGGGGGDGGGGGGGGGGGGGGGGGGGGGGGGGGGGGGGGGGGGGGGGGGGGGGGGGGDGFGGGGGGGGGGGGGGGGGGGGGGGGGGGECGGGGGGGGGGGGGGGGGGGGGGGGGGGGGEFGEGGGGGEEGGEGECFEECEGFGGFGGGGGGDCFF#?FFGFFFGGGGG>7BFFFB@@>DFF>?CAFFF>FFFGFFGFFGFC97CDGDFGGGFGGGGGGGGGGGGGFDFFGDGGGFGGFFGGDF>FGGFFGGGGGGFGGF@EGGGGGCGCGGGGGGGGGGGFGGGGGGGGGGGGFFCFGGGGGGGGGGGGGGGGGGGGGGGGGGFGGGGGGGGGGGGGGGGGGGGGGGGGGGGGGGGGGGGGGGGGG
@CGRNA2_410
TGGGGAATATTGCACAATGGGCGCAAGCCTGATGCAGCGACGCCGCGTGGGGGATGAAGGCCTTCGGGTTGTAAACTCCTTTCGCTACCGACGAAGCCCCTTGGGGTGACGGTAGGTGGAGAAGAAGCACCGGCTAACTACGTGCCAGCAGCCGCGGTAATACGTAGGGTGCGAGCGTTGTCCGGATTTACTGGGCGTAAAGAGCTCGTAGGTGGTTTGTCGCGTCGTCTGTGAAATTCCGGGGCTTAACTCCGGGCGTGCAGGCGATACGGGCATAACTTGAGTGCTGTAGGGGTAACTGGAATTCCTGGTGTAGCGGTGGAATGCGCAGATATCAGGAGGAACACCGATGGCGAAGGCAGGTTACTGGGCAGTTACTGACGCTGAGGAGCGAAAGCATGGGTAGCGAACAGG
+
GGGGGGGGGGGGGGGGGGGGGGGGGGGGGGGGGGGGGGGGDFGGGGE@FDGGGGGFGGGGGGGGGGGGGGGGGGGFCGGGDFGGEGGGGGGGGGGGGGFGGGGGGGGGGGGGEGGGGGFGGGGGGGGGGGGGGGGGGGGGGGGGGGGGFCFGGGGGGGGGGGGG@FGGG##GGGGDEEEGGGGGGGGGGGGGGGGGGDGGFFGFGFGG7CGDFFFDF@DFFFFF@DDDFFEBF@BFFFFFFFFGF??FDGFGDGGFFFFFGGGGGGGGGCFFFFGGFGGGGGDGGFGFGF?CGAFGGGFAGGFGGGGGGGFGGE8GGGGGGGGECGGGGGGGFGFEGGGFGGGGGGGGGGGGGGGGGGGGF9GGGGGGFGGGGGGFFBGECGGGGGGGGGGGGGGGGFGGGGGGGGEGGGGGGF
@CGRNA2_411
TGGGGAATATTGCACAATGGGCGCAAGCCTGATGCAGCGACGCCGCGTGGGGGATGAAGGCCTTCGGGTTGTAAACTCCTTTCGCTACCGACGAAGCCCCTTGGGGTGACGGTAGGTGGAGAAGAAGCACCGGCTAACTACGTGCCAGCAGCCGCGGTAATACGTAGGGTGCGAGCGTTGTCCGGATTTACTGGGCGTAAAGAGCTCGTAGGTGGTTTGTCGCGTCGTCTGTGAAATTCCGGGGCTTAACTCCGGGCGTGCAGGCGATACGGGCATAACTTGAGTGCTGTAGGGGTAACTGGAATTCCTGGTGTAGCGGTGGAATGCGCAGATATCAGGAGGAACACCGATGGCGAAGGCAGGTTACTGGGCAGTTACTGACGCTGAGGAGCGAAAGCATGGGTAGCGAACAGG
+
GGGGGGGGGGGGGGGGGGGGGGGGGGFGGGGGGGGGGGGGGGGGGGGFGGGGGGGGGGGGGGGGGGGGGGGGGGGGGGGGGGGGGGGGGGGGGGGGGGGGGGGGGGGGGGGGFGGGGGGGGGG?FFGGGGGG7FEGFGGGGGGGGGGGGGGGGGGGGCGGGGGG6<CEBCEEGGGGGGGGGGGGG2<EGGGGGGFGGFDD>BFFGGCD:CFFFFFEF>@F9>9FBFFFFFEFFFFFFFBFGFFCFD?ABFFDGGCFC>1DDGGEFF=C@>GGF==8?EF?FFDGD6DGGGGGGGFGGGGFGGGGFFBFFGGGGGGGGFGGGGGGGGGGGGGGGGGGGGGEGGFGGGGGGGFGGGGGGGGGGGGGGGGGGGGGGGGGGGGGGGFDFGFGGGGGGGGGGGFGGGGGGGGGGGGGGG
@CGRNA2_412
TGGGGAATATTGCACAATGGGCGCAAGCCTGATGCAGCGACGCCGCGTGGGGGATGAAGGCCTTCGGGTTGTAAACTCCTTTCGCTACCGACGAAGCCCCTTGGGGTGACGGTAGGTGGAGAAGAAGCACCGGCTAACTACGTGCCAGCAGCCGCGGTAATACGTAGGGTGCGAGCGTTGTCCGGATTTACTGGGCGTAAAGAGATCGTAGGTGGTTTGTCGCGTCGTCTGTGAAATTCCGGGGCTTAACTCCGGGCGTGCAGGCGATACGGGCATAACTTGAGTGCTGTAGGGGTAACTGGAATTCCTGGTGTAGCGGTGGAATGCGCAGATATCAGGAGGAACACCGATGGCGAAGGCAGGTTACTGGGCAGTTACTGACGCTGAGGAGCGAAAGCATGGGTAGCGAACAGG
+
GGGGGGGFGGGGGDFGGFGFGGGGGGGGGFGGGGGGGGGGDGGGGEGGGGGGGGGGGGGGGGFFGGGGGGGGGGGGGGGGGGGGGGGGGGGGGGGGGEGGFGFGGG7CGGGGEFGGGGGGGGGGGGGGGGGGGGGGGGCFFGGGGGGGGGGCFGEGGGGGGGGG@CEGFGGGE=EG=E8ECE7EEEEGGGGGFGGGGGG<7B0>DFGGGCF>*6@BF>EF4>>=BFDFFFCFFFFFFFFFFFFBAFCFCCAGGFCEGGGFGGGGGGGGGGGFGGGGGGFGGGGGGGGGCFFGGGGGGFFGGGFE8DDGFFGGCEEGGFGGGGGEGGGGFF;ACGDGGGGGGGGFF4CEGGGGGGGGGGGGGGFGFGGGGGGGGGFFGGGGGGGGGGGGGGGGGGAGGGGFGFGEGGGGGGGGGG
@CGRNA2_413
CTGATGGCTCAAGTGGTTGAAAGACCTGGATTGAGTTCTAAAACCCTCTTGTGGCCTGACCCAGTCTAGCTATTGCCACATCTGGAGAGTGGATGGGAGATTCTCTCTCTCTTTCTCTGAATTTCAAATAAAAATAAATTTAAAATTTTTAAGAAGGGACTTAGATTCTCCAGACGGGAAAGGGATGTTTCATTCTTACCACATA
+
CCCCFFGFFFEBBCCF7EBEFEGGG8CFGF@?B18CEFGFE9FGGF,DFFGGGGGGFEF=EFFGFGGGGGFCGFDFAFGACGGGG=B@FDGDDGGGFFDFGFCCCEFGEECFEAGFFGGGGGEFFAFEFF@?EFEE9EFFCGGFEFEE@EGECDAF<FFE8EAFFGFCCEFFGGGF<GGGFFEFDFGD:GGGG#GGGGFCCFCGG
@CGRNA2_414
TGGGGAATATTGCACAATGGGCGCAAGCCTGATGCAGCGACGCCGCGTGGGGGATGAAGGCCTTCGGGTTGTAAACTCCTTTCGCTACCGACGAAGCCCCTTGGGGTGACGGTAGGTGGAGAAGAAGCACCGGCTAACTACGTGCCAGCAGCCGCGGTAATACGTAGGGTGCGAGCGTTGTCCGGATTTACTGGGCGTAAAGAGCTCGTAGGTGGTTTGTCGCGTCGTCTGTGAAATTCCGGGGCTTAACTCCGGGCGTGCAGGCGATACGGGCATAACTTGAGTGCTGTAGGGGTAACTGGAATTCCTGGTGTAGCGGTGGAATGCGCAGATATCAGGAGGAACACCGATGGCGAAGGCAGGTTACTGGGCAGTTACTGACGCTGAGGAGCGAAAGCATGGGTAGCGAACAGG
+
GGGGGGGGGGGGGGGGGGGGGGGGGGGGGGGGGGGGGGGGGGGGGGGGGGGGGGGGGGGGGGGGGGGGGGGGGGGGGGGGGGGGGGGGGGGGGGGGGGGGGGGGGGGGGGGEGGGGGGGGGFCFGGGGGGGGGGGGGGGGGGGGGGFGGGGGGGGGGGGGGGGGFGGGGGGGGGGGGGGGGGFGGCGGGCGGGGGGGGDGFFGFFDFCD?FFFFFFFFFFFFFFBBFAFFEFFFFFFFFFGFFGFGGFGGGGGGGFGGGGGFFGGGGGGGGGGG#GGGGGGGGGGGGGGGGGGGGGGGGGGGGGFGEGGFGGGGGGGGGGGGGGGGGGGGGGGGGGGGGGGGGGGGGGGGGGGGGGGGGGGGGGGGGGGGGGGGGGGGGGGGGGGGGGGGGGGGGGGGGGGGGGGGGGGGGGGG
@CGRNA2_415
TGGGGAATATTGCACAATGGGCGCAAGCCTGATGCAGCGACGCCGCGTGGGGGATGAAGGCCTTCGGGTTGTAAACTCCTTTCGCTACCGACGAAGCCCCTTGGGGTGACGGTAGGTGGAGAAGAAGCACCGGCTAACTACGTGCCAGCAGCCGCGGTAATACGTAGGGTGCGAGCGTTGTCCGGATTTACTGGGCGTAAAGAGCTCGTAGGTGGTTTGTCGCGTCGTCTGTGAAATTCCGGGGCTTAACTCCGGGCGTGCAGGCGATACGGGCATAACTTGAGTGCTGTAGGGGTAACTGGAATTCCTGGTGTAGCGGTGGAATGCGCAGATATCAGGAGGAACACCGATGGCGAAGGCAGGTTACTGGGCAGTTACTGACGCTGAGGAGCGAAAGCATGGGTAGCGAACAGG
+
GGGGGGGGGGGGGGGGGGGGGGGGGGGGGGGGGGGGGGGGGGGGGGGFGGGGGGGGGGGGGGCFGFGDGGGGGGGGGGGGGGGGGGGGGGGGGGGGGFGGGGFGGGGGGGGGGGGGGGGGGGGGGGGGGGGGGGGGGGGGGGGGGGGGGGGGGGGGGEGGG9FGFGGGGCEGGEGGGGDGEGGGGGG5EGGGGGGGGGBFD>DFFGGG3CD>FFFEFFFFFFFFFFFBFFFFFFFFFFFFCBFCFFGFDDGDFFFFFFFEFGGE>GGGGEGFGGGGGGGGGGGGGGFC?GGGD8GGGGGFFGECFDCFFGGGGGGGGGGGFEEGGGGGFGGGGGDGGGGGFGDEGFGDGDGGGGGGGGGFGGGGGGGGGGGGGGGGGGGGEEGGGFFGGGGDGGGCGGGGGGGGGGGGGGGGGG
@CGRNA2_416
TGGGGAATATTGCACAATGGGCGCAAGCCTGATGCAGCGACGCCGCGTGGGGGATGAAGGCCTTCGGGTTGTAAACTCCTTTCGCTACCGACGAAGCCCCTTGGGGTGACGGTAGGTGGAGAAGAAGCACCGGCTAACTACGTGCCAGCAGCCGCGGTAATACGTAGGGTGCGAGCGTTGTCCGGATTTACTGGGCGTAAAGAGCTCGTAGGTGGTTTGTCGCGTCGTCTGTGAAATTCCGGGGCTTAACTCCGGGCGTGCAGGCGATACGGGCATAACTTGAGTGCTGTAGGGGTAACTGGAATTCCTGGTGTAGCGGTGGAATGCGCAGATATCAGGAGGAACACCGATGGCGAAGGCAGGTTACTGGGCAGTTACTGACGCTGAGGAGCGAAAGCATGGGTAGCGAACAGG
+
FGFFGDFFGGGGFFGGGGFGGGGGEGGGGGCFGGGAAFGGGGCCCCFGDE7BFEFGGEGGEFGGGGGGGGDGGGGCFGGGFGGCGGGDFCFEFGGGDGGGGDFGGDGDGGGGFGECFFCFGGGGGGGGGGGGGGGGGGFGG7EFGGGFFFGFCEEGG8C?EGFG9<88AAEEFG>CEGGEE@ECEAEEGCG#G99DD<D<FFF5DG:<9CCD377#;@DF41@285BF;@FFFAFFFBBBD?;BFGGC9DC>D@26GGGGGGGE6F?=ECGGD@D,9DFCGGGGGGFGF8D6GGGGGFFFGGGGGGGGEBGGGEEEDFFAGFECEGECDGGGGEA,DGGGFCFB,B7FFGGGFGGFGF8CGFAFGGGGGGGGGGGGFCGGGGGGFGGGGGGGGGFGFFGEFCGEGGGGFEGGFE
@CGRNA2_417
TGGGGAATATTGCACAATGGGCGCAAGCCTGATGCAGCGACGCCGCGTGGGGGATGAAGGCCTTCGGGTTGTAAACTCCTTTCGCTACCGACGAAGCCCCTTGGGGTGACGGTAGGTGGAGAAGAAGCACCGGCTAACTACGTGCCAGCAGCCGCGGTAATACGTAGGGTGCGAGCGTTGTCCGGATTTACTGGGCGTAAAGAGCTCGTAGGTGGTTTGTCGCGTCGTCTGTGAAATTCCGGGGCTTAACTCCGGGCGTGCAGGCGATACGGGCATAACTTGAGTGCTGTAGGGGTAACTGGAATTCCTGGTGTAGCGGTGGAATGCGCAGATATCAGGAGGAACACCGATGGCGAAGGCAGGTTACTGGGCAGTTACTGACGCTGAGGAGCGAAAGCATGGGTAGCGAACAGG
+
GGGGGGGGGGGGGGGGGGGGGGGGGGGGGGGFGGGGGGGGGGGGGGGFGGGGGGGGGGGGGGGGGGGGGGGGGGGGGGGGGGGGGGGGGGGGGGGGGGGGGGGGGGGGGGGGGGGGGGGGGGGGGGGGGGGGGGGGGGGGGGGGGGGGGGGGGGGGGEGGGGGGFGGGGGGGGGGGGGGGGGGGGGGGGGGGGGGGGDGGFF#FGGGGDDGDFFFBF@EFFFFFFDFFFFFFFFFFFFEFGFFFCGGGGF9GDGFFFFGGFGFGGGFGGGFGGFGGGGGGGGFGGGFGGFGGGGGGGGGGGGFFGEEFFFGGGGEDGGGGGGGGGGGGGGGGGGGGGGGGGGGGGGGGGGGGGGGGGGGGGGGGGGGGGGGGGGGGGGGGGGGFGGFGGGGGGGGGGGGGGGGGGGGGGGGGGG
@CGRNA2_418
TGGGGAATATTGCACAATGGGCGCAAGCCTGATGCAGCGACGCCGCGTGAGGGATGACGGCCTTCGGGTTGTAAACCTCTTTCAGCAGGGAAGAAGCGAAAGTGACGGTACCTGCAGAAGAAGCGCCGGCTAACTACGTGCCAGCAGCCGCGGTAATACGTAGGGCGCGAGCGTTGTCCGGAATTATTGGGCGTAAAGAGCTTGTAGGCGGTTTGTCGCGTCTGCTGTGAAAGCCCGGGGCTTAACCCCGGGTTTGCAGTGGGTACGGGCTAACTAGAGTGCAGTAGGGGAGACTGGAATTCCTGGTGTAGCGGTGAAATGCGCAGATATCAGGAGGAACACCAATGGCGAAGGCAGGTCTCTGGGCTGTAACTGACGCTGAGAAGCGAAAGCATGGGGAGCAAACAGG
+
GGGGGGGGGGGGGGGGGGGGGGGGGGGGGGGGGGGGGGGGGGGGGGGGGGGGGGGGGGGGGGGGGGGGGGGGGGGGGGGGGGGGGGGGGGGGGGGGGGGGGGGGGGGGGGGGGGGGGGGGGGGGGGGGGGGGGGGFGGGGGGGGGFGG#GGGGCGGGGGGGGGGGGGGGGGGGGFFEGGGEECFFFFGGGGFDDCDCGGFFFFBFFGGGFGDFFFFBFFDFFFFFFFFFFFFFFFGFFFFGFGGGGDDGGFGGGGGGGGGGGGGGGGGGGGGGGGGGGGGGGGGGGGGGGFFFGGGGGGGGGGGGGGGGGGGGGGGGGGGGGGGGGGGGGGGGGGGGGGGGGGGGGGGGGGGGGGGGGGGGGGGGGGGGGGGGGGGGGGGGGGGGGGGGGGGGGGGGGGGGGGGGGGGG
@CGRNA2_419
TGGGGAATATTGCACAATGGGCGCAAGCCTGATGCAGCGACGCCGCGTGAGGGATGACGGCCTTCGGGTTGTAAACCTCTTTCAGCAGGGAAGAAGCGAAAGTGACGGTACCTGCAGAAGAAGCGCCGGCTAACTACGTGCCAGCAGCCGCGGTAATACGTAGGGCGCGAGCGTTGTCCGGAATTATTGGGCGTAAAGAGCTTGTAGGCGGTTTGTCGCGTCTGCTGTGAAAGCCCGGGGCTTAACCCCGGGTTTGCAGTGGGTACGGGCTAACTAGAGTGCAGTAGGGGAGACTGGAATTCCTGGTGTAGCGGTGAAATGCGCAGATATCAGGAGGAACACCAATGGCGAAGGCAGGTCTCTGGGCTGTAACTGACGCTGAGAAGCGAAAGCATGGGGAGCAAACAGG
+
FGGGGGGGGGGGGGGGGGGGGGGGGGGGGGGGGGGGGGGGGGGGGGGGGGGGGGGGGGGGGGGGGGGGGGGGGGGGGGGGGGGGGGGGGGGGGGGGGGGGGGGGGGGGGGGGGGGGGGGGGGGFGGGGGGGGGGGGGGGGGGFGGGGGGGGGGGGGFGCFGGGGGGGGG#EGGGEEGGGGGCDDFCBFGGGGGGDGAFGGD?FFG?>CGFFFFFFFFBBDFFFFEEF@FFFFFFFGFFFFFFGGGGGDGGFGFGGGGGGGGGGGGGGGGGGGGGGGGGGGGGGFCGGGGGGGGGGGGGGGGGGGGGGGGEGGGGGGGGGGGGGGGGGGGGGGGGGGGGGGGGGGGGGGGGGGGGGGGGGGGGGGGGGGGGGGGGGGGGGGGGGGGGGGGGGGGGGGGGGGGGGGGGGGG
@CGRNA2_420
TGGGGAATATTGCACAATGGGCGCAAGCCTGATGCAGCGACGCCGCGTGGGGGATGAAGGCCTTCGGGTTGTAAACTCCTTTCGCTACCGACGAAGCCCCTTGGGGTGACGGTAGGTGGAGAAGAAGCACCGGCTAACTACGTGCCAGCAGCCGCGGTAATACGTAGGGTGCGAGCGTTGTCCGGATTTACTGGGCGTAAAGAGCTCGTAGGTGGTTTGTCGCGTCGTCTGTGAAATTCCGGGGCTTAACTCCGGGCGTGCAGGCGATACGGGCATAACTTGAGTGCTGTAGGGGTAACTGGAATTCCTGGTGTAGCGGTGGAATGCGCAGATATCAGGAGGAACACCGATGGCGAAGGCAGGTTACTGGGCAGTTACTGACGCTGAGGAGCGAAAGCATGGGTAGCGAACAGGA
+
GGGGGGGGGGGGGGGGGGGGGGGGGGGGGGGGGGGGGGGGGGGGGGGFGGGGGGGGGGGGGGGGGGGGGGGGGGGGGGGGGGGGDGGGGGGGGGGGGGGGGGGGGGGGGGGGEGGGGGGDFGGGGGFGGGGGGGGGGGGGGDEGGGGGGGGGGGGGGEGGGGGGFFGEGGGGGGDGGEEGGGGGGGGGGGGGGGGGGGDDFFGFFF@DCDF?=FFDFFBF#@FFFFEEFFECFFFFFFFFFGAABFFFGDACGGGGFFFGFGDC86?8>GFDD9=+=DD?D6GGFFDGF?FGGGGGGGFFGGGGGGGFGGGFGGGGGGGGGGGGGGGGGGFGFGGGGGGGGGGGGGGDGGGGGGGGGGGGGGGGGGGGGGGGGGGGFEGGGGGGGGGGGGGGGGGGGGGGGGGGGGGGGGGGGGG
@CGRNA2_421
TGGGGAATATTGCACAATGGGCGCAAGCCTGATGCAGCGACGCCGCGTGGGGGATGAAGGCCTTCGGGTTGTAAACTCCTTTCGCTACCGACGAAGCCCCTTGGGGTGACGGTAGGTGGAGAAGAAGCACCGGCTAACTACGTGCCAGCAGCCGCGGTAATACGTAGGGTGCGAGCGTTGTCCGGATTTACTGGGCGTAAAGAGCTCGTAGGTGGTTTGTCGCGTCGTCTGTGAAATTCCGGGGCTTAACTCCGGGCGTGCAGGCGATACGGGCATAACTTGAGTGCTGTAGGGGTAACTGGAATTCCTGGTGTAGCGGTGGAATGCGCAGATATCAGGAGGAACACCGATGGCGAAGGCAGGTTACTGGGCAGTTACTGACGCTGAGGAGCGAAAGCATGGGTAGCGAACAGG
+
GGGGGGGGGGGGGGGGGGGGGGGGGGGGGGGFGGGGGGGGGGGGGGGGGGGGGGGGGGGGGGGGGGGGGGGGGGGGGGGGGGGGGGGGGGGGGGGGGGGGFGGGGGGGGGGGFGGGGGGGGGGGGGGGGGGGGGGGGGGGGGGGGGGGGGGGGGGGG>EEFFGGFGGGGGGGGGGGGCGGGGGGGGGGGGGGGGGGGG<CFFGFGGGGGGGFFFFEFFFFFFFFFFEF@FCFFFFFFFEFFFFGF@GGDDFFGGGFFGGGGGGFFGGGGGGGGFGFFGFFGGGGGD6GGGGGGGFDFFGGGGGGFFGGGGGGGGDGGGGGGGGGGGGGGGGGGGGGGGGFGGGGGGGGGGGGGGGGGGGGGGGGGGGGGGGGGGGGGGGGGGGGGGGGGGGGGGGGGGGGGGGGGGGGGGGGGG
@CGRNA2_422
TGGGGAATATTGCACAATGGGCGCAAGCCTGATGCAGCGACGCCGCGTGGGGGATGAAGGCCTTCGGGTTGTAAACTCCTTTCGCTACCGACGAAGCCCCTTGGGGTGACGGTAGGTGGAGAAGAAGCACCGGCTAACTACGTGCCAGCAGCCGCGGTAATACGTAGGGTGCGAGCGTTGTCCGGATTTACTGGGCGTAAAGAGCTCGTAGGTGGTTTGTCGCGTCGTCTGTGAAATTCCGGGGCTTAACTCCGGGCGTGCAGGCGATACGGGCATAACTTGAGTGCTGTAGGGGTAACTGGAATTCCTGGTGTAGCGGTGGAATGCGCAGATATCAGGAGGAACACCGATGGCGAAGGCAGGTTACTGGGCAGTTACTGACGCTGAGGAGCGAAAGCATGGGTAGCGAACAGG
+
GGGGG@GGGGGGGGGGGGGGGGGGGGGGGGGFGGGGGGGGGGGCGGGEGGGGGGGGGGGGGGGGGGGGGGGGGGGGGGGGGGGGGGGGGGGGGGGGGGGC@FGGGGGGGGGGFGDFGGGGGGCGGGGGGGFGGGGCGGGGGGGFGGGGGGGGGGGGGECCFGGGFGGGGGCGG#GGG#GGGGGGGBEEFGGDGGGGGDFDFFG>FGGGGGFFFFFFFFF##FFEFD@A=E@FFFFFFFFFGFFGFFCDDCDGGGGDCGGGGGGEGGGGGGGFGFFADDFDDGGGFFFFD?GFEEGEBFE=GGGGGFDFGGGGGDGGGGGGGGGGGGGGGGFAFFAFFDBDGGGGGEEGFGGGGGGGGGGGGGGGGGGGGGGGGGGGGGGGGGGGGGGGGGGGGGGFGFFGGGGGGGGGGGGGGG
@CGRNA2_423
TGGGGAATATTGCACAATGGGCGCAAGCCTGATGCAGCGACGCCGCGTGGGGGATGAAGGCCTTCGGGTTGTAAACTCCTTTCGCTACCGACGAAGCCCCTTGGGGTGACGGTAGGTGGAGAAGAAGCACCGGCTAACTACGTGCCAGCAGCCGCGGTAATACGTAGGGTGCGAGCGTTGTCCGGATTTACTGGGCGTAAAGAGCTCGTAGGTGGTTTGTCGCGTCGTCTGTGAAATTCCGGGGCTTAACTCCGGGCGTGCAGGCGATACGGGCATAACTTGAGTGCTGTAGGGGTAACTGGAATTCCTGGTGTAGCGGTGGAATGCGCAGATATCAGGAGGAACACCGATGGCGAAGGCAGGTTACTGGGCAGTTACTGACGCTGAGGAGCGAAAGCATGGGTAGCGAACAGG
+
GGGGGGGGGGGGGGGFGGGGGGGGGGGGGGGGGGGGGGGGGGGGGGGFGGGGGGGGFGGGGGGFGGGGGGGGGGGGGGGGGGGGGGGGGGGGGGGGGFGGCGGGFGGGGGGGGGGFGFGGGGFGGGGGGGGGGGGGGGGGGGGFGGGGGGGGGGGGGDEE7@FGGGGGDCEGEEGGGGGGGGGGG5CEG#FGFF5CDGDCFFCFCD<>D#GFFFFFF@EFFFFB55BF:?@8AFB>FFAFCFFFFCGGGD?GGDF>>GFFDDCEFFDFGGGFD===GF?A+6FGGDGGGCGGGGGFFFFGFGGGFFC8GGGGGGEGDGGFAGGGGGGGGGGGGGFGGGAFGGFEGFGGGGGGGGGGGGGGGGGFGGGGGGGFECGGGGDGEDFFGGFGGGGGGFFFGGGGGGGGGGDGGGGGGG
@CGRNA2_424
ATGATGACTTGAGTGTTTGGGTTTTTGCCTCGCATGCAGAATACCCAGATGGAATTCAGGGCTCCTGGCTTTTGCCTGGCAGAGTCCTGGCTGTTGTGGACATCTGAGGCATGAATTGGCAGTTGGTAAATCTCTCTCCTTCTCTCTCTTTGCTGCCTATGTAGGTGAAGCAGTTTTTTAAAAATGAGAGTTTCAAGTATCT
+
GGGGGGGGGGGGGGGGGGGGGFFFGGGGGGGGGGGGGGGGGGGGGGGGGGGGGGGGGGGGGGGGGGGGGGGGGGGGGGGGGGGGGGGGGGGGGGGGGGGFFGGGGFFDFGGGGGGGGGGGGGGGGGGGGGGGGFFGGGGGGGGGGGGGGGGGGGGGGGGGGGGGGGGGGGGGGGGGGGGFGGGGGGGGGGGGGGGGGGGGGG
@CGRNA2_425
TGGGGAATATTGCACAATGGGCGCAAGCCTGATGCAGCGACGCCGCGTGAGGGATGACGGCCTTCGGGTTGTAAACCTCTTTCAGCAGGGAAGAAGCGAAAGTGACGGTACCTGCAGAAGAAGCGCCGGCTAACTACGTGCCAGCAGCCGCGGTAATACGTAGGGCGCGAGCGTTGTCCGGAATTATTGGGCGTAAAGAGCTTGTAGGCGGTTTGTCGCGTCTGCTGTGAAAGCCCGGGGCTTAACCCCGGGTTTGCAGTGGGTACGGGCTAACTAGAGTGCAGTAGGGGAGACTGGAATTCCTGGTGTAGCGGTGAAATGTGCAGATATCAGGAGGAACACCAATGGCGAAGGCAGGTTACTGGGCAGTTACTGACGCTGAGGAGCGAAAGCATGGGTAGCGAACAGG
+
GGGGGGGGGGGGGGGGGGGGGGGGGGGGGGGGGGGGGGGGGGGGGGGGGGGGGGGGGGGGGGGGGGGGGGGGGGGGGGGGGGGGGGGGGGGGGGGGGGGGGGGGGGGGGGGGGGGGGGGGGGGGGGGGGGGGGGGGGGGGGGGGGGGGGGGGGGGGGGGGGGGGGGGGGGGGGGFFGFGGGECFGGGGFGGGGGDGGG7FFFGFGFGGGGGFFFEFFFFFDFFFFFFFFFFFFFFFFFGFGGGGGGGGGGFFGGGGGGGGGGGGGGGGGGGGGGGGGGGGGGGGGGGGFGGGGGGGGGGGGGFGFGGGGGGGGGGGGGGGE9GGGGGCGGGGGGGGGGGGGGGGGGGGGGGGGGGGGGGGGGGGGGGGGGGGGGGGGGGGGGGGGGGGGGGGGGGGGGGGGGGGGGGGG
@CGRNA2_426
TGGGGAATATTGCACAATGGGCGCAAGCCTGATGCAGCGACGCCGCGTGGGGGATGAAGGCCTTCGGGTTGTAAACTCCTTTCGCTACCGACGAAGCCCCTTGGGGTGACGGTAGGTGGAGAAGAAGCACCGGCTAACTACGTGCCAGCAGCCGCGGTAATACGTAGGGTGCGAGCGTTGTCCGGATTTACTGGGCGTAAAGAGCTCGTAGGTGGTTTGTCGCGTCGTCTGTGAAATTCCGGGGCTTAACTCCGGGCGTGCAGGCGATACGGGCATAACTTGAGTGCTGTAGGGGGAACTGGAATTCCTGGTGTAGCGGTGGAATGCGCAGATATCAGGAGGAACACCGATGGCGAAGGCAGGTTACTGGGCAGTTACTGACGCTGAGGAGCGAAAGCATGGGTAGCGAACAGG
+
GGGGGGGGGGGGGGGGGGGGFGGGGGGGGGGGGGGGGGGGGGGGGGGCFGGGGGGGGGGGGGGGGGGGGGGGGGGGGGGGGGGGGGGGGGGGGEGEGGGGGGGGGGGGGGGGEGGGGGGGGGGGGGGGGGGGGGGGGGGGGGGFGGGGGGGGGGGGGGGG#F?FA<EGGGGGGGGGGGGGGGGGGCG=FGGGGGGGGGDG>:17DFDGGGFFFFFFFFBFBFFB@BB;FFF#FFFFFFBDDFFGFDGFCF>DDGGFGGGGGCDFBBFBEGGGGDDAEFDGGGFDCGFDD?88FED,GE8FGGGGFGGGGGGCGCGECGF,9GGGGGGF=GGGFGGFFGFEGGGGGGDGGGGGGDGGGGGGGGGGGGGGGGGGGGFFFGGGFCGGAGEGFFGEGGGGCFGGGGGGEGDGGGGGGG
@CGRNA2_427
TGGGGAATATTGCACAATGGGCGCAAGCCTGATGCAGCGACGCCGCGTGGGGGATGAAGGCCTTCGGGTTGTAAACTCCTTTCGCTACCGACGAAGCCCCTTGGGGTGACGGTAGGTGGAGAAGAAGCACCGGCTAACTACGTGCCAGCAGCCGCGGTAATACGTAGGGTGCGAGCGTTGTCCGGATTTACTGGGCGTAAAGAGCTCGTAGGTGGTTTGTCGCGTCGTCTGTGAAATTCCGGGGCTTAACTCCGGGCGTGCAGGCGATACGGGCATAACTTGAGTGCTGTAGGGGTAACTGGAATTCCTGGTGTAGCGGTGGAATGCGCAGATATCAGGAGGAACACCGATGGCGAAGGCAGGTTACTGGGCAGTTACTGACGCTGAGGAGCGAAAGCATGGGTAGCGAACAGG
+
GGGGGGGGGGGGGGGGGGGGGGGGGGGGGGGGGGGGGGGGGGGGGGGGGGGGGDGGGGGGGGGGGGGGGGGGGGGGGGGGGGGGGGGGGGGGGGGGGGGGGFGGGGGGGGGGEGGGGDGFGGGGGGGGGGGGGGGDGGCFGGGGGGGGGGGG#GGGG8CEFEDG#GGDG#E#GGGGGGG5#FGGGCEGGDGGDGDGGGCGFFGFGGGGGDFFFFFDFFFFFFF@EFFDFFFFFA?FFFBFGFFCF>C:?BFFDDCBFC8D:1GGDFCGGEGGGFGGGF6F?FGGGDFFGFGGDGE8FGFGGGGGDGGGGGGFEDGGGGGGGGGGCGGGEGGGGGGGGGGFGGGGGGGGGGGGGGGFDGGGGGGGGGGGGGGGGGGGGEGDGGGGGGGGGCGDGGGGGGGGGGGDGGGGGGGGGG
@CGRNA2_428
TGGGGAATATTGCACAATGGGCGCAAGCCTGATGCAGCGACGCCGCGTGGGGGATGAAGGCCTTCGGGTTGTAAACTCCTTTCGCTACCGACGAAGCCCCTTGGGGTGACGGTAGGTGGAGAAGAAGCACCGGCTAACTACGTGCCAGCAGCCGCGGTAATACGTAGGGTGCGAGCGTTGTCCGGATTTACTGGGCGTAAAGAGCTCGTAGGTGGTTTGTCGCGTCGTCTGTGAAATTCCGGGGCTTAACTCCGGGCGTGCAGGCGAAACGGGCATAACTTGAGTGCTGTAGGGGTAACTGGAATTCCTGGTGTAGCGGTGGAATGCGCAGATATCAGGAGGAACACCGATGGCGAAGGCAGGTTACTGGGCAGTTACTGACGCTGAGGAGCGAAAGCATGGGTAGCGAACAGG
+
DEFGGGGGGGGFG@FGFGGGGGGGGEGGGDFFGFGGDGGGGGGGGGGCFGGDG7F=FFFGF,AAEFGDGGGE?FCFFGGGGFGGEE7GGG7FCBFFGCFFG,3,:FGCFE<CC<FCFEFGFF7FCFGFG@7:CFFFGDFGGGGFGFG8:@CCEGGGGEG:9CFC<CF=82AEGD*:?ECE*<<EEEE5??C7:*959D573*:><F6DGDGB@=F5;@6>F5>DB>>5@7?FFCA:==D>C95=4;#CD=:GDC:>>>>@E2@@0=1,GCD=DB=,3D+=8CFE8GFDFGGGGGGGGGEEFFE>8+EG@FFCGGEECGGGFEEB++8GEFGFEFFGGGGGGFGGEGDFCCGGGDGFF<GGGFGGGGFEEE@<FFECGGGGGGGGGGGGGEEFAGGGGF<@FGGGGGGGGGGGGF
@CGRNA2_429
TGGGGAATATTGCACAATGGGCGCAAGCCTGATGCAGCGACGCCGCGTGGGGGATGAAGGCCTTCGGGTTGTAAACTCCTTTCGCTACCGACGAAGCCCCTTGGGGTGACGGTAGGTGGAGAAGAAGCACCGGCTAACTACGTGCCAGCAGCCGCGGTAATACGTAGGGTGCGAGCGTTGTCCGGATTTACTGGGCGTAAAGAGCTCGTAGGTGGTTTGTCGCGTCGTCTGTGAAATTCCGGGGCTTAACTCCGGGCGTGCAGGCGATACGGGCATAACTTGAGTGCTGTAGGGGTAACTGGAATTCCTGGTGTAGCGGTGGAATGCGCAGATATCAGGAGGAACACCGATGGCGAAGGCAGGTTACTGGGCAGTTACTGACGCTGAGGAGCGAAAGCATGGGTAGCGAACAGG
+
EFFGGGGGGGGGGFGGGFGFGGGGGGGGFGGGGGGGGGGGGGEED7FFG7>FGGG@FGGGGGGGGGGGGGGGGGGGGGGDGGDGGGGCFGGEGGGGGFFGFBDFGG:F@BFG*DCFFGGFGFGGGGEGGGGGGGGGGGGGGGFGCFGGGFFGGEGGGGEDFGGF9EEGGG=EE=GFGEGG=FGGGG=EG9<>DDDGGD<DFFGFG=G<78>D=F>6#>EFFFFFBDBA504#FB?FFFFDD@F;B#?;677DGD?>>GGGGGDGDFD6E>GF9DGFGFGFCGGFGGFGGCGGEA8FFGDGGD8F?GFE=,GGEGGGGGGFFAGC>+8;=CGGFGGFGFB9GGGFGGGGGGCGGGFGFDGGGGGGGGGGFFC<FGGGGGGGGEFGFGGGCDGGGDGGGGGGGGGGGGGGGGGGGG
@CGRNA2_430
TGGGGAATATTGCACAATGGGCGCAAGCCTGATGCAGCGACGCCGCGTGGGGGATGAAGGCCTTCGGGTTGTAAACTCCTTTCGCTACCGACGAAGCCCCTTGGGGTGACGGTAGGTGGAGAAGAAGCACCGGCTAACTACGTGCCAGCAGCCGCGGTAATACGTAGGGTGCGAGCGTTGTCCGGATTTACTGGGCGTAAAGAGCTCGTAGGTGGTTTGTCGCGTCGTCTGTGAAATTCCGGGGCTTAACTCCGGGCGTGCAGGCGATACGGGCATAACTTGAGTGCTGTAGGGGTAACTGGAATTCCTGGTGTAGCGGTGGAATGCGCAGATATCAGGAGGAACACCGATGGCGAAGGCAGGTTACTGGGCAGTTACTGACGCTGAGGAGCGAAAGCATGGGTAGCGAACAGG
+
FEGGGGGGGGGFGGGGGGGFGGGGGGGGGGGDGGGGGGFGGGGGGGGGGGGGGGGGGGGGGGGGGGGGGGGGGGGGGGGGGGGGGGGGGGGGGGGGGGGGGGGGGGGGGGGGGGGGGGGGGGGGGGGGGGGGGGGGGGGGGGGGGGGGGGGGGEGGGGEGGG#GFGGGEGGGGGGGGGGDGGGGEEGGFFGGGGGGGFDGF?GFGGGGGGGFFFFDF>FFFFFE@@DFFFF4FFFFFFFFFFFFFFGFFCC<GGGEGGCFDGGGDGGEC8GFE=FGFFFGGGGGGGGGGGGFDGGGGGGGGGGGCGGGGGFGEC6EGGGGGGGGGGGGFGGGGGGFGGGGGGGGDGGGGGGGGGGGGGGGFGGGGGGGGGGGGGGFCGGGGGGGGFFGGGGGGGGGGGGGGGGGGGGGGGGGGG
@CGRNA2_431
TGGGGAATATTGCACAATGGGCGCAAGCCTGATGCAGCGACGCCGCGTGGGGGATGAAGGCCTTCGGGTTGTAAACTCCTTTCGCTACCGACGAAGCCCCTTGGGGTGACGGTAGGTGGAGAAGAAGCACCGGCTAACTACGTGCCAGCAGCCGCGGTAATACGTAGGGTGCGAGCGTTGTCCGGATTTACTGGGCGTAAAGAGCTCGTAGGTGGTTTGTCGCGTCGTCTGTGAAATTCCGGGGCTTAACTCCGGGCGTGCAGGCGATACGGGCATAACTTGAGTGCTGTAGGGGTAACTGGAATTCCTGGTGTAGCGGTGGAATGCGCAGATATCAGGAGGAACACCGATGGCGAAGGCAGGTTACTGGGCAGTTACTGACGCTGAGGAGCGAAAGCATGGGTAGCGAACAGG
+
GGGGGGGGGGGGGGGGGGGGGGGGGGGGGGGFGGGGGGGGGGGGGGGCFGGGGGGGGGGGGGGGGGGGGGGGGGGGGGGGGGGGGGGGGGGGGGGGGGGGGGGGGGGGGGGGEGGGGGGGGFGGFGGGGGGGGGGDFGGGGGGGGGGGGGGGGGGGGGGCGGGGGGEEGGGGGGGGGGGGGGGGGEGGGFGGGGGGGGGFFFGFGGGGGGGFFFFDFFEFFFFF>BFFFFFBFFBFFFEFGFFGFGGGDGGGGDFFFCGGGFFGGGGGGFGGGF#GGGGGGGGGGGGGGGGGGGGGGGGGGGGGGCGGGGGGGGGGGGGGGFGGGGGGGGGGGGGGGGGGGGGGGGGGGGGGGGGGGGGGGGGGGGGGGGGGGGGGGGGGGGGGGGGGGGGGGGGGGGGGGGGGGGGGGGGGGG
@CGRNA2_432
TGGGGAATATTGCACAATGGGCGCAAGCCTGATGCAGCGACGCCGCGTGAGGGATGACGGCCTTCGGGTTGTAAACCTCTTTCAGCAGGGAAGAAGCGAAAGTGACGGTACCTGCAGAAGAAGCGCCGGCTAACTACGTGCCAGCAGCCGCGGTAATACGTAGGGCGCGAGCGTTGTCCGGAATTATTGGGCGTAAAGAGCTTGTAGGCGGTTTGTCGCGTCTGCTGTGAAAGCCCGGGGCTTAACCCCGGGTTTGCAGTGGGTACGGGCTAACTAGAGTGCAGTAGGGGAGACTGGAATTCCTGGTGTAGCGGTGAAATGCGCAGATATCAGGAGGAACACCAATGGCGAAGGCAGGTCTCTGGGCTGTAACTGACGCTGAGAAGCGAAAGCATGGGGAGCAAACAGG
+
GGGGGGGGGGGFGGGGGGGGGGGGGGGGGGGGGGGGGGGGGGGGGGGGGGGGGGGGGGGGGGGGGGGGGGGGGGGGGGGGGGGGGGFGGGGGGGGGGGGGGGGGGGGGGGGGGFGGGGGGGGGGGGGGGGGGGGGGGGGGGGGGGGGGGGGGGGGGGGGGG?FGGGGDGGGEGGGGGGGGGEDGGGGGFEFGGGGCFFGGFEGFGGGFGGGFFFFFFBFEFFFFFFFFFFFFFFFGFFGFGFGGGGGDGGFGGGGGFGGGGGGGEGGGGGGGGG#GGGGGFFFFGGGGGFDGGGGGGGGGGGGGGGGGGGGGGGFGGGGGGGGGGGGGGGGGFGGGGGGGGGGGGGGGGGGGGGGGGGGGGGGGGGGGGGGGGGGGGGGGGGGGGGGGGGGGGGGGGGGGGGGGGGGGG
@CGRNA2_433
TGGGGAATATTGCACAATGGGCGCAAGCCTGATGCAGCGACGCCGCGTGGGGGATGAAGGCCTTCGGGTTGTAAACTCCTTTCGCTACCGACGAAGCCCCTTGGGGTGACGGTAGGTGGAGAAGAAGCACCGGCTAACTACGTGCCAGCAGCCGCGGTAATACGTAGGGTGCGAGCGTTGTCCGGATTTACGGGGCGTAAAGAGCTCGTAGGTGGTTTGTCGCGTCGTCTGTGAAATTCCGGGGCTTAACTCCGGGCGTGCAGGCGATACGGGCATAACTTGAGTGCTGTAGGGGTAACTGGAATTCCTGGTGTAGCGGTGGAATGCGCAGATATCAGGAGGAACACCGATGGCGAAGGCAGGTTACTGGGCAGTTACTGACGCTGAGGCGCGAAAGCATGGGTAGCGAACAGG
+
@FGFGEGGGGGGFGGFFFGGGGGEEEEGGFFFGGGFFGGGGGGEGGD@BFGGGGGGGGGGFDCDGGGCBFFGFFFGGGGGGCDEEGGFFGGCFFEEEF<<F,5<<<@FFFFFEF@CEFGFGFGEGFGF?B,=FG7ECFFGGEGGCCFCGGG>F>CGGGGG9?9@3<5/A;CGG5EGGG58:@EEGCC*AFF**9CDDDCC@?FF:DGDDCFD@FFDF@E4=@98>@FAFFB#177#B9)978988B6?2C74?6#>FGDDB?A7+DGE@,6+,DEC+?2GF??GGGGFFD6+,DFE77=F>>,?FD+CE=GFGEE>B@A4,E87GECE4@9;CFEEGFCF9FEFF:GGFCGGF7FF<GFGEEACC,EC8FFGGFFFFGGGGEFAE6@@7:CFEFFACGGFC<EEEGGGF,<DC,
@CGRNA2_434
TGGGGAATATTGCACAATGGGCGCAAGCCTGATGCAGCGACGCCGCGTGGGGGATGAAGGCCTTCGGGTTGTAAACTCCTTTCGCTACCGACGAAGCCCCTTGGGGTGACGGTAGGTGGAGAAGAAGCACCGGCTAACTACGTGCCAGCAGCCGCGGTAATACGTAGGGTGCGAGCGTTGTCCGGATTTACTGGGCGTAAAGAGCTCGTAGGTGGTTTGTCGCGTCGTCTGTGAAATTCCGGGGCTTAACTCCGGGCGTGCAGGCGATACGGGCATAACTTGAGTGCTGTAGGGGTAACTGGAATTCCTGGTGTAGCGGTGGAATGCGCAGATATCAGGAGGAACACCGATGGCGAAGGCAGGTTACTGGGCAGTTACTGACGCTGAGGAGCGAAAGCATGGGTAGCGAACAGG
+
FGGGGGGGGGGGGFGFGGGGGGGGGGGGGGGGGGGGGGGGGGGGGGGGGGGGGGGGGGGGGGGGGGGGGGGGGGGGGGGGGGGGGGGGGGGGGGGGGGGGGDFGGG@CGGGGGGGGGGGGGGGGGGFGGGFCFGGGGGGGGGGGGGGGGGGG>EGGE:CCEC#F#6EGGFGGGGGG##GG#FGGGCECGFCCC4DFGG<<>B#FGCCEDCFFFFF@>>>>B5#B@>@BF@<FF=FF??DFFFFC?;FCFFFFFGF>C??D8GD>6FF>GGGGGGGFDF?D88DGGFDGGGFGGGFDE,;CFGGFEDGFCFD9GGDGGGFFE=+GEGGFGFFF=,<F=FCGFFFEC?DGGGGGGGFG?FCEAGGF<FFFF@CEFECFFFDGF@8EEF?GGGGGGGFFF@CFGGGGGGGGFGFCGG
@CGRNA2_435
TGGGGAATATTGCACAATGGGCGCAAGCCTGATGCAGCGACGCCGCGTGGGGGATGAAGGCCTTCGGGTTGTAAACTCCTTTCGCTACCGACGAAGCCCCTTGGGGTGACGGTAGGTGGAGAAGAAGCACCGGCTAACTACGTGCCAGCAGCCGCGGTAATACGTAGGGTGCGAGCGTTGTCCGGATTTACTGGGCGTAAAGAGCGCGTAGGTGGTTTGTCGCGTCGTCTGTGAAATTCCGGGGCTTAACTCCGGGCGTGCAGGCGATACGGGCATAACTTGAGTGCTGTAGGGGTAACTGGAATTCCTGGTGTAGCGGTGGAATGCGCAGATATCAGGAGGAACACCGATGGCGAAGGCAGGTTACTGGGCAGTTACTGACGCTGAGGAGCGAAAGCATGGGTAGCGAACAGG
+
E@FCFFGCFCEFFFGGGGGGFGGGEF:FGFFFEFDGCEECE:=@CFGGGGGGC:FGGGGGCFGGGF@EEECFGGGGGGGGFFFGGG7FGC@F@@FCEG7F7,>CFEE@CFGD:BFCFD>>>FCGDGFFGGGGGG7CFFGGFEEFFGGFFFFGEGCEEEG#FCGF<:@=*CE=:19CGGGDGFGECE8CG#CFF45C<A5>>BGFG#FF#;9336>5>)<715>E>##69@8FFB6F#FED?65GFC7>C7D>DC?BGFGGGDGGGFCDGGGFFFGGGFFD?=+,8CGGF=88=ECDFGGGGGFFGDF8GFD9ECCGGGGGGFGGFGEFDFEGCGFGGFAAFEEEGGGGGGEGGGGDGGGGGGGGCEGGGFFFGGGGGGGDGGGGFGGDGGGFFCGDGGGGGGGGGGGGGGF9GF
@CGRNA2_436
TGGGGAATATTGCACAATGGGCGCAAGCCTGATGCAGCGACGCCGCGTGGGGGATGAAGGCCTTCGGGTTGTAAACTCCTTTCGCTACCGACGAAGCCCCTTGGGGTGACGGTAGGTGGAGAAGAAGCACCGGCTAACTACGTGCCAGCAGCCGCGGTAATACGTAGGGTGCGAGCGTTGTCCGGATTTACTGGGCGTAAAGAGCTCGTAGGTGGTTTGTCGCGTCGTCTGTGAAATTCCGGGGCTTAACTCCGGGCGTGCAGGCGATACGGGCATAACTTGAGTGCTGTAGGGGTAACTGGAATTCCTGGTGTAGCGGTGGAATGCGCAGATATCAGGAGGAACACCGATGGCGAAGGCAGGTTACTGGGCAGTTACTGACGCTGAGGAGCGAAAGCATGGGTAGCGAACAGG
+
GGGGGEFGGGGGGGGGGGGGFGGGGGGGFGGGGGGFGFE7FGGEGGGEGGDEGGGGGGGGGFGGGGGGFGGGGGGGGGGFGGGGGGGDGGGGGG@CGGGGGGGGGGEG@GGGGGGGGGGGGFFGGGGGGGGGD>FEFGCFGCFGGGGGGGGGGCGGGCEECE75+<CCEGGGGDEGCCC=C9FGGCGGC<FGG6FDDCG#FFF5CFFGCFGB@=:.74:FFDFF:@DF=FCCFC?@FBF??9>FFGGFAFGGGD9?FGFGGGGGGFD>CE??AFFGGGFDDGGCGDFD==86?AFGGGGFFFFB8FFGFGGGEEGGGGFEDGGGGGGGGGGGFF<FFCADGF>GC:FCGGGFEFGFGGFGFFGFFGGGGGCFGGGFGCGGGFFGGFF:8GGGGGGGGGGGGGGGGGGGGGGGGG
@CGRNA2_437
TGGGGAATATTGCACAATGGGCGCAAGCCTGATGCAGCGACGCCGCGTGGGGGATGAAGGCCTTCGGGTTGTAAACTCCTTTCGCTACCGACGAAGCCCCTTGGGGTGACGGTAGGTGGAGAAGAAGCACCGGCTAACTACGTGCCAGCAGCCGCGGTAATACGTAGGGTGCGAGCGTTGTCCGGATTTACTGGGCGTAAAGAGCTCGTAGGTGGTTTGTCGCGTCGTCTGTGAAATTCCGGGGCTTAACTCCGGGCGTGCAGGCGATACGGGCATAACTTGAGTGCTGTAGGGGTAACTGGAATTCCTGGTGTAGCGGTGGAATGCGCAGATATCAGGAGGAACACCGATGGCGAAGGCAGGTTACTGGGCAGTTACTGACGCTGAGGAGCGAAAGCATGGGTAGCGAACAGG
+
GGGGGGGGGGGGGGGGGGGGGGGGGGGGGGGGGGGGGGGGGGGGGGGFGGGGGGGGGGGGGGGGGGGGGGGGGGGGGGGGGGGGGGGGGGGGGGGGGGGGGGGGGGGEGGGGGGGGGGGGGGGGGGGGGGGGGGGGGGGGGGGGGGGGGGGGGGGGGGGGFGGGCGGGGGGGG#G###9E#GFGGDG=CGGGGGGGGGFGFFGFCFGGGGGB#FFEFBDFFFFDD3>7@<EFFFFFFFFFGFFFCFFFFFGFGGGFGDCFFCCGDGFBGFFDGGGD?DDCFFGGGGGFDFGGGGGGGEGGGGGFGGGGGGGGGGGGGGGFGGGGGGGGGGGFGGGGGGGGGGGGGEGGGGGGDGGGGGGGGGGGGGGGGGGGGGGFGEGGGGFGGGGGGGGGGGGFGGGGGGGGGGGGGGGGGG
@CGRNA2_438
TGGGGAATATTGCACAATGGGCGCAAGCCTGATGCAGCGACGCCGCGTGGGGGATGAAGGCCTTCGGGTTGTAAACTCCTTTCGCTACCGACGAAGCCCCTTGGGGTGACGGTAGGTGGAGAAGAAGCACCGGCTAACTACGTGCCAGCAGCCGCGGTAATACGTAGGGTGCGAGCGTTGTCCGGATTTACTGGGCGTAAAGAGCTCGTAGGTGGTTTGTCGCGTCGTCTGTGAAATTCCGGGGCTTAACTCCGGGCGTGCAGGCGATACGGGCATAACTTGAGTGCTGTAGGGGTAACTGGAATTCCTGGTGTAGCGGTGGAATGCGCAGATATCAGGAGGAACACCGATGGCGAAGGCAGGTTACTGGGCAGTTACTGACGCTGAGGAGCGAAAGCATGGGTAGCGAACAGG
+
GGGGGGGGGGGGGGGGGGGGGGGGGGGGGGGGGGGGGGGGGGGGGGGGGGGGGGGGGGGGGGGGGGGGGGGGGGGGGGGGGGGGGGGGGGGGGGGGGGGGGGGGGGGGGGGGGGGGGGGFGGGGGGGGGGGGGGCG7FG##GGGGGGGGGGGFGGGGGGGGGGGGFGGGGGGGGGGGGGGGGGGDEEGFFFGGGGGGGFGFFGFGGGGGGGFFFFBFFFFFFFFFFFFFEFFFFFFFFFFGFFGFFFGGGFGGGGEDFBGGGGGDGGDGGGGGGGGGGGGGGGGGGGGGGGGGGGGGGGGGGGGGGGGGGGGGGGGGGGGFGGGGGGGGGGGGGGGGGGGGGGGGGGGGGGGGGGGGGGGGGGGGGGGGGGGGGGGGGGGGGGGGGGGGGGGGGGGGGGGGGGGGGGGGGGGGG
@CGRNA2_439
TGGGGAATATTGCACAATGGGCGCAAGCCTGATGCAGCGACGCCGCGTGGGGGATGAAGGCCTTCGGGTTGTAAACTCCTTTCGCTACCGACGAAGCCCCTTGGGGTGACGGTAGGTGGAGAAGAAGCACCGGCTAACTACGTGCCAGCAGCCGCGGTAATACGTAGGGTGCGAGCGTTGTCCGGATTTACTGGGCGTAAAGAGCTCGTAGGTGGTTTGTCGCGTCGTCTGTGAAATTCCGGGGCTTAACTCCGGGCGTGCAGGCGATACGGGCATAACTTGAGTGCTGTAGGGGTAACTGGAATTCCTGGTGTAGCGGTGGAATGCGCAGATATCAGGAGGAACACCGATGGCGAAGGCAGGTTACTGGGCAGTTACTGACGCTGAGGAGCGAAAGCATGGGTAGCGAACAGG
+
GGGGGGGGGGGGGGGGGGGGGGGGGGGGGGGGGGGGGGGGGGGGGGGFGGGGGEGGGGGGGGGGGGGGGGGGGGGGGFGGGGGGGGGGGGGGGGGGGGGGGGGGGGGGGGGGGGGGGGGGGGGGGGGGGGGGGGGEGGGGGGGGGGGGGGGGGGGGGGDEFGGG?EGGEFGDGCFCEGGGGGGGGGDGCFGGGGCGGGGGFFG#GGGGDDGBFF@@FFFFFFFFBDFFBFEAFFFFFFFFGFFGFGGC>FFGGGGEFGGGGFFGGFGGGEGFFFFCGFGGGGGGGGGGGGGGGGGGGGGGGFDFEGGFCGGGGGGGCGGGGGGGGGGFFGGGGGGGGGGGGGGGGGGEGGGGGGGGGGGGGGGGGGGGGGGGGGGGGGGGGGGFGFFGGGGGGGGGGGGGGGGGGGGGGGGGGG
@CGRNA2_440
TGGGGAATATTGCACAATGGGCGCAAGCCTGATGCAGCGACGCCGCGTGGGGGATGAAGGCCTTCGGGTTGTAAACTCCTTTCGCTACCGACGAAGCCCCTTGGGGTGACGGTAGGTGGAGAAGAAGCACCGGCTAACTACGTGCCAGCAGCCGCGGTAATACGTAGGGTGCGAGCGTTGTCCGGATTTACTGGGCGTAAAGAGCTCGTAGGTGGTTTGTCGCGTCGTCTGTGAAATTCCGGGGCTTAACTCCGGGCGTGCAGGCGATACGGGCATAACTTGAGTGCTGTAGGGGTAACTGGAATTCCTGGTGTAGCGGTGGAATGCGCAGATATCAGGAGGAACACCGATGGCGAAGGCAGGTTACTGGGCAGTTACTGACGCTGAGGAGCGAAAGCATGGGTAGCGAACAGG
+
GGGGGGGGGGGGGGGGGGGGGGGGGGGGGGGGGGGGGGGGGGGGGGGGGGGGGGGGGGGGGGGGGGGGGGGGGGGGGGGGGGGGGGGGGGGGGGGGGGGGFGGGGGGGGGGGFGGGGGGGGGGGGGGGGGGGGGGGGGGGGGGGGGGGGGGGGGGGGEEGGGGGFFFGGGGGGGGGGGGGGGGGGGGGGGGGGGGGGG<DFFGFFGFGGGGFFFFFFFFFFFFFFFFFFFFFFFFFFFFFGFFGFGGGDGGGGGGDGGGGGGGGFGGGGGGGGGFFGGGGGGGGGGFGGGGGGGGGGGGGGGGGGGGGGFGGGGGGGGGGGGGGGGGGGGGGGGGGGGGGGGGGGGGGGGGGGGGGGGGGGGGGGGGGGGGGGGGGGGGGGGGGGGGGGGGGGGGGGGGGGGGGGGGGGGGGGG
@CGRNA2_441
TGGGGAATATTGCACAATGGGCGCAAGCCTGATGCAGCGACGCCGCGTGGGGGATGAAGGCCTTCGGGTTGTAAACTCCTTTCGCTACCGACGAAGCCCCTTGGGGTGACGGTAGGTGGAGAAGAAGCACCGGCTAACTACGTGCCAGCAGCCGCGGTAATACGTAGGGTGCGAGCGTTGTCCGGATTTACTGGGCGTAAAGAGCTCGTAGGTGGTTTGTCGCGTCGTCTGTGAAATTCCGGGGCTTAACTCCGGGCGTGCAGGCGATACGGGCATAACTTGAGTGCTGTAGGGGTAACTGGAATTCCTGGTGTAGCGGTGGAATGCGCAGATATCAGGAGGAACACCGATGGCGAAGGCAGGTTACTGGGCAGTTACTGACGCTGAGGAGCGAAAGCATGGGTAGCGAACAGG
+
GGGGGGGGGGGGGGGGGGGGGGGGGGGGGGGGGGGGGGGGGGGGGGGGGGGGGGGGGGGGGGGGGGGGGGGGGGGGGGGGGGGGGGGGGGGGGGGGGGGGGGGGGGGGGGGGGGGGGGGGGGGGGGGGGGGGGGGGGGGGGGGGFGGGGGGGGGGGGGGGGGGGGGGGGFG#GGGGGGGGDFFGG#GEF#GGGGFGGGDGFFFFGFFGDFGFFFF@FFFFFDFEFFDAFFEBFFFFFFFFGFFGFGGGGDGGGGGFFFGGGGGGGGGGECC?F=GGFFCGGFFGGDGFGGGGGGGGGGGGGGGGGFGGGGGGGGGGGGGGGGGGGGGGGGGGFFGGGGGGGGEEGGFFGGGGGGGGGGGGGGGGGGGGGGGGGGGGGGGGGGDDGGGGGDGGGGGGGGGGGGGGGGGGGGGGGG
@CGRNA2_442
TGGGGAATATTGCACAATGGGCGCAAGCCTGATGCAGCGACGCCGCGTGGGGGATGAAGGCCTTCGGGTTGTAAACTCCTTTCGCTACCGACGAAGCCCCTTGGGGTGACGGTAGGTGGAGAAGAAGCACCGGCTAACTACGTGCCAGCAGCCGCGGTAATACGTAGGGTGCGAGCGTTGTCCGAATTTACTGGGCGTAAAGAGCTCGTAGGTGGTTTGTCGCGTCGTCTGTGAAATTCCGGGGCTTAACTCCGGGCGTGCAGGCGATACGGGCATAACTTGAGTGCTGTAGGGGTAACTGGAATTCCTGGTGTAGCGGTGGAATGCGCAGATATCAGGAGGAACACCGATGGCGAAGGCAGGTTACTGGGCAGTTACTGACGCTGAGGAGCGAAAGCATGGGTAGCGAACAGG
+
GGGGGGGGGGGGGGGGGGGGGGGGGGGGGGGDFGGGGGG>FGGGGGGGGGGGGGGGGGGGGGGGGGGGGGGGDGGGGGGGGGGGGGGGGGGGGGGGGGGGGGGGGGGGFDGGGFGFFGGGGGGGGGGFGGGDGGGGGGGGGGGGFEGGGGGGGGGGGG>EGGGGFFGGGGGGGGGGGC#GGGGGDCGGGGGGGFGGGG<DFFGFGGGGGGGFFFFEFFFFFFFFDFFFE?EFFCF>FFFFGFFDF#FC?DBGGGGFG?9EFGGECGGGGCGGGGGGGGCFGGGGFCFFGGGGGGGGFGFGGGGGGGGGF?GGEGB7GFGGGGGGGGGFGGFAFGGGGGGGGGGEGGGGGGGGGGGGFGFGGGGGGGGGGGGGGGGGGGGGGGGGGGGGGGGGGGGGGGFGGGGGGGGGGGGGGG
@CGRNA2_443
TGGGGAATATTGCACAATGGGCGCAAGCCTGATGCAGCGACGCCGCGTGGGGGATGAAGGCCTTCGGGTTGTAAACTCCTTTCGCTACCGACGAAGCCCCTTGGGGTGACGGTAGGTGGAGAAGAAGCACCGGCTAACTACGTGCCAGCAGCCGCGGTAATACGTAGGGTGCGAGCGTTGTCCGGATTTACTGGGCGTAAAGAGCTCGTAGGTGGTTTGTCGCGTCGTCTGTGAAATTCCGGGGCTTAACTCCGGGCGTGCAGGCGATACGGGCATAACTTGAGTGCTGTAGGGGTAACTGGAATTCCTGGTGTAGCGGTGGAATGCGCAGATATCAGGAGGAACACCGATGGCGAAGGCAGGTTACTGGGCAGTTACTGACGCTGAGGAGCGAAAGCATGGGTAGCGAACAGG
+
GGGGGGGGGGGGGGGGGGGGGGGGGGGGGGGGGGGGGGGGGGGGGGGGGGGGGGGGGGGGGGGGGGGGGGGGGGGGDGFGGGGGGGGGGGGGGGGGGGFE<BFGGGGGGGGG@FGGGGGGGGGGGGGFGGFGGGEGGGFGGGGGGGGGGGGGGGGGGGEGGGGFFGGGGGGGGGGGGGGGGGGGGGGEFFGGGGGGDGCGFF:>CGGGDGGFFFFFFFFFFFFFFFFFFFFFFFFFDFFFGFFGFFGF?GGGDCFEGGGGGGGGGGGGGGGCF?F8DGGFFDGGFDFGGGGGGGGGGGCGGFGGFFGGFEGGGGGGGGGGGGGGGGGGGGGGGGGGGGGGGGGGGGGGGGGDGGGGFGGGFGGGGGGGGGGGGGGGGGGGEGGGGGGGGGGGGGGGGGGGGGGGGGGGGGGGGG
@CGRNA2_444
TGGGGAATATTGCACAATGGGCGCAAGCCTGATGCAGCGACGCCGCGTGGGGGATGAAGGCCTTCGGGTTGTAAACTCCTTTCGCTACCGACGAAGCCCCTTGGGGTGACGGTAGGTGGAGAAGAAGCACCGGCTAACTACGTGCCAGCAGCCGCGGTAATACGTAGGGTGCGAGCGTTGTCCGGCTTTACTGGGCGTAAAGAGCTCGTAGGTGGTTTGTCGCGTCGTCTGTGAAATTCCGGGGCTTAACTCCGGGCGTGCAGGCGATACGGGCATAACTTGAGTGCTGTAGGGGTAACTGGAATTCCTGGTGTAGCGGTGGAATGCGCAGATATCAGGAGGAACACCGATGGCGAAGGCAGGTTACTGGGCAGTTACTGACGCTGAGGAGCGAAAGCATGGGTAGCGAACAGG
+
GGGGGGGGGGGFGGGGGGGGGGGGGGGGGGGGGGGGFGDGGGGGGGGFGGEGGGGGGGFGGGGGGGGGGGCGGGGGGGGGGGGGGFGGGGGGGGGGGGGGGGGGGGGGGGGGGGGDFGDFGGGGGGGGGGFFGGGGGGGGGGGGGGGFGGGDEGGEGEGDGFFF99CGG#GGG#GGGG#GGGGGG#:EC7C#GCDGGGDC46D:FG?BCCDDFFFDFFFFFBF>=>FFFFFFFFFFFFFFGF;DFGFFCCBFGGGFFGFGGGGGCD8EFFGGGFGDGFCD8CGGGGGFFCGGGGGGGFEFGGGGGGGFGGGGGGDGGGGGGGGEEGEFGGGGFGGFGGGGGGGFC?FCGGGFF7GGGGGGGGGGGGGFGGGFGGGGGGGGGGGFGGGGGGGDGGGGGGFGGGGGGGGGGGGGGG
@CGRNA2_445
TGGGGAATATTGCACAATGGGCGCAAGCCTGATGCAGCGACGCCGCGTGGGGGATGAAGGCCTTCGGGTTGTAAACTCCTTTCGCTACCGACGAAGCCCCTTGGGGTGACGGTAGGTGGAGAAGAAGCACCGGCTAACTACGTGCCAGCAGCCGCGGTAATACGTAGGGTGCGAGCGTTGTCCGGATTTACTGGGCGTAAAGAGCTCGTAGGTGGTTTGTCGCGTCGTCTGTGAAATTCCGGGGCTTAACTCCGGGCGTGCAGGCGATACGGGCATAACTTGAGTGCTGTAGGGGTAACTGGAATTCCTGGTGTAGCGGTGGAATGCGCAGATATCAGGAGGAACACCGATGGCGAAGGCAGGTTACTGGGCAGTTACTGACGCTGAGGAGCGAAAGCATGGGTAGCGAACAGG
+
GGGGGGGGGGGGGGGGGGGGGGGGGGGGGGGGGGGGGGGGGGGGGGGFGGGGGGGGGGGGGGGGGGGGGGGGGGGGGGGGGGGGGGGGGGGGGGGGGFGGGGGGGGGGGGGGGGGGGGGGGGGGGGGGGGGGGGGGGGFGGGGGGGGGGGGGGGGGGGGG#GG#CGGGGGGGGGGGGGGGGGGGGGGGCGGGGGDDDCGGFFCFGGGGGDGFFFF@FFFFFFFEB=>5>FFFFFFFFFFFGFFGFFGGGGGGGGGFGGGGGGFGGGGGGGFFGFGGGGGGGGGGGGGGGGGFD8GGGGGGGGGGGGGGGGGGGGGGGGGGGGGGGGGFGGGGGGGGGGGGGGGGGGGGGGGGGGGGGGGGGGGGGGGGGGGGGGGGGGGGGGGGGGGGGGGGGGGGGGGGGGGGGGGGGGGGGG
@CGRNA2_446
TGGGGAATATTGCACAATGGGCGCAAGCCTGATGCAGCGACGCCGCGTGGGGGATGAAGGCCTTCGGGTTGTAAACTCCTTTCGCTACCGACGAAGCCCCTTGGGGTGACGGTAGGTGGAGAAGAAGCACCGGCTAACTACGTGCCAGCAGCCGCGGTAATACGTAGGGTGCGAGCGTTGTCCGGATTTACTGGGCGTAAAGAGCTCGTAGGTGGTTTGTCGCGTCGTCTGTGAAATTCCGGGGCTTAACTCCGGGCGTGCAGGCGATACGGGCATAACTTGAGTGCTGTAGGGGTAACTGGAATTCCTGGTGTAGCGGTGGAATGCGCAGATATCAGGAGGAACACCGATGGCGAAGGCAGGTTACTGGGCAGTTACTGACGCTGAGGAGCGAAAGCATGGGTAGCGAACAGG
+
GGGGGGGGGGGGGGGGGGGGGGGGGGGGGGGGGGGGGGGGGGGGGGGGGGGGGGGGGGGGGGGGGGGGGGGGGGGGGGGGGGGGGGGGGGGGGGGGGGGGGGFGGGGGGGGGGGGGGGGGGGGGGGGGGGGGGGGGGGGGGGGGGGGGGGGGGGGGGGGGGGGGGGGGGGGGG#GEGCEGGGGGGGGGGGGGGGGGGGGGFFGFGGGGGGGFFFFFFFFFFFFFFFFFFFEFFFFFFFFFGFFFFFFGGGGGGGGFFFGFEGGGGGGGGGGGGGGGGGGGGGGGGGGGGGGGGGGGGGGGGGGGGGGGGGGGGGGGGGGGGGGGGGGGGGGGGGGGGGGGGGGGGGGGGGGGGGGGGGGGGGGGGGGGGGGGGGGGGGGGGGGGGGGGGGGGGGGGGGGGGGGGGGGGGGGGGG
@CGRNA2_447
TGGGGAATATTGCACAATGGGCGCAAGCCTGATGCAGCGACGCCGCGTGGGGGATGAAGGCCTTCGGGTTGTAAACTCCTTTCGCTACCGACGAAGCCCCTTGGGGTGACGGTAGGTGGAGAAGAAGCACCGGCTAACTACGTGCCAGCAGCCGCGGTAATACGTAGGGTGCGAGCGTTGTCCGGATTTACTGGGCGTAAAGAGCTCGTAGGTGGTTTGTCGCGTCGTCTGTGAAATTCCGGGGCTTAACTCGGGGCGTGCAGGCGATACGGGCATAACTTGAGTGCTGTAGGGGTAACTGGAATTCCTGGTGTAGCGGTGGAATGCGCAGATATCAGGAGGAACACCGATGGCGAAGGCAGGTTACTGGGCAGTTACTGACGCTGAGGAGCGAAAGCATGGGTAGCGAACAGG
+
FFGGGGGGGGGGGGGGFFGFFGGGGGGGGGGFCFGGGGGGGGGGGGEFFCGGGEG7FFFF?EFFGCGGGGGGGGGGE9FGGGGGDGGGGGGGFDGGGEFGGGGGGG:CF@FGBFECFGG@F:>FFGGGGGFGGGGDC?CGGDCGGCGGGGGFCC>CC*:>GCGGGGGGGFCEG#G##GG=#FGGC#C<AF?CDDGGG##G7?#>7:C9#<6BFFF7FFEFF>:D)9>DF@CFF>FF?FAFD99>AC<?C9<6#6GBFGGFFFFCDA14=46GGGFFGF?DCGF@6+6GG@86?DGGFFD9GGFGFBGGGFGGGDGGGGF9GEB8+C@FFGDAFEEFGGGGFF@?FB7@GGGGGFGGGGGFFGFGGGGGGGGGGGCGGGGGEGFE9FFGGGGGGGGGGFFGGGGGGGGFFDGFFG
@CGRNA2_448
TGGGGAATATTGCACAATGGGCGCAAGCCTGATGCAGCGACGCCGCGTGGGGGATGAAGGCCTTCGGGTTGTAAACTCCTTTCGCTACCGACGAAGCCCCTTGGGGTGACGGTAGGTGGAGAAGAAGCACCGGCTAACTACGTGCCAGCAGCCGCGGTAATACGTAGGGTGCGAGCGTTGTCCGGATTTACTGGGCGTAAAGAGCTCGTAGGTGGTTTGTCGCGTCGTCTGTGAAATTCCGGGGCTTAACTCCGGGCGTGCAGGCGATACGGGCATAACTTGAGTGCTGTAGGGGTAACTGGAATTCCTGGTGTAGCGGTGGAATGCGCAGATATCAGGAGGAACACCGATGGCGAAGGCAGGTTACTGGGCAGTTACTGACGCTGAGGAGCGAAAGCATGGGTAGCGAACAGG
+
CFEG@CFFGGGGCFCFGGGGGGGGGGGGGGGGGGGGAEFGGGGGGCG+@:EEGDGGGGGGGGGFGGGGGEGCEGFG9<EFGFGGCFGGGGGDEGDFGBFFFGCF<<FGGGG@FGEEGFGGGDCGFGGGGGGGCC:FFFGCFEGGGGGGGFGGGGD8C?EGG#GGCFFBEFCCGGGGC8EE#FFEE588?FF:CDF4>CC<)9CFC4CDGDFFFFFBFF>F9B>E67BBFFFFFAF#9B4BGFFGCGC7;;CC9CC>>FCCGCDCCD8>E9?8=?8FF=8DA6+GGGFCF=8FE9ED;AGFFGDE8D:E@,FDE8DECEF9FGEGC@8GFEAF9DFF?GE9D?B,7?FDGGGGGFEF@GGGDGGGGGGFGGGGGFGFGCEFF@FGFAGGFCGFAGGDFC<GGGGFGFCAGFAGGG
@CGRNA2_449
TGGGGAATATTGCACAATGGGCGCAAGCCTGATGCAGCGACGCCGCGTGGGGGATGAAGGCCTTCGGGTTGTAAACTCCTTTCGCTACCGACGAAGCCCCTTGGGGTGACGGTAGGTGGAGAAGAAGCACCGGCTAACTACGTGCCAGCAGCCGCGGTAATACGTAGGGTGCGAGCGTTGTCCGGATTTACTGGGCGTAAAGAGCTCGTAGGTGGTTTGTCGCGTCGTCTGTGAAATTCCGGGGCTTAACTCCGGGCGTGCAGGCGATACGGGCATAACTTGAGTGCTGTAGGGGTAACTGGAATTCCTGGTGTAGCGGTGGAATGCGCAGATATCAGGAGGAACACCGATGGCGAAGGCAGGTTACTGGGCAGTTACTGACGCTGAGGAGCGAAAGCATGGGTAGCGAACAGG
+
GGGGGGGGGGGGGGGGGGGGGGGGGGGGGGGGGGGGGGGGGGGGGGGGGGGGGGGGGGGGGGGGGGGGGGGGGGGGGGGGGGGGGGGGGGGGGGGGGGGGFGGGCFGDGGGGEGGGGGGGGGGGGGGGGGGGGGGGGGGGGGGGGGGGGGGGGG5EGGGGGGGGFGGGGGGGGGGGGGGGGGGGGC#EFGGGGGGGGGGGFFGFGGGGGGGFFFF#>BFFF@FFFFFFFFFFF8FFBFFFGFFGFGGGDD>BBGGFGGFFF?DCGGFGGGGDF?GFCDFGGGGGGGFGGGGGGGGGEGDGGGGGGGGGFGGGGGGGGGGGGGGGGGGGGGGGGGFGGGGGGGGGGGGGGGGGGGGGGGGGGGGGGGGGGGGGGGGGGGGGGGGGFGGGGGGGGGGGGGGGGGGGGGGGGGGGGG
@CGRNA2_450
TGGGGAATATTGCACAATGGGCGCAAGCCTGATGCAGCGACGCCGCGTGGGGGATGAAGGCCTTCGGGTTGTAAACTCCTTTCGCTACCGACGAAGCCCCTTGGGGTGACGGTAGGTGGAGAAGAAGCACCGGCTAACTACGTGCCAGCAGCCGCGGTAATACGTAGGGTGCGAGCGTTGTCCGGATTTACTGGGCGTAAAGAGCTCGTAGGTGGTTTGTCGCGTCGTCTGTGAAATTCCGGGGCTTAACTCCGGGCGTGCAGGCGATACGGGCATAACTTGAGTGCTGTAGGGGTAACTGGAATTCCTGGTGTAGCGGTGGAATGCGCAGATATCAGGAGGAACACCGATGGCGAAGGCAGGTTACTGGGCAGTTACTGACGCTGAGGAGCGAAAGCATGGGTAGCGAACAGG
+
GGGGGGGGGGGGGGGGGGGGGGGGGGGGGGGGGGGGGGGGGGGGGGGGGGGGGGGGGGGGGGGGGGGGGGGGGGGGGGGGGGGGGGGGGGGGGGGGGGGGGGGGGGEGGGGGGGGGGGGGGGGGGGGGGGGGGGGGGGGGGGGGGGGGGGGGGGGGGCGGGGGGEGGGGGGGGGGGGGGGGGGGGDGCFFGGGFGGGCDGFFGFGGGGGGGFFFFFFFFFFDFFFBFFFFFFFFFFFFFFGFFGFFD?GDGGGGGFGGGGGGGGGGGGGEFDGDGFFGGGGGGGGGGGGGGGGFGGGGGGGGGGGGGGGGGGGDGGGGGGGGGGGGGGGGGGGGGGGGGGGGGGGGGGGGGGGGGGGGGGGGGGGGGGGGGGGGGGGGGGGGGGGGGGGGGGGGGGGGGGGGGGGGGGGGGGGG
@CGRNA2_451
TGGGGAATATTGCACAATGGGCGCAAGCCTGATGCAGCGACGCCGCGTGGGGGATGAAGGCCTTCGGGTTGTAAACTCCTTTCGCTACCGACGAAGCCCCTTGGGGTGACGGTAGGTGGAGAAGAAGCACCGGCTAACTACGTGCCAGCAGCCGCGGTAATACGTAGGGTGCGAGCGTTGTCCGGATTTACTGGGCGTAAAGAGCTCGTAGGTGGTTTGTCGCGTCGTCTGTGAAATTCCGGGGCTTAACTCCGGGCGTGCAGGCGATACGGGCATAACTTGAGTGCTGTAGGGGTAACTGGAATTCCTGGTGTAGCGGTGGAATGCGCAGATATCAGGAGGAACACCGATGGCGAAGGCAGGTTACTGGGCAGTTACTGACGCTGAGGAGCGAAAGCATGGGTAGCGAACAGG
+
GGGGGGGGGGGGGGGGGGGGGGGGGGGGGGGGGGGGGGGGGGGGGGGGGGGGGGGGGGGGGGGGGGGGGGGGGGGGGGGGGGGGGGGGGGGGGGGGGGGGGGGGGGGGGGGGEGGFGGGGGGGGGGGGGGGGGGGGGGGGGGGGGGGGGGGGGGGGGGGGGGGGGGGGGGGGGGGGGGGGGGGGGGGGGGGGGGGGGGGGFFGFGGGGGGGFFFFFFFFFFFFFEFFFFFFFFFFFFFFFGFFFFGGFDDGGGGGFGGGFFGGFFGGGGGCFGG#GGGCGGDGGGGGGGGGGGGGGGGGGGGFCGCGGGGGGGGGGGGGGGGGGGGGGGGGGGGGGGGGGFGGEGEGGGGGGGGGGFGGGGGGGGGGGGGGGGGGGGGGGGGGGGFFGGGGGGGGGGFGGGGGGGGGGGGGGGG
@CGRNA2_452
TGGGGAATATTGCACAATGGGCGCAAGCCTGATGCAGCGACGCCGCGTGGGGGATGAAGGCCTTCGGGTTGTAAACTCCTTTCGCTACCGACGAAGCCCCTTGGGGTGACGGTAGGTGGAGAAGAAGCACCGGCTAACTACGTGCCAGCAGCCGCGGTAATACGTAGGGTGCGAGCGTTGTCCGGATTTACTGGGCGTAAAGAGCTCGTAGGTGGTTTGTCGCGTCGTCTGTGAAATTCCGGGGCTTAACTCCGGGCGTGCAGGCGATACGGGCATAACTTGAGTGCTGTAGGGGTAACTGGAATTCCTGGTGTAGCGGTGGAATGCGCAGATATCAGGAGGAACACCGATGGCGAAGGCAGGTTACTGGGCAGTTACTGACGCTGAGGAGCGAAAGCATGGGTAGCGAACAGG
+
GGGGGGGGGGGGGGGGGGGGGGGGGGGGGGGFGGGGGGGGGGGGGGGEGGGGGGGGGGGGGGGGGGGGGGGGGGGGGGGGGGGGGGGGGGGGGGGGGGGGGFFGGGFGFFGGGGGGGGGGGGGGGGGGGGGGGGDGGGGGGGGFGGGGCFFGGGGGGGEEGFGGFGGGGGGGGGGGGGDEGGGGGGGGGFGGGGGGGD>DAFFFGFGGGGGEFFF3>FBFFFFFBFBEFFEFFCAFBFFFGFFFF>?GGGDGGGGFGFCE>GDE>GGGGGGGGDFDGFGFGGGGGGGGGGGGGGGFDGEGGGGGFDGGGGGFGGGGGGGGGGGGDGGGGGGFFGDGGGGGGGGGGGGGGGGGGGGGGGFGGGGGGGGGGGGFGGGGGGGGGFGGGGGGGEGGGGGGGGGGGGGGGGGGGGGGGG
@CGRNA2_453
TGGGGAATATTGCACAATGGGCGCAAGCCTGATGCAGCGACGCCGCGTGGGGGATGAAGGCCTTCGGGTTGTAAACTCCTTTCGCTACCGACGAAGCCCCTTGGGGTGACGGTAGGTGGAGAAGAAGCACCGGCTAACTACGTGCCAGCAGCCGCGGTAATACGTAGGGTGCGAGCGTTGTCCGGATTTACTGGGCGTAAAGAGCTCGTAGGTGGTTTGTCGCGTCGTCTGTGAAATTCCGGGGCTTAACTCCGGGCGTGCAGGCGATACGGGCATAACTTGAGTGCTGTAGGGGTAACTGGAATTCCTGGTGTAGCGGTGGAATGCGCAGATATCAGGAGGAACACCGATGGCGAAGGCAGGTTACTGGGCAGTTACTGACGCTGAGGAGCGAAAGCATGGGTAGCGAACAGG
+
GGGGGEGGGGGGGGGGGGGGGGGGGGGGGGGFGGGGGGGGGGGGGGGFGGGGGGGGGFGGGGGGGGGGGGGGGGGGGGGGGGGGGGGGGGGGGGGGGGGGGGGGGGGGGGGGGGGGGFGGGGGGGGGGGGGGGGGGGGFGGGGGGGGGGGGGGGGGGGGGGGGGGFFGGGGGGGGGGGGGGGGGGEEGCCCFGGGGG<BDFF7>C>FGC#GF??FFFFEF=@@>5:@BFFFFFFFFFFAFFF?GFCFCGDCDGGGBFGCFEDFCFFFCGGFFGFGGGGGFGFGGGF?GGFGGGGGGGGGGGGGGFDEFCFGBGGGGGGDFGGGGGEGGGGGGGGGGGGGGGGGGGGGGGGDGGFGGFCGGGGGAGGGGGGGFGGGGGGGGGGGGFF<GFGGGGGGGGGGGGGGGGGGGGGGGGG
@CGRNA2_454
TGGGGAATATTGCACAATGGGCGCAAGCCTGATGCAGCGACGCCGCGTGGGGGATGAAGGCCTTCGGGTTGTAAACTCCTTTCGCTACCGACGAAGCCCCTTGGGGTGACGGTAGGTGGAGAAGAAGCACCGGCTAACTACGTGCCAGCAGCCGCGGTAATACGTAGGGTGCGAGCGTTGTCCGGATTTACTGGGCGTAAAGAGCTCGTAGGTGGTTTGTCGCGTCGTCTGTGAAATTCCGGGGCTTAACTCCGGGCGTGCAGGCGATACGGGCATAACTTGAGTGCTGTAGGGGTAACTGGAATTCCTGGTGTAGCGGTGGAATGCGCAGATATCAGGAGGAACACCGATGGCGAAGGCAGGTTACTGGGCAGTTACTGACGCTGAGGAGCGAAAGCATGGGTAGCGAACAGG
+
CFEGGCFGGGFGGGGGFFGGGCEEGEGGGGGFFGGGGGGGGGGEGGE+@FFCCGGEGFGG8EGGGEGEGGGG?FGGGGGGGGGGGCEGGGG7CCEGGE<FGFGGGGEFDGGG@B>EFFGFGEGGAFGFGGGGCGGEGGGA7BC7:::>CGF6BE5CGG5/@7FGCFGDDGGDD78CE8CCEGCCEG5A<CGCDC0?<ACC69:>CCFGGGDEFFF5>97@67:>85>>:?A=F#FFBB>FCBFFFFD?<7>A?F@FF?83DD=B#FFGFB++3+D8FFGGGGFGGGF===6+DFFFD=AE;,CGGFECGGFFEGGGE@FFACGGEGECGGGEFGGFFF9A@?FC=4C:DGGGDGFGFF<AC<GFEFF:,@FCGGGGGEGGGGGGGFFGGGEF9GFFGFGGGGGGGGGGGGGCGF
@CGRNA2_455
TGGGGAATATTGCACAATGGGCGCAAGCCTGATGCAGCGACGCCGCGGGGGGGATGAAGGCCTTCGGGTTGTAAACTCCTTTCGCTACCGACGAAGCCCCTTGGGGTGACGGTAGGTGGAGAAGAAGCACCGGCTAACTACGTGCCAGCAGCCGCGGTAATACGTAGGGTGCGAGCGTTGTCCGGATTTACTGGGCGTAAAGGGCTCGTAGGTGGTTTGTCGCGTCGTCTGTGAAATTCCGGGGCTTAACTCCGGGCGTGCAGGCGATACGGGCATAACTTGAGTGCTGTAGGGGTAACTGGAATTCCTGGTGTAGCGGTGGAATGCGCAGATATCAGGAGGAACACCGATGGCGAAGGCAGGTTACTGGGCAGTTACTGACGCTGGGGAGCGAAAGCATGGGTAGCGAACAGG
+
,CCFGEGEFGGC@,EDF,FFGDGGGGDGG,E<9FEFGGGCD:BFFEG7BEGGGCEGFGFGFGFE9>EGGGG8<FGGCGGGGGEE5?CGGE>CCEGEDEEECG8@8C?*8+;:;CEFGDFFGGGGFGGFFF5CEEECCG?FGE8CGGCFGGGGFGDEE8C?9@C@3CFECFGDGDGGG?FFFFGGG5BAC<F70>FFFFDC<B#>CF6DC*:319FDF46>9B:3,>:6#?ECFFF?@FE?;>FGFFGGD@4;3GD5FFDF@CC@3?GEGEGF=+F:C?=CCD8GGGGGGGFGGF:FF@,FE;>8GDGFDGGGGEEECGFE,9GGEGCGCFGCCGGF@F?EF<GFB,GFF@EGGF=E,GE@GFGGGFE<F@F<@ECC<FGCCEFCCF,GF@EFEFECF<ECGGFCF:8,GF<CGF
@CGRNA2_456
TGGGGAATATTGCACAATGGGCGCAAGCCTGATGCAGCGACGCCGCGTGGGGGATGAAGGCCTTCGGGTTGTAAACTCCTTTCGCTACCGACGAAGCCCCTTGGGGTGACGGTAGGTGGAGAAGAAGCACCGGCTAACTACGTGCCAGCAGCCGCGGTAATACGTAGGGTGCGAGCGTTGTCCGGATTTACTGGGCGTAAAGAGCTCGTAGGTGGTTTGTCGCGTCGTCTGTGAAATTCCGGGGCTTAACTCCGGGCGTGCAGGCGATACGGGCATAACTTGAGTGCTGTAGGGGTAACTGGAATTCCTGGTGTAGCGGTGGAATGCGCAGATATCAGGAGGAACACCGATGGCGAAGGCAGGTTACTGGGCAGTTACTGACGCTGAGGAGCGAAAGCATGGGTAGCGAACAGG
+
DFGGGGGGGGGGGGGGGGGGGGGGGGGGGGGGGGGGGGGGGGGGGGGFEGGGGGGGGGGGGGGGGGGGGGGGGGGGGGGGGGGGGGGGGGGGGGGGDFGGGGGGGGFGGGGGFGGGGGGGGGGGGGGGGGGGGGGGGGGFGGGGGGGGFGGGCGGGG:EGGGGCCFGGEEEGGGGGGGGGGGGGGEEECFGGGGGGDDDGFF#FFGFDGGGFFFFDFFEFFEFF7#DAFF?6CFFFFFFFGFFGFGGGDGCGGGFF>B>@6GGFFFFGGGGGGDFE9@FDGGFGEFFCGFFGFFGGFFGGFFGGGGGGFBGGGDGGGGGGGGEGGGGGGGGFGGGGGGGGGGGGGGGGGGEGGGGGGGGGGGDGGGGGGGFAGGGGGGGEFGGFGGGGGEGGGGGG?GGGGGGGGGGGGGGGGG
@CGRNA2_457
TGGGGAATATTGCACAATGGGCGCAAGCCTGATGCAGCGACGCCGCGTGGGGGATGAAGGCCTTCGGGTTGTAAACTCCTTTCGCTACCGACGAAGCCCCTTGGGGTGACGGTAGGTGGAGAAGAAGCACCGGCTAACTACGTGCCAGCAGCCGCGGTAATACGTAGGGTGCGAGCGTTGTCCGGATTTACTGGGCGTAAAGAGCTCGTAGGTGGTTTGTCGCGTCGTCTGTGAAATTCCGGGGCTTAACTCCGGGCGTGCAGGCGATACGGGCATAACTTGAGTGCTGTAGGGGTAACTGGAATTCCTGGTGTAGCGGTGGAATGCGCAGATATCAGGAGGAACACCGATGGCGAAGGCAGGTTACTGGGCAGTTACTGACGCTGAGGAGCGAAAGCATGGGTAGCGAACAGG
+
GGGGGGGGGGGGGGGGGGGGGGGGGGGGGGGGGGGGGGGGGGGGGGGGGGGGGGGGGGGGGGGGGGGGGGGGGGGGGGGGGGGGGGGGGGGGGGGGGGGGGGGGGGGGGGGGGGGGGGGGGGGGGGGGGGGGGGGGGGGGGGGGGGGGGGGGGGGGGGGGGGGGFCFGG#GGGGGGGGGGGGGGGEGGGGFGGGGGGGGGBFGFGGGGGGGFFFFFFFFFFF>FFFEFFFEFFFF?FFFFGFFGFGGGGGCGGGGFGGFGGGGGGGGGGGGGG##GGGGGGGGGGGGGGGGGGGGGGGGGGGGGGGGGFGGGGGGGGGGGFGGGGGGGGGGGGGGGGGGGGGGGGGGGGGGGGGGGGGGGGGGGGGGFGGGGGGGGGGGGGGGGGGGGGGGGGGGGGGGGGGGGGGGGGGGGGG
@CGRNA2_458
TGGGGAATATTGCACAATGGGCGCAAGCCTGATGCAGCGACGCCGCGTGGGGGATGAAGGCCTTCGGGTTGTAAACTCCTTTCGCTACCGACGAAGCCCCTTGGGGTGACGGTAGGTGGAGAAGAAGCACCGGCTAACTACGTGCCAGCAGCCGCGGTAATACGTAGGGTGCGAGCGTTGTCCGGATTTACTGGGCGTAAAGAGCTCGTAGGTGGTTTGTAGCGTCGTCTGTGAAATTCCGGGGCTTAACTCCGGGCGTGCAGGCGATACGGGCATAACTTGAGTGCTGTAGGGGTAACTGGAATTCCTGGTGTAGCGGTGGAATGCGCAGATATCAGGAGGAACACCGATGGCGAAGGCAGGTTACTGGGCAGTTACTGACGCTGAGGAGCGAAAGCATGGGTAGCGAACAGG
+
FFFGGFGGGGGGDGGGDEEGGGGGGGGGGGG@FGGGDGGCGGGFEGGCFGGGGCCEFFGEGFGGGFEGECEFGGFGDGGGGGGFGGGGFFFCEGFFCFDEG<FFGEFGGFFGFFGGFGFFCGFGFFC7FFGGDGCGFGGGFD9FGG@CFGGG5C>EGEGGFC:F9<CE5###E#8E#G#DGCFGE#C>CC9>FFG#D9CD557>F>6DD#F>FFFE;FBF#<#BB5B7F#F?FF?BF@6EGFFDAFGFCC90CGGBC?9BEGGGGGGGFCFD9+FFF?6+?F=@886FCFGGGFGGFCCFDGGGE=7@8CGGC8EC7FFF;GDEEEC;9GGGGFFCGFE9GGGGGGECGFFEF=EFCFGGGGGGFGEGFAGGGGEEFCFCEGFCFFCGF@FCGGFGFDCGGGFCGECFGGFGGF
@CGRNA2_459
TGGGGAATATTGCGCAATGGGCGCAAGCCTGATGCAGCGACGCCGCGTGAGGGATGACGGCCTTCGGGTTGTAAACCTCTTTCAGCAGGGAAGAAGCGAAAGTGACGGTACCTGCAGAAGAAGCGCCGGCTAACTACGTGCCAGCAGCCGCGGTAATACGTAGGGCGCGAGCGTTGTCCGGAATTATTGGGCGTAAAGAGCTTGTAGGCGGTTTGTCGCGTCTGCTGTGAAAGCCCGGGGCTTAACCCCGGGTTTGCAGTGGGTACGGGCTAACTAGAGTGCAGTAGGGGAGACTGGAATTCCTGGTGTAGCGGTGAAATGCGCAGATATCAGGAGGAACACCAATGGCGAAGGCAGGTCTCTGGGCTGTAACTGACGCTGAGAAGCGAAAGCATGGGGAGCAAACAGG
+
FGGGGGGGGGGFG7FEGGGFFFGGGGGGGGGGFFGGGGFGGGGGGGGGGFGGGGGGGGGGGGGGGGDGGGGGGGGGGGGGGGGGGGGGFGGGGGGGGGGGGEGGFGGGGGGGGGGGGGGGGGGGCDGGGGGGGGGGGGGFFGGFGGGGGGGGGGGGGGGGGGGGGGGGGDGGG7ECEGGDGCACGDFFFGFGGGDD<>:D?=FFFFDGGGGFFEDFFF@>EFFFF=@FFFFFF#FFF>FBFFGD?DGDDFD=2GGGGGGF#GGG#GGFFCFGGDDGGGFF=+FGGGGGGGGGGGGGGFF@FGGGGGFEGGGGGGGGGGGGGGF=GGGGGGGGGGGGGGGGGGGGGGGGFGGGGGCFGGGFCGGGGGGGGGGGGGGGGGGGGGGGGGGGGGGGGGGGGGGGGGGGGGGGG
@CGRNA2_460
TGGGGAATATTGCACAATGGGCGCAAGCCTGATGCAGCGACGCCGCGTGGGGGATGAAGGCCTTCGGGTTGTAAACTCCTTTCGCTACCGACGAAGCCCCTTGGGGTGACGGTAGGTGGAGAAGAAGCACCGGCTAACTACGTGCCAGCAGCCGCGGTAATACGTAGGGTGCGAGCGTTGTCCGGATTTACTGGGCGTAAAGAGCTCGTAGGTGGTTTGTCGCGTCGTCTGTGAAATTCCGGGGCTTAACTCCGGGCGTGCAGGCGATACGGGCATAACTTGAGTGCTGTAGGGGTAACTGGAATTCCTGGTGTAGCGGTGGAATGCGCAGATATCAGGAGGAACACCGATGGCGAAGGCAGGTTACTGGGCAGTTACTGACGCTGAGGAGCGAAAGCATGGGTAGCGAACAGG
+
EGGGGGGGGGGGGGGGGGGGGGGGGGGGGGGGGGGGGGGGGGGGGGGFGGGGGGGGGGGGGGGGGGGGGGGGGGGGGGGGGGGGGGGGGGGGGGGGGGGGGGGGGGGGGGGGGGGGGGGGGGGGGGGGGGGGGGGGGGGGGGGGGGGGGGGGGGGGGEGGGGGGGGFGGFGDE7EEGGGGGGGGGGGGFFFFGGGGGGGGFFGFGGGGGGGEFFFFFFFFBBFFDEDFFFFFFFFFFFFFGFFGFDF?BA5DGGGFGGFFCDGECGGGEFFDGFFGGGGGGGGGGGGGGGFDFFGGGGGGGGGGGGGGGGGGGGGGGGGGFFGGGGGFFCFBGGGGGGGGGGGGGEGGGGGGGGGGGGGGGGGGGGGGGGGGGGGGGGGGGGGGGFGGGGGGGGGGGGGGGGGGGGGGGGGGGG
@CGRNA2_461
TGGGGAATATTGCACAATGGGCGCAAGCCTGATGCAGCGACGCCGCGTGGGGGATGAAGGCCTTCGGGTTGTAAACTCCTTTCGCTACCGACGAAGCCCCTTGGGGTGACGGTAGGTGGAGAAGAAGCACCGGCTAACTACGTGCCAGCAGCCGCGGTAATACGTAGGGTGCGAGCGTTGTCCGGATTTACTGGGGGTAAAGAGCTCGGAGGTGGTTTGTCGCGTCGTCTGTGAAATTCCGGGGCGTAACTGCGGGCGTGCAGGCGATACGGGCATAACTTGAGTGCTGTAGGGGTAACTGGAATTCCTGGTGTAGCGGTGGAATGCGCAGATATCAGGAGGAACACCGGTGGCGAAGGCAGGTTACTGGGCAGTTACTGACGCTGAGGAGCGAAAGCATGGGTAGCGAACAGG
+
AEG9FCFEGGGGA<FCFFFFGGGGGGDGGFG8FGGFGGFDFCC+@FC7>FEEGEGGGGGGGGFFGGGGGGGGGGGGCCEGGGAFGEF=FGGEGGGGDCCG7AFGGGDGGGFGGGC<FGFFFC7FEFGDGFEE@GCECF9<+;9B*=CFGGFD>CCEEEG5CCFC:CC*80;CGCECE58:8C?GG=/8A<A2:65#><<9:.:5D07/)#47#>F#77##.2.57@B)8C@8780/6@8DC9>>9#=5--*#D?9*#94?=4>C6E@+66@+7++FFF??GF?D=88DD+@DFD=,AE4@,=,>>7C8CGGFC86CCE:A=@+@+8+>,AFAF:,EGGGFDFGFC7+CF,FFC7F9GGGGGFB@C,FFGECEAC6C,@FFCF?F<FCCE87@C66;,@C,F<FCGEEDFFCGFG
@CGRNA2_462
TGGGGAATATTGCACAATGGGCGCAAGCCTGATGCAGCGACGCCGCGTGAGGGATGACGGCCTTCGGGTTGTAAACCTCTTTCAGCAGGGAAGAAGCGAAAGTGACGGTACCTGCAGAAGAAGCGCCGGCTAACTACGTGCCAGCAGCCGCGGTAATACGTAGGGCGCGAGCGTTGTCCGGAATTATTGGGCGTAAAGAGCTTGTAGGCGGTTTGTCGCGTCTGCTGTGAAAGCCCGGGGCTTAACCCCGGGTTTGCAGTGGGTACGGGCTAACTAGAGTGCAGTAGGGGAGACTGGAATTCCTGGTGTAGCGGTGAAATGCGCAGATATCAGGAGGAACACCAATGGCGAAGGCAGGTCTCTGGGCTGTAACTGACGCTGAGAAGCGAAAGCATGGGGAGCAAACAGG
+
GGGGGGGGGGGDGGGGGGGDGGGGGGGGGGGGGGGGGGGGGGGGGGGGGDGFDEGGGGGGGGGGGDGGGGGGGGGGGGGGGGGGGGGGGGGGGGGGGGGGGGGGGGGGGGGGGFGGGGGGGGFGGGGGGGGGGGGGGGGGGGGGGGGGGGGEGGGGGGGGGGGGEGGGG#GGEC#GGGGEGCGGGGGGGGCGGGGGGG#FFFGFFGCGGGGFFFEFFBFEFFFFFEFFFFFFFFFGFFGFFGFDGFFBFFFF?GGGGGGGGGGGGGGEFCGGGGGGGGGCD?GGGGGGGGGGGGGGGGGGGGGGGGFGCDGGGGGGGGGGGGE;GGGGGGGGGGGGGGGFGGFFGGGGGFGGGGGGGGGGGGGGGGGGGFGGGGGEDGGGGGGGGGGGGGGGGGGGGGGGGGGGGGGGF
@CGRNA2_463
TGGGGAATATTGCACAATGGGCGCAAGCCTGATGCAGCGACGCCGCGTGGGGGATGAAGGCCTTCGGGTTGTAAACTCCTTTCGCTACCGACGAAGCCCCTTGGGGTGACGGTAGGTGGAGAAGAAGCACCGGCTAACTACGTGCCAGCAGCCGCGGTAATACGTAGGGTGCGAGCGTTGTCCGGATTTACTGGGCGTAAAGAGCTCGTAGGTGGTTTGTCGCGTCGTCTGTGAAATTCCGGGGCTTAACTCCGGGCGTGCAGGCGATACGGGCATAACTTGAGTGCTGTAGGGGTAACTGGAATTCCTGGTGTAGCGGTGGAATGCGCAGATATCAGGAGGAACACCGATGGCGAAGGCAGGTTACTGGGCAGTTACTGACGCTGAGGAGCGAAAGCATGGGTAGCGAACAGG
+
GGGGGGGGGGGGGGGGGGGGGGGGGGGGGGGGGGGGGGGGGGGGGGGFGGGGGGGGGGGGGGGGGGGGGGGGGGGGGGGGGGGGGGGGGGGGGGGGGGGGGGGGGGGGGGGGGGGGGGGGGGGGGGGGGGGGGGGGGGGGGGGGGGGGGGGGGGGGGGGGGGGGGGGGGGGGGGGGGGGGGGGGGDGEGGGGGGGGGGDGFFGFGGGGGGGFFFFFFFFFFFFFFFFFFFFFFFFFFFFFGFFGFFGGFFFGGGGFFGGGGGGGGGGGGGGGGGGGGGGGGGGGGGGGGGGGGGGGGGGGGGGGGGGGFGGGGGEGGGGGGGGGGGGGGGGGGGGGGGGFGGGGEFGGGGGGGGGGGGGGGGFGGGGGGGGGGGGGGGGGGGGGGGGGGGGGGGGGGGGGGGGGGGGGGGGGGG
@CGRNA2_464
CAGGTGACTCAAGTTCTTGGGCCCCTGCCACCCACATAGGAGACTGAGATTGAATTGCAGGCTCCTGGCTTCAGCCTGGCCCAGCTCTGGCTGTTGTGGGCATCTGGGGCGTGAACCAGTGGATGGAAGATCTCGAGCTTTCAAATAAACTAACAGTGTTCATAGTGATGAAATACTGACTATATCCACGTAAGTTCAAGGACAAAACAAAATGACTGCTGTCGCCACTTCTGCTCAGCACTGCACTAGCTGGGATGTCAGATACAAAAGGCAATCAAAGAGATAAAAATTGTACAGCCTGGAAGGAAAGGTAAGCTCACTGCTTTGAGCTGTGTGCTTGTGG
+
GGGGGGFDCCD8EEFGGGGGG8<FCFGCFCEFGFGGGGGEGGDGGGECFGGGGGFGGGCE<:FGGGGFGFGGGG=FF<EE#FEGDG8FF@FGGG<EFGC@EDFEFAAFGGGGGGGGCEFF9FBFGFGGFGGF=DC=BEGFGEFFEFCFGECGFFGGFFFFGGGGF@5DED:FGFGGFGEFFDE,@>DDEEFGGG@CDADFAD8AF=C=FGG#GFGF?FGDGGGFF@4@,GF=EFAGGGGGCDEEEEEA,8GE8=E#>;4#FAG#A,GGGDDEDFGFFBAF,FF=EGF<AGGFFFEC?FCEE<@F<9C,AC,FGGGGCGGGDGFEEGGGFGGGGGGGFGGGGGG
@CGRNA2_465
TGGGGAATATTGCACAATGGGCGCAAGCCTGATGCAGCGACGCCGCGTGGGGGATGAAGGCCTTCGGGTTGTAAACTCCTTTCGCTACCGACGAAGCCCCTTGGGGTGACGGTAGGTGGAGAAGAAGCACCGGCTAACTACGTGCCAGCAGCCGCGGTAATACGTAGGGTGCGAGCGTTGTCCGGATTTACTGGGCGTAAAGAGCTCGTAGGTGGTTTGTCGCGTCGTCTGTGAAATTCCGGGGCTTAACTCCGGGCGTGCAGGCGATACGGGCATAACTTGAGTGCTGTAGGGGTAACTGGAATTCCTGGTGTAGCGGTGGAATGCGCAGATATCAGGAGGAACACCGATGGCGAAGGCAGGTTACTGGGCAGTTACTGACGCTGAGGAGCGAAAGCATGGGTAGCGAACAGG
+
GGGGGGGGGGGGGGGGGGGGGGGGGGGGGGGGGGGGGGGGGGGGGGGEFGGGGEGGGGGGGGGGGGGGGGGGGGGGGGGGGGGGGGGGGGGGGGGGGGGGGGGGGGGGGGGGGGGGGGGGGGGGGGGGGGGGGGGGGGGGGGGGGGGGGGGGGGGGGGGG#GGGCGGGGGGGGGGGGGGGGGGGGGGGGGGGGGGGGGDD>FFFGGGGGGGFFFFB#FFFFFFFFFBFFFFFFFFFFFFFGFFGFFFFFGFGGFGFFGGGFDDCFGDBFFF+FGGGFFDGGGGGGGGGGGGGGGGGGGGGFGFGGGGGGGGGGGCCDGGGGGGGGGGFCGGGGGGGGGGGGGDGGGGGGGGGGGGGGGFGGGGGGGGGGGGGGGGGGGGGGGGGGGFGGGGGGGGGGGGGGGGGGGGGGGGGGG
@CGRNA2_466
TGGGGAATATTGCACAATGGGCGCAAGCCTGATGCAGCGACGCCGCGTGGGGGATGAAGGCCTTCGGGTTGTAAACTCCTTTCGCTACCGACGAAGCCCCTTGGGGTGACGGTAGGTGGAGAAGAAGCACCGGCTAACTACGTGCCAGCAGCCGCGGTAATACGTAGGGTGCGAGCGTTGTCCGGATTTACTGGGCGTAAAGAGCTCGTAGGTGGTTTGTCGCGTCGTCTGTGAAATTCCGGGGCTTAACTCCGGGCGTGCAGGCGATACGGGCATAACTTGAGTGCTGTAGGGGTAACTGGAATTCCTGGTGTAGCGGTGGAATGCGCAGATATCAGGAGGAACACCGATGGCGAAGGCAGGTTACTGGGCAGTTACTGACGCTGAGGAGCGAAAGCATGGGTAGCGAACAGG
+
GFGGGGGGGGGFDGGGGGGGGGGGGGGGGFGGGGGGGGGGGGFGGGGGGGGGGGGGGGGGGGGGGGGGGGGGGGGGGGGGGGGGGGGDFGGGGGFGGGGGGGGGGGGDFGGD*FEGGGGGGGGGCCGGGFGGGGGGGGGGGGGGGGGGGFGGCEEGDGGGGFGG+9CE8@##5CECECCG#FGGGECEFGGF#FGGGGGGAF77>DDDDGG>6655>>>FBEFF5;B;FFFB=9AFF?ADC99>FGCFDC;#GDGECCD8>DGGGD#@EED8CGGFGCFFDD?FFFGGGD@+8DAAD@FGFE8988CFGF?FGGGGEEA,,GGGGGGF;;CFEFGFGGFA9FEFFBGGGGGGEGFEGFDFGGGGGGGGGFFCGGFFF7GGGGFEEGFF8GGEGF<FGGGGGGGGGGGGGGGGFF
@CGRNA2_467
TGGGGAATATTGCACAATGGGCGCAAGCCTGATGCAGCGACGCCGCGTGGGGGATGAAGGCCTTCGGGTTGTAAACTCCTTTCGCTACCGACGAAGCCCCTTGGGGTGACGGTAGGTGGAGAAGAAGCACCGGCTAACTACGTGCCAGCAGCCGCGGTAATACGTAGGGTGCGAGCGTTGTCCGGATTTACTGGGCGTAAAGAGCTCGTAGGTGGTTTGTCGCGTCGTCTGTGAAATTCCGGGGCTTAACTCCGGGCGTGCAGGCGATACGGGCATAACTTGAGTGCTGTAGGGGTAACTGGAATTCCTGGTGTAGCGGTGGAATGCGCAGATATCAGGAGGAACACCGATGGCGAAGGCAGGTTACTGGGCAGTTACTGACGCTGAGGAGCGAAAGCATGGGTAGCGAACAGG
+
FFGGGGGFFGGCAEGGGGGGGGGGGGGGGGGGGGGGGGGGGGGGGGGFFGGGGGGGGGGGGGGGGGGGGGGGGGGGGGGGGGGGGGGGGGGGGGGGGCCFCDGGGGGGGGGGGGGGGGGGGGGGGGGFGGGGGGGGGGGGGGGGGGGGGGGGGGGGGGGGGGGE<CFCGFGGGGGGGFGGGGGGE1<<9AFGGGGDCC<D<6D@FGGGCDFB#FFD>FF@FDF=FBDA@@BBE=FF?FAFGFFFBGFGGGGDFGF;;DGGDCGGDGFDGGGFGGFDGGGFGGGGGGGGGGGFFFGGGFFAGGGGGGDGFCGGGGGGEFFFGGGGGGGGGGGFGGGFGFGGGGGEEGGGGGGGGGGGGGGFGGGGGGGGGGGGGGGGGGGGGGGGGGFDGEGGGGGGFGGGGGGGGGGGGGGGGG
@CGRNA2_468
TGGGGAATATTGCACAATGGGCGCAAGCCTGATGCAGCGACGCCGCGTGGGGGATGAAGGCCTTCGGGTTGTAAACTCCTTTCGCTACCGACGAAGCCCCTTGGGGTGACGGTAGGTGGAGAAGAAGCACCGGCTAACTACGTGCCAGCAGCCGCGGTAATACGTAGGGTGCGAGCGTTGTCCGGATTTACTGGGCGTAAAGAGCTCGTAGGTGGTTTGTCGCGTCGTCTGTGAAATTCCGGGGCTTAACTCCGGGCGTGCAGGCGATACGGGCATAACTTGAGTGCTGTAGGGGTAACTGGAATTCCTGGTGTAGCGGTGGAATGCGCAGATATCAGGAGGAACACCGATGGCGAAGGCAGGTTACTGGGCAGTTACTGACGCTGAGGAGCGAAAGCATGGGTAGCGAACAGG
+
GGGGGGGGGGGGGGGGGGGGGGGGGGGGGGGGGGGGGGGGGGGGGGGFGGGGGGGGGGGGGGGGGGGGGGGGGGGGGGGGGGGGGGGGGGGGGGGGGGGGGGGGGGGGGGGGGGGGGGGGGGGGGGGGGGGGGGGGGGGGGGGGGGGGGGGGGGGGGGGGGGGGFFGGGGGGGGGGGEGGGGGGGGGGGGGGGGGGGGDGFFGFGGGGGDGFFFFFFFFFFFFFFFFFFFEAFFFF?FFFGFFGFFGGGGGGGGGFGGGGFGGGGGGEGGGGGGGGGGGGGGGGGGGGGGGGGGGGGGGGGGGGGGGGGGGGGGGGGGGGGGGGGGGGGGGGGGGGGGGGGGGGGGGGGGGGGGGGGGGGGGGGGGGGGGGGGGGGGGGGGGGGGGGGGGGGGGGGGGGGGGGGGGGGGGGGGG
@CGRNA2_469
TGGGGAATATTGCACAATGGGCGCAAGCCTGATGCAGCGACGCCGCGTGGGGGATGAAGGCCTTCGGGTTGTAAACTCCTTTCGCTACCGACGAAGCCCCTTGGGGTGACGGTAGGTGGAGAAGAAGCACCGGCTAACTACGTGCCAGCAGCCGCGGTAATACGTAGGGTGCGAGCGTTGTCCGGATTTACTGGGCGTACAGAGCTCGTAGGTGGTTTGTCGCGTCGTCTGTGAAATTCCGGGGCTTAACTCCGGGCGTGCAGGCGATACGGGCATAACTTGAGTGCTGTAGGGGTAACTGGAATTCCTGGTGTAGCGGTGGAATGCGCAGATATCAGGAGGAACACCGATGGCGAAGGCAGGTTACTGGGCAGTTACTGACGCTGAGGAGCGAAAGCATGGGTAGCGAACAGG
+
GGGGGGECGGFGGFGGGGFGFGGDCFGFGGGCEEGFGGGGGGGC:FCFGGEGGFGGGGGGGGGGGFGGGEGFGDEFGGGGGGGEGGEGG:CEFG:FCGGGCGGFFGCCGCGGCGEGDCFEFGGGFGGGGGGGBFEEFFGGGGGGGGGGGGGGGGDGD8C8ECFG@CFGGGGGGDEEGGGEGFGGGEGG6FCFFF*>DDG);6#FD<CGD/CBBFF#87<@6>#FFFEFFF<?A6FA@FAFGCA>B7EBFFC>6>;EFDD?D=@7CGFCCGD8=+GF=DCDGGGGFGDFFDFDDGFD;=FAFGFFFF@E7CFGE7GCEGGCFGCB:GEE,FFE9FAFGFF95,@EGCGGFF:@GDFGFAFAECFAEFC@@FF9GGGGF@F:FCDF<GGCDDGGFGGF@8F@GGGGGGFECCFEED
@CGRNA2_470
TGGGGAATATTGCACAATGGGCGCAAGCCTGATGCAGCGACGCCGCGTGGGGGATGAAGGCCTTCGGGTTGTAAACTCCTTTCGCTACCGACGAAGCCCCTTGGGGTGACGGTAGGTGGAGAAGAAGCACCGGCTAACTACGTGCCAGCAGCCGCGGTAATACGTAGGGTGCGAGCGTTGTCCGGATTTACTGGGCGTAAAGAGCTCGTAGGTGGTTTGTCGCGTCGTCTGTGAAATTCCGGGGCTTAACTCCGGGCGTGCAGGCGATACGGGCATAACTTGAGTGCTGTAGGGGTAACTGGAATTCCTGGTGTAGCGGTGGAATGCGCAGATATCAGGAGGAACACCGATGGCGAAGGCAGGTTACTGGGCAGTTACTGACGCTGAGGAGCGAAAGCATGGGTAGCGAACAGG
+
GGGGGGGGGGGGGGGGGGGGGGGGGGGGGGGGGGGGGGGGGGGGGGGFGGGGGGGGGGGGGGGGGGEGGGGGGGGGGGGGGGGGGGGGGGGGGGGGGGGGFCGGGGGGGGGGGGEFGGGGGGGGGGGGGGGGGGGEGGFGGGFGGGGGGGGFFGGGGGGGGGGGEGGGGGGGGGGGGGGEEGCEEEGGGFFFGGFGDGDCAFDFGFF<DGGFFFFFFFFFFDFFFBBAFFFFFFF@FFAFGFFFF9GGGCFGGGGBCGFFGGDEDGFCGGGGGGGGGGGGGGGFGFGGGGGGGFD8GGGGGGGF@?GGGFGFGCGGGGGGGGGGGGGGGGGGGGGGGGGGGGGGGGGGGGGGGGGGGGGGGGGGGGGGGGGGGGGGGGGGGGGGFGGGGGGGGGGGGGGGGGGGGGGGGGGGGG
@CGRNA2_471
TGGGGAATATTGCACAATGGGCGCAAGCCTGATGCAGCGACGCCGCGTGGGGGATGAAGGCCTTCGGGTTGTAAACTCCTTTCGCTACCGACGAAGCCCCTTGGGGTGACGGTAGGTGGAGAAGAAGCACCGGCTAACTACGTGCCAGCAGCCGCGGTAATACGTAGGGTGCGAGCGTTGTCCGGATTTACTGGGCGTAAAGAGCTCGTAGGTGGTTTGTCGCGTCGTCTGTGAAATTCCGGGGCTTAACTCCGGGCGTGCAGGCGATACGGGCATAACTTGAGTGCTGTAGGGGTAACTGGAATTCCTGGTGTAGCGGTGGAATGCGCAGATATCAGGAGGAACACCGATGGCGAAGGCAGGTTACTGGGCAGTTACTGACGCTGAGGAGCGAAAGCATGGGTAGCGAACAGG
+
GGGGGGGGGGGGGGGGGGFGGGGGGGGGGGGGGGGGGGGGGGGGGGGGGGGGGGGGGGGGGGGDGGGGGGGGGGGGGGGGGGGEGGGDGGGGGGDGGFFGGGGGGGGGGGGGGG:CFFGGGGGGGGGGGGGGGGEEGGGCGEGGGFGFGGGFGDE>CEEGGGGG#DGEDGGGGGGGGGGGGGFEGEEG?F#GGFGFGDGA>FG>FFGGGFFDBFFFFF>>#>FBFFFFFF?F6A99?FBFDFBFB>CGGCBFGGGEGGGEEGDECB8EGGGFGDFGGGGG?DD@,++D=6CDGEGFFCFFFCEE=7GFFF8DGGGECGGFGGGEEGGGGGGGGGGGGGGGCGGGGF@GFEFCCFCGGFCCGGGGGGGGGEFGGGGGGGGGGGGFGGGGGGGEGGFAGFGFGGGGGGEGGGGGGG
@CGRNA2_472
TGGGGAATATTGCACAATGGGCGCAAGCCTGATGCAGCGACGCCGCGTGGGGGATGAAGGCCTTCGGGTTGTAAACTCCTTTCGCTACCGACGAAGCCCCTTGGGGTGACGGTAGGTGGAGAAGAAGCACCGGCTAACTACGTGCCAGCAGCCGCGGTAATACGTAGGGTGCGAGCGTTGTCCGGATTTACTGGGCGTAAAGAGCTCGTAGGTGGTTTGTCGCGTCGTCTGTGAAATTCCGGGGCTTAACTCCGGGCGTGCAGGCGATACGGGCATAACTTGAGTGCTGTAGGGGTAACTGGAATTCCTGGTGTAGCGGTGGAATGCGCAGATATCAGGAGGAACACCGATGGCGAAGGCAGGTTACTGGGCAGTTACTGACGCTGAGGAGCGAAAGCATGGGTAGCGAACAGG
+
GGGGGGGGGGGGGGGGGGGGGGGGGGGGGGGGGGGGGGGGGGGGGGGGGGGGGEGGGGGGGGGGGGGGGGGGGGGGGGGGGGGGGGGGGGGGGGGGGGGGGGGGGGGGGGGGFGGCGGGGGGGGGGGGGGGGGGGGGDGGGGGGGGGGGGGGGGGDEEGGGGGGGGGGGGGGGGG=EGGGGGGGGGGGFFGGGGGFCDDGFF#FGGFGGDGFFF>@FF3#F>#BB@B>FF?FFFFFFFFFFFFGFGGFFFCFDDFD?DBFD>C@;D89GEFFGGGGGGGGGGGGGGGGGGGGGFGFFGGFGGGDGGGF@DGGGGGGGGGGGGGGGGGGGGGGGGGGGGGGGGGGEBCGGGGGF@GGGGGGGGGGGGGGGGGGFGGGGGGGGGGGGGGGGGGGGGGFGGGGGGGGGGGGGGGGGG
@CGRNA2_473
TGGGGAATATTGCACAATGGGCGCAAGCCTGATGCAGCGACGCCGCGTGAGGGATGACGGCCTTCGGGTTGTAAACCTCTTTCAGCAGGGAAGAAGCGAAAGTGACGGTACCTGCAGAAGAAGCGCCGGCTAACTACGTGCCAGCAGCCGCGGTAATACGTAGGGCGCGAGCGTTGTCCGGAATTATTGGGCGTAAAGGGCTTGTAGGCGGTTTGTCGCGTCTGCTGTGAAAGCCCGGGGCTTAACCCCGGGTTTGCAGTGGGTACGGGCTAACTAGAGTGCAGTAGGGGAGACTGGAATTCCTGGTGTAGCGGTGAAATGCGCAGATATCAGGAGGAACACCAATGGCGAAGGCAGGTCTCTGGGCTGTAACTGACGCTGAGAAGCGAAAGCATGGGGAGCAAACAGG
+
EGGGGGGGFGGGGGGGGGGGGGGGGGGGGGGGGGGGGGGGGGGGGGGGGGGGGGGGGGGGGGGFGGGGGGGGGGGGGGGGGGGGGGGGGGGGGGGGGGGGGGGGCGFGGGGGGFGGGGGGGGGGGGGGFFGGGEFFFGGCDFGGGGGG#G#GDEGGFGGG#GGGGFGGG=EGGGG9CFGDGE=FFC@CCDGGGC?CGCDGF>C@GDGCFGG>E97>@>FF@D?B;EFFFFA>BFFGFFGFCCFC=9<>DGFFFFBD6GEFGEGCCGGDDFFFFGGGGGGGGGGGGGGGGGGGFGGGGFCFGGF?GGGGGGGGGGGGGGDGEEE9GGFFF?GGGGGGGGGGGFEE:GGGGGGGGFFGGGFF8GGGGGGFGGFFGGGGGGGFGGGGGGGGGFFFFGGGGGGGGGGGGGGGG
@CGRNA2_474
TGGGGAATATTGCACAATGGGCGCAAGCCTGATGCAGCGACGCCGCGTGGGGGATGAAGGCCTTCGGGTTGTAAACTCCTTTCGCTACCGACGAAGCCCCTTGGGGTGACGGTAGGTGGAGAAGAAGCACCGGCTAACTACGTGCCAGCAGCCGCGGTAATACGTAGGGTGCGAGCGTTGTCCGGATGTACTGGGCGTAAAGAGCTCGTAGGTGGTTTGTCGCGTCGTCTGTGAAATTCCGGGGCTTAACTCCGGGCGTGCAGGCGATACGGGCATAACTTGAGTGCTGTAGGGGTAACTGGAATTCCTGGTGTAGCGGTGGAATGCGCAGATATCAGGAGGAACACCGATGGCGAAGGCAGGTTACTGGGCAGTTACTGACGCTGAGGAGCGAAAGCATGGGTAGCGAACAGG
+
CDGGGGGFGDFCA,CAEEFF@FGGEG@@F<FFGGDCFGGGG:CCEE:+@FGGGGGGGGGGGGGGGGEGEEGGAFEDCGCFFG9C:FECGGG@FGGGGC<:<FFGCF7FCFGDGGG7D9DF@<BCFCF?CE@7BF7<:F?AGEGGGFGGGGGGGGGEGEG5+3<:<EFECCEGG=EECC8EGC+:E*;*<::7:D4DGDC77/:@/*95C7<B7@67<..0/5).0#B/>ECFFFAFB::73449CCGF;49#??=>6FA@#:9GDGF@@9FD8FGGFD?=06+FFF86@+6FGGGCFF=FD9FEE8F@GGF@C@488GFEEE@GFEEE@9,;FF<<GGGFFDF:GFCGFDFGGFFGDGGFCGGGGFAEFF,C,GFGGGGF@GFC,ECF;,ECAEFAE@<FFDF@B+CEGFFGGD
@CGRNA2_475
TGGGGAATATTGCACAATGGGCGCAAGCCTGATGCAGCGACGCCGCGTGGGGGATGAAGGCCTTCGGGTTGTAAACTCCTTTCGCTACCGACGAAGCCCCTTGGGGTGACGGTAGGTGGAGAAGAAGCACCGGCTAACTACGTGCCAGCAGCCGCGGTAATACGTAGGGTGCGAGCGTTGTCCGGATTTACTGGGCGTAAAGAGCTCGTAGGTGGTTTGTCGCGTCGTCTGTGAAATTCCGGGGCTTAACTCCGGGCGTGCAGGCGATACGGGCATAACTTGAGTGCTGTAGGGGTAACTGGAATTCCTGGTGTAGCGGTGGAATGCGCAGATATCAGGAGGAACACCGATGGCGAAGGCAGGTTACTGGGCAGTTACTGACGCTGAGGAGCGAAAGCATGGGTAGCGAACAGG
+
AFGGGGCFGGGGGGFGGGFGGGGGGGEG?FGEFGGGGGGGGGGGGDG@FGG7FGGDGGG@DFFGDDGGGGGGGGGGGGGGGGGGGGGGGGGGGGGEEFGG7FGGGGGEFFEGGGC*F9DDFGGGGGGGGFGGEGGGGFF:FGGGGGGCCFFGGEDGGGECFGGFFGGCEFGGDGGDGGGGGGGGDGDCC<?C#CFGGGGCFFGFDCFG<DGDFFFDF#FFFFF>#FFDFEFFFFF>FFFFFF6D?<?DFCFDC?;FGGGFDDB#8DDGECFFD==,DDGGFGGGGGD=GFGFF=CFE@,FEFCFFFECGD8CGEC=EFEFFFEEEGGDDFAGGGFEDGGFFGCFBB7EGDGGGFGGGGGGGGCGGGGGGGFDGGGGGGGGGGFGFFFGCGDEGCECCDGEGGGGGGGGDGGGDG
@CGRNA2_476
TGGGGAATATTGCACAATGGGCGCAAGCCTGATGCAGCGACGCCGCGTGGGGGATGAAGGCCTTCGGGTTGTAAACTCCTTTCGCTACCGACGAAGCCCCTTGGGGTGACGGTAGGTGGAGAAGAAGCACCGGCTAACTACGTGCCAGCAGCCGCGGTAATACGTAGGGTGCGAGCGTTGTCCGGATTTACTGGGCGTAAAGAGCTCGTAGGTGGTTTGTCGCGTCGTCTGTGAAATTCCGGGGCTTAACTCCGGGCGTGCAGGCGATACGGGCATAACTTGAGTGCTGTAGGGGTAACTGGAATTCCTGGTGTAGCGGTGGAATGCGCAGATATCAGGAGGAACACCGATGGCGAAGGCAGGTTACTGGGCAGTTACTGACGCTGAGGAGCGAAAGCATGGGTAGCGAACAGG
+
GGGGGGGGGGGGGGGGGGGGGGGGGGGGGGGGGGGGGGGGGGGGGGGGGGGGGGGGGGGGGGGGGGGGGGGGGGGGGGGGGGGGGGGGGGGGGGGGGGGGGGGGGGGGGGGGGGGGGGGGGGGGGGGGGGGGGGGGGGGGGGGGGGGGGGGGGGGGGGGGGG@C<CGGGGGGGGGGGGGGGGGGGEGGGFGGGGGGGGGGFFGFGGGGGGGFFFFFFFFF?@FEBFF#FFFFFFFFFFDFGFFGFFGFGGDGGGGFGFFGGGDFFGGGGGGDF9FFGGGGGGGGGGGGGDGGGFGGGGGGGGGGGGGGGGGGGGGGGGGGGGGGGGGGGGGGDGGGGGGGGGGGGGGGGGGGGGGGGGGGGGGGGGGGGGGGGGGGGGGGGGGGFGGGGGGGGGGGGGGGGGGGGGGGGGGGGG
@CGRNA2_477
TGGGGAATATTGCACAATGGGCGCAAGCCTGATGCAGCGACGCCGCGTGGGGGATGAAGGCCTTCGGGTTGTAAACTCCTTTCGCTACCGACGAAGCCCCTTGGGGTGACGGTAGGTGGAGAAGAAGCACCGGCTAACTACGTGCCAGCAGCCGCGGTAATACGTAGGGTGCGAGCGTTGTCCGGATTTACTGGGCGTAAAGAGCTCGTAGGTGGTTTGTCGCGTCGTCTGTGAAATTCCGGGGCTTAACTCCGGGCGTGCAGGCGATACGGGCATAACTTGAGTGCTGTAGGGGTAACTGGAATTCCTGGTGTAGCGGTGGAATGCGCAGATATCAGGAGGAACACCGATGGCGAAGGCAGGTTACTGGGCAGTTACTGACGCTGAGGGGCGAAAGCATGGGTAGCGAACAGG
+
CFGGGGGGGGGGGDGGGGGGGGGGGGGGGGGFGGGGGGGGGGGGGGGGEGGGGGGGGGGGGGCFGG@EFGGGFGGGGGGGGGGECCFEGGGGGGGGGG@FC8FCFGGGDCFGFCGGGGGGGGGGGGGGGGGGGGDFGGGGGGF>FGGGGGGGGGDGGEEGGGDF@ECCEFGGGGGGGGGEEGGGG#GDCFFCFGDFGDGGFFGFFGFG>6FF1:>BFF;>#@FF@:B<;C?8FFFFFFFFGFAFF9FBBF<4C2FDCDA77GGFCGGGGEF7FFFGFFDF??CGEF?DFCDD=,E8FE;FGGFGGGCFGGFFGE>EGGF99GEGCECFA;=AF?FFGGGGGGGGGEGFF7EGEGGE@GCGFEDGGGGGGGF@ECGGFEDGCEFDCF@FB,7FAFCFE,8GGFEGGDGGFECGGG
@CGRNA2_478
TGGGGAATATTGCACAATGGGCGCAAGCCTGATGCAGCGACGCCGCGTGGGGGATGAAGGCCTTCGGGTTGTAAACTCCTTTCGCTACCGACGAAGCCCCTTGGGGTGACGGTAGGTGGAGAAGAAGCACCGGCTAACTACGTGCCAGCAGCCGCGGTAATACGTAGGGTGCGAGCGTTGTCCGGATTTACTGGGCGTAAAGAGCTCGTAGGTGGTTTGTCGCGTCGTCTGTGAAATTCCGGGGCTTAACTCCGGGCGTGCAGGCGATACGGGCATAACTTGAGTGCTGTAGGGGTAACTGGAATTCCTGGTGTAGCGGTGGAATGCGCAGATATCAGGAGGAACACCGATGGCGAAGGCAGGTTACTGGGCAGTTACTGACGCTGAGGAGCGAAAGCATGGGTAGCGAACAGG
+
GGGGGGGGGGGGGGGGGGGGGGGGGGGGGGGGGGGGGGGGGGGGGGGCFGGGGGGGGGGGGGGGGGGGGGGGGGGGGGGGGGGGGGGGGGGGGGGGGGGGGGGGGGGGGGGGGGGGGGGGGGGGGGGGGGGGGGGGGGGGGGGGGGGGGGGGGGGGG8EGGGGGGGG5##FEGGGGGGGG#GGGGGGGGFGGGFGFGC<CFF#FFGFGDGGDFFFEFFDFFFFFFFEFFFEFFFFFFFFFDFFGFCDFDGDDGGGFGFCFGGGGFGFGGFGGFFGFGGGGFGGGGGGGGGGGGGGGGGFGGGFGGGGGGGGGGGGGGGGGFGGGGGGGGGGGGGGGGGGGGGGGGGGGGGGGGGGGDGGGGGGGGGGGGGGGGGGGGGGGGGGGGGGGGGGGGGGGGGGGGGGGGGGGGGGGGG
@CGRNA2_479
TGGGGAATATTGCACAATGGGCGCAAGCCTGATGCAGCGACGCCGCGTGGGGGATGAAGGCCTTCGGGTTGTAAACTCCTTTCGCTACCGACGAAGCCCCTTGGGGTGACGGTAGGTGGAGAAGAAGCACCGGCTAACTACGTGCCAGCAGCCGCGGTAATACGTAGGGTGCGAGCGTTGTCCGGATGTACTGGGCGTAAAGAGCTCGTAGGTGGTTTGTCGCGTCGTCTGTGAAATTCCGGGGCTTAACTCCGGGCGTGCAGGCGATACGGGCATAACTTGAGTGCTGTAGGGGTAACTGGAATTCCTGGTGTAGCGGTGGAATGCGCAGATATCAGGAGGAACACCGATGGCGAAGGCAGGTTACTGGGCAGTTACTGACGCTGAGGAGCGAAAGCATGGGTAGCGAACAGG
+
EFGGGGGGGGFFD9FGFFFFGGGGEGEGFFFCGGGFGGGGGGGGGGG7CFGFGC:FFFGGGGGGGFFGGGGDGGGGCFGGGGEGGGCECFG@FFEGEFF<FCEGGGGC<FF@CFGGGGG7<FCCDF:EFFFEGGFGGGGGGGGGGCFFGFGGCG*:::8EFGGG:CFDE;CEEGGGGE#EEFFGGCE#CCF#FG49<#37.9#FF>7CD#CE#?>#5#B>?DFEEEB;>#6=FAA=FFA>7AA83=+>9**<*<+A677@+009:=?6@1=7ECF===FFDGFF@6=0+6GFD9FDAC;D;FGFFD7F=8GFC>=C8CF;9GGEFB8,;GGGGGF<F<A55,@GFC@CE,=4@,=?@FCAGF@FCGFGGEC<AAGFF:@:@GE<CC,CCFC@EF<@8DCGGE@:F@,CGGFE<G
@CGRNA2_480
TGATTACTCAGGTGAATGCATTTCTGCCACCCAATGGGAGAGCTGGAGTGAGCTCCTACTTCCCAGCTTTGACCCAAATTCCAGACACTCCAGGCAATGGAAGACTGAAGCAGTGAAGGAATGAACTTGATCTCTCACAGTGTGTAGATAGAACACAAAGGGCAGGTGGTCAGCCTGGCAGTGGACTCACCAGTTCGGATGTCTGTATCCCAGATCGCAGCACTT
+
EGEFGGGGGGGGFGGGGGGGGGGGGGGGGGGGGGGGFFGGDGGGGGFGGGGGGGGGGGGGGGGGGGGGGGGGGGGGGGGGGGGGGGGGGGGGGGGGGGGGGGGGGGGGGGGGGGGGGGGGGGGGGGGGGGGGGGGGGGGGGGGGGFGGGGGGGGGGGGGGGGGGGGGGGGGGGGGGGGGGGGGGGGGGFGGGGGGGGGGGGGGGGGGGGGGGGGGGGGGGGGGGG
@CGRNA2_481
TGGGGAATATTGCACAATGGGCGCAAGCCTGATGCAGCGACGCCGCGTGGGGGATGAAGGCCTTCGGGTTGTAAACTCCTTTCGCTACCGACGAAGCCCCTTGGGGTGACGGTAGGTGGAGAAGAAGCACCGGCTAACTACGTGCCAGCAGCCGCGGTAATACGTAGGGTGCGAGCGTTGTCCGGATTTACTGGGCGTAAAGAGCTCGTAGGTGGTTTGTCGCGTCGTCTGTGAAATTCCGGGGCTTAACTCCGGGCGTGCAGGCGATACGGGCATAACTTGAGTGCTGTAGGGGTAACTGGAATTCCTGGTGTAGCGGTGGAATGCGCAGATATCAGGAGGAACACCGATGGCGAAGGCAGGTTACTGGGCAGTTACTGACGCTGAGGAGCGAAAGCATGGGTAGCGAACAGG
+
GGGGGGGGGGGGGGGGGGGGGGGGGGGGGGGGGGGGGGGGGGGGGGGGGGGGGGGGGGGGGGGGGGGGGGGGGGGGGGGGGGGGGGGGGGGGGGGGGFGGGGGGGGGGGGGGGGGGGGGEFGFGGGGGGGGGGGGGGGGGGGGGGGGGGGGGGGDEGGEGGGGGGGGGGGGGGGGGGGGGGGGGGGGECFGGGGGFDGDGF?FFGGGGGDGFFFFFFFEFFFFB@EFFBFFFF8F@FFBFDFFF>;?:DGDGGGGBBFFGGGCCBFGDGGGFG##GGGGGFFFGGGGGGDGFCGGGGGGGGGGGGGGGGGGGGGGGGGGGGGGGGGGGGGGFGGGGGGGGGGGGGGEGGGGGGGGGGGGGGGGGGGGGGGGGGGGGGGGGGGGGGGGGGGGGGGGGGGGGGGGGGGGGGGGGGG
@CGRNA2_482
TGGGGAATATTGCACAATGGGCGCAAGCCTGATGCAGCGACGCCGCGTGGGGGATGAAGGCCTTCGGGTTGTAAACTCCTTTCGCTACCGACGAAGCCCCTTGGGGTGACGGTAGGTGGAGAAGAAGCACCGGCTAACTACGTGCCAGCAGCCGCGGTAATACGTAGGGTGCGAGCGTTGTCCGGATTTACTGGGCGTAAAGAGCTCGTAGGTGGTTTGTCGCGTCGTCTGTGAAATTCCGGGGCTTAACTCCGGGCGTGCAGGCGATACGGGCATAACTTGAGTGCTGTAGGGGTAACTGGAATTCCTGGTGTAGCGGTGGAATGCGCAGATATCAGGAGGAACACCGATGGCGAAGGCAGGTTACTGGGCAGTTACTGACGCTGAGGAGCGAAAGCATGGGTAGCGAACAGG
+
GGGGGGGGGGGGGGGGGGGGFGEGGGGGGGGGFGGGFGFGGGGGGGGCGGGGGGGGGGGGGGGGGGGGGGGGGGGGGFGGGGGGGGGGGGGGGGGGGGFG7FFGGGDGFGGG:FFFGGFGFGGGGGFFFGGGGEGGGGGGGGGGGGG@FGFGBGGFGGGGG?EGEFGGGGDGGEGGGGG=EFFGGGGGGG?7CGGGDCDCAFFFGGFD4CFF?FF5749FFDFFDFE;8*7=FFFFFFF?D>FGCGGCBCDF9DD>BFFFFDFEB?DGGCGDGFGCFDGGGCFGFGGGGGFGGFGGFFFEGGGF@EEGFBGGGE@7GGGFFGGGGGEGFEF=FGFGGGFEFFCFCFGGGCGGGGGGGGGFGGGGGGGGGGGFFGGGGGGGGGGGGFAGGCGCGGGGFFGGGGGGGGGFGGFGFG
@CGRNA2_483
TGGGGAATATTGCACAATGGGCGCAAGCCTGATGCAGCGACGCCGCGTGGGGGATGAAGGCCTTCGGGTTGTAAACTCCTTTCGCTACCGACGAAGCCCCTTGGGGTGACGGTAGGTGGAGAAGAAGCACCGGCTAACTACGTGCCAGCAGCCGCGGTAATACGTAGGGTGCGAGCGTTGTCCGGATTTACTGGGCGTAAAGAGCTCGTAGGTGGTTTGTCGCGTCGTCTGTGAAATTCCGGGGCTTAACTCCGGGCGTGCAGGCGATACGGGCATAACTTGAGTGCTGTAGGGGTAACTGGAATTCCTGGTGTAGCGGTGGAATGCGCAGATATCAGGAGGAACACCGATGGCGAAGGCAGGTTACTGGGCAGTTACTGACGCTGAGGAGCGAAAGCATGGGTAGCGAACAGG
+
FFCGGGGGGGGGGGGGGGGGGFGGGGGGGGGGGGGGGGGGGGGGGGGFGGGGGGGGGGGGGGGGGGGGGGGGGGGGGGGGGGGGGGGGGGGGGGGDDGGGGGGGGGGGGGGGGGGGGGGGGGGGEGGGGGGGGGGGDFDGGGGGGGGGGGGGGBEGGGGGG?#GEGGGGGGCEGGGGG=CGGGGGEGGGGGGGGGGGGG4FF#FGGFDCDGFFFFEFFFFFDFBEEFFFFFF@?@FFFFFGF6FFGFC>GFGDGGDDFCGFFFABGFFECGFDFGGGGGGGGGGGGFGF?GGFGFFFGFGGGGFCGFFGFFFGGE@CGGGGGGGGGGFEGGFFGGGGGGGGGFFGGGGGDGDGGFGGGFGGGGGGGGGGGGGGGGGGDGGGGGGGFFGGGGGGGGGFEGGGGGGGGGGGGGGGG
@CGRNA2_484
TGGGGAATATTGCACAATGGGCGCAAGCCTGATGCAGCGACGCCGCGTGAGGGATGACGGCCTTCGGGTTGTAAACCTCTTTCAGCAGGGAAGAAGCGAAAGTGACGGTACCTGCAGAAGAAGCGCCGGCTAACTACGTGCCAGCAGCCGCGGTAATACGTAGGGCGCGAGCGTTGTCCGGAATTATTGGGCGTAAAGAGCTCGTAGGTGGTTTGTCGCGTCGTCTGTGAAAATCCGGGGCTTAACTCCGGGCGTGCAGGCGATACGGGCATAACTTGAGTGCTGTAGGGGTAACTGGAATTCCTGGTGTAGCGGTGGAATGCGCAGATATCAGGAGGAACACCGATGGCGAAGGCAGGTTACTGGGCAGTTACTGACGCTGAGGAGCGAAAGCATGGGTAGCGAACAGG
+
[truncated: 29,443,076 more chars]
