# Supplementary material for: Assessment of seawater bacterial infection in rabbit tibia by Illumina MiSeq sequencing and bacterial culture
Source: J Orthop Surg Res. 2021 Jul 21;16:463. doi: 10.1186/s13018-021-02553-9 (PMC8293552; doi:10.1186/s13018-021-02553-9)
Supplement: Supplementary file 4 — Additional file 4. [file 13018_2021_2553_MOESM4_ESM.fq]

@EGRNA4_1
TGGGGAATTTTGGACAATGGACGGAAGTCTGATCCAGCGACGCCGCGTGAAGGAAGAAGTCCTTCGGGATGTAAACTTCTGAACTTATCGAATAAAGACAACTGGGGACAGTTGGATGAAGGTAGATAAAGAAAAGCCCCGGCTAACTACGTGCCAGCAGCCGCGGTAAGACGTAGGGGGCGAGCGTTGCCCGGAATTACTGGGCGTAAAGGGGGCGTAGGCGGTCAAATAAGTCAGATGTGAAATACTACTGCTCAACGGTAGGAATGCGTTGGAAACTGTAAGACTTGAGGGTACCAAAGGTAGACGGAATTACCTGAGTAGGGGTGAAATCCGTAGATACAGGTAAGAACGCCAGTGGGGAAGCCGGTCTACTGGGGTAACCCTGACGCTGAGGCCCGAAAGCTAGGGGAGCGAACCGG
+
F88E:F7@FCFF7<E@FGAGGGG7,8CCF,C@AFFGFCEFEEGF7BGGG,CF<EEE,?BE<FAFECFCFFFGFCFGFFGGAEFGCGFFBCFGFEGGFCGC<FGG@FD+@=FGGGCFGGFDG,F9<DFDGGGGG@<D:F7F*3*@BD8C;FGGCF*>>CCFC,*:C:CECCC?EG>8BGG#E8:EGGC#E=?#C55259,B:CDFGGD)>*9B>>#:;?<8;4B)<?B9/9@49@*98BAC8909>BBFD#9+4#9<F/7B<,:5+*E77C1@7,7@57,+E:E22,=7C9922++A7CA9E=9FE8D8,DAACDBCDFA9F8>88GGFFB487C7A=;A,A;9FE9EFF?+C8,,<FFE,=A,+@FF>5<,ECF6,,,:<=69<<GCB8+<88@CF:@8,DCCFE<CF,GFFEFCGEF7FF,
@EGRNA4_2
TGGGGAATATTGCGCAATGGGGGAAACCCTGACGCAGCAACGCCGCGTGAGTGATGAAGGTTTTCGGATCGTAAAACTCTGTCATTAGGGACGATAATGACGGTACCTAATGAGGAAGCCACGGCTAACTACGTGCCAGCAGCCGCGGTAATACGTAGGGCGCGAGCGTTGTCCGGAATTATTGGGCGTAAAGAGCTCGTAGGCGGTTTGTTGCGCCTGCTGTGAAAGACCGGGGCTTAACTTCGGGGTTGCAGTGGGTACGGGCAGACTAGAGTGTGGTAGGGGTAATTGGAATTCCTGGTGTAGCGGTGGAATGCGCAGATATCAGGAGGAACACCGATGGCGAAGGCAGGTTACTGGGCCATTACTGACGCTGAGGAGCGAAAGCGTGGGTAGCGAACAGG
+
GGGGGGGGGGGGGGGGGGGGGGGGGGGGGGGGGGGCEGGGGGGGGGGGGGGGGGGGGGGGGGGGGGDGGGGGGFFFGGGGGGGGGGGGGGGGGGGGGGFGGGGGGGGGFGFGFGGFGGGGGGGGGGGGGGGGGGGFGGGGGGGGGGGGGGGGGGGGGGGDGGGEGD#GGGGGGGGGEGCFGFGFGFGGDDGDGFGGFFGFGGGGGGGBBF>@FFEEFEFF?FFFFFFEBFEFFFGFFFAFFFFFGDGGFFGGGGGGGGGGGGFAGGGGGFGGGGGGGDGGGGGGGGFGCGGGGF@+E8EGGGGDGGGGGGGGGGGGGGGGGGGGGGGGGGGGGGGGGFGGGGGFGGGGGGGGGGGGGGGGFEFFGGGGGGGGGGGGGGGGGGGGGGGGGGGGGGGGGGGGGGGG
@EGRNA4_3
TGGGGAATATTGCACAATGGAGGAAACTCTGATGCAGCGACGCCGCGTGAGCGATGAAGGTTTTCGGATCGTAAAGCTCTGTCCTAAGGGAAGATAATGACGGTACCTTAGGAGGAAGCCCCGGCTAACTACGTGCCAGCAGCCGCGGTAAGACGTAGGGGGCGAGCGTTGCCCGGAATTACTGGGCGTAAAGGGGGCGTAGGCGGTCAAATAAGTCAGATGTGAAATACTACTGCTCAACGGTAGAAATGCGTTTGAAACTGTAAGACTTGAGGGTACCAAAGGTAGACGGAATTACCTGAGTAGGGGTGAAATCCGTAGATACAGGTAAGAACGCCAGTGGGGAAGCCGGTCTACTGGGGTAACCCTGACGCTGAGGCCCGAAAGCTAGGGGAGCGAACCGG
+
GGGGGGGGGGGGGGGGGGGGGGGGGGGGGGGGGGGGGGGGGGGGGGGGGGGGGGGGGGGGGGGGGGGGGGGGGGGGGGGGGGGGGGGGGGGGGGGGGGGGGGGGGGGGGGGGGGGGGGGGGGGGGGGGGGGGGGGGGGGGGGGGGGGGGGGGGGGGGGGGGGGGGGGGGGGGGGGGGGGGGGGGGGGGGGGGGGGGGGGGGGGGGGFGDGGFFDFFGFGGGGGFFFGB?FGFGFFFGGGGFGGGGGGGFFGFGGGGGGGGGGGGGFGGGGGGGFGGGGGGGGGGGGGGGGGGGGGGGGGGGGGGGGGGGGGGGGGGFGGGGGGGGGGFCFGGGGGGFFGGGGGGGGGGGGGGGGGGGGGGGGGGGGGGGGGGGGGGGGGGGGGGGGGGGGGGGGGGGGGGGGGG
@EGRNA4_4
TGGGGAATATTGCACAATGGGCGAAAGCCTGATGCAGCAACGCCGCGTGAGCGATGAAGGCCTTCGGGTCGTAAAGCTCTGTCCTCAAGGAAGATAATGACGGTACTTGAGGAGGAAGCCCCGGCTAACTACGTGCCAGCAGCCGCGGTAATACGTAGGGGGCTAGCGTTATCCGGAATTACTGGGCGTAAAGGGTGCGTAGGTGGTTTTTTAAGTCAGAAGTGAAAGGCTACGGCTCAACCGTAGTAAGCTTTTGAAACTAGAGAACGTGAGTGCAGGAGAGGAGAGTAGAATTCCTAGTGTAGCGGTGAAATGCGTAGATATTAGGAGGAATACCAGTAGCGAAGGCGGCTCTCTGGACTGTAACTGACACTGAGGCACGAAAGCGTGGGGAGCAAACAGG
+
EFGGGFGFFGGFGGG9FDGFFGGGGGGFGFEGGGGDGGGGDEF:FGGGGGGGGGGGGGGGGGGGGGGGGGGGFGGGGFGFFGGFGFG8BFGGGGGGGGD9FEFFEDAFEFGF8:@CFCGGF7FGGGGGGFGGGG7DFGFFGCGG>ECGC2=CGGF?3;FEG2BEFFGGGGGGGGGGCCEEEGFBFGFGGFFBFFDGGDEEBDGB>D:=EFGGFFEEFEFAFFFEFF#FFDB?>7FFF>DGGFFCDCD3FGFFD@2,AE=GGFC+FD@@+GGDFFGGFGGGGGGGGGFGGGEFD8FGFF9GFEC+GGGGGGFF=CGGGGGGGGGGGGGGEFGGGGGGF8CFBGGFE:F>CGGF?DBGGCGGGGFEEFFFGFFGGFGEGGGGEGGGF:@FEFFGGGGGGGGGGGG
@EGRNA4_5
TGGGGAATTTTGGACAATGGACGGAAGTCTGATCCAGCGACGCCGCGTGAAGGAAGAAGTCCTTCGGGATGTAAACTTCTGAACTTATCGAATAAAGACAACTGGGGACAGTTGGATGAAGGTAGATAAAGAAAAGCCCCGGCTAACTACGTGCCAGCAGCCGCGGTAAGACGTAGGGGGCGAGCGTTGCCCGGAATTACTGGGCGTAAAGGGGGCGTAGGCGGTCAAATAAGTCAGATGTGAAATACTACTGCTCAACGGTAGAAATGCGTTTGAAACTGTAAGACTTGAGGGTACCAAAGGTAGACGGAATTACCTGAGTAGGGGTGAAATCCGTAGATACAGGTAAGAACGCCAGTGGGGAAGCCGGTCTACTGGGGTAACCCTGACGCTGAGGCCCGAAAGCTAGGGGAGCGAACCGG
+
FGGGGGGGGGGGGGGGGGGGGGGGGGGGGGGGGGGGGGGGGGGGGGGGGGGGGGGGGGGGGGGGGGGGGEGGGGGGGGGGGGGGGGGGGGGGGGGGGGGGGGGGCGGGGGGFFGGGGGGGGGGGGGGGFFFGGGGGGGGGGGGGGGGGGGGGGGGGGGFGGGGGGGGGGGGGGEGGGGGGGGGGGGGGGGFGGGDGFGGGGGGGGGGGGGGFDDDGFGFGFFFFEDFCFFGFFFFFEFFFFEFFFFFFFFFGFFFFFFFFFEGGGFFGGDFFGFCAC=GCGGGGGFF?GFFD7GGGGGFFGGGGGGGDFGFFGFEFCGGGGGGGGGGGGGFEDGGGGGGFBGFFGGGGGGGGFGFGGGGGGGGG@F>GGGFGFGGGGGGGGGGGGGGGGGFGGGGGGGECGGFGGGGGGGGGGGGGGGGGGG
@EGRNA4_6
TGGGGAATTTTGGACAATGGACGGAAGTCTGATCCAGCGACGCCGCGTGAAGGAAGAAGTCCTTCGGGATGTAAACTTCTGAACTTATCGAATAAAGACAACTGGGGACAGTTGGATGAAGGTAGATAAAGAAAAGCCCCGGCTAACTACGTGCCAGCAGCCGCGGTAAGACGTAGGGGGCGAGCGTTGCCCGGAATTACTGGGCGTAAAGGGGGCGTAGGCGGTCAAATAAGTCAGATGTGAAATACTACTGCTCAACGGTAGAAATGCGTTTGAAACTGTAAGACTTGAGGGTACCAAAGGTAGACGGAATTACCTGAGTAGGGGTGAAATCCGTAGATACAGGTAAGAACGCCAGTGGGGAAGCCGGTCTACTGGGGTAACCCTGACGCTGAGGCCCGAAAGCTAGGGGAGCGAACCGG
+
GGGGGGGGGGGGGGGGGGGGGGGGGGGGGGGGGGGGGGGGGGGGGGGGGEGGGGGGGGGGGGGGGGGGGGGGGGGGGGGGGGGGGGGGGGGGGGGGGGGGGGGGGGGGGGGFFGGG9FCGGGGGGGGGGGGGFGGGGGGGGGGGGGGGGGGGGGGGGGGGGGGGGGDGGGGGGFGGGGGGGGEGGGG#GGGGGGCGGGFGGGGGGG4@DGGGGGGGGGFGGFFD8>FFGFFFGFFEFFFFFFEFFGFFCFFGFFF=FFFG>FGFCGD5DDGFGFGECF?GFFGGGGGGGGGFGGGGGGGGGGGGGGGGGGGGGGGGGGFFGGGGGGGGGGGGGGGGGGGGGGFFGGFGGGGGGFCFGGGGGGGGGDGGGGGGGGGGGGGGGGGGGFCGGGGGFGEFEGGGGGGGGFGGGGGGGGGGGGGGGG
@EGRNA4_7
TGGGGAATATTGCACAATGGGCGCAAGCCTGATGCAGCCATGCCGCGTGTATGAAGAAGGCCTTCGGGTTGTAAAGTACTTTCAGCGGGGAGGAAGCGAGTAAAGCTAATACCTTTGCTCATTGACGTTACCCGCAGAAGAAGCACCGGCTAACACCGTGCCAGCAGCCGCGGAAATACGGAGGGGGCAAGCGTTAATCGGAATTACTGGGCGTAAAGAGTATGTAGGTGGGCATTTAAGTCAGATGTGAACTTCCCGGGCTTAACCTGGGAGCTGCATTTGATACTGGGTGTCTAGAGTGCAGGAGAGGAAAGTGGAATTCCTAGTGTAGCGGTGAAATGCGTAGAGATTAGGAAGAACACCAGTGGCGAAGGCGACTTTCTGGACTGTAACTGACACTGAGATACGAAAGCGTGGGTAGCAAACAGG
+
-CFCF@FG<CECGGCEF9F,E<C7@FFFGFEGGGGGGGG@F<CFFEFFECDGGGGGFGGGGGGGDFCCGCFCFFFG555C??<C?EFGGCEGGGG?-@FGECFGGG,><CC<FE3<FGFG=<FFGGEG<F:>BFDGC7FG:FFEFFCCCCEDEC,61<:BEFFGFGGC#ED7E##EFDGDE>CG##8:>/#5C9?6/:FFGG#FC:B@59CFE@?8<94FEF=C7===4:DC;F:@C<FA=FFA=2B>A;F#86BF#D5B=9B7:#8D88=1?=8GGE8GGFFF@@+ED@,@8CFD?FFGF=,8FCCFEFA,FD=FFDD@,@,9,,9@8+CFAGFGF@FC=A?,FGFEF=,E99,GF8,F?B,AB,F47E447@,GFE@AE@66,FE<C,GFC,AE6FFCDAFC<,GGGGF@+GE@GGE<C,EC,GGDD
@EGRNA4_8
TGGGGAATTTTGGACAATGGACGGAAGTCTGATCCAGCGACGCCGCGTGAAGGAAGAAGTCCTTCGGGATGTAAACTTCTGAACTTATCGAATAAAGACAACTGGGGACAGTTGGATGAAGGTAGATAAAGAAAAGCCCCGGCTAACTACGTGCCAGCAGCCGCGGTAAGACGTAGGGGGCGAGCGTTGCCCGGAATTACTGGGCGTAAAGGGGGCGTAGGCGGTCAAATAAGTCAGATGTGAAATACTACTGCTCAACGGTAGAAATGCGTTTGAAACTGTAAGACTTGAGGGTACCAAAGGTAGACGGAATTACCTGAGTAGGGGTGAAATCCGTAGATACAGGTAAGAACGCCAGTGGGGAAGCCGGTCTACTGGGGTAACCCTGACGCTGAGGCCCGAAAGCTAGGGGAGCGAACCGG
+
GGGGGGGGGGGGGGGGGGGGGGGGGGGGGGGGGGGGGGDEGGGGGGGGGGGGGGGGGGGGGGGGGGGGEGGGGGFGGGGGGGGGGGGGGGGFFGGGGGGGGGGGGGGGGGG<@FGFFGGGGGFGGGGGGGGGGGGGGFGGGGGGGGGGGGGGGGGFFGGGGGGGGGGGGGGGGGGGEEGGGGGGGGGGGGGGGEB):>FGFGCGGGGEGGFFGGEGFFFFFGFFBFFCFFFFFFFFFFFFFFFFFGFFFFBFBFGEGFDCGGGGFFFGGGFFFGGGGGGGGGGGGGGGGGFCFGGD8GGGGGGGGGFGGGGGFGGGFGF9GGGGGGGFGGGGGEGGGGGGGGGGGGGGGGGGGFEAGGFCGGGGGGDGGGGGGGGGGGGGDGGGCGGGGGGGGGGGGGEGGGGGFACGGGGGGGGGGGGGGG
@EGRNA4_9
TGGGGAATATTGCACAATGGGGGAAACCCTGATGCAGCCATGCCGCGTGTGTGAAGAAGGCCTTCGGGTTGTAAAGCACTTTCAGCGAGGAGGAAAGGTTAGTAGTTAATACCTGCTAGCTGTGACGTTACTCGCAGAAGAAGCACCGGCTAACTCCGTGCCAGCAGCCGCGGTAATACGGAGGGTGCGAGCGTTAATCGGAATTACTGGGCGTAAAGCGTGCGCAGGCGGTTTGTTAAGCGAGATGTGAAAGCCCCGGGCTCAACATGGGAACACCATTTCGAACTGGAAAATTAGAGTCCTGTAGAGGGGGGTAGAAGTCCAGGTGTAGCGGTAAAATGCGTAGAGATCTGGAGGAATACCGGTGGCGAAGGCGGCCCCCTGGAAGAAGACTGACGCTCAGGTGCGAAAGCGTGGGGAGCAAACAGG
+
EFFFC@BFGDFFEGGGE@FG<CGCCEFGFGGGGGFGGFGGGCEC7C@>FCCFEFFFGGGGGGFEDFCF,B+CFADFFGGGGEDFFFEE=FFCGE<?FCFFGGFGG<AFGG9FGCFGFGGFDFFFGGGGGGG9@>@EGGGG?GAFGG,>BCECCCEBCCGG5:;C8FGG###C>B>EC#9C:BCCDEECG#E39?#CF#F##6:#:FF7:#<B?>:4#.#37#)??8@5>DEF:C@F7<69?;.<0<A69=A?D@?:D>>>67=+D0,;4,+@;+2*D91,FCFEE;A3@,+52,@7,77@5+27FFDC7@==63@,9F@8GGGGFF=>+C7EE>4,4++:+CE9,4@,A=,A8?EA<GGEFCCCCFFCB5@F:F>++77GF@<AF@@EFC,GFC7F+F6,C@6+:,FEC@,@:7C:<C969FECCCFGG
@EGRNA4_10
TGGGGAATATTGCGCAATGGGGGAAACCCTGACGCAGCAACGCCGCGTGGGTGATGAAGGTCTTCGGATTGTAAAGCCCTGTTTTCTGGGACGATAATGACGGTACCAGAGGAGGAAGCCACGGCTAACTACGTGCCAGCAGCCGCGGTAATACGTAGGTGGCGAGCGTTGTCCGGATTTACTGGGCGTAAAGGGTGCGTAGGCGGATGTTTAAGTGGGATGTGAAATCCCCGGGCTTAACCTGGGGGCTGCATTCCAAACTGGATATCTAGAGTGCAGGAGAGGAAAGCGGAATTCCTAGTGTAGCGGTGAAATGCGTAGAGATTAGGAAGAACACCAGTGGCGAAGGCGGCTTTCTGGACTGTAACTGACGCTGAGGCACGAAAGCGTGGGTAGCAAACAGG
+
GGGGGGGGGGGGGGGGGGGGGGGGGGGGGGGGGGGGGGGGGGGGGGGGGGGGGGGGGGGGGGGGGGGGGGGGGGGGGGGGGGGGGGGGGGGGGGGGGGGGGGGGGEGGGGFGGGGGGGGGGGGGGGGGGGGGGGGGGGGGGGGGGGGGGGGG#GGFFGGGGGGGGGEGGGGGGGGGEGGGFGGGGGCG==EGGGGGGGGDGGGGGGGGGFFFFGGFFFFFFFFFFFFFFFFGFFFFFDGFAFFFFGFFFFF#DFFDGGGGFFFFFACF966++=+++E=GFFF?FDECDGGGFDFFGGGFGGGGEGGGGGGGGEGDGGGGGGFGGGGGGGGGGGGGGGFCEGGGGGGFGGGGGGGGGGGGGGGGGGGGGGGGGGCGGGGGGGGGGGGGGGGDGGGGGGGGGGGG
@EGRNA4_11
TGGGGAATATTGCACAATGGAGGAAACTCTGATGCAGCGACGCCGCGTGAACGATGAAGGCTTTCGGGTCGTAAAGTTCTGTCCTAAGGGACGATAATGACGGTACCTTAGGAGGAAGCCCCGGCTAACTACGTGCCAGCAGCCGCGGTAATACGTAGGGGGCAAGCGTTGTCCGGATTTATTGGGCGTAAAGGGTGCGTAGGCGGCCTTTTAAGTCAGATGTGAAAGATCACGGCTCAACCGTGGTAAGCATTTGAAACTGAAAGGCTTGAGTTAAGGAGAGGAAAGTGGAATTCCTAGTGTAGCGGTGAAATGCGTAGATATTAGGAGGAATACCAGTGGCGAAGGCGACTTTCTGGACTTATACTGACGCTGAGGCACGAAAGCGTGGGGAGCGAACAGG
+
GGGGGGGGGGGGGGGGGGGGGGGGGGGGGGGGGGGGGGGGGGGGGGGGGGGFGGGGGGGGGGGGGGGGGGGEGGGGGGGGGGGGGGGGGGGGGGGGGGGGGGGGGGGGFGGGGGGGGGGGGGGGGGGGGFGGGGGGGGGGGGGGGGGGGGGGGGGGGGGGGGGGGGGGGGGGGGFEDGGFGGGGGGGGGGGGGGGGGGGFGGGGGGGED?FF@FGFFFGGGGGFGFGFFFGFGGFFGGGGFGGGGGGFGGGGGFGGFFGGGGEFGGGGGGGGFGGGGGGGGCGGGGFGGFDGGGGGFFGGGGGDGGGGGGGGGGGGGGGGGFGGGGGGGGGGGGGGGGGGGGGGGGGGGGGGGGGFGGGGGGGGGGGGGGGGGGGGGGGGGGGGGGGGGGGGGGGGGGGGGGG
@EGRNA4_12
TGGGGAATTTTGGACAATGGACGGAAGTCTGATCCAGCGACGCCGCGTGAAGGAAGAAGTCCTTCGGGATGTAAACTTCTGAACTTATCGAATAAAGACAACTGGGGACAGTTGGATGAAGGTAGATAAAGAAAAGCCCCGGCTAACTACGTGCCAGCAGCCGCGGTAAGACGTAGGGGGCGAGCGTTGCCCGGAATTACTGGGCGTAAAGGGGGCGTAGGCGGTCAAATAAGTCAGATGTGAAATACTACTGCTCAACGGTAGAAATGCGTTTGAAACTGTAAGACTTGAGGGTACCAAAGGTAGACGGAATTACCTGAGTAGGGGTGAAATCCGTAGATACAGGTAAGAACGCCAGTGGGGAAGCCGGTCTACTGGGGTAACCCTGACGCTGAGGCCCGAAAGCTAGGGGAGCGAACCGG
+
FECFFGGGGGGGGGGGGGGGCFGGGDGGGGFG@DEFGGGGGGGFDGGGGGGGGGGGGGGGGFGGFGGGGGGGGFDFFFFGGFGGFGGEFGCGGFGGGGGGDEGGGFGEGGGDEFGGCFGGGGGFFFGGEGFGGFFGG7FEGGGG@FCGGGGGGGGGGGGCGGGEGGGGC,9BGCBFDGGDGGGGGGGGGGGGEGGGGCGGGGGGCFGG=DGG679<D?DGGGB5855CFFGFFFF?=97B#=FFFFBFFFFBFFA#9>?>FC9FCC5C5@*GE@9,<<CFE,7CC@??997AGFGDC?EC5FGGGGGDCGDD:DCGFE@,GGFGGGFD@E8CCEGGFFGFDDCFCGFF7C7GDGFFGEF<FFGDGGGGGGEEFB,4C<<C<GFCF@GEECGGFGGGFDEFAGGGFEDGFFGGEGEFFCEGFF
@EGRNA4_13
TGGGGAATTTTGGACAATGGACGGAAGTCTGATCCAGCGACGCCGCGTGAAGGAAGAAGTCCTTCGGGATGTAAACTTCTGAACTTATCGAATAAAGACAACTGGGGACAGTTGGATGAAGGTAGATAAAGAAAAGCCCCGGCTAACTACGTGCCAGCAGCCGCGGTAAGACGTAGGGGGCGAGCGTTGCCCGGAATTACTGGGCGTAAAGGGGGCGTAGGCGGTCAAATAAGTCAGATGTGAAATACTACTGCTCAACGGTAGAAATGCGTTTGAAACTGTAAGACTTGAGGGTACCAAAGGTAGACGGAATTACCTGAGTAGGGGTGAAATCCGTAGATACAGGTAAGAACGCCAGTGGGGAAGCCGGTCTACTGGGGTAACCCTGACGCTGAGGCCCGAAAGCTAGGGGAGCGAACCGG
+
GGGGGGGGGGGGGGGGGGGGGGGGGGGGGGGGGGGGGGGGGGGGGGGGGGGGGGGGGGGGGGGGGGGGGGGGGGGGGGGGGGGGGGGGGGGGGGGGGGGGGGGGGGGGGGGGFGGFGGGGGGGGGGGGGGGGGGGGCDFGGGGGGGGGGGGGGGGGGGGGGGGGGGGGCG#GGGGGGGGGCGGGGGGGGEGGGGGG#FGFGGFGGGEG85@DBGFDGGGFFGGE<@DFFFFGFF?CEEFEEEEFFFGFCGFFBF9CF=5AGFFFGFGECEFGGGCGGGGGGGGGGGGGFGGGGGGFDGGGGGGGGGGGGGGFFGGGGGGGGGFGGGGGGGGGGGGGGGGGGGGGGGGGGGGGGGGGGGGGGGGGGGGGGGGGGGGGGGGGGGGGGGGGGGGGGGGGGGGGGGGGGGGGGGGGGGGGGGGGGG
@EGRNA4_14
TGGGGAATATTGCGCAATGGGGGAAACCCTGACGCAGCAACGCCGCGTGAGTGATGAAGGTTTTCGGATCGTAAAACTCTGTCATTAGGGACGATAATGACGGTACCTAATGAGGAAGCCACGGCTAACTACGTGCCAGCAGCCGCGGTAATACGTAGGTGGCAAGCGTTGTCCGGAATTACTGGGCGTAAAGGGGGCGTAGGCGGTCAAATAAGTCAGATGTGAAATACTACTGCTCAACGGTAGAAATGCGTTTGAAACTGTAAGACTTGAGGGTACCAAAGGTAGACGGAATTACCTGAGTAGGGGTGAAATCCGTAGATACAGGTAAGAACGCCAGTGGGGAAGCCGGTCTACTGGGGTAACCCTGACGCTGAGGCCCGAAAGCTAGGGGAGCGAACCGG
+
EDCFC7CF9EFGGEGGECFGGGGCFGGGDGGFFGGGGGGGGG7=:FG:F+CCAFFFFFFFGFGGGGEFGCFDEFGGGFGFCEGCFG9FA8AFCECCEGA,FB:FGGFDGGGGGGGGFGGCFGECGEGGGGGGGGGG7<>FFGGGEGDC1?D@EFC<CB8FG894<8EEGGGE#GG##CC8<##GE56>233AFCEDD<;?<=<FGCGCGGCGG#5F#CDECEFC6EBFF@FF9=@F5>C=FEFE:FCC<:6D9E:FFCGGF#A:C=<FD6D=,FEGGEEF=FE9FFEDADACE@9;,FGGGEE8CGGFE,ECCF>?AC,,9FAFEFEFAFEF7FFFE5B+,DCF=>>:>EFB6?CGFCGGGF<FF<<7GEFCF<9,F7CF7GGGGGF@F@F<EFGGGECCC@FA
@EGRNA4_15
TGGGGAATATTGCACAATGGGGGAAACCCTGATGCAGCAACGCCGCGTGAGTGATGAAGGCCTTCGGGTTGTAAAGCTCTGTCTTCAGGGACGATAATGACGGTACCTAATGAGGAAGCCACGGCTAACTACGTGCCAGCAGCCGCGGTAATACGTAGGTGGCAAGCGTTGTCCGGATTTACTGGGCGTAAAGAGTATGTAGGTGGGCATTTAAGTCAGATGTGAAATTCCCGGGCTTAACCTGGGAGCTGCATTTGATACTGGGTGTCTAGAGTGCAGGAGAGGAAAGTGGAATTCCTAGTGTAGCGGTGAAATGCGTAGAGATTAGGAAGAACACCAGTGGCGAAGGCGACTTTCTGGACTGTAACTGACACTGAGATACGAAAGCGTGGGTAGCAAACAGG
+
GGGGGGGGFFGFGGGGGGGGGGGGDFGGGGGGGGGGGGGGGGGGGGGGGGGGGGGGFGGGCFGGGGGGGGGGGGGFGGGGFGGGGGGGGCFGGDGCGGGGGGGGGGGGGGGGGGGGGGGGGGGGGGEGGGGGGGGGGGGGGGGGGGGGGDGGGGGGGGGGGGGGGGGGGGFGGGGGGGGGGGGGGGGGGFGGGGGGGGGGFGGGGGGGGGGGGGGGGGFGGGGGGGGGGGGGFGGFGFGGGGGGGGGGGGFGGGFFFGGFFGGGGGGGCFGGGGGGGGGGGGGFGGGFGGGGGGGGFECGGGGGGGGGGGGGGGGGGGGGGGGGDGGGGGGGGGGGGGGGGGGGGGGGGGGGGGGGGFB,GGGGGGGGGGGGGGGGGGGGGGGGGGF@C,GGGGGGDGGGGGGG
@EGRNA4_16
TGGGGAATATTGCACAATGGACGCAAGTCTGATGCAGCGACGCCGCGTGGGGGATGAAGGCTTTCGGGTTGTAAACTCCTTTCAGTACAGAAGAAGCATTTTTTGTGACGGTATGTGCAGAAGAAGCGCCGGCTAACTACGTGCCAGCAGCCGCGGTAATACGTAGGGCGCGAGCGTTGTCCGGAATTATTGGGCGTAAAGAGCTCGTAGGCGGTTTGTTGCGCCTGCTGTGAAAGACCGGGGCTTAACTTCGGGGTTGCAGTGGGTACGGGCAGACTAGAGTGTGGTAGGGGTAATTGGAATTCCTGGTGTAGCGGTGGAATGCGCAGATATCAGGAGGAACACCGATGGCGAAGGCAGGTTACTGGGCCATTACTGACGCTGAGGAGCGAAAGCGTGGGTAGCGAACAGG
+
GGGFGCGGGGGGGGGGGGGGGGGGGGGGGGGFGGGGGGGGGGECFGF@FEGGGEEDFGGGGGGF,CCEFEE:FFGGGGGGFFFGG@AFFFGGGGGGFFGG,??CFGGFGGGCFGEFGGGGGGFFGGF@EECFGEGFGGGGGGFCCCECCFCFGGGECEC#FGC<9@EG#D#DEGGGFFECGGGEC:EFFF>CCFGGBFGFG2>C>FFEFBFFFFFEFF@FF>>@DB:;<FFFFFAFBBFFFFF>>??AA49GGGGD:,7?FC68?19ACFGGGGDFDCDGFGFGGFFDFD8==DA;GFB7,@,=8E8FE=GDGGECGFEGGGGGGFECFAFFGGGGGGGF@,GGEGGGGGGCFGGGFGGFFA@<EF@@GGFAFGGGGGGGGGGGGFD:EDFGGG@@F9F8GGGGGGGEGGGG
@EGRNA4_17
TGGGGAATATTGCACAATGGGCGCAAGCCTGATGCAGCCATGCCGCGTGTATGAAGAAGGCCTTCGGGTTGTAAAGTACTTTCAGCGGGGAGGAAGGTGTTGAGGTTAATAACCTCAGCAATTGACGTTACCCGCAGAAGAAGCACCGGCTAACTCCGTGCCAGCAGCCGCGGTAATACGGAGGGTGCAAGCGTTAATCGGAATTACTGGGCGTAAAGCGCACGCAGGCGGTCTGTCAAGTCGGATGTGAAATCCCCGGGCTCAACCTGGGAACTGCATTCGAAACTGGCAGGCTAGAGTCCTGTAGAGGAGGGTAGAATTCCAGGTGTAGCGGTGAAATGCGTAGAGATCTGGAGGAATACCGGTGGCGAAGGCGGCCCCCTGGACAAAGACTGACGCTCAGGTGCGAAAGCGTGGGGAGCAAACAGG
+
FGGGGGGGFGGGGGEFGGGFGGGGGGCGGFGGFGGFGGGGGGGF:FFGGFGGGGGGGGGGGGCFGGGGECEG<AFGGFFAFFFFFGDCFGDFG@>DFCFGGGGGF<DFGGCFGGFFGGFGGFGGFGGFGGGGGGGGGGGGGFFFGGGGGGDEF8B9E7CCG7EBCECC=ECCCGEGCFC?EGGDDECEGGGFDDGECF=C5AAFGGGC:?:BDB?<5F4C:D:DF#F9>EE;CEFBFF@>FF@@>F;BFFBFAD8<BFD6;>>?<3,CCGGF?7B29675;E;@?GG@?6CFC:7FGFGC++GFA68CE=,GGFGFF@EGD@8FGGGFCGGGFFCFFCGGGGFEAFEA4,=,FF,CGGGGEGGGGGEF=GGEGFB>7B+7A<FGFFEGGFAFDGGGGF<<CFEF@:CGFFBF:B<CGFGFGGFFGDGFG
@EGRNA4_18
TGGGGAATTTTGGACAATGGACGGAAGTCTGATCCAGCGACGCCGCGTGAAGGAAGAAGTCCTTCGGGATGTAAACTTCTGAACTTATCGAATAAAGACAACTGGGGACAGTTGGATGAAGGTAGATAAAGAAAAGCCCCGGCTAACTACGTGCCAGCAGCCGCGGTAAGACGTAGGGGGCGAGCGTTGCCCGGAATTACTGGGCGTAAAGGGGGCGTAGGCGGTCAAATAAGTCAGATGTGAAATACTACTGCTCAACGGTAGAAATGCGTTTGAAACTGTAAGACTTGAGGGTACCAAAGGTAGACGGAATTACCTGAGTAGGGGTGAAATCCGTAGATACAGGTAAGAACGCCAGTGGGGAAGCCGGTCTACTGGGGTAACCCTGACGCTGAGGCCCGAAAGCTAGGGGAGCGAACCGG
+
GGGGGGGGGGGGGGGGGGGGGGGGGGGGGGGGGGGGGGGGGGGGGGGGGGGGGGGGGGGGGGGGGGGGGGGGGGGGGGGGGGGGGGGFGGGGGGGGGGFGGGGGGGGGGGG9FGGFGGGGGGFFGGGGGGGGGGGGGGGGGGGGGGGGGGGGGGGGGGGGGGGGGGGGGGGGGFFCCGGGGGGGGGGGGGGGGGGGGGGGGGGGFECGGBFFGGGGFDFGFFFEEFEFFFFFFFFFFFFFFCBFECFGFGFBBGGDGGGGGGGGGGFGDGFGGGGGFFGGGGGGGFGGGFDDGGGGFDCGGGGGGGGGGGGGGGGFGGGGGGGGF9GGGGGGGGGGGGGGGGGGGGGGGGGGGGFFGGGGGGGGGEFGGGGGGFGGGGGGGGGGGGGGGGGGGFGGGGFGGFGFGGGGGGGGGGGGGGGGGG
@EGRNA4_19
TGGGGAATTTTGGACAATGGACGGAAGTCTGACCCAGCGACGCCGCGTGAAGGAAGAAGTCCTTCGGGATGTAAACTTCTGAACTTATCGAATAAAGACAACTGGGGACAGTTGGATGAAGGTAGATAAAGAAAAGCCCCGGCTAACTACGTGCCAGCAGCCGCGGTAAGACGTAGGGGGCGAGCGTTGCCCGGAATTACTGGGCGTAAAGGGGGCGTAGGCGGTCAAATAAGTCAGATGTGAAATACTACTGCTCAACGGTAGAAATGCGTTTGAAACTGTAAGACTTGAGGGTACCAAAGGTAGACGGCATTACCTGAGTAGGGGTGAAATCCGTAGATACAGGTAAGAACGCCAGTGGGGAAGCCGGTCTACTGGGGTAACCCTGACGCTGAGGCCCGAAAGCTAGGGGAGCGAACCGG
+
CFGFGGGGGGFGEFGGGGGGGGGGGDFGGGGF,@EFFEFGGFGCGGEGGGGGGGGGGGGFGGGGGGGEFDGGGGGGGGGGGGGGGGGGGGFFFGGGGGGGGGGGGGGGGFGFGGGGGGFFGGFGGGGGGGGGGGGCFGGCFFEGGGGGGGGGGFGFGGGGGFEGGEGGEGGGGFGFGGGGGGGGGGGGEGGGEEE=FGFGFGGGGGE@EFFGGGGGGGGGGGFGBFGCGFGFFGEFF?FFFFFFFF>GFGFFFFFF>?>CFC@FADAC>DFGGGFCGGGFGGGGF@GGGGCFGE7FGDCFF>FA,GEC=,9FGGFGFFF9FGGECFCFGFC=6CGGGGGGGFCGFFFGGGGGGGGGFE<E==F4:GGGGGFF<GGGGFGGGGGFGGGGGGGFGGF@+7CGGGGF@8GGGGDGGEDGCGEGGG
@EGRNA4_20
TGGGGAATATTGCGCAATGGGGGAAACCCTGACGCAGCAACGCCGCGTGAGTGATGAAGGTTTTCGGATCGTAAAACTCTGTCATTAGGGACGATAATGACGGTACCTAATGAGGAAGCCACGGCTAACTACGTGCCAGCAGCCGCGGTAATACGTAGGTGGCAAGCGTTGTCCGGATTTACTGGGCGTAAAGAGTATGTAGGTGGGCATTTAAGTCAGATGTGAAATTCCCGGGCTTAACCTGGGAGCTGCATTTGATACTGGGTGTCTAGAGTGCAGGAGAGGAAAGTGGAATTCCTAGTGTAGCGGTGAAATGCGTAGAGATTAGGAAGAACACCAGTGGCGAAGGCGACTTTCTGGACTGTAACTGACACTGAGATACGAAAGCGTGGGTAGCAAACAGG
+
GGGGGGGGGGGGGGGGGGGGGGGGGGGGGGGGEFGGGGGGGGGGGGGGGGGGGGGGGGGGGGGGGGGGGGGGGGGGGGGGGGGGGGGGGGGGGGGGGGGGGGGGGGGGGGGGGGGGGGGGGGGGGGGGGGGGGGGGGGGGGGGGGGGGGGGGGGGGGGGGGGGGGGGGGGGGGFECGGGGGGGGGGGDEFGFFFFEGEFF@FGFGGGGGGGFGFFFFEFD;FFAFFGFGFGGFGGFGFGFFGGGGGFGFGFGGFGGGGGGFFGGGGGFGGGGGFGGGGGGGFFEFAGGGGGGGGGGGGGGGGGGGGGGGGGGGGGGGGGGGGGGGGGGGGGGGGGGGGGGGGGGGGGGGGGGGGGGGGGGGGGGGGGGGGGGGGGGGGGGGGGGGGGGGGGGGGGGGGGGGGGG
@EGRNA4_21
TGGGGAATATTGCGCAATGGGGGAAACCCTGACGCAGCAACGCCGCGTGAGTGATGAAGGTTTTCGGATCGTAAAACTCTGTCTTTGGGGACGATAATGACGGTACCCAAGGAGGAAGCCACGGCTAACTACGTGCCAGCAGCCGCGGTAATACGTAGGTGGCAAGCGTTGTCCGGATTTACTGGGCGTAAAGAGTATGTAGGTGGGCATTTAAGTCAGATGTGAAATTCCCGGGCTTAACCTGGGAGCTGCATTTGATACTGGGTGTCTAGAGTGCAGGAGAGGAAAGTGGGATTCCTAGTGTAGCGGTGAAATGCGTAGAGATTAGGAAGAACACCAGTGGCGAAGGCGACTTTCTGGACTTATACTGACGCTGAGGCACGAAAGCGTGGGGAGCGAACAGG
+
GGGGCFGGGGGGGGGGGGGGGGGGGGGGGGGGGGGGGGGGGGGGGGGGGGGGGGGGGGGGGGGGGGGGGGGGGGGGGGGGGGGGGGGGGGGGGGGGEFGGGGGEGGGGGGGGGGGGGGGGGGGGGGGGGGGGGGGGGGGGGGGGFEGGGGGGGGGGFGGGGGGGCG#GGGEGGGGCEEEGGGGGGGGGGEGEFEEGCFGGGGGGGEGGGDFGGEFGFFFGGFFECC?FGFGFFFFFFFFFFGGGFFFFFGGFFGDFFCFFFFFFDBGD7FDGGGFGGGGGFFGGGGGGGGGGGGE8CGGGGGGGGGEGFGFGGGGGGGGGGGGGFGGGGGGGGGGGGGGGGGGGGFGGGGGGF8GFGGGGFFGGGGGGGGGGGGGGGGGFGGGGGGGGGGGGGGEGGGGGGGGG
@EGRNA4_22
TGGGGAATATTGCACAATGGACGCAAGTCTGATGCAGCGACGCCGCGTGGGGGATGAAGGCTTTCGGGTTGTAAACTCCTTTCAGTACAGAAGAAGCATTTTTTGTGACGGTATGTGCAGAAGAAGCGCCGGCTAACTACGTGCCAGCAGCCGCGGTAATACGTAGGGCGCGAGCGTTGTCCGGAATTATTGGGCGTAAAGAGCTCGTAGGCGGTTTGTTGCGCCTGCTGTGAAAGACCGGGGCTTAACTTCGGGGTTGCAGTGGGTACGGGCAGACTAGAGTGTGGTAGGGGTAATTGGAATTCCTGGTGTAGCGGTGGAATGCGCAGATATCAGGAGGAACACCGATGGCGAAGGCAGGTTACTGGGCCATTACTGACGCTGAGGAGCGAAAGCGTGGGTAGCGAACAGG
+
GGGGGGGGFGGFGGGGGGGGGGGGGGGGGGGGGFGGGGGGGGGGGGGGGGGGGGGGGGGGGGGGGGGGGGGGGGGGGGGGGGGGGGGGGGGGGGGGGGGGGGGGGGGGGGGGGGGGGGGGGGGGGGGGGGGGGGDGGGGGGGFGGGGGGGGGG#GGGGGGGGGGGGG##GGC#GGGGGG#GGGGGEGGGGG;FFGGGGGGGGGCGFGGGCGGGGGFGGGG:G<5<>DFGFG@CFFFGF>FFFF#GFFGFFFGGGGGFGFCGGFFGDGGGGGGGGFGGGGGFFGGGGGGGGGGF8GGFGGGGGGG>GFFGEGGGGGGGGGGGGGGGFGGGGGGFGGGFFGGGGGGGGGGGGGGGGGGGGGGGGCGGEGGGGGGGGGGGFCGGGGGGGGGGGGGGGGGGGGGGGGGGGGGGGGG
@EGRNA4_23
TGGGGAATATTGCACAATGGAGGAAACTCTGATGCAGCGACGCCGCGTGAACGATGAAGGCTTTCGGGTCGTAAAGTTCTGTCCTAAGGGACGATAATGACGGTACCTTAGGAGGAAGCCCCGGCTAACTACGTGCCAGCAGCCGCGGTAATACGTAGGGGGCGAGCGTTGTCCGGAATTATTGGGCGTAAAGGGTGCGTAGGCGGCCTTGTAAGTCAGATGTGAAAGATCACGGCTTAACTGTGGTAAGCATTTGAAACTGCAGGGCTTGAGTACAGGAGAGGAGAGTGGAATTCCTAGTGTAGCGGTGAAATGCGTAGATATTAGGAGGAATACCAGTGGCGAAGGCGACTCTCTGGACTGTAACTGACGCTGAGGCACGAAAGCGTGGGGAGCAAACAGG
+
GGGGGGGGGGGGGGGGG9FGFGGGGGGGGGGGGGGGGGGGGGGGGGGGGGGGGGGGGGGGGGGGGGGGGGGGGGGGGGGGGGGGGGGGGGGGGGGGGGGGGGGGGGG,CFGGGGGGGGGGGGGGGGGFGGGGGGGGGGGGGGGGDGGGGGGGGGGGGGGGGGGGGGGGGGG#GGGGEDG;FFGGGGGGGGGGGGGGGGGGGGGGGGGGGGGGEFGGGGGGGGDGGFGGGFFFGGGGGGGGGGGFGGGGGGGGGGGGGGGGGGGGFGGFGGFGGDGGGGGGGGGGFFGGGGGGE9GGFF9FGGGGGGGGFGGGGGGGGGGGGGGGGFGGGGGGGGFGGGGGGGGGGGGGGGGGGGDGGGGGGGGGGGGGGGGGGGGGGGFGCE8GGGGGGGF;,GGGGGGGGGG
@EGRNA4_24
TGGGGAATTTTGGACAATGGACGGAAGTCTGATCCAGCGACGCCGCGTGAAGGAAGAAGTCCTTCGGGATGTAAACTTCTGAACTTATCGAATAAAGACAACTGGGGACAGTTGGATGAAGGTAGATAAAGAAAAGCCCCGGCTAACTACGTGCCAGCAGCCGCGGTAAGACGTAGGGGGCGAGCGTTGCCCGGAATTACTGGGCGTAAAGGGGGCGTAGGCGGTCAAATAAGTCAGATGTGAAATACTACTGCTCAACGGTAGAAATGCGTTTGAAACTGTAAGACTTGAGGGTACCAAAGGTAGACGGAATTACCTGAGTAGGGGTGAAATCCGTAGATACAGGTAAGAACGCCAGTGGGGAAGCCGGTCTACTGGGGTAACCCTGACGCTGAGGCCCGAAAGCTAGGGGAGCGAACCGG
+
GGGGGGGGGGGGGGGGGGGGGGGGGGGGGGGGGGGGGGGGGGGGGGGGGGGGGGGGGGGGGGGGGGGGEGGGGGGGGGGGG9FCFGGGGGGGGGGGGGGGGGGGGGGGGGGFGGGGFF8FGGGGGGFFGGGGGGGGGGDEFEGCEGGGGGGFCFCFGGGGGFG#GDGGGGGDG##E?EEGG#CEGGGGGGGGGG@GGGGECGG?DC?;7##FCD@CB?DDEGFFE5?87=7??9=FFCFFC<:F?#AFFCA;CF999DDGGGE9FE93**?@<+3+GGGGGFFC=@9E?FFCFDFFD8=F8GGFED@@9EE>FFD8FACFGGGEGEGFAE+@+GFGFCFCFEGGFEAFGEGFEGGGGGFGGGGGFF=EGGGGFGEDGGGGGGGGGGGGGGGFGFGGFGFGGGFGGCGGGGGGEGDEGFGGGG
@EGRNA4_25
TGGGGAATTTTGGACAATGGACGGAAGTCTGATCCAGCGACGCCGCGTGAAGGAAGAAGTCCTTCGGGATGTAAACTTCTGAACTTATCGAATAAAGACAACTGGGGACAGTTGGATGAAGGTAGATAAAGAAAAGCCCCGGCTAACTACGTGCCAGCAGCCGCGGTAAGACGTAGGGGGCGAGCGTTGCCCGGAATTACTGGGCGTAAAGGGGGCGTAGGCGGTCAAATAAGTCAGATGTGAAATACTACTGCTCAACGGTAGAAATGCGTTTGAAACTGTAAGACTTGAGGGTACCAAAGGTAGACGGAATTACCTGAGTAGGGGTGAAATCCGTAGATACAGGTAAGAACGCCAGTGGGGAAGCCGGTCTACTGGAGTAACCCTGACGCTGAGGCCCGAAAGCTAGGGGAGCGAACCGG
+
GGFF7CEGFFGF7@FGGGGGGGGGCFGFFFGGFGGGGGGGGGGGGGGGGGEDGGGG?FGGGGGGGGGE@FGGGGGGAGGFFF,EFAFGGGCFFGGFFFGGGFGFGFG:>DDFFGG@<33,C>6@<BE<FFCC7CGFDFGGEFGEGGGCGGGGGF@F8EFDFGGGD:#GG6B#GF5C=;,=CCCEGGGGGC9CGGG:9>:CFGC74573;@C4DBD<B#B9CBBCC@4?F#F>FFFFFFF##B*<<=>FCFFEAF#FC@?2,54>C>DGDDGFCCFEC<:7GFFGGGE6GF?==D?1,,=,D=@AGGFDD9GGGGFCFCFBED===>@GGFGFBF:AGGDFDFEE,FF<??@?+,8FGF,F=,<:+F@GGGGDCFFF<,,F,8C,,86@CFE@FE@+++@:EC,GDF@<DGGF::@B7+@@FF
@EGRNA4_26
TGGGGAATATTGCACAATGGAGGAAACTCTGATGCAGCGACGCCGCGTGAACGATGAAGGCTTTCGGGTCGTAAAGTTCTGTCCTAAGGGACGATAATGACGGTACCTTAGGAGGAAGCCCCGGCTAACTACGTGCCAGCAGCCGCGGTAATACGTAGGGGGCAAGCGTTGTCCGGATTTATTGGGCGTAAAGGGTGCGTAGGCGGCCTTTTAAGTCAGATGTGAAAGATCACGGCTCAACCGTGGTAAGCATTTGAAACTGAAAGGCTTGAGTTAAGGCGAGGAAAGTGGAATTCCTAGTGTAGCGGTGAAATGCGTAGATATTAGGAGGAATACCAGTGGCGAAGGCGACTTTCTGGACTTATACTGACGCTGAGGCACGAAAGCGTGGGGAGCGAACAGG
+
GGGGGFGG6EFGGGGGGGGGGGGGGGGGGGGGGGGGGGGGGGGGGGGGGGGGGGGGGGGGGGGGGGGGGGGGGGGGGGGGGGGGGGGGGGGGGGGGGGGGGGGGGGGGGGGGGGGGGGGGGGGGGGGGGGGGGGGGGGGGGGGGGGGGGGGGGGGBFGGGGGGGGGGGEEGGGGGG9CEGGGGGGGGGGGGGGGGGGGGGG#GGGGGGG#GGGGGGGGGFFGGGGGGGGGGFGGGGDGGGGGGFFGGGFGFGFFGGGGGGGGGGGGGGGGGGGGFGD?8)FGGGGGGGGGGGGGGGGGFGGGGGGDGGGGGGGGGGGGGGGGFAFGGGGGGGGGGGGGGGGGGGGGGGGGGGGGGGGGGGGGGGGGGGGGGGGGGGGGGGGGGGGGGGFGGGGGGGGGGGGGG
@EGRNA4_27
TGGGGAATTTTGGACAATGGACGGAAGTCTGATCCAGCGACGCCGCGTGAAGGAAGAAGTCCTTCGGGATGTAAACTTCTGAACTTATCGAATAAAGACAACTGGGGACAGTTGGATGAAGGTAGATAAAGAAAAGCCCCGGCTAACTACGTGCCAGCAGCCGCGGTAAGACGTAGGGGGCGAGCGTTGCCCGGAATTACTGGGCGTAAAGGGGGCGTAGGCGGTCAAATAAGTCAGATGTGAAATACTACTGCTCAACGGTAGAAATGCGTTTGAAACTGTAAGACTTGAGGGTACCAAAGGTAGACGGAATTATCTGAGTAGGGGTGAAATCCGCAGATACAGGTAAGAACGCCAGTGGGGAAGCCGGTCTACTGGGGTAACCCTGACGCTGAGGCCCGAAAGCTAGGGGAGCGAACCGG
+
FGGGGGEFGCFECFGGGFGGGGGGEDFGGGGGGGGCGGGGGGGGGGGGGGCFGGGFGGGGFFFGDGGGGGGGGGGGGGDGEDDGGGGGGGGGGFGG-EFGGGGFGFGCFGGGGGGGFG8FGGGGGGGCCFGGGGGGGGGGGGGGGGGGGGGGECGGGGGFFGGGGG##GGD@EGFGGGGGGDGEEEGGGGGGGGGG#GGGGGFDCGG3;CGGDFGGGF#4>FGGDFFFFFGFGFEFFFGFFFFFFAFFFC?GFF?<FF#FGGGGCFGGD7GFGFGFGFGGGGFGFCGGGGGGGGGGGGCGGGGFEGGGGGGFFF@,@FB9GGGEFGGGGFCEC:C?,GGGFGGGGFGGGGEGGGGGGGGGGGGGDGGGGGGGGGFDGGGGCCGGGGGGGGFGGGGGEECDGGGGGCGGGGGGEGGGGGGGFE
@EGRNA4_28
TGGGGAATTTTGGACAATGGACGGAAGTCTGATCCAGCGACGCCGCGTGAAGGAAGAAGTCCTTCGGGATGTAAACTTCTGAACTTATCGAATAAAGACAACTGGGGACAGTTGGATGAAGGTAGATAAAGAAAAGCCCCGGCTAACTACGTGCCAGCAGCCGCGGTAAGACGTAGTGGGCGAGCGTTGCCCGGAATTACTGGGCGTAAAGGGGGCGTAGGCGGTCAAATAAGTCAGATGTGAAATACTACTGCTCAACGGTAGAAATGCGTTTGAAACTGTAAGACTTGAGGGTACCAAAGGTAGACGGAATTACCTGAGTAGGGGTGAAATCCGTAGATACAGGTAAGAACGCCAGTGGGGAAGCCGGTCTACTGGGGTAACCCTGACGCTGAGGCCCGAAAGCTAGGGGAGCGAACCGG
+
GGGGGGGGGGFGGGGGGGGGGGGGGGGGGGGGGGGFGGGGGGGGGGGGGGGGGGGGGGGGGGGGGGGGGGGGGGGGGGGGAFGGGGGGGGGGGGGGGGGGGGGGGGGGGGGGGGGGGGGGGGFGGGGGGGGGGGGGGFFGGGGEEGGGDGGGGGGGFFGGFGGGGGGE=;GGGFGGGGGFGGEGE#EGGGGFGCEGFGGGGGFGGGEFGGFFFGGFFFGFGFFD??EB?FFFFFFF#FFFFFEFFFFFFCFFGFFFCFDGGDGGGFGDEE:CGFGGFGCGGFGGFGE=+6GFFFCE?D?EC@8CFF@FGGGFGDF@8GFDFCGGGGGFE=?7ECGGGGGGFGGGGGFGGG@EFF8GGGEGGGGEEGFCFGGGGGGGGGGFFGEGGFCGGGGGFGGGGEFCGFGGDFGGGGGGGGEGGGEGFF
@EGRNA4_29
TGGGGAATATTGCGCAATGGAGGAAACTCTGACGCAGCAACGCCGCGTGAGTGATGAAGGTCTTCGGATTGTAAAGCTCTGTCTTATGGGAAGATAATGACGGTACCATAGGAGGAAGCCACGGCTAACTACGTGCCAGCAGCCGCGGTAATACGTAGGTGGCAAGCGTTGTCCGGATTTACTGGGCGTAAAGGATGCGTAGGCGGATATTTAAGTGATGTGTGAAATACCCGAGCTCAACTTGGGTGCTGCATGTCAAACTGGATATCTAGAGTGCAGGAGAGGAAAGCGGAATTCCTAGTGTAGCGGTGAAATGCGTAGAGATTAGGAAGAACACCAGTGGCGAAGGCGACTTTCTGGACTGTAACTGACACTGAGGCACGAAAGCGTGGGGAGCAAACAGG
+
GGGGGGGGGGGGGGGGGGGGGGGGGGGGGGGGGGGGGGGGGGGGGGGGGGGGGGGGGGGGGGGGGGGGGGGGGGGGGGGGGGGGFGGFGGGGGGGGGGGGGGGGGGGGGGGGGGGGGGGGGGGGGGGGGGGGGGGGGGGGGGGG#GGGEGGGGGGEGGGGGGGGGGGGGFGFGGGGDEEGGGGGGGGGCEGGGGGDFGGGGGGGG#GGGGFGFGFGGFFFFFFFGFGGFFGGFFFGFFGGGFCDGFFFFFFFGGGGGGGGGGGGGGFGGGGGGGGGGGGFGGGGGGEEGFGGGGFGGGGFGGGGGGGGGGGGGGGGGGGGGGGGGGGGGGGGGFGGGGGGGGGGGGGGGGGGGGGGGGGGGGGGGGGGGGGGGGGGGGGGGGGGGGGGGGGGGGGGGGGGGGGG
@EGRNA4_30
TGGGGAATTTTGGACAATGGACGGAAGTCTGATCCAGCGACGCCGCGTGAAGGAAGAAGTCCTTCGGGATGTAAACTTCTGAACTTATCGAATAAAGACAACTGGGGACAGTTGGATGAAGGTAGATAAAGAAAAGCCCCGGCTAACTACGTGCCAGCAGCCGCGGTAAGACGTAGGGGGCGAGCGTTGCCCGGAATTACTGGGCGTAAAGGGGGCGTAGGCGGTCAAATAAGTCAGATGTGAAATACTACTGCTCAACGGTAGAAATGCGTTTGAAACTGTAAGACTTGAGGGTACCAAAGGTAGACGGAATTACCTGAGTAGGGGTGAAATCCGTAGATACAGGTAAGAACGCCAGTGGGGAAGCCGGTCTACTGGGGTAACCCTGACGCTGAGGCCCGAAAGCTAGGGGAGCGAACCGG
+
FFGGGGGGGDGGGGFGGGGGGGGG7CFGGGCGFFGGGGGGGEDEFGGGGG=FFGGGGGGGGGGGGGGGEGGGGGGGGGGGGGFGGGGGGGGGGGGGGGGGGGGG@FFEEGEFGCCFGGCFCGFGGGGGGFGGGGGFGFFGGGGGGFCFGEEFCGFGCCFGCBEGGDGGEGG#E#FGGGGDEGDCEGEEGGG#GG5C#GCD:FEFGG:ED2:@FGGGGGGF>DDF#EEFFFFCCB#7@78A:6@BAFFFFGFF?F?>D@5GGGGGFFF9*9,F7FAGGFFDACCCBE7??9=+FC@0=62AFGFDFF?GGFE;,,6,=68F@DCECF@=FFCF7GGGFGFFGF9GGGGFGEEGEE8GGGGGGGFF7DGGGGGFCFEGGFEGFFFF<7GGGGGGFFEFF:DGGGEE<AFFCCGGGDGGFCEEGG
@EGRNA4_31
TGGGGAATATTGCACAATGGGGGAAACCCTGATGCAGCCATGCCGCGTGTGTGAAGAAGGCCTTCGGGTTGTAAAGCACTTTCAGCGAGGAGGAAAGGTTAGTAGTTAATACCTGCTAGCTGTGACGTTACTCGCAGAAGAAGCACCGGCTAACTCCGTGCCAGCAGCCGCGGTAATACGGAGGGTGCGAGCGTTAATCGGAATTACTGGGCGTAAAGCGTGCGCAGGCGGTTTGTTAAGCGAGATGTGAAAGCCCCGGGCTCAACCTGGGAACCGCATTTCGAACTGGCAAACTAGAGTCTTGTAGAGGGGGGTAGAATTCCAGGTGTAGCGGTGAAATGCGTAGAGATCTGGAGGAATACCGGTGGCGAAGGCGGCCCCCTGGACAAAGACTGACGCTCAGGCACGAAAGCGTGGGGAGCGAACCGG
+
GGGGGGGGGGGGGGGGGGGGGGGGGGFGGGGGGGGGGGGGGGGGGGGGGGGGGGGGGGGGGGGGGGGGGGGGGGGGGGGGGGGGGGGGGGGGGGGGGGGGGGGGGGGGGGGGGGGGGGGGGGGGGGGGGGGGGGGGGGGGGGGGGGGGGGGGGGGGGGGGGGGGGGGGGGGGGGGGGGGGGGGGGGGGG#GGGDEGGGFGGFCFGGGGGGFFFDGFFFFFEFFFFFFFFFFDB>FFFFFFFF6@EFFFAEBFBFFGGFFGFGGGGGGGGGGGDCGGGGGGGGGGGGGGGGGGGGGGGFGGGFGGGGGGGGGGGGGGGGGGGGGGGGGGGGGGGGGGGGGGGGGGGGGGFGGGGGFGGFGGGGGGGGGGGGGGGGGGGGGGGGGGGGGGGGGGGGGGGGGGGGGGGGGGGGGGGGGGGGGGGGGGGGGGG
@EGRNA4_32
TGGGGAATATTGCGCAATGGGGGAAACCCTGACGCAGCAACGCCGCGTGAGTGATGAAGGTTTTCGGATCGTAAAACTCTGTCTTTGGGGACGATAATGACGGTACCCAAGGAGGAAGCCACGGCTAACTACGTGCCAGCAGCCGCGGTAATACGTAGGTGGCAAGCGTTGTCCGGATTTACTGGGCGTAAAGAGTATGTAGGTGGGCATTTAAGTCAGATGTGAAATTCCCGGGCTTAACCTGGGAGCTGCATTTGATACTGGGTGTCTAGAGTGCAGGAGAGGAAAGTGGAATTCCTAGTGTAGCGGTGAAATGCGTAGAGATTAGGAAGAACACCAGTGGCGAAGGCGACTTTCTGGACTGTAACTGACACTGAGATACGAAAGCGTGGGTAGCAAACAGG
+
GGGGGGGGGGGGGGGGGGGGGGGGGGGGGGGGGGGGGGGGGGGGGGGGGGGGGGGGGGGGGGGGGGGGGGGGGGGGGGGGGGGGGGGGGGGGGGGGGGGGGGGGGGGGGGGGGGGGGGGGGGGGGGGGGGGGGGGGGGGGGGGDCGGGDEGGGGGFFGGGGGGGGGGGGGGGGGGGGGGGFGGGGGGGGDDGGFFEFFFFGGGGGGGFFFFFFFFFFFFFFFFFFFFFFFFFFFGFFGFFGGGGGGFGGFGGGGGFFFFGFCGFGGGGGGGGGGGGGGGGGGFFGGGGGGGGGGGGGGGGGGGGGGGGGGGGGGGGGGFGGFGGGGGGGFGGGGGGFEGF>GGGGGGGGGGGGGGGGGGGGGGGGGGGGGGGGGGGGGGGGGGGGGGGGGGGGGGGGGGGGGGG
@EGRNA4_33
TGGGGAATATTGCACAATGGGCGCAAGCCTGATGCAGCCATGCCGCGTGTATGAAGAAGGCCTTCGGGTTGTAAAGTACTTTCAGTAGGGAGGAAGGTGGTTAAGTTAATACCTTAATCATTTGACGTTACCTACAGAAGAAGCACCGGCTAACTCCGTGCCAGCAGCCGCGGTAATACGGAGGGTGCAAGCGTTAATCGGAATTACTGGGCGTAAAGCGCATGCAGGTGGTTTGTTAAGTCAGATGTGAAAGCCCTGGGCTCAACCTAGGAATCGCATTTGAAACTGACAAGCTAGAGTACTGTAGAGGGGGGTAGAATTTCAGGTGTAGCGGTGAAATGCGTAGAGATCTGAAGGAATACCGGTGGCGAAGGCGGCCCCCTGGACAGATACTGACACTCAGATGCGAAAGCGTGGGGAGCAAACAGG
+
FGGGGGGGGGGGGGGGGGGGGFGGGGGGGGGGGGGGGGGGGGGGGGGDGGGGGGGGGGGGGGGGGGGGFGGGGGGGGGGGGGGGGGGGGGGGGGGGGGGGGGGGGGGGGGGGGGGGGGGGGGGGGGGEGGGGGGGGGFGGGGGGGFGGGGGGGFGGGGGGGGGGGGGGGGGGGGGGGGGGGCEGGGGGGGGGGFGDGGGGGGGGFFGGGGG@GFGFFGFFFFFFFFFFFFF>FFFFFFFFFFFFFFFFFFFFFFGGFGFGFGGGGGGGGGGGFGGGGFGGGGCGGGGGGGFFGGGGGGGGFGGGGGGGGGGGGFGGGFGGGGGGGGGGGDGGGGGGGGGGGGGGGGGGGGGGGGGGGGGEGGGGGGGGGGGGGGGGGGGGGGGGGGGFGGGGGGGGGGGGGGGGGGGGGGGGDGGGGGGGGGFGFGGGG
@EGRNA4_34
TGGGGAATTTTGGACAATGGACGGAAGTCTGATCCAGCGACGCCGCGTGAAGGAAGAAGTCCTTCGGGATGTAAACTTCTGAACTTATCGAATAAAGACAACTGGGGACAGTTGGATGAAGGTAGATAAAGAAAAGCCCCGGCTAACTACGTGCCAGCAGCCGCGGTAAGACGTAGGGGGCGAGCGTTGCCCGGAATTACTGGGCGTAAAGGGGGCGTAGGCGGTCAAATAAGTCAGATGTGAAATACTACTGCTCAACGGTAGAAATGCGTTTGAAACTGTAAGACTTGAGGGTACCAAAGGTAGACGGAATTACCTGAGTAGGGGTGAAATCCGTAGATACAGGTAAGAACGCCAGTGGGGAAGCCGGTCTACTGGGGTAACCCTGACGCTGAGGCCCGAAAGCTAGGGGAGCGAACCGG
+
FGGGGGGFCGGGGGGGGGGGGGGGDGGGGGGGGGGFFGEGGGGGGGGGGGGGGGGGGGGFGGGGGGGGEGGGFFGGGGGGGDFGGFGGGGGGGGGGGGGGGGFGCGGDGGGD9DFGGGGGFGG,6DFFGGGGGGGGCFGGGGGGGGGGGFGGGGGGGGGGGGGGGGGGGGCCE>FGGGGGGEGGGGGGGCFFGEGGCFFGG#GGCECGDFC>DGDCDFFGCCGFCBEFGFCFFEGFFAFGFFEFFFGGCFFFFFFAFFGFFGGGGFGGD>C:GGGFCE6GGGGGGGDGFGGFFFGGFGFGFFGF?GGGFFFE,GGFGGGGGGGEFGGGGGGEGGGGFFGFFAGGGGGFGGEGGGGGGGGGFDGGGGGGGGGGGGEGCDGGFFEGGGGGGGGGGGGGGGDGGGGGGGGGGGGGDGGEGGGGGG
@EGRNA4_35
TGGGGAATATTGCACAATGGAGGAAACTCTGATGCAGCGACTCCGCGTGAGCGATGAAGGTTTTCGGATCGTAAAGCTCTGTCCTAAGGGAAGATAATGACGGTACCTTAGGAGGAAGCCCCGGCTAACTACGTGCCCGCAGCCGCGGTAATACGGAGGGGGTGAGCGTTGCCCGGAATTACTGGGCGTAAAGGGGGCGTAGGCGGTCAAATAAGTCAGATGTGAAATACTACTGCTCAACGGTAGAAATGCGTTTGAAACTGTAAGACTTGAGGGTACCAAAGGTAGACGGAATTACCTGAGTACGGGTGAAATCAGTAGATACCGGTAAGAACGCCAGTGGGGAAGCCGGTCTACTGGGGTAACCCTGACGCTGAGGCCCGAAAGCTAGGGGAGCTAACCGG
+
GFGFGGGCGGGCFEFGEFCGGGGGGGGG@FGGGGGGGGGGD@CGGGGGGGECEGGGG?EDC?FGGCFCG78=FFGEFFGDEFCFFAFGGGGGGGCGGGGFEEEEFG9F?FFG,=FFGDDFFEFGGGGGGGGGGGG<DFCFGFGGGGGGGGGCCGG**=FC7:*3:5ECEEGGFCEDG6#EEGC#E#5:3?EGCB@;9DCDFEDFGG1:A=F#FGG##D>*8:*+:+9FFFCFGFDFCFGGFDC#8CEFFFCGFFFEGGGFFFFGGFGCGF?8=+FC26,==?63,CGF===66,,F;E=EDE@66+6AGGEGDFFE,EE9GGF@3+F<EA4@+87FBAD=<<8FF@F7F+F9GFFEB6:,FFFCEE,,EEF:8ECEFCCFCGGGFE;,<FF@FEEFC7F@CF6<
@EGRNA4_36
TGGGGAATTTTGGACAATGGACGGAAGTCTGATCCAGCGACGCCGCGTGAAGGAAGAAGTCCTTCGGGATGTAAACTTCTGAACTTATCGAATAAAGACAACTGGGGACAGTTGGATGAAGGTAGATAAAGAAAAGCCCCGGCTAACTACGTGCCAGCAGCCGCGGTAAGACGTAGGGGGCGAGCGTTGCCCGGAATTACTGGGCGTAAAGGGGGCGTAGGCGGTCAAATAAGTCAGATGTGAAATACTACTGCTCAACGGTAGAAATGCGTTTGAAACTGTAAGACTTGAGGGTACCAAAGGTAGACGGAATTACCTGAGTAGGGGTGAAATCCGTAGATACAGGTAAGAACGCCATTGGGGAAGCCGGTCTACTGGGGTAACCCTGACGCTGAGGCCCGAAAGCTAGGGGAGCGAACCGG
+
GGGGGGGGGGGGGGGGGGGGGFGCFGFGGDEGEDFGCFGGGGGGGGGGGDGGEFGFGGGGGGGGGGGGGGGGGGCFGGGGGGFGGGGFGGGFCFFFGFGGGGFDGGGGGGGGFGGGGGGFED@DDFGGGGF,@FCBFFFGG@FCEFGGGGCGGGGGFGGGGGEGGFDC#FG#GG7>BECEGG#GEEG#GGGGGG86:C:<CCEGGGE<CGGCC>C#C:5@C4E:@4FECFFCCDC#EEE@GFEFFFF?FFGFFF9*<6CD>GFFFDGGBE<@,ACD=@,C;GGGFD,A+D6FFCGGE=DCED=EFD=8FCGFCDDF=9FGGFGDGGGGGGF=+8CGGED9GGGFFEAFCGDGGFCFC,GGGECFC7=7GGE<GGGEGGFGFF<C8F:GFEFC@<DEF:7DFGGGFEFGGGGGGDF@FCFEGG
@EGRNA4_37
TGGGGAATTTTGGACAATGGACGGAAGTCTGATCCAGCGACGCCGCGTGAAGGAAGAAGTCCTTCGGGATTTAAACTTCTGAACTTATCGAATAAAGACAACTGGGGACAGTTGGATGAAGGTAGATAAAGAAAAGCCCCGGCTAACTACGTGCCAGCAGCCGCGGTAAGACGTAGGGGGCGAGCGTTGCCCGGAATTACTGGGCGTAAAGGGGGCGTAGGCGGTCAAATAAGTCAGATGTGAAATACTACTGCTCAACGGTAGAAATGCGTTTGTAACTGTAAGACTTCAGGGTACCAAAGGTAGATGGAATTACCTGAGTACGGGTGAAATCCGTAGATACAGGTAAGAACGCCAGTGGGGAAGCCGGTCTACTGGGGTAACCCTGACGCTGAGGCCCGAAAGCTAGGGGAGCGAACCGG
+
GFGGGGGGGCGGGGGGGGGGDFGGGEGGGGGGFGGGGGFEGGGGGGGGEGGGGGGFGGEFDGGGGGGGCG8EFFGGGFGGGGGGGGGFGGGFGGGGGGGGG<FFGGGEEGGDFGGGGGCGFGGGGCFFGGGAFFFGGGGG@FGG-63@FGGEGFEGGGGGGG0=:EGGCFF#GGGG#GGGGGGGDGGGGDFGGGGEFFC#GFFCFGGD@CGGGGGGGG#>BCEGEEDFCFE>@FDFFFCFAFB=C?@DFFFFFFBBDDC@B>#FCFGGGC96GC;7FFGGGGGGDCF@)*FFDFD=8DFCF8GGGFC+FGGFFGFDDCF@@46*FGGFE==CF7GGGGGGFC5,,GGGGGCC@F?,GGGFGGGGFEGGGFGGGGGCGFCDFDE8CGGGGFCFFFGFC>DEGGGGGFGECGGGGGGGFCCEGG
@EGRNA4_38
TGGGGAATATTGCGCAATGGGGGAAACCCTGACGCAGCAACGCCGCGTGGGTGATGAAGGTCTTCGGATTGTAAAGCCCTGTTTTCTGGGACGATAATGACGGTACCAGAGGAGGAAGCCACGGCTAACTACGTGCCAGCAGCCGCGGTAATACGTAGGTGGCGAGCGTTGTCCGGATTTACTGGGCGTAAAGGGTGCGTAGGCGGATGTTTAAGTGGGATGTGAAATCCCCGGGCTTAACCTGGGGGCTGCATTCCAAACTGGATATCTAGAGTGCAGGAGAGGAAAGCGGAATTCCTAGTGTAGCGGTGAAATGCGTAGAGATTAGGAAGAACACCAGTGGCGAAGGCGGCTTTCTGGACTGTAACTGACGCTGAGGCACGAAAGCGTGGGTAGCAAACAGG
+
GGGGGGGGGGAFGGGGGGGGGGGGGGGGGGGGGGGGGGGGGGGGGGGGGGGGGGGGEGGGGGGGGGGGGGGGGGGGGGGGGGGGGGGGGGGFGGGFGGGFCEGFGGGGGFGFFCBFCFGGGGGGGGGGGGGFDCFGGGFGCFG,C#ECC>EGGGGGGGGGGGFECE>GGGGGFG88<CCFGGGG>4CEGGDGGFGGDGGCDGGGDEGGGG#FFGGFFFFEDDGFGFG#FFFFFCGB@GGGGGGGGEGGBFFFBFGFGFGGGGGGGGGGFAFE?;8GGGFGGGGGGGEDGGFFGGGGGGGGGGGGEGGGGGGGGGGGGGGGGGGGCGGGGGGGGGGGGGGGGGGGGGGGGGGFDGGGGDGGGGGGGGGGGGGGGFGGGGFDGGGGGGGFFCB;GGGGGGGGGGGG
@EGRNA4_39
TGGGGAATTTTGGACAATGGACGGAAGTCTGATCCAGCGACGCCGCGTGAAGGAAGAAGTCCTTCGGGATGTAAACTTCTGAACTTATCGAATAAAGACAACTGGGGACAGTTGGATGAAGGTAGATAAAGAAAAGCCCCGGCTAACTACGTGCCAGCAGCCGCGGTAAGACGTAGGGGGCGAGCGTTGTCCGGAATTATTGGGCGTAAAGGGTGCGTAGGCGGCCTTGTAAGTCAGATGTGAAAGATCACGGCTTAACTGTGGTAAGCATTTGAAACTGCAGGGCTTGAGTACAGGAGAGGAGAGTGGAATTCCTAGTGTAGCGGTGAAATGCGTAGATATTAGGAGGAATACCACTGGCGAAGGCGACTCTCTGGACTGTAACTGACGCTGAGGCACGAAAGCGTGGGGAGCAAACAGG
+
CFFGGGGGGGGGGGGGGCGGGGGGGGGFDEFGGGGGGGGGGGGGEGGGGGGGGGGGGGGGGGGGGFGGGEGGFGGGGGGGGGGGGGGGGGFGFGGGGGGGGGFGFGGGCFFFFGGF9DBFFGGGGGFGGFG<@FGFGGGGGGEEGGGGGGGFGGGGGGGGGFFDEA<B?EECCEEGGGGGGGG=;F<;BCGGGGECE8FDFF?CFGCDGGGGGFGGGFDGFGGGDGGDGFGD#FGFGFFF=FBFEC@CGFGFGFGGGFFFGGGGFFFFDGFGF8AFAGGD8CFGGCCGFFGGFD9D04?AEFFF8GGGGFFFF=EFDGEFGGGGGGGFA@@4GGGGGGGGGGGGFFGDGFGFEEB68GGGGGGGGGGGFGGFGDGFGGGGGFFEGGGGGGGGFFFGGGEGFEGDEF?GGGGGGGGGGGFGG
@EGRNA4_40
TGGGGAATATTGCACAATGGAGGAAACCCTGACGCAGCAACGCCGCGTGAGTGATGAAGGTTTTCGGATCGTAAAACTCTGTCATTAGGGACGATAATGACGGTACCTAATGAGGAAGCCACGGCTAACTATGTGCCAGCAGCCGCGGTAAGACGTAGGGGGCGAGCGTTGCCCGGAATTACTGGGCGTAAAGGGGGCGTAGGCGGTCAAATAAGTCAGATGTGAAATACTACTGCTCAACGGTAGAAATGCGTTTGAAACTGTAAGACTTGAGGGTACCAAAGGTAGACGGAATTACCTGAGTAGGGGTGAAATCCGTAGATACAGGTAAGAACGCCAGTGGGGAAGCCGGTCTACTGGGGTAACCCTGACGCTGAGGCCCGAAAGCTAGGGGAGCGAACCGG
+
FGGGGGGGGGGGGGGGGGGGGGGGGGGGGGGGGGGGGGGGGGGGGGGGGGGGGGCGGGGGGGGGGGGGGGGCGGGGGGGGGGGGGGGGGGGFGGGGGGGGGGGGGGGGGGGGGGGGGGGGGGGEGGEGGGD,8@FGGGGGGGGGGGGGGGGGGGGFFGGGGGGGGGGGGGGGGGGDEGGGFGGGGGGG9EE;FFGGGGE=EEGGEGFGFFEFGGGGGFFGGGFGGFFGGFFFGGGFGGGGGGGGGGGGFGGFFFGGGEGFFFGGGGFGFDFGDCDFF=,GGGGGGGGGGGGGGGGGGGCF=,GGGGFGGGGGDGGGGGGGGFGFFFGGGEGGGFEGGFGGGGGGGEGGGGGGGGGGGGGGGGGGFGGGGGGGGGGGGGGEGGGGGGGGGGGGGGGGGGGGGGGG
@EGRNA4_41
TGGGGAATTTTGGACAATGGACGGAAGTCTGATCCAGCGACGCCGCGTGAAGGAAGAAGTCCTTCGGGATGTAAACTTCTGAACTTATCGAATAAAGACAACTGGGGACAGTTGGATGAAGGTAGATAAAGAAAAGCCCCGGCTAACTACGTGCCAGCAGCCGCGGTAAGACGTAGGGGGCGAGCGTTGCCCGGAATTACTGGGCGTAAAGGGGGCGTAGGCGGTCAAATAAGTCAGATGTGAAATACTACTGCTCAACGGTAGAAATGCGTTTGAAACTGTAAGACTTGAGGGTACCAAAGGTAGACGGAATTACCTGAGTAGGGGTGAAATCCGTAGATACAGGTAAGAACGCCAGTGGGGAAGCCGGTCTACTGGGGTAACCCTGACGCTGAGGCCCGAAAGCTAGGGGAGCGAACCGG
+
FEGGGGGGGGGGGGGGGGFFGGGGGGGGGGGGGGGGGGGGGGGGGGGGGGGFGGGGGGGGGGGGGGGGGGGGGGGGGGGGGGGGGGGGGGGGGGGGGGGGGGGGGGGGGGGGFFFGGGGGGFGGGGGGGGGFGGGGGGFGGCFGGGGGGGGGGFFGGGGGGFEGGGGGGGG#GF>CBEGGGGGGGGGGGGCGGGGGGGGFEGGGGEEEGFFFDBEGBDFGGFFGFFFFFFFFFFFFFF#FFFFFFGFFFFFFCFFFFFFFFGFFGGCCDGGGGGCCCF6GGGGGGDGGGGGFCGGGGGGGGGGGGFFFAGGGEFGDDFFBFGFGGGGGGGGGFFGGGDGGFFFFGGGGGGEGFFF8GGGGGGGGGGGGGFCDGGGGGGGGFFGGGEEEFDGGGGGGF:F@GGGGGGGGGGGGGGGGGGGGGG
@EGRNA4_42
TGGGGAATATTGCACAATGGACGCAAGTCTGATGCAGCGACGCCGCGTGGGGGATGAAGGCTTTCGGGTTGTAAACTCCTTTCAGTACAGAAGAAGCATTTGTTGTGACGGTATGTGCAGAAGAAGCGCCGGCTAACTACGTGCCAGCAGCCGCGGTAATACGTAGGGCGCGAGCGTTGTCCGGAATTATTGGGCGTAAAGAGCTCGTAGGCGGTTTGTTGCGCCTGCTGTGAAAGACCGGGGCTTAACTTCGGGGTTGCAGTGGGTACGGGCAGACTACAGTGTGGTAGGGGTAATAGGAATTCCTGGTGTAGCGGTGAAATGCGTAGATATAAGGAGGAATACCAGTGGCGAAGGCGACTTTCTGGACTTATACTGACGCTGAGGCACGAAAGCGTGGGGAGCGAACAGG
+
GGGGGGGGGGGGGGGGGGGGGGGGGGGGGGGGGGGGGGGEGGGGGGGGGGGGGDGGGGFGGGGGGGGGGG>FGGGGGGGGGGGGGGGGGGGGGGGGGGGGG<EGGGGGFGGGGGGGGGGGGGGGGGGGGGGGGGGGGGFGGGFGCFGGGGGGGGGGGGGG##BFFGGGGGGFEGGGGFCGGGGGGGGFFCGGGFGGGG#FFFFGGGGGFGDGGGGGGG28>CDGGGGFFFGGFFFFGGGGFFGFFFFFFFFF#GGGGGFDGFFFF#EGGGGGGGGE?@3+FGGGGGGGFFEFFGFFC7FGGGGGGFGGGGGGD9FGGGGGGEDGFACGF;;C5,GGGGGGGGDGCGGGGGGGGGGGGGGGGFFFGGGGGGFFGGGGGGGGGGGGGGGGGGGGGGGGFCGDGGGGGGGGGGGG
@EGRNA4_43
TGGGGAATTTTGGACAATGGACGGAAGTCTGATCCAGCGACGCCGCGTGAAGGAAGAAGTCCTTCGGGATGTAAACTTCTGAACTTATCGAATAAATACAACTGGGGACAGTTGGATGAAGGTAGATAAAGAAAAGCCCCGGCTAACTACGTGCCAGCAGCCGCGGTAAGACGTAGGGGGCGAGCGTTGCCCGGAATTACTGGGCGTAAAGGGGGCGTAGGCGGTCAAATAAGTCAGATGTGAAATACTACTGCTCAACGGTAGAAATGCGTTTGAAACTGTAAGACTTGAGGGTACCAAAGGTAGACGGAATTATCTGAGTAGGGGTGAAATCCGTAGATACAGGTAAGAACGCCAGTGGGGAAGCCGGTCTACTGGGGTAACCCTGACGCTGAGGCCCGAAAGCTAGGGGAGCGAACCGG
+
GGGGGGGGGGGGGGGGGGGGGGGGGGGGGGGGGGGGGGGGGGGGGGGGGGGGGGGGGGGGGGGGGGGGGGGGGGGGGGGGGGGGGGGGGGGGGGGG-CFGGGGGGGGGGGGGGGGGGFGFGGGGGGGGGGGGGGGGGGGGGGGDGGGGGGGGGGGGGGGGGFGGGGG#GGGGGGGGGGGGGGGGGDEGGGGGGGCC#GGGGGGGGGGGFFGGGFGGGF#FDFGGFFFFFFGFGFFFGFEFFFFFFFGGFGGGGFFDFGFFFFGGGGGGGGGGGGGGGGGCGGGGGGGGGGGGGGGGGGGGGGGGGGGGGGGFDF6,GFE,GGGGGGGGGGGDEFF=,GGGGGGGGGGGGGGGGGGGGGGGGGGGGGGGGGGGGGGGGGGGGGGGGGGGGGGGGGGGGGGGGGGGGGGGGGGGGGGGGGGGGG
@EGRNA4_44
TGGGGAATCTTGCACAATGGAGGAAACTCTGATGCAGCGACGCCGCGTGAGCGATGAAGGTTTTCGGATCGTAAAGCTCTGTCCTAAGGGAAGATAATGACGGTACCTTAGGAGGAAGCCCCGGCTAACTACGTGCCAGCAGCCGCGGTAATACGTAGGGGGCGAGCGTTGTCCGGAATTATTGGGCGTAAAGGGTGCGTAGGCGGCCTTGTAAGTCAGATGTGAAAGATCACGGCTTAACTGTGGTAAGCATTTGAAACTGCAGGGCTTGAGTACAGGTGAGGAGAGTGGAATTCCTAGTGTAGCGGTGAAATGCGTAGATATTAGGAGGAATACCAGTGGCGAAGGCGACTCTCTGGACTGTAACTGACGCTGAGGCACGAAAGCGTGGGGAGCAAACAGG
+
FGGGGGGG-EGGGGGGGGGGGGGGGGGGGGGGGGGGGGGGGGGGGGGGGGGGGGGGGGGGFFGGGGGGGGGGGGGGGGGGGGFGGGGGGGGGGGGGFGGGGGGGGGFCFGGGGGGGGFGEGEFGGGDGGFGGGFGGFFGGGGGGGGGGGGFGGGGFGGEGGGGGGGGGGGGG:FGGGEGGGGFFFFFGGFGFGFFGGEEC-#AFEGEGC#F@CGFFEFFFFFFGGGGGFGFFGFGGGGGGGFFFFGFGFFFFGGGFGGGGGGGGGGGGGGFGGGGGFD:*DGGDGGFGGGGGGFGGGGGGGGGGGGGGDGGGGGGGGGGGGGGGGGGGGGGGGCFGGGEGGGGGGGGGGGGGGGGGGGDFFGGGGGGGGGGGGGGGGGGGGGGGGGGGCGGGGGGGGGGGGGG
@EGRNA4_45
AGGGGAATTTTGGACAATGGACGGAAGTCTGATCCAGCGACGCCGCGTGAAGGAAGAAGTCCTTCGGGATGTAAACTTCTGAACTTATCGAATAAAGACAACTGGGGACAGTTGGATGAAGGTAGATAAAGAAAAGCCCCGGCTAACTACGTGCCAGCAGCCGCGGTAAGACGTAGGGGGCGAGGGTTGCACGGAATTACTGGGCGGAAAGGGGGCGTAGGCGGTCAAATAAGTCAGATGTGAAATACTTCTGCTCAACGGTAGAAATGCGTTTGAAACTGTAAGACTTGAGCGTACCAAAGGTAGACGGAATTACCTGAGTAGGGGTGAAATCCGTAGATACAGGTAAGAACGCCAGTGGGGAAGCCGGTCTACTGGGGTAACCCTGACGCTGAGGCCCGAAAGCTAGGGGAGCGAACCGG
+
-CFFFCE<<C-6@CC<FFFG9CFGC@F@FFFCEC@FGFGG7FC=F7CGGGGFGGDEDCFC,A9EFFGE7CFFGFGGFFFDFFC8?,BCEFG=AD<AFFGFDF,FFGGEEGCCC@DD<FF9FD=3@,,@C>;ACFGGGGG+BF7>>CF?ECE,:*>EE*D:6,==CC:8;5+5BCCB#::#C=EC#124/=#<:6/1<D##0<*:?C#D3>FGBDD5:7#<365;C>DF?#9>FF#4=9-=+9@6FE9;3*4CF;3*/;;@7,,C9@5>CA+;C;CA@,EADE2,7;CFC@6*+?6=66@CFDAE@D@==>:AAFCC=DD8,+47GGDFC4+@=:FA@,9FEC4GFFEA+DGGGEE<FC=FBGD>:FC@CGGF<6CB,,,<GEFDCGEFB@,FC<EGGFEFCEC,<C<@B<:C68@,@8:EFA
@EGRNA4_46
TGGGGAATATTGCACAATGGGCGCAAGCCTGATGCAGCCATGCCGCGTGTGTGAAGAAGGCCTTCGGGTTGTAAAGCACTTTCAGTCGTGAGGAAGGCGGTGTAGTTAATAGCTGCATCGTTTGACGTTAGCGACAGAAGAAGCACCGGCTAACTCCGTGCCAGCAGCCGCGGTAATACGGAGGGTGCGAGCGTTAATCGGAATTACTGGGCGTAAAGCGCATTCAGGTGGTTTGGTAAGTCAGATGTGAAAGCCCGGGGCTCAACCTCGGAATTGCATTTGAAACTGGCAGACTAGAGTACTGTAGAGGGGGGTAGAATTTCAGGTGTAGCGGTGAAATGCGTAGAGATCTGAAGGAATACCGGTGGCGAAGGCGGCCCCCTGGACAGATACTGACACTCAGATGCGAAAGCGTGGGGAGCAAACAGG
+
GGGGFCGGGGGGGGGGGGGGGGEGGGGGGGGGGGGGFGGGGGGGGGGGGGGGGGGGGGGGGGGGGGGGG@FGGGGGGGGGGFGGGGGGFGGGGGGGGGGGEGCFFFGGFGGGGFGGGGGGGGGGGGGGGGGGGGGGDGGGGGGDFGGGEGGGGGGFGGGGGGGGGGGGGGGGGEE#9CGGGCGGGEGGGAGGEE:CEFFGGCCFDGCGGFCCGDGGCFFDD:5#0:FB:#GD>>>#>@=FBFFFCCCFEFFBG@BE>FBF>:6?GDDDFFGGGFGGGGGFGF@GFGGGFCGGGGGEFGGGGGGGGGGDGCFFGGGGGGGFD@E8FGGGGGGEAGGGGGGGGGGFFC,FEGFGGGGFGGGDGGGGFGGGGGGGGGGGGGGGGFEGGEGGFEGGGFGFE<GFGFGFGGGGGECDGGGGGGGGGECGGGGGG
@EGRNA4_47
TGGGGAATTTTGTACAATGGACGGAAGTCTGATCCAGCGACGCCGCGTGAAGGAAGAAGTCCTTCGGGATGTAAACTTCTGAACTTATCGAATAAAGACAACTGGGGACAGTTGGATGAAGGTAGATAAAGAAAAGCCCCGGCTAACTACGTGCCAGCAGCCGCGGTAATACGTAGGGGGCGAGCGTTGCCCGGATTTACTGGGCGTAAAGGGGGCGTAGGCGGTCAAATAAGTCAGATGTGAAATACTACTGCTCAACGGTAGAAATGCGTTTGAAACTGTAAGACTTGAGGGTACCACAGGTAGGCGGAATTACCTGAGTAGGGGTGAAATCCGTAGATACAGGTAAGAACGCCAGTGGGGAAGCCGGTCTACTGGAGTAACCCTGACGCTGAGGCCCGAAAGCTAGGGGAGCGAACCGG
+
GFGGGGGG,EEE,,C@FFGGDCCEGG+EEAFFFAFFG87FE@FGGDGGCCFGGGGGGFE,,9EEEC=@+@EFFFGGGAFEA<A8?FF9FGGGFGGC9?<FFGFGC,>=@FB,3,<=<BFEEC@,@<,@>F;FC7::FG+<FC7*:,>>;,>6,1DGF8FFGFGGCCECE#.#=8>9B-5:**42-::A7#?4>*7#1*:#229:FDEEDCBF62123=>>>=50.#747C<#C<#A=AEE>?FFCF@CB=4>##;9;9GGE;,=+9+CC@,,,ACE@,,@,,=E=7E=@=96+,+,=,@,?6,+8@+FDAGFGE=F?4,,GGD@4FGFE9C=:+EGGEFA,9,F:?<C@ECF:8GGGFA8@CFF:8>7,<C<,,GFC66,C6,@<@@GF@C,ECGC:@C,9GFFE;6,EGCFCDFC@@CCGG
@EGRNA4_48
TGGGGAATATTGCACAATGGAGGAAACTCTGATGCAGCGACGCCGCGTGAACGATGAAGGCTTTCGGGTCGTAAAGTTCTGTCCTAAGGGACGATAATGACGGTACCTTAGGAGGAAGCCCCGGCTAACTACGTGCCAGCAGCCGCGGTAATACGTAGGGGGCAAGCGTTGTCCGGATTTATTGGGCGTAAAGGGTGCGTAGGCGGCCTTTTAAGTCAGATGTGAAAGATCACGGATCAACCGTGGTAAGCATTTGAAACTGAAAGGCTTGAGTTAAGGAGAGGAAAGTGGAATTCCTAGTGTAGCGGTGAAATGCGTAGATATTAGGAGGAATACCAGTGGCGAAGGCGACTTTCTGGACTGTAACTGACACTGAGATACGAAAGCGTGGGTAGCAAACAGG
+
GFGGGGGGGGGDFFGGFFGGD@FEEFGGGAFGGFGGG?BFEC>FCFGF7?FFFEGGGGFFGG?FFEGFFCF=FGCFGCEGGDCFGGGGG8EDGGGGGFFFF7>FFFGGGGG9=FFGGGGGGEGGCBEFGCFDEGGDGGGG7<CFGCFGGD7FFFGC<:7:F1:EGGGCGGGCF:>E*EFED@FCF6;ECE:;C#<DFEDEEGGGG=C899EEC=<C#9CCDFCECFFCC>7<<D?#5B@?GFGCGGGD?FFFFBGGD=ECECFEFD9217FF?,FADDD8FDE9EGAFGGGF==@@,F9GGGGEGGGGGGF7CGEDEGFE@CCDGGGFDCDGFC,,F=?:::7GGGGEFEE9,EF8GFFFCFC<GFGFFFFC9FE,FE8FEFGGGFF@FGGGGGGFGFGFDGG
@EGRNA4_49
TGGGGAATATTGCACAATGGAGGAAACTCTGATGCAGCGACGCCGCGTGAACGATGAAGGCTTTCGGGTCGTAAAGTTCTGTCCTAAGGGACGATAATGACGGTACCTTAGGAGGAAGCCCCGGCTAACTACGTGCCAGCAGCCGCGGTAATACGTAGGGGGCAAGCGTTGTCCGGAATTATTGGGCGTAAAGCGCGTCTAGGCGGAAAAGAAAGTCTGATGTTAAAATGCGGGGCTCAACTCCGTATTGCGTTGGAAACTGCTTTTCTAGAGTACTGGAGAGGTGTGCGGAACTACAAGTGTAGAGGTGAAATTCGTAGATATTAGGAAGAACACCAGTGGCGAAGGCGGCTTTCTGGACTGTAACTGACGCTGAGGCACGAAAGCGTGGGTAGCAAACAGG
+
CFFGCC@F9ECFFDFGGGGGDGCFFGGDFGGGAFFFFGEGGCFGE@CF7BDFE>FFAEEFGGGGGGG@FFCCFGGFGGGGGGG<FGFFGGGEEGCEGGGF,>@FGGGGGGCEFGGGGGFFFFEGDGGGGGGGCFFFGGGGGFCGGGGGGGFGGGGCCCGEGGGFGGGGEECGGFEE5:8@C#F+6@E5C?EC>9EBD:#GD?CC#GA6A:7CGCF;?<#A#B#99F?CC999CDG#?FF?88C=<;CB>#9FEGGFFF=CD8FDAGFFGGDGFFC8FDD9GDGDC@6+8@FCGFDDFC,EE;AFGE9FFGGGE8GFFGFCAFGFFGFGGFCEFDGFGGGFCEEEEEGGGGGGFGAGFFEE,AE,FC@7@8+GGGGGFFCF:CGGF@7:9GGGGGF<ECC,E9G
@EGRNA4_50
TGGGGAATATTGCACAATGGGCGAAACCCTGACGCAGCAACGCCGCGTGAGTGATGAAGGCCTTAGGGTTGTAAAGCTCTGTTATCTGGGACGATAATGACGGTACCAGAGGAGGAAGCCCCGGCTAACTACGTGCCAGCAGCCGCGGTAAGACGTAGGGGGCGAGCGTTGCCCGGAATTACTGGGCGTAAAGGGGGCGTAGGCGGTCAAATAAGTCAGATGTGAAATACTACTGCTCAACGGTAGAAATGCGTTTGAAACTGTAAGACTTGAGGGTACCAAAGGTAGACGGAATTACCTGAGTAGGGGTGAAATCCGTAGATACAGGTAAGAACGCCAGTGGGGAAGCCGGTCTACTGGGGTAACCCTGACGCTGAGGCCCGAAAGCTAGGGGAGCGAACCGG
+
GGGGEGGGGGGGGGFGGGGGDFGGGDGGGGGGFEGGEGGGGGGGGGGGGGGFEFFFFFGCGFFFEFGGGFFGGGFGDFCFGGGGGGGGGGGGGGGEGGGGFGGFGGGGFGGGGGGGGG?DDGGGGGGCGGGGGFGDFGGGGFGGGGGDGEGGGGGGGGGGGGGGGEGG?EEGGGGGGGGGFGGGFGGGEGEFGFGGGGGGFGGGFE#?CECFGGFGCGGF>ECFFB?FFGFFFAFFFFFFFEFFGFF?B?FFDF>?EAECGFECFAEFDFDFFFFD=D?CF9DCGGGE=CGGGFFGGGFDFCGGGCD9FGDE?B7FFGF9GGGF:FACGCGGGGEGGFGGFCGGGFCGGGGGGFFDGGFFFE@GFCGFFGGGGF@DGEDDCEFFFCC8FGGFCF@GCGGGGGGG
@EGRNA4_51
TGGGGAATTTTGGACAATGGACGGAAGTCTGATCCAGCGACGCCGCGTGAAGGAAGAAGTCCTTCGGGATGTAAACTTCTGAACTTATCGAATAAAGACAACTGGGGACAGTTGGATGAAGGTAGATAAAGAAAAGCCCCGGCTAACTACGTGCCAGCAGCCGCGGTAAGACGTAGGGGGCGAGCGTTGCCCGGAATTACTGGGCGTAAAGGGGGCGTAGGCGGTCAAATAAGTCAGATGTGAAATACTACTGCTCAACGGTAGAAATGCGTTTGAAACTGTAAGACTTGAGGGTACCAAAGGTAGACGGAATTACCTGAGTAGGGGTGAAATCCGTAGATACAGGTAAGAACGCCAGTGGGGAAGCCGGTCTACTGGGGTAACCCTGACGCTGAGGCCCGAAAGCTAGGGGAGCGAACCGG
+
GGGGGGGGGGGGGGGGGGGGGGGGGGGGGGGGGGGGGGGGGGGGGGGGGGGGGGGGGGGGGGGGGGGGGGFGGGGGGGGGGGGGGGGGGGGGGGGGGGGGGGGGGGGGGGGFGGGGGGGGGGGGGGGGGGGGGGGGGGGGGGGGGGGGGGGGGGGGG#GGGGGGGGGG>FGGGGGGGGGGD8EGGGG#GGGGGGGGGGGGGGGGGGGGGB>F@GFGGFGFGGGF?EEGFFFGFFFGFFFFGFFFFFAAFFFFFFFFGGGFFGFFFFGFGGGGGGGGGGFGGGGGGGGGGGD=+GGGGGGGGGGGGGGGGGGGGGGGGGGGGGGGGGGGFGGGGGGGGGGGGGGGGGGGGGGGGGGGGGGGGGGGGGGGGGGGGGGGGGGGGGGGGGGGGGGGGGGGGGGGGGGGGGGGGGGGGGGGGGGGGG
@EGRNA4_52
TGGGGAATTTTGGACAATGGACGGAAGTCTGATCCAGCGACGCCGCGTGAAGGAAGAAGTCCTTCGGGATGTAAACTTCTGAACTTATCGAATAAAGACAACTGGGGACAGTTGGATGAAGGTAGATAAAGAAAAGCCCCGGCTAACTACGTGCCAGCAGCCGCGGTAAGACGTAGGGGGCGAGCGTTGCCCGGAATTACTGGGCGTAAAGGGGGCGTAGGCGGTCAAATAAGTCAGATGTGAAATACTACTGCTCAACGGTAGAAATGCGTTTGAAACTGTAAGACTTGAGGGTACCAAAGGTAGACGGAATTACCTGAGTAGGGGTGAAATCCGTAGATACAGGTAAGAACGCCAGTGGGGAAGCCGGTCTACTGGGGTAACCCTGACGCTGAGGCCCGAAAGCTAGGGGAGCGAACCGG
+
GGGGGGGGGGGGGGGGGGGGGGGGGGGGGGGGFGGGGGGGGGGGGGGGGGGGGGGGGGGGGGGGGGGGGGGGGGGGGGGGGGGGGGGGGGGGGGGGGGGGGGGGGGGGGGGFGGGGGGGFGGGGGGGGGGGGGGGGGGGGGGGGGGGGGGGGFGGGGGGGG#GGGGGGGGGGGCGGGGGGGGGGGGGGGDGGGGGGGGGGGGGGGECFFFGGDGFGGEGGGGFGFFGFGFFFFFFFFFFFFFFFFFGGGGFFGFGFGGFFGGGGFGFGDGGFGGGEFFCFGGGGGGGGGGGFGGGGGGGGFGGGGGGGGGFGGFDGGGGGGGGGGGGGGGGGGGGGGGGGGGGGGGGGGGGGGGGFGGGGGGGGGGGGGGGGGGGGGGGGGGGGGGGGGGGGGGGGGGCGGGGGGGGGGGGGGGGGGGGGGG
@EGRNA4_53
TGGGGAATATTGCGCAATGGGGGAAACCCTGACGCAGCAACGCCGCGTGGGTGATGAAGGTCTTCGGATTGTAAAGCCCTGTTTTCTGGGACGATAATGACGGTACCAGAGGAGGAAGCCACGGCTAACTACGTGCCAGCAGCCGCGGTAATACGTAGGTGGCGAGCGTTGTCCGGATTTACTGGGCGTAAAGGGTGCGTAGGCGGATGTTTAAGTCAGATGTTAAAATGCGGGGCTCAACTCCGTATTGCGTTGGAAACTGCTTTTCTAGAGTACTGGCGAGGTGGGCGGAACTACAAGTGTAGAGGTGAAATTCGTAGATATTTGTAGGAATGCCGATGGAGAAGTCAGCTCACTGGACAGATACTGACGCTAAAGCGCGAAAGCGTGGGGAGCAAACAGG
+
FGGGGGGG<FGGGGGGGGGGGGGGGGGGGGGGGGGGGGGGGGGGGGGGGGGGGFGGGGGGGGGGGGGGGGGGGGGGGGGGGGGGGGGGGGGGGGGGGGGGGGGGGGGGGGGGGGGGGGGGGGGGGGGGGGGGGGGGGGGGGGGGGGGGGGGGGGGGFGGGGGGGGGGGCGGGGGGGEGGGGGFGGGGGEGGFGGGGGGGED#GGGGGD##GGGFGGGGGFFGGFGGGGGGGFGGGGGGGGGGGGFFGGFGGGGGGGGGGGGGGGGGGGGGGGGGGG@=:)FGGEGGGGGGGGGD9FGGGGGGGGGGGGGGGGGGEGGGGGFGGGGGGGGGGGGGGGGGGGGGGGGGGGGGGGGGGGGGGGGGGGGGGGGGGGGGGGGGGGGGGGGGGGGGGGGGGGGGGGGGG
@EGRNA4_54
TGGGGAATTTTGGACAATGGACGGAAGTCTGATCCAGCGACGCCGCGTGAAGGAAGAAGTCCTTCGGGATGTAAACTTCTGAACTTATCGAATAAAGACAACTGGGGACAGTTGGATGAAGGTGGATAAAGAAAAGCCCCGGCTAACTACGTGCCAGCAGCCGCGGTAAGACGTAGGGGGCGAGCGTTGCCCGGAATTACTGGGCGTAAAGGGGGCGTAGGCGGTCAAATAAGTCAGATGTGAAATACTACTGCTCAACGGTAGAAATGCGTTTGAAACTGTAAGACTTGAGGGTACCAAAGGTAGACGGAATTACCTGAGTAGGGGTGAAATCCGTAGATACAGGTAAGAACGCCAGTGGGGAAGCCGGTCTACTGGGGTAACCCTGACGCTGAGGCCCGAAAGCTAGGGGAGCGAACCGG
+
CGGGGGGGGGGGGGGGGGGGGGGGGGGGGGGGGGGGGGGGGGGGGGGGGGGGGGGGGGGGGGGGGGGGGGGGGGGGGGGGGGGGGFGGGGGGGGGGGGGGGGEGGGGGGGGFFGGGGGGFFGFBDDAFGGGGGGGGGGGEGGGGGGGGGGGGGGGGGGGGGGGGGGGGGGGGGFGGGGGGGGGGEGGGGGGG#G<CCFGGG#GGFGGGGGGGDGFGGGEGGGGFEBEFGFFFGFGFGFFGBFEFAACFAFDFFFGFGFEEC@FDCFFFDCFGGGGE7@,AFGGGGFGGGGGGGGGEFGGGGGGGGGGGGGFGGGGGFGGGGGGGE9GFGGGCDGGGGGGGGGFFGGGGGGGGEGGGGGGGGGGGGF@GGGGGGGGGGGGGFCAGGGGDGGGGGGGGGGDGGGGGGGGGGGGGGGGGGGGGGG
@EGRNA4_55
TGGGGAATTTTGGACAATGGACGGAAGTCTGATCCAGCGACGCCGCGTGAAGGAAGAAGTCCTTCGGGATGTAAACTTCTGAACTTATCGAATAAAGACAACTGGGGACAGTTGGATGAAGGTAGATAAAGAAAAGCCCCGGCTAACTACGTGCCAGCAGCCGCGGTAAGACGTAGGGGGCGAGCGTTGCCCGGAATTACTGGGCGTAAAGGGGGCGTAGGCGGTCAAATAAGTCAGATGTGAAATACTACTGCTCAACGGTAGAAATGCGTTTGAAACTGTAAGACTTGAGGGTACCAAAGGTAGACGGAATTACCTGAGTAGGGGTGAAATCCGTAGATACAGGTAAGAACGCCAGTGGGGAAGCCGGTCTACTGAGGTAACCCTGACGCTGAGGCCCGAAAGCTAGGGGAGCGAACCGG
+
GGGGGGGGGGGGGGGGGGGGGGGGGGGGGGGGGGGGGGGGGGGGGGGGGGGGGGGGGGGGBFGGGGGGGGGGGGGGGGGGGGGGGGGGGGGGGGGGGGGGGGGGGGGGGGGGGGGGGGGGGGGGGGGGGGGGGGGGGGGGGGGGGGGGGGGGGGGGGGGGGGGGGGGFEGGFGFGGGGGEGGGGGGGGGGGGGGGGGGGGGGGGGGGGGGGGGDGGGGGGGFEGGGGFGFGFFGGFGFFFFGFFFFFGFFFGGFGGFGGGGGGGGGGGDDGGGGGGGGE9GGGGGFGGGFFFGGGFGDFFGGGGGGGGGGGGGGF=CGGGGGGGGGGGGGGEGGGGGGGGFGGGGGGGGGGGGGCGGGGGGGGGGGGGGGGGGGGFC,GGGGGGGGDGEGGGGGGGGGGGGGGGGFGGGGGGGGGGGGGGGG
@EGRNA4_56
TGGGGAATTTTGGACAATGGACGGAAGTCTGATCCAGCGACGCCGCGTGAAGGAAGAAGTCCTTCGGGATGTAAACTTCTGAACTTATCGAATAAAGACAACTGGGGTCAGTTGGATGAAGGTAGATAAAGAAAAGCCCCGGCTAACTACGTGCCAGCAGCCGCGGTAAGACGTAGGGGTCGAGCGTTGCCCGGAATTACTGGGCGTAAAGGGGGCGTAGGCGGTCAAATAAGTCAGATGTGAAATACTATTGCTCAACGGTAGAAATGCGTTTGAAACTGTAAGACTTGAGGGTACCAAAGGTAGACGGAATTACCTGAGTAGGGGTGAAATCCGTAGATACAGGTAAGAACGCCAGTGGGGAAGCCGGTCTACTGGGGTAACCCTGACGCTGAGGCCCGTAAGCTAGGGGAGCGAACCGG
+
@F@FG7@CAEGGG8FEF6EEFGGGGGGFAGGGGGE@FGGDGFEEGGGGGGFGGGFF,?FGCBEFFGGEGGGGCFGGFGG9FCGFGGGDFG7EFFEFGGEG<FGGFGG+3DFFGGGGGGD<B=DDFCDGGGGGGGF7<BF@BCECFA7FCFD<FF*?CDF>7AEDCEBE>FCCB1BEEDEE*878@EGEGDGDCDE*?AECCFCFFG:>C5:EEEC@>7:=79#E25CEC8*89:7:<=3:CF;=#6@FA4,*233*7077A<FDGGA34+?;CEGF9=@+,8C=@+,86+++D@CA,=6+,=FGGGFE@,3,,AGE:;>,8GFC>,FE=C+++B8,E9EEFFE;A,AFFGGGEF<FCC=?D<GCDCC+FFA,9F@FDEAFFCCGGFCEF@,DGGFB7F@FC,FGFFCC,,+4GGGGGFF:EF
@EGRNA4_57
TGGGGAATATTGCACAATGGGGGAAACCCTGATGCAGCCATGCCGCGTGTGTGAAGAAGGCCTTCGGGTTGTAAAGCACTTTCAGCGAGGAGGAAAGGTTAGTAGTTAATACCTGCTAGCTGTGACGTTACTCGCAGAAGAAGCACCGGCTAACTCCGTGCCAGCAGCCGCGGTAATACGGAGGGTGCGAGCGTTAATCGGAATTACTGGGCGTAAAGCGTGCGCAGGCGGTTTGTTAAGCGAGATGTGAAAGCCCCGGGCTCAACCTGGGAACCGCATTTCGAACTGGCAAACTAGAGTCTTGTAGAGGGGGGTAGAAGTCCAGGTGTAGAGGTGAAATGCGTAGGGATCTGAAGGAATACCGGTGGCGAAGGCGGCCCCCTGGACAGATACTGACACTCAGATGCGAAAGCGTGGGGAGCAAACAGG
+
GGGGEGDFCC,<FDFGDFFGGDGCG@G<FDEFGGGCEEGGGGCC:@6@:8CCFGDG9,:F<F<:<C+8F::8F9FFA4EFGCEFAFCE:=7BE+FG8<BFEFFDFFDF,CCCFDDFCB=FGFFAFFC@FG>FFCCGGGC@CFFCB:FE@<CE@<A>FG@FCBFFCCCFCCE8CFGEGF<BC*2:8#G58**:8E#8/++/24/#6E9:<05C5C5#99<:1:CD7CC#C?C>CD5#?@;9>;9;@CFFFD#G?FFFD?6GFFFFC5>7?<://*?7C;3*@*AB7C5*,GGFC?98C7F:;=25008C@1CGCFEC,E@,8@?FDF9FED>,,D@9CFC+7@9,44,DC9=4,DA,CGDFC+@4+744<=ECF>+=@++7CDC,C,E@GF<9,<9GFC,CEFFF7CGDF:6:6+8@FGGFAFEFCECC@
@EGRNA4_58
TGGGGAATATTGCACAATGGAGGAAACTCTGATGCAGCGACGCCGCGTGAACGATGAAGGCTTTCGGGTCGTAAAGTTCTGTCCTAAGGGACGATAATGACGGTACCTTAGGAGGAAGCCCCGGCTAACTACGTGCCAGCAGCCGCGGTAATACGTAGGGGGCAAGCGTTGTCCGGATTTATTGGGCGTAAAGGGTGCGTAGGCGGTCTTTTAAGTCAGATGTGAAAGATCACGGCTCAACCGTGGTAAGCATTTGAAACTGAAAGGCTTGAGTTAAGGAGAGGAAAGTGGAATTCCTAGTGTAGCGGTGAAATGCGTAGATATTAGGAGGAATACCAGTGGCGAAGGCGACTTTCTGGACTTATACTGACGCTGAGGCACGAAAGCGTGGGGAGCGAACAGG
+
GGGGGGGF-CFFGGGGCGGGDFDFGGGGGGGGGGGGGGGGGGGGDGEGGGGGGDGFG9F<FC=FFEEGGGGGGF<EFFGGGGCFFC,<FCC=@6CC+85D9@7CFGGGGGF@9FEEGGGCFC+8BE7,@FGGGFGBCFGGCFFGGGGGC?9@;BC?BBEFGDGG?;;=4#8#FCECCC3@FCCCE@@CE?C;@F8;CCC:E#7CCE?CE#*ECC>;EF5CGGGFCFE;2:CFCC7CD#GGDCDFBFD=CF@79==8=FGDF@==#D9A,2,+68F?D=5*FFECFGGGGGFDF>==:8GFE+6GGCE>,@9GGE7D9,,9GDGGGFE?95,<FDGFAF4,?7@9FGGFC,@@@GFCFB,C,FGGFGCC:F7DFFCF<CDF,CGGGGGGGGGEEECGEFGDGFG
@EGRNA4_59
TGGGGAATTTTGGACAATGGACGGAAGTCTGATCCAGCGACGCCGCGTGAAGGAAGAAGTCCTTCGGGATGTAAACTTCTGAACTTATCGAATAAAGACAACTGGGGACAGTTGGATGAAGGTAGATAAAGAAAAGCCCCGGCTAACTACGTGCCAGCAGCCGCGGTAAGACGTAGGGGGCGAGCGTTGCCCGGAATTACTGGGCGTAAAGGGGGCGTAGGCGGTCAAATAAGTCAGATGTGAAAGATCACGGCTTAACTGTGGTAAGCATTTGAAACTGCAGGGCTTGAGTACAGGTGAGGAGAGTGGAATTCCTAGTGTAGCGGTGAAATGCGTAGATATTAGGAGGAATACCAGTGGCGAAGGCGACTCTCTGGACTGTAACTGACGCTGAGGCACGAAAGCGTGGGGAGCAAACAGG
+
FGGGGGGG-EFGGGGGGGGGGGGGFGGGGGGGGGGGGGGGGGGGGGGGGGGGGGGGGGGGGGGGGGGGGGGGGGGGGGGGGGGGGGGGGGGGFGGGGGGGGGGGGGGGGGGDGGGG=FGGFF>FGGCGGGGGGGGGFGGGGGGGGGGGGGGGGGGGGGGGGGGGGGGGGG#GGFFGDEGGGGGGGGEGGD7EEEEGGFGGFGGGGGCDEGDGG#DDGGG#GGG#5CG#FGGFGGGFFCFFEFFFFGF6=GFF?:GDGFG#FDFGFFDFDD=FGGGD8?FDFGGGGGFFGGGGFD?61*FGGGFFCFGGFFGGGGGGGGCGGGGGGGFGEEGE@FEE9GFEFGGGGGGGGGGGFGGGGEDGGFGGGGGGGGGFGGGECGGGGGGGGGGGGGEGFGGDGGGGGGGGGFCGGGGGGGGGGGGGG
@EGRNA4_60
TGGGGAATATTGCACAATGGAGGAAACTCTGATGCAGCGACGCCGCGTGAGCGATGAAGGTTTTCGGATCGTAAAGCTCTGTCCTAAGGGAAGATAGTGACGGTACCTTAGGAGGAAGCCCCGGCTAACTACGTGCCAGCAGCCGCGGTAATACGTAGGGGGCGAGCGTTGTCCGGAATTATTGGGCGTAAAGGGTGCGTAGGCGGCCTTGTAAGTCAGATGTGAAAGATCACGGCTTAACTGTGGTAAGCATTTGAAACTGCAGGGCTTGAGTACAGGAGAGGAGAGTGGAATTCCTAGTGTAGCGGTGAAATGCGTAGATATTAGGAGGAATACCAGTGGCGAAGGCGACTCTCTGGACTGTAACTGACGCTGAGGCACGAAAGCGTGGGGAGCAAACAGG
+
GGGGGGGGGGGGGGGGGGGGGGGGGGG-EFGGGGGGGGGGGGGGGGGGGGGGGGGGGGGGGGGGGGGGGGCEFGGGGGGGGGGGGGGGGGGGGGGG-CFGGGGGGGGGGGGGGGGGGDFGGGGGDEGGGGGGGGGGGGGGGGGGGGGGGGGGGGGGFFGG>::EEGGGFGGGGGGGGGGGFGGGGG#GGEEGGGGGGGGGGGGGGGGGGGGGGFGGFGFFEFFGFFF#GGGGFGGGGFGEGFGGGGGGGGGGGGGGGGGGGGGFFFGGGGGGGGGGGGGGGGGGGGGGGGGGGGGGGGGDFCDGGGGGGGGGGGGGGGGGGFAF@4GGGGGGGGGGGGGGGGGGGGGGGGGGGGGGGGGGGGGGGGGGGGGGGGGGGGGGGGGGGGGGFGGGGGGGGGGGGGG
@EGRNA4_61
TGGGGAATTTTGGACAATGGACGGAAGTCTGATCCAGCGACGCCGCGTGAAGGAAGAAGTCCTTCGGGATGTAAACTTCTGAACTTATCGAATAAAGACAACTGGGGACAGTTGGATGAAGGTAGATAAAGAAAAGCCCCGGCTAACTACGTGCCAGCAGCCGCGGTAAGACGTAGGGGGCGAGCGTTGCCCGGAATTACTGGGCGTAAAGGGGGCGTAGGCGGTCAAATAAGTCAGATGTGAAATACTACTGCTCAACGGTAGAAATGCGTTTGAAACTGTAAGACTTGAGGGTACCAAAGGTAGACGGAATTACCTGAGTAGGGGTGAAATCCGTAGATACAGGTAAGAACGCCAGTGGGGAAGCCGGTCTACTGGGGTAACCCTGACGCTGAGGCCCGAAAGCTAGGGGAGCGAACCGG
+
GGGGGGGGGGGGGGGGGGGGGGGGGGGGGGGGGGGGGGGGGGGGGGGGGGGGGGGGGGGGGGGGGGGGGGGGGGGGGGGGGGGGGGGGGGGGGGGGGGGGGGCFGGGGGGGGGGGGGGGGGGF,@FGGGGGGGGGGGGGGGGGGGGGGGGGGGGGGGGGGGGGGGGGGGGGGGGGGGGGGGGGGGGGGGGGGGGGCGGGGG#GGGGGGFGGGGGEGGGBGGGGFG>FFGFFFFFFFGEFGFFFFFFGGFGFGGEFGGGGFCFGGGGGGFGGGGGGFEGFCFFGGGGGGGGGGGGGFDGGGFDGGGGGGGGGGGGGGGGGGGGGGCGGGGGGGEGGGGGGGGGFGGGGGGGGGGGGGGGGGGFGGGGGGGGGGGGGGGGGGGGGGGGGGGGGGGGGGFGFGGGGGGGGGGGGGGGGGGGGGGG
@EGRNA4_62
TGGGGAATTTTGGACAATGGACGGAAGTCTGATCCAGCGACGCCGCGTGAAGGAAGAAGTCCTTCGGGATGTAAACTTCTGAACTTATCGAATAAAGACAACTGGGGACAGTTGGATGAAGGTAGATAAAGAAAAGCCCCGGCTAACTACGTGCCAGCAGCCGCGGTAAGACGTAGGGGGCGAGCGTTGCCCGGAATTACTGGGCGTAAAGGGGGCGTAGGCGGTCAAATAAGTCAGATGTGAAATACTACTGCTCAACGGTAGAAATGCGTTTGAAACTGTAAGACTTGAGGGTACCAAAGGTAGACGGAATTACCTGAGTAGGGGTGAAATCCGTAGATACAGGTAAGAACGCCAGTGGGGAAGCCGGTCTACTGGGGTAACCCTGACGCTGAGGCCCGAAAGCTAGGGGAGCGAACCGG
+
GGGGGGGGGGGGGGGGGGGGGGGGGGGGGGGGGGGGGGGGGGGGGGGGGGGGGGGGGGGGGGGGGGGGGGGGGGGGGGGGGGGGGGGGGGGGGGGGGGGGGGGGGGGGGGGFGGGGFFGGGGGGGGGGGGGGGGGGGGGGGGGGGGGGGGGGGGGGGGGGGGGGGGGGGGGGGGGGGGGGGEGGGGGGGGGGGGGCGGGFCFFGGGGGGFGFGFFGFGFGGFFGEFFEFFFFFFFFFFFFFFFFFFFFGGFGGFFGGFFGGGGGGGGGDGGFGFGGGGFFGFGGGGGFCGGFFDGGGFGGGGGGGGGFGGGGGGGGGGGGGFGGGGGGGGGGGGGGGGGGGGGGGGGGGGGGGF8GGGGGGGGGGGGGGGGGFGGGGGGGGGGGGGGGGGGGGGGGGGGGGGGGGGGGGGGGGGGGGGGGGG
@EGRNA4_63
TGGGGAATATTGCACAATGGAGGAAACTCTGATGCAGCGACGCCGCGTGAGCGATGAAGGTTTTCGGATCGTAAAGCTCTGTCCTAAGGGAAGATAATGACGGTACCTTAGGAGGAAGCCCCGGCTAACTACGTGCCAGCAGCCGCGGTAATACGTAGGGGGCGAGCGTTGTCCGGAATTATTGGGCGTAAAGGGTGCGTAGGCGGCCTTGTAAGTCAGATGTGAAAGATCACGGCTTAACTGTGGTAAGCATTTGAAACTGCAGGGCTTGAGTACAGGAGAGGAGAGTGGAATTCCTAGTGTAGCGGTGAAATGCGTAGATATTAGGAGGAATACCAGTGGCGAAGGCGACTCTCTGGACTGTAACTGACGCTGAGGCACGAAAGCGTGGGGAGCAAACAGG
+
GGGGDEEGG<EFGGGGGGGGGCGGGGGFCFGGGGGGGGGGGGD:CDGCFFGGG:E@GFGGGGGGCGGGGGGGGGGFFFCAFGFGGGGGG<B<F8F<FGGG9FFEFFECFFGGGFDFEG8FFEGECCGGGGGFFCFFGCCCEGGGGEGGGGGGGGG>BFGD:B8EEC*2?CCGFGEGC88FC:CCFGFGEGGGGGGGGGDGGGC#37<=D8FGCCFFGF=@FEBDFF?FAFFFD>@:C?=9FDA9AF=F7FD:=C:@:9@?DFFDE=A8D=CGFFDFFGGFFACGCCEDCD9GFDE8FE98GGEEE8FEDGF7EEGFGGGGFFFF:E<DF=<9FEFGGFGGCGDF@?=@@9FF@FEFFFEEFAEGEABFC@@FFFFADGGGCFFGGFF@8BDGGGGGGFF<9@9
@EGRNA4_64
TAGGGAATCTTCCGCAATGGGCGAAAGCCTGACGGAGCAACTCCGCGTGAGTGATGAAGGTCTTCGGATCGTAAAACTCTGTTATTAGGGAAGAACATATGTGTAAGTAACTGTGCACATCTTGACGGTACCTTAGGAGGAAGCCCCGGCTAACTACGTGCCAGCAGCCGCGGTAATACGTAGGGGGCGAGCGTTGTCCGGAATTATTGGGCGTAAAGGGTGCGTAGGCGGCCTTGTAAGTCAGATGTGAAAGATCACGGCTTAACTGTGGTAAGCATTTGAAACTGCAGGGCTTGAGTACAGGAGAGGAGAGTGGAATTCCTAGTGTAGCGGTGAAATGCGTAGATATTAGGAGGAATACCAGTGGCGAAGGCGACTCTCTGGACTGTAACTGACGCTGAGGCACGAAAGCGTGGGGAGCAAACAGG
+
GGGGGGGGGGGGGGGGGGGGGGGGGGGGGGGGGGGGGGGGG6CFGGGGGGGGGGGGGGGGGGGGGGGGGGGGGGGGGGGGGGGGGGGGGGGGGGGGGGGGGGGGGGGGGGGGGGGGGGGGGGGGGGGGGGGGGGGGGGGGGGGGGGGGGGGGGGDFGGGGGGGGGGGGGGGGGGGGGGGGGGGGGGG#GGGGGGGG=GGGGGGFG?@FGG#GGFGGGGGFGGGGGFCGFGFGGGFFG=B#FFFFFFEFFFFFFFF#GFFFFEGFGGGGGFGGGFGGGFFDGFGGGFCDGGGGGGGGGGGGGGGGGFGGGGGGGGGFD8@EGGGGGGGGGGGGGFGGGGGGDGGGGGGGGGGGGGGGGGGGGGFF,GGGGGGGGGGGGFGGGGGGGGGGGGGGGGGGGGGGGGGGGGGGGGGGGGGGGGGGGGGGGGGG
@EGRNA4_65
TGGGGAATTTTGGACAATGGACGGAAGTCTGATCCAGCGACGCCGCGTGAAGGAAGAAGTCCTTCGGGATGTAAACTTCTGAACTTATCGAATAAAGACAACTGGGGACAGTTGGATGAAGGTAGATAAAGAAAAGCCCCGGCTAACTACGTGCCAGCAGCCGCGGTAAGACGTAGGGGGCGAGCGTTGCCCGGAATTACTGGGCGTAAAGGGGGCGTAGGCGGTCAAATAAGTCAGATGTGAAATACTACTGCTCAACGGTAGAAATGCGTTTGAAACTGTAAGACTTGAGGGTACCAAAGGTAGACGGAATTACCTGAGTAGGGGTGAAATCCGTAGATACAGGTAAGAACGCCAGTGGGGAAGCCGGTCTACTGGGGTAACCCTGACGCTGAGGCCCGAAAGCTAGGGGAGCGAACCGG
+
GGGGGGGGGGGGEGGGGGGGGGGGGGGGGGGGGGGGGGGGGGGGGGGGGGGGGGGGGGGGFGGGGGGGGGGGGGGGGGGGGGGGGGFGGGGGGGGGGGGGGGGGGGGGGGGGGGGGGGGGGGFGGGGGGGGGGGGGGGGGGGGGGGGGGGGGGGGGGGGGGGGGGGGGGG#GGGGGGGGGGGGGGGGGGGGGGGGGFFGGGGGGGGGGDFG?DFFGFGFGGFFGFFFFFFFFFFFFFCAAFFFFFFFFFFFGFF<GGGGGFGGGGGGGDEFGGDCCEEFFGGGGC:EGGFD6FGFGFEGGGGGGGFGDFGGGGGGGGGGGGGGGGGGGGGGGGGGGGGGGGGGGGGGGGGGGGGFGGGFGGGGGGFDGFFCEGGGGGGGGFGGGGGGGGCFFGGGFFGGGGGGGGGGGGGGGGGGGGGGGGG
@EGRNA4_66
TGGGGAATTTTGGACAATGGACGGAAGTCTGATCCAGCGACGCCGCGTGAAGGAAGAAGTCCTTCGGGATGTAAACTTCTGAACTTATCGAATAAAGACAACTGGGGACAGTTGGATGAAGGTAGATAAAGAAAAGCCCCGGCTAACTACGTGCCAGCAGCCGCGGTAAGACGTAGGGGGCGAGCGTTGCCCGGAATTACTGGGCGTAAAGGGGGCGTAGGCGGTCAAATAAGTCAGATGTGAAATACTACTGCTCAACGGTAGAAATGCGTTTGAAACTGTAAGACTTGAGGGTACCAAAGGTAGACGGAATTACCTGAGTAGGGGTGAAATCCGTAGATACAGGTAAGAACGCCAGTGGGGAAGCCGGTCTACTGGGGTAACCCTGACGCTGAGGCCCGAAAGCTAGGGGAGCGAACCGG
+
GFFGD,666EEEG8CFE<FCGGG:B@FFGGEFGGGG<FC@F@C+CFGGGGGGGGGGGGFGGGCGCDGCCCE,@FFEFGG,EFGGECFFGFGGFFGDFGGGGGFDC=:FFCDG,>FD9FB=FFFDCFFFE9FFFGGG<<E:FFG@E@BCDGEAEECCBFGGGCGGGG:BECGGC1=CCCGGGGDE48:8E32?EA<CA<FF?F3:FG7//1?CDGDFD@D>CCCE77C8D4CFG=B6F4=FF777A=A#FBFF?<<:4;>C7CGGDEB>CGCDFGGFC?6CCEF?E;GFGDD6=F9FDGGD?D=CGFDED=DEAGGGGGECFFGGGFEAF@CCCCFEF=@,FE=GFGGGGF@GBF8CDFEGGF<=:FBBFGFFDEEGGGGGGGGGFCECGGGFFFCFFC@GGGFFEEFGFDF<7F:GGFC@@9
@EGRNA4_67
TGGGGAATTTTGGACAATGGACGGAAGTCTGATCCAGCGACGCCGCGTGAAGGAAGAAGTCCTTCGGGATGTAAACTTCTGAACTTATCGAATAAAGACAACTGGGGACAGTTGGATGAAGGTAGATAAAGAAAAGCCCCGGCTAACTACGTGCCAGCAGCCGCGGTAAGACGTAGGGGGCGAGCGTTGCCCGGAATTACTGGGCGTAAAGGGGGCGTAGGCGGTCAAATAAGTCAGATGTGAAATACTACTGCTCAACGGTAGAAATGCGTTTGAAACTGTAAGACTTGAGGGTACCAAAGGTAGACGGAATTACCTGAGTAGGGGTGAAATCCGTAGATACAGGTAATAACGCCAGTGGGGAAGCCGGTCTACTGGGGTAACCCTGACGCTGAGGCCCGAAAGCTAGCGGAGCGAACCGG
+
FGGGGGGGGGFFDGCFECCCFFGGGGG@<EFGCGGFGGEGGGEDEGGGGGGGGGGGGGGGGGGGGGG=FGEFCFDGGGGGGC<FFGGCFGGAFCGGGGGGGGCFGGGGG@FEGFFGBFFFGGE-6@C3BFGGGGGGGGGGGGGCEFGGGGGFGGGF7>FFGGGDG>GGGCGGGC#8EEEEGGED:8EGCE#FG=*1FFGGF7FGGG#FFDB>C:BDFGBDD=BE?EEFFFCF#FFFEEFGFFECFB=GGFACGFGFCCDF@8GGGGGGDEFFECDCFFGGEFEFGFF@GFCFDGFFDGGFFAEGGF?GGGGGGGDFGGFFGGGGGGGGGGDGGGGGGGFFGGGGFGFE9+GGCGFGGGGGGGGGGDGGGGGGFGGGGFFGGGGGGGGGEGGGGGGEF7GGGGCGGGEF@@FGGGGEGGGFGG
@EGRNA4_68
TGGGGAATGTTGCGCAATGGGGGAAACCCTGACGCAGCAACGCCGCGTGAGTGATGAAGGTTTTCGGATCGTAAAACTCTGTCTTTGGGGACGATAATGACGGTACCCAAGGAGGAAGCCACGGCTAACTACGTGCCAGCAGCCGCGGTAATACGTAGGTGGCAAGCGTTGTCCGGATTTACTGGGCGTAAAGAGTATGTAGGTGGGCATTTAAGTCAGATGTGAAATTCCCGGGCTTAACCTGGGAGCTGCATTTGATACTGGGTGTCTAGAGTGCAGGTGAGGAAAGTGGTATTCCTAGTGTAGCGGTGAAATGCGTAGAGATTAGGAAGAACACCAGTGGCGAAGGCGACTTTCTGGACTGTAACTGACACTGAGATACGAAATCGTGGGTAGCAAACAGG
+
GEGGCG7<;CECF:C@@GFGG7FCEEGAF,EFFGGGG7EFECEFGGGGGGE<5?EFF,,?4,,=A+@BFEFG<A=FE@@?,@AFG<,4B7=CGGEC=FF<3F:>>FCFC<F>FB38>@CFA:*5@**7D,DFF>DFGFGFAFFGEC:<ECGCFGG#<:F<F;EF#C@511:C<C=CE5:6:E:@C/::EGGC@:@G+::<CC#<?=8C;:#C>FCFGA?=;F;EAF;5:>+@:1+95D@#DFFF#573>CFCFFFFGCFGEC0?GGGF=,D8==+=6C?DD:63,=A8FCGF9DFFGE@,E?GEDGGFDEE9,4@DEE@,F;F;;AF<??<DGFF?F8FB7F=45?,4+@FF=F<F6,F<E6<9F@F<FDC66,<C<AFCF6C@,,+:@6,,,,66,6C;,AGF
@EGRNA4_69
TAGGGAATCTTCCGCAATGGGCGAAAGCCTGACGGAGCAACGCCGCGTGAGTGATGAAGGTCTTCGGATCGTAAAACTCTGTTATTAGGGAAGAACATATGTGTAAGTAACTGTGCACATCTTGACGGTACCTAATCAGAAAGCCACGGCTAACTACGTGCCAGCAGCCGCGGTAATACGTAGGTGGCAAGCGTTGTCCGGATTTACTGGGCGTAAAGGGTGCGTAGGCGGATGCTTAAGTGAGATGTGAAATACCTAAGCTTAACTTAGGGGCTGCATTTCAAACTGGGCATCTAGAGTACAGGAGAGGGAAACGGAATTCCTAGTGTAGCGGTGAAATGCGTAGAGATTAGGAAGAACACCAATGGCGAAGGCGGTTTCCTGGACTGTAACTGACGCTGAGGCACGAAAGCGTGGGTAGCAAACAGG
+
GGGGGGGGFGGGGGGGGGGGGGGGGDGGGGGGGGGGGGGGGGGGGGGGGGGGGGGGGGGGGGGGGGGGEFGFGGGGGGGGGGGGGGGGGGGGGGGGGGGGGDFGGGFFGGGGGGGGGGGGGGGGGGGGGG@>DGGGGGGGGGGGGGGGGGGEDGGGGGGGGGGGGFFGGGGGGGDGGGGGGGGGGGGGGCFDGGEGG#GGDG#GGGGGGGGGDBGGGF?CGGGFGGGG=>FFFFFF7@8@#BBFFBFFF;>?FGFFGFFFFFGGGFFD?GGGGGGFFGCGGGGDD8CDDD=D?9GGGFFGFGFD88GFFAF?FDGGGDCCEGGFGGGGGCCCGGGGDFCFGGGGGGGGGGGGGGGGFCA@FAC6,EDGGGGFDDGGGGFGGGGGGGGFFEGGGGFGGGGGGGGGFGGGGGGGGGFGGGGGGGFGGGGGG
@EGRNA4_70
TGGGGAATATTGCACAATGGGCGCAAGCCTGATGCAGCCATGCCGCGTGTATGAAGAAGGCCTTCGGGTTGTAAAGTACTTTCAGCGGGGAGGAAGATGTTGAGGTTAATAACCTCAGCAATTGACGTTACCCGCAGAAGAAGCACCGGCTAACTCCGTGCCAGCAGCCGCGGTAATACGGAGGGTGCAAGCGTTAATCGGAATTACTGGGCGTAAAGCGCACGCAGGCGGTCTGTCAAGTCGGATGTGAAATCCCCGGGCTCAACCTGGGAACTGCATTCGAAACTGGCAGGCTAGAGTCTTGTAGAGGGGGGTAGAATTCCAGGTGTAGCGGTGAAATGCGTAGAGATCTGGAGGAATACCGGTGGCGAAGGCGGCCCCCTGGACAAAGACTGACGCTCAGGCACGAAAGCGTGGGGAGCAAACAGG
+
GGGGGCFFFGGGGGGGGGGGGGGGGGGFFGGGGGGGGGGGGGGGGGGGGGGGGFFGGGGGGGGGGGGGGGGGGGGGGGGGGGGGGGGGGGEGGFGG-CFGGGGGGGGGGGGGGGGGG,8@FGGGFGGGGGGGGGGGGGGGGGGGGGGGGGGGGGGGGGFG+9BFGGGGGGGGGGGEFGGGGEEFC=EGFGGGGGGGDGGGG5EFGFGGGCCD#CDGFF#?FGFGGFF#:DGDGFFFGFGFFFFFFFGFFFFFFDDCGGFEFC>CFFFGGGC<FFGGGFF5DGGGGGGGF@FC79GGGGFFFCGGFDE=6GGFAGGGGGGGFCGGGGFGGGGGGGGGGGGGGGGFAGGF>:CCGGGGGGGGGEDGGGEGGGGGGGGGGGGGGGFGGGGGGGGGGGGGDGGGGGGEFGGGGGGGDGGGGGGGGGGGGGGGG
@EGRNA4_71
TGGGGAATTTTGGACAATGGACGGAAGTCTGATCCAGCGACGCCGCGTGAAGGAAGAAGTCCTTCGGGATGTAAACTTCTGAACTTATCGAATAAAGACAACTGGGGACAGTTGGATGAAGGTAGATAAAGAAAAGCCCCGGCTAACTACGTGCCAGCAGCCGCGGTAAGACGTAGGGGGCGAGCGTTGCCCGGAATTACTGGGCGTAAAGGGGGCGTAGGCGGTCAAATAAGTCAGATGTGAAATACTACTGCTCAACGGTAGAAATGCGTTTGAAACTGTAAGACTTGAGGGTACCAAAGGTAGACGGAATTACCTGAGTAGGGGTGAAATCCGTAGATACAGGTAAGAACGCCAGTGGGGAAGCCGGTCTACTGGGGTAACCCTGACGCTGAGGCCCGAAAGCTAGGGGAGCGAACCGG
+
GGGGGGGGGGGGGGGGGGGGGGGGGGGGGGGGGGGGGGGGGGGGGGGGGGGGGGGGGGGGGGGGGGGGGGGGGGGGGGGGGGGGGGGGGGGGGGGGGGGGGGGGGGGGGGGFGGGGFFGGGGGGGGGGGGGGGGGGGGGGGGGGGGGGGGGGGGFGFGGGGGGGGGGGGGGGGGGGGGGGGGEGGGGGGGFGGGGAFFCGGGGGGGGGCFGFGFFGF<BGGFFGFFFFFFFFFFFFFFFFFFEFEFFFGGF>DFAFGGGGGGGGGGGGGGFEGGGGGGGGGGGGGFGGGGGGGGGGGGGGGGGGGGGGGGGGGGGGGGGGGGGGFFGGGGGGGGGGGGGGGGGGGGGGGGGGGGGGGGGGGGGGGGGGGGGGGGGGGGGGGGGGGGGGGGGGGGGGFGEGGGGGGGGGGGGGGGGGGGGGGG
@EGRNA4_72
TAGGGAATCTTCCGCAATGGGCGAAAGCCTGACGGAGCAACGCCGCGTGAGTGATGAAGGTTTTCGGATCGTAAAACTCTGTCTTTGGGGACGATAGTGACGGTACCCAAGGAGGAAGCCACGGCTAACTACGTGCCAGCAGCCGCGGTAATACGTAGGTCGCAAGCGTTGTCCGGATTTACTGGGCGTAAAGAGTATGTAGGTGGGCATTTAAGTCAGATGTGAAATTCCCGGGCTTAACCTGGGAGCTGCATTTGATACTGGGTGTCGAGAGTGCAGGAGAGGAAAGTGGAATTCCTAGTGTAGCGGTGAAATGCGTAGAGATTAGGAAGAACACCAGTGGCGAAGGCGACTTTCTGGACTGTAACTGACACTGAGATACGAAAGCGTGGGTAGCAAACAGG
+
GGGGGFFEFGFGGDGGGGGGGGFEC@F<FCAFGGGGEGGGFGGGGGGFF7=FFFGFC,?<,EFGGGGGGG7FFCFFGGGGGGGGGGFD@FGGGGGD-CFFGGGGGDADE=>DCFG7<FGEGGGGGGGCFGGGG<FGGGGGGGGGGGGG::BBCGGGGGG?#8#8CCGG4;88CFGG9CCFGGGGGD##GC@E=C>:?FGFFGEGGGGGGG#GGEFGFE#7B>FCDF9#C;9DD9B>FDC?FFGFF>#:>FFF@9DDGCAFAFEDEFEB>8FFFD6GGGFGFGE8FGFFGAFGEFAGGGFGGGGGFGGGGGFAFECE7F9GGFGGGFGGGGGGGGFEE8GGGGGFGEEFGFGFGE8GGFFF@GGGGGGGGGGGFGGGGGFCFCGGGGGGGGGGGFEGEFEGGGGG
@EGRNA4_73
TGGGGAATATTGCGCAATGGGGGAAACCCTGACGCAGCAACGCCGCGTGAGTGATGAAGGCCTTAGGGTTGTAAAGCTCTGTTATCTGGGACGATAATGACGGTACCAGAGGAGGAAGCCACGGCTAACTACGTTCCAGCAGCCGCGGTAATACGTAGGTGGCGAGCGTTGTCCGTATTTACTGGGCGTAAAGAGTGCGTAGGCGGTCAAATAAGTCAGATGTGAAATACTACTGCTCAACGGTAGAAATGCGTTTGAAACTGTAAGACTTGAGGGTACCAAAGGTAGACGGAATTACCTGAGTAGGGGTGAAATCCGTAGATACAGGTAAGAACGCCAGTGGGGAAGCCGGTCTACTGGGGTAACCCTGACGCTGAGGCCCGAAAGCTAGGGGAGCGAACCGG
+
CC8FGC@F<EE@F;@6@FGGFG:B76EGGGCEEC,6@CF<6@=>6+477+B,95B,BFD8A,A,5CBBBEFFGE?FFGG9<FAF?BEED,=F=:>@=DFFGCG:FGFGG?@@FFEEFECCCGEDF@F:F;FGD:,6<FBG:>:,5>CE::BCBGCFG8@#C@8:#EG#EB*=E;E#2CCC:F9:::@EC?6:;A6:BC@@C0:BEC9CD6CCF*4F@:D*0=:*:8:CC8A@DFF?#FD9;@AC@#B:AFB7?GFGGFGFFFFCCCE68D8D+:+DCFFFD?FDB+,8@FE,D@:DFDD9F>ED>>8C@EFE?+=C?=;FE=GEE;FB?ADFCF:<B,GF8EEEFF7@:CEAA9<?F:CF<,FEFC8@CFC:@CGGF@+:6,@FFCGGF@GFEGGGFF7@:GGG
@EGRNA4_74
TGGGGAATATTGCGCAATGGGGGAAACCCTGACGCAGCAACGCCGCGTGAGTGATGAAGGCCTTAGGGTTGTAAAGCTCTGTTATCTGGGACGATAATGACGGTACCAGAGGAGGAAGCCACGGCTAACTACGTGCCAGCAGCCGCGGTAATACGTAGGTGGCGAGCGTTGTCCGGATTTACTGGGCGTAAAGAGTGCGTAGGCGGATGTTTAAGTGAGATGTGAAATACCCGAGCTCAACTTGGGTGCTGCATTTCAAACTGGGCATCTAGAGTGCAGGAGAGGAAAGCGGAATTCCTAGTGTAGCGGTGAAATGCGTAGAGATTAGGAAGAACACCAGTGGCGAAGGCGGCTTTCTGGACTGTAACTGACGCTGAGGCACGAAAGCGTGGGGAGCAAACAGG
+
GGGGGGGGGGGGGGGGGGGGGGGGGGGGGGGGGGGGGGGGGGGGGGGGGGGGGGGGGGGGCGGGGGGGGGGGGGGGGGGGGGGGGGGGGGGGGGGGGGGGGGGGGGGFFGGGGGGGGGGGFGGGGGGGGGGGGGGGGGGGGGGGGGGG@FGGGGGGGGGDFGGGGGGGEGDGGGGGGGGFFGGGGFFGGGGGGGGGGGGGGGGGGGFFGGFGGGGGGCFFFGFGGFGGGGFGFFGFGGGFGGGGFGGGGGFGGGGGGGFFGGFDGGGGGGGGGGGGGGE8GGGFGGGGGGGGGGGGGGGGGGGEGGGGGGGGGGGGGGGGGGGGGGGGGGGGDGGGGGFGGGGGGGGGGGGGGGGGFFB,GGGGGFGGGGGGGGGGGGGGGGGGGFGGGGGGGGGGGGGGGGGG
@EGRNA4_75
TGGGGAATATTGCACAATGGAGGAAACTCTGATGCAGCGACGCCGCGTGAACGATGAAGGCTTTCGGGTCGTAAAGTTCTGTCCTAAGGGACGATAATGACGGTACCTTAGGAGGAAGCCCCGGCTAACTACGTGCCAGCAGCCGCGGTAATACGTAGGGGGCAAGCGTTGTCCGGATTTATTGGGCGTAAAGGGTGCGTAGGCGGCCTTTTAAGTCAGATGTGAAAGATCACGGCTCAACCGTGGTAAGCATTTGAAACTGAAAGGCTTGAGTTAAGGAGAGGAAAGTGGAATTCCTAGTGTAGCGGTGAAATGCGTAGATATTAGGAGGAATACCAGTGGCGAAGGCGACTTTCTGGACTTATACTGACGCTGAGGCACGAAAGCGTGGGGAGCGAACAGG
+
GGGGGGGGGGGGGGGGGGGGGGGGGGGGGGFGGGGGGGGGGGGGGCGGGGGGGGFFFCFFGFFGGGGGDFGFGGGGGGGGGF,,CFFGFGGGGGEGGGGGFGGEGGGFGGGGGEGGGGGGGGGGGGGGFGECFFFGGGGGGGGGGGGGGGEG#FCFGGGGGGGGGGGGGGGD@FGDECGCFF7EFC@CEGECFF#CGGFE?CD4DGGGFGGGGGGGFFFEC@?CFFFFFF?FCBC69=??GCCFFGDGFGGGGGGGGGGGG#GFGGGGFFCGFGCGGGFFGGGGGGGGGGGFFGFFFAGGGGEGGGGGGGGFEGGFBFFGGGFGGGGFGGFCFGGGGGEEGGGFCCGGEFFFGFEFCEFFGGGGGGGGGGGGGGGGGGFCGGGGGFEFGGGGGGGGGGGGGEG
@EGRNA4_76
TGGGGAATATTGCACAATGGAGGAAACTCTGATGCAGCGACGCCGCGTGAGCGATGAAGGTTTTCGGATCGTAAAGCTCTGTCCTAAGGGAAGATAATGACGGTACCTTAGGAGGAAGCCCCGGCTAACTACGTGCCAGCAGCCGCGGTAATACGTAGGGGGCGAGCGTTGTCCGGAATTACTGGGCGTAAAGGGGGCGTAGGCGGTCAAATAAGTCAGATGTGAAATACTACTGCTCAACGGTAGAAATGCGTTTGAAACTGTAAGACTTGAGGGTACCAAAGGTAGACGGAATTACCTGAGTAGGGGTGAAATCCGTAGATACAGGTAAGAACGCCAGTGGGGAAGCCGGTCTACTGGGGTAACCCTGACGCTGAGGCCCGAAAGCTAGGGGAGCGAACCGG
+
GGGGGGGGGGGCGGGGGFGGGGGGGGGGCGGEGGGGGGGGGFGGGFGGGGGGG7FGGGGGEGGGGGGGGGGGGGGGGEFGGGGGGGGGGGGGGGGGFGGGGGGGGGGGGGGGGGGGGGGGGGGECGGGFGGGGGGGGGGGGGFGFGGGGGGGGGG,?BFEGGGGGGGGGGGGGGGGGGGGFGGGFGGGEEGFGGGGGGGDCEG?EGEEECFFGGGGGGFGGFF#CE@FCF#FGFF?FFFFF>BAGGGGEGGDFF;FGGGGGGFFFDDGFEGGGGGD=8GFFFF=FGDDDGFGDCDFGFFFE9A+E=GFGGF>:C+EGGGFCCEECFCF9GGGDFEFDGGFDFEF8CF7=@EFDGGFDGGGGGGGGFGGGGGGGGGGEGF@GGGCGFCGGGGGGF@@CGGF:F@G
@EGRNA4_77
TGGGGAATTTTGGACAATGGACGGAAGTCTGATCCAGCGACGCCGCGTGAAGGAAGAAGTCCTTCGGGATGTAAACTTCTGAACTTATCGAATAAAGACAACTGGGGACAGTTGGATGAAGGTAGATAAAGAAAAGCACCGGCTAACTCCGTGCCAGCAGCCGCGGTAATACGGAGGGTGCGAGCGTTGCCCGGAATTACTGGGCGTAAAGGGGGCGTAGGCGGTCAAATAAGTCAGATGTGAAATACTACTGCTCAACGGTAGAAATGCGTTTGAAACTGTAAGACTTGAGGGTACCAAAGGTAGACGGAATTACCTGAGTAGGGGTGAAATCCGTAGATACAGGTAAGAACGCCAGTGGGGAAGCCGGTCTACTGGGGTAACCCTGACGCTGAGGCCCGAAAGCTAGGGGAGCGAACCGG
+
GGGGGGGGGGGFGGGGGGGGGGGGGGGGGGGG9FFGGGGGGCGGGGGGGGGGGGGGGGGGGGGCAFGGCCGGGGGGGGGGGGGGGGGGGGGGGGGGGGGGGGGGGGGGGGG<DFGGFFGCFGGGGGGGGGGGGGGGGGFFCFGDGGGGGGGFGGGGGGGGGGGGGGGDEFGGGGGGGGGGGGGGGGGGGGGGGGGGGGGGGGBFGGGGEGFFDDGGGGGFDGFGEFGFFEFFFGFFFFFF#FFFFFEFFFFFFFFFGGFGGGGGFGBFDDFDGFC7FEFFFCGGGF?GGGGFGGGDD==D;,GGGGGFDF;GFGGGGFGGGGGGGGGFGGGEECFFE9GGGGGGGGGGGGGGFE,GGFBFGGCFGGGGFGGGGGGGGGGGGGGGGGGGGGGGGGECDGCGGGGGGGGGGGGGGGGGGGGGGG
@EGRNA4_78
TGGGGAATATTGCACAATGGAGGAAACTCTGATGCAGCGACGCCGCGTGAGCGATGAAGGTTTTCGGATCGTAAAGCTCTGTCCTAAGGGAAGATAATGACGGTACCTTAGGAGGAAGCCCCGGCTAACTACGTGCCAGCAGCCGCGGTAATACGTAGGGGGCGAGCGTTGTCCGGAATTATTGGGCGTAAAGGGTGCGTAGGCGGCCTTGTAAGTCAGATGTGAAAGATCACGGCTTAACTGTGGTAAGCATTTGAAACTGCAGGGCTTGAGTTAAGGAGAGGAAAGTGGAATTCCTAGTGTAGCGGTGAAATGCGTAGATATTAGGAGGAATACCAGTGGCGAAGGCGACTTTCTGGACTTATACTGACGCTGAGGCACGAAAGCGTGGGGAGCGAACAGG
+
GGGGGGGGGGGGGGGGGGGGGGGGGGGGGGGGGGGGGGGGGGGGGGGGGGGGGGGGGGGGGGGGGGGGGGGGGGGGGGGGGGGGGGFGGGFFGGGGGGGGGGGGGFGFFGGGGGGGGGFGGGGGGGGGGGG,@FGFGGGGGGGGGGEFEGGGGGGGGGGGGG#G#:DGEGE#GGGGGEGGGFGGGGGGGGGGGGGGDDFEGGGGGGGGGGGGCB#F#FGGGFFFFFGGGFGGGFGFGGFDGFDFFFFFFFGGGFGFFFFF=?=>FFFFD7DGFFFGGGGGFECCDGGGFAGFGGGD?GGGGGGGGGGGGGEBCBE7GGGGGGGGGGGGGGGGGFGFA:,CEGGGEGGGGGGGDEFGGGFC,FFEDGGGGGGGGGGFGGGGGGGGEFCF@GGGGGGGGGGGGGG
@EGRNA4_79
TGGGGAATTTTGGACAATGGACGGAAGTCTGATCCAGCGACGCCGCGTGAAGGAAGAAGTCCTTCGGGATGTAAACTTCTGAACTTATCGAATAAAGACAACTGGGGACAGTTGGATGAAGGTAGATAAAGAAAAGCCCCGGCTAACTACGTGCCAGCAGCCGCGGTAAGACGTAGGGGGCGAGCGTTGCCCGGAATTACTGGGCGTAAAGGGGGCGTAGGCGGTCAAATAAGTCAGATGTGAAATACTACTGCTCAACGGTAGAAATGCGTTTGAAACTGTAAGACTTGAGGGTACCAAAGGTAGACGGAATTACCTGAGTAGGGGTGAAATCCGTAGATACAGGTAAGAACGCCAGTGGGGAAGCCGGTCTACTGGGGTAACCCTGACGCTGAGGCCCGAAAGCTAGGGGAGCGAACCGG
+
GGGGEGGGGGGGGGGGGGGGGGDGGGGGGGGGGGGGGGGGGEEGGGGGGGGGGGGGGGGGGGGGGGFGGGGGGGGGGGGGGGGGGGD<FGGGGGGGGGGGGGFGGGGGGGFFDGGGGGGGGGGGGGGGGGGGGGGGGGGGGGGGGGGGGGGGGCGGG#GGGGGGGE#EGGGGG::EE?GGGEGGGGGDG#GGGGGGFFGF7CGG#GGFFFBFFFFE@EDDEFFFFFFFFF#=FFFFFFABDEFFFB=A>6<AFFFFFF?BB+#9?CD>>:+,9;7=7@,,,;CGGGFCGGFDD9DCFGGGGGDDGGGGGGFDCGGGFGFFGGGGGGGGGGGGGGGGGFGGGGGGGGGGGGGGEGFFFDFGGGGGGGGGGGGGGGGGGGFGGGGGGFGGGGGGGGGGGGGGGGGGGF?GGGGFGGGGGGGGGF
@EGRNA4_80
TGGGGAATATTGCGCAATGGGGGAAACCCTGACGCAGCAACGCCGCGTGAGTGATGAAGGCCTTAGGGTTGTAAAGCTCTGTTATCTGGGACGATAATGACGGTACCAGAGGAGGAAGCCACGGCTAACTACGTGCCAGCAGCCGCGGTAATACGTAGGTGGCAAGCGTTATCCGGAATTATTGGGCGTAAAGCGCGCGTAGGCGGTTTTTTAAGTCTGATGTGAAAGCCCACGGCTCAACCGTGGAGGGTCATTGGAAACTGGAAAACTTGAGTGCAGAAGAGGAAAGTGGAATTCCATGTGTAGCGGTGAAATGCGCAGAGATATGGAGGAACACCAGTGGCGAAGGCGACTTTCTGGTCTGTAACTGACGCTGATGTGCGAAAGCGTGGGGATCAAACAGG
+
EFGGGGGGGGGGGGGGGGGGGGGGGGGGGGGGGGGGGGGF@FEGGGGEGGGFFGFGGGGGGG8FGGGGDDFFGGGGCFFGGEFGGGGGGGGFGDGGGEGGGEGGGDFGGGGGGGGGGGFGGGG@>FGGFGGFGGGGFGGFFGFFEGFGEGGF#GFCFGG9CBEFGGGGE:EGGGGGCEB8FGG#GGFGDEGGGGDBEGG#EG@CEG>9EC8DGGFDGGF?FE=FFFFFGFFGEFGFGGGGGGGFDFGGGGFGGGGGGCFAGGGGGFCGGGGGGGGGGGGGGFGGGFGGGGGGGGGFFGFGGGGGGGGGGGGGGGGGGGGGGFFFGGGGGGGCFDFCGGGGGGGGGGGGGGGFGGFGGFGGFGGGGGGGGEFGGGGGFDGGGGGFEEGGGGGGGGGGGGGGGGGG
@EGRNA4_81
TGGGGAATATTGCACAATGGAGGAAACTCTGATGCAGCGACGCCGCGTGAGCGATGAAGGTTTTCGGATCGTAAAGCTCTGTCCTAAGGGAAGATAATGACGGTACCTTAGGAGGAAGCCCCGGCTAACTACGTGCCAGCAGCCGCGGTAATACGTAGGGGGCGAGCGTTGTCCGGAATTATTGGGCGTAAAGGGTGCGTAGGCGGCCTTGTAAGTCAGATGTGAAAGATCACGGCTTAACTGTGGTAAGCATTTGAAACTGCAGGGCTTGAGTACAGGAGAGGAGAGTGGAATTCCTAGTGTAGCGGTGAAATGCGTAGATATTAGGAGGAATACCAGTGGCGAAGGCGACTCTCTGGACTGTAACTGACGCTGAGGCACGAAAGCGTGGGGAGCAAACAGG
+
GGGGGGGGGGGGGGGGGGGGGGGGGGGGGGGGGGGGGGGGGGGGGGGGGGGGGGGGGGGGGGGGGGGGGGGGFGGGGGGGGGGGGGGGGGGGGGGGGGGGGGGGGGGGGGGGGGGGGGGGFGGGGGGGGGGGGGGGGGGGGFGGGGGGGGGGGGG#FGGGGGGGEG#GGEGGGGGGEEFFGGGGGFGGGDGFGGGGGGGGGGGGGGGGGFFGFFGGGGGFFGCFFFFGFFFGGFFFEFCAGAFADGFGFGFGGGGGGGFGGGGGDGGGGGGGGGGGGGGGGGFFEEAGGGGGGFGGGGGGGGGGGGFGGGGGGEGGGGGGGGGGGGGGGGGFFFGDFGGEGDGGGGGGGGGGGGGGGGGGGGGGGGGGGGGGGGGGGGFGGGGGGGGGGGGGGGGGGGGGGGG
@EGRNA4_82
TGGGGAATTTTGGACAATGGACGGAAGTCTGATCCAGCGACGCCGCGTGAAGGAAGAAGTCCTTCGGGATGTAAACTTCTGAACTTATCGAATAAAGACAACTGGGGACAGTTGGATGAAGGTAGATAAAGAAAAGCCCCGGCTAACTACGTGCCAGCAGCCGCGGTAAGACGTAGGGGGCGAGCGTTGCCCGGAATTACTGGGCGTAAAGGGGGCGTAGGCGGTCAAATAAGTCAGATGTGAAATACTACTGCTCAACGGTAGAAATGCGTTTGAAACTGTAAGACTTGAGGGTACCAAAGGTAGACGGAATTACCTGAGTAGGGGTGAAATCCGTAGATACAGGTAAGAACGCCAGTGGGGAAGCCGGTCTACTGGGGTAACCCTGACGCTGAGGCCCGAAAGCTAGGGGAGCGAACCGG
+
GGGGGGGGGGGGGGGGGGGGGGGGGGGGGGGGGGGGGGGGGGGGEGGGGGGGGGGGGGGGGGGGGGGGGGGGGGGGGGGGGGGGGFGGGGGGGGGGGGGGGGFGGGGGGGGGGGDFGGGGGGF,@FGGGGGGGGGGGFGGDDGGCGGGGGDGCGGGGGGGGGGGG>EGEGGGGFFGGGGG#GGDEGGG=E#GCEGGGGFG?#FGGGFGGGGGG<B581?>BDDE#EEAC@4FDBGFFCFF#FEFFFF=GGFGGFGDGFFGE>GGGDGGDEFB:GGCE:DFGAGGE;9C?FC<FDA@ED9GGCGGGGGGGGFCCGGGGGGGGGGEEFFGGFGGGGGGDGFGCGGGGGGGGGGFGGFFGGGGGGGGGGGGGGDDGGGGGGGGGEEGGGGGGGGGFDGGGGGGGGGGGGGGGGGGGGGGGGGGGG
@EGRNA4_83
TGGGGAATTTTGGACAATGGACGGAAGTCTGATCCAGCGACGCCGCGTGAAGGAAGAAGTCCTTCGGGATGTAAACTTCTGAACTTATCGAATAAAGACAACTGGGGACAGTTGGATGAAGGTAGATAAAGAAAAGCCCCGGCTAACTACGTGCTAGCAGCCGCGGTAAGACGTAGGGGGCGAGCGTTGCCCGGAATTACTGGGCGTAAAGGGGGCGTAGGCGGTCAAAGAAGTCAGGTGTGAAATACTACTGCTAAACGGTAGAAATGCGGTTGAAACTGTAAGACTTGAGGGTACCAAAGGTAGACGGAATCACCTGAGTAGGGGTGAAATCCGTAGATACAGGTAAGAACGCCAGTGGGGAAGCCGGTCTACTGGGGTAACCGTGACGCTGAGGCCAGAAAGCTAGGGGAGCGAACCGG
+
CC,;+B8E@F,C6F<,EFCFGFB:,,@C,669@C,6,:@+6C@>+=44+C<9,4,,,,,9595BBE@++=?4EF?F<FEF<FA<?,C,BF+<B<E?,E=?FG<FFCE7FGG<,C=3=>,7>D3,7>,,33E>>F7FF7+3B**3>,,@D?BGFF*2?DF,:88:EG:E8<99/1*3;E?*/?E5?/CEE#G?<DG979>779<<D<C#1@97069>;68796.<05<49#9FB:@8:#EE:@AF9>AD<A8=<+/#DDDGACAGCD<*;+3,,2+,2,CAE,C,9@2,6=6=A?,=,CFFDD9=?D688FE@7,>3,BFFFCFB8E;C6,+++GFF;EEBCE=;E?AE<FCFGGGGGGFEE<E7+>:GEFE6,,8,@F:9,667B,:GF:FF8A<<C6,,FE<F6,,E7F:DGC6666::C<
@EGRNA4_84
TGGGGAATATTGCACAATGGACGCAAGTCTGATGCAGCGACGCCGCGTGGGGGATGAAGGCTTTCGGGTTGTAAACTCCTTTCAGTACAGAAGAAGCATTTTTTGTGTCGGTATGTGCAGAAGAAGCGCCGGCTAACTACGTGCCAGCAGCCGCGGTAATACGTAGGGCGCGAGCGTTGTCCGGAATTATTGGGCGTAAAGAGCTCGTAGGCGGTTTGTTGCGCCTGCTGTGAAAGACCGGGGCTTAACTTCGGGGTTGCAGTGGGTACGGGCAGACTAGAGTGTGGTAGGGGTAATTGGAATTCCTGGTGTAGCGGTGGAATGCGCAGATATCAGGAGGAACACCGATGGCGAAGGCAGGTTACTGGGCCATTACTGACGCTGAGGAGCGAAAGCGTGGGTAGCGAACAGG
+
GGGGGGGGGGGGGGGGGGGGGGGGGGGGGGGGGGGGGGGGGGGGGGGGGGGGGDEEGGGFFGGGGGGGGGEFGGGGGGGGGCFFEGGFGGGGGGGGGGGGGGGCEFG,3CFFGGEGGFGDGGGGGGGGGGGGGGGGGGGGEFGGGGGCGGGGGDGGGGGGGFFCFGGEFD>EGGGGGGG#FFEGGDGGGGFGGFFGGGGGC7CDGFGEEFDFGFFDCFFGGFFGD:DEFEFGFGGGGGFGGFGGFGGGGFGGGGGGGFGGGGGGDDGGGGGGGGGFGGGGGGGGGGGGGGFDGGGGGGGGGFGCGGGGGGGGGGGGGGGGGGGGGGGGGGGGGGGGGGGGGGGGGGGGGGGGGGGGGGGGGGGGGGGGGGGGGGGGGGGGGGGGGGGGGFC,GGGGGGGF@,GGGGGGGGGG
@EGRNA4_85
TGGGGAATATTGCACAATGGAGGAAACTCTGATGCAGCGACGCCGCGTGAACGATGAAGGCTTTCGGGTCGTAAAGTTCTGTCCTAAGGGACGATAATGACGGTACCTTAGGAGGAAGCCCCGGCTAACTACGTGCCAGCAGCCGCGGTAATACGTAGGGGGCAAGCGTTGTCCGGATTTATTGGGCGTAAAGCGCATGCAGGTGGTTTGTTAAGTCAGATGTGAAAGCCCTGGGCTCAACCTAGGAATCGCATTTGAAACTGACAAGCTAGAGTACTGTAGAGGGGGGTAGAATTTCAGGTGTAGCGGTGAAATGCGTAGAGATCTGAAGGAATACCGGTGGCGAAGGCGGCCCCCTGGACAGATACTGACACTCAGATGCGAAAGCGTGGGGAGCAAACAGG
+
GGGGGGGGGGGGGGGGGGGGGGGDFGGGGGGGGGGGGGGGGGGGGGGGGGGGGGGGGGGGGGGGGGGGGGGGGGGGGGGGGGGGGGGGGGGGGGGGGGGGGGGGGGGGGGGGGGGGGGGGGGGGGGGFGGGGGGGGGGGGGGGGGGGGGGGGGGGGGGGGGGGGGFGGGGGGGGGGGDFFCFGGGGGGFGGGGGGGGGGGGGGGGGGGGFEFFFFGFGFGGFFGFFFGFFFGFGGGFGGGGGGGGGGGGGGFGGGGGGGGGGGGGGGGGGGGGGGGGGGGGGGGGGGGGGGGGGGGGGGGGGGGGGGGGGGGGGEGGGFFGFGGGFGGGGGGGGDGGGGGGGGGGGGDGGGGGGGGGGGGGGGGGGGGGGGGGGGGGGGGGGGGGGGGGGGGGGGGGGGGGGGG
@EGRNA4_86
TGGGGAATTTTGGACAATGGACGGAAGTCTGATCCAGCGACGCCGCGTGAAGGAAGAAGTCCTTCGGGATGTAAACTTCTGAACTTATCGAATAAAGACAACTGGGGACAGTTGGATGAAGGTAGATAAAGAAAAGCCCCGGCTAACTACGTGCCAGCAGCCGCGGTAAGACGTAGGGGGCGAGCGTTAATCGGAATTACTGGGCGTAAAGCGCACGCAGGCGGTCTGTCAAGTCGGATGTGAAATCCCCGGGCTCAACCTGGGAACTGCATTCGAAACTGGCAGGCTAGAGTCTTGTAGAGGGGGGTAGAATTCCAGGTGTAGCGGTGAAATGCGTAGAGATCTGGAGGAATACCGGTGGCGAAGGCGGCCCCCTGGACGAAGACTGACGCTCAGGTGCGAAAGCGTGGGGAGCAAACAGG
+
FGGGGGGGGGGGCGGGGGGGGGGDEBFGCFGGFGGEFGECFEFGGCGGGGGGFGGGGGGFE9EGGFGDEGGCGGGGFGGGFFDGDEF,BBFGGGFEGGGGGD@E@@FGB7FFFGGGEF8<FFFDFGFGGGGGGCFCGG7>E7FCGGGB;88DG8*?FCCGG>8::EGEEC9CE8CF95>>8E#GGEGE#GDGGG=*9CFF13AC<C#DG7CFGF47>CEG:#EG8B55@FFFF@@B:C=C@1:F49<@F?BDDD<C=F?;?FF>>@7:7F9>F>E:AE@FE:7GFE9FGGFD79GCEAFGGGGGFCGGGGGEFFFCDGGFF=+>8FFGGGEGEGDGE9GGGGGCF@FEF?=CEGGGGGGGGFGG@GGGGFC:EDGGF@<GFFGGCGEFFECGFGGEDGGGDFEF>CGFGGGGGFECFGGFF9
@EGRNA4_87
TGGGGAATATTGCACAATGGGGGAAACCCTGATGCAGCAACGCCGCGTGAGTGATGACGGTCTTCGGATTGTAAAGCTCTGTCTTTGGGGACGATAATGACGGTACCCAAGGAGGAAGCCACGGCTAACTACGTGCCAGCAGCCGCGGTAATACGTAGGGGGCGAGCGTTGTCCGGAATTATTGGGCGTAAAGGGTGCGTAGGCGGCCTTGTAAGTCAGATGTGAAAGATCACGGCTTAACTGTGGTAAGCATTTGAAACTGCAGGGCTTGAGTACAGGAGAGGAGAGTGGAATTCCTAGTGTAGCGGTGAAATGCGTAGATATTAGGAGGAATACCAGTGGCGAAGGCGACTCTCTGGACTGTAACTGACGCTGAGGCACGAAAGCGTGGGTAGCAAACAGG
+
GGGGGGGGGGGGGGGGGGGGGGGGGGGGGGGGGGGGGGGGGGGGGGGGGGGGGGGGGGGGGGGGGGGGGGGGGGGGGGGGGGGGGGGGGGGGGGGGGGGGGGGGGGGGGGGGGGGGGGGGGFGGGGGGGGGGGGGGGGGGGGGGGGGGGGGGFGGCFGGGGGGG5EGGEEGGGGGGGGGGGFFGGGGGGGGGGEGGGGGFGGGGGGGFECCFFFFGEGGFGGFFGFFGFFFFFGFDFGFFGEGGGGEGFGGFGFGGFGFGFFCGGFGFFCFFGGGGGGGGGGGCGGGGGGGGGGGGGFCGGGGEDGGGGGGGGGGGGGGGGGGGGGGGGGGGGGGGGGGGGGGGGGGGGGGGGGGGGGGGGGGGGGGGGGGGGGGGGGGGGGGGGGGGGGGGGGGGGGGGGGG
@EGRNA4_88
TGGGGAATTTTGGACAATGGACGGAAGTCTGATCCAGCGACGCCGCGTGAAGGAAGAAGTCCTTCGGGATGTAAACTTCTGAACTTATCGAATAAAGACAACTGGGGACAGTTGGATGAAGGTAGATAAAGAAAAGCCCCGGCTAACTACGTGCCAGCAGCCGCGGTAAGACGTAGGGGGCGAGCGTTGCCCGGAATTACTGGGCGTAAAGGGGGCGTAGGCGGTCAAATAAGTCAGATGTGAAATACTACTGCTCAACGGTAGAAATGCGTTTGAAACTGTAAGACTTGAGGGTACCAAAGGTAGACGGAATTACCTGAGTAGGGGTGAAATCCGTAGATACAGGTAAGAACGCCAGTGGGGAAGCCGGTCTACTGGGGTAACCCTGACGCTGAGGCCCGAAAGCTAGGGGAGCGAACCGG
+
GGGGGGGGGGGGGGGGGGGGGGGGGGGGGGGGGGGGGGGGGGGGGGGGGGGGGGGGGGGGGGGGGGGGGGGGGGGGGGGGGGGGGGGGGGGGGGGGGGGGGGGGGGGGGGGGGGGGGGGFFFGGGGGGGGGGGGGGGGGGGGGGGGGGGGEG@FGGGGGGGFE#GGGGGGGGDGGFEGEDGC5CGGGGC5FGGGGDGGCGFGDGGGED8C@BDGGFFFFB>5>EFD?F6EFFE?EFF=<FFFFFFF#CC7FFFFGGFGGGGFFCFDGGGGGFE7FGGGGGGGGGGGGGGGGGCGGF?GGGGDCFF@@8GGGED9EDGCFGGGGGGEFFFEF+GGGGFEAGGGF9GGFFGGGGGFFGGGGGGGGGGGGGGGGGGGGGGGGGGGGFGGGGGGGGGGGEGEFCDGGGGGGFGGGGGGGGGGGGGG
@EGRNA4_89
TGGGGAATTTTGGACAATGGACGGAAGTCTGATCCAGCGACGCCGCGTGAAGGAAGAAGTCCTTCGGGATGTAAACTTCTGAACTTATCGAATAAAGACAACTGGGGACAGTTGGATGAAGGTAGATAAAGAAAAGCCCCGGCTAACTACGTGCCAGCAGCCGCGGTAAGACGTAGGGGGCGAGCGTTGCCCGGAATTACTGGGCGTAAAGGGGGCGTAGGCGGTCAAATAAGTCAGATGTGAAATACTACTGCTCAACGGTAGAAATGCGTTTGAAACTGTAAGACTTGAGGGTACCAAAGGTAGACGGAATTACCTGAGTAGGGGTGAAATCCGTAGATACAGGTAAGAACGCCAGTGGGGAAGCCGGTCTACTGGGGTAACCCTGACGCTGAGGCCCGAAAGCTAGGGGAGCGAACCGG
+
GGGGGGGGGGGGGGGGGGGGGGGG7FGGGGGFGGGGGGGGGGGGGGGGGGGGGGGGGGGGGGGFCFGGGGGGGGGGGGGGGAFDCCGFGGGGGGGGGGGGGGGGGGGGGGGAFGGGGGGGGGGGGGGGGGGFGGGGGCFGG>CEEGGGGGGFFGGGGGGGG>CGGGGGGGGGGGCGGGGEEEGGGGGEGGCCE>C<C7FFCGGFGG79CCFFFDGFD@D@9=<DCFFFEFF7>FFFFFFFFFFFFAFFFCB?GF?DGC?GGGFCGDGGDDGGGGGGGGGGGEGGGGGGFGGGGGGF?GGGGGGGFGGGGGGGFDGGGGGGGGGGGGGGGGGGGGGGGGGGGGGGGGGGGGGGEGGEGGGGGGGGGGGGGGGGGGGGGGGGGGGGGGGGGGGGGGGGGGEGGGGGGGGGEGGGGGGGGGGGGG
@EGRNA4_90
TGGGGAATTTTGGACAATGGACGGAAGTCTGATCCAGCGACGCCGCGTGAGGGAAGACGGTTTTCGGATTGTAAACCTCTGTCTTCAGTGAAGAAACACATGACGGTACCTGAAGAGGAAGCCTCGGCTAACTACGTGCCAGCAGCCGCGGTAATACGTAGGTGGCAATCGTTGTCCGGCATTACTGGGTGTAAAGGGTGCGTAGGCGGGTAGGTAAGTTGAATGTTTAATCTATGTGCTCAACCCATAGCTGCGTTCAAAACTGTTTATCTTGAGTGGGGTACAGGCAGATGGAATTCCTAGTGTAGCGGTGAAATGCGTAGATATTAGGAGGAACACCAGTGGCGAAGGCGATCTGCTGGGCCCTAACTGACGCTGAGGCTCGAAAGCGTGGGTAGCAAACAGG
+
EEEFG,@F@F9<+EFFEGFFCF++8,+CFD<ECFC<FGC:FCFEEC:@FG7<,+4BB<F:FFCCE@@:CEFGFGGGGGG@=EFA,AE,5,5,8B,===,B=,?B++><3E@FGGGGFEFG,@,83@+<5@CFG9>F,5DCFF@,4,>8C7>46=###1#.4B;,6=6?#+#62?FDG#<#E?9;,0><5AC?FG+:;8#9*)5*/:9>=C>#?5#<<786:D4>;#C77#99#2>@#?9F;CA<,457;#6E===@7,@GF=D8F@,=,,E8FGGGD=9CD@3,E=F=@68FGDFFAE=:GGFC:DEB+9DGGFCEDGGEEEEFF;F?DFFC99,A<ACDFDGF@@GEC=FA@EE@DFEECC<<8EGGF:EB@@CC,GGGEC@@GF6:F789FEFGGF8GFFEFCG
@EGRNA4_91
TGGGGAATATTGCACAATGGAGGAAACTCTGATGCAGCGACGCCGCGTGAGCGATGAAGGTTTTCGGATCGTAAAGCTCTGTCCTAAGGGAAGATAATGACGGTACCTTAGGAGGAAGCCCCGGCTAACTACGTGCCAGCAGCCGCGGTAATACGTAGGGGGCGAGCGTTGTCCGGAATTATTGGGCGTAAAGGGTGCGTAGGCGGCCTTGTAAGTCAGATGTGAAAGATCACGGCTTAACTGTGGTAAGCATTTGAAACTGCAGGGCTTGAGTACAGGAGAGGAGAGTGGAATTCCTAGTGTAGCGGTGAAATGCGTAGATATTAGGAGGAATACCAGTGGCGAAGGCGACTCTCTGGACTGTAACTGACGCTGAGGCACGAAAGCGTGGGGAGCAAACAGG
+
GFGFGGGGGF9CAFDGFGGD<FEC<CFG@FFGF9AFCGGGGG7C:EGCC7B,@FFGGGGGFGAFGGGGEEFF@4D<EG?FGFGGGFGGGGGGGGECDFEF<CECDED,CD9FGDB@FD,@FFG:<FF77C;DGGGDFG:FFGC:<>EGECCCFGF,?C<7EECE88CE*;>E99CEEC#EF#<9:;8;98CFFG*==EGED#:9#:?ECECAA:EDGGGFFEEFCF9=C?##AFFFF?FFD@CFGD;4C?#C4@FFE>7==,88GFCGGFFFFC9F9EFDFGGGED=,GF8ECGGGEE,49E=B=GFE9GE+::GGGF9FGFE;@GFGGGGGGFFEDE=:7FBE,EF>+F@CF@@EF8FGGFFFF@E@GGGGFFCGFC8CGFCCFEFCF7FE,FAGGGGGGAE
@EGRNA4_92
TGGGGAATTTTGGACAATGGACGGAAGTCTGATCCAGCGACGCCGCGTGAAGGAAGAAGTCCTTCGGGATGTAAACTTCTGAACTTATCGAATAAAGACAACTGGGGACAGTTGGATGAAGGTAGATAAAGAAAAGCCCCGGCTAACTACGTGCCAGCAGCCGCGGTAAGACGTAGGGGGCGAGCGTTGCCCGGAATTACTGGGCGTAAAGGGGGCGTAGGCGGTCAAATAAGTCAGATGTGAAATACTACTGCTCAACGGTAGAAATGCGTTTGAAACTGTAAGACTTGAGGGTACCAAAGGTAGACGGAATTACCTGAGTAGGGGTGAAATCCGTAGATACAGGTAAGAACGCCAGTGGGGAAGCCGGTCTACTGGGGTAACCCTGACGCTGAGGCCCGAAAGCTAGGGGAGCGAACCGG
+
GGGGGGGGGGGGGGGGGGGGGGGGGGGGGGGGGGGGGGGGGGDGGGGGGGGGGGGGGFGGGGGGGGGGGGFFGGGGGGGGGGGGGGGDGGGGGGGGGGGGGGGGGGGBFGGGGGGGGFGGGGFGGGFFGGGGGGGGGGGGGGGGGGGGGGGGGGGGGGGGGGGGGGGGGGGGCEFCFEGGFGGGGGGGGGGGGGG<GGFEGGGGGGDGGGGGGGGDFDGGGGGGGGGGFGGFFGFFFGFFFFFFFFFFGFFFFCFFGGGGGGGGGGFGGCGFFGGGGGGGGGGGGGF?GFGFGGGGGGGGGFFFGGGGGGGGGGGGGFDGGGGGGGGGGGGGDGGGGGGGGGGGGGFD=GGGGGGGGGGGGGGGGGGGGGGGGGGGGGGGGGGGGGGGGGGGGGGGGEGGGGGGGGGGGGGGGGGGGGGGGG
@EGRNA4_93
TGGGGAATATTGGACAATGGGGGCAAGCCTGATGCAGCCATGCCGCGTGTGTGAAGAAGGCCTTCGGGTTGTAAAGCACTTTCAGTCGTGAGGAAGGTAGTGTAGTTAATAGCTGCATTATTTGACGTTAGCGACAGAAGAAGCACCGGCTAACTCCGTGCCAGCAGCCGCGGTAATACGGAGGGTGCAAGCGTTAATCGGAATTACTGGGCGTAAAGCGCATGCAGGTGGTTTGTTAAGTCAGATGTGAAAGCCCTGGGCTCAACCTAGGAATCGCATTTGAAACTGACAAGCTAGAGTACTGTAGAGGGGGGTAGAATTTCAGGTGTAGCGGTGAAATGCGTAGAGATCTGAAGGAATACCGGTGGCGAAGGCGGCCCCCTGGACGAAGACTGACGCTCAGGTGCGAAAGCGTGGGGAGCAAACAGG
+
GGGGGGGGFGGFGGGGGGGGGGGGGGGGGGGGGGGGGGGGGGGGGGGGGGGGGGGGGGGGGGGGGGGGGGGGGGGGGGGGGGGGGGGGFEGGGFGGGGGGGGGGGGGGGGGGGGGGGGGGGGGGGGGGGGGGGGGGGGGGGCFFGGGGGGGGGGGGGGGGGGGGGGGGGGGGGGGGGGGGGGGGDGGGGGGGGGGGFFGFGDGFFCDFFFFFFFFFFFFFFFFFFFFFFFFFFFFFFDFFFFFFFCFBFFFFFF?FFFFGFF?FF?BFGGGFFGED7@CGGGGGGEGGGGGGGGFGGGGGGCGGGGGGGGGGGGGGGFDDFGGGGGCGDGGGGGGGGGGGGGGGFGGGGGDGGGGGGGFDGGGGGGEFCGGGGGGGGGGGGGGGGFGGGGGGGGGGGGFDGGGEGGGGGGGGFF@GGGGGGGGGGGGGG
@EGRNA4_94
TGGGGAATATTGCACAATGGAGGAAACTCTGATGCAGCGACGCCGCGTGAGCGATGAAGGTTTTCGGATCGTAAAGCTCTGTCCTAAGGGAAGATAATGACGGTACCTTAGGAGGAAGCCCCGGCTAACTACGTGCCAGCAGCCGCGGTAAGACGTAGGGGGCGAGCGTTGCCCGGAATTACTGGGCGTAAAGTGGGCGTAGGCGGTCAAATAAGTCAGATGTGAAATACTACTGCTCAACGGTAGAAATGCGTTTGAAACTGTAAGACTTGAGGGTACCAAAGGTAGACGGAATTACCTGAGTAGGGGTGAAATCCGTAGATACAGGTAAGAACGCCAGTGGGGAAGCCGGTCTACTGGGGTAACCCTGACGCTGAGGCCCGGAAGCTAGGGGAGCGAACCGG
+
GGGGGGGGGGGGGGGGGGGGGGGGGGGGGGGGGGGGGGGGGGGGGGGGGGGGGGGGGGGGGGGGGGGGGGGGGGGGGGGGGGGGGGGGGGGGGGGGGGGGGGGGGGGGGGGGGGGGGGGGGGGGGGGGGGGGGGGGGGGGGGGGGGGGGGEGGFGFFGGGEGGGGGGGGGGGGGGGGEFGGGGGGGGGCECEC#CCC@EEEEEGEE?EGGFFFGGFFEFFGG#EFGFCFFFFCFGCGFFGDGFGFFFGFGFF?BFGGGFCFFGGGGFDDFCF=2=+?EGGEDFGGGGGFDCGEEGGGGGCGGGFGGFGGGGFGGGGGGGDGGGFFGGGGGGGGGGGGGGGGGGGGEGGGGFGGGCGGGGGGGGGGGGGGGGGGGGGGGGGCFC,GGGGGGGGGGEGGGGGGGGG
@EGRNA4_95
TGGGGAATATTGCACAATGGACGCAAGTCTGATGCAGCGACGCCGCGTGGGGGATGAAGGCTTTCGGGTTGTAAACTCCTTTCAGTACAGAAGAAGCATTTTTTGTGACGGTATGTGCAGAAGAAGCGCCGGCTAACTACGTGCCAGCAGCCGCGGTAATACGTAGGGCGCGAGCGTTGTCCGGAATTATTGGGCGTAAAGAGCTCGTAGGCGGTTTGTTGCGCCTGCTGTGAAAGACCGGGGCTTAACTTCGGGGTTGCAGTGGGTACGGGCAGACTAGAGTGTGGTAGGGGTAATTGGAATTCCTGGTGTAGCGGTGGAATGCGCAGATATCAGGAGGAACACCGATGGCGAAGGCAGGTTACTGGGCCATTACTGACGCTGAGGAGCGAAAGCGTGGGTAGCGAACAGG
+
GGGGGGGGGGFGGGGGGGGGGGGGGGGGGGGGGGGGGGGGGGGGGGGFGGGGGGGGGGGGGGGGGGGGGGGGGGGGGGGGGGGGGGGGGGGGGGGGGGGGGGGGGGGGGGGGGGGGGGGGGGGGGGGGGDEGGGGGGFFGGGGGGGGGGG#GGGGGGGEGGGGGG#GGGGGGGGGG#GGGGGECA<GGGGGGGGFDDGGGGGGFGFGGGGGGFGGGFEGFGFGDGFGFFFFFFFFFFFGFFFCEDFFGGFGGGGGGFGGGGGGGGGGGGGGGGGGFGGGGGFGGGGGGGGGGFGGGGGGFDGGGGGGGGGGGGGGGGGGGGGGCGGGGGGGGGGGGGGGGGEGEGGGGGGGGGGGGGGGGGGGGGGGGGGGGGGGGGGGGGGGGGGGGGGGGGGGGF@FCGGGGGGGGGGGG
@EGRNA4_96
TGGGGAATATTGCACAATGGACGCAAGTCTGATGCAGCGACGCCGCGTGGGGGATGAAGGCTTTCGGGTTGTAAACTCCTTTCAGTACAGAAGAAGCATTTTTTGTGACGGTATGTGCAGAAGAAGCGCCGGCTAACTACGTGCCAGCAGCCGCGGTAATACGTAGGGCGCGAGCGTTGTCCGGAATTATTGGGCGTAAAGAGCTCGTAGGCGGTTTGTTGCGCCTGCTGTGAAAGACCGGGGCTTAACTTCGGGGTTGCAGTGGGTACGGGCAGACTAGAGTGTGGTAGGGGTAATTGGAATTCCTGGTGTAGCGGTGGAATGCGCAGATATCAGGAGCAACACCGATGGCGAAGGCAGGTTACTGGGCCATTACTGACGCTGAGGAGCGAAAGCGTGGGTAGCGAACAGG
+
GGGGGGGGGGGGGGGGGGGGGGGGGGGGGGGGGGGGGGGGGGGGGGGGGGGGGGGGFGGGGGGGGGGGGGGGGGGGGGGGGGGGGGGGGGGGGGGGGGGGGGGGGGGGGGGGGGGGGGGGGGGFGGGGGGGGGGGGGGGGGGGGGGGGGGGGGGGGGGGFGGGGGGGGGGGEGGGEGGDGGGGG#:EFFGGGGFGGGGG#GGGGGGGGGGFGFFCGFFFGFFDFGGFFGFFF#FFFFB>EGGFFF?9CB#FFFDFGG#GGGGGGGFFCEGGGFGFDD=AFGBDGGGFGGGGGGFGGGGGGGGGFGGGGGGGGGGGGFGFGGGGGCFECGFGGGGGGGF=8GGGGGGGGGGGGGGGGGGGGGGGGGGGGGGGGFFGGGGGGGGGGGGGGGGGGGGGGGFF@GGGGGGGGGGFG
@EGRNA4_97
TGGGGAATATTGCACAATGGAGGAAACTCTGATGCAGCGACGCCGCGTGAACGATGAAGGCTTTCGGGTCGTAAAGTTCTGTCCTAAGGGACGATAATGACGGTACCTTAGGAGGAAGCCCCGCCTAACTACGTGCCAGCAGCCGCGGTAATACGTAGGGGGCAAGCGTTGTCCGGATTTATTGGGCGTAAAGGGTGCGTAGGCGGCCTTTTAAGTCAGATGTGAAAGATCACGGCTCAACCGTGGTAAGCATTTGAAACTGAAAGGCTTGAGTTAAGGAGAGGAAAGTGGAATTCCTAGTGTAGCGGTGAAATGCGTAGATATTAGGAGAAATACCAGTGGCGAAGGCGACTTTCTGGACTTATACTGACGCTGAGGCACGAAAGCGTGGGGAGCAAACAGG
+
EFGGG;FFDFGGGGGFFFGG?FFFFGGGGGGGFGGGGGGGGCGGGGGGGGGGGGGGGEFGGGGGGCGGGGEFFFFDGGGGAFGGGGGGGFGGGGGGGGGGGG7CFGGGGFFGGGGGGGGGGGE+5C>FFGGG7>F7DFGGGGGGGGGBCEEGGGGGGF#GEC5CFGGGGGGGGGGEEGGECFFG>=EFFEFFDDGGGGGGGGGGG3=DGF=:A=DCF=8:*9#A9AFFFFD=#FD?9=F=#FE@FBB?=@DB8FFFA:DDFFFD?CE9GDDGDCGGFGGDCFDAGD==@,DD8GGFFFAEEF@++GDEEFECGCE@F@DGGGGGFFFDAE;GGGGGFB:CFGFGCCGDGGFFEF,FEGGGFFECEFEFCF@8FGGGF@FFGFGGGEGGFC,FFFFGGGGGGGG
@EGRNA4_98
TGGGGAATATTGCACAATGGAGGAAACTCTGATGCAGCGACGCCGCGTGAACGATGAAGGCTTTCGGGTCGTAAAGTTCTGTCCTAAGGGACGATAATGACGGTACCTTAGGAGGAAGCCCCGGCTAACTACGTGCCAGCAGCCGCGGTAATACGTAGGGGGCAAGCGTTATCCGGATTTATTGGGCGTAAAGGGTGCGTAGGCGGCCTTTTAAGTCAGATGTGAAAGATCACGGCTCAACCGTGGTAAGCATTTGAAACTGAAAGGCTTGAGTTAAGGAGAGGAAAGTGGAATTCCTAGTGTAGCGGTGAAATGCGTAGATATTAGGAGGAATACCAGTGGCGAAGGCGACTTTCTGGACTTATACTGACGCTGAGGCACGAAAGCGTGGGGAGCGAACAGG
+
FFGGGGGGGGGGGGGGGGGGGGGGGGGGGGGGGGGGGGGGGGGGGGGGGGGGGGGGGGGGGGGGGGGGGGGFGGGGGGGGGGGGGGGGGGGGGGGGGGGGGGGGGGGGFGGGGGGGGGGGGGGGGGGGGGGGGGGGGGGGGGGGGGGGEGGGGGGFGGGGGGGGGGGGGGDGGGGGGEGFFGGGGGGGGGGFFGGGGDGDGGGGGGGGCGGFGGGGFFFFFFCFFFFFGFGGGGGFFGFGGGGGGDFAGGGGGGGFGGGGGGGGGGGGGGGGGGGGGGGGGGGGGFGFGGGGGGGFEFFGGDGGGGGGGGGGEEGGGGGGGFGGGGGGGGGGGFFGGFGGGGGGDGGGGGGGGGGGGGGGGGFEDGGEGGGGGGGGGGFGGGGGDGGFCGGGGGGGGGGGGGG
@EGRNA4_99
TGGGGAATATTGCACAATGGGGGAAACCCTGATGCAGCCATGCCGCGTGTGTGAAGAAGGCCTTCGGGTTGTAAAGCACTTTCAGCGAGGAGGAAAGGTTAGTAGTTAATACCTGCTAGCTGTGACGTTACTCGCAGAAGAAGCACCGGCTAACTCCGTGCCAGCAGCCGCGGTAAGACGTAGGGGGCGAGCGTTGCCCGGAATTACTGGGCGTAAAGGGGGCGTAGGCGGTCAAATAAGTCAGATGTGAAATACTACTGCTCAACGGTAGAAATGCGTTTGAAACTGTAAGACTTGAGGGTACCAAAGGTAGACGGAATTACCTGAGTAGGGGTGAAATCCGTAGATACAGGTAAGAACGCCAGTGGGGAAGCCGGTCTACTGGGGTAACCCTGACGCTGAGGCCCGAAAGCTAGGGGAGCGAACCGG
+
FFGGGEEG<FGGGFGGGGGGGGCFGGGGGFG@FDFGFGGGFFGGGGGGEGGGGGGGGGGGGFFC@FGEGGGFGGGGFCDGGGGFDFEEGGCFGGG<DFGGGGDDGGGGFFGGDGGGGGEF=,>BFFGGFFGGFGGGGGFGGGGGGGGGGGGDGCDGFEGGGGGGGFGGGGGGGGGDFGGD5CGGCEGGGGEEGDDCDFFGD#GCF#FFGFG@42:CCGF>DG<CBC5@FFDEDFGFFFFB@FFFCCAAFFF?A@FFFDF99FFCGDC7EDE7DD5C@E=CAFCCGFGE7CCAAGGGGFFGF?18FGF=8GDFGGGGGGGGGGGGGF9FD@7E9AFE9EF:@+9DEA;BGDDGFA9GGFFCF8FCF<AGFF7FC:GGGGGGGGGGGGGGFGCGEFC,@GFFFCFC@@,CFGF8DGGGGGFCCEGGFCFAF
@EGRNA4_100
TGGGGAATATTGCGCAATGGGGGAAACCCTGACGCAGCAACGCCGCGTGGGTGACGAAGGTCTTCGGATTGTAAAACCCTGTCTTCTGGGACGATAATGACGGTACCAGAGGAGGAAGCCACGGCTAACTACGTGCCAGCAGCCGCGGTAATACGTAGGTGGCGAGCGTTGTCCGGATTTACTGGGCGTAAAGGATGCGTAGGCGGATCTTTAAGTGGGATGTGAAATACCCGGGCTCAACTTGGGTGCTGCATTCCAAACTGGGGATCTAGAGTGCAGGAGAGGTAAGTGGAATTCCTAGTGTAGCGGTGAAATGCGTAGAGATTAGGAAGAACACCAGTGGCGAAGGCGACTTACTGGACTGTAACTGACGCTGAGGCATGAAAGCGTGGGTAGCAAACAGG
+
GGGGGGGGGGGGFGGGGGGGGGGGGGGCFFGFGGGGGGGGGGGGGGGGGGGFGGFGFGGGGGGFGGGGGGGFGE?FG:CECDFGGGGGGGGGGGE7FFGGGGGGGGGGGGGGGGGE>CG7C:FGGEGGE9FGGGFGCFFFGEFFGGGGEGEGGGGCGGGDFGG5CE##GBGGGFEEEGEGF?F7CCFGGECFGGGGGGG@DC:<DC>@DFFFFGC>F4C>G@FFGAFFFDF?DBFFFGCA+FGD?@?DGDFGGFCGFGGGCCCDCFFGGGGGGGGGGGCGGGGFFFGDGGGGGGGGGGGGGGE>++8GGGGGCEGGGGGGCGFGGFGGGGGGGFGFFEFCGFC7GGGFCGGGGGGGGGGDF9EAAGFFEGFEGGFGGGGGGGGGF@CDGGGGGGFGGGGGGGGF
@EGRNA4_101
TGGGGAATATTGCGCAATGGGGGAAACCCTGACGCAGCAACGCCGCGTGGGTGATGAAGGTTTTCGGATCGTAAAACCCTGTTTTCTGGGACGATAATGACGGTACCAGATGAGGAAGCCACGGCTAACTACGTGCCAGCAGCCGCGGTAATACGTAGGTGGCAAGCGTTGTCCGGATTTACTGGGCGTAAAGAGTGCGTAGGCGGATGTTTAAGTGAGATGTGAAATACCCGAGCTCAACTTGGGTGCTGCATTTCAAACTGGGCATCTAGAGTGCAGGAGAGGAAAGCGGAATTCCTAGTGTAGCGGTGAAATGCGTAGAGATTAGGAAGAACACCAGTGGCGAAGGCGGCTTACTGGACTGTAACTGACACTGAGGCTCGAAAGCGTGGGGAGCAAACAGG
+
FGGGGGGGFGGGGGGGGGGGGGGGGGGGGGGGGGGGDGGGGGGGGGGGDGGFFGGGGGGGGGGGGGGGGGGGGGFFGGGFGEGGGGGGGGGGGGGDGGGGGGDGDGGGGGGFGGGGGGGGGGGGGGGGGFFFGGGGGGGGGGGGE7FGEGGGGGGGB>EGGGFFCFGGGECGGGGGGDGGGD#FFFGG?CEGG9FGGFG7:CEFCECEG=EGGFEFEFFFFF@A7EEC03*9D>#;7CF<DFBGGGGFFGGGGGFGFFFAGGGGGGGFGGGGGFGGGGGGGGFGGGGDGGFEDCGGGGE9FGGGGGGGGGGGGGGGFFGGFFGGGGGGGGGGFFFCGGFGGGGGGGGGGGGGGGGGDGGGFGGGGGGGGGGGGGFGGGGGGGGGGGGGGGGGGGGGGGGDFGGG
@EGRNA4_102
TGGGGAATTTTGGACAATGGACGGAAGTCTGATCCAGCGACGCCGCGTGAAGGAAGAAGTCCTTCGGGATGTAAACTTCTGAACTTATCGAATAAAGACAACTGGGGACAGTTGGATGAAGGTAGATAAAGAAAAGCCCCGGCTAACTACGTGCCAGCAGCCGCGGTAAGACGTAGGGGGCGAGCGTTGCCCGGAATTACTGGGCGTAAAGGGGGCGTAGGCGGTCAAATAAGTCAGATGTGAAATACTACTGCTCAACGGTAGAAATGCGTTTGAAACTGTAAGACTTGAGGGTACCAAAGGTAGACGGAATTACCTGAGTAGGGGTGAAATCCGTAGATACAGGTAAGAACGCCAGTGGGGAAGCCGGTCTACTGGGGTAACCCTGACGCTGAGGCCCGAAAGCTAGGGGAGCGAACCGG
+
EFFCFEF@EGGCCFFGGFGGGFGEE@FFGGFFFGGGGGGDECFEGGGGGGGGGGGGGGGGGFFE<DFDGFDFFGGGGGGGGCGCAFFCEFGGFDFGFGGGGGGFFFGCFGGFCFFGA=<FDCFFGGCFGGGGCGGFGFFCFCFDC7DFFGEFEEDFGGGGGGGEGEEG8FFGGCFGCGCDGB>EGGGGGGGFCE<>CFGGFGCGGGEGDGG?5CFDDDGFGGGFFDDGCFGGFFFFFFEB:FAACF<AFFFFD?:AFFFGGGGGFAF5CDFFGGFC7CGGFGGEE;?CCFD6FFD?=69CDGGGED=GGGFFAGFFGFD9FFE=DAGFGCFBCGFEB;C9GF=GDFEBFF@FBFFACCFA=F=:B@CFCGGFE=FGGGFF7GGGGGGGGGFDGFBECCGEGFE<F<CGGGGFCGEGGGGFCF
@EGRNA4_103
TGGGGAATATTGCACAATGGAGGAAACTCTGATGCAGCGACGCCGCGTGAGCGATGAAGGTTTTCGGATCGTAAAGCTCTGTCCTAAGGGAAGATAATGACGGTACCTTAGGAGGAAGCCCCGGCTAACTACGTGCCAGCAGCCGCGGTAATACGTAGGGGGCGAGCGTTGTCCGGAATTATTGGGCGTAAAGGGTGCGTAGGCGGCCTTGTAAGTCAGATGTGAAAGATCACGGCTTAACTGTGGTAAGCATTTGAAACTGCAGGGCTTGAGTACAGGAGAGGAGAGTGGAATTCCTAGTGTAGCGGTGAAATGCGTAGATATTAGGAGGAATACCAGTGGCGAAGGCGACTCTCTGAACTGTAACTGACGCTGAGGCACGAAAGCGTGGGGAGCAAACAGG
+
GGGGGGGGGGGGGGGGGGGGGGGGGGGGGGGGGGGGGGGGGGGGGGGGGGGGGGGGGGGGFGGGGGGGGGGGGGGGGGFGGGGGGGGGGGGGGGGDGGGGGGGGGDGGGGGGGGGGGGDFGGGGGGGGGGGGGGGFGGGGGGGFGGGGGGGGGGGGGGGGGGGGGGGGGEGGGGGGCCEGEFFDGGGG8CCEGGFFGGGFGGGGGFFEFDFGDDFEEFGFGGFFFFGFGFGBGGCGCFGGGGGGGGGFFFGGGGFFFFFFFGGGGGGGGGGGGGGGGGGGGGFGGGFCFGGGGGFGFFGGGGGGGGGGGFE:GGGGGGGEGGGGGGGGGGFFGGGGGGGGGGGGGGGGDGGGGGGGFC,GGGGGGGGGEFGGGGGGGGFGGGGGGGGGGGGGGGGGGGGGGGG
@EGRNA4_104
TGGGGAATATTGCACAATGGGCGCAAGCCTGATGCAGCCATGCCGCGTGTATGAAGAAGGCCTTCGGGTTATAAAGTACTTTCAGCGGGGAGGAAGGCGTTGAGGTTAATAACCTCAGCGATTGACGTTACCCGCAGAAGAAGCACCGGCTAACTCCGTGCCAGCAGCCGCGGTAATACGGAGGGTGCAAGCGTTAATCGGAATTACTGGGCGTAAAGCGCACGCAGGCGGTCTGTCAAGTCGGATGTGAAATCCCCGGGCTCAACCTGTGAACTGCATTCGTAACTGGCAGGCTACAGTCTTGTAGAGGGGGGTAGAATTCCAGGTGTAGCGGTGAAATGCGTAGAGATCTGGAGGAATACCGGTGGCGAAGGCGGCCCCCTGGACAAAGACTGACGCTCAGGTGCGAAAGCGTGGGGAGCAAACAGG
+
GGGGGGGGGGGGGGGGGGGGGGGGGGGGGGGGGGGGGGGGGGGGGGGGGGGGGGGGGGGGGGGGGGGGGG+CFGGGGGGGGGGGGGGGGGGGGGGGEGGGG8BFGGGGGGGGGGGGGGGGGFGGGGGGGGGFFGGGGGGGGGGF-DFGGGGGGGGGGGGGGG+<CGGGGGGGGGGGGG#GGGGGGGGGGGGGGGGGGGGGDGDGGGGGGGGGGGGGGC6F?DGGGGGGGFGF@FFAGFFA=BFFFEFFFFFFFFFGGGGGFGFD?F?D6+GGGGGFDFEC9;?FGEFFGGGGFEE5*?GDCFGGGGGGGGGGGFDFFGGG@FGGGGGGC=5DGGGFGGGGGGGGGFCF>:9GGGGGGGGGGGGGGGGGGGGGGGGGGGGEGFGGGGGGGGGGGGGGGFGGGFGGGGGGGGGGGGGGGGGGGGGGGGGGG
@EGRNA4_105
TGGGGAATATTGCACAATGGGCGCAAGCCTGATGCAGCCATGCCGCGTGTATGAAGAAGGCCTTCGGGTTGTAAAGTACTTTCAGTAGGGAGGAAGGTGGTTAAGTTAATACCTTAATCATTTGACGTTACCTACAGAAGAAGCACCGGCTAACTCCGTGCCAGCAGCCGCGGTAATACGGAGGGTGCAAGCGTTAATCGGAATTACTGGGCGTAAAGCGCATGCAGGTGGTTTGTTAAGTCAGATGTGAAAGCCCTGGGCTCAACCTAGGAATCGCATTTGAAACTGACAAGCTAGAGTACTGTAGAGGGGGGTAGAATTTCAGGTGTAGCGGTGAAATGCGTAGAGATCTGAAGGAATACCGGTGGCGAAGGCGGCCCCCTGGACAGATACTGACACTCAGATGCGAAAGCGTGGGGAGCAAACAGG
+
<FFFEF@FFGGFGEFGGGGGGGGGECFGGGGGGFFGCFGGGGGGGGEGGCGFFCFDA8EFGGGGGGECEEGDGGGGGFGGAFGGGAFGGE<FCEEFGGGGGGFGGFGGGGGGEFGGGCGGGGGGGGGEFFGGGGGGGFFGGGGFGGGGGGGGFGCFGG:FGGGGGGGGFDEEE8CEGGBFEF:EE:EGGFGGGGGGGGGGGDGGGGGGG;CFFC9;:DFGFFFDFFFD@FFBAFFFFFFFFFFFEEFFFFFAFFFFGFFD>C4B<FGGGGFFFAE7GFFFDGFFFFGGF?FGGDDGF@87DDGGGGDD@>EGFGEGFA9GGGGGGGFGCEGGGGGGFCECDFGF9GFGGFGFFF9GFA7GGDGF?GEGGGFGGF@@@+@7EE9FGGGFFF<FF9FEC,@EGGGGGGEFC@:@668@<FDGGF,9GFGGG
@EGRNA4_106
TGGGGAATTTTGGACAATGGACGGAAGTCTGATCCAGCGACGCCGCGTGAAGGAAGAAGTCCTTCGGGATGTAAACTTCTGAACTTATCGAATAAAGACAACTGGGGCCAGTTGGATGAAGGTAGATAAAGAAAAGCCCCGGCTAACTACGTGCCAGCAGCCGCGGTAAGACGAAGGGGGCGAGCGTTGCCCGGAATTACTGGGCGTAAAGGGGGCGTAGGCGGTCAAATAAGTCAGATGTGAAATACTACTGCTCAACGGTAGAAATGCGTTTGAAACTGTAAGACTTGAGGGTACCAAAGGTAGACGGAATTACCTGAGTAGGGGTGAAATCCGTAGATACAGGTAAGAACGCCAGTGGGGAAGCCGGTCTACTGGGGTAACCCTGACGCTGAGGCCCGGAAGCTAGGGTAGCGAACCGG
+
FGGGGGGGFEGGGGGGGFGGGGGGGGGGGGGGGGGGGGGGGGGGGGGGGGGGGGGGGGGGGGGGGGGGGGGGGGGGGGGGGGGGGGGAGGGGGGGGGGGGGGGGGGG+6FFDFFGGGGGGGGDFFGFGGGGGGGGGGGFEGGGGGGGGGGGGGGGGGGGGGGGGGGGGGGGGGFGGGGG#:CGGCGEEGEGGGGGDFGGGCFFGGGGGEGGGGEEGGFGGCCFFFEFFGFGGG#FFFCFFFFFFGFF>:?DFGFGGGGGG#FECFGGFGGFGCGFCGGGGGGGFGGGFGFDGGGGGGGGGGGGGGGGGGGGGGGGGGGGFGGGE?GGGGGGGGGGGGGGGGFE9GGGGGGGGEGGFGGGGGGGDGGGGGGGGGGGGGGGGGGGGGGGGGGGGGGEGGEGFC,GFGGGFF<@,GGGGGGGGGG
@EGRNA4_107
TGGGGAATATTGCGCAATGGGGGAAACCCTGACGCAGCAACGCCGCGTGGGTGATGAAGGTCTTCGGATTGTAAAGCCCTGTTTTCTGGGACGATAATGACGGTACTTGAGGAGGAAGCCCCGGCTAACTACGTGCCAGCAGCCCCGGTAATACGTAGGGGGCTAGCGTTATCCGGAATTACTGGGCGTAAAGGGTGCGTAGGTGGTTTTTTAAGTCAGAAGTGAAAGGCTACGGCTCAACCGTAGTAAGCTTTTGAAACTAGAGAACTTGAGTGCAGGAGAGGAGAGTAGAATTCCTAGTGTAGCGGTGAAATGCGTAGATATGAGGAGGAATACCAGTAGCGAAGGCGGCTCTCTGGACTGTAACTGACACTGAGGCACGAAAGCGTGGGGAGCAAACAGG
+
FGGGGGGGGGGGGGGGGGGGGGGGGGG?FCGGGGGGGGGGGGGGGGGGGGGGGGGGGGGGGGGGGGGGGDAEFGGGGGGGGGGGGGGGGGGGGGDGGGGGG=FCGGGGGGGGGDGGGFGGGGGGGDGFGEGGGGGGGGGGGGGG#;FECGEG#GG#:F:EG?#<FFGGEDGFGFGGGGGGGFGGGGGGEEFEEFGGDEGFAECFGGECBCCEEFFFGFEEFDDGGFFFGFGCGGGFGFGFFFF#FEDFGFFF<@FB#GFFFGFGGFEGF=*FFFGGGGGGGGGGFD@3+FE99999999998863FGGGGF@GGGGFGGGFEC5,GGGGGFFAGGGGGGGFCGFGGGGGGFGGGGGGGGGGGGGGGGGGGGFGFGGGGGGGGGGGGGFFGCCGGGGGGGGGFC
@EGRNA4_108
TGGGGAATATTGCACAATGGGGGAAACCCTGATGCAGCAACGCCGCGTGAGTGATGACGGTCTTCGGATTGTAAAGCTCTGTCTTTAGGGACGATAATGACGGTACCTAAGGAGGAAGCCACGGCTAACTACGTGCCAGCAGCCGCGGTAATACGTAGGTGGCAAGCGTTGTCCGGATTTACTGGGCGTAAAGGGAGCGTAGGTGGATATTTAAGTGGGATGTGAAATACCCGGGCTTAACCTGGGTGCTGCATTCCAAACTGGATATCTAGAGTGCAGGCGAGGAAAGGAGAATTCCTAGTGTAGCGGTGAAATGCGTAGAGATTAGGAAGAATACCAGTGGCGAAGGCGCCTTTCTGGACTGTAACTGACACTGAGGCTCGAAAGCGTGGGGAGCAAACAGG
+
GGGGGGGG;CFGGGGGGGGGGGGGGGGGGGGGGGGGGGGGGGGGGGGGGGGGGGGGGGGGGGGGGGGGGGGGGFFGGGGGGGGGGGGGGGGGGGGGGGGGGGGGGGGGGGGGGGGGGGGGGGGGGGGFGFGGGGGGGGGGGGGGGGGGGGGGGGGGFFGFCFGGGGGGGGGGGGGGCEGGGGGGGGGGGGGGGGGGGGGG5E#GGGGGFG#GGFGFGDFGGGGGGFFFGCGFGGGGFGGGGGGGGGGGGFGGGFGFGFFFGGGGFFGGGGGGGFGGGGC:)DGGGGGGGGGGGE9GGGGGGGGGGGGGGGGGFE7GGGGGGGGGGGGGGGGGGGCGFGGGFGGGGGGGGGFGGFFGGGGGGGGGGGGGGGGGGGFGGGGGGGGGGGGGGGGGGGGGGGGGGGGG
@EGRNA4_109
TGGGGAATATTGCGCAATGGGGGAAACCCTGACGCAGCAACGCCGCGTGAGTGATGAAGGTTTTCGGATCGTAAAACTCTGTCATTAGGGACGATAATGACGGTACCTAATGAGGAAGCCACGGCTAACTACGTGCCAGCAGCCGCGGTAATACGTAGGTGGCAAGCGTTGTCCGGATTTACTGGGCGTAAAGAGTATGTAGGTGGGCATTTAAGTCAGATGTGAAATTCCCGGGCTTAACCTGGGAGCTGCATTTGATACTGGGTGTCTAGAGTGCAGGAGAGGAAAGTGGAATTCCTAGTGTAGCGGTGAAATGCGTAGAGATTAGGAAGAACACCAGTGGCGAAGGCGACTTTCTGGACTGTAACTGACACTGAGATACGAAAGCGTGGGTAGCAAACAGG
+
GGGGGGGGFGGGGGGGGGGGGGGGGGGGGGGGGGGGGGGGGGGGGGGGGGGGGGGGGGGGGGGGGGGGGGGGGGGGGGGGGGGGGGGGGGGGGGGGGGGGGGGGGGGGGGGGGGGGGGGGGGGGGGGGGGGGGGGGGGGGGGGGGGGGGGGGGGGGGGGGGGGGGGGGGGGGGGGGFGGGGGGGG>EEE=EFEEFCFGGGFCFGGGGGGGFFCGGFFFFFFFFFECFFFFGGFFGFGFGGFGGGFF?FFGGGGGFFGFFFBFGGGGGGFGGGGGGGGGGGFGGGGGGGGGGGGGGGGGGGGGGGGGGGGGGGGFCGGGGGGGGGGGGGGGGGGGGGFFGGEGGGGGGGGGGGGGGGGGGGGGGGGGGGGGGGGGGGGGGGGGGGGGGGG@GGGGGGGGGGGGGG
@EGRNA4_110
TGGGGAATTTTGGACAATGGACGGAAGTCTGATCCAGCGACGCCGCGTGAAGGAAGAAGTCCTTCGGGATGTAAACTTCTGAACTTATCGAATAAAGACAACTGGGGACAGTTGGATGAAGGTAGATAAAGTAAAGCCCCGGCTAACTACGTGCCAGCAGCCGCGGTAAGACGTAGGGGGCGAGCGTTGCCCGGAATTACTGGGCGTAAAGGGGGCGTAGGCGGTCAAATAAGTCAGATGTGAAATACTACTGCTCAACGGTAGAAATGCGTTTGAAACTGTAAGCCTTGAGGGTACCAAAGGTAGACGGAATTACCTGAGTAGGGGTGAAATCCGTAGATACAGGTAAGAACGCCAGTGGGGAAGCCGGTCTACTGGGGTAACCCTGACGCTGAGGCCCGAAAGCTAGGGGAGCGAACCGG
+
EFFFGGGFGFGGGGCFGGGGGGGCCFGGEGGGGGGGGFEFGGGGGGGGGEGGGGCFFBEFEF9EGGGGGGGGGGGGGGDFGGGGGGGCFG7?FGGGGFFGGGGGGGEGGGG?FGGGGGG9FFDGGFFDFFG3@EFE9F+@FEGDEGGCGGGGGFFFGCFFG7>E#G#GGGGGE8C;C?BCEGEGEEEGGGFGGGGGFGGGFFF;CEGGEGF><C17CGDDCFGGCEEGGFFFGFDFGF=FEFABFFFFFGFCF?FFFFFFFAGFFD>ECE?CGGEA?FGGFA?D=,6D?D=+=GFD88E9?GGGE8D?FFGGGFEEE=89GGGE?EGGCGEGECGFGGGE;=:;<9GGGGDGGGFCGGGGFFF>EGGGF@DFGFCFGGFFFDGGGGGGGGGGGGEF7F:GGGGGGGFGFFF<EGGFCFC7CF
@EGRNA4_111
TGGGGAATTTTGGACAATGGACGGAAGTCTGATCCAGCGACGCCGCGTGAAGGAAGAAGTCCTTCGGGATGTAAACTTCTGAACTTATCGAATAAAGACAACTGGGGACAGTTGGATGAAGGTAGATAAAGAAAAGCCCCGGCTAACTACGTGCCAGCAGCCGCGGTAAGACGTAGGGGGCGAGCGTTGCCCGGAATTACTGGGCGTAAAGGGGGCGTAGGCGGTCAAATAAGTCAGATGTGAAATACTACTGCTCAACGGTAGAAATGCGTTTGAAACTGTAAGACTTGAGGGTACCAAAGGTAGACGGAATTACCTGAGTAGGGGTGAACTCCGTAGATACAGGTAAGAACGCCAGTGGGGAAGCCGGTCTACTGGGGTAACCCTGACGCTGAGGCCCGAAAGCTAGAGGAGCGAACCGG
+
CDD<FCEDEFFFGGGGGDGCFGGGDGDECFDFCFDEFGGGCFEEGGGGDGGCFCGGFEGGGAFAE@CCGDGGGGGCGD<AFGGF,,A?FFGG8DFGGFF=D>,A8>3+@FG>F3,3EFGADGG,>FF9FGG;CECA>,38CCEEGFFFCFE8CCFGFFEFD8:<=EGGEGG+ACC3#88#CEC8E=EDCCDDCDGGFFGFG7CG4CCD>>@#>#BEE#0#608@BEF??==FB=EA<94AFFFFFFFB@>FAC6:*@DCF7@:CGGG@C==5+CGGFFC=DCGFCE6FD@++GE=A8GFEGF=88DF@3:GFDFED@GGGDFEB=99@,E?++=44,,GGFEA9F?A9F?:F:=,5,FA4,,A:+C:CB9<@,F:@FEFCFE@DF:EFFC8FFCF7@C7GFC@@EE<@C,@6,E7@@@@7<A
@EGRNA4_112
TGGGGAATATTGCGCAATGGGGGAAACCCTGACGCAGCAACTCCGCGTGAGTGATGAAGGCCTTAGGGTTGTAAAGCCCTGTTATCTGGGACGATAATGACGGTACCAGAGGAGGAAGCCACGGCTAACCACGTGCCAGCAGCCGCGGAAATACGTAGGTGGCGAGCGTTGTCCGGATTTACTGGGCGTAAAGAGTGCGTAGGCGGATGTTTAAGAGAGATGTGAAATACCCGAGCTCAACTTGGGTGCTGCATTTCAAACTGAGCATCTAGAGTGCAGGAGAGGAAAGCGGAATTGCTAGTGTGGCGGTGAAATGCGTAGAGATTAGGAAGAACGCCAGAGGCGAGGGCGGCTTTCTGGACTGTAACTGACGCTGAGGCACGAAAGCGTGGGGAGCAAACAGG
+
;;,,+6;,CFFCEC::F7E<FGEG7E8C:,,,:,B+>C8FF-,,64@7CGG<B?,A,,E8?==<=AF84,+895<F9,BF<8,,5,,<94A?BCCGD<9FGGG>FC<@FGGG<:::<DGFG@:7F@@CF,:<FF,**,?:,D7DF@7C**=,;2C<FGE::49#*3CE1@=;<C#<?C7<;<FE:@*:?5#::2@<C#G>@>E+7=5BC#92CF9#?FCFGC?>CFGGFGF#DDFFFB@FGEF@:C#FFB5:@?A7FFDGFFF#FCD:CEDC8D=+2?D6E=73868+88E9@,,8,@F8GGF>+E>49,EE7EEFCCAEF@C,,,F?@,<@+68,=<?6,>+BF8+@84,FB,FB8A@CFFFF@9FFB7FFC6,ECCF:,@C,7CCC@<EFF<@C,@@C,EAF
@EGRNA4_113
TGGGGAATATTGCACAATGGAGGAAACTCTGATGCAGCGACGCCGCGTGAGCGATGAAGGTTTTCGGATCGTAAAGCTCTGTCCTAAGGGAAGATAATGACGGTACCTTAGGAGGAAGCCCCGGCTAACTACGTGCCAGCAGCCGCGGTAATACGTAGGGGGCGAGCGTTGTCCGGAATTATTGGGCGTAAAGGGTGCGTAGGCGGCCTTGTAAGTCAGATGTGAAAGATCACGGCTTAACTGTGGTAAGCATTTGAAACTGAAAGGCTTGAGTTAAGGAGAGGAAAGTGGAATTCCTAGTGTAGCGGTGAAATGCGTAGATATTAGGAGGAATACCAGTGGCGAAGGCGACTTTCTGGACTTATACTGACGCTGAGGCACGAAAGCGTGGGGAGCGAACAGG
+
GDEFGD@F@EE<ECFFGGGGFGGG<<FAEFGGGFGG<FGFECFCFGCGGEFGGEGGGGCDGGFDEGG>FEGFBFFGCEEEEGDGFFE8EC8FCFGGGGGGGGGGGGDG9FGGEF7:8FFEFFGG7FFFG<FCCF3F@FGGGGCGGGGGGDCG##GE4=#GGGGGEGGD?E8;CFDG<E6CC:0<9A@EG=C=::52>CDEDGG#=:CCCFDDGCADGGG7DFGG;<+E;CFG??D=@ECDCDD.?=;AC=FFFFFGGGGFFFD8GGFFEDGFD=+GFFCGGCGF9DGF8FGGGFGFFE=FCGGGEEFE=EDGFEGGGGGGGGGGGGGGDFFFF<FCFGF7GDGGGGEGGGGGFEFFDGGEEGFGEFFCCFGGGGGGFCFGEFFFEDGFCGGGGGGEGGGFGCG
@EGRNA4_114
TGGGGAATATTGCGCAATTGGGGAAACCCTGACGCAGCAACGCCGCGTGAGTGATGAAGGTTTTCGGATCGTAAAACTCTGTCTTTGGGGACGATAATGACGGTACCCAAGGAGGAAGCCACGGCTAACTACGTGCCAGCAGCCGCGGTAATACGTAGGTGGCAAGCGTTGTCCGGATTTACTGGGCGTAAAGAGTATGTAGGTGGGCATTTAAGTCAGATGTGAAATTCCCGGGCTTAACCTGGGAGCTGCATTTGATACTGGGTGTCTAGAGTGCAGGAGAGGAAAGTGGAATTCCTAGTGTAGCGGTGAAATGCGTAGAGATTAGGAATAACACCAGTGGCGAAGGCGACTTTCTGGACTGTAACTGACACTGAGATACGAAAGCGTGGGTAGCAAACAGG
+
GGGGGGGGGGGGGGGGGG,CFGGGGGGGGGGGGGGGGGGGGGGGGGGFGFGGGGFGGGGGGGGGGGGGGGGGGGGGGGGGGGGGGGGGGGFGGGGGGGGGGGGGGGGGGGGGGGGGGGGGGGG+@FGGGGGGEGGGGGGGGGGGGGGGGGGFGGGC#GGGGGGGGGGGEGEEGGGGGDGFFFGFB?FGFCEFGCFEE7FEFGFF=EFGFGFFGGFGFGFGGGFGFFGFGGFF#GDFFFFGFFFFGFFFFCFFF9E9GGCFGGDGGGGFDGGFGGGF?GGFFGGGGGGFGGGGGGGGGGGGGGGECGGGGGGFGGGGGGGDGGFGGGGGFFE,EGEEGGGGGGGFFC>EDGGGGGGCGGGFAGGGFGFGGGGGGGGGGGGGGGGFGGEF@GFCFGGGFFGGFGGG
@EGRNA4_115
TGGGGAATTTTGGACAATGGACGGAAGTCTGATCCAGCGACGCCGCGTGAAGGAAGAAGTCCTTCGGGATGTAAACTTCTGAACTTATCGAATAAAGACAACTGGGGACAGTTGGATGAAGGTAGATAAAGAAAAGCCCCGGCTAACTACGTGCCAGCAGCCGCGGTAAGACGTAGGGGGCGAGCGTTGCCCGGAATTACTGGGCGTAAAGGGGGCGTAGGCGGTCAAATAAGTCAGATGTGAAATACTACTGCTCAACGGTAGAAATGCGTTTGAAACTGTAAGACTTGAGGGTACCAAAGGTAGACGGAATTACCTGAGTAGGGGTGAAATCCGTAGATACAGGTAAGAACGCCAGTGGGGAAGCCGGTCTACTGGGGTAACCCTGACGCTGAGGCCCGAAAGCTAGGGGAGCGAACCGG
+
GGGGGGGGGGGGCFGGGGFGGGGGGDFFFGGGGGGGGGEGDCGGGDFEF:<FFFGGGGGGGGGGGGGGGGGGGGGGGDFGGGGGGGFCFFGGGGGGGGDFEEFGGGGGGGGCC<FGGFFGGGGGGG9FDGCGGGGGGGGGGEGDGGGGGGGGGG7@AFGGGGGDE#GGDGGGG75CCCBED?:EEGGE#EEGGFFEFGGGGGGG:C5EC#D.7CDBGCFDCFDE?BEEGFEFGFFFFFFFFFFAGFBGCFFFFFFGGGGFGGFCAAAFC>GFGFC?7GGGGGGGEF?CGGDFFGF@1D=+?GGGGGGEAGGGGGE@8=FGGGGED,GFGFGGGGGGGGFFGGEG@EFCGGGGFGFEFGGGFBGGGEE7GFGGGGGGGEEFGFF8GGGGGGGGGGGGFCCGGFFGGGFFDGGGGGGGGGGGGG
@EGRNA4_116
TGGGGAATTTTGGACAATGGACGGAAGTCTGATCCAGCGACGCCGCGTGAAGGAGAAGTCCTTCGGGATGTAAACTTCTGAACTTATCGAATAAAGACAACTGGGGACAGTTGGATGAAGGTAGATAAAGAAAAGCCCCGGCTAACTACGTGCCAGCAGCCGCGGTAAGACGTAGGGGGCGAGCGTTGCCCGGAATTACTGGGCGTAAAGGGGGCGTAGGCGGTCAAATAAGTCAGATGTGAAATACTACTGCTCAACGGTAGAAATGCGTTTGTAACTGTAAGACTTCAGGGTACCAAAGGTAGACGGAATTACCTGAGTATGGGTGAAATCCGTAGATACAGGTAAGAACGCCAGTGGGGAAGCCGGTCTACTGGGGTAACCCTGACGCTGAGGCCCGAAAGCTAGGGGAGCGAACCGG
+
GGGGGGGGGGGGGGGGGGGGGGGGGGFGGGGGGGGGGGGGGGGGGGGGGGGGGGGGGGGGGGGGGGGGGGBFGGGGGGGGFFGGGGGGGGGGGGGGGGGGG<FGGGGGGGFGGGGGGGGGGGGGGGGGGGGGGGGGGGGEGGGG@EGGGGGGGGGGGGGGGG2FFGGGGG#GGGGGGGGGGGGGGEGGGGFEGGEGGGGGGGGGGGEGGGGGDDGGGG@>FGGDGGGGGFGGFGGFFFFFFFFFFGGGGFFGFFFGGGFFF#FGGGGGGGFE7;4FGGGGGGGGGD@)*FGGGGGGDFCGGGGFD;*FGGGGGGGCFE8886*FGGGGFGGGGGGGGFCFE5,GGGGFFCGGGGGGGGGGGGGGGGGGGGGGGGGGGGGGFGGGGGGGGGGGGGGGGEGFGFGGGGGGGGGGGGGGGGGGG
@EGRNA4_117
TGGGGAATTTTGGACAATGGACGGAAGTCTGATCCAGCGACGCCGCGTGAAGGAAGAAGTCCTTCGGGATGTAAACTTCTGAACTTATCGAATAAAGACAACTGGGGACAGTTGGATGAAGGTAGATAAAGAAAAGCCCCGGCTAACTACGTGCCAGCAGCCGCGGTAAGACGTAGGGGGCGAGCGTTGCCCGGAATTACTGGGCGTAAAGGGGGCGTAGGCGGTCAAATAAGTCAGATGTGAAATACTACTGCTCAACGGTAGAAATGCGTTTGAAACTGTAAGACTTGAGGGTACCAAAGGTAGACGGAATTACCTGAGTAGGGGTGAAATCCGTAGATACAGGTAAGAACGCCAGTGGGGAAGCCGGTCTACTGGGGTAACCCTGACGCTGAGGCCCGAAAGCTAGGGGAGCGAACCGG
+
EFGGGGGGGGGGGGGGGGGGGGGGGGGGGGGGGGGGGGGGGGGGGGGGGGGGGGGGGGGGGGGGGGGGGGGGGGGGGGGGGGGGGGGGGGGGGGGGGGGGGGGGGGGGGGGGGGGGGGGGGGGGGGGGGGGGGGGGGGGGGGGGGGGGGGGGGGGGGGGGGGGGGGGGGFGGGGGGGGGGGGGGGGGGGGGGGGGGGGFGFGGGGGGGGFGFGFFGGGFGFGFGFGFFFFFFGFFFFFFEFFFFFFFFFFFGFGGGGGFFGGGGGGGFGFGGFFDFGGEGGGFGGGGGGGGFGGFGGGGGGGGGGGGDGGGGGGGGGGGGGGGGGGGGGGGGGGGGGGGGGGGGGGGGGGGGGGGGGGGGGGGGGGGGGGGGGGGGGGGGGGGGGGGGGGGGGGFF>GGGGGGGGGGGGGGGGGGGGGGGGG
@EGRNA4_118
TGGGGAATATTGCACAATGGACGCAAGTCTGATGCAGCGACGCCGCGTGAACGATGAAGGCTTTCGGGTCGTAAAGTTCTGTCCTAAGGGACGATAATGACGGTACCTTAGGAGGAAGCCCCGGCTAACTACGTGCCAGCAGCCGCGGTAATACGTAGGGGGCAAGCGTTGTCCGGATTTATTGGGCGTAAAGGGTGCGTAGGCGGTCTTTTAAGTCAGATGTGAAAGATCACGGCTCAACCGTGGTAAGCATTTGAAACTGAAAGGCTTGAGTTAAGGTGAGGAAAGTGGAATTCCTAGTGTAGCGGTGAAATGCGTAGATATTAGGAGGAATACCAGTGGCGAAGGCGACTTTCTGGACTTATACTGACGCTGAGGCACGAAAGCGTGGGGAGCAAACAGG
+
GGGGGGGG<FGGGGGGGGGGGGGGGGGGGGGGGGGGGGGGGGGGGGGGGGGGGGGGGGGGGGGGGGGGGGGGGGGGGGGGGGGGGFGGGGGGGGGGGGGGGGGGGGGGGGFGGGGGGGGGGGGGGGGGGGGGGGGGGGGGGGGGGGGGGGGGGGGFGGGGGGGGGGGGEGGGGGGGGGGGGGGGGGGGGGGGGGGGGGGGG#GGGGGGG#GGFCGGGFGGGGFGFGGGDGGFGFGGGGGGGGGGFGFGFGFGGGGGGGGGFGGGGGGGGGFGFGFGF?:9FGGGGGGGGGGGGGGGGGGGGGGGGGGGGGGGGGGGGGGGGGGGCGGGGGFGGGGGGGGGGGGGGGGGGGGGGGGGGGGGGGGGGGGGGGGGGGGGGGGGGGGGGDFGGGGGGGGGGGGGGGG
@EGRNA4_119
TGGGGAATATTGCGCAATGGGGGAAACCCTGACGCAGCAACGCCGCGTGGGTGATGAATGTCTTCGGATTGTAAAGCCCTGTTTTCTGGGACGATAATGACGGTACCAGAGGAGGAAGCCACGGCTAACTACGTGCCAGCAGCCGCGGTAATACGTAGGTGGCGAGCGTTGCCCGGAATTACTGGGCGTAAAGGGGGCGTAGGCGGTCAAATAAGTCAGATGTGAAATACTACTGCTCAACGGTAGAAATGCGTTTGAAACTGTAAGACTTGAGGGTACCAAAGGTAGACGGAATTACCTGAGTAGGGGTGAAATCCGTAGATACAGGTAAGAACGCCAGTGGGGAAGCCGGTCTACTGGGGTAACCCTGACGCTGAGGCCCGCAAGCTAGGGGAGCGAACCGG
+
GGGGGEGGFFGC9CGGCFGGCF7CFGGGDGGGGGGGEGGGFEGGGGC=FGGGGGGGGGGGEFGGFGGGGEGGGGGGGFGGGG9EGGGGGGGGEGGGGGFFGEC3:CFFGGGC<F7FGGGGGG7FGGGCGFFGGG7:FGF:FFGGEEG:FBFGGGG#FG@7C<FGEGGECEDGGGGGEEFGGGGEFFGAECFE:#CF@FDEGGGGGGGGGGGGFGF?BCDFCD#C:FGGGFGGFGG#FDGFFCDDFF?DGGFFFEDFGGFFGGGGGGFCFEFGCFGDDC?:D?EDDD=13DD@:D=CGFDE>>8+DEGAGGD9GCE7D;A@=EGGCEFA9,?6+FFA<GEEFGFFCEFGGFGGGGGGGCGDGGFECF<FGCBCFCGGCDF:@+:,GFGGGFGGGFCGEGGGCGGG
@EGRNA4_120
TGGGGAATATTGGACAATGGGGGCAACCCTGATCCAGCGACGCCGCGTGAGTGAAGAAGTATTTCGGTATGTAAAGCTCTATCAGCAGGGAAGATAATGACAGTACCTGACTAAGAAGCACCGGCTAACTCCGTGCCAGCAGCCGCGGTAATACGGAGGGTGCGAGCGTTAATCGGAATTACTGGGCGTAAAGCGTGCGCAGGCGGGTTGTTAAGCGAGATGTGAAAGCCCCGGGCTCAACCTGGGAACCGCATTTCGAACTGGCAAACTAGAGTCTTGTAGAGGGGGGTAGAATTCCAGGTGTAGCGGTGAAATGCGTAGAGATCTGGAGGAATACCGGTGGCGAAGGCGGCCCCCTGGACAAAGACTGACGCTCAGGCACGAAAGCGTGGGGAGCAAACAGG
+
CFFCD7@@FEF9FFCFFFGFFEG+CDCEFGGGGGFFGGE@FFFCGGG>FGGEFGFGE=FEG,<EB<FGGDF@EFFCAFGFG9EGG@FGGGGGEF9<FGGFGFC?FF?FFFCA,AFGGGFG=<FGDGEGGFGCFFF<FEFGFEAEFEGEEDEGGFFE:::E=EEEEGEG*B8BCFFGGG5CEGGECEFG:CC8C+9::=DDGGEGGG#DCDE7:CG#757C57@:6?#FG#9>GBFC>>?=?F;F@FB??7@C;5FFDE<>CA>F?:,FGGC??FC=+@7C7?9D>GFGGGE=DAD>88F?GCGE>CCE,E@@+CEB4,E9;EDFCFFFF?9F9F:@@BGFFCGFF?:EFC:F:6,8EFC,9EC,FEE:GEGGE@CGFCDFGGFD8,F@+@CCCECE@ADEFC6,
@EGRNA4_121
TGGGGAATTTTGGACAATGGACGGAAGTCTGATCCAGCGACGCCGCGTGAAGGAAGAAGTCCTTCGGGATGTAAACTTCTGAACTTATCGAATAAAGACAACTGGGGACAGTTGGATGAAGGTAGATAAAGAAAAGCCCCGGCTAACTACGTGCCAGCAGCCGCGGTAAGACGTAGGGGGCGAGCGTTGCCCGGAATTACTGGGCGTAAAGCGTGCGCAGGCGGTTTGTTAAGCGAGATGTGAAAGCCCCGGGCTCAACCTGGGAACCGCATTTCGAACTGGCAAACTAGAGTCTTGTAGAGGGGGGTAGAATTCCAGGTGTAGCGGTGAAATGCGTAGAGATCTGGAGGAATACCGGTGGCGAAGGCGGCCCCCTGGACAAAGACTGACGCTCAGGCACGAAAGCGTGGGGAGCAAACAGG
+
CFFGGGGGGGGGGGGGGGGGGGGGGGGGGGGGGGGGGGGGGGGGGGGGGGGGGGGGGGGGGGGGGGGGGGGGGGGGGGGGGGGGGGGGGGGGGGGGFGGGGGGGGGGGGGGFFGGGGGGGGGGFGGGGGGGGGGGGFFGGGGGGGGGGGGGGGGGGGGGGGGGDGGGGGG#GGCGGGGGGGGGGGGEGGGG#GGDEGFGGF>FGGGGGCFGFGEFGGGFGFGFGEFEGF@F@FFE:ECFFFFFBCFB?FFGGFFCFC<F=:FGCGGDDGFGGGGGGGGGGFCE:CGGGFGGGGDGFGGGGGGC6GGGGGGGGFGFFFGGGGGGGGGGGGGGGGGFDGGGGGGGFFGGGGGFGEGGGGGGGGGGGGGGGGGGGGGGGEGGGFGGGGGGGEGGGGGGGGGGGGGGGGGGGGGGGGGGGGGGGGG
@EGRNA4_122
TGGGGAATATTGCACAATGGAGGAAACTCTGATGCAGCGACGCCGCGTGAGCGATGAAGGTTTTCGGATCGTAAAGCTCTGTCCTAAGGGAAGATAATGACGGTACCTTAGGAGGAAGCCCCGGCTAACTACGTGCCAGCAGCCGCGGTAATACGTAGGGGGCGAGCGTTGTCCGGAATTATTGGGCGTAAAGGGTGCGTAGGCGGCCTTGTAAGTCAGATGTGAAAGATCACGGCTTAACTGTGGTAAGCATTTGAAACTGCAGGGCTTGAGTACAGGCGAGGAGAGTGGAATTCCTAGTGTAGCGGTGAAATGCGTAGATATTAGGAGGAATACCAGTGGCGAAGGCGACTCTCTGCACTGTAACTGACGCTGAGGCACGAAAGCGTGGGGAGCAAACAGG
+
GGGGGGGGGGGGGGFGGGGGGGGEGFGGGGGGGGFG9FGGGGGGGGGGGFEFGGGGGGGGFGGGGGGCC:FGGGGGGGGGGBFGGGGGGGGGFFGFGGGGGGDFFGGGGGGGCFGGGGGFF@FGGGGGGGGGGCGF@FFGGGCCFDF7:FECFGGF9C7C>EBEGGGG:;CEFG#GEGGFGGGGGFFGCC;8#FGGGDGEGGGGGGEG6EFGCFGG7CCFFGECDFGGFF?<ECDDGFF==C@==;7DFGGGGGFDFGGFFGFF?FFFCFDFGGFD=6)85FGCAFDFDAD,DFGGGFGDFEBGGEGGGGGGGCCFCGGEC+<D9FE<F9GGGFFGGGGGGGGF:?,EGGFGFF@FC,:GGFFFFFGGGGGGGFFGGGGGGGGGDGEBGGGGGGGGFDGGGFG
@EGRNA4_123
TGGGGAATATTGCACAATGGAGGAAACTCTGATGCAGCGACGCCGCGTGAGCGATGAAGGTTTTCGGATCGTAAAGCTCTGTCCTAAGGGAAGATAATGACGGTACCTTAGGAGGAAGCCCCGGCTAACTACGTGCCAGCAGCCGCGGTAATACGTAGGGGGCGAGCGTTGTCCGGAATTATTGGGCGTAAAGGGTGCGTAGGCGGCCTTGTAAGTCAGATGTGAAAGATCACGGCTTAACTGTGGTAAGCATTTGAAACTGCAGGGCTTGAGTACAGGAGAGGAGAGTGGAATTCCTAGTGTAGCGGTGAAATGCGTAGATATTAGGAGGAATACCAGTGGCGAAGGCGACTCTCTGGACTGTAACTGACGCTGAGGCACGAAAGCGTGGGGAGCAAACAGG
+
GGGGGFGGGGGFGGGGGGGGGGGG<EGGGGGGGGGGGGGGGGGGGGGGGGGGGGGGGGGGGGGGGGGGGGGGGGGGGGGGGGGGGGGGGGGGGGGGGGGGGGGGGGGGGGGGGGGGGGGGGGGGGGGGGGGGGGGGGGGGGGGGGGGGGGGGGGGGGGGGGGGG:;CGFGGGGGEGGGACGGDFFFGGGGGGGGGGGGGGGGGFFEGFGFGGGGFGFGFGFGGGFGGFGGFGGGFFFGGDGEFDFFFFDFGGGGGFFDFFFFCGGGGGGGGGGGGGGGGGGFGGGFGGGCGFGGGFGGGGGGGGDGGGGGGGGGGGGGGGGGGGGGGGGGGGGGGGGGGGGGGFFGGGGGGGGGGGGGGGGGGGGGGGGGGGGGGGGGGGGGGGGGFGFGGGGGGGGGGGGGG
@EGRNA4_124
TGGGGAATATTGCACAATGGAGGAAACTCTGATGCAGCGACGCCGCGTGAACGATGAAGGCTTTCGGGTCGTAAAGTTCTGTCCTAAGGGACGATAATGACGGTACCTTAGGAGGAAGCCCCGGCTAACTACGTGCCAGCAGCCGCGGTAATACGTAGGGGGCAAGCGTTGTCCGGATTTATTGGGCGTAAAGGGTGCGTAGGCGGCCTTTTAAGTCAGATGTGAAAGATCACGGCTCAACCGTGGTAAGCATTTGAAACTGAAAGGCTTGAGTTAAGGAGAGGAAAGTGGAATTCCTAGTGTAGCGGTGAAATGCGTAGATATTAGGAGGAATACCAGTGGCGAAGGCGACTTTCTGGACTTATACTGACGCTGAGGCACGAAAGCGTGGGGAGCGAACAGG
+
EGGGGCGGGGGGGGGGGGGGGGGGGGGGGGGGGGGGGGGGGGGGGGGGGGGGGGGGGGGGGGGGGGGGGGGGGGGGGGGGGGGGGGGGGGGFGEGGGGGGGGGGGGGGGGGGGGGGGGGGGGGGGGGGGGGGGGGG>FGGGGGGGGGGCGGGGGGGGGGGGGGGGGDGGGGGGGGGEFEFGGFFFGGGGGGGGGGGGGGGFCEGGGFGGGGFGGGGFGFGFFFFFFFFFFGGGGFGFDFGGGGGGGGFGGGGFFGGGGGGGGGGFFC?GGGFDFCGGDGGGGGGGGGGGGGGGGGE:GDFGGGGGGGGGGGGGGGGGGGFEGDGGGGGGGGGGGFGGGGGGGGGGGGGGGGGGGFGGGGGGGGGGGGGGGGGGGFAGGGGGGGGGGGGDGGGGGGGGGGGGFG
@EGRNA4_125
TGGGGAATATTGCACAATGGGCGCAAGCCTGATGCAGCCATGCCGCGTGTATGAAGAAGGCCTTCGGGTTGTAAAGTACTTTCAGCGGGGAGGAAGGGAGTAAAGTTAATACCTTTGCTCATTGACGTTACCCGCAGAAGAAGCACCGGCTAACTCCGTGCCAGCAGCCGCGGTAATACGGAGGGTGCAAGCGTTAATCGGAATTACTGGGCGTAAAGCGCACGCAGGCGGTTTGTTAAGTCAGATGTGAAATCCCCGGGCTCAACCTGGGAACTGCATCTGATACTGGCAAGCTTGAGTCTCGTAGAGGGGGGTAGAATTCCAGGTGTAGCGGTGAAATGCGTAGAGATCTGGAGGAATACCGGTGGCGAAGGCGGCCCCCTGGACGAAGACTGACGCTCAGGTGCGTAAGCGTGGGGAGCAAACAGG
+
GGGGGGGGGGGGGGGGGGGGGGGGGGGGGGGGGGGGGGGGGGGGGGGGGGGGGGGGGGGGGGGGGFGGGGGGGGGGGGGGFGGGGGGGGGGGGGGGGGGGGGFCFGGGGGGGFGGGGGGGGGGGGGGGGGGGGGGGGGGGGGGGGGGGGGGGGGGGGGGGGGGGGGGGGGGGGGGGGGGGG?EGGGGGGGGGG<:;CGGGGEGGGGGFGGGGGGGCFGDEGG#?DGGGGGGEGCGGCFGGF?FGFFFGFGFFFFGFGG6<#CFFFFGFC7CFCGGGGGFFC@:6?8CGGF<*C9GF9GGGGCGGDGGGGGGGGGFDFGGFCFGGGGGGGGGGFDAE97FCEDDDGGGGGFGFCGGCGGGEEDGE@GGGGGGGGGGCGGGECGGCGGFGGGFFDF@EGGGGGGGGFED;,CGEECEGGGGGGGGGGGGGG
@EGRNA4_126
TGGGGAATTTTGGACAATGGACGGAAGTCTGATCCAGCGACGCCGCGTGAAGGAAGAAGTCCTTCGGGATGTAAACTTCTGAACTTATCGAATAAAGACAACTGGGGACAGTTGGATGAAGGTAGATAAAGAAAAGCCCCGGCTAACTACGTGCCAGCAGCCGCGGTAAGACGTAGGGGGCGAGCGTTGCCCGGAATTACTGGGCGTAAAGGGGGCGTAGGCGGTTTGTTAAGTCAGATGTGAAATCCCCGGGCTCAACCTGGGAACTGCATCTGATACTGGCAAGCTTGAGTCTCGTAGAGGGGGGTAGAATTCCAGGTGTAGCGGTGAAATGCGTAGAGATCTGGAGGAATACCGGTGGCGAAGGCGGCCCCCTGGACGAAGACTGACGCTCAGGTGCGAAAGCGTGGGGAGCAAACAGG
+
GGGGGGGGGGGGGGGGGGGGGGGGGGGGGGGGGGGGGGGGGGGGGGGGGGGGGGGGGGGGGGGGGGGGGGGGGGGGGGGG<EEGGGGGGGGGGGGGGGGGGGGGGGGGGGGFFGGFGGGGFF>FFFGGGGGGGGGGGFGGGGGGGGGGFGGGGGGGGGEGGGGGGGGFF?DFGGGGGGGGDGGG##GGGGGGGGEDGGDGFGFFFG<FFGFFFDGBFEGFGFFF?AEFFEFFFF=B6EFEFCEFBDDF??@FFFAGGGGFFGGGGGGFFCGGGGGGFFFF?<1CGF?E>GGCD6DGFCGD>EGGGGGGGGGGGGGGGGGGGGGGGGGGGGEFGGGGGFEEFE9?<DGGGGED+GGGGGGGGGFGGGGGGGGGFFGGGGGGGGGGGGEGGGGGFGFGGGGGGGGGGGECGGGGGGGGGGGGGG
@EGRNA4_127
TGGGGAATTTTGGACAATGGACGGAAGTCTGATCCAGCGACGCCGCGTGAAGGAAGAAGTCCTTCGGGATGTAAACTTCTGAACTTATCGAATAAAGACAACTGGGGACAGTTGGATGAAGGTAGATAAAGAAAAGCCCCGGCTAACTACGTGCCAGCAGCCGCGGTAAGACGTAGGGGGCGAGCGTTGCCCGGAATTACTGGGCGTAAAGGGGGCGTAGGCGGTCAAATAAGTCAGATGTGAAATACTACTGCTCAACGGTAGAAATGCGTTTGAAACTGTAAGACTTGAGGGTACCAAAGGTAGACGGAATTACCTGAGTAGGGGTGAAATCCGTAGATACAGGTAAGAACGCCAGTGGGGAAGCCGGTCTACTGGGGTAACCCTGACGCTGAGGCCCGAAAGCGAGGGGAGCGAACCGG
+
GGGGGGGGGGGGGGGGGGGGGGGGDGGGFGGGGGGGGGGGGGDGGGGGGGGGCFGGGFGGCFDGGGGGDEGFFGGGGGGGFGGGGGGGGGFGGGGGGGGGGGGGGGGGGGGFGGGFD@GGG?>FGGGGGGGGGGGGGGGGGDGGGGGGGGGGGGGGFEGGGDGGGGGGGGGGGF>FCE>CGGGGGGGGGGGFDC6<#GGGGGGGGGEDGGFFGGFGDD@GFFFFFEFFEFFEFFF?@49FFFFFFGFFGGFFFFAEFFGGGGGCBADC96E<79FCCEEGF7GGFFFGFF?FFGGGGGFGGGFFGFFGGGGGFGGGEFFEGGGGFCGGGGGGG>GF9GGFGGGGGGGGGGFEGGGGGEAFFGGGGGF@GGGGGGGGGGGGGGGGGGGGGGGGGFDGGDDGGGGGF@,GGGGFEFCGGGF7FG
@EGRNA4_128
TGGGGAATTTTGGACAATGGACGGAAGTCTGATCCAGCGACGCCGCGTGAAGGAAGAAGTCCTTCGGGATGTAAACTTCTGAACTTATCGAATAAAGACAACTGGGGACAGTTGGATGAAGGTAGATAAAGAAAAGCCCCGGCTAACTACGTGCCAGCAGCCGCGGTAAGACGTAGGGGGCGAGCGTTGCCCGGAATTACTGGGCGTAAAGGGGGCGTAGGCGGTCAAATAAGTCAGATGTGAAATACTACTGCTCAACGGTAGAAATGCGTTTGAAACTGTAAGACTTGAGGGTACCAAAGGTAGACGGAATTACCTGAGTAGGGGTGAAATCCGTAGATACAGGTAAGAACGCCAGTGGGGAAGCCGGTCTACTGGGGTAACCCTGACGCTGAGGCCCGAAAGCTAGGGGAGCGAACCGG
+
GGGGGGGGGGGGGGGGGGGGGGGGGGGGGGGGCFGGGGGGGGGGGGGGGGGGGGGGGGGGGGGGGGGGGGGGGGGGGGGGGGGGGGGGGGGGGGGGGGGGGGGGGGGGGGGGGGGGGGGGGGFGGGGGGGGGGGGGFGGGGGGGGGGGGGGGDGGGGGGGGGGGGGGGGGGGGGGFGGGGGGGGGGGGGGGFGGGGGGGGGGGGGGCGGGGGGGGGGGGGGGFGDEGFFFGFFGFFFFFF#BFFFFFGBB@FFFGFGGFGGGDCFGAGFGGDDGGFGGGFGGGGGFFGF6GFGGGGGGGGFEGG?FEGFGGFGGGGGGFFGFFDGGGGGFCGGGGGGGGGGGGCGGGF?GGGFGFGGGGGGFGGGGGGGGGGGGGGGGGGGGGGGGGGGGGGGGGGGGGGGGGGGGGGGGGGGGGGGGGGGG
@EGRNA4_129
TGGGGAATATTGCACAATGGGCGCAAGCCTGATGCAGCCATGCCGCGTGTGTGAAGAAGGCCTTCGGGTTGTAAAGCACTTTCAGTTGTGAGGAAGGTGGTGTCGTTAATAGCGGCATCATTTGACGTTAGCGACAGAAGAAGCACCGGCTAACTCCGTGCCAGCAGCCGCGGTAATACGGAGGGTGCGAGCGTTAATCGGAATTACTGGGCGTAAAGCGCATGCAGGTGGTTTGTTAAGTCAGATGTGAAAGCCCGGGGCTCAACCTCGGAAATGCATTTGAAACTGGCAGACTAGAGTACTGTAGAGGGGGGTAGAATTTCAGGTGTAGCGGTGAAATGCGTAGAGATCTGAAGGAATACCGGTGGCGAAGGCGGCCCCCTGGACAAAGACTGACGCTCAGGCACGAAAGCGTGGGGAGCAAACAGG
+
CFFGCGGGGGFDGGGGGFGGGGGGGGGGGGGGGFGGGGGGGGGGGGG7FFGGCFGGGGGFGGFFFGEGA@CFGGGGGGGGFGFGGA,CFCFGFFFFGFGGGGGGGGGGGGGGGGEGGGGGGGGGGGGGGFEGGGGGGGGGGGGGFGGGGGGGGGGGDEFGGGFGGGGGGGGGGEEGFFGGDCCE8EEGGGGGGEG=FGGGEGEGGGGGGGGGGGDBGGGGGGGFGFGFD@<BGFFFGFF?FFFAFFFGEFFFFFFGFGFFFFGFDFFGGGGGC;DGD7GFCCFGGFFCFGGGE7FGFCFFFGGGFCDDDD=?FFGGGGEF8GGGFFE+4EGGGGGDGECGGGGGEE;8@9FGGGFFGGGGGCCGGGGGFGDGGDGGGGGEFB9FCGFGGGFGGGGGGFF@FFFFEGGGGGGGDGGGGGGGGGGGGGGGG
@EGRNA4_130
TGGGGAATATTGCACAATGGGGGAAACCCTGATGCAGCCATGCCGCGTGTGTGAAGAAGGCCTTCGGGTTGTAAAGCACTTTCAGCGAGGAGGAAAGGTTAGTAGTTAATACCTGCTAGCTGTGACGTTACTCGCAGAAGAAGCACCGGCTAACTCCGTGCCAGCAGCCGCGGTAATACGGAGGGTGCGAGCGTTAATCGGAATTACTGGGCGTAAAGCGTGCGCAGGCGGTTTGTTAAGCGAGATGTGAAAGCCCCGGGCTCAACCTGGGAACCGCATTTCGAACTGGCAAACTAGAGTCTTGTAGAGGGGGGTAGAATTCCAGGTGTAGCGGTGAAATGCGTAGAGATCTGGAGGAATACCGGTGGCGAAGGCGGCCCCCTGGACAAAGACTGACGCTCAGGCACGAAAGCGTGGGGAGCAAACAGG
+
F<FGGEEGGGGFGGCFGFGFGDFEFFGGGGGFGGFFGGCFGGGGGGGFEGFGGGCCFFFDGGGGGGGGGGGGFGFFGCGGGGGGGGGGGGGGGGGGFFGGGCFGFGGGDFAFEGFGGGGGGGGGGGGGC,@FGDGGGGFCGGFFGFGGGGGECBDFFGC7CE;DEGGFB@=E>EC5B?EFEGGBF35C#=8C#9BDFC?FGDDFCCBFGG4439<>3BGD7DFE<23>D5B7@5AC?F?46)1474>FFEA;6#>7>?;>17;<BFGGGFC?:CDC9DCFGEDDD@,2+5,?@,,:*+0;5D9:A6GGGC?DGCFGFEF?:GFFGGGEB8=+99GGECFCGGE@CE,EEEEEE?EFAEFFEGCD:EGDGGGGF=@GGDGGFGFCFGGGGFCFGGGGGF<DFGFEFFECD:GEFF@FFFFFGDGGGFFGG
@EGRNA4_131
TGGGGAATTTTGGACAATGGACGGAAGTCTGATCCAGCGACGCCGCGTGAAGGAAGAAGTCCTTCGGGATGTAAACTTCTGAACTTATCGAATAAAGACAACTGGGGACAGTTGGATGAAGGTCGATAAAGAAAAGCCCCGGCTAACTACGTGCCAGCAGCCGCGGTAAGACGTAGGGGGCGAGCGTTGCCCGGAATTACTGGGCGTAAAGGGGGCGTAGGCGGTCAAATAAGTCAGATGTGAAATACTACTGCTCAACGGTAGAAATGCGTTTGAAACTGTAAGACTTGAGGGTACCAAAGGTAGACGGAATTACCTGAGTAGGGGTGAAATCCGTAGATACAGGTAAGAACGCCAGTGGGGAAGCCGGTCTACTGGGGTAACCCTGACGCTGAGGCCCGAAAGCTAGGGGAGCGAACCGG
+
GGGGGGGGGGGGGGGGGGGGGGGGGGGGGGGGGGGGGGGGGGGGGGGGGGGGGGFGGGGGGGGGGGGGDGGGGGGGGGGGGGGGGGGGGGGGGGGGFFGGGGGGGGGGGGGFGGGGGGGGGDF85@>CFGFDFGFGGGGGGGGGGGGGCFGGGGGGGGGGGGGGGGGGGGGGGGFGGGGGGGEGGGGGGGGGGFDGGFGG##FFGGGDGFFDDG>GGGBCDGEEFCFFGFFFGFFFGFFE@FFFFFGGFFAGGFGGGGGGGFGGGDGCFGGGGGGGFFFFGFGGGEGDGGFFGGDFCGGGGGGFCGGGGGGGGGGGGFFFGGGGGGGGGGGGGDGGGGGGGGGGGGGGGGGGEFFGGGGFGGGGGGGGGGGGGGGGGGGGGGFGGGGGGGGGGFGGGGGGGGGGGGGGGGGGGGGGGGGGGG
@EGRNA4_132
TGGGGAATATTGCACAATGGGGGAAACCCTGATGCAGCCATGCCGCGTGTGTGAAGAAGGCCTTCGGGTTGTAAAGCACTTTCAGCGAGGAGGAAAGGTTAGTAGTTAATACCTGCTAGCTGTGACGTTACTCGCAGAAGAAGCACCGGCTAACTCCGTGCCAGCAGCCGCGGTAATACGGAGGGTGCGAGCGTTAATCGGAATTACTGGGCGTAAAGCGTGCGCAGGCGGTTTGTTAAGCGAGATGTGAAAGCCCCGGGCTCAACCTGGGAACCGCATTTCGAACTGGCAAACTAGAGTCTTGTAGAGGGGGGTAGAATTCCAGGTGTAGCGGTGAAATGCGTAGAGATCTGGAGGAATACCGGTGGCGAAGGCGGCCCCCTGGACAAAGACTGACGCTCAGGCACGAAAGCGTGGGGAGCAAACAGG
+
GGGGGGGGGGGGGGGGGGGGGGGGGGGGGGGGGGGGGGGGGGGGGGGGGGGGGGGGGGGGGGGGGGGGGGGGGGGGGGGGGGGGGGGGGGGGGGGGGGGGGGGGGGGGGGGGGGGGGGGGGGFFGGGGGGGGGGGGGGGDGGGGGGGGGGGGGGGGGGGGGGGGGGGGGGGGGGGGGGGGGGGGG#EGGGGGGGGGGGGGGGDGGCGGGFGFGFFGFGFGDF@GFFFEEFB>DEFFFFFFFFBF9FBFFFFFGFFGGFGGFGFGGGGGGGGGGGGGFGGFGGGGGGGGGGGGGGGGGGGGGFGFCFGGGDFGGGGGGGGGGGGGGGGGGGGGGGGGGGGGGGGGGGGGGGGGGGGGGGGGGGGGGGGGGGGGGGGGGGGGGGGGGGGGGGGGGGGGGGGGGGGGGGGGGGGGGGGGGGGGGGGGGGGGG
@EGRNA4_133
TGGGGAATTTTGGACAATGGACGGAAGGCTGATCCAGCGACGCCGCGTGAAGGAAGAAGTCCTTCGGGATGTAAACTCCTGAACTTATCGAATAAAGACAACTGGGGACAGTAGGAGGCAGGTAGATCAAGAAAAGCCCCGGCTAACTACGTGCCAGCAGGCGCGGTAAGACGTAGGGGGCGAGCGGTGCCCGGCATTACTGGGCGTAAAGGGGGCGTAGGCGGTCAAATAAGTCCGATGTGAAATACTACTGCTCAACGGTAGAAATGCGTTTGAAAATGTAAGACTTGAGGGTACCAAAGGTAGACGGAATTACCTGAGTAGGGGTGAAATCCGTAGATAAAGGTAAGAACGCCAGTGGGGAAGCCGGTCTACTGGGGTAACCCTGACGCTGAGGCCCGAAAGCTAGGGGAGCGAACCGG
+
67@@7@F,CF,6+,C6E9FF9C@FE6@-CCEFEF9<9@@++8C+4@@44?+C,,:=,<B,B?E,<BC:FF=BE,,B9,,C55,B,E?,,B<,,3C9-5,:3=,=3,>@F<>C,@FF,8+5@F8,>3,,@FG3@DFFF>FCC*>**7B;;8*C@*=CBF7?8):8:<:C*>1<4#964?8BEGCGG8#;5229CG#6*63<;@=:##C53#0;92BDD;09=#7<58>#C8>0;#7#479A=A##B1D28C>@99*;;<*:,:@=;99>D79FCCC7E@,,D=6,2=EDDE=+=2+D8,FD9F@+@,6D9GDD8E?E89F9ECFCE>>,EE:@+7FGE=F=E9,,B49DGF@GGF8?A>,E==<+C7=+?E9CA@6,CGFCF@FF8GFFC@8C,CFF@+@,GFFFC,,CFGFC67+:FGEF<F
@EGRNA4_134
TGGGGAATATTGCACAATGGAGGAAACTCTGATGCAGCGACGCCGCGTGAACGATGAAGGCTTTCGGGTCGTAAAGTTCTGTCCTAAGGGACGATAATGACGGTACCTTAGGAGGAAGCCCCGGCTAACTACGTGCCAGCAGCCGCGGTAATACGTAGGGGGCAAGCGTTGTCCGGATTTATTGGGCGTAAAGGGTGCGTAGGCGGCCTTTTAAGTCAGATGTGAAATACTACTGCTCAACGGTAGAAATGCGTTTGAAACTGTAAGACTTGAGGGTACCAAAGGTAGACGGAATTACCTGAGTAGGGGTGAAATCCGTAGATACAGGTAAGAACGCCAGTGGGGAAGCCGGTCTACTGGGGTAACCCTGACGCTGAGGCCCGAAAGCTAGGGGAGCGAACCGG
+
GFGGGGGGGGGGGGGGGGGGGGGGGGGGGGGGGGGGGGGGGGGGGGGGGGGGGGGGGGGGGGGGGGGGGGGGGGGGGGGGGGGGGGGGGGFEGGGGGGGGGGCGGGGGGGGGGGGGGGGGGGGGGGGGGGGGGGGGGGGGGGGGGGGGFGGGGGGCGGGGGGGGGGGGGGGGGGGGGGGGGGGGGGGGGGGCFFDFGGGFFGGGGGGGGGCDDFFFGFFFFGGGGGFGFFGFGFGGFFFGGGGGGGGGFGFGGGFDFFGGGFFFGGGGGGGGGFGGD?CGGGGGGGGGGGGGGGGGGGGGGGGGGGGGGGGGGGEGGGGGGGGGGGGGGGGGGGGGFFGGGGGGGGGGGGGGGGGGGGGGGGGGGGGGGGGGGGGGGGEGGGGGGGGGGGGGGGGGGGGGGGGG
@EGRNA4_135
TGGGGAATTTTGGACAATGGACGGAAGTCTGATCCAGCGACGCCGCGTGAAGGAAGAAGTCCTTCGGGATGTAAACTTCTGAACTTATCGAATAAAGACAACTGGGGACAGTTGGATGAAGGTAGATAAAGAAAAGCCCCGGCTAACTACGTGCCAGCAGCCGCGGTAAGACGTAGGGGGCGAGCGTTGCCCGGAATTACTGGGCGTAAAGGGGGCGTAGGCGGTCAAATAAGTCAGATGTGAAATACTACTGCTCAACGGTAGAAATGCGTTTGAAACTGTAAGACTTGAGGGTACCAAAGGTAGACGGAATTACCTGAGTAGGGGTGAAATCCGTAGATACAGGTAAGAACGCCAGTGGGGAAGCCGGTCTACTGGGGTAACCCTGACGCTGAGGCCCGAAAGCTAGGGGAGCGAACCGG
+
GGGGGGGGGGGGGGGGGGGGGGGGGGGGGGGGGGGGGGGGGGGGGGGGGGGGGGGGGGGGGGGGGGGGGGGGGGGGGGGGGGGGGGGGGGGGGGGGGGGGGGGGGGGGGGGGGGGGGGGGGGCFFFGGGGGGGGGGGGGGGGGGGGGGGGGGFGGGGGGGGGGGGGGGGGGGG@CGGGEEEEEGGGGDGCF<DGCDFFFFGGGGGGDE@#FFB@9D@FFFB>>@9.CEFFFFFF?CBCEF>AAFAB9<FFFFGF?F=GGGGGGGGDGFGDFGGGGF7FGGGEGGFFCGGGGGFDGGFFFFGGGGGGGDGGGGGE;FFGGGGGGGFGGGGGGGGGGGGFGFGGGGGGGGGGGGGGGGGGGGGFDGGGGGGGGGFGGGGGGGGGGGGGGGGGGGGGGGDG@GGGGGGCGGGGGGGGGGGGGGGG
@EGRNA4_136
TGGGGAATATTGCACAATGGGCGCAAGCCTGATGCAGCCATGCCGCGTGTATGAAGAAGGCCTTCGGGTTGTAAAGTACTTTCAGTAGGGAGGAAGGTGGTTAAGTTAATACCTTAATCATTTGACGTTACCTACAGAAGAAGCACCGGCTAACTCTGTGCCAGCAGCCGCGGTAATACGGAGGGTGCAAGCGTTAATCGGAATTACTGGGCGTAAAGCGCATGCAGGTGGTTTGTTAAGTCAGATGTGAAAGCCCTGGGCTCAACCTAGGAATCGCATTTGAAACTGACAAGCTAGAGTACTGTCGAGGGGGGTAGAATTTCAGGTGTAGCGGTGAAATGCGTAGAGATCTGAAGGAATACCGGTGGCGAAGGCGGCCCCCTGGACAGATACTGACACTCAGATGCGAAAGCGTGGGGAGCAAACAGG
+
GGGGGGGGGGGGGGGGGGGGGGGGGGGGGGGGGGGG<FGGGGGGGGGGGGGGGGGGGGGGGGGGGGGGEGGGGGGGGGGGGGGGGFFGGGGGGGGGGGGGGFGGGFGGGGGGGGGGGFGGGGGGGGGGGGGGGGGGGGGGGGDGGGGGGGGGGGGF,7@FGFGGGGGGGGGGGGGGGGFGGEGGGGGGGGGGGGGGGFGGGGGGGGGGGGGGGGGGCGFEGFEGFFGGFFGGFGGFGFGFGFFFFGFFFFFFFFFGFGFFFDGGGFGFGGGFGDEGGGGFGGGGGGGGGFGFGFGGGGGFGDC@15DGGGGGGGGGGGGGGGGGGGGGDGGGGGGGGGGGGGGGGFB=,GGGFGGGGGGDGGGGGGGGGGGGGGGGGGGGGGGFCGGGGGGGFFGGGGGGGGGGGGGGGGGGGGGGGGGGGGGGGGGGG
@EGRNA4_137
TGGGGAATCTTGCGCAATGGGCGAAAGCCTGACGCAGCAACGCCGCGTGGGGGAAGAAGGCCTTCGGGTTGTAAACCTCTTTCAGTAGGGACGAAGCTTCCGGGGTTAATAGCCTACGGGGTGACGGTACCTACAGAAGAAGCCCCGGCTAACTACGTGCCAGCAGCCGCGGTAATAAGTAGGGGGCAAGCGTTGTCCGGAATCATTGGGCGTAAAGCGCGTGTAGGCGGCTTGGTAAGTCTGGCGTGAAATCTTGGGGCTCAACCCCAAGCGTGCGCTGGATACTGCCTCGCTCGAGTCCGGGAGAGGAAAGCGGAATTCCCAGTGTAGCGGTGAAATGCGCAGATATTGGGAAGAACACCGGTGGCGAAGGCGGCTTTCTGGAACGGTACTGACGCTGAGACGCGAAAGCGTGGGGAGCAAACAGG
+
FCFEGGEGFGGGFFGEECFFFCGGGGGGGGGGGGGDCCFDGG>:F@FGGFGGGGGGGFCG8CFGGGCCF=FGGGGFGGFFG9EFFFDFGC8F@BCFGGFDGGDE<3@<C9FFGGGF8>CE>FGGGGECCGGGG<CEFFFFGGGDFC8=EGEC:F9C@CFGFGGG*AFCEDGG:5C###C#+AECGGGG=CCC>DEDFFGG359#C?GCFDF36#057#E>D0CC?C66>:00B>>F66?7FFFFF>3C?C9@A8>A#4>9=59<?BB*:*C8/4GAC6GGCGG?595@*C?D>CGGGGDCDFFFAGFGGF>GGGGFE8=FB@F>=>GGGGGGGGGFCGGGF9EFF=8GGGGGGGGGGF:FBCEFCGGGGF7GGGGGGGECEFGGGGGGGGGGGGFCFGGGGGGGGFGGGGGGGGGFGGGGGGGGGGFF
@EGRNA4_138
TGGGGAATATTGCACAATGGACGCAAGTCTGATGCAGCGACGCCGCGTGGGGGATGAAGGCTTTCGGGTTGTAAACTCCTTTCAGTACAGAAGAAGCATTTTTTGTGACGGTATGTGCAGAAGAAGCGCCGGCTAACTACGTGCCAGCAGCCGCGGTAATACGTAGGGCGCGAGCGTTGTCCGGAATTATTGGGCGTAAAGAGCTCGTAGGCGGTTTGTTGCGGCTGCTGTGAAAGACCGGGGCTTAACTTCGGGGTTGCAGTGGGTACGGGCAGACTAGAGTGTGGTAGGGGTAATTGGAATTCCTGGTGTAGCGGTGGAATGCGCAGATATCAGGAGGAACACCGATGGCGAAGGCAGGTTACTGGGCCATTACTGACGCTGAGGAGCGAAAGCGTGGGTAGCGAACAGG
+
GGGGGGGGGGGGGGGGGFGGGGGGGGGGGGGGGGGGGGGGEGGGGGGCGGGGGGGGGGGFGGGGGGGGGGGGGGGFGGGGGGGGGGGGGGGGGGGGGGGGGCGGGGGGGEGGGGGGFGFGGGGFGGGC7CGEDGGGGGGGGGGGF>@FGGGCEGGGCEGGFGGFFGGDGE5C#CEGEGGGGGGGFGGGGGF?CEDGGGGGGGFFEGGGGGC><DDDG=;B<F>#FD=EFFE@8@FF5EEBFFFFFF@FFF5ECGFGFCC7GGGFGGGGGGGFGGGFGGGGGGGGGGGGGFD8GGGAFGGGGGGGGGGGGFGGGEEFGFFFCGGGGEACGEEEFGGGGGGGGGF7GGGGGGGGGGGGF8GGGGGGGGGGGGGGGGGGGGGGGGGGGGGGGGGGEEGFCCFGGGGGGGGGGGGG
@EGRNA4_139
TGGGGAATATTGCACAATGGGCGCAAGCCTGATGCAGCCATGCCGCGTGTATGAAGAAGGCCTTCGGGTTGTAAAGTACTTTCAGCGGGGAGGAAGGGAGTAAAGTTAATACCTTTGCTCATTGACGTTACCCGCAGAAGAAGCACCGGCTAACTCCGTGCCAGCAGCCGCGGTAATACGGAGGGTGCAAGCGTTAATCGGAATTACTGGGCGTAAAGCGCACGCAGGCGGTTTGTTAAGCGAGATGTGAAAGCCCCGGGCTCAACCTGGGAACCGCATTTCGAACTGGCAAACTAGAGTCTTGTAGAGGGGGGTAGAATTCCAGGTGTAGCGGTGAAATGCGCAGAGATCTGGAGGAATACCGGTGGCGAAGGCGGCCCCCTGGACAAAGACTGACGCTCAGGCACGAAAGCGGGGGGAGCAAACAGG
+
GGGGGGGGGGGGGGACEGAEFGDGGEGGGGFGGGGFGGGFF8CF7FCGDGFGAGGF9EFFGGGCGGGCFEFGCFFFFGGDDEFG9EFEE@>:FCC,8FDEGEF9<FGADDAFGGFGFFFGGGFGGGC@@FEFGGDF7>7:D@FFFG>:8:ECCGGFGEFEEGGGFGGG#EG8>C#CFGGGE2?8CEEGGFCDEEE?CFGGECC#:,:D0;67CEGD#BF<??DGGFGBDFG><BEFGFGFFFF@A5A<FF@9@@#<EG?:9BBF?#:><,C:?)?+,=*=,ECCCE>95,,C:AACCGF7C9,CFDDGEE?E;:DCED@,,>,GFD<@7EDF=EFCFGCGC@23FFGFE,8GEFGGGGFCGEC?GFFB<5>GGGGGCEF=6,BF<FAGGFFC,,FFFEFCAF@FFF@GGGF7:@6C,F<EF@FF<<ECE
@EGRNA4_140
TGGGGAATATTGCACAATGGGGGAAACCCTGATGCAGCCATGCCGCGTGTGTGAAGAAGGCCTTCGGGTTGTAAAGCACTTTCAGCGAGGAGGAAAGGTTAGTAGTTAATACCTGCTAGCTGTGACGTTACTCGCAGAAGAAGCACCGGCTAACTCCGTGCCAGCAGCCGCGGTAATACGGAGGGTGCGAGCGTTAATCGGAATTACTGGGCGTAAAGCGTGCGCAGGCGGTTTGTTAAGCGAGATGTGAAAGCCCCGGGCTCAACCTGGGAACCGCATTTCGAACTGGCAAACTAGAGTCTTGTAGAGGGGGGTAGAATTCCAGGTGTAGCGGTGAAATGCGTAGAGATCTGGAGGAATACCGGTGGCGAAGGCGGCCCCCTGGACAAAGACTGACGCTCAGGCACGAAAGCGTGGGGAGCAAACAGG
+
GGGGGGGGGGGGGGGGGGGGGGGGGGGGGGGGGGGGGGGGGGGGGGGGGGGGGGGGGGGGGGGGGGGGGGGGGGGGGGGGGGGGGGGFGGGGGGGGGGGGGGGGGGGGGGGGGGGGGGGGGGGGGFGGGGGGFGGGGGGGGGGGGGGGGGGGGGGGGGGGGGGGGGGGGGGGGGGGGGGGG=EGGEGDEGGGGGGGFGFGGGGGGGGGGGGGGGFGDFFFGGGFGFGGFFFFEFFEFFFFGFBFGFFFFFFFGFFFFFFEFFFGGFGGGGGD><FGGGGGGGGGGGGGGGGGGGGGGGGFGGGGGGGGGGGGGGGGGGGGGGGGGGGGGGGGGGGGGGGGGGGGGGGGGGGGGGFGGGGGGGGGGGGGGGGGGGGGGGGGGGGGGGGGGGGGGGGGGGGGGGGGGGGGGGGGGGGGGGGGGGGGGGGGG
@EGRNA4_141
TGGGGAATATTGCGCAATGGGGGGAACCCTGACGCAGCAACGCCGCGTGAGTGATGAAGGTTTTCGGATCGTAAAACTCTGTCTTTGGGGACGATAATGACGGTACCCAAGGAGGAAGCCACGGCTAACTACGTGCCAGCAGCCGCGGTAATACGTAGGTGGCAACCGTTGTCCGGATTTACTGGGCGTAAAGAGTATGTAGGTGGGCATTTAAGTCAGATGTGAAATTCCCGGGCTTAACCTGGGAGCTGCATTTGATACTGGGTGTCTAGAGTGCAGGAGAGGAAAGTGGAATTCCTAGTGTAGCGGTGAAATGCGTAGAGATTAGGAAGAACACCAGTGGCGAAGGCGACTTTCTGGACTGTAACTGACACTGAGATACGAAAGCGTGGGTAGCAAACAGG
+
FFFFDC@F,FC9@FDCEGG8FFED78DDEFFGG:C=FCFFFFFGGGG7FGGF9<FGA93@<FFGGGEFEEFCFG7BEGGG;D;DFGGGGGGGEFGFGGFGFEGGFGCFFFF<::<<FGGDGGE5EECGGEC?*;@>FF?F6*;CEC8:#3.#0<CF6;C9E2:C9#;1=0##9AEEC;<AC@C9@5CE588/</5AEDD:CF=D*9CCE;EFFGF7ECCCEABEFFFAB97@?79<<F?9FFF@FGFDDCDFD<DDC#GEFFGDFDD=,,D8FGGGFFCGGGFGF?GGFE8FGGD8GGGFF9DE@7EFBGFE7C,FFBFA,,EA4CCFGGFF?E4<F,CEGGGEGF@=GGFF8EF@GF<FFGGGGGGCGGFGF@<C,CEGGGGF@CFC@9GGGGGGFCGGFFC<
@EGRNA4_142
TGGGGAATATTGCACAATGGGCGCAAGCCTGATGCAGCCATTCCGCGTGTATGAAGAAGGCCTTCGGGTTATAAAGTACTTTCAGCGGGGAGGAAGGGAGTAAAGTTAATACCTTTGCTCATTGACGTTACCCGCAGAAGAAGCACCGGCTAACTCCGTGCCTGCAGCCGCGGTAATACGGAGGGTGCAAGCGTTAATCGGAATTACTGGGCGTAAAGCGCACGCAGGCGGTTTGTTAAGTCAGATGTGAAATCCCCGGGCTCAACCTGGGAACTGAATCTGATACTGGCAAGCTTGAGTCTCGTAGAGGGGGGTAGAATTCCAGGTGTATCGGTGAAATGCGTAGAGATCTGGAGGAATACCGGTGGCGAAGGCGGCCCCCTGGACGAAGACTGACGCTCAGGTGCGAAAGCGTGGGGAGCCAACAGG
+
GFGGDCEGGGGGGFGGFGG8FFGGGGDGGGGFGGGGGGGGG-<FFGGGGGGGGGFGGGDGGGGGFGEDEF7BFEFGGFGGGGGGGGGGGEGGGGGGGGGGGGGGGAFGGGG9,@FFGFGDFCGCFGG:FFCCDEG*@>,:<DDFGGGDEDG7FGGGGGFFC:,4=BFGG=EEG@8ECC9CEBCECEGGGGG##CEGGGGFGDGGC?FFC?FFEGGDFF>?BDDG7CECC>DE;BG>GF?<#FEAFEC9F4@?FEC?DFF;DAF@FFDEGFGE=?C:+FGGGGFFD,FDGFGGE<DGGGDC;*CGGGGGGGFGFGGFFGFGGFFGFFGFB666FGGGGGCFCFGFEE,EC;4GGGGGGECGGGGGGGEGGGGGGGGGGEFCGGGGGGGGGGGGGGGGGGGGGGGEGGGGGGGGEFCGFCGFFC,GGFFFF
@EGRNA4_143
TGGGGAATATTGCACAATGGGGGAAACCCTGATGCAGCCATGCCGCGTGTGTGAAGAAGGCCTTCGGGTTGTAAAGCACTTTCAGCGAGGAGGAAAGGTTAGTAGTTAATACCTGCTAGCTGTGACGTTACTCGCAGAAGAAGCACCGGCTAACTCCGTGCCAGCAGCCGCGGTAATACGGAGGGTGCGAGCGTTAATCGGAATTACTGGGCGTAAAGCGTGCGCAGGCGGTTTGTTAAGCGAGATGTGAAAGCCCCGGGCTCAACCTGGGAACCGCATTTCGAACTGGCAAACTAGAGTCTTGTTGAGGGGGGTAGAATTCCAGGTGTAGCGGTGAAATGCGTAGAGATCTGGAGGAATACCGGTGGCGAAGGCGGCCCCCTGGACAAAGACTGACGCTCAGGCACGAAAGCGTGGGGAGCAAACAGG
+
FGGGGGFGCFGGGGGGGGGGGGGGGGGGGGGGGGGGGGGGGGGGGGGGGGDFFGGGGGGGGGGGGGGGGGGGGGGGGGGGGGGGGGGGGGGGGGGGGGGGGGGGGGGGGGGGGGGGGGGGGGGGGGGGGGGGGGGGGGGGGGGGGGFGGGGGGGGGGGGGGGGGGGGGFEGGGEGGGGGGGEGGGFGGFBCCG>EGGGGGEGGGGGGGGGGGGFGGCGGGGGGGGGG#GGGFGGG#FGFFGFFFFGFFFGFGFFFGGFGFFDGGGGCGCGEGD4BCCC8>GGGD>GGGGGGGFFGGGGGGGFGC85DGGGGFGGGGGGGGGGGGGGGGGEEGGGGGGGEGGFEGDGGGGGFEGGGGGDGEGGGGGGGGGGGGFGGGGGEFBFFGGGGGGFFGGGGGGGGGGGGGGGGGGGEDGGFGGGGGGGGGGGGGG
@EGRNA4_144
TAGGGAATCTTCCGCAATGGGCGAAAGCCTGACGGAGCAACGCCGCGTGAGTGATGAAGGTCTTCGGATCGTAAAACTCTGTTATTAGGGAAGAACATATGTGTAAGTAACTGTGCACATCTTGACGGTACGTAATCAGAAAGCCACGGCTAACTACGTGCCAGCAGCCGCGGTAATACGTAGGTGGCAAGCGTTATCCGGAATTATTGGGCGTAAAGCGCGCGTAGGCGGTTTTTTAAGTCTGATGTGAAAGCCCACGGCTCAACCGTGGAGGGTCATTGGAAACTGGAAAACTTGAGTGCAGAAGAGGAAAGTGGAATTCCATGTGTAGCGGTGAAATGCGCAGAGATATGGAGGAACACCAGTGGCGAAGGCGACTTTCTGGTCTGTAACTGACGCTGATGTGCGAAAGCGTGGGGATCAAACAGG
+
FGGGGGGGGGGGGGGGGGGGGGGGGGCFGGGGGGGGGGGGGCFGGECF>FGGCFFGFCE@FGGGGGGEGEGFGFFGGGGGGGGGGGGCFC=FGGGGFBFGGGGGEGGGGCFGGGGGGGGGGGGEFGFCFFG+8@F<FFFGGGGC7FGG7FEEGGGFG7F@FCGF7E>FFDGCGGGEGCFC#G?FFGGGGG#GGG=CFG9CCEGGFGGGGG#:>CGGGGGDGDGCDD3DC>5>D>D>GFF:EC=:EB@?FFFAFD@>CBGFFFGFGFGGFA+C=DE=,@FGGGFGGFCGGFGDEFGGGGGGGGGGFF?CFAGGGGGGGGGGGGFCGGFGEE@GGGFEEEFB:@FE9FFE;EFGGGFFFGFAECDDGGF:D?FBFCF<C<FB,8FFDGGGGGGGGCEC@C?F<FEGF:>GGGGGEGGGGGGGGGFGGGGGG
@EGRNA4_145
TGGGGAATTTTGGACAATGGACGGAAGTCTGATCCAGCGACGCCGCGTGAAGGAAGAAGTCCTTCGGGATGTAAACTTCTGAACTTATCGAATAAAAACAACTGGGGACAGTTGGATGAAGGTAGATAAAGAAAAGCCCCGGCTAACTACGTGCCAGCAGCCGCGGTAAGACGTAGGGGGCGAGCGTTGCCCGGAATTACTGGGCGTAAAGGGGGCGTCGGCGGTCAAATAAGTCAGATGTGAAATACTACTGCTCAACGGTAGAAATGCGTTTGAAACTGTAAGACTTGAGGGTACCAAAGGTAGACGGAATTACCTGAGTAGGGGTGAAATCCGTAGATACAGGTAAGAACGCCAGTGGGGAAGCCGGTCTACTGGGGTAACCCTGACGCTGAGGCCCGAAAGCTAGGGGAGCGAACCGG
+
GGGGGGGGGGGGGGGGGGGGGGGGGGG-FFGGGGGGGGGGGGGGGGGGGGGGGGGGGGGGGGGGGGGGFFGGGGGGGGGGGGGGGGGGGGGGGGGG-CFFGGGGGGGGGGGDFGGGGDFGGGGGGGGGGGGGGGGGGGGGGGGGGGGGGGGGGGGGGGGG#;FFGGGGGGGGGGGGGGGGGGDGGGGGGGGGGGDDGGGGGGGGG#GGFGGGGGDGFD#2>#FGFDF#FEFGGFFFGFGEFFFFFFGGGGGFGFFAFGGGGGFF#GGGGGGGGGGGGGGGGGGGGGGGGGGGGGGGGGGGGGGGGGGGGGGGGFGGGFGGGGGGGGGGFGGGGEGGGGGGGGGGCGGGGGGGGGGGGGGGGGGGGGGGGGGGGFGGGGGGGGGGGGGGGGGGGGGGGGCGGGGGGFGGGGGGGGGGGGGGGG
@EGRNA4_146
TGGGGAATATTGGACAATGGGCGAAAGCCTGATCCAGCCATGCCGCGTGTGTGAAGAAGGTCTTCGGATTGTAAAGCACTTTAAGTTGGGAGGAAGGGCAGTAAGTTAATACCTTGCTGTTTTGACGTTACCAACAGAATAAGCACCGGCTAACTTCGTGCCAGCAGCCGCGGTAATACGAAGGGTGCAAGCGTTAATCGGAATTACTGGGCGTAAAGCGCGCGTAGGTGGTTCAGCAAGTTGGATGTGAAATCCCCGGGCTCAACCTGGGAACTGCATCCAAAACTACTGAGCTAGAGTACGGTAGAGGGTGGTGGAATTTCCTGTGTAGCGGTGAAATGCGTAGAGATCTGAAGGAATACCGGTGGCGAAGGCGGCCCCCTGGACAGATACTGACACTCAGATGCGAAAGCGTGGGGAGCAAACAGG
+
GGGGGGGGEFFGFGGFGGGGGGGGEGGGGGGFGGFGGGGFCFGGGGGEGGGFGFGGGFFCFFGGGGG@FCGGGGGGGGEFEFFGGE<FFEGGGGGGGGGGGGGFGCFEFGGGGFGGGFGDFFGGGGGE7D+CFFGGGGGFFGGGGGGGGC@FEGGGAFFG*@DGDEGG<EGGGEECGFGGCC8CEGGGGDGGGG=9FG>*C**:CEGF7>FDD7>C57?<#9DE=1;B@DFG<4EF69<>=@449??F@B6=F??#DGF>:AAGGGFFF=52<,AGAE1;=E9<,C7FC6C;C@9DFFD?D8DGGGGGGD?GFFGFGGGF@4?8>:GFDGGEBE;CA?7GGE9FFF@,,,==99GGGFCCGGGFFC@GGGGGGGGGGGGGGGGGGGGFGGGGGGGGF@GGGFC@GGGGGDGDFGGGGGGDGGGGGGGGG
@EGRNA4_147
TGGGGAATTTTGGACAATGGACGGAAGTCTGATCCAGCGACGCCGCGTGAAGGAAGAAGTCCTTCGGGATGTAAACTTCTGAACTTATCGAATAAAGACAACTGGGGACAGTTGGATGAAGGTAGATAAAGAAAAGCCCCGGCTAACTACGTGCCAGCAGCCGCGGTAAGACGTAGGGGGCGAGCGTTGCCCGGAATTACTGGGCGTAAAGGGGGCGTAGGCGGTCAAATAAGTCAGATGTGAAATACTACTGCTCAACGGTAGAAATGCGTTTGAAACTGTAAGACTTGAGGGTACCAAAGGTAGACGGAATTACCTGAGTAGGGGTGAAATCCGTAGATACAGGTAAGAACGCCAGTGGGGAAGCCGGTCTACTGGGGTAACCCTGACGCTGAGGCCCGAAAGCTAGGGGAGCGAACCGG
+
GGGGGGGGGGGGGGGGGGGGGGGGGEGGGGGFEGGGGGGGGGGGGGGGGGGGGGGGGGGGGGGGGGGGGEGFGGGGGGGGGDGGGGGFGGGGGGGGGGGFGGFFGFGGGGGBFFGFFFEGGGGGGGGGGFGGGFFGGECGGGGEEGGGGGGGGGGGGGGGGFCGEGGGGGGFGFFGGGGEGGCECFEGGGGFCDGGGGFGGGGGFFFCDFFFEFGFFEDFFFFFFFEFBFFFFFFFFFFFFFFFFFFGFGFGGFGGGFCGGGGGGGDGDDFAFGGGGGGGGGGGGGGGGGFGGGFGGGGGGGGGGGFGGFGGGFFGGGF9GGGGFGGGGGDGGGGGGGGGGGGFGGGGGGGGGGGDGGGGGFGEGGGGGGGGGGGGGGGGGGGGGGGGGGGGGGGGGGGGGGGGGGGGGGGGGGGGGGGGGF
@EGRNA4_148
TAGGGAATCTTCCGCAATGGGCGAAAGCCTGACGGAGCAACGCCGCGTGAGTGATGAAGGTCTTCGGATCGTAAAACTCTGTTATTAGGGAAGAACATATGTGTAAGTAACTGTGCACATCTTGACGGTACCTAATCAGAAAGCCACGGCTAACTACGTGCCAGCAGCCGCGGTAATACGTAGGTGGCAAGCGTTATCCGGAATTATTGGGCGTAAAGCGCGCGTAGGCGGTTTTTTAAGTCTGATGTGAAAGCCCACGGCTCAACCGTGGAGGGTCATTGGAAACTGGAAAACTTGAGTGCAGAAGAGGAAAGTGGAATTCCATGTGTAGCGGTGAAATGCGCAGAGATATGGAGGAACACCAGTGGCGAAGGCGACTTTCTGGACTGTAACTGACTCTGAGGCACGAAAGCGTGGGTAGCAAACAGG
+
GGGGGGGGGGGGGEGGGGGGGGECFGGGGGGGGEFGGGGGGGGGGGGGGCGGGGGGGGGGGFGFGGGGGGGGFGCFGGGGGGGGGGGGFGCFGGGGGGGGGGFDGGGGGGGGGGGGGGGGGGG,@FB>FFGGGGGGGGGGGFFGGFGDGGGGGGGFGFFGGGFEFGFGGGGEGG7EFGGGGGFGGGF#FC=:3ACEFGGG5CGFDF#F#GFGGGE;7>F>D7DFDBFFG9@9DFFEEE?F#FFFCF=+EEAFFCDBFFFC>E:GGDGGGGGGGGFD@FFGFDDCDE;DDCFDFGFGE?FGGGGGGGD8FGGGGGGGGGCFFF9GGGGFCGDGGGGGGGGGGGGGGGGGGGFGGGGGFGGGFFGGGGF>GGGGGGGGGGGGGGGGGGGFGGGFGGGGGGGGGGFGGGGGGGFGEGGGGGGGGGGGGFGGG
@EGRNA4_149
TGGGGAATATTGCACAATGGGGGAAACCCTGATGCAGCAACGCCGCGTGAGTGATGACGGTCTTCGGATTGTAAAGCTCTGTCTTTGGGGACGATAATGACGGTACCCAAGGAGGAAGCCACGGCTAACTACGTGCCAGCAGCCGCGGTAATACGTAGGTGGCAAGCGTTGTCCGGATTTACTGGGCGTAAAGGGAGCGTAGGCGGATTTTTAAGTGGGATGTGAAATACCCGGGCTCAACCTGGGTGCTGCATTCCAAACTGGGAATCTAGAGTGCAGGAGGGGAGAGTGGAATTCCTAGTGTAGCGGTGAAATGCGTAGAGATTAGGAAGAACACCAGTGGCGAAGGCGACTCTCTGGACTGTAACTGACGCTGAGGCTCGAAAGCGTGGGGAGCAAACAGG
+
GGGGGGGGGGGGGGGGGGGGGGGGGGGGGGGGGGGGGGGGGGGGGGGGGGGGGGGGGGGGGGGGGGGGGGGGGGGGGGGGGGGGGGGGGGGGGGGGGGGGGGGGGGGGGGGGGGGGGGGGGGGGGGGGGGGGGGGGGGGGGGGGGGGGFEGGGGGGGGGGGGGGGGGGGGGGGGGGFGGGGGGGGGGGGGGGGGGGGGGGGGGGGGGGGFGGFFGGFGGFGGDFDFGGGGGGEGFFGGGGGFFGGGFGFGGGD=FFFGGGFGGGGGGGFFGGFFDGGGGDFGGGGCGGGGGGGGGGGGCGGGGGGGGGGGGGGGDGGGGGGEGGFGGGGFDGGGGGGGGGDGGGGGGGGGGGGGGGGGGGGGGGGGGGGGGGGGGGGGGGGGGGGGGGF@EGGGGGGGGGGGGG
@EGRNA4_150
TGGGGAATATTGCGCAATGGGGGAAACCCTGACGCAGCAACGCCGCGTGGGTGATGAAGGTCTTCGGATTGTAAAGCCCTGTTTTCTGGGACGATAATGACGGTACCTTAGGAGGAAGCCCCGGCTAACTACGTGCCAGCAGCCGCGGTAAGACGTAGGGGGCGAGCGTTGCCCGGAATTACTGGGCGTAAAGGGGGCGTAGGCGGTCAAATAAGTCAGATGTGAAATACTACTGCTCAACGGTAGAAATGCGTTTGAAAATGTAAGACTTGAGGGTACCAAAGGTAGACGGAATTACCTGAGTAGGGGTGAAATCCGTAGATACAGGTAAGAACGCCAGTGGGGAAGCCGGTCTACTGGGGTAACACTGACGCTGAGGACCGAAAGCTAGGGGAGCGAACCGG
+
GGGCGGCFEGG9E;FC@FGGGDGGG?FGGGGGGGGFEEFGGEGGGGGGGDGGGFFFFF9EGFGGGG7+B?8F95CFFGGGGEGDGGGGC,CFEGGG7F,=FCFGGGGFGFGDFFE7>,@FGGCCFGCFFFFGEGFFGGFG@CGGCGCB*=C@?BEG0;088CEE>CEEC#EECFG=5.#FDDGC>CFGG@8@B930>9DE=@CFEC<DEF9=<;::F#E9:DF<A@7FACFFFFFFCAFCDGD>AGCGFFCFFGGDFDE3#AFEFFDD@8DGFDFGFD,8FFE8FFDED,GGFDEGGECGGGGFGGGGFFFGFCC::=9GGGGFEGGGGGGGFFCA,,GGGGGFGGEF:+E5,,FGEEGGGGFEE6,F7FBCC,DGF@66:BGGGF8FCGGGGFEEFEFF@GGG
@EGRNA4_151
TGGGGAATTTTGGACAATGGACGGAAGTCTGATCCAGCGACGCCGCGTGAAGGAAGAAGTCCTTCGGGATGTAAACTTCTGAACTTATCGAATAAAGACAACTGGGGACAGTTGGATGAAGGTAGATAAAGAAAAGCCCCGGCTAACTACGTGCCAGCAGCCGCGGTAAGACGTAGGGGGCGAGCGTTGCCCGGAATTACTGGGCGTAAAGGGGGCGTAGGCGGTCAAATAAGTCAGATGTGAAATACTACTGCTCAACGGTAGAAATGCGTTTGAAACTGTAAGACTTGAGGGTACCTAAGGTAGACGGAATTACCTGAGTAGGGGTGAAATCCGTAGATTCAGGTAAGAACGCCAGTGGGGAAGCCGGTCTACTGAGGTAACCCTGACGCTGAGGCCCGAAAGCTAGGGGAGCGAACCGG
+
GGGGGFGGGFGGEFGFFGGGGGGG7FGGGGGGGGGEGGEFGGGEGGGGGGGGFGGGGGGGGGGGGGGGGGGGGGGGGGGGGGGGGGGFGGGGGGGGGGGGGGGGGGGGGGGG9BFFGGGGGGGGGGFEFGGGGGGGGGGGGGGGDGGGGGGGGGFF,@DFGFGGGGGGGGGGGFGGGGGGGGCE#GGGGGGGEGGDF#GGEFGFC>CEE7CFGDEGGGGG56CC>DEC?CFGF#GFGF#FCBFEFFEABFFA?F**CCEFFFGFGFGFGGE7E7GFF<@+GGGGFFD88CGGFGGF@0*EGFFEGGD8F=DGFCDFGGGGGGFE@GGGFGGCCCCGFFE9+,GGGGFEGGDGFEF=CGGGGGGGGFCGFCGFGGFA::GGFFFFGGF7GGGF8GGGGDFGGGAGF<DGGGGGGGGGGGGDGG
@EGRNA4_152
TGGGGAATATTGCACAATGGAGGAAACTCTGATGCAGCGACGCCGCGTGAACGATGAAGGCTTTCGGGTCGTAAAGTTCTGTCCTAAGGGACGATAATGACGGTACCTTAGGAGGAAGCCCCGGCTAACTACGTGCCAGCAGCCGCGGTAATACGTAGGGGGCAAGCGTTGTCCGGATTTATTGGGCGTAAAGGGTGCGTAGGCGGCCTTGTAAGTCAGATGTGAAAGATCACGGCTTAACTGTGGTAAGCATTTGAAACTGCAGGGCTTGAGTACAGGAGAGGAGAGTGGAATTCCTAGTGTAGCGGTGAAATGCGTAGATATTAGGAGGAATACCAGTGGCGAAGGCGACTCTCTGGACTGTAACTGACGCTGAGGCACGAAAGCGTGGGGAGCAAACAGG
+
GGGGGGGGGGFFGGGGGGFFEGGGGGGGGGGGGGGGGGGGGGGGGGGGGGGGGGGGGGGGGGGGGGGGFFGFGGGGGGGGGGGGGGGGGGGGGGGGGGGFFGG>EBFGGFGGGGGGGGGGGGGGGGGGGGGGFDGFFCGGGGGGFFGGEGGGGFGFGGG#GGGGFFGGEGGGGGGGEG#9CFFGGGGGEGGFGGE@DDGDGGGGGGGGEFFEFEFFFFFFCA<EFFFFGGFGGGFGGGGGF8GDCGFGGGGGGFFFFFFGGGGGGFFB=9GGGGFDGGGGGGGGGGFD9FGGGGGGGGGGGGGGGGGGGGGGGGGGGGGGGGGGGGGGGGGGGFGGGGGGGGGGGGGGGGGGGGGGGGGGGGGFGGGGGGGGGGGGGGGGGGGGGGGGFGGGGGGGGGGGGGG
@EGRNA4_153
TGGGGAATTTTGGACAATGGACGGAAGTCTGATCCAGCGACGCCGCGTGAAGGAAGAAGTCCTTCGGGATGTAAACTTCTGAACTTATCGAATAAAGACAACTGGGGACAGTTGGATGAAGGTAGATAAAGAAAAGCCCCGGCTAACTACGTGCCAGCAGCCGCGGTAAGACGTAGGGGGCGAGCGTTGCCCGGAATTACTGGGCGTAAAGGGGGCGTAGGCGGTCAAATAAGTCAGATGTGAAATACTACTGCTCAACGGTAGAAATGCGTTTGAAACTGTAAGACTTGAGGGTACCAAAGGTAGACGGAATTACCTGAGTAGGGGTGAAATCCGTAGATACAGGTAAGAACGCCAGTGGGGAAGCCGGTCTACTGGGGTAACCCTGACGCTGAGGCCCGAAAGCTAGGGGAGCGAACCGG
+
DFGGGGGGGGGGGGGGGGGGGGGGGGGGGGGGGGGGGGGGGGGGGGGGGGGGGGGGGGGGGGGGGGGGGGGGGGGGGGGGGGGGGGGGGGGGGGGGGGGGGGGGGGGGGGGGGGGGGGGGGGFGGGGGGGGGGGGGGFFGGGGEGGGGGGGGGGGGGGGGGGGGGGGGGGGGGCGGGGGGGGGGGGGGGGGGGGGGGGGGGGGGGGGGGGFGFFGEFFFFFFFF>DFFFFFEB?FFECEFFFFFFFFFFGFGGFFCGGGGGFGGGGGGGGGGGGGGGGFDGGGGGGGGGGGGGGGGGGGGGGGGGGGGGGGGGGGGGGGFGGGGGGGGGGGGGGGGGGGGGGGGGGGGGGGGGGGGGGGGGGGGGGGGGGGGGGGGGGGGGGGGGGGGGGGGGGGGGGGGGGGGGGGGGGGGGGGGGGGGGG
@EGRNA4_154
TGGGGAATTTTGGACAATGGACGGAAGTCTGATCCAGCGACGCCGCGTGAAGGAAGAAGTCCTTCGGGATGTAAACTTCTGAACTTATCGAATAAAGACAACTGGGGACAGTTGGATGAAGGTAGATAAAGAAAAGCCCCGGCTAACTACGTGCCAGCAGCCGCGGTAAGACGTAGGGGGCGAGCGTTGCCCGGAATTACTGGGCGTAAAGCGCATGCAGGTGGTTTGTTAAGTCAGATGTGAAAGCCCTGGGCTCAACCTAGGAATCGCATTTGAAACTGACAAGCTAGAGTACTGTAGAGGGGGGTAGAATTTCAGGTGTAGCGGTGAAATGCGTAGAGATCTGAAGGAATACCGGTGGCGAAGGCGGCCCCCTGGACAGATACTGACACTCAGATGCGAAAGCGTGGGGAGCAAACAGG
+
GFFFEGGGGDGG7FEEFF<@F@FGGGGFFFAEGGFEGGGGGGCF7EGGDGGGCF@FGFF,?FFFGG7=@:?FGGFGF9FFGGFGGCFBEFGAEFFFGGGFEFGG<FFFEBFFGDGDEBFAEGGFFCEGGGFFGGGGGGGGGGGGGGFGGGC,><FFCCGF7>**=EGGGGFFG488<>CGGG>9?C?EGDCCECECC<:FF7<C6FEEEGGFFFEF@ECFC@CGD:DDGEE>=C8;BC#CF>F44FEACF?F4CFFFFDD7CDFFCFGFGGCFFCEGEGGGGGFGGFFGGFDGGGGFA1=DCC=@9EGEGF9FDF8CGGFCEC=EFAADGCF8CD4E9GGFEAFBF<?,FEFC@+GDDGF=@E=,FGDF>ECDFB<GGFFGGFCFF<FGFFFGGF@FCDEDCGGGF@CCEFE@9FCECEFFC
@EGRNA4_155
TGGGGAATATTGCACAATGGAGGAAACTCTGATGCAGCGACGCCGCGTGAACGATGAAGGCTTTCGGGTCGTAAAGTTCTGTCCTAAGGGACGATATTGACGGTACCTTAGGAGGAAGCCCCGGCTAACTACGTGCCAGCAGCCGCGGTAATACGTAGGGGGCAAGCGTTGTCCGGATTTATTGGGCGTAAAGGGTGCGTAGGCGGTCTTTTAAGTCAGATGTGAAAGATCACGGCTCAACCGTGGTAAGCATTTGAAACTGAAAGGCTTGAGTTAAGGAGAGGAAAGTGGAATTCGTAGTGTAGCGGTGAAATGCGCAGATATTAGGAGGAATACCAGTGGCGAAGGCGACTTTCTGGACTTATACTGACGCTGAGGCACGAAAGCGTGGGGAGCGAACAGG
+
FFGGGGEFGGGGGGGGGGGGGGGGGGGGGGGGGGGGGGGGGEGGGGGGGGGGGGGGGGGGGGGGGGGGGFCFGFGGGGGGGGFGGGGGGFGGFGGG3CFFGGGGGGGGGGGGGGGGGGG<FGGGGDGGGGGFGFGGEGFFGGGGGCG#GGFFGGFEE#EF>CEE@#FEGEGE#GCE>CE9AEECF#GGG=GGGGGGGDGGGGGFEC<DCEGFGFGGC=#A>FECFFGFGFDGECEBFFD??F@AFFGDGFFFFFGFFGGGGGFEFF@?6=CFGFDDFFDGD8ADA@;9AGGGFGF@9EGGGGGGGGGFFE;@7EC=6,,GGFFBFCF9GFFFGGGFFCDGGFFBFGEECGFGFEEFGGFEFGFGGGFECGGDFDGGDGFFCDGGF7C@,F@CGGGEGGFFFCD
@EGRNA4_156
TGGGGAATTTTGGATAATGGTCGGAAGTCTGATCCAGCGACGCCGCGTGAAGGAAGAAGTCCTTCGGGATGTAAATTTCTGAACTTATCGAATAAAGACAACTGGGGACAGTTGGATGAAGGTAGATAACGAAAAGCCCCGGCTAACTACGTGTCAGCAGCCGCGGTAAGACGTAGGGGGCGAGCGTTGCCCGGAATTACTGGGCGTACAGGGGGCGTAGGCGGTCAAGTAAGTCAGATGTGAAGTACTACTGCTCAACGGTAGAAATGCGTTTGAAACTGTAAGACTTGAGGGTACCGAAGGTAGACAGAAGTACCTGAGGAAGGGTGAAATCCGTAGATACAGGTAAGAACGCCAGTGGGGAAGCCTGTCAGCTGGAGTAACCCTGACACAAAGGCCTGAACGCTAGAGGAGCGAACCGG
+
@EF8+,,@;,-CF@,6,C,E,CC:@:7CF9,9@FCFEG@@+@7C@C:>BF75CFC<B<,<E?@<F<+CG+F?9@9,BF,@,?,495CEFFFA,+5,<5A=,DDFFFE@C<<B,36,87,,,,@,><ED;,@CE::FBCB+@BFF78D?@@EBF,>@E8>DF,=*BC3:89+AE8C7=58CGC*)/4?EE=+<ED6>FFG7?:AFFC73#072.5--:B@7#=55;A91#1/6;F?1194FA:69#FFBA=6@>6:#FBDGGGGE=+5GGC9=?,+=,2DGFFC@@62,D@2+E==6++,FFA,@@,64,,,=;FE,A,9,,,4+D4EA@4?+7CFE;GFC94C,AF9ED:GFCE=F<BAF=,94,<:,,,C,,,@@9,9GGFE8E99,::,,,,C,,,,,7FB+6,6,;,86,@@686:+;,
@EGRNA4_157
TGGGGAATTTTGGACAATGGAGGAAACTCTGATGCAGCGACGCCGCGTGAACGATGAAGGCTTTCGGGTCGTAAAGTTCTGTCCTAAGGGACGATAATGACGGTACCTTAGGAGGAAGCCCCGGCTAACTACGTGCCAGCAGCCGCGGTAATACGTAGGTGGCAAGCGTTGTCCGGATTTACTGGGCGTAAAGAGTATGTAGGTGGGCAGTTAAGTCAGATGTGAAATTCCCGGGCTTAACCTGGGAGCTGCATTTGATACTGGGTGTCTAGAGTGCAGGAGAGGAAAGTGGAATTCCTAGTGTAGCGGTGAAATGCGTAGAGATTAGGAAGAACACCAGTGGCGAAGGCGACTTTCTGGACTGTAACTGACACTGAGATACGAAAGCGTGGGTAGCAAACAGG
+
GGGGGGGGGGFGFGGGGGGGGGGGGGGFCFGGFGGGGGDGGGGGGGGGECDFGGGGGGGGGGGGGGGGGGGGGGGGGFGGGGBFGGFGGGGGGGGGGGGGGGGGG:@FGGFGGCEEFGGCFGGGFGGGGGGGGGGGGDGFFGGGGGGGGGGFGGGGFGCFG7EFGGF=CE56C@EGGGGG=FGGGGGCEDEGE=E??CFEDEG>FF<FG#:FEFFGGFFGEF<FFFFFGFFFGEFFFF?D?GGFCF6D=FGFGGGGGGFGDGCFGFDCCGGFDFFFGFDFD?GDACGGFGGGGGGGGGFCGGGGEEGFE;GGFC7GGFF9FDFFFCGGGGCFGGGGGGGGDGE?GGGGGGGFCGGGGGGGGFGGFGGGFFGFGGGGGGGFGGGEGGGGF<GFGFGGGGGGGGFG
@EGRNA4_158
TGGGGAATATTGCACAATGGACGCAAGTCTGATGCAGCGACGCCGCGTGGGGGATGAAGGCTTTCGGGTTGTAAACTCCTTTCAGTACAGAAGAAGCATTTTTTGTGACGGTATGTGCAGAAGAAGCGCCGGCTAACTACGTGCCAGCAGCCGCGGTAATACGTAGGGCGCGAGCGTTGTCCGGAATTATTGGGCGTAAAGAGCTCGTAGGCGGTTTGTTGCGCCTGCTGTGAAAGACCGGGGCTTAACTTCGGGGTTGCAGTGGGTACGGGCAGACTAGAGTGTGGTAGGGGTAATTGGAATTCCTGGTGTAGCGGTGGAATGCGCAGATATCAGGAGGAACACCGATGGCGAAGGCAGGTTACTGGGCCATTACTGACGCTGAGGAGCGAAAGCGTGGGTAGCGAACAGG
+
CEEFEGGGGGG9FEGGFFGGGGGEECEFGGGGGGGGGGGDGGGGDEECCGGGGDGGGGGGEFGFGGEFGGGGFCEGGFFG<FGGGFACFFGFGGGGGGGGFGGGGGGGGGEF<FFGFFGGGFFFGFGGGGGCFGEGGGFGDFFGGCEF<CFFGGG@C<*<FDFGGGDFC98E5?8C?EGGFGGG>5FFGGG9CCGDG<CFC7<GGC>BGFDFFG:DEF#FGFEE<##FFFFFCB7=<:;9;A<4>2,7>AF#EC7:=6?C;6CC:>2@G@9=636,,7++?=+D6AA+DFCGGGG@,9FAE@,A7EGGDFE>8CEGFE@E:EEGFEFFAAC,,8GGF9FC@?=FCFA=@CBDEEFFE,GGFGGGGFDCGDGFGFGEEFB+DGGGGEFEGFCGF7EEGCFGGGGF:GGEGGFG
@EGRNA4_159
TGGGGAATATTGCGCAATGGGGGAAACCCTGACGCAGCAACGCCGCGTGGGTGATGAAGGTCTTCGGATTGTAAAGCCCTGTTTTCTGGGACGATAATGACGGTACCAGAGGAGGAAGCCACGGCTAACTACGTGCCAGCAGCCGCGGTAATACGTAGGGCGCGAGCGTTGTCCGGAATTATTGGGCGTAAAGAGCTCGTAGGCGGTTTGTTGCGCCTGCTGTGAAAGACCGGGGCTTAACTTCGGGGTTGCAGTGGGTACGGGCAGACTAGAGTGTGGTAGGGGTAATTGGAATTCCTGGTGTAGCGGTGGAATGCGCAGATATCAGGAGGAACACCGATGGCGAAGGCAGGTTACTGGGCCATTACTGACGCTGAGGAGCGAAAGCGTGGGTAGCGAACAGG
+
GGGGGGGGGGGGGGGGGGGGGGGGGGGGGGGGDGGGGGGGGGGGGGGFGGGGGGGGGGGGGGGGGGGGGGGGGGGGGGGGGGGGGGGGGGGGGGGGGFGGGGGGGGGGGGGGGGGGGGGGGGGGGGGGGGGGGGGGGGGGGGFGGGGGGGGGGGGFGGDGGGGG#GGGGGGGGGGGEECGFCFGGGGGGGGGGGGGGGGGGGGGDGGGGGGG6>><DEF:FGF@BFGFGFGGFFGFGFFFFBFFGGFGFCFGGDCFGGGGFFFGGGFFGFFF6>8GGGGGFCFGGGGGGFGGFDFGGGGGGFEGGGGGGGGDGGGGGGGFGGGGGGGGGGGGGCFFEGGGGGGGGGGGGGGGGGGGGEGGGGGGGGGGGGGGGGGGF@FGGGGGGGGGGGGGGGGGGGGGGGGG
@EGRNA4_160
TGGGGAATATTGCACAATGGAGGAAACTCTGATGCAGCGACGCCGCGTGAACGATGAAGGCTTTCGGGTCGTAAAGTTCTGTCCTAAGGGACGATAATGACGGTACCTTAGGAGGAAGCCCCGGCTAACTACGTGCCAGCAGCCGCGGTAATACGTAGGGGGCAAGCGTTGTCCGGATTTATTGGGCGTAAAGGGTGCGTAGGCGGCCTTTTAAGTCAGATGTGAAAGATCACGGCTCAACCGTGGTAAGCATTTGAAACTGAAAGGCTTGAGTTAAGGAGAGGAAAGTGGAATTCCTAGTGTAGCGGTGAAATGCGTAGATATTAGGAGGAATACCAGTGGCGAAGGCGACTCTCTGGACTGTAACTGACGCTGAGGCACGAAAGCGTGGGGAGCAAACAGG
+
GGGGGGGGGGGGGGGGGGGGGGGGGGGGGGGGGGGGGGGGGGGGGGGGGGGFGGGGGGGGGGGGGGGGGGGGGGGGGGGGGGGGGGGGGGGGGGGGGGGGGGGGGGGGGGGGGGGGGFGGGGGGGGGGGGGGGGFGGGGGGGGGGGGGGGGGGGGFGGGGGGGGGGGGGGGGGGGGGGGGGGGGGGGGGGGGGGGGGGGGGGGGGGGGGFGFGFFFFGFGGFFGFFGFFGGFGFGGGGGFGGGGFGGGGGGGGGGFGFFFGGGGGGGGGGGGGGGGGGGGGGGGGGGGGGGGGGGGGGGGGGGGGGGGGGGGGGGGGGGGGGGGGGGGGGGGGGGGGGGGGGGGGGGGGGGGGGGGGGGGGFGGGGGGGGGGGGGGGGGGGGGGGGGGGGGGGGGGGGGGGGG
@EGRNA4_161
TGGGGAATATTGCACAATGGAGGAAACTCTGATGCAGCGACGCCGCGTGAACGATGAAGGCTTTCGGGTCGTAAAGTTCTGTCCTAAGGGACGATAATGACGGTACCTTAGGAGGAAGCCCCGGCTAACTACGTGCCAGCAGCCGCGGTAATACGTAGGGGGCAAGCGTTGTCCGGAATTATTGGGCGTAAAGGGTGCGTAGGCGGCCTTGTAAGTCAGATGTGAAAGATCACGGCTTAACTGTGGTAAGCATTTGAAACTGCAGGGCTTGAGTACAGGTGAGGAGAGTGGAATTCCTAGCGTAGCGGTGAAATGCGTAGATATTAGGAGGAATACCAGTGGCGAAGGCGACTCTCTGGACTGTAACTGACGCTGAGGCACGAAAGCGTGGGGAGCAAACAGG
+
GGGGGGGGGGGGGGGGGGGGGGGGGGGGGGGGGGGG,CFGGGGGGGGGGGGGGGGGGGGGGGGGGGGGGGGGGGGGGGGGGGGGGGGGGGGGGGGGGGGGGGGGGGGGGGGGGGGGGGGGGGGGGGGGGGGGGGGGGGGGGGGGGGGGEGGGGGGGFFGGGGGGGGGGGGGGGGGGGGGGFGGGGGGGEGGGGGGGGGGGGGGGGGGGGGGGGGGGGGGGGGGGGGGGGGGGGGGGGGGFGGGFFGFFFGGGGFFGFGGGGGGGGGGGGGFGGGGFD=:*DFGGGGGGGGGGGGGGGGGGGGGGGGGGGGGGGGDGGGFGF=CGGGGGGGGGGGFGGGGGGGGGGGGGGGGGGGGGFB,GGGGGGGGGGGGGGGGGGGGGGGFGGGGGGGGGGGGGGGGGGGG
@EGRNA4_162
TGGGGAATTTTGGACAATGGACGGAAGTCTGATCCAGCGACGCCGCGTGAAGGAAGAAGTCCTTCGGGATGTAAACTTCTGAACTTATCGAATAAAGACAACTGGGGACAGTTGGATGAAGGTAGATAAAGAAAAGCCCCGGCTAACTACGTGCCAGCAGCCGCGGTAAGACGTAGGGGGCGAGCGTTGCCCGGAATTACTGGGCGTAAAGGGGGCGTAGGCGGTCAAATAAGTCAGATGTGAAATACTACTGCTCAACGGTAGAAATGCGTTTGAAACTGAAAGACTTGAGGGTACCAAAGGTAGACGGAATTACCTGAGTAGGGGTGAAATCCGTAGATACAGGTAAGAACGGCAGTGGGGAAGCCGGTCTACTGGGGTAACCCTGACGCTGAGGCCCGAAAGCTAGGGGAGCGAACCGG
+
6ECDEGGGGGGGGGGGGGGGFGG7BCFEGGFGGGFFGGEGGGGGGGGGGEGGGDFFGGGFGFFGGGGGGGGGGGGGGGGGGGGGGGGGGGGGGGDEGFFFEGFDGGG@FFGGGGGFGG8BFGFFFGGGGGGGGGGGGGGGGGGGGGGGGGGGFDGGGGFGGGGGGGGGGGGGGCFGGCEGEGGGDGGGGGGGGFGGFD>FGGFGGGGEDFFFC>@DDG@GFGFGBDBFC8B@FFFFFEAE@F?CGFGFBBBGFFGGGGGGGGCC<>DBE5GF:CFC@2C7E,GEFEEDCDDGGGD=GEGGFF@6DGGGGGGGFDA:CEFGGFGGGGGFGGGF7GGGGCFGGFA9GGF?CF7FCB,5EFFGGFF>CGGCFE?<,FB,DGGGGFGFFCEGGGEE8F:FC@:GGGGGGGGGGGGG@F@GGGGGGG
@EGRNA4_163
TGGGGAATATTGCACAATGGAGGAAACTCTGATGCAGCGACGCCGCGTGAACGATGAAGGCTTTCGGGTCGTAAAGTTCTGTCCTAAGGGACGATAATGACGGTACCTTAGGAGGAAGCCCCGGCTAACTACGTGCCAGCAGCCGCGGTAATACGTAGGGGGCAATCGTTGTCCGGATTTATTGGGCGTAAAGGGTGCGTAGGCGGTCTTTTAAGTCAGATGTGAAAGATCACGGCTCAACCGTGGTAAGCATTTGAAACTGAAAGGCTTGAGTTAAGGAGAGGAAAGTGGAATTCCTAGTGTAGCGGTGAAATGCGTAGATATTAGGAGGAATACCAATGGCGAAGGCGACTTTCTGGACTTATACTGACGCTGAGGCACGAAAGCGTGGGGAGCGAACAGG
+
GGGGGGGGGGGGGGGGGGGGGGGGGGGGGGGGGGGGGGGGGGGGGGGGGGGFGGGGGGGGGGGGGGGGGGGGGGGGGGGGGGGGGGGGGGGGGGGGGGGGGGDGGGGGGGGGGGGGGGFGFGGGGGGGGEFDEGGGGGFFGGGCEGGGGGGGGCG:CFGGGGGGF,2BCFGGCFGG#A8FFGFFGFGEG;:5<FGGGGGE5CE9EEEC9:#D8=#FC4CFDF;FGFFFF4CD=DGEFDFFFCD8D@F@FFFGE@FF==GDE+9?,?FFF7GGF?GGD8GGFFA,8GGFFFCGGGGGGGDGGGE7E6GGGGGE?=GGGGEFGGGGGEGGGGGDFFADBE8GGGGGGDGGGGGGGGGGGFGGGGEC9GGGGGGFGGGGFGCGGGGF7@DGGGGGGGGGGGGGGGG
@EGRNA4_164
TGGGGAATTTTGGACAATGGACGGAAGTCTGATCCAGCGACGCCGCGTGAAGGAAGAAGTCCTTCGGGATGTAAACTTCTGAACTTATCGAATAAAGACAACTGGGGACAGTTGGATGAAGGTAGATAAAGAAAAGCCCCGGCTAACTACGTGCCAGCAGCCGCGGTAAGACGTAGGGGGCGAGCGTTGCCCGGAATTACTGGGCGTAAAGGGGGCGTAGGCGGTCAAATAAGTCAGATGTGAAATACTACTGCTCAACGGTAGAAATGCGTTTGAAACTGTAAGACTTGAGGGTACCAAAGGTAGACGGAATTACCTGAGAGGGGTGAAATCCGTAGATACAGGTAAGAACGCCAGTGGGGAAGCCGGTCTACTGGGGTAACCCTGACGCTGAGGCCCGAAAGCTAGGGGAGCGAACCGG
+
GGGGGGGGGGGGGGGGGGGGGGGGGGGGGGGGGGGGGGGGGGGGGGGGGGGGGGGGGGGGGGGGGGGGGGGGGGGGGGGGGGGGGGGGGGGGGGGGGGGGGGGGGGGGGGGGFGGGGGGFGGGGGGGGGGGGGGGGGGGGGGGGGGGGGGGGGGGGGGGGGGGGGGGGGGGGG>EGGGGGGGGGGGGGGGGGGGGDGGGGCFGGGGDGGGGFDBGFFGEFFFFFFFFFFFFGFFFFFFFFFFFFFFGGFFFFFFFFFFFGFGGGFGGGGGGGGGGGGGFDGEGGGGCCGGGGGGGGGGGGGGGGGGGGGGGDGGGFDGGGGGGGGGGGGGGGGGGGGGGGGGGGGGGGGGFGGGGGGGGGGFEGGGGGGGGGGGGGGGGGGFGGGGGGGGGGGEGFGGGGGGGGGGGGGGGGGGGGGGGGG
@EGRNA4_165
TGGGGAATATTGCGCAATGGGGGAAACCCTGACGCAGCAACGCCGCGTGGGTGATGAAGGTCTTCGGATTGTAAAGCCCTGTTTTCTGGGACGATAATGACGGTACCAGAGGAGGAAGCCACGGCTAACTACGTGCCAGCAGCCGCGGTAATACGTAGGTGGCGAGCGTTGTCCGGATTTACTGGGCGTAAAGGGTGCGTAGGCGGATGCTTAAGTGAGATGTGAAATACCTAAGCTTAACTTAGGGGCTGCATTTCAAACTGGGCATCTAGAGTACAGGAGAGGGAAACGGAATTCCTAGTGTAGCGGTGAAATGCGTAGAGATTAGGAAGAACACCAGTGGCGAAGGCGGCTTTCTGGACTGTAACTGACGCTGAGGCACGAAAGCGTGGGTAGCAAACAGG
+
FGGGGGGGGGGGGGGGGGGGGGGGGGGGGGGGGGGGGGGGGGGGGGGGGGGEGGGGGGGGGGGGGGGGGGGGGGGGGGGGGGGGGGGGGGGGGGGGGFGGGGGGGGGGGGGGGGGGGFFGGGE5@CGGGGGGGGGGGGGGGG#GGGGGGGGGGGGCGGGGGGGGGGGGGGGGDGGGGGGGGGGGF@CEGEGGGGGGGDGDDGGGGGEDGFEEFFACF5CFFFFFCFFFFFGG#GGFGGGGGFFGGDFGGGGGGGGGGGGGGGFGGGGGGGGGGFGGGGGGGGFGFGGGDGGGGDCGGGFGGGGGGGGGGGGGGGGGGGGGGGGGFFGGGGFFGGGGGGGGGGGGGGGGGGGGGGGGGGGGGGGGGGGGGGGGGGFGGGGGGDGGGGGGGGGFGGFGGGGGGGGG
@EGRNA4_166
TGGGGAATTTTGGACAATGGACGGAAGTCTGATCCAGCGACGCCGCGTGAAGGAAGAAGTCCTTCGGGATGTAAACTTCTGAACTTATCGAATAAAGACAACTGGGGACAGTTGGATGAAGGTAGATAAAGAAAAGCCCCGGCTAACTACGTGCCAGCAGCCGCGGTAAGACGTAGGGGGCGAGCGTTGCCCGGAATTACTGGGCGTAAAGGGGGCGTAGGCGGTCAAATAAGTCAGATGTGAAATACTACTGCTCAACGGTAGAAATGCGTTTGAAACTGTAAGACTTGAGGGTACCAAAGGTAGACGGAATTACCTGAGTAGGGGTGAAATCCGTAGATACAGGTAAGAACGCCAGTGGGGAAGCCGGTCTACTGGGGTAACCCTGACGCTGAGGCCCGAAAGCTAGGGGAGCGAACCGG
+
GGGGGGGGGGGGGGGGGGGGGGGGGGGGGGGGGGGGGGGGGGGGGGGGGGGGGGGGGGGGGGGGGGGGGGGGGGGGGGGGGGGGGGGGGGGGGGGGGGGGGGGGGGGGGGGGGGGGGGGGGGGGGGGGGGGGGGGFGGGGGGGGGGGGGGGGGGGGGGGGGGGGGGGGGGG:EFGGGGGGGG:EGGGGGGG:DGGGGGGGGGGGGGF;C>FFGFGFEDDFFFFFBFFFFFFFFEFFFFFFFFCFFFFGGFFFFFDDGFFGGGGGDFGGGGGGGGGGGGEE7CGGGCGGGGGF?EGGGFGGGGGFGGGGGGGFGGGCGGGGGGGGGGGGGGGGGDGGGGGGGGGGGGGGGGGGGGGGGGGGGGGGGGGGGGGGGGGGGGGGGGGGGGGGGGGGGGDGGGGGGGGGGGGGGGGGGGGGGGGGGG
@EGRNA4_167
TGGGGAATTTTGGACAATGGACGGAAGTCTGATCCAGCGACGCCGCGTGAAGGAAGAAGTCCTTCGGGATGTAAACTTCTGAACTTATCGAATAAAGACAACTGGGGACAGTTGGATGAAGGTAGATAAAGAAAAGCCCCGGCTAACTACGTGCCAGCAGCCGCGGTAAGACGTAGGGGGCGAGCGTTGCCCGGAATTACTGGGCGTAAAGGGGGCGTAGGCGGTCAAATAAGTCAGATGTGAAATACTACTGCTCAACGGTAGAAATGCGTTTGAAACTGTAAGACTTGAGGGTACCAAAGGTAGACGGAATTACCTGAGTAGGGGTGAAATCCGTAGATACAGGTAAGAACGCCAGTGGGGAAGCCGGTCTACTGGGGTAACCCTGACGCTGAGGCCCGAAAGCTAGGGGAGCGAACCGG
+
GGGGGGGGGGGGGGGGGGGGGGGGGGGGGGGGGGGGGGGGGGGGGGGGGGGGGGGGGGGGGGGGGGGGGGGGGGGGGGGGGGGGGGGGGGGGGGGGGGGGGGGGGGGGGGGCGGGGGGFGGGDFFGGGGGGGGGGGGGGGGGGGGGGGGGGGCGGGFFGGGGGGGGEG??FGGFGGGDGGGGGEDGGGGGGGGGGDFGGGGGGGGGEEGDFGGGGGGGGGGGGFFECFGFE==FGGBFEFFFFFFFFGFFFGFFFFGGFGGGGGGGFGFGGGGGGGGGFGGGFGGGFGFGGFDGGFCFGGGGFFGGGGGGGCGGGGGGGGGGGGGGGGGGGGGGGGGGGGDGGGGGGGGGGGGGGGGGGGGGGGGGGGGGGGGGGGGGGGGGGGGGFFCGGGGGGGGGFGGGGGGGGGGGGGGGGGGGGGGG
@EGRNA4_168
TGGGGAATTTTGGACAATGGACGGAAGTCTGATCCAGCGACGCCGCGTGAAGGAAGAAGTCCTTCGGGATGTAAACTTCTGAACTTATCGAATAAAGACAACTGGGGACAGTTGGATGAAGGTAGATAAAGAAAAGCCCCGGCTAACTACGTGCCAGCAGCCGCGGTAAGACGTAGGGGGCGAGCGTTGCCCGGAATTACTGGGCGTAAAGGGGGCGTAGGCGGTCAAATAAGTCAGATGTGAAATACTACTGCTCAACGGTAGAAATGCGTTTGAAACTGTAAGACTTGAGGGTACCAAAGGTAGACGGAATTACCTGAGTAGGGGTGAAATCCGTAGATACAGGTAAGAACGCCAGTGGGGAAGCCGGTCTACTGGGGTAACCCTGACGCTGAGGCCCGAAAGCTAGGGGAGCGAACCGT
+
GC<,@FGGFEFFG@<FCFGDECFEGGGGFCFCGGGGGCGGG6CCGDFCCGGDEDEGGGGGGGGGC7FCFGGDGGGGG<FGGCGD,B??9FF=FBFDGFFGFG8DGGDEGGGG,3F@DFADG<,CDFCGAFCGFAECFCFCEGC@FGGFFFGGGG>DGDGFGC>BEEGCC<;BE:C8BGGGGGGGD=:8*A7CCDCG#F#?C96CFE:CEFGG@;3,9=CEGF<DGGGGFC@DC#C;FEEFGF6AB44@6#FC?B#<D@7E>#CGFGD>DD7CGFFGFFDFE=DEGGFD6GGGGE9=,89F?FFGFF?DACGGGGGGDFEEFBFC?GFDDFEEEEFABCGGFECEDGFF@GGFGF8F<C8FGCB:CDEGFGF<9FFCCFEC<CAFFGGGGCGGGFEFF:+@AEFFC,,GGF:FGGGFCF:GGG
@EGRNA4_169
TGGGGAATATTGCACAATGGAGGAAACTCTGATGCAGCGACGCCGCGTGAGCGATGAAGGTTTTCGGATCGTAAAGCTCTGTCCTAAGGGAAGATAATGACGGTACCTTAGGAGGAAGCCCCGGCTAACTACGTGCCAGCAGCCGCGGTAATACGTAGGGGGCGAGCGTTGTCCGGAATTATTGGGCGTAAAGGGTGCGTAGGCGGCCTTGTAAGTCAGATGTGAAAGATCACGGCTTAACTGTGGTAAGCATTTGAAACTGCAGGGCTTGAGTACAGGAGAGGAGAGTGGAATTCCTAGTGTAGCGGTGAAATGCGTAGATATTAGGAGGAATACCAGTGGCGAAGGCGACTCTCTGGACTGTAACTGACGCTGAGGCACGAAAGCGTGGGGAGCAAACAGG
+
GGGGGGGGGG<FGGGGGGGGGGGGGGGGGGGGGGGGGGGGGGGGGGGGGGGGGGGGFGGGGGGGGGGFEGGGGGGGGGGGGGGGGGGGGGGGGGGGGGGGGGGGGGGGGGGGGGG:FGGGGGEFEGGGGGGFFGGGGGGGGGGGGGGGGGGGGGGGGGGD#GEGGGGGEGDGFGGGEEGGFFGG@?AEGFGGGGGGGGGGGGGFGGG3DGGGFGGFFFGFGFFEFFGFFFB@FFEEGFCFFFFFFFFFFGGGFGGGFFFFGGGF88E9CDGGDAGGGFGGGGCGFGGGCFGGGGGGGGGFGGEGGGFE9CFCGECGGGGGGGGGGGFGFGGGGGGGGGGCGGGGEGGFEDFGGFCGGDGGFGGGGGEGGFEFFDGFFB,GGGGGGGGGFF8GGGGGGFGGGGG
@EGRNA4_170
TGGGGAATTTTGGACAATGGACGGAAGTCTGATCCAGCGACGCCGCGTGAAGGAAGAAGTCCTTCGGGATGTAAACTTCTGAACTTATCGAATAAAGACAACTGGGGACAGTTGGATGAAGGTAGATAAAGAAAAGCCCCGGCTAACTACGTGCCAGCAGCCGCGGTAAGACGTAGGGGGCGAGCGTTGCCCGGAATTACTGGGCGTAAAGGGGGCGTAGGCGGTCAAATAAGTCAGATGTGAAATACTACTGCTCAACGGTAGAAATGCGTTTGAAACTGTAAGACTTGAGGGTACCAAAGGTAGACGGAATTACCTGAGTAGGGGTGAAATCCGTAGATACAGGTAAGAACGCCAGTGGGGAAGCCGGTCTACTGGGGTAACCCTGACGCTGAGGCCCGAAAGCTAGGGGAGCGAACCGG
+
DFFGGEGGGGGGGGGFGGGAGGGGCGGGGGGGGGGGGGGEGGDEGGGGGGGGGGGGGGGGGGGGGGGGGGGGGGGGCGGE?AFFG9FEGGGGFFGGGDFGGGGGFGDCCGGGGGGFGFGFGGGGGGGGGGGDFDGFGDFGDCEGGGGGG6EGG5FFEE:FGGG#DEG>77<FCFFFCGGEGGGGE#GGGE7>CGDGCFFFGGFFFFEFC;@@BDFFDFFBFFEEFFFFC@4?FFFF#<FFFCEFFFB7<A@AD=FFGFCDCFGGGGF?BEGGGFE;=:FGGGGGGGGCDGFD7DD=@68D8D8FGF?DGGDGFF;GFF?GGF@GGGGEE@C7CGCGFADAGF=DE?CCGGGFGE8FFCEGFEFFCEDEFCF9CGGF@FF<DF<EGEEGGGGFGGGFDF@EFGGGFFEGGF@ECGGFGFCCGF
@EGRNA4_171
TGGGGAATTTTGTACAATGGACGGAAGTCTGATCCAGCGACGCCGCGTGAAGGAAGAAGTCCTTCGGGATGTAAACTTCTGAACTTATCGAATAAAGACAACTGGGGACAGATGGATGAAGGTAGATAAAGAAAAGCCCCGGCTAACTACGTGCCAGCAGCCGCGGTAAGACGTAGGGGGCGAGCGTTGCCCGGAATTACTGGGCGTAAAGGGGGCGTAGGCGGTCAAATAAGTCAGATGTGAAATACTACTGGTCAACGGTAGAAATGCGTTTGAAACTGTAAGACTTGAGGGTACCAAAGGTAGACGGAATTACCTGAGTAGGGTGCAATCCGATGCTTCGGGTACGAACGCCAGTGGGGAAGCCGGTCTACTGGGGTAACCCTGAAGCTGAGGCCAGAAAGGTAGGGGAGCGAACCAG
+
-@FFGF7CFFCF,C@ED@FGGEGCC7@FE9<F,C<F<FE7@EG+68784FEG<F,4BAE<AFF,EFEGG7BFGFGDFGFFEFF<5<EB<FFGGGGGCE<F8DFFCFDFG@F,,8BDFGFFGGGGCFAC3DFFG<F:><DFEFCFCF7;DGG@85DGGFD<:CE>8BE5*B7+B78CGGGG#:*534/#C#FGEE5#FG#:<+>#*:CEE<FGG@:/877FC5>D#857<?FFGF#5;#+>CEEEF9E87##27##,9#BDAFGGGGC7ECCGFGFFFGGGGFFEEDGDD=D,DE2GGED8FFE@,@,,DED>9,9,@FFFFFD@@E;C,?+8++6,,++++4,4+48+++?+F=BF@,88F<7FFC4:<GFF:,@CCE@<6,89CF::,,8GDFEE,@,A@F@C,@GFFFF8F:C<F@C,F
@EGRNA4_172
TGGGGAATTTTGGACAATGGACGGAAGTCTGATCCAGCGACGCCGCGTGAAGGAAGAAGTCCTTCGGGATGTAAACTTCTGAACTTATCGAATAAAGACAACTGGGGACAGTTGGATGAAGGTAGATAAAGAAAAGCCCCGGCTAACTACGTGCCAGCAGCCGCGGTAAGACGTAGGGGGCGAGCGTTGCCCGGAATTACTGGGCGTAAAGGGGGCGTAGGCGGTCAAATAAGTCAGATGTGAAATACTACTGCTCTACGGTAGAAATGCGTTTGAAACTGTAAGACTTGAGGGTACCAAAGGTAGACGGAATTACCTGAGTAGGGGTGAAATCCGTAGATACAGGTAAGAACGCCAGTGGGGAAGCCGGTCTACTGGGGTAACCCTGACGCTGAGGCCCGAAAGCTAGGGGAGCGAACCGG
+
FGGGGGGGGGGGGGGGGGGGGGGGGGGGGGGGGGGGGGGGGGGGGGGGGGGGGGGGGGGGGGGGGGGGGGGGGGGGGGGGGGGGGGGGGGGGGGGGGGGGGGGGGGGGGGGFGFGGAFFGGGGGGGGGGGGGGGGGFFCGGGGGGGGGGGGGGGGGGGGGGGGGGGGGGGGGGGGGGGGGGG#GGGGGGGGGGGGGGGGGFGGGGGGFGDFGGGFGGF@>DGGGDGFCFCGFG?FCFFFFFFFFFGFFGFFFGGDDFGGFFFGGGGEDFDDGGGGGGGGGGGGGGFGGGGGFFFFGGGGGFGGGGGGGGGGGFGGGGGGGGGGGDGGGGGGGGGGGGFGGGGGGGGGGGGGGGGGGGGGGGGGGGGGGGGGGGGGGGGGGGGGGGGGGGGGGGGGGGGGGGGGGGGGGGGGGGGGGGGGGGG
@EGRNA4_173
TGGGGAATTTTGGACAATGGACGGAAGTCTGATCCAGCGACGCCGCGTGAAGGAAGAAGTCCTTCGGGATGTAAACTTCTGAACTTATCGAATAAAGACAACTGGGGACAGTTGGATGAAGGTAGATAAAGAAAAGCCCCGGCTAACTACGTGCCAGCAGCCGCGGTAAGACGTAGGGGGCGAGCGTTGCCCGGAATTACTGGGCGTAAAGGGGGCGTAGGCGGTCAAATAAGTCAGATGGGAAATACTACTGCTCAACGGTAGAAATGCTTTTGAAACTGTAAGACTTGAGGGTACCAAAGGTAGACGGAATTACCTGAGTAGGGGTGAAATCCGTAGATACAGGTAAGAACGCCAGTGGGGAAGCCGGTCTACTGGGGTAACCCTGACGCTGAGGCCCGAAAGCTAGGGGAGCGAACCGG
+
GGGGGGGC@F-CFFFGGFGGGGGGGGGGGGGGGGEGGGGGFGGFGGGGGGGFGGGGGGGGGGGGGGGGGDGCFEGGFGGGGGFGGFGFGGCC@FGAFGGGFFGCFGGGGFGEFGGE<@BFFFDGCA9B<FFGGGGG?FFGGFEGEGFFGFGFFGGGC*>DFGGDEGGF<7>CC;@CCGGDGGGG*#CEEEFFGCED#CGDFG@71>5E@CF#B<C>#>DFG=BF80;F04=FFFBF#FFF42FFFFBBBFF>F?99C:?<9FFFFFFC67+,GGGGC=D7,?FDFFEA+6DFFFF@89D?DD9FFFDCGGGFA9ED8D?CECF@>,9GEE=@E@GGGGFDGFFA,FGGFGGF7FGFGEFGF8EB7C@+FFACGGEEF<CFDGFDCGGGGGGFFGGGGGGGGFF9FGGFBFGGGGEEGGGGGG
@EGRNA4_174
TGGGGAATTTTGGACAATGGACGGAAGTCTGATCCAGCGACGCCGCGTGAAGGAAGAAGTCCTTCGGGATGTAAACTTCTGAACTTATCGAATAAAGACAACTGGGGACAGTTGGATGAAGGTAGATAAAGAAAAGCCCCGGCTAACTACGTGCCAGCAGCCGCGGTAAGACGTAGGGGGCGAGCGTTGCCCGGAATTACTGGGCGTAAAGGGGGCGTAGGCGGTCAAATAAGTCAGATGTGAAATACTACTGCTCAACGGTAGAAATGCGTTTGAAACTGTAAGACTTGAGGGTACCAAAGGTAGACGGAATTACCTGAGTAGGGGTGAAATCCGTAGATACAGGTAAGAACGCCAGTGGGGAAGCCGGTCTACTGGGGTAACCCTGACGCTGAGGCCCGAAAGCTAGGGGAGCGAACCGG
+
GGGGGGGGGGGGGGGGGGGGGGGGGGGGGGGGGGGGGGGGGGGGGGGGGGGGGGGGGGGGGGGGGGGGGGGGGGGGGGGGGGGGGGGGGGGGGGGGGGGGGGGGGGGGGGGGGGGGFGGGGGGGGGGGGGGGGGGGGFGGGGGGGGGGGGGGGGGGGGGGGGGGGGGGGGGGGGGGGGGGGGDGGGGGGGGGGGGGGGGG#GGGGGE@ECGGDGGGDGGGGGGGCDFFGFFFFFFEFFGFFFFAFFFGFFFFFF=4GGFGFGGGGGFFDGDAGCGGGGFCGFGGGGGGCGGFDFDD?FGGGGF6FFGGGGGGGGGGGGGGGGGGGGGGGFGGEFFGGFGGGGGGGGGGGGGGGGGFGGGGGGGGGGGGGGGGGGGGGGGGGGGGGGGGGGGGGGGGGGFGGGGGGGGGGGGGGGGGGGGGGG
@EGRNA4_175
TGGGGAATATTGCGCAATGGGGGAAACCCTGACGCAGCAACGCCGCGTGGGTGATGAAGGTCTTCGGATTGTAAAGCCCTGTTTTCTGGGACGATAATGACGGTACCAGAGGAGGAAGCCACGGCTAACTACGTGCCAGCAGCCGCGGTAATACGTAGGTGGCGAGCGTTGTCCGGATTTACTGGGCGTAAAGGGTGCGTAGGCGGATGTTTAAGTGGGATGTGAAATCCCCGGGCTTAACCTGGGGGCTGCATTCCAAACTGGATATCTAGAGTGCAGGAGAGGAAAGCGGAATTCCTAGTGTAGCGGTGAAATGCGCAGAGATTAGGAAGAACACCAGTGGCGAAGGCGGCTTTCTGGACTGTAACTGACGCTGAGGCACGAAAGCGTGGGTAGCAAACAGG
+
FGGGGGGGGGGGGGGGGGGGGGGGGGGGGGGGGGGGGGGGGGGGGGGGGGGGGGGGGGGGGGGGGGGGGEFGGGGGGGGFFFEFDGGGGGGGGGEFBFGGGGGGGGGGGGGGGGGGGGFGGGGGGDGGGGGGGGGFGGGGGGGGGGGGE#GGGGGCFGGFFGGGGGEFFEEBFGGGGGGGGGFGG#GGCEEGGGGGGDGDGGGFGG#EGGFCCFGFGF>6E@FFFBFFGGGFFGFFDCC##>GGGGFFFGGF@=CEFAGFGGFF=@,GGE8C8FECFGGGGGGEGGGGGGGGFGGGEAGGGGDGGGGGGFFGEFECF8,GGGGEGGGGGGFGEGGGGGGGGGGGGGGGGGGGGGGGGFGGGGGGGGGGGGGGGGGFGGDGGGGGGEGGGFGGGGFGGGGGGGGG
@EGRNA4_176
TGGGGAATATTGCACAATGGGGGAAACCCTGATGCAGCAACGCCGCGTGAGCGATGAAGGCCTTCGGGTCGTAAAGCTCTGTCCTCAAGGAAGATAATGACGGTACTTGAGGAGGAAGCCCCGGCTAACTACGTGCCAGCAGCCGCGGTAATACGTAGGGGGCTAGCGTTATCCGGAATTACTGGGCGTAAAGGGTGCGTAGGTGGTTTTTTAAGTCAGATGTGAAAGATCACGGCTCAACCGTGGTAAGCATTTGAAACTGAAAGGCTTGAGTTAAGGAGAGGAAAGTGGAATTCCTAGTGTAGCGGTGAAATGCGTAGATATTAGGAGGAATACCAGTGGCGAAGGCGACTTTCTGGACTTATACTGACGCTGAGGCACGAAAGCGTGGGGAGCGAACAGG
+
GGGGGGGGGGGFGGGGGGGGGGGGGGGGGGGGGGGGGGGGGGGGGGGGGGGGGGGGGGGGGGGGGGGGGGGGGGGGGGGGGGGGGGGGGGGGGGGGGGGGGGGGGGGGGGGGGGGGGGGGGGGGGGGGGGGGGGGGGGGGGGGGGGGGGGGGGGGGGGGGGGGGFFGGGGDGGGGGGGGGGGGGGGGGEGGGGGGFFGGGGGGFGGGGGFFEFBFGFGFFFFFGFFGFFGGFGGGGGGGGGGGGGGGGGGGFFGGGGGGGGGGGGGGGGGGGGGGGGGGGGGGGGGGGGGGGGGGGGGGGGGGGGGGGGGGGGGGGGGGGGGGGGGGGGGGGGGGGGGGGGGGGGGGGGGGGGGGGGGGGGGGGGGGGGGGFGFGGGGGGGGGGGGGGGGGGGGGGGGGGGGG
@EGRNA4_177
TGGGGAATATTGCACAATGGACGCAAGTCTGATGCAGCGACGCCGCGTGGGGGATGAAGGCTTTCGGGTTGTAAACTCCTTTCAGTACAGAAGAAGCATTTTTTGTGACGGTATGTGCAGAAGAAGCGCCGGCTAACTACGTGCCAGCAGCCGCGGTAATACGTAGGGCGCGAGCGTTGTCCGGAATTACTGGGCGTAAAGGGGGCGTAGGCGGTCAAATAAGTCAGATGTGAAATACTACTGCTCAACGGTAGAAATGCGTTTGAAACTGTAAGACTTGAGGGTACCAAAGGTAGACGGAATTACCTGAGTAGGGGTGAAATCCGTAGATACAGGTAAGAACGCCAGTGGGGAAGCCGGTCTACTGGGGTAACCCTGACGCTGAGGCCCGCAAGCTAGGGGAGCGAACCGG
+
GGGGGGGGFGGGGGGGGGGGGGGGGGGGGGGGGGGGGGGGGGGGGGGGGGGGGEGGGGGGGGGGGGGGGGGGGGGGGGGGGGGGGGGFGGGGGGGGGGGGGGGGGGG@@FGGGGFGGGGGGGGGGGGGGGGGGGGGGGGGGGGGGGGGGGGGGGGGEGGGFGG>CGGGGGGGGGGGGGGGFFGGGGGGGGGGGGGGFFFGGGGGGEGGGGGGGG@DFGFEFFGEGFGGGGGGGFFEFFFG#FFGGGGGGGGFGGFGGGGG##FFFFGGGGGGGCFFGGGGFGGFDFFFGGGGGGGGGGGGGGGGGFGGGFGGGGFGGGFGGGGEGGGGGGGGFGGGGGGGGGGGGGGF8GGGGGEFCGGGGGFFGGGGFGGFGGGGGGGGGGFGCCGFCFC,GGGFCGGD@,GGGGGGGGGG
@EGRNA4_178
TGGGGAATATTGCACAATGGAGGAAACTCTGATGCAGCGACGCCGCGTGAGCGATGAAGGTTTTCGGATCGTAAAGCTCTGTCCTAAGGGAAGATAATGACGGTACCTTAGGAGGAAGCCCCGGCTAACTAGGTGCCAGCAGCCGCGGTAATACGTAGGGGGCGAGCGTTGTCCGGAATTATTGGGCGTAAAGGGTGCGTAGGCGGCCTTGTAAGTCAGATGTGAAAGATCACGGCTTAACTGTGGTAAGCATTTGAAACTGCAGGGCTTGAGTACAGGAGAGGAGAGTGGAATTCCTAGTGTAGCGGTGAAATGCGTAGATATTAGGAGGAATACCAGTGGCGAAGGCGACTCTCTGGACTGTAACTGACGCTGAGGCACGAAAGCGTGGGGAGCAAACAGG
+
EFGFGEGGGGGFGGFGGGGGGGGEFGGGGGGGGGGGGGDFGGGGGGGGGGGGGGGGGAFDFFGGGGGGGGGGGGGGGGGGGGGGGGGGGGGGGGGGGGGGGGGGGGGGGFGGGGGGGGGGGGGGGGGGGGG,7@:FGGGGGGG#G#EGGGGCGGGGGGGGGG#G#GGEGGGGGGGGGEGGFDFGGGGG#EGGGGGGEEGGEEG#GGGGGGGGEDGGGGGGFGGGFGFGGFGFGGDFFGFGFDDFGGGFFFGFFGFEFFGFFGFGGGFF=GFF@=DGGGFDFFFD8D8GGGGGF>E8GGFGFGEEGDGGFE9EGGGGGGFGGFE;GGGGFEF@C,F8<EFECFFFEEGFCFE@CF9GGGGGFDGGGGGGEGFDFDECGCDGDGGFFC:EGGGGGFGEGGGGGEF
@EGRNA4_179
TGGGGAATGTTGCACAATGGAGGAAACTCTGATGCAGCGACGCCGCGTGAGCGATGAAGGTTTTCGGATCGTAAAGCTCTGTCCTAAGGGAAGATAATGACGGTACCTTAGGAGGAAGCCCCGGCTAACTACGTGCCAGCAGCCGCGGTAATACGTAGGGGGCGAGCGTTGTCCGGAATTATTGGGCGTAAAGGGTGCGGAGGCGGCCTTGTAAGTCAGATGTGAAAGATCACGGCTTAACTGTGGTAAGCATTTGAAACTGCAGGGCTTGAGTACAGGTGAGGAGAGTGGAATTCCTAGTGTAGCGGTGAAATGCGTAGATATTAGGAAGAACACCAGTGGCGAAGGCGGCTTTCTGGACTGTAACTGACGCTGAGGCACGAAAGCGTGGGTAGCAAACAGG
+
GGGGGGGG6EFGGGGGGGGGGGDCGGGGGFGEECGGGGECGDGGGGGGGGGGGBGGFGFGFGGGGGGGGGGGGGCGGG@DFGGGGGGGGGGGGGGGGGGGGGGGGGGGGGGGFGGGGGG8FGGGGGGGGGGGD:EGGGGGFDGGGGAFGGEECFFFFFGGGE#GGDEGGGGGG?EGEE*ECFFFCF56:EEGFGGGGGE#8#GGGGGD=#6CFGGDFFGGGG>>FFGGD;:@FFFDGGFFGFFFFGGDCGGFFFFFAFFFFGGG#?GD?@D9FFGD?=3008FGFGFGED;8FF=>DGFGGGGGECFGFGFF@ECFGFGGGGGCFEFGGGF@F@EFGFCGGGGGGGGGDGE?8GGFGGGGGFFCAFFCF,GGE88EGGGEFGGGGG@GCGGFGGGGEGGGGGG
@EGRNA4_180
TGGGGAATTTTGGACAATGGACGGAAGTCTGATCCAGCGACGCCGCGTGAAGGAAGAAGTCCTTCGGGATGTAAACTTCTGAACTTATCGAATAAAGACAACTGGGGACAGTTGGATGAAGGTAGATAAAGAAAAGCCCCGGCTAACTACGTGCCAGCAGCCGCGGTAAGACGTAGGGGGCGAGCGTTGCCCGGAATTACTGGGCGTAAAGGGGGCGTAGGCGGTCAAATAAGTCAGATGTGAAATACTACTGCTCAACGGTAGAAATGCGTTTGAAACTGTAAGACTTGAGGGTACCAAAGGTAGACGGAATTACCTGAGTAGGGGTGAAATCCGTAGATACAGGTAAGAACGCCAGTGGGGAAGCCGGTCCACTGGGGTAACCCTGACGCTGAGGCCCGAAAGCTAGGGGAGCGAACCGG
+
GGGGGGGGGGGGGGGGGGGGGGGGGGGGGGGGGGGGGGGGGGGGGGGGGGGGGGGGGGGGGGGGGGGGGGGGGGGGGGGGGGGGGGGGGGGGGGGGGGGGGGGGGGGGGGGGGGGGGGGGGGGGGGGGGGGGGGGGGGGGGGGGGGGGGGGGGGGGGGGGGGGGGGGGGGGGGGGGGGGGGGEGGGGGGGGGGGGFFGGGGGGGGGGGGGGGGGGFGGGFDGGFEDGFEFGFGFFFGFFFFFFFGFFGFBFFFFFGGGGGGGGGGGFGGGGGGFFDGGGGGGGGGGGGGGGFGF?GGGGGGGGGGGGGGGGGGGGGGGGDGGGGGGGGGGGGGGGGGGGGGGGGGGGGGGGGGGFGGGGGGGGGGGGGGGGGGGGGGGGGGGGGGGGGGGGGGGGGGGGGGGGGGGGGGGGGGGGGGGGGGG
@EGRNA4_181
TGGGGAATATTGCACAATGGACGCAAGTCTGATGCAGCGACGCCGCGTGGGGGATGAAGGCTTTCGGGTTGTAAACTCCTTTCAGTACAGAAGAAGCATTTTTTGTGACGGTATGTGCAGAAGAAGCGCCGCCTAACTACGTGCCAGCAGCCGCGGTAATACGTAGGGCGCGAGCGTTGTCCGGAATTATTGGGCGTAAAGAGCTCGTAGGCGGTTTGTTGCGCCTGCTGTGAAAGACCGGGGCTTAACTTCGGGGTTGCAGTGGGTACGGGCAGACTAGAGTGTGGTAGGGGTAATTGGAATTCCTGGTGTAGCGGTGGAATGCGCAGATATCAGGAGGAACACCGATGGCGAAGGCAGGTTACTGGGCCATTACTGACGCTGAGGAGCGAAAGCGTGGGTAGCGAACAGG
+
EFFGGGGGGGGGGGGGGGGGGGGGGGGGGGGGGGGGGGGGGGGGGGGGGGGGGGGGGGGGGGGGGGGGGGGGGGGGGGGGGGGGGGGGGGGGG?FFFGGGGGGGGGGGGGGGGGGGGGGGGGGGGGGGGGG1>CFGGGGGGGFGGFGGGFGGGGGGGGGFGGDFFGGGC##G#GGGG#GCGGGGC><<@CCCGGFFGGGGG#GFGGGD8;CGFFFGGGGFF@BCDGFGGFGF<EA>CDFGFGC>FG#A>GGEE>FGFGGF?=6FGFFB68DCFFGGFDFF=GGGGGFGGGGFFFGGGGFGGGGGEGGGGGGGGGGGGGGGGGGGGGGFGGGFFGGGGGGFGGEGGGGGG@E7FDGGGGGGGGGGGGGGGFGGGGGGGGGGGGGGGGFGDEGFGGGGGGGGDGGGGGGFEGGG
@EGRNA4_182
TGGGGAATTTTGGACAATGGACGGAAGTCTGATCCAGCGACGCCGCGTGAAGGAAGAAGTCCTTCGGGATGTAAACTTCTGAACTTATCGAATAAAGACAACTGGGGACAGTTGGATGAAGGTAGATAAAGAAAAGCCCCGGCTAACTACGTGCCAGCAGCCGCGGTAAGACGTAGGGGGCGAGCGTTGCCCGGAATTACTGGGCGTAAAGGGGGCGTAGGCGGTCAAATAAGTCAGATGTGAAATACTACTGCTCAACGGTAGAAATGCGTTTGAAACTGTAAGACTTGAGGGTACCAAAGGTAGACGGAATTATCTGAGTAGGGGTGAAATCCGAAGATACAGGTAAGAACGCCAGTGGGGAAGCCGGTCTACTGGGGTAACCCTGACGCTGAGGCCCGAAAGCTAGGGGAGCGAACCGG
+
GGGGGGGGGGGGGGGGGGGGGGGGEGGGGGGGGGGGGGGGGGGGGGGGGGGGGGGGGDGGGGGGGGGGGGGGGGGGGGGGGGGGGFGGGGGGGGGG-CFFGGGGGGGGGGGGGGGGGGGGGGGGGGGGGGGGGGGGGFGGDGGDFGGGGGECGGGGGGGGGGGGEGGGGGGGGCEGGGGGGD=ECEGGGGGGGGEC#G:DEGGF@EGGGCFFCBDDGF?BDFGG@FFFFFFEFFEFFFFBB?ABBAGFFFFGGGGGFGFFFAGGGGGGGGFECGFAGGGFGGGGGGGGGGFFAGGGGFFGDGGGGGFDFCGGFF@AFACCGGGGGGGGGGGGECA6,DGGGFGGGFFGGGGGGGFGGGGGGGGGGGE@GGGGGGGGGGGGEGGFFGGGGGGGGGGGDFGGGGGGFFGGGGGGEGGGGGGGGG
@EGRNA4_183
TGGGGAATTTTGGACAATGGACGGAAGTCTGATCCAGCGACGCCGCGTGAAGGAAGAAGTCCTTCGGGATGTAAACTTCTGAACTTATCGAATAAAGACAACTGGGGACAGTTGGATGAAGGTAGATAAAGAAAAGCCCCGGCTAACTACGTGCCAGCAGCCGCGGTAAGACGTAGGGGGCGAGCGTTGCCCGGAATTACTGGGCGTAAAGGGGGCGTAGGCGGTCAAATAAGTCAGATGGGAAATACTACTGCTCAACGGTAGAAATGCGTTTGAAACTGTAAGACTTGAGGGTACCAAAGGTAGACGGAATTACCTGAGTAGGGGTGAAATCCGTAGATACAGGTAAGAACGCCAGTGGGGAAGCCGGTCTACTGGGGTAACCCTGACGCTGAGGCCCGAAAGCTAGGGGAGCGAACCGG
+
GGCFG7FGGGGGGGGGGGGCFGGDCGEGGGGFFGGGGGFCFEGGGGGGGGGGGGGGGFGGGCGGDGGGGGGGGGGGGGFGFFGGGGGGGGGF=FGGFGGGGGGGFFFCCFGGGGGGAFGGF?EFCFDGGGGAFGGGGGGGCEG7CEGGGGGGD7<FFGGFGGGGE=CEEDG9CFFFG58CE5:CGGD=CGFCCDCEFFFFFCF??FGEDFGGG>ECGFGGG@BGCDGFC8=DGFC@D@69##7AFCDC@=@9?FF?GGGCE#7B,;*?<+DCCEFDD567GEGFFC9=8FDFFGFE82,CCGGGGFDGDAFFFFCFDDDC?7FGGGGFF@C6+@+?9FDGFE9FEECFCGEFCDFFB7GGGFFF:C7GGFFGEEF:GGGGFGEF,GEFC@FGFFCFEFDGGGGFEFGGGGGGGDGGGGGGGG
@EGRNA4_184
TGGGGAATTTTGGACAATGGACGGAAGTCTGATCCAGCGACGCCGCGTGAAGGAAGAAGTCCTTCGGGATGTAAACTTCTGAACTTATCGAATAAAGACAACTGGGGACAGTTGGATGAAGGTAGATAAAGAAAAGCCCCGGCTAACTACGTGCCAGCAGCCGCGGTAAGACGTAGGGGGCGAGCGTTGCCCGGAATTACTGGGCGTAAAGGGGGCGTAGGCGGTCAAATAAGTCAGATGTGAAATACTACTGCTCAACGGTAGAAATGCGTTTGAAACTGTAAGACTTGAGGGTAGCAAAGGTAGACGGAATTACCTGAGGAGGGGTGAAATCCGTAGATACAGGTAAGAACGCCAGTGGGGAAGCCGGTCTACTGGGGTAACCCTGACGCTGAGGCCCGAAAGCTAGGGGAGCGAACCGG
+
FGGGGGGGFFFGGFDFFDGGGGGGGGGCCFGGGGGGGGGGGGCGGGGGG@FGGGGGFFGFGGCDGGDE@CFFFFEGECFCGGGGFGFGEFGGGFFGGGGGGGGEGF@GCDFGGGGF<FGGGGGGGF9FGGFGGGGGGGFGGGGGECFDFGCFFECCCF?FFGGECCBE*+?::?B:CEEEGCC8EEE:CDG#EG==FCFFCCFGGGCDG#>=65@GFDEGGFFG655??F@?C?@?EF??FEEC@8=@>FAFFB2B##:?C@4:+:975@+;C;27E@38BCAGF;?8GGFFFB2,8GGD9GFFD@8FD@E;CC=FFF>8C+GCE9FFF9GCC7FA;9GGFFE,E?<F?GGGGGGGFGFFF<D>GEFF,F<GGGGFDE@E<FC,FDFCC+8FGCB+CF7DGGGFE<DFFGEGDGFC@@+GGF
@EGRNA4_185
TGGGGAATATTGCACAATGGAGGAAACCCTGACGCAGCAACGCCGCGTGGGTGATGAAGGTTTTCGGATCGTAAAACCCTGTTTTCTGGGACGATAATGACGGTACCCAAGGAGGAAGCCACGGCTAACTACGTGCCAGCAGCCGCGGTAATACGTAGGTGGCAAGCGTTGTCCGGATTTACTGGGCGTAAAGAGTATGTAGGTGGGCATTTAAGTCAGATGTGAAATTCCCGGGCTTAACCTGGGAGCTGCATTTGATACTGGGTGTCTAGAGTGCAGGAGAGGAAAGTGGAATTCCTAGTGTAGCGGTGAAATGCGTAGAGATTAGGAAGAACACCAGTGGCGAAGGCGACTTTCTGGACTGTAACTGACACTGAGATACGAAAGCGTGGGTAGCAAACAGG
+
GGGGGGGFGGFAFGFGFFFGD?GGGGGFGFGGGGGGGGGGGGGEGGGGFGGGGFGGGGGDEGGGGGGG=FEGGGGGGGEGGFFGGFGGGFFGGGGGCGGGAF>>FGGGGGGGGFECGGGGGFGGGGGGFGF,@F7:C;FGGGGGGCFFCF7;@;<FFF7?#BCGG<#GG>E#GFGGCEEGC==CCGGECEGFF##CAC:FEGGFBC:D;C8>C=E#EEF;:@:EEFF#DBDC:CDECDFGGGFF?=.DFDCEECE9CFFFF?FFA8:?FFCGGGGFDFCF;GGFGFGGGGGGDF@8E9@GGFGGGGGGGGGGGDCGFF9FGGGGGGGFFFGGFEFGGFC,GGFDEFC:+GGGGGGFFGGGGGGGGGGGGGGFGFGGGGGGFCGGGGGF@9GFFGGGGGGGFGFG
@EGRNA4_186
TGGGGAATTTTGGACAATGGACGGAAGTCTGATCCAGCGACTCCGCGTGAAGGAAGAAGTCCTTCGGGATGTAAACTTCTGAACTTATCGAATAAAGACAACTGGGGACAGTTGGATGAAGGTAGATAAAGAAAAGCCCCGGCTAACTACGTGCCAGCAGCCGCGGTAAGACGTAGGGGGCGAGCGTTGCCCGGAATTACTGGGCGTAAAGGGGGCGTAGGCGGTCAAATAAGTCAGATGTGAAATACTACTGCTCAACGGTAGAAATGCGTTTGAAACTGGAAGAATTGAGGGTACCAAAGGTAGACGGAATTACCTGAGTAGGGGTGAAATCCGTAGATACAGGTAAGAACGCCAGTGGGGAAGCCGGTCTACTGGGGTAACCCTGACGCTGAGGACCGAAAGCTAGGGGAGCGAACCGG
+
GGGGGGGGGGGGDGGGFGGGGGGGGGEGGGGFGGGGGGGGG@CFGGGGGGGEGGGGFGGGGGGGGGGGCGGGGFGGGGGGGGGGGGGGGG@FFGDFGFEDGGGFFFGEGGGGGGG8EFGGGGGGGGGGFFGGGCGGFGGGGEGGGGFGGGGGGGGGGGFCGGGGGGDEBFFGGGGGGCEDGGGGDGGGGGGGGGE=CFGFFCF=FGGGC=CFG>EDDEGBGGGGC#?F>C@GFGGF#F@?GFEB7FB?@#FFFFFFCAFEABF>F@#AC7;@,F@D<5,==,F@,,,DD@=+?GGD?FFCF@GFFFGGFGGFD9FGFD:?GFFCDE,;FFGFCGFGGGGGGFA9GGGGGF7GDGGDFC4<A?FEEDGGFAFGCFGGGFEFGGGEE@FBEEGDFCF:C6ECF9FF?FFGGGGGGE@DFCDEGG
@EGRNA4_187
TGGGGAATATTGCGCAATGGGGGAAACCCTGACGCAGCAACGCCGCGTGGGTGATGAAGGTTTTCGGATCGTAAAACCCTGTTTTCTGGGACGATAATGACGGTACCAGATGAGGAAGCCACGGCTAACTACGTGCCAGCAGCCGCGGTAATACGTAGGTGGCAAGCGTTGTCCGGATTTACTGGGCGTAAAGGGTGCGTAGGCGGATGCTTAAGTGAGATGTGAAATACCCGAGCTCAACTTGGGTGCTGCATTTCAAACTGGGCATCTAGAGTGCAGGAGAGGAAAGCGGAATTCCTAGTGTAGCGGTGAAATGCGTAGAGATTAGGAAGAACACCAGTGGCGAAGGCGGCTTTCTGGACTGTAACTGACGCTGAGGCACGAAAGCGTGGGGAGCAAACAGG
+
GGGGGGGGGGGGGGGGGGGGGGGGGGGFGGGGGGGGGGGGGGGGGGGGGGGGGGCGGGGGEFGCGGGGGGGGGGGGGGGGGGGGGGGGGGGGGGGGDGGGGGGGGGGGGFGGGGGGGGGGEFGFGGGGGGG,>FFFGGGGGGGDGGGGGGGGGGGFGGG9FFGGGGGG:BCEGGGGGGGFGGGGGGFGCCGC<EGGGGGGGGGGGGFCGFFGFGGA7;EE>ECFCFFGGB>?DCG>DGGGGGGCFF:CFGGFFFEGGFGFFFFGDEGD=GGGFDCCFDA8GGGGFGGEGGDCGGGGGGGGFCGGGGGGGGGFGGGGGFGGGGGGEGGGFGGGGGGGGGFFCGGGGGGGGGGGGGGFGGGFGGGGGGGEGF7GGGGGGGGGGGGGGGGGGGGGGGGGGGGGGGFG
@EGRNA4_188
TGGGGAATATTGCGCAATGGGGGAAACCCTGACGCAGCAACGCCGCGTGGGTGATGAAGGTTTTCGGATCGTAAAACCCTGTTTTCTGGGACGATAATGACGGTACCAGATGAGGAAGCCACGGCTAACTACGTGCCAGCAGCCGCGGTAATACGTAGGTGGCAAGCGTTGTCCGGATTTACTGGGCGTAAAGGGTGCGTAGGCGGCCTTTTAAGTCAGATGTGAAAGATCACGGCTCAACCGTGGTAAGCATTTGAAACTGAAAGGCTTGAGTTAAGGAGAGGAAAGTGGAATTCCTAGTGTAGCGGTGAAATGCGTAGATATTAGGAGGAATACCAGTGGCGAAGGCGACTTTCTGGACTTATACTGACGCTGAGGCACGAAAGCGTGGGGAGCGAACAGG
+
GGGGGGGGGGGGGGGGGGGGGGGGGGGGGGGGGGGGGGGGGGGGGGGGGGGGGGGGGGGGGGGGGGGGGGGGGGGGGGGGGGGGGGGGGGGGGGGGGGGGGGGGGGGGGGGGGGGGGGGGGGGGGGGGGGGGGGGGGGGGGGGGG#GGGGGGGGGGGGGGGGGGGGGGGGGGGGGGGGGGGGFGGGGGGGGGGGGGGGGGGGGGGGGGGGEFFFDFFFFFFFFFFFFFFFFFFFFEGGGGCGGEFFGGGGFDFGGGGGGGGGFGGGFFGGGGGGFGGGGFGGGGGGGGGGGGGGGGGGGGGGGGGGGGGGGGGGGGGGGGGGGGGGGGFGGGGGGGGGGGGGGGGGGGGGGGFGGGGGGGGGGGGGGGGGGGGGGFGGGGGGGGGGGGGGGGGGGGGGGGGGG
@EGRNA4_189
TGGGGAATATTGCACAATGGGCGCAAGCCTGATGCAGCCATGCCGCGTGTATGAAGAAGGCCTTCGGGTTGTAAAGTACTTTCAGCGGGGAGGAAGGTGTTGAGGTTAATAACCTCAGCAATTGACGTTACCCGCAGAAGAAGCACCGGCTAACTCCGTGCCAGCAGCCGCGGTAATACGGAGGGTGCAAGCGTTAATCGGAATTACTGGGCGTAAAGCGCACGCAGGCGGTCTGTCAAGTCGGATGTGAAATCCCCGGGCTCAACCTGGGAACTGCATTCGAAACTGGCAGGCTAGAGTGCAGGAGAGGAAAGCGGAATTCCTAGTGTAGCGGTGAAATGCGTAGAGATTAGGAAGAACACCAGTGGCGAAGGCGGCTTTCTGGACTGTAACTGACGCTGAGGCACGAAAGCGTGGGGAGCAAACAGG
+
GGGGGGGGGGGGGGGGGFGGGGGGGGGGGGGGGGGGGGGGGGGGGGGGGGGGGGGGGGGGGGGGGGGGGGGGGGGGGGGGGGGGGGGGGGGGGGGGGGGGGGGGGGGCEFGGFGGGGGGGGGGGGGGGGGGGGGGGGGGGGGGGGGGGGGGGGGGGGGGGGGGGGGGGGGGGGGGGFGG6FFEGGGGGGFGGGGGGFGGGGGGGGGFGGGFGGGGGFFGGGGGGGFGEFGDGGGGGGFFGGFFFFFFGGFGFFFGFGGFGGFGGGGGGGGGGGGFGGGDGGGGGGGGGGGGGGFGGGGGGGGGGGGGGGGGGGGGGGGGGGGGGGGGGDGEGGGGGGGGGGGGGGGGGGGGGGGGGGGGGGGGGGGGGGGGGGGGGGGGGGGGGGGGGGGGGGGGGGGGGGGGGGGFC6GGGGGGGFB,GGGGGGGGGG
@EGRNA4_190
TGGGGAATTTTGGACAATGGACGGAAGTCTGATCCAGCGACGCCGCGTGAAGGAAGAAGTCCTTCGGGATGTAAACTTCTGAACTTATCGAATAAAGACAACTGGGGACAGTTGGATGAAGGTAGATAAAGAAAAGCCCCGGCTAACTACGTGCCAGCAGCCGCGGTAAGACGTAGGGGGCGAGCGTTGCCCGGAATTACTGGGCGTAAAGGGGGCGTAGGCGGTCAAATAAGTCAGATGTGAAATACTACTGCTCAACGGTAGAAATGCGTTTGAAACTGTAAGACTTGAGGGTACCAAAGGTAGACGGAATTACCTGAGTAGGGGTGAAATCCGTAGATACAGGTAAGAACGCCAGTGGGGAAGCCGGTCTACTGGGGTAACCCTGACGCTGAGGCCCGAAAGCTAGGGGAGCGAACCGG
+
GGGGGGGGGGGGGGGGGGGGGGGGGGGGGGGGGGGGGGGGGGGGGGGGGGGGGGGGGGGGGGGGGGGGGGGGGGGGGGGGGGGGGGGGGGGGGGGGGGGGGGCFGGGGGGGDFFGGGGGGGGGGGGGGGGGGGGGGGGGGGGGEGGGGGGGGGGGGFFGGGGGGGGGGEGGGGGGC8EGGGGCGDGEGGGFGGGDAAFGGFFGGGGCECEGGGGDDGGGGGGGFCBE?F?GFGFFFFEEF?FEEC=#F@@BFFFFGGGGGFGGGGGFGCGGGFFFGGFGGGGGFGGGDGGGFGGGGGFGFCFDFGGGGGFGGGGGGGGGGGGGGGGGGGFF@GEGGGGGGGGGEGGFGGGGGGGFGGGGGGGGGGGGGGGGGGGGGGGGGGGGGGGGGGGGGGGGGGGGGGGGGGGGGGGGGGGGGGGGGGG
@EGRNA4_191
TGGGGAATATTGCACAATGGGGGAAACCCTGATGCAGCCATGCCGCGTGTGTGAAGAAGGCCTTCGGGTTGTAAAGCACTTTCAGCGAGGAGGAAAGGGTGTAAGTTAATACCTTACATCTGTGACGTTACTCGCAGAAGAAGCACCGGCTAACTCCGTGCCAGCAGCCGCGGTAATACGGAGGGTGCGAGCGTTAATCGGAATTTCTGGGCGTAAAGCGTGCGCAGGCGGTTTGTTAAGCGAGATGTGAAAGCCCCGGGCTCAACCTGGGAACCGCATTTCGAACTGGCAAACTAGAGTCTTGTAGAGGGGGGTAGAATTCCAGGTGTAGCGGTGAAATGCGTAGAGATCTGGAGGAATACCGGTGGCGAAGGCGGCCCCCTGGACAAAGACTGACGCTCAGGCACGAAAGCGTGGGGAGCAAACAGG
+
GGGGGGGGGGGGGGGGGGGGGGGGGGGGGGGGGGGGGGGGGGGGGGGFGGGGGFGGGGGGGGGGGGGGGGGGGGGGGGGGGGGGGGGGGGEGGGGGGGGGGGGGGFGGGGGGGFGGGGGGGGGGGGGGGGGGGGGGGGGGGGGGGGGGGGGGGGGGGGGGGGGGGGGG#EGGGGGGGGGGGGGGGGGGGFGGGCGGGGGGGGGGGFCCFGGGGFGGGGGGDGFGFFGFFEF@EGFFFD=FFFEFFFDFFFFFFFBFGFFGFGFGGFGGGGGD?5*8GGDFFGGGGFFFCFGGGGGGGGFGFGGGFGGFGGFGFCGGGGGDFFGGGGGGGGGGGGGGGGGGGGGGGGGGGGGGGGGFFGGGGGGGGGFEGGGGGGGGGGGGGGGGGGGGGGCGGGGGGGGGGGGGFGGGGGGGGGGGGGGGGGGGGGGGG
@EGRNA4_192
TGGGGAATATTGCACAATGGGGGAAACCCTGATGCAGCCATGCCGCGTGTGTGAAGAAGGCCTTCGGGTTGTAAAGCACTTTCAGCGAGGAGGAAAGGTTAGTAGTTAATACCTGCTAGCTGTAACGTTACTCGCAGAAGAAGCACCGGCTAACTCCGTGCCAGCAGCCGCGGTAATACGGAGGGTGCGAGCGTTAATCGGAATTACTGGGCGTAAAGCGTGCGCAGGCGGTTTGTTAAGCGAGATGTGAAAGCCCCGGGCTCAACCTGGGAACCGCATTTCGAACTGGCAAACTAGAGTCTTGTAGAGGGGGGTAGAATTCCAGGTGTAGCGGTGAAATGCGTAGAGATCTGGAGGAATACCGGTGGCGAAGGCGGCCCCCTGGACAAAGACTGACGCTCAGGCACGAAAGCGTGGGGAGCAAACAGG
+
GGGGGGGGGGGGGGGGGGGGGGGGGGGGGGGGGGGGGGGGGGGGGGGGGGGGGGGGGGGGGGGGGGGGGGGGGGGGGGGGGGGGGGGGGGGGGGGGGGGGGGGGGGGGGGGGGGGGGGGGGGG,@FFGGGGGGGGGGGGGGGGGGGGGGGGGGGGGGGGGGGGGGGGGGGGGGGGGGGGGGEGGGGGGGGGGGGGGGGGGGGGGGGGG#GFFGDF#GGFGFGGFGFFFFFEDDFGFFFFFFEFFFFFGFFFFFG>EEFCGFGGGGGGGGGGGDD:F<E5GCGGGGGGGGGGGGGGGGGGGGGFGFGGGGGGGGGGGGGGGGGGGGGGGGGGGGGGGGGGGGGGGGGGGFGGGGGFGGGGGGGGGGGGGGGGGGGGGGGGGGGGGGGGGGEGGGGGGGGGGGGGGGGGGGGGGGGGGGGGGGGGGGGGGG
@EGRNA4_193
TGGGGAATATTGCACAATGGGGGAAACCCTGATGCAGCCATGCCGCGTGTGTGAAGAAGGCCTTCGGGTTGTAAAGCACTTTCAGCGAGGAGGAAAGGTTAGTAGTTCATACCTGCTAGCTGTGACGTTACTCGCAGAAGAAGCACCGGCTAACTCCGTGCCAGCAGCCGCGGTAATACGGAGGGTGCGAGCGTTAATCGGAATTACTGGGCGTAAAGCGTGCGCAGGCGGTTTGTTAAGCGAGATGTGAAAGCCCCGGGCTCAACCTGGGAACCGCATTTCGAACTGGCAAACTAGAGTCTTGTAGAGGGGGGTAGAATTCCAGGTGTAGCGGTGAAATGCGTAGAGATCTGGAGGAATACCGGTGGCGAAGGCGGCCCCCTGGACAAAGACTGACGCTCAGGCACGAAAGCGTGGGTAGCAAACAGG
+
GDGGGGDG@FEGGCFGF,CFFGGGGGGG@ED,6FEEEFCFA@FGEFGGG@CFFF,CFDGGGFC@AFGGG7>?FGDG9=FFGGFFGGGGGDGGGGGGGGFGFFCDGCF,CCFGGGGGGGGFADGGGGG>FG@DDFEGCFCCFFGGC>FGGGGGGGGGGGFGGGFGGGGGGGGGGGDCF;;#>#FGDEGGGEGGGGFB?CFFGGGFGGCGG0?GDCED#GGGGGGGGFGFGGGDEC;6:FFG7B>BGFFGGFGFFFFFGGFGFFDFFF@?6GGEC*BC>GEGCGGGGCFGGECCCGGGGGGCFFAF??DGEDGFAGGGFEAD@B@,GGFGGECGGFGGGGEEEFFGGGFGGGCF@FFGGGGGGGGGGGGGFGF7@GGGFCCGGGGFFF9FGGGFCGGGGGGGGFGGGFCC:EGF@FEGFC59GFEFEEFFG
@EGRNA4_194
TGGGGAATATTGCACAATGGGGGAAACCCTGATGCAGCCATGCCGCGTGTGTGAAGAAGGCCTTCGGGTTGTAAAGCACTTTCAGCGAGGAGGAAAGGTTAGTAGTTAATACCTGCTAGCTGTGACGTTACTCGCAGAAGAAGCACCGGCTAACTCCGTGCCAGCAGCCGCGGTAATACGGAGGGTGCGAGCGTTAATCGGAATTACTGGGCGTAAAGCGTGCGCAGGCGGTTTGTTAAGCGAGATGTGAAAGCCCCGGGCTCAACCTGGGAACCGCATTTCGAACTGGCAAACTAGAGTCTTGTAGAGGGGGGTAGAATTCCAGGTGTAGCGGTGAAATGCGTAGAGATCTGGAGGAATACCGGTGGCGAAGGCGGCCCCCTGGACAAAGACTGACGCTCAGGCACGAAAGCGTGGGGAGCAAACAGG
+
GGGCEGCFGGG<EDGFGGGGGGGGGGG<FAFGGGGGF@FGGFGGGGEGEBCFFGGFDFEFGGGGGGDGFGGCFFGGGGGCFDFGGGGGGG@FFCEFGGFFDFGGFFGGDFCD,E<<>??F9=E<EF:@FFGBCFFGC:BCFDCF7F8CCEEEGFFGF:FGG@D>7B>FGGGGDEGDG#FDEC7#EGFEEDEC=E8#77DEG7#:C5<CGGGGFCE<FCC:9<D:CBDFBF@3<)7EF=F?73EFFFFEFEFFD5C<@>><AB6*FFFFFFC9/7ACC9:,FGCEFGGECGFAAGFCEDFFCFEA78DDGGD8GGFE=8E,@DDCDDFCC=CCFE4E6+C+GFE9E9FFFCDFFFFDGFF@F7GGFCFCDEC=>>+@+:+7F@6,GGFCFFEAFCGF@<8F@F<:<GGFC@FECEFEDEGGFGGGFFDGF
@EGRNA4_195
TGGGGAATTTTGGACAATGGACGGAAGTCTGATCCAGCGACGCCGCGTGAAGGAAGAAGTCCTTCGGGATGTAAACTTCTGAACTTATCGAATAAAGACAACTGGGGACAGTTGGATGAAGGTAGATAAAGAAAAGCCCCGGCTAACTACGTGCCAGCAGCCGCGGTAAGACGTAGGGGGCGAGCGTTGCCCGGAATTACTGGGCGTAAAGGGGGCGTAGGCGGTCAAATAAGTCAGATGTGAAATACTACTGCTCAACGGTAGAAATGCGTTTGAAACTGGAAGACTTGAGGGTACCAAAGGTAGACGGAATTACCTGAGTAGGGGTGAAATCCGTAGATACAGGTAAGAACGCCAGTGGGGAAGCCGGTCTACTGGGGTAACCCTGACGCTGAGGCCCGAAAGCTAGGGGAGCGAACCGG
+
GGEGGGGFFGGGGGGGGGGGGGGGGGGGGGGGGGFGGGGGGGGGGGGGGGGGGFGGGGGGGGGGGGGGDGGGGGGGGFFGGGGGGGGGGDFGFGGGGGGGGGGGGGGGGGGGGFGCFFGGGGGGGGGFFFGGGGGGGG@FGGGGGGGGGGGGGGGG?CGFGGGGGGGGG??EECFGGFGGGC5>ECGGGD77D8>D7CBEGGGGFFCDDGFFFBBFFEBG>FEFCCC=CC<@FEFFFFFFFFFFFFFFFFF@?FDBD9GGFCGGFGGGGDFGF@EDE39A9,GFCGGFGGF?FCGGGGEFEFFFCGGFCGE=CFFGGFGGFFFGGFAEE@+EDGGFEDGGGGGGGDFFDGGGGFDGGGGGGFF=7DGCFGGGGGGGCFDFGF<EGFCCGCGFFGEF:CEGFGGGFCFCCGGGGGGDEGGGGF
@EGRNA4_196
TGGGGAATTTTGGACAATGGACGGAAGTCTGATCCAGCGACGCCGCGTGAAGGAAGAAGTCCTTCGGGATGTAAACTTCTGAACTTATCGAATAAAGACAACTGGGGCCAGTTGGATGAAGGTAGATAAAGAAAAGCCCCGGCTAACTACGTGCCAGCAGCCGCGGTAAGACGTAGGGGGCGAGCGTTGCCCGGAATTACTGGGCGTAAAGGGGGCGTAGGCGGTCAAATAAGTCAGATGTGAAATACTACTGCTCAACGGTAGAAATGCGTTTGAAACTGTAAGACTTGAGGGTACCAAAGGTAGACGGAATTACCTGAGTAGGGGTGAAATCCGTAGATACAGGTAAGAACGCCAGTGGGGAAGCCGGTCTACTGGGGTAACCCTGACGCTGAGGCCCGCAAGCTAGGGTAGCGAACCGG
+
GGGGGGGGGGGGGGGGG,EGGGGGGGGGGGGGGGGGGGGGGGGGGGGGGGGGGGGGGGGGGGGGGGGGGGGGGGGGGGGGGGGGGGGGGGGGGGGGGGGGGGGGGGG+@FFGGGGGGGGGGGGGGGGGGGGGGGGGGGGGGGGGGGGGGGGGGGGGGGGGGGGGGGGGGGGGGFGGGGG#=EGGGGGGGGGGGFGGGGGGGGGGGGGGGFGGGGGGGGGGGGGGFFGGGGGGGGGGGFFGGFFFFFFGGFGFGGFGGGGGGGGGGGGFGGGGGGGGGGGGGGGGGGGGGGGGFGGGGGGGGGGGGGGGGGGGGGGGGGGGGGGGGGGGFFCGGGGGGGGGGGGGGGGGGGGGGGGGGGGGGGGGGGGGGGGGGGGGGGGGGGGGGGGGGGGGGGGGGGGFC,GGGGGGGFFBGGGGGGGGGG
@EGRNA4_197
TGGGGAATTTTGGACAATGGACGGAAGTCTGATCCAGCGACGCCGCGTGAAGGAAGAAGTCCTTCGGGATGTAAACTTCTGAACTTATCGAATAAAGACAACTGGGGACAGTTGGATGAAGGTAGATAAAGAAAAGCCCCGGCTAACTACGTGCCAGCAGCCGCGGTAAGACGTAGGGGGCGAGCGTTGCCCGGAATTACTGGGCGTAAAGGGGGCGTAGGCGGTCAAATAAGTCAGATGTGAAATACTACTGCTCAACGGTAGAAATGCGTTTGAAACTGTAAGACTTGAGGGTACCAAAGGTAGACGGAATTACCTGAGTAGGGGTGAAATCCGTAGATACAGGTAAGAACGCCAGTGGGGAAGCCGGTCTACTGGGGTAACCCTGACGCTGAGGCCCGAAAGCTAGGGGAGCGAACCGG
+
GGGGGGGGGGGGGGGGGGGGGGGGGGGGFGGGAFGGGGGGGGGGGGGGGGGGGGGGGGGGGGGGGGGGGGGGGGGGGGGGGGGGGGGGGGGGGGGGGGGGGGGGGGGGGGGGGGGFGGGGGGGGGFEGFGGGGGGGGGGGGGGGGGGGGGGGGGGGGGGGGGGGGGGGGGGGG#CFGGGGGGCGGGGGGGGGGGGB<:CGGFCGGGFEFGFGFGGDGGFFGGFGFFDFGFGEFGFFFFFFFFFFFFGFGGFFGFGFGGFFGGGGFGACFGFGGGFGGGFFGGGGGGCGDDGFEGGGGDFGFGGGGGGGGGGGGGGGGGGGGGGGGGGGGGGGGGGGGGGFFFFGGGFGGGGGGGGGGGDGGGGGGGDGGGGGFGGGGGGFGGGGGGGGGGGGGGGGGGGGGGGGGGGGGGGGGGGGGGGGGG
@EGRNA4_198
TGGGGAATATTGCACAATGGGCGCAAGCCTGATGCAGCCATGCCGCGTGTATGAAGAAGGCCTTCGGGTTGTAAAGTACTTTCAGCGGGGAGGAAGGGAGTAAAGTTAATACCTTTGCTCATTGACGTTACCCGCAGAAGAAGCACCGGCTAACTCCGTGCCAGCAGCCGCGGTAATACGGAGGGTGCAAGCGTTAATCGGAATTACTGGGCGTAAAGCGCACGCAGGCGGTTTGTTAAGTCAGATGTGAAATCCCCGGGCTCAACCTGGGAACTGCATCTGATACTGGCAAGCTTGAGTCTCGTAGAGGGGGGTAGAATTCCAGGTGTAGCGGTGAAAAGCGTAGAGATCTGGAGGAATACCGGTGGCGAAGGCGGCCCCCTGGACGAAGACTGACGCTCAGGTGCGAAAGCGTGGGGAGCAAACAGG
+
GGGGDECFFGGGGGGGGGGFFGFGGEGGGFGGGGGGGGGFEGGFFGGGGGGGGGFGFCFGFGGGGGGGGGEGGGFGGGGGFGGGGGGGEGGGGGG@CFGGGFFFFFGGGGGGGGGGCFFGDGGGGGDFFGG9EGGCFGGGGCCCFGGGGEGCEFDGGGDFGGGGG#:CEGGGGGCGFFFGGDEGEFGDGCGFGGGGEGGGGGGGGGFGFGGDEAEDF?G#GGGGFFFCGEGDGA<FDB49#FCFFFFFFFGDFFFGGFFAFAFCCGGGGGGGFFD?=9,GGGFCGFGGGGGGGGGGGGGGD5FGGGGEEDGFFFFEGGGFGGGGGGGGGGGGGGGGGF=+GGGGGGGGGGCGGFDGGGGGFF@B+EGEDGGGGGGGGFCGFGGGGGGGGFGGGGGFGGGGGGGGGGGGGGGEEGGGGGGFGGGGGGGGG
@EGRNA4_199
TGGGGAATATTGCACAAGGGAGGAAACTCTGATGCAGCGACGCCGCGTGAACGATGAAGGCTTTCGGGTCGTAAAGTTCTGTCCTAAGGGACGATAATGACGGTACCGTAGGAGGAAGCCCCGGCTAACTACGTGCCAGCAGCCGCGGTAATACGTAGGGGGCAAGCGTTGTCCGGATTTATTGGGCGTAAAGGGTGCGTAGGCGGCCTTTTAAGTCAGATGTGAAAGATCACGGCTCAACCGTGGTAAGCATTTGAAACTGAAAGGCTTGAGTTAAGGAGAGGAAAGTGGAATTCCTAGTGTAGCGGTGAAATGCGTAGATATTAGGAGGAATACCAGTGGCGAAGGCGACTTTCTGGACTTATACTGACGCTGAGGCACGGAAGCGTGGGGAGCGAACAGG
+
GGGGGGGGFFGGGGGGGFGGGGGEGGGGGGGGGGGGGGGGGGGGGGGGGGGGGGGGGGGGGGGGGGGGGGGGGGFFGGGGGGGGGFGGGGGGGGGGGGFGGGGGGGG7FGGGGFGGGGGGGGGFEGGGGGGGGGGGEFGGGGGGGGGGGGEGGGGGGGGGGEEGFGGGGEGGGGGGGGG#DFGGGGGGGGGGGFGGGGGGGGGGGGGDEGFGFGFFGCECGGGGGFGGGGGGGGGGGGGGGGGFGGGGFGGFFGFGGDGG#D8CFGGE?GED?GGGGGFEDEDGGFCGFAGGGGFGGFDGGC6EGEGGGGGGGDGGGGGGFGGGGGGGGGGGGGGGGGGECGGFEGGGGGEGFF9GGGGFGFGFCGGGGGGGGGGFFEGGFC8GECGGGGF@,GGEGGGGGGG
@EGRNA4_200
TGGGGAATTTTGGACAATGGACGGAAGTCTGATCCAGCGACGCCGCGTGAAGGAAGAAGTCCTTCGGGATGTAAACTTCTGAACTTATCGAATAAAGACAACTGGGGACAGTTGGATGAAGGTAGATAAAGAAAAGCCCCGGCTAACTACGTGCCAGCAGCCGCGGTAAGACGTAGGGGGCGAGCGTTGCCCGGAATTACTGGGCGTAAAGGGGGCGTAGGCGGTCAAATAAGTCAGATGTGAAATACTACTGCTCAACGGTAGAAATGCGTTTGAAACTGTAAGACTTGAGGGTACCAAAGGTAGACGGAATTACCTGAGTAGGGGTGAAATCCGTAGATACAGGTAAGAACGCCAGTGGGGAAGCCGGTCTACTGGGGTAACCCTGACGCTGAGGCCCGAAAGCTAGGGGAGCGAACCGG
+
GGGGGGGGGFGGGDGGCFGGGGGECCGGGGGGGGGGGGGGGGGGGGGGGGGGGGGGFGGGGGGFGGDGGCGGGGFFGGGGFFGGGGGGGGGGGGFFGFGFGGGGFFGDGGGGDGGGGFGGGGGGGGGFGGGGGGGGGFGGGGEEGFGGFFGGCCGFCD8:#DCGGGGG5CCFGFG#EGFFEECEGE#EGGGCACD:>DF7CGC6FD>CCDFF6F;0;CFGFGFFC?E@>FF8=FEE:8@FFBBF>9FFFF@62+;#>C>FGGGGFCGDDDGFGCAC@3<7GGGF@6,8?D+DAFGFGFD9FGD?GFGFGGGFGFFB8,:CF@CEDGEGGE@GF7FE@AFGEGGGGGGGGEGF@FB:GGEFFCE:BDGGGFAFFFF:FFFF@E8FE7GGGGCFFCGF6+:@E9CF8<FDGGGGCF@FDGDGGG
@EGRNA4_201
TGGGGAATTTTGGACAATGGACGGAAGTCTGATCCAGCGACGCCGCGTGAAGGAAGAAGTCCTTCGGGATGTAAACTTCTGAACTTATCGAATAAAGACAACTGGGGACAGTTGGATGAAGGTAGATAAAGAAAAGCCCCGGCTAACTACGTGCCAGCAGCCGCGGTAAGACGTAGGGGGCGAGCGTTGCCCGGAATTACTGGGCGTAAAGGGGGCGTAGGCGGTCAAATAAGTCAGATGTGAAATACTACTGCTCAACGGTAGAAATGCGTTTGAAACTGTAAGACTTGAGGGTACCAAAGGTAGACGGAATTACCTGAGTAGGGGTGAAATCCGTAGATACAGGTAAGAACGCCAGTGGGGAAGCCGGTCTACTGGGGTAACCCTGACGCTGAGGCCCGAAAGCTAGGGGAGCGAACCGG
+
EFGGGGGGGGGGGGGGGGGGGGGGGGGGGGGGGGGGGGGGGGGGGGGGGGGGGGGGGGGGGGGGGGGGGGGGGGGGGGGGGGGGGGGFGGGGGGGGGGGGGGGGGGGGGGGGGGGGGGGGGGGGGGGGGGG,@FGGFGGGGGGGGGGGGGGGGGGGGGGGGGGGGGGGGGGGGGGGGGGGGGGGGGGGGGGGGGEGGGGGGGGGGGEGFFGFGGGGGGGGDGGGGGCGGFGFGGGFGGFGFGFFFF@FFFFGGGFGGGDGGFFGGGDFC7?AGGGGGGGFGFGFGFFG?GGGGGGGGGGGGGGGGGGGGGGGGGGGGGGFGGGGGGGGGGGGGGGGFGGGGGGGGGGGGGGGGFFGGGGGGGGGGGGGGGGGGGGGGGGGGGGGGGGGGGGGGGGGGGFGGGGGGFGGGGGGGGGGGGGGGG
@EGRNA4_202
TGGGGAATATTGCACAATGGGCGCAAGCCTGATGCAGCCATGCCGCGTGTGTGAAGAAGGCCTTCGGGTTGTAAAGCACTTTCAGCGGGGAGGAAGGCGTTAAGGTTGATAACCTTGGCGATTGACGTTACCCGCAGAAGAAGCACCGGCTAACTCCGTGCCAGCAGCCGCGGTAATACGGAGGGTGCAAGCGTTAATCGGAATTACTGGGCGTAAAGCGCACGCAGGCGGTCTGTCAAGTCGGATGTGAAATCCCCGGGCTCAACCTGGGAACTGCATTCGAAACTGGCAGGCTAGAGTCTTGTAGAGGGGGGTAGAATTCCAGGTGTAGCGGTGAAATGCGTAGAGATCTGGAGGAATACCGGTGGCGAAGGCGGCCCCCTGGACGAAGACTGACGCTCAGGTGCGAAAGCGTGGGGAGCAAACAGG
+
GGGF@;FGGGGGGGGGF,CCFGGGGGGFGGGFFGGFGGGGGGGGGGGFGGGGGFGGGGGGGG@FGGGEGGGGGGGGGFGGGGGGGGGGGGGGGGFFGGGGGGGGGGG,@FFG@>FDAEGGGGGGFCFFGGGFGDGGCFGFFGGGCFCC*CFGGGGGGGCFEFGGGGGFGG#DEGGGGGG?;CECGEGCFFGGGGGGGGDGEEE=FGGGGCFBCEGDCFCG5CGGDFD>FGGGCCGGGBF>FF5FEFFGG<FF>BC6BFA>D4GGGGFDFGGFCEFFGD=4GGFDE<4:7>GEFGGGGGFD>FCGGGDGE@+EGGGGGGGFFCF@GGGGGGGEGGGGGGGGGGGGGGFE:C@GGGGGGGGGEGGGGGGGGGGGGGGGC7FGGGGGGGFGGGGGG@F@+GGGGGGGGFF;,GGGGGFFDB;GGGGGGGGGG
@EGRNA4_203
TGGGGAATTTTGGACAATGGACGGAAGTCTGATCCAGCGACGCCGCGTGAAGGAAGAAGTCCTTCGGGATGTAAACTTCTGAACTTATCGAATAAAGACAACTGGGGACAGTTGGATGAAGGTAGATAAAGAAAAGCCCCGGCTAACTACGTGCCAGCAGCCGCGGTAAGACGTAGGGGGCGAGCGTTGCCCGGAATTACTGGGCGTAAAGGGGGCGTAGGCGGTCAAATAAGTCAGATGTGAAATACTACTGCTCAACGGTAGAAATGCGTTTGAAACTGTAAGACTTGAGGGTACCAAAGGTAGACGGAATTACCTGAGTAGGGGTGAAATCCGTAGATACAGGTAAGAACGCCAGTGGGGAAGCCGGTCTACTGGGGTAACCCTGACGCTGAGGCCCGAAAGCTAGGGGAGCGAACCGG
+
GGGGGGGGFGGFGGGGGGGGGGGG>FCGGFGGGGGGGGGGGCGGGGGGGGGGGFGGGGGGGGGGGGGGGGGGGGGGGGGGADGGGGGGGGGF<FGGGGGGGGGGGGEGGGGGGGFDGGGGE<FEGFFGGGGGGGGGGGGGGEFGGGGGGGGGGGGGCCFGGGGGGDEGEGGGGF@EF?EEEGGGGG#GG#GGGGCG#GGGGGG=CC:>5CFDGGDEDGGGDGDG<<EEE=EEEEEEBFFA=@FFFFFFF=FGGF>EGFFEGGGGGD@EFGD7GGGFFGFGGGGGDFCECGGFFFGF?GGCGGGGFGF?GGGGDGGGEEFFGGGGGDGFGFEC@C8GDGGGGFGGGGGGGGGGFCGGGGGGFDGFFGGGGGGDGGGGGGGGGGGGGGGGGGGGGGGGC+FGGFDGFGGGGGGGGGEGGGGGGG
@EGRNA4_204
TGGGGAATATTGCACAATGGGGGAAACCCTGATGCAGCCATGCCGCGTGTGTGAAGAAGGCCTTCGGGTTGTAAAGCACTTTCAGCGAGGAGGAAAGGTTAGTAGTTAATACCTGCTAGCTGTGACGTTACTCGCAGAAGAAGCACCGGCTAACTCCGTGCCAGCAGCCGCGGTAATACGGAGGGTGCGAGCGTTAATCGGAATTACTGGGCGTAAAGCGTGCGCAGGCGGTTTGTTAAGCGAGATGTGAAAGCCCCGGGCTCAACCTGGGAACCGCATTTCGAACTGGCAAACTAGAGTCTTGTAGAGGGGGGTAGAATTCCAGGTGTAGCGGTGAAATGCGTAGAGATCTGGAGGAATACCGGTGGCGAAGGCGGCCCCCTGGACAAAGACTGACGCTCAGGCACGAAAGCGTGGGGAGCAAACAGG
+
GGGGGGGGGGGGGGGGGGGGGGGGGGGGGGGGGGGGGGGGGGGGGGGGGGGGGGGGGGGGGGGGGGGGGGGGGGGGGGGGGGGGGGGGGGGGGGGGGGGGGGGGGGGGGGGGGGGGGGGGGGGGGGGGGGGGGGGGGGGGGGGGGGGGGGGGGGGGGGGGGFFFGGGGGGGGGGGGGGGGGEGGGGGGG5EGGGGGGGFGGGGGGCGGGGFGGGDD:28D<B>DEFFFGFFFGFEFFFFFFC?FFGFFFEFFFFFGFFGGGFGGGGGGGGGGGDFGGGGGGGFFFCGFFCGGGGGGGGFGFGGGGGGGGGGFGGGGGGGGGGGGGGGGGGGGGGGGGGGGGGGGGGGGGGGGGFDGGFGGGGGGGGGGGGGGGGGGGGGGGGGGGGGGGGGGGGGGGCFCGGGGGGGGGGGGGGGGGGGGGGGGGFGGG
@EGRNA4_205
TGGGGAATATTGCACAATGGAGGAAACTCTGATGCAGCGACGCCGCGTGAACGATGAAGGCTTTCGGGTCGTAAAGTTCTGTCCTAAGGGAAGATAATGACGGTACCTTAGGAGGAAGCCCCGGCTAACTACGTGCCAGCAGCCGCGGTAATACGTAGGGGGCGAGCGTTGTCCGGAATTATTGGGCGTAAAGGGTGCGTAGGCGGCCTTGTAAGTCAGATGTGAAAGATCACGGCTTAACTGTGGTAAGCATTTGAAACTGCAGGGCTTGAGTACAGGAGAGGAGAGTGGAATTCCTAGTGTAGCGGTGAAATGCGTAGATATTAGGAGGAATACCAGTGGCGAAGGCGACTCTCTGGACTGTAACTGACGCTGAGGCACGAAAGCGTGGGGAGCAAACAGG
+
GGGGGGGGGGGGGGGGGGGGGGGGGGGGGGGGEGGGGGGGGGGGGGGGGGGGGGGGGGGGGGGGGGGGGGGGGGGGGGGGGGGGGGGGGGGGGGGGGGGGGGGGGGGGGGGGGGGGGGGGGGGGGGGGGGGGGGGGGGGGGGGGGGGGGGGGGGGFGGGGGGGGGGGGGGGGGGGGGGFFGFFGGGGGGGGGGGGGGGGGGGGGGGGDDGGGGFGGGGGGG#FFFFGGFGGFFGFGFGFFGGGGFFFFFFGGGGGGGGFGFGGGGGGGGGGGFGGGGGGGGFGGGGGFFGGGGCGGGGGGGGGGGGGGGGGGGGGGGGGGGGGGGGGGGGGGGFFGGGGGGGGGGGGGGGGGGGGGGGGGGGGGGGGGGGGGGGGGGDFGGGGGGGGGGGGGGGGGGGGGGGG
@EGRNA4_206
TGGGGAATATTGCACAATGGAGGAAACTCTGATGCAGCGACGCCGCGTGAACGATGAAGGCTTTCGGGTCATAAAGTTCTGTCCTAAGGGACGATAATGACTGTACCTTAGGAGGAAGCCCCGGCTAACTACGTGCCAGCAGCCGCGGTAATACGTAGGGGGCAAGCGTTGTCCGGATTTACTGGGCGTAAAGGGTGCGTAGGCGGATGTTTAAGTGGGATGTGAAATCCCCGGGCTTAACCTGGGGGCTGCATTCCGAACTGGATATCTATAGTGCAGGAGAGGAAAGAGGAATTCCTAGTGTATCGGTGAAATGCGTAGAGATTAGGAAGAACACCAGTGGCGAAGGCGGCCCCCTGGACAAAGACTGACGCTCAGGCACGAAAGCGTGGGGAGCAAACAGG
+
FGGGGGGGGGGGGGGGGGGGGGGGGFGGGGGGGGGGGGGGGGGGGGGGGGGGGGGGGGGGGGDGGEEGGG,,CFFGGGGGGGGGGGGGGGGGGGGGGGGGG5CFFFGGGGGGGGGG@FFGGGGDFCECCEFGG>FGCFBFGGGDF?AC8FGEGGG:?FGGGG#?>FGFFGGGGCEDEEE4?F?@FFFFFGGCCFFFFFF@CCDFGGAFFFEFFCGFGD;<CFFCFFFCDDGGFFFEGF>@F@=>#EGGGFCD;EC9:#FGGGGFGGFF?@*5BGDGFEGFGGGFGGFAB+D@D@GGGGGDGFF@+3EGFGGGGGGGGGGGGFFE95GGGGGFCEGGGGGGGGGGGGGGDGGCGCGGGFFFFEGGGGGGGGGGGGGGFGFCGGGGDGGGGGFCGGGGGGGGGGGG
@EGRNA4_207
TGGGGAATATTGCGCAATGGGGGAAACCCTGACGCAGCAACGCCGCGTGAGTGATGAAGGTTTTCGGATCGTAAAACTCTGTCTTTGGGGACGATAATGACGGTACCCAAGGAGGAAGCCACGGCTAACTACGTGCCAGCAGCCGCGGTAATACGTAGGGCGCGAGCGTTGTCCGGAATTATTGGGCGTAAAGAGCTCGTAGGCGGTTTGTTGCGCCTGCTGTGAAAGACCGGGGCTTAACTTCGGGGTTGCAGTGGGTACGGGCAGACTAGAGTGTGGTAGGGGTAATTGGAATTCCTGGTGTAGCGGTGGAATGCGCAGATATCAGGAGGAACACCGATGGCGAAGGCAGGTTACTGTGCCATTACTGACGCTGAGGAGCGAAAGCGTGGGTAGCGAACAGG
+
CFGGGGGGGGGGGGGGGGGGGGGGGGGGGGGGGGGGGGGGGGGGGGGGGGGGGGGGGGGGGFGGGGGGGGGGGGGGGGGGGGGGGGGGGGGGGGGGGGGGGGGGGGGGGGGGGGGGGGGGGGGGGGGGGGGGGGGGGGGGGGGGGGGGGGGGGGGGGGGGGGGGGGGGFGGGGGGGGGGGGGGGGGGGGGGGGGGGGGGGGGGGGGGGGGGGGGGGGGGGGGGGGGGGGGGGGFGGGGGFGFGGGGGGGFGGGGGGGGGGGGGGGGGGGGGGGGGGGGGGGGGFGGGGGGGGGGGGGGGGGGGGGGGGGGGDCEDGGGGGGGGGGGGGGGGGGGGGGGFGGGGGGGGGGGGGGGGGFFC,GGGGGGGGGGGGGGGGGGGGGGGGGFGGGGGGGGGGGGGGGGGG
@EGRNA4_208
TGGGGAATATTGCACAATGGGCGCAAGCCTGATGCAGCCATGCCGCGTGTATGAAGAAGGCCTTCGGGTTGTAAAGTACTTTCAGCGGGGAGGAAGGGAGTAAAGTTAATACCTTTGCTCATTGACGTTACCCGCAGAAGAAGCACCGGCTAACTCCGTGCCAGCAGCCGCGGTAATACGGAGGGTGCAAGCGTTAATCGGAATTACTGGGCGTAAAGCGCACGCAGGCGGTTTGTTAAGTCAGATGTGAAATCCCCGGGCTCAACCTGGGAACTGCATCTGATACTGGCAAGCTTGAGTCTCGTAGAGGGGGGTAGAATTCCAGGTGTAGCGGTGAAATGCGTAGAGATCTGGAGGAATACCGGTGGCGAAGGCGGCCCCCTGGACGAAGACTGACGCTCAGGTGCGAAAGCGTGGGGAGCAAACAGG
+
GGGGGGGGGGGGGGGGGGGFGGGGGDGGGGGGGGGGGGGGGGGGGGGFGGGGGGGGGGGGGGGGGGGGGGGGGGGGGGGGGGGGGGGGGGGGGGGGGGGGGGGGGGGGGGGGGGGGGGGGGGGGGGGGGGGGGGGGGGGGGGGGGGGGGGGGGGGGGGGGGGGGGGGG#GGGG#GGGGGGGCEGGGGGGFFGGGGGFGGGGGDG#GGGGGGGGGGGGGGGGGFGFFGEGFGFFEBFFFFFFFFFFFFGFFFFFGFGGFFGFFFGGFGFGGGFFA<FGDFGGGGGGGFGEGGGGFGGGG@:;+GGGGGFGGGGGGFGEGG?GFGGGGFGCGGEGGCGGGGGGGGGGGGGEAGGGGGGGGGGGGGGGGGGGGGGGGGGGGGEGGGGGFFGGGGGGEGGGGGGGGGGGGGGGGGGGGGGGGGGGGGGGGGGG
@EGRNA4_209
TGGGGAATTTTGGACAATGGACGGAAGTCTGATCCAGCGACGCCGCGTGAAGGAAGAAGTCCTTCGGGATGTAAACTTCTGAACTTATCGAATAAAGACAACTGGGGACAGTTGGATGAAGGTGGATAAAGAAAAGCCCCGGCTAACTACGTGCCAGCAGCCGCGGTAAGACGTAGGGGGCGAGCGTTGCCCGGAATTACTGGGCGTAAAGGGGGCGTAGGCGGTCAAATAAGTCAGATGTGAAATACTACTGCTCAACGGTAGAAATGCGTTTGAAACTGTAAGACTTGAGGGTACCAAAGGTAGACGGAATTACCTGAGTAGGGGTGAAATCCGTAGATACAGGTAATAACGCCAGTGGGGAAGCCGGTCTACTGGGGTAACCCTGACGCTGAGGCCCGAAAGCTAGGGGAGCGAACCGG
+
GGGGGGGGFGGGGGGGGGGGEFGEGGGGGGGGGGGGGGCFGGGGGGGGDGGGGFGGGGGGGGGGGGGGCGDGGGGGGGGGGGGGGFGEGFGGGGGGFFFFGGGGGGEGGGGFFGGGGGCGGF>-@FDGGGGGG<FGGGGGGGGGGGGGGGGGCFFEGGGGGGGGEGGGGGGGC#GGGGGGGGGGC>EE5CFGGGGCGFFGGGGGGG<DEGFGGDB:)2>GGGFC78FFFGEAA?FF;<AFCFFBB<FBGFFCGBFDDC4FA<@FFDD@C6EC+FGFEF@3D:GGGFC?CGGFD=E@,9DGGGGGGGGFGGGGGGDGGGF>A+FEFFGGGGGGGGGGGGGGGGGGFE5E1+DGGGFDGGGGGGGFGGCGGGGGGGGDGGGGGGGGGGGGGGGGGGGGGGCGGGGGGFFF8,@GGGGGGGGGGG
@EGRNA4_210
TGGGGAATATTGCACAATGGAGGAAACTCTGATGCAGCGACGCCGCGTGAACGATGAAGGCTTTCGGGTCGTAAAGTTCTGTCCTAAGGGACGATAATGACGGTACCTTAGGAGGAAGCCCCGGCTAACTACGTGCCAGCAGCCGCGGTAATACGTAGGGGGCAAGCGTTGTCCGGATTTATTGGGCGTAAAGGGTGCGTAGGCGGCCTTTTAAGTCAGATGTGAAAGATCACGTCTCAACCGTGGTAAGCATTTGAAACTGAAAGGCTTGAGTTAAGGAGAGGAAAGTGGAATTCCTAGTGTAGCGGTGAAATGCGTAGATATTAGGAGGAATACCAGTGGCGAAGGCGACTTTCTGGACTTATACTGACGCTGAGGCACGTAAGCGTGGGGAGCGAACAGG
+
GGGGGGDGGGGGGGGGGGGGGGGGGGGGGGGGGGGGGGEGGGGGGGGGGGGGGGGGGGGGGGGGGGGDGEGFFGGFGGGGGGGGGGGF?FGGGGGGGGGGGGGEFGGFGGGGGGCEFGGGGGGGGGGGGGGGGGGGGGGGGGGGGGE<EGGGFG#GC7?CCEEDGEGC;CEG#GGGGCCCEFGF3ACEGCCFE#23::EFF@=CE8CCEGGGGFGEACGAAF#FFFEFFFCECD#DGGGCGGGGGGGGGFFGGGGGGGFFGGGGFDD<FGGGGFFGGDEA@AACCGGGGFDGGFGCEFCGGGGGGGGGGGFGGGGGGFFGGGGFGGFF9FDFFFFCFGGGEGGFGGEFF9FGE@GFGGGGGGGGGGGGGGGGGFCAFGGFFC,GGEGGGGGGGGGGGFFFGGG
@EGRNA4_211
TGGGGAATTTTGGACAATGGACGGAAGTCTGATCCAGCGACGCCGCGTGAAGGAAGAAGTCCTTCGGGATGTAAACTTCTGAACTTATCGAATAAAGACAACTGGGGACAGTTGGATGAAGGTAGATAAAGAAAAGCCCCGGCTAACTACGTGCCAGCAGCCGCGGTAAGACGTAGGGGGCGAGCGTTGCCCGGAATTACTGGGCGTAAAGGGGGCGTAGGCGGTCAAATAAGTCAGATGTGAAATACTACTGCCCAACGGTAGAAATGCGTTTGAAACTGTAAGACTTGAGGGTACCAAAGGTAGACGGAATTACCTGAGTAGGGGTGAAATCCGTAGATACAGGTAAGAACGCCAGTGGGGAAGCCGGTCTACTGGGGTAACCCTGACGCTGAGGCCCGAAAGCTAGGGGAGCGAACCGG
+
CFFGD@BGGAFGGGGFFGGGGGGG7CEFGEFGGGGGGFFEGGD=FEFFGGGGGDEDBDFEGFGGGGDDGGGEE<AEGGGGGGGGFEGGAFGGGGGGGG8FCCDFFFGGGGGGGGFF>F8DDG3>FFGGGGGGGGG7FFFF@@E@F:FAAFG>FGGFGGFGGFCEGDEG=F9CEFGGGEGGGECEGGGGGDFFEG55FGGGGCE<4C97CFG#CDDGFC6CDFEC:D?FFCA899=??@@AFFDF9CEFBB<C;4##0=@<C#GF7CGC;+6FGGFA;@,?A@CDFDDDCGD=D7DA,E=CFDD=DGGFGGF=FDDECFFEF8FE=9GGGFF=4+D4,A@E9E9E8GGGGF>C48CEFFAECGFGGGE>@FA9FF77F<,C<CFF<F@@GEECGGGEF7EDGGF@@<8FGGFC:FB:@F@FEF
@EGRNA4_212
TGGGGAATATTGCACAATGGGCGCAAGCCTGATGCAGCCATGCCGCGTGTGTGAAGAAGGCCTTCGGGTTGTAAAGCACTTTCAGTCGTGAGGAAGGTAGTGTAGTTAATAGCTGCATTACTTGACGTTAGCGACAGAAGAAGCACCGGCTAACTCCGTGCCAGCAGCCGCGGTAATACGGAGGGTGCGAGCGTTAATCGGAATTACTGGGCGTAAAGCGCATGCAGGTGGTTTGTTAAGTCAGATGTGAAAGCCCGGGGCTCAACCTCGGAATAGCATTTGAAACTGGCAGACTAGAGTACTGTAGAGGGGGGTAGAATTTCAGGTGTAGCGGTGAAATGCGTAGAGATCTGAAGGAATACCGGTGGCGAAGGCGGCCCCCTGGACAGATACTGACACTCAGATGCGAAAGCGTGGGGAGCAAACAGG
+
GFGGGGGGGGGGGFGGFGFFGGGGGEGGGGGGGGGGGGGGGGGGGGGGGGGGFEFGFGGFGGGGGGGGGGGGGGGCGGGGGFGGGGGGFE8?FFGGG<FFGEEEFF9FFDD?FGGGGGGGGGGGGGG@FEGGECGGEGG78@FGGGGG8EGGGGG9FGGGGGGGGFFFGEGGGGG=<?9AC*8CCGGGG5>DDDDDFFG:7C.9#CFFF)7>EF>@@?F>3)7;???F>FF777:54EEBAFBFFFFBFEA>ABEB?;FFF#7#;9?BDC=97@F<FCACGFFGGGFFGGFFC?FGFC:+GFCFF:=0@8+,D@8@6,CE8FB,D:>C6C@=DD@4,:?8EGGF@,@,C4,:FEE9<F7EF7DGFF??,GGF:FC+F:>CD@EF9GAGCF@6E,EGCGF,FF7GEGGF<@@7@:@CFGGGGGFEC@<GF
@EGRNA4_213
TGGGGAATATTGCACAATGGAGGAAACTCTGATGCAGCGACGTCGCGTGAGCGATGAAGGTTTTCGGATCGTAAAGCTCTGTCCTAAGGGAAGATAATGACGGTACCTTAGGAGGAAGCCCCGGCTAACTACGTGCCAGCAGCCGCGGTAATACGTAGGGGGCGAGCGTTTTCCGGAATTATTGGGCGTAAAGGGTGCGTAGGCGGCCTTGTAAGTCAGATGTGAAAGATCACGGCTTAACTGTGGTAAGCATTTGAAACTGCAGGGCTTGAGTACAGGAGAGGAGAGTGGAGTTCCTAGTGTAGCGGTGAAATGCGTAGATATTAGGAGGAATACCAGTGGCGAAGGCGACTCTCTGGACTGTAACTGACGCTGAGGCACGAAAGCGTGGGTAGCAAACAGG
+
GGGCE,FF@<FF9@FFGGGGFGGGGGFGGCFGGGGGGGG7FE+6@@FEE:BEGGGGFGFCEFGGFE::+>+E,AAFF,,C?BF,C?FD=,,?:<<B5E,B?+CCFB5FF<?<DF7FGGGG@CE++8C@ACCGEB7BG,<:FA7:CCFGE7*;FFGE<:::@CD:8BE5:C*C9CCC**;+9@@C:*:888BCC9=:CG=C8E-<#>*E:#FDGGGGGF7:D>C7:B@FG?#F#G<CF@2;=6C?7C?+;7+?=F#FG=FFFEFFA02619,+DD9DA1,,?DDGGGF@@,,=,;>4=8;4=C@8CEE9A;=@47F>C,,EE,E=A9,,5,,4,EA,,FF8,=<DF,F:>9F4BF<FDEECCGFFFC87@B+EC,,EC,GGGFDGF@8,9EF9CCDCDC;,FF<
@EGRNA4_214
TGGGGAATATTGCACAATGGGGGAAACCCTGATGCAGCAACGCCGCGTGAGTGATGACGGTCTTCGGATTGTAAAGCTCTGTCTTTAGGGACGATAATGACGGTACCTAAGGAGGAAGCCACGGCTAACTACGTGCCAGCAGCCGCGGGAATACGTAGGTGGCAAGCGTTGTCCGGATTTACTGGGCGTAAAGGGAGCGTAGGTGGATATTTAAGTGGGATGTGAAATACCCGGGCTTAACCTGGGTGCTGCATTCCAAACTGGATATCTAGAGTGAAGGAGAGGAAAGGAGAATTCCTAGTGTAGCGGTGAAATGCGTAGAGATTAGGAAGAATACCAGTGGCGAAGGCGCCTTTCTGGACTGTAACTGACACTGAGGCTCGAAAGCGTGGGGAGCAAACAGG
+
CFFGE@@@EEEEFEFFF9FECBF::<9CB@CFGCDGEF@FFFFEGGGFGGGCC<?FEFEGCFCGFFG::BFFGAEEFGGFFFGFGEFFGFGD@>+CG9@@9BFCFECGFDGFFGDEGFBFGGEGC::DA9>:<>::FAF::CFF:EDG*:B::<:+:8CBCF:CE>:;BE8/+B;E5;8<7#<9CGEG/3:::FG9=<D7/7C:CF#9#9#C6@>@=@C;AFCA;1;@FFAFEFFB#:=9#D=CFFDDFGGDCF?A#E:=63AFFC=8D==9C=+=9CE8D=+=3,=,@,=CGED>89F=A>:8+444;@9,44,>4=E49,EE,DFFFEFF,E,58E====F?<74C@+@9<@,<FF@FCC,E9GFEF<,E6;C<6F@68@GF:GF:CCGEE6,F<EFEFC@<
@EGRNA4_215
TGGGGAATATTGCACAATGGGCGCAAGCCTGATGCAGCCATGCCGCGTGTATGAAGAAGGCCTTCGGGTTGTAAAGTACTTTCAGCGGGGAGGAAGGCGTTGAGGTTAATAACCTCAGCGATTGACGTTACCCGCAGAAGAAGCACCGGCTAACTCGGTGCCAGCAGCCGCGGTAATACGGAGGGTGCGAGCGTTAATCGGAATTACTGGGCGTAAAGCGTGCGCAGGCGGTCTGTCAAGTCAGATGTGAAATCCCCGGGCTCAACCTGGGAACTGCATCTGATACTGGCAAGCTTGAGTCTCGTCGAGGGGGGTAGAATTCCAGGTGTAGCGGTGAAATGCGTAGAGATCTGGAGGAATACCGGTGGCGAAGGCGGCCCCCTGAACGAAGACTGACGCTCAGGTGCGAAAGCGTGGGGAGCAAACAGG
+
GGGFE7FF@EGFFFGGGGGGFEFGE+@FGGGGGCGFGGGGGGGGGGGG@:FFG?FGG,FFGGGGGGGGFGGGGECEGGGGGGGGGGGDDGFGGGGGECEGGCFFGFGGGGFGGF=FFFGGDFGGGGGGGFGGGGEEGEGGGGGGGGGEFGGG,>CE4=FGGFFGGGGG7EEG>EG5:9<;;*1:*;=CC>*?CEG#1#EC5;=FFFGFFFFG:=5CC>ECCBCGGCCGGGGFFFFFGFE>CFFF#:6#FF6=B1A6FGFF@6;F<?F<<D:4+>FDGGFB7=,FEC>?FGFC97<3A*C7<*941)>>?DDGGDFFGFE,GGGFGFEGCEC6GGGF9FF7EEFEFE4=,7A<GGGGGGFGGF@FCEFFDGGEFF>7FEF<<9BB,@GEGGGFGGGGCFGGGGGGCF7GGGGGCF8GGGGGFAGGGFFGG
@EGRNA4_216
TGGGGAATTTTGGACAATGGACGGAAGTCTGATCCAGCGACGCCGCGTGAAGGAAGAAGTCCTTCGGGATGTAAACTTCTGAACTTATCGAATAAAGACAACTGGGGACAGTTGGATGAAGGTAGATAAAGAAAAGCCCCGGCTAACTACGTGCCAGCAGCCGCGGTAAGACGTAGGGGGCGAGCGTTGCCCGGAATTACTGGGCGTAAAGGGGGCGTAGGCGGTCAAATAAGTCAGATGTGAAATACTACTGCTCAACGGTAGAAATGCGTTTGAAACTGTAAGACTTGAGGGTACCAAAGGTAGACGGAATTACCTGAGTAGGGGTGAAATCCGTAGATACAGGTAAGAACGCCAGTGGGGAAGCCGGTCTACTGGGGTAACCCTGACGCTGAGGCCCGAAAGCTAGGGGAGCGAACCGG
+
GGGGGGGGGGGGGGGGGGGGGGGGBFFFGGGGGGGGGGGGGGGGGGGGGGGGGGGGGGGGGGGGGGGGDGGGGGGGGGGGGGGGGGGGGGGCGFGGGGGGGGFGGGGGGGGGDGGFGDDGGGGGGGFGGGFGGGGGGGGGGGGGGGGGGGGGGGGGGGGGGGGG84AEGGGGG#GGCEGDGGGGGGGDGGG?EEEGGGGGGGF#;CCEGGGGCDFCDGFC:=#FDFFFFCFFG=EFFBGAFFFFFFFFFFFFE7;@FGDFCGGFCD@35?EFGGCEF@5+GGGGGFGDGGFFFGGFGGGF?GGFE?GGGGGF;GGGGFE9GGGGGGGGGGGGGGGGGGGGGGGGGGGGFGGGGGGGGGGGGFF>GGGGGGGGGGGGGGGGGGGGGEFE@GFGGGGGGGFGDGFGGGGGGGGGDGGGGGGGGG
@EGRNA4_217
TGGGGAATATTGCACAATGGAGGAAACTCTGATGCAGCGACGCCGCGTGAACGATGAAGGCTTTCGGGTCGTAAAGTTCTGTCCTAAGGGACGATAATGACGGTACCTTAGGAGGAAGCCCCGGCTAACTACGTGCCAGCAGCCGCGGTAATACGTAGGGGGCAAGCGTTGTCCGGATTTATTGGGCGTAAAGGGTGCGTAGGCGGTCTTTTAAGTCAGATGTGAAAGATCACGGCTCAACCGTGGTAAGCATTTGAAACTGAAAGGCTTGAGTTAAGGAGAGGAAAGTGGAATTCCTAGTGTAGCGGTGAAATGCGTAGATATTAGGAGGAATACCAGTGGCGAAGGCGACTTTCTGGACTGTAACTGACACTGAGATACGAAAGCGTGGGTAGCAAACAGG
+
GGGGGGGGGGGGGGGGGGGGGGGGGGGGGGGGGGGGGGGGGGGGGGGGGGGGGGGGGGGGGGGGGGGGGGGGGGGGGGGGGGGGGGGGGGGFGGGGGGGGGGGGGGGFGGGGGGGGGGGGGGGGGGGGGGGGGGGGGGGGGGGGGGGGGGGFGGGGGGGGGDEGGGGDCEGGGGGGE58FGGGGGGGGGGGGGGFGGGGGGGGFGGGDGCFFGGFGFGFGFGFFFFFFFFFFFFFGFFGFFFFFGFGGGFFGFGFGGGGGGGGGGGFFGFGGGGGGGGGFGGGGGFGGGGGGGGGGGFGGGGGGGGGGGGGGGGEGGGGGGGGGGGGGGGGGGGGGGGGGGGFGGGGGGGGGGGGGGGGGGGGGGGGGGGGGGGFEGGGGGGGGGGGCGGGGGGGGGGGGGGG
@EGRNA4_218
TAGGGAATCTTCCGCAATGGGCGAAAGCCTGACGGAGCAACGCCGCGTGAGTGATGAAGGTCTTCGGATCGTAAAACTCTGTTATTAGGGAAGAACATATGTGTAAGTAACTGTTCACATCTTGACGGTACCTAATCAGAAAGCCACGGCTAACTACGTGCCAGCAGCCGCGGTAACACGTAGGTGGCAAGCGTTATCCGGAATTATTGGGCGTAAAGCGCGCGTAGGCGGTTTTTTAAGGCTGATGTGAAAGCCCACGGCTCCACCGTGGAGGGTCATTGGAAACTGGAAAACTTGAGTGCAGAAGAGGAAAATGAAATTCCATGTGTAGCGGTGAAATGCGAAGGGATATGGAGGAACGCCAGAGGCGAAGGCGACTTTCTGGTCTGTAACTGACACTGATGTGCGAAAGCGGGGGGATCAAACAGG
+
DAEF;FGCFFGA<6,+8B@<FG7+CFFG8E<ECFEEEDEACE7=@FG4:,,C?,FFFGGGFCFF,B++BFFCFCDAEEGCFBGGFGFGGFGCGGFDFGGGGCCD<,5:,:CFFG,CBFGFG=F,=>F@FEGDFFCFGFFG,73,3,@FEDGGF7DGGEFF*D;DCGGG,:CEGE8<9EEC:8BEFGG#F#/3=ED###DDE5E=?8#DCG19<>D:CE39)9:#5<:?9?FFB#79=#7=*8456..94#@<BF:3>DA;*03*069FED6C7FA6+,++=666,,+GE=,==8?F?++FFDDFFAB6+E,@@,,7,,,>88=,:@E4+@++B;9;E:7C7F,48A,9FFDFGGGF@>?>,=B48,,7A,,,,+,<C4,E,FGDC,C6,6E<C66C6,,,@AEGGC7EE@@@++CC,CE<<@<;;FFA9
@EGRNA4_219
TGGGGAATATTGCACAATGGGGGAAACCCTGATGCAGCCATGCCGCGTGTGTGAAGAAGGCCTTCGGGTTGTAAAGCACTTTCAGCGAGGAGGAAAGGTTAGTAGTTAATACCTGCTAGCTGTGACGTTACTCGCAGAAGAAGCACCGGCTAACTCCGTGCCAGCAGCCGCGGTAATACGGAGGGTGCGAGCGTTAATCGGAATTACTGGGCGTAAAGCGTGCGCAGGCGGTTTGTTAAGCGAGATGTGAAAGCCCCGGGCTCAACCTGGGAACCGCATTTCGAACTGGCAAACTAGAGTCTTGTAGAGGGGGGTAGAATTCCAGGTGTAGCGGTGAAATGCGTAGAGATCTGGAGGAATACCGGTGGCGAAGGCGGCCCCCTGGACAAAGACTGACGCTCAGGCACGAAAGCGTGGGGAGCAAACAGG
+
GGGGGGGGGGGGGGGDGGGGGGGGGGGGGGGGGGGGGGGGGGGGGGGGGGGGGGGGGGGFGGGGGGGGGGGGGGGGGGGGGGGGGGGEGGGGGGGGGGGFGGGGGGGGGGGGGGGGGGGFFG=FFGGGGGGGGGEGGGGFFCFGGGGGGGGGGGGGGEFGGGGFGGG#GG#GGGGGGGGGGDGGGGGGGCEGGECGG#GGGG<CFGGGGFFGDDECFGFGFF@DFFFFFFFDB@F#FF@FF>?FFFFFFBAFEFGGFGFGFGF?F??F?FDDBDGGGGGGGGGGGGGGFFFGFGGGGGF6FFGGGGGGGEF8GGGGGGGGGGGGGGGGGGGGFGGGE>GGGGGFFE;GGGGGGGGGGGGGGGGGGGGGFGGGGDGGGGGGGGGGGGGGGGGGGGGGGGGGGGGGGGGGGGGGGGGGGGGGGGGGGGGGG
@EGRNA4_220
TGGGGAATATTGCACAATGGAGGAAACTCTGATGCAGCGACGCCGCGTGGGGGATGAAGGCTTTCGGGTTGTAAACTCCTTTCAGTACAGAAGAAGCATTTTTTGTGACGGTATGTGCAGAAGAAGCGCCGGCTAACTACGTGCCAGCAGCCGCGGTAATACGTAGGGCGCGAGCGTTGTCCGGAATTATTGGGCGTAAAGAGCTCGTAGGCGGTTTGTTGCGCCTGCTGTGAAAGACCGGGGCTTAACTTCGGGGTTGCAGTGGGTACGGGCAGACTAGAGTGTGGCTGGGGTAATTGGAATTCCTGGTGTAGCGGTGGAATGCGCAGATCTCAGGAGGAACACCGATGGCGAAGGCAGGTTACTGGGCCATTACTGACGCTGAGGAGCGAAAACGTGGGTAGCGAACAGG
+
G<FFDF;E-;,6CEF<@EEF9FGGGGGGFFGFEECFGFGECFGEEGCFFCC:C>+F8EF=EFFC5==:FEFCEFGGEDGGGAFGFFFGGCD@FDAGEGG9,@FEFFGFDFGFGGGGGGCA,@FBCFFGGGGEG:C:FFFG:FFDGCCEGFGGE*F@=8F<F9<?@1C8CE#=*##CGGDGGF#D*:C++<02<CCE#E/*<?F6E+2>EC#FCEGGG7#?FFDGED3>8FE?9#BEF54@:*D+./DD@7E5E97<C:FCFE#-#EC=EDGA=8B2D8A18==++=6)5DF@=9,=,C=@64,8+GGGFFCEBGGFCFEE=:=7E=CEE;;,GGFGAF?,C4@,F?4:GDGFB<?<FGDFE@@9<@A,GGF<CCFCGGCCGGGGGGFF::C@;,,@6,F<7F@@B<FE9C6<
@EGRNA4_221
TGGGGAATATTGCACAATGGGCGAAAGCCTGATGCAGCAACGCCGCGTGAGCGATGAAGGCCTTCGGGTCGTAAAGCTCTGTCCTCAAGGAAGATAATGACGGTACTTGAGGAGGAAGCCCCGGCTAACTACGTGCCAGCAGCCGCGGTAATACGTAGGGGGCTAGCGTTATCCGGAATTACTGGGCGTAAAGGGTGCGTAGGCGGCCTTGTAAGTCAGATGTGAAAGATCACGGCTTAACTGTGGTAAGCATTTGAAACTGCAGGGCTTGAGTACAGGAGAGGAGAGTGGAATTCCTAGTGTAGCGGTGAAATGCGTAGATATTAGGAGGAATACCAGTGGCGAAGGCGACTCTCTGGACTGTAACTGACGCTGAGGCACGAAAGCGTGGGGAGCAAACAGG
+
GGGGGGGGGGGGGGGGGGGGGGGGGGGGGGGGGGGGGGGGGGGGGGGGGGGGGGGGGGGGGGGGGGGGGGGGGGGGGGGGGGGGGGGGGGGGGGGGGGGGGGGGGGGGGGGGGGGGGGGFGGGGGGGGGGGGGGGGGGGGGGGGG#GGGGGGGGGGGGGGGGGGGGGGCGGGGFGEGGGGGGGGGGGGGEGGGGGGGGGGGGGGGGCDGGFFFFGFFFFFFFFFFFFFF?FFFGFFGF?GGGFGGGGGGGGGGGFFFFFGGGFGGGGGGGGGGGGFFFFDGGGGGGGGGGGGGFEGGGGGGGGGGGGGGGGGGGGGGGGGGGFGGGGGGGGGGGGGGGGEGGFGGGGGGGGGGGGGGGGGGGGGGGGGGGGGGGGDGGGGGGGGGGGGGGGGGFGGGGGGGGG
@EGRNA4_222
TGGGGAATATTGCGCAATGGGGGGAACCCTGACGCAGCAACGCCGCGTGAGTGATGAAGGTTTTCGGATCGTAAAACTCTGTCTTTGGGGACGATAATGACGGTACCCAAGGAGGAAGCCACGGCTAACTACGTGCCAGCAGCCGCGGTAATACGTAGGTGGCAAGCGCTGTCCGGATTTACTGGGCGTAAAGAGTATGTAGGTGGGCATTTAAGTCAGATGTGAAATTCCCGGGCTTAACCTGGGAGCTGCATTTCGAACTGGCAAACTAGAGTCTTGTAGAGGGGGGTAGAATTCCAGGTGTAGCGGTGAAATGCGTAGAGATCTGGAGGAATACCGGTGGCGAAGGCGGCCCCCTGGACAAAGACCGACGCTCAGGCACGAAAGCGGGGGGAGCAAACAGG
+
FFFGGGGGEGGGGGDGGGGGGGGGGEFGGGFFDFGGFGGGGGGGGGEGGGGGGFFGGGG8FGFGGGGGGGGGGGGGGGGF;FGGGDFGGGG@FGGEEGGGGGGCFFGGG7=FFGGDFGGFGGCCGCECFCCFEGGGGGGFGEGGGGGGEGCGGGG<@GGGGFGGGGF;*4?AECCE>C5EG#GGGFGG7C97:78##44#<CBCFGDF<F4BF:09@6#9;=BFFA@#DGD?>D:5>@?FDC<CFF#FCGFGFECF=GGF?C?=,,GEDFC7>C7GCFC<GGGGGF?GGGGF8FCGFFD,G@E=@6EEFDGGGGGGGGFGGGGE9C@EFCGFFFCGGGFGGDFCFEECFCFGGGDGGGFGGGGGGGGGEEEGGGGF9DGGGGGGGG@EF7GGGGGGFGGGGGGG
@EGRNA4_223
TGGGGAATATTGCACAATGGGCGCAAGCCTGATGCAGCCATGCCGCGTGTGTGAAGAAGGCCTTCGGGTTGTAAAGCACTTTCAGTCGTGAGGAAGGTGGTGTAGTTAATAGCTGCATTATTTGACGTTAGCGACAGAAGAAGCACCGGCTAACTCCGTGCCAGCAGCCGCGGTAATACGGAGGGTGCGAGCGTTAATCGGAATTACTGGGCGTAAAGCGCATGCAGGTGGTTTGTTAAGTCAGATGTGAAAGCCCGGGGCTCAACCTCGGAATAGCATTTGAAACTGGCAGACTAGAGTACTGTAGAGGGGGGTAGAATTTCAGGTGTAGCGGTGAAATGCGTAGAGATCTGAAGGAATACCGGTGGCGAAGGCGGCCCCCTGGACAGATACTGACACTCAGATGCGAAAGCGTGGGGAGCAAACAGG
+
GFFGGFDGGGGFGGGGGGGGGGGGGGGGGDGGGGGGGGGGGGGGGGGGGGGGGGFFGGGGGGGGGGGGGGGGGG9FGGGGGGGGGDFCFGGEGGFGGFGGGGGGGGGGGGGGGFGGGG9?DFDGDEGGGGG,CCGGGGGGGFGCFGGGGGGGGGGGCFFFEGDFGGGGGGGGGGGGGGGGGCECEGEGGEECEEGC#CGGGGGGFCFGGGFFGCGG;CGGGGGGGGF;7?<><FGF<D@GFGEFEAFFFFFFFGFBDFDFGF@?F;D>A,?,9FDGGGGGGGGGGGGGGGGGGGGGFC+@GF?GGGGGGE=FGGGFGFGE@FCGGGGGGGGGCGFF=DGGGGGGFF9E;;FGGGFGFFD7GGGGGGGEGGGGFGFGCGGEFGGFGFGGGGGGGFEEGFFAFDCECGGGGGGGGFEEFFFFGGGGGGGGG
@EGRNA4_224
TGGGGAATTTTGGACAATGGACGGAAGTCTGATCCAGCGACGCCGCGTGAAGGAAGAAGTCCTTCGGGATGTAAACTTCTGAACTTATCGAATAAAGACAACTGGGGACAGTTGGATGAAGGTAGATAAAGAAAAGCCCCGGCTAATTACGTGCCAGCAGCGGCGGTAAGACGTAGGGGGCGAGCGTTGCCCGGAATTACTGGGGGTAAAGGGGGCGTAGGCGGTCAAATAAGTCAGATGTGAAATACTACTGCTCAACGGTAGAAATGCGTTTGAAACTGTAAGACTTGAGGGTACCAAAGGTAGACGGAATTACCTGAGTAGGGGTGAAATCCGTAGATACAGGTAAGAACGCCAGTGGGGAAGCCGGTCTACTGGGGTAACCCTGACGCTGAGGCCCGAAAGCTAGGGGAGCGAACCGG
+
FGGGGGGGGGGGGGGGGGGGGGGGGGGGGGGGFFGGGGGGGGGGGGGGGGGGGGGGGGGGGGGGGGGGGGGGGGGGGGGGGGGGGGGGGGGGGGGGGGGGGGGGGGGGGGGGGGGGGGGGGGGGGGGGGGGGGGGGGGG7F7:*@,,3,2142>*27:22>**1=B8C8:+3*4*BEGG5/:*//3:FF>FBE<9#9:+<9<E:#34FF#>FGGD1517F@B>4<8EC#/<=:C??7#*11*?FEED?GFA?*44>GGFFFCDC>C1*>GGGGGGGGGGFGGGGGGGGGGFFGFDDGGGGFFGGGFGGGGGGGGGGGGGGGGGGGGGGGGGGGGGGGGGGGGGGGGGGGGGGGGGGGGGGGGGGGGGGGGGGGGGGGGGGGGGGGGGGGGGGGGGGGGGGGGGGGGGGGGGGGGGGGGGGGG
@EGRNA4_225
TGGGGAATATTGCACAATGGGCGAAAGCCTGATGCAGCAACGCCGCGTGAGTGATGAAGGCCTTCGGGTCGTAAAACTCTGTCCTCAAGGAAGATAATGACGGTACTTGAGGAGGAAGCCCCGACTAACTACGTGCCAGCAGCCGCGGTAATACGTAGGGGGCTAGCGTTATCCGGATTTACTGGGCGTAAAGGGTGCGTAGGTGGTTTTTTAAGTCAGGAGTGAAAGGCTACGGCTCAACCGTAGTAAGCTCTTGAAACTGGAAAACTTGAGGGTACCAAAGGTAGACGGAATTACCTGAGTAGGGGTGAAATCCGTAGATACAGGTAAGAACGCCAGTGGGGAAGCCGGTCTACTGGGGTAACCCTGACGCTGAGGCCCGAAAGCTAGGGGAGCGAACCGG
+
GGGGGGGGGGGGGGGGGGGGGGGGGGGGGGGGGGGGGGGGGGGGGGGGGGEFGGGGGGGGGGGGGGGGGGGGGGGGGGGGGGGGGGGGGGGGGGGGGGGGGGGGGGGGGGGGGGGGGGGGGGG@@BFGGGGGGGGGGGGGGGGGGGGGGGGGGFGFFGGGGGGGGGGGFFGFGGGGEGGGGGGGFGGGGGGGFGGGGGGGGGGGGGFGGGEFGFFGFGFGGGGFFFFFGFGFGFGFGFGGGFGGGGGGFFGGFGFCGGGGGGFGFFGGGGGFFFFGGFD8F=EFGGGGGGGGGGGGFGDGGGGGECGGGGFGGGGGGGGGGGGGGGGGGGGGGGFGGGGGGGGGGGGGGGGGGFGGGGGGGGGGGGGGGGGGGGGGGEGGGGGGGGGGGGGGGGGGGFGGGGG
@EGRNA4_226
TAGGGAATCTTCCGCAATGGGCGAAAGCCTGACGGAGCAACGCCGCGTGAGTGATGAAGGTCTTCGGATCGTAAAACTCTGTTATTAGGGAAGAACATATGTGTAAGTAACTGTGCACATCTTGACGGTACCTAATCAGAAAGCCACGCCTAACTACGTGCCAGCAGCCGCGGTAATACGTAGGTGGCAAGCGTTATCCGGAATTATTGGGCGTAAAGCGCGCGTAGGCGGTTTTTTAAGTCTGATGTGAAAGCCCACGGCTCAACCGTGGGGGGTCATTGGAAACTGGAAAACTTGAGTGCAGAAGAGGAAAGTGGAATTCCATGTGTAGCGGTGAAATGCGCAGAGATATGGAGGAACACCAGTGGCGAAGGCGACTTTCTGGTCTGTAACTGACGCTGATGTGCGAAAGCGTGGGGATCAAACAGG
+
GGGGGGGGGGGGGGGGGGGGGGGGGGGDFGGGGGGGDGGGGGGGGGGGGGGGGFGGGGGGGGGGGGGGGGGGGGGGGGGGGGGGGGGGGGGGGGFG:CFGGGGGGGGGGGGGGGGGGFGGGGGFGGGDGGGGGGFGGGGGGG:FGGGGEDFGGGGGGGGG7FFFCFGGGG#GGGGG#GGG#GGGGGGGGGGGGDEGGGGGGGDGGGGGGGGG#GGGFG#97CED>>F#@@DFFFFFGFG>?FFDEFFFA?FF?GGGFFFFFGFGGFB@+@6+CGGGFGFGGGGGGGGGGGGFGGGGFGGGGGGGGGGGGGGGGGGFGFFFGGGGGGGGGGGGGGGGGGGGGGGFGGFGGGF8GGGGGGGGGDGGGGGGGGGGGGGGGGGGGGGGGGGGGGGGDGGGGGGGGGGGGGGGGGGGGGDGGGGGGGGGGGGGG
@EGRNA4_227
TGGGGAATATTGCGCAATGGAGGAAACTCTGACGCAGCAACGCCGCGTGAGTGATGAAGGTCTTCGGATTGTAAAGCTCTGTCTTATGGGAAGATAATGACGGTACCATAGGAGGAAGCCACGGCTAACTACGTGCCAGCAGCCGCGGTAATACGTAGGTGGCAAGCGTTGTCCGGATTTACTGGGCGTAAAGGATGCGTAGGCGGATATTTAAGTGATGTGTGAAATACCCGAGCTCAACTTGGGTGCTGCATGTCAAACTGGATATCTAGAGTGCAGGAGAGGAAAGCGGAATTCCTAGTGTAGCGGTGAAATGCGTAGAGATTAGGAAGAACACCAGTGGCGAAGGCGGCTTTCTGGACTGTAACTGACGCTGAGGCATGAAAGCGTGGGGAGCAAACAGG
+
GGGGGGEGGGGGGGGGGGGGGGGGGGGGGGGGGGGGGGGGGGGGGGGGGGGGGGGGGGGGGGGGGGGGGGGGGAFGGGGGGGGGGFGGGGGGGGGGGGGGGGGGGGGGGGGGFFGGGGGGGFGGGGGGGGGGGGGGGGGGGGGGG#GGGDGGGGGG#GGGGGGEGFGGGGDGGFGGCEGGGGGGFGCDEEGGGGCFFF@@GGD=DGG>96@FFEFFFFF?FFFFFFFFFBFFFBGFFCFGGDGGGF=?BFGFGFGFFGGGGGGFGFD?GFFGGGGGGGGGGGGGGGEDGGGGGGGFGGGGGGGGGGGGGGGGGGGGGGGGGGGGGGGGGGGFGGGGGGGGGGGGGGGGEDGGGGGFGGGGGGGGGGGGGGGEGGGGGGGGGGGGGGGGF8GGGGGGGGGGGGGG
@EGRNA4_228
TGGGGAATATTGCACAATGGAGGAAACTCTGATGCAGCGACGCCGCGTGAGCGATGAAGGTTTTCGGATCGTAAAGCTCTGTCCTAAGGGAAGATAATGACGGTACCTTAGGAGGAAGCCCCGGCTAACTACGTGCCAGCAGCCGCGGTAATACGTAGGGGGCGAGCGTTGTCCGGAATTATTGGGCGTAAAGAGCTCGTAGGCGGTTTGTTGCGCCTGCTGTGAAAGACCGGGGCTTAACTTCGGGGTTGCAGTGGGTACGGGCAGACTAGAGTGTGGTCGGGGTAATTGGAATTCCTGGTGTAGCGGTGGAATGCGCAGATCTCAGGAGGAACACCGATGGCGAAGGCAGGTTACTGCGCCATTACTGACGCTGAGGAGCGAAAGCGTGGGTAGCGAACAGG
+
GGGGGGGGGGGGGGGGGGGGGGGGGGGGGGGGGGGG,CFEGGGGGGGGGGGGGGGGGGGGAFGGGGGGGGGGGGGGGGGGGGGGGGGGGGGGGGGGGEGGGGGEGGGGGGGGGGGGGGGGGGGGGGGGGGGGGGGFGGGGGGGGGGGGGGGGGGGC;FFGGGGGGGGGGGGGGGGGGGFGGGFGGGGGGGGGGGGGGGGGGGGGGGFFFFGGGGGGDGGFFFGGGFGGGGGGFGGFGGGGGGGGGGGGGFGFGGGGGGGGGGGGGGGGGGGGFGGGD=61)DFCGGGGGGGFE?GGGGGGGGGGDGGGGGGGGGGGGGGGGE=,GGGGGGGGGCGGGGGGGGGGGGGGGGGGGGGGGFC@GFGGGGGGGGGGGGGGGGGGGGGGGGGGGGGGGGGGGGGGGGGG
@EGRNA4_229
TGGGGAATATTGCACAATGGAGGAAACTCTGATGCAGCGACGCCGCGTGAGCGATGAAGGTTTTCGGATCGTAAAGCTCTGTCCTAAGGGAAGATAATGACGGTACCTTAGGAGGAAGCCCCGGCTAACTACGTGCCAGCAGCCGCGGTAATACGTAGGGGGCGAGCGTTGTCCGGAATTATTGGGCGTAAAGGGTGCGTAGGCGGCCTTGTAAGTCAGATGTGAAAGATCACGGCTTAACTGTGGTAAGCATTTGAAACTGCAGGGCTTGAGTACAGGAGAGGAGAGTGGAATTCCTAGTGTAGCGGTGAAATGCGTAGATATTAGGAGGAATACCAGTGGCGAAGGCGACTCTCTGGACTGTAACTGACGCTGAGGCACGAAAGCGTGGGGAGCAAACAGG
+
GGGGGGGGGGGGGGGGGGGGGGGGGGGGGGGGGGGGGGGGGGGGGGGGGGGGGGGGGGGGGGGGGGGGGGGGGGGGGGGGGGGGGGGGGGGGGGGGGGGGGGGGGGGGGGGGGGGGGGGGGGGGGGGGFGGGGGGGGGGGGGGGGGGGGGGGGFGGGGGGGGGGGGGGGGGGGGGGCFFFFGGGGGGGGGGFGGGGGGGGGGGGGGFGGGFGFFGFFFFFFFFFFFFFGFGFGFFGGGGFGGFEFDFGGFGGFGGGGGGGGGFGGFGGGGGGGFGGGGGFGGGGGGGGGGGGGGGGGGGGGGGGGGGGGGGGGGGGGGFFGGGGGGGGFGGGGGGGGGGEGGGGGGGGGGGGGGDGGFGGGGGGGGGGGGGGGGGGGGGGGGGGGGGF8GGGGGGGGGGGGGG
@EGRNA4_230
TGGGGAATTTTGGACAATGGACGGAAGTCTGATCCAGCGACGCCGCGTGAAGGAAGAAGTCCTTCGGGATGTAAACTTCTGAACTTATCGAATAAAGACAACTGGGGACAGTTGGATGAAGGTAGATAAAGAAAAGCCCCGGCTAACTACGTGCCAGCAGCCGCGGTAAGACGTAGGGGGCGAGCGTTGCCCGGAATTACTGGGCGTAAAGGGGGCGTAGGCGGTCAAATAAGTCAGATGTGAAATACTACTGCTCAACGGTAGAAATGCGTTTGAAACTGTAAGACTTGAGGGTACCAAAGGTAGACGGAATTACCTGAGTAGGGGTGAAATCCGGAGATACAGGTAAGAACGCCAGTGGGGAAGCCGGTCTACTGGGGTAACCCTGACGCTGAGGCCCGAAAGCTAGGGGAGCGAACCGG
+
FFGGGGGGGGGGGGFFGGCD9ECFCEFFGFFGGGGGGGGGGGCFCDFCFEDGGDGGCGGGGGDGGGDG@CGGGGFGGEFGFDFFFGFGEF+EF<EGGGFFGFGGGGD@CEFGGGGBFFC<CFFCFGGGFGGAFCFGGCGGGGGG>D8BFGGGGGFGGC7>CGGGDEE*8>FGGFFDEGGG#DGGG##GE#9DGECDGGCE?FGGGGGEE<FF6:@=5;7BDGG31>BCF#<C>6#8FFFFEAAF??AGFFFF?#AC>?#FED6?AF5;9CC7C=@CGGGGGCCFF@5,6?FFDEFE@28C8FDF?=8FFFE9FGGGGEFFCGGGDGCFFE?=7@8C,FFEAE,EAAEAGGGGEFF:FFEFF<F::CB7FCDGGGGGFCEDFE:6,:EEF7FFFGCFF6+GFGCFD<FFGFEF:F7GEGCDGG
@EGRNA4_231
TGGGGAATTTTGGACAATGGACGGAAGTCTGATCCAGCGACGCCGCGTGAAGGAAGAAGTCCTTCGGGATGTAAACTTCTGAACTTATCGAATAAAGACAACTGGGGACAGTTGGATGAAGGTAGATAAAGCAAAGCCCCGGCTAACTACGTGCCAGCAGCCGCGGTAAGACGTAGGGGGCGAGCGTTGCCCGGAATTACTGGGCGTAAAGGGGGCGTAGGCGGTCAAATAAGTCAGATGTGAAATACTACTGCTCAACGGTAGAAATGCGTTTGAAACTGTAAGGCTTGAGGGTACCAAAGGTAGACGGAATTACCTGAGTAGGGGTGAAATCCGTAGATACAGGTAAGAACGCCAGTGGGGAAGCCGGTCTACTGGGGTAACCCTGACGCTGAGGCCCGAAAGCTAGGGGAGCGAACCGG
+
DGGGGEEGGGGGGFGGGGGGFGGGGGGEFGGGGGGGGGGGGGGGGGGGGGGGGGGGGGGGGGGGGGGG7CEGGGGGGGGGG9?FGFGAFGGGGGGGGGGGGGFFFFEGGGGFGGF8=FFGGGGGFFGGFFF,@FFGGFGGGGGGGGGCGGGFFGGGGGGGGGGGGGGGGGGGGEGGCE>>EE>CEGEGEGCCEE55CFGGGGGGCGEGGGGGGGGE9DGGDFC;7DEGGFGBFGF@FGFGFFAFB=F?F=AFFF67>CGFED@@FGFEDECCFF=,C<9E=9<@+,FCGCFD?F==,9FF=9D0C@8,ED=DEGFF@FA8F8FCGGGFEDFB7DGFFGGEGEF9<BE?FFCFGF<FFF=DGGDEGFC=FBGFDEGEGGF<@<CECEEE@CE<EFFEF7DGGFGF8CGGGGGF@FCCGGCC<F
@EGRNA4_232
TGGGGAATATTGCACAATGGGCGCAAGCCTGATGCAGCCATGCCGCGTGTGTGAAGAAGGCCTTCGGGTTGTAAAGCACTTTCAGCGGGGAGGAAGGCGTTAAGGTTAATAACCTTGGCGATTGACGTTACCCGCAGAAGAAGCACCGGCTAACTCCGTGCCAGCAGCCGCGGTAATACGGAGGGTGCAAGCGTTAATCGGAATTACTGGGCGTAAAGCGCACGCAGGCGGTCTGTCAAGTCGGATGTGAAATCCCCGGGCTCAACCTGGGAACTGCATTCGAAACTGGCAGGCTAGAGTCTTGTAGAGGGGGGTAGAATTCCAGGTGTAGCGGTGAAATGCGTAGAGATCTGGAGGAATACCGGTGGCGAAGGCGGCCCCCTGGACAAAGACTGACGCTCAGGTGCGAAAGCGTGGGGAGCAAACAGG
+
FGGGGGGGGGGGGGGGGGGGFGGGGGGGGGGGGGGGGG<FFGGGGGGGGEFGGGGGGGGGGGGGGGGGFDFGFGGGGGGGGGGGGGGGGG@FGGGFGGGGGGGGGFGGFGGGFFFFGGFFGGGGGGGGGGGGGGGG7FFGGGGGGFDGGGDGGGGFGGGGGGGG@FGG5EGGGGGGGG>EGEECEGFFCFGGGGDEF?CC;CEFGFGFCFFGG>DBCGFGDCGGGGFGGED@FFGGFFGFFFB>BFEFFFFFFBFFGAFGFGFGFAFGGGGGGFGFGGGCDGGGGGGFFCAGFGGGFGFCF6GGGGGGE6GGGGGGGFGGFFGGGGGGGECGGGGGGFGGGGGGGGGGCFGGFGFDFGGGGGGGGGGGGGGGGGDGGGGGGGGGGGGGGGGGGGCFCGGGGGGGGGGGGGGGGGGGGGGGGGGGGGGGG
@EGRNA4_233
TGGGGAATATTGCGCAATGGGGGAAACCCTGACGCAGCAACGCCGCGTGGGTGATGAAGGTCTTCGGATTGTAAAGCCCTGTTTTCTGGGACGATAATGACGGTACCAGAGGAGGAAGCCACGGCTAACTACGTGCCAGCAGCCGCGGTAATACGTAGGTGGCGAGCGTTGTCCGGATTTACTGGGCGTAAAGGGTGCGTAGGCGGATGTTTAAGTGGGATGTGAAATCCCCGGGCTTAACCTGGGGGCTGCATTCCAAACTGGATATCTAGAGTGCAGGAGAGGAAAGCGGAATTCCTAGTGTAGCGGTGAAATGCGTAGAGATTAGGAAGAACACCAGTGGCGAAGGCGGCTTTCTGGACTGTAACTGACGCTGAGGCACGAAAGCGTGGGTAGCAAACAGG
+
GGGGGGGGFGGGGGGGGCGGGGGGGGGGGGGGGGGGGGGGGGGGGGGGGGGGGGGGGGGGGGGGFGGGGEFGGGGGGGGGGGGGGGGGGGGGGGGGGFGGGGGGGGGGGGGGGGGGGGGGGGGGGGGGGGFCEFGGGGGGGGGGGGGGGGDGCCGCFFGFFGGGGGCGEGEGCGEGECGGFFGGGFGG5CEGGGFGGGGCEDGGEGDGGFCFGGFGFFFFFGFFFFFGFFGFFEFFGFGFGGGFFGFGGGGGGFGCGGEFFGGGFGGGGGGGGGGGGGGGGGGGGGGGGGFGGGGGGDFGGGFGGGGGGGFGGDGGGGGGFGGGGGGGGGGGGGGGGGGGGGGGGGGGGGGGGFGGFGGGGGGGGGGGGGGGGGGGGGGGGGGGGFDGGGGGGGGGGGGGGGGG
@EGRNA4_234
TGGGGAATATTGCGCAATGGGGGAAACCCTGACGCAGCAACGCCGCGTGAGTGATGAAGGCCTTAGGGTTGTAAAGCTCTGTTATCTGGGACGATAATGACGGTACCAGAGGAGGAAGCCACGGCTAACTACGTGCCAGCAGCCGCGGTAATACGTAGGTGGCGAGCGTTGTCCGGATTTACTGGGCGTAAAGAGTGCGTAGGCGGATGTTTAAGTGAGATGTGAAATACCCGAGCTCAACTTGGGTGCTGCATTTCAAACTGGGCATCTAGAGTGCAGGAGAGGAAAGCGGAATTCCTAGTGTAGCGGTGAAATGCGTAGAGATTAGGAAGAACACCAGTGGCGAAGGCGGCTTTCTGGACTGTAACTGACGCTGAGGCACGAAAGCGTGGGAAGCAAACAGG
+
GGGGGGGGGGGGGGGGGGGGGGGGGGGGGGGGGGGGGGGGGGGGGGGGGGGGGGGGGGGGGGGGGGGGGGGGGGGGGGGGGGGGGGGGGGGGGGGGGGGGGGGGGGGGGGGGGGGGGGGGGGGGGGGGGGGGGGGGGGGGGGGGGGGGGGGGGGGGFFGFDGGGGGGGGGGGGGGEGGGGGGGGGGGGGGGGGGGGGGGGGGGGGGFFEGGGGFGFGGFFFGGFGFGFGFGFGFGFGGGGGFFGGGGGFGGGGFFGGGGGGGGGGGGGGGGGGFGGGGGGGGGGGGGGGGGGGGFGGGGGGGGGGGGGGGGGGEDGGGGGGGGGGGGGGGGGGGGGGGGGGGGGGGGGGGGGGGGGGGGGGGGGGGGGGGGGGGGGGGGGGGGGGGGGGFGGGGGGGGGGGGGG
@EGRNA4_235
TGGGGAATATTGCGCAATGGGGGAAACCCTGACGCAGCAACGCCGCGTGAGTGATGAAGGCCTTAGGGTTGTAAAGCTCTGTTATCTGGGACGATAATGACGGTACCTGAGGAGGAAGCCACGGCTAACTACGTGCCAGCAGCCGCGGTAATACGTAGGTGGCGAGCGTTGTCCGGATTTACTGGGCGTAAAGAGTGCGTAGGCGGATGTTTAAGTGAGATGTGAAATACCCGAGCTCAACTTGGGTGCTGCATTTCAAACTGGGCATCTAGAGTGCAGGAGAGGAAAGCGGAATTCCTAGTGTAGCGGTGAAATGCGTAGAGATTAGGAAGAACACCAGTGGCGAAGGCGGCTTTCTGGACTGTAACTGACGCTGAGGCACGCAAGCGTGGGTAGCAAACAGG
+
FEFGGCF<FGGGGGCCE7EFGGCFGGGGDEGGGGGGGGFEGGEGGGGCC@EGGGGGGFGGGGGGFFGFEGDGFC??FFEFGGGGFF9BDG<BBEFD7<FG<FGGFG<,>>FFFG7:FC,>FFEFEE:,<FFFGGFGCFFGC#GGECFFF7FEFFG:#4CFGEGGGEEEE#ECCFC?;EG,2<<E6>FE**;4B9=EDC#EEEDGGGFCEG#FFEFGGGFGFE>EFFFGGGGGGDG:?;?6CFFF@DCGGFGFFEGFFGFFCFBFGFF?FF8CFFGF?=DA76,8E+8=C8=6,F@,@,A4E9GGGGEC9,EEC46+DFDGGFCFGFGFFGGGEEEACC<CB>GFGFC=EEBGF<FB,<E@E@E<CC6C@@B8,FFC<,:F@:9,GF876<FFC,GGFCC6;CGG
@EGRNA4_236
TGGGGAATATTGCACAATGGAGGAAACTCTGATGCAGCGACGCCGCGTGAGCGATGAAGGTTTTCGGATCGTAAAGCTCTGTCCTAAGGGACGATAATGACGGTACCTTAGGAGGAAGCCCCGGCTAACTACGTGCCAGCAGCCGCGGTAATACGTAGGTGGCAAGCGTTGTCCGGATTTATTGGGCGTAAAGGGTGCGTAGGCGGCCTTTTAAGTCAGATGTGAAAGATCACGGCTCAACCGTGGTAAGCATTTGAAACTGAAAGGCTTGAGTTAAGGAGAGGAAAGTGGAATTCATAGTGTAACGGTGAAATGCGTAGATATTAGGAGGAATACCAGTGGCGGAGGCGACTTTCTGGACTTATACTGACGCTGAGGCACGAAAGCGTGGGGAGCGAACAGG
+
FGCAF,BFFAFGDEGEFFGGFGG7,;CEGDFFAFFAFFEEG7BCFGF:=FCDBFDCGGFGE,5??@BF@@FGFGGGDGE<DFBFGFE<<F8F:@=>><FGF736BFGFFCAFF8F@F@8<F:FGDF<7F9CCBFDFFAGGFFFGCEEEC7BCB;8F9<C#<49##8>8CECGCBEGGE#A1<FFFG#CEEGF=:#=CFDGCB>9:><CC+1:;<6<7;@;F>E#?2:C==:FC>977ECGGF=2=3>==@FF<FFFGAF@#FGGGFF=F8GGGD@+9GFF=;,@,,DF;E@9,,,9,:F9,F8+,GGFC=A6+:+A4CFEC4=4AF<C@?<FA,?==8CCC=+A,F:=:EC49,::6@,FE<FF@F@7BC+<C<FFCCFECE8GF6+FDFD+FBCF<FCC9AF
@EGRNA4_237
TGGGGAATATTGCACAATGGGCGAAAGCCTGATGCAGCAACGCCGCGTGAACGATGAAGGTCTTCGGATCGTAAAGTTCTGTCGCAGGGGAAGATAATGACGGTACCCTGTGAGGAAGCACCGGCTAACTACGTGCCAGCAGCCGCGGTAATACGTAGGGTGCTAGCGTTATCCGGATTTACTGGGCGTAAAGGGTGCGTAGGTGGTCTTTCAAGTCGGTGGTTAAAGGCTACGGCTCAACCGTATTAAGCCGCCGAAACTGGAAGACTTGAGTGCAGGAGAGGAAAGTGGAATTCTCAGTGTAGCGGTGAAATGCGTAGATATTGAGAAGAACACCAGTAGCGAAGGCGGCTTTCTGGACTGTAACTGACACTGAGGCACGAAAGCGTGGGTAGCAAACAGG
+
GGGGGGGGGGGGGGGGGGGGGGGGGGGGGGGGGGGGGGGGGGGGGGGGGGGGGGGGGGGGGGGGGGGGGGGGGGGGGGGGGGGGGGGGGGGGGGGGGGGGFGGGGGGGGGGGGGGGGGGGGGGGGGGGGGGGGGGGGGGGGGGGGGGGGGGGGGGCGFEGGGG9FGGGGGG#GGGGGGGGGGGGGGGGGGGGGGEGGGGGGGGGGGGGGFFGFGFGFGFGFFEFFFFFGGFGFGFFFFGGFGGGGFFGGGFFFFGGFGGGGGGGGGFGFGGGGGGGGGGGGGGGGGGGGFGGGGGGGGGGGGEGGGGGGGGGGGGGGGGGGGGGGFAGGGGGGGGFGGGGGGGGGGGGGGGGGGGGGGGGGGGGGGGGGGGGGGGGGGGGGGGGGGGGGGGGGGGGGGGGGGG
@EGRNA4_238
TGGGGAATATTGCACAATGGGGGAAACCCTGATGCAGCAACGCCGCGTGAGTGAAGAAGGTCTTCGGATTGTAAAGCTCTGTCTTCAGGGACGATAATGACGGTATCTGAGGAGGAAGCCACGGCTAACTACGTGCCAGCAGCCGCGGTAATACGTAGGTGGCAAGCGTTGTCCGGAATTATTGGGCGTAAAGGGTGCGTAGGCGGACTTTTAAGGGAGATGTGAAATTCCAGGGCTCAACTCTGGCGCTGCATTTCAAACTGGAAGTCTAGAGTGCAGGAGAGGAAAGCGGAATTCCTAGTGTAGCGGTGAAATGCGTAGAGATTAGGAAGAACACCAGTGGCGAAGGCGGCTATCTGTACTGTAACTGACGCTGAGGCACGAAAGCATGGGGAGCAAACAGG
+
GGGGGEEGGDGGGAFFGDGGGGGGGGGGG@FFGGGGGGCFGGEDGGGGGGDGFEFG9,,CC<EEF?:+B=EFFFGF9FFFGFC9?FFFDF7AFC@EFGAFD:+BF+:BDFFGFGGCFGGGGGGGGE7,@>F7858>*@FFFGGFCB:FC7CFF;C9<8:FCC@F9CF@CC83+2B8*=58;<EFFF>CEEE#9C#G5EGE::#<:8<=#9#EEFG#5=@20<=A=<B;7:#9?C?DC<;=FFFFCF?88==>FF?=C6#98DFFCFDDD9=6+:6+@8?8;DC=8D8E>DE=8CGFBCE@E9FB6+CEC4FE7@E7@9GCFECFE=FEA9AGCE8C8E8EC@EGGFF=@7,,<E,FA9,,EFFGGGFFCBF@,8CDFF7CF:C,FFC;,<EGFFEDFD@@<E<9
@EGRNA4_239
TGGGGAATTTTGGACAATGGACGGAAGTCTGATCCAGCGACGCCGCGTGAAGGAAGAAGTCCTTCGGGATGTAAACTTCTGAACTTATCGAATAAAGACAACTGGGGACAGTTGGATGAAGGTAGATAAAGAAAAGCCCCGGCTAACTACGTGCCAGCAGCCGCGGTAAGACGTAGGGGGCGAGCGTTGCCCGGAATTACTGGGCGTAAAGGGGGCGTAGGCGGTCAAATAAGTCAGATGTGAAATACTACTGCTCAACGGTAGAAATGCGTTTGAAACTGTAAGACTTGAGGGTACCAAAGGTAGACGGAATTACCTGAGTAGGGGTGAAATCCGTAGATACAGGTAAGAACGCCAGTGGGGAAGCCGGTCTACTGGGGTAACCCTGACGCTGAGGCCCGAAAGCTAGGGGAGCGAACCGG
+
CFGGGGDGGGGGGGDFGGGGGGGEGEFGFFGGGGGGGGCFFEGGGGGGGGGGGGGGDGGGGGGGGGGGGGGGGGFGGGGGGGGGGFFGGGGGGGGGGGGGGGCEAFGGGGGDEGGGGG<BFGDFGGGFGCG<EDFGGGFGGGGGGGGGGGDFGGGGGGGGGGGCEGGG:?CFGGGGGDGGGGGGGGGGGGGGGDECFGFGFFFGGGEDGFGGDGEDDDEFD@CC:EECFFC@FEF?BECFEFEFEFFFGFGFFFFFGBFFFFGGF?EFGFGFGGGGFFC9FGFGGGGF?GGCFGGGFFGFGF?CGGGGCFGEFGFGGGGGFD+CCGGGGGGGEEGGGDFGDGGGGGGGGGEGGGGGGGGGGGGF7DGGGGFFGGGGGGGGGGDDGGECCGGGGGGGGCCGGGFGGGFFFFEG@GGGGGGGGF
@EGRNA4_240
TGGGGAATATTGCACAATGGAGGAAACTCTGATGCAGCGACGCCGCGTGAGCGATGAAGGTTTTCGGATCGTAAAGCTCTGTCCTAAGGGAAGATAATGACGGTACCTTAGGAGGAAGCCCCGGCTAACTACGTGCCAGCAGCCGCGGTAATACGTAGGGGGCGAGCGTTGTCCGGAATTATTGGGCGTAAAGGGTGCGTAGGCGGCCTTGTAAGTCAGATGTGAAAGATCACGGCTTAACTGTGGTAAGCATTTGAAACTGCAGGGCTTGAGTACAGGAGAGGAGAGTGGAATTCCTAGTGTAGCGGTGAAATGCGTAGATATTAGGAGGAATACCAGTGGCGAAGGCGACTCTCTGGACTGTAACTGACGCTGAGGCACGAAAGCGTGGGGAGCAAACAGG
+
GGGGGFGGGGGGGGGGGGGGGGGGGGGGGGGGGGGGGGGGGGGGGGGGGGGGGGGGGGGGGGGGGGGGDGGGGGGGGGGGGGGGGGGGGGGGGGGGGGGGGGEFFGFFGGCGGGGGGGGGGGGGGEGGGGGGGGGGGGGGGGG>FEGGEGGGGGGGFGGGEGEGGGGGGGDEGGGGGGGG?FFFFGGGECEGGGGCFFFFED=FGGDEFCF?FGGFFGFGF?FFFEDFGFDFFFGFGGFCGFDCGGGFFFGGGGGGGFGGDFFDBFE6FGGFGGDGEGGFFFGGGGGGGGGGFDGGGEACFFDGGEDFEGGGGDGGGFE;GGGFGGGGGGGFCGGGGGFGCGGGGGGGGGGGFGGGGGGGGGGGGGGGGGGGGGFFGGGGGFGGGGGFEGGGGGGGGGGGGGG
@EGRNA4_241
TGGGGAATTTTGGACAATGGACGGAAGTCTGATCCAGCGACGCCGCGTGAAGGAAGAAGTCCTTCGGGATGTAAACTTCTGAACTTATCGAATAAAGACAACTGGGGACAGTTGGATGAAGGTAGATAAAGAAAAGCCCCGGCTAACTCCGTGCCAGCAGCCGCGGTAATACGGAGGGTGCGAGCGTTAATCGGAATTACTGGGCGTAAAGCGTGCGCAGGCGGTTTGTTAAGCGAGATGTGAAAGCCCCGGGCTCAACCTGGGAACCGCATTTCGAACTGGCAAACTAGAGTCTTGTAGAGGGGGGTAGAATTCCAGGTGTAGCGGTGAAATGCGTAGAGATCTGGAGGAATACCGGTGGCGAAGGCGGCCCCCTGGACAAAGACTGACGCTCAGGCCCGAAAGCTAGGGGAGCGAACCGG
+
CFFGGGDGAFGGGGGFGGGGGGGGGGGFGGGFGGGFGGGCGGGGGGGGGGGGDFGGGGFEGGGGGGD:@@GGGGGGGGGGFEFGGFGGGGGGFGGFFGGGGGGGGGGGFGDECFGGFGGGGGFGGGCGGGGGGGFCGGCCFGGGGFGCCG7DCEFGGGGGGGGGGGGDEGFEGGGGCGGGGG#:EGBEG6CGGGEE#FFG?FGFGGGGCFGFGBEDEGFGDFFG:@>BFFFFFFFFFFFBFF96>DEFFFFC;EFFFGF<CGFFDCF?FGGEFGEGGE8CFGC@E:CCGFFGGDFGGGGGGDDGGFGGCFGGGFCGDGGFGECB7GGCE,:GGDGFFFFFGFDFGGGGGGGGGGGGGGGGGGFGGGGF::EF:GGFFGGGCGGGGGGGFEGGGFDGC@CEGFDFE@D<EFFGEGGGEEGGGG
@EGRNA4_242
TGGGGAATATTGCACAATGGACGCAAGTCTGATGCAGCGACGCCGCGTGGGGGATGAAGGCTTTCGGGTTGTAAACTCCTTTCAGTACAGAAGAAGCATTTTTTGTGACGGTATGTGCAGAAGAAGCGCCGGCTAACTACGTGCCAGCAGCCGCGGTAATACGTAGGGCGCGAGCGTTGTCCGGAATTATTGGGCGTAAAGAGCTCGTAGGCGGTTTGTTGCGCCTGCTGTGAAAGACCGGGGCTTAACTTCGGGGTTGCAGTGGGTACGGGCAGACTAGAGTGTGGTAGGGGTAATTGGAATTCCTGGTGTAGCGGTGGAATGCGCAGATATCAGGAGGAACACCGATGGCGAAGGCGGGTTACTGGGCCATTACTGACGCTGAGGAGCGTAAGCGTGGGTAGCGAACAGG
+
GGGGGGGGFGGGGGGGGGGGGGEGGGGGGGGGGGGGGGGGGGGGGGGGGGGGGGGGGGGGGGGGGGGGGGGGGGGGGGGGGGGGGGGGGGGGGGGGGGGGGGGFGGGFGGGGGGGGGGGGGGGGGGGDGGGGGGGGGGGGGGFGGGGGGGGGGGGGGGGGGGGGGGGGGG#GGGGGGGGGGGGGCEGFGGG9F#;EGCFGFGGGGGGGCCGGGGGGFGGGGG9CGGGGGGGGGGGGGGGGGC>GGFFGGGFFGGFGGGGGGGGGGGBEDGGGGFGGGGD86GGGGGGEGGFGGGGGDGGGGF?GGGGGGEGDGGGGGGGGGGGGGGGGGGGGGGGGGGGGGGGGGGGGGGGGGGGGF@:GGGGGGGGGGGGGGGGGGGGGGGGGGGGGGFC,GGGGF9GGGGGGGGGGGGGG
@EGRNA4_243
TGGGGAATATTGCGCAATGGGGGAAACCCTGACGCAGCAACGCCGCGTGAGTGATGAAGGTTTTCGGATCGTAAAACTCTGTCTTTGGGGACGATAATGACGGTACCCAAGGAGGAAGCCACGGCTAACTACGTGCCAGCAGCCGCGGTAATACGTAGGTGGCAAGCGTTGTCCGGATTTACTGGGCGTAAAGAGTATGTAGGTGGGCATTTAAGTCAGATGTGAAATTCCCGGGCTTAACCTGGGAGCTGCATTTGATACTGGGTGTCTAGAGTGCAGGAGAGGAAAGTGGAATTCCTAGTGTAGCGGTGAAATGCGTAGAGATTAGGAAGAACACCAGTGGCGAAGGCGACTTTCTGGACTGTAACTGACACTGAGATACGAAAGCGTGGGTAGCAAACAGG
+
GGGGGGGGGGGGGGGGGGGGGGGGGGGGGGGGGGGGGGGGGGGGGGGGGGGGGGGGGGGGEGGGGGGGGGGGGGGGGGGGGGGGGGGGGGGGGGGGGGGGGGGGGGGGGGGGGGGGGGGGGGGGGGGGGGGGGFFGGGGGGGGGGGGGEGGGGGGFFGGGGGGGGGGGGCEGGGGGGGGGGGGGGFGGGGGGGGFGGEDGGGGGGGGGGGFGGGGFGGGFFFGFGFGFGFGFGFGFGGGGGGFGGFFGFGGGGGFGGGGGGGGGGGGGFGGGGFGGGGGGGGGGGGGFGGGGGGGGGGFCGGGGGGGGGGGGGGGGGGGGGGGGGGGGGGGGGGGGGGGGGGGFGGGGGGGGGGGGGGGGGGGGGGGGGGGGGGGGGGGGGGGGGGGGGGGGGGGGGGGGGGGG
@EGRNA4_244
TGGGGAATATTGCACAATGGACGCAAGTCTGATGCAGCGACGCCGCGTGGGGGATGAAGGCTTTCGGGTTGTAAACTCCTTTCAGTACAGAAGAAGCATTTTTTGTGACGGTATGTGCAGAAGAAGCGCCGGCTAACTACGTGCCAGCAGCCGCGGTAAGACGTAGGGGGCGAGCGTTGCCCGGAATTACTGGGCGTAAAGGGGGCGTAGGCGGTCAAATAAGTCAGATGTGAAATACTACTGCTCAACGGTAGAAATGCGTTTGAAACTGTAAGACTTGAGGGTACCGAAGGTAGACGGAATTACCTGAGTAGGGGTGAAATCCGTAGATGCAGGTAAGAACGCCAGTGGGGAAGCCGGTCTACTGTGGTAACCCTGACGCTGAGGCCCGAAAGCTAGGGGAGCGAACCGG
+
GGGGGGGGGGGGGGGGGGGGGGGGGGGGGGGGGGGGGGGGGGGGGGGFGGGGGGGGGGGGGGGGGGEGGGGGGGGGGGGGGGGGGFGGGGGGGGGGGGGGGGGGGGGGGGG>FGGGGGGGGGGGGGGGGGGGGGGGGGGGGF@FGGGGGGGGGGGG#?CFGGGFCFEGGGGGG#GGCEG8F#EGDFFFGGFFGGFEEDDFFGEEGEECEGGGDEE<CFGFGFFFFCBEFCEFFGFFCFGFAF@B477CEDGGGGGGGGGGGGGGFEGGGGGGGGGGGGGGGGFCD@63)DDFGGGGGGGGGGFGGGGGGGGGGGGGGGGGGGGGGGGGFE6,7AGGGGGGGGGGGGGGGGGGGGGGGGGGFGGGFFBEGGGGGGGGGGGEFFFECEFGGGGGDGGDGGGGGGGGGGGGGGGG
@EGRNA4_245
TGGGGAATTCTGGACAATGGACGGAAGTCTGATCCAGCGACGCCGCGTGAAGGAAGAAGTCCTTCGGGATGTAAACTTCTGAACTTATCGAATAAATACAACTGGGGACAGTTGGATGAAGGTAGATAAAGAAAAGCCCCGGCTAACTACGTGCCAGCAGCCGCGGTAAGACGTAGGGGGCGAGCGTTGCCCGGAATTACTGGGCGTAAAGGGGGCGTAGGCGGTCAAATAAGTCAGATGTGAAATACTACTGCTCAACGGTAGAAATGCGTTTGAAACTGTAAGACTTGAGGGTACCAAAGGTAGACGGAATTACCTGAGTAGGGGTGAAATCCGTAGATACAGGTAAGAACGACAGTGGGGAAGCCGGTCTACTGGGGTAACCCTGACGCTGAGGCCCGAAAGCTAGGGGAGCGAACCGG
+
FFGGGCECG,CFGGGFFGGGGGDE@FG9ECFGGGGCGGGGGGGGDGGGGGGGGGGGGGGGGGGGGGGGGGGGGGGGGGGGGCGGGGGGGGGGGGGG-EFGGGGGGEG@EFGGDFGGG,3FFGGDFGGFFFGGGGGGG7FGGGEDGGGGGGGGGGEG?FFGEFGG8EEGEFFGGGGF>CGGG#GGE=EEDE9CE-#<F#FCGGGGGGGC35:@DEGDE<2=9CBDGEF#EC:CFF#FGFG<F>AFAAFFFFFFFFF<DFGE<CGF=FGDC6FCFGGGFCGGE=:GFC?DGF?6GGFFDAA=DGGGGGEGFGECGGGGEFE9GGGGGDFGGGFCEDGGGF9CGFGF=FGFFEFFB?<FC@8GGGGEGFCGGGGDFFCCGGGGEFEDGGDDGFGGGGGGCE@6<GFGGGFGGFCFGGEGGFGGFF
@EGRNA4_246
TGGGGAATATTGCACAATGGGGGAAACCCTGATGCAGCCATGCCGCGTGTGTGAAGAAGGCCTTCGGGTTGTAAAGCACTTTCAGCGAGGAGGAAAGGGTGTAAGTTAATACCTTACATCTGTGACGTTACTCGCAGAAGAAGCACCGGCTAACTCCGTGCCAGCAGCCGCGGTAATACGGAGGGTGCGAGCGTTAATCGGAATTACTGGGCGTAAAGCGTGCGCAGGCGGTTTGTTAAGCGAGATGTGAAAGCCCCGGGCTCAACCTGGGAACCGCATTTCGAACTGGCAAACTAGAGTCTTGTAGAGGGGGGTAGAATTCCAGGTGTAGCGGTGAAATGCGTAGAGATCTGGAGGAATACCGGTGGCGAAGGCGGCCCCCTGGACAAAGACTGACGCTCAGGCACGTAAGCGTGGGGAGCAAACAGG
+
GGGGGGGGGGGGGGGGGGGGGGGGGGGGGGGGGGGGGGGGGGGGGGGGGGGGGGGGGGGGGGGGGGGGGGGGGGGGGGGGGGGGGGGGGGGGGGGGGGGGGGGDGGGGGGGGGGGGGGGGGGGGGGGGGGGGGGGGGGGGGGGGGGGGGGGGGGGGGGGFGGGGGGGGGGGGGGGGGGGGGGGGGGGGGEGEG#?;?CFDGGGGGGGGGGGGGFGGFGGGGG#:CFGGGGGGGGGGGGGGFDFGGFFFFFFFFFGFGFFF#FGGGGGGGGGGGGGGFGGGGGGFGFGGGGGGGGDGGGGCGGGGGFGGGGGGGGGGGGGGGGGGGGGGGGGGGGGGGGGGGGGGGGGGGGGGGGFGGGGGGGGGGGGGGGGGGGF7GGGGGGGGGGGGGGGGGGGGGGGGGGGGGGFE,GGGGGFGGGGGGGGGGGGGG
@EGRNA4_247
TGGGGAATTTTGGACAATGGACGGAAGTCTGATCCAGCGACGCCGCGTGAAGGAAGAAGTCCTTCGGGATGTAAACTTCTGAACTTATCGAATAAAGACAACTGGGGACAGTTGGATGAAGGTAGATAAAGAAAAGCCCCGGCTAACTACGTGCCAGCAGCCGCGGTAAGACGTAGGGGGCGAGCGTTGCCCGGAATTACTGGGCGTAAAGGGGGCGTAGGCGGTCAAATAAGTCAGATGTGAAATACTACTGCTCAACGGTAGAAATGCGTTTGAAACTGTAAGACTTGAGGGTACCAAAGGTAGACGGAATTACCTGAGTAGGGGTGAAATCCGTAGATACAGGTAAGAACGCCAGTGGGGAAGCCGGTCTACTGGGGTAACCCTGACGCTGAGGCCCGAAAGCTAGGGGAGCGAACCGG
+
GGGGGGGGGGGGGGGGGGGGGGGGGGGGGGGGGGGGGGGGGGGGGGGGGGGGGGGGGGGGGGGGGGGGFFGGGGGGGGGGGGGGGGGGGGGG<DGGGGGGGGGGGGGEGGGGGGGGFGGGFGGGGGGGGGGGGGGGGGGGGGGGGGGGGGGGGGGGGGGGGGGGGGGGGGGGG?EGFGGGGGGGGGGGGGGCGGEDFDCCGGGGGGGGGGFFGGFFDFFDBFEFCFF?EFFFF?EE@EEF=FFFFGFFFCA=GFFFGGDADBGGFGGGGGGGGFFFGGGGGGGGGGGCGECCGGDFGGGGGGGFGGGGGGGGGGGGGCGGGGGGGGGGGGGDGGGGGGGGGGGGGGFGGGGGGGGGGGGGGFGGGGFGGGGGGGGGGGGGGGGGGGGGGGGGGGGGGGGGGGGGGGGGGGGGGGGGGGGGGG
@EGRNA4_248
TGGGGAATTTTGGACAATGGACGGAAGTCTGATCCAGCGACGCCGCGTGAAGGAAGAAGTCCTTCGGGATGTAAACTTCTGAACTTATCGAATAAAGACAACTGGGGACAGTTGGATGAAGGTAGATAAAGAAAAGCCCCGGCTAACTACGTGCCAGCAGCCGCGGTAAGACGTAGGGGGCGAGCGTTGCCCGGAATTACTGGGCGTAAAGGGGGCGTAGGCGGTCAAATAAGTCAGATGTGAAATACTACTGCTCAACGGTAGAAATGCGTTTGAAACTGTAAGACTTGAGGGTACCAAAGGTAGACGGAATTACCTGAGTAGGGGTGAAATCCGTAGATACAGGTAAGAACGCCAGTGGGGAAGCCGGTCTACTGGGGTAACCCTGACGCTGAGGCCCGAAAGCTAGGGGAGCGAACCGG
+
GGGGGGGGGGGGGGGGGGGGGGGGGGGGGGGGGGGGGGGGGGGGGGGGGGGGGGGGGGGGGGGGGGGDGEGGGGGGGGGGGGGGGGGGGGGGGGGGGGGGGGGGGGGGGFGFGGGFGGGCGGF,@FDFFGGGGGGCGCGGGDGG>FGGGGGGGGGGGGGGGDGGGGGGGGGGGFFFEGGDGG#C###EG#FGCD#C#GF#>BBF#D#GDFFDDGGGEFGGFFGFDGEF9BF</.9=FFFF##FFFFF#FFFFF#FFD#<DFDAFFGFGGDGFGGGGFFFE;:GFD:GGGGGFGGFFDFFGGFDFGGGGGGGFFGGGFGGDGFGGGGGGGGGGGGGGFGGGGGGGGF9F@+GGGGGGGGGGGGGGGGGGGGGFGGGGGGGGGGGGGGGGGGGGGGGGGGGGGGGGGGDGEDGGGGGGGGGGGG
@EGRNA4_249
TGGGGAATATTGCGCAATGGGGGAAACCCTGACGCAGCAACGTCGCGTGAGTGATGAAGGTTTTCGGATCGTAAAACTCTGTTATTTGGGACGATAATGACGGTACCAAATGAGGAAGCCACGGCTAACTACGTGCCAGCAGCCGCGGTAATACGTAGGTGGCAAACGTTGTCCGGATTTACTGGGCGTAAAGGGTGCGTAGGTGGACGCTTAAGTCAGATGTGAAATACCCGAGCTTAACTTGGGAGTTGCATTTGAAACTGGGCGTCTAGAGTACAGGAGAGGAAAGCGGAATTCCTAGTGTAGCGGTGAAATGCGTAGAGATTAGGAACAACACCAGTAGCGAAGGCGGCTTTCTGGACTGTAACTGACACTGAGGCACGAAAGCGTGGGGAGCAAACAGG
+
GGGGGGGGGGGGGGGGGGGGGGGGGGGGGGGGGGGGGGGGGGGGGGGFGGGGGGFGGGGGGGGGGGGGGGGGGGGGGGGGGGGGGGGGGGGGGGGGGGGGGGEGFGFGGGGGGGGGGGGGGGG8@:FGGGFEGGGGGGGGGGGGGGGGGGGGGGGF#GGGGGGGGGGGGGGGFGGGGG9FGGGG6?CEEGGGGGGFGGGEGGFGGFGGGGFEGGFGFGFGGGFGFFGFGGGGA7GFGFGGGGGFGGGGGGGGGFFFGGFFGGGGGGGGGGFGGGGGGFDGGGGGGGGGGGGGGGGGGGF=GGGGGGGGGGGGGGGGGGF;GGGGGFGGFA@,@GGGGGGGGGGGGGGGGGGGGGGGGGGGGGGGGGGGGGGGFGGF9GGGGGGGGGGGGFF<FGGGDGGGGGGG
@EGRNA4_250
TGGGGAATTTTGGACAATGGACGGAAGTCTGATCCAGCGACGCCGCGTGAAGGAAGAAGTCCTTCGGGATGTAAACTTCTGAACTTATCGAAAAAAGACAACTGGGGACAGTTGGATGAAGGTAGATAAAGAAAAGCCCCGGCTAACTACGTGCCAGCAGCCGCGGTAAGACGTAGGGGGCGAGCGTTGCCCGGAATTACTGGGCGTAAAGGGGGCGTAGGCGGTCAAATAAGTCAGATGTGAAATACTACTGCTCAACGGTAGAAATGCGTTTGAAACTGTAAGACTTGAGGGTACCAAAGGTAGACGGAATTACCTGAGTAGGGGTGAAATCCGTAGATACAGGTATGAACGCCAGTGGGGAAGCCGGTCTACTGGGGTAACCCTGACGCTGAGGCCAGAAAGCTAGGGGAGCGAACCGG
+
<FGEC;;FF,CE@@F<F<@F@8::6,7CFFEFGCF<,,6FEG7>=FFF@:,<E<FFGFGGFGGGGF+B@FCBE@@FFFDF,F<FF9<FG@=4+4?CFGGGGG83,BFCE7FF9F@@FG,,:5@<B,8EGFCFCB7:,@*>*3<CECFGGFDCB7@F@EGGG@C7:88EG99CEF8CF#?:FE8>CEEEE8FC8=>):#FGFG+5;?76*3>C<./?@:25CFGG1#@4984<=97@FCGFGB?@#74<B@;==F??DEF@DFFC7GDD?;3C@=52?=FDD=8CB=6286+08DD?@=9=8==+?GGF=6@;=EC,,@,9FD=8,GDGFEC+8GGGGFE@;@9,<C,6,C=@4=,?,=<<B5<@+EFCCGGGFDEFDGFEFCC@C,,FCC9,<FAEEE6,DGF@@,FEB<86,@7C@F::FE
@EGRNA4_251
TGGGGAATATTGCACAATGGAGGAAACTCTGATGCAGCGACGCCGCGTGAGCGATGAAGGTTTTCGGATCGTAAAGCTCTGTCCTAAGGGAAGATAATGACGGTACCTTAGGAGGAAGCCCCGGCTAACTACGTGCCAGCAGCCGCGGTAATACGTAGGGGGCGAGCGTTGTCCGGAATTATTGGGCGTAAAGGGTGCGTAGGCGGCCTTGTAAGTCAGATGTGAAAGATCACGGCTTAACTGTGGTAAGCATTTGAAACTGCAGGGCTTGAGTACAGGAGAGGAGAGTGGAATTCCTAGTGTAGCGGTGAAATGCGTAGATATTAGGAGGAATACCAGTGGCGAAGGCGACTCTCTGGACTGTAACTGACGCTGAGGCACGAAAGCGTGGGGAGCAAACAGG
+
GGGGGGGGGGGGGGGGGGGGGGGGGGGGGGGGGGGGGGGGGGGGGGGGGGGGGGGGGGGGGGGGGGGGGGGGGGGGGGGGGGGGGGGGGGGGGGGGGGGGGGGGGGGGGGGGGGGGGGGGGGGGGGGGGGGGGGGGGGGGGGGGGGGG#GGGGGGGGGGGGGGGGGGGGGGGGGGGEGGGGGGGGGGGGGGGGGFGGGGGGGGGGGGGGGGGGGGGFGGFGGFFFGGGGGGFFGGGFGGFGFGGGGGFFFFGFGGGGGGGGGGGGGGGGGGGFEGFGGGGGGGGGGFGGGGFGFGGGGGGFC7GGGGGGGGGGEGGGGGGGGGGGGGGGFGGGGGGGGGGGGGGGGGGGGGGGGCGGGGGGGGGGGGGGGGGGGGGGGGGGGGGGGGGGGGGGGGGGGGGGGG
@EGRNA4_252
TGGGGAATATTGCACAATGGACGCAAGTCTGATGCAGCGACGCCGCGTGGGGGATGAAGGCTTTCGGGTTGTAAACTCCTTTCAGTACAGAAGAAGCATTTTTTGTGACGGTATGTGCAGAAGAAGCGCCGACTAACTACGTGCCAGCAGCCGCGGTAATACGTAGGGCGCGAGCGTTGTCCGGAATGATTGGGCGTAAAGAGCTCGTAGGCGGTTTGTTGCGCCTGCTGTGAAAGACCGGGGCTTAACTTCGGGGTTGCAGTGGGTACGGGCAGACTAGAGTGTGGTAGGGGTAATTGGAATTCCTGGTGTAGCGGTGGAATGCGCAGATATCAGGAGGAACACCGATGGCGAAGGCAGGTTACTGGGCCATTACTGACGCTGAGGAGCGAAAGCGGGGGTAGCGAACAGG
+
GGGGGGGGGGFGGGGGGGGGGGGGGGEFG9FFGGGGCFCFGGGGC:FFEGGGGGDGGGEFGG,??FDGGGG=DGDFGGGGEF<FFGGGGGCFGGGGFFGBBFGEFG>=FECFGGGGGGGFGGC@EFDFGCF7>*>BEE@EFFGGGGG#GG#GGC<BFF#GCG##94CEGE#EGGGG#ACE6AEG2CF#<CFFFFGCC5CF##FFF#G*;<747?>:#5E;C#;<@;>829CA>CA>C?4G>99GFFGGGGF>GGFC;7;99CFFGGGGCDGF=E9,9D+E6=+GGFE8ED8DAGE,GEFF8DDGGGEA,EGECECE9,E;?:=7CGFGFACGGGF?F?EEGFGGGGGDGEGGGGGFCFGEFA?EGFC@GGGGGGGGDGGGGFFDGGGEGGGGGGCF@,FFGEGGFCFFFFCF
@EGRNA4_253
TGGGGAATATTGCGCAATGGAGGAAACTCTGACGCAGCAACGCCGCGTGAGTGATGAAGGTCTTCGGATTGTAAAGCTCTGTCTTATGGGAAGATAATGACGGTACCATAGGAGGAAGCCACGGCTAACTACGTGCCAGCAGCCGCGGTAATACGTAGGTGGCAAGCGTTGTCCGGATTTACTGGGCGTAAAGGATGCGTAGGCGGATATTTAAGTGATGTGTGAAATACCCGAGCTCAACTTGGGTGCTGCATGTCAAACTGGATATCTAGAGTGCAGGCGAGGAAAGCGGAATTCCTAGTGTAGCGGTGAAATGCGTAGAGATTAGGAAGAACACCAGTGGCGAAGGCGGCTTTCTGCACTGTAACTGACGCTGAGGCATGAAAGCGTGGGGAGCAAACAGG
+
GGGGGGGGGGGGGGGGGGGGGGGGGGGGGGGGGGGGFFFGGGGGGGGGGGGGGGGGGGGGGGGGGGGGGGGGGGGGGGGGGGGGGGGGGGDGGGGGGGGGGGGGGGGGGGGGGGGGGGGGGGGGGGGGGGGGGGGGGGGGGFGGGGGGGGGGGGGG#4FFGG#GGGGG#EGGGGGGGGGGGGGGGGGGGGGFFG=CFGGGGGGGGGGGGGFGGFGGGGGGGGGGGGGGGG:GGGGFGFFFEDFGGGBGFFFFFGGFFFFGFGGGGGGGGGGGFGGGFD@:)EGGGGGGGGGGGGGGGGGGGGGGGGGGGGGGGGGECGFGFC?<GGGGGGGGGGGGGGGGGGGGGFEGGGGGGGGFGF@,GGGGGGGGGGGEGGGGGGGGGGGGGGGGF8GGGGGGGGGGGGGG
@EGRNA4_254
TGGGGAATATTGCGCAATGGGGGAAACCCTGACGCAGCAACGCCGCGTGGGTGATGAAGGTTTTCGGATCGTAAAACCCTGTTTTCTGGGACGATAATGACGGTACCAGATGAGGAAGCCACGGCTAACTACGTGCCAGCAGCCGCGGTAATACGTAGGTGGCAAGCGTTGTCCGGATTTACTGGGCGTAAAGGGTGCGTAGGCGGATGCTTAAGTGAGATGTGAAATACCTAAGCTTAACTTAGGGGCTGCATTTCAAACTGGGCATCTAGAGTACAGGAGAGGGAAACGGAATTCCTAGTGTAGCGGTGAAATGCGTAGAGATTAGGAAGAACACCAGTGGCGAAGGCGGCTTTCTGGACTGTAACTGACGCTGAGGCACGAAAGCGTGGGTAGCAAACAGG
+
GGGGGGGGGGGGGGGGGGGGGGGGGGGGGGGGGGGGGGGGGGGGGGGFGGGFGGGGGGGGFFGGGGGGGGGGGGGGGGGGGGGGGGGGGGGGGGGGGGGGGGGGGGGGGGGGGGGGGGGGGGGGGGGGGGG,>FCFGGGGGGGGGGGGGGGGGGGFFGGGGGGGGGGGGGGGGGGGGGGGGGGGGGGGEFEFGGGGGGGFFGGGGGGGGGFGGGGGGGGGFGGGGFFG=@GFGFGGFGFGFGGFGGGGFGGGGFGGGGGGGGFFGGGGGGGGGGGGGGGGGGGGGGGGGGGGGGGGGGGGGGE6GDGGGGGGGGGGGGGGGGGGGGGGGGGGGGGGGGGGGGGGGGGGGGGGGGGGGGGGGGGGGGGGGGGGGGGGGGGGGGGGGGGGGFGGGGGGGGGGGGGG
@EGRNA4_255
TGGGGAATTTTGGACAATGGACGGAAGTCTGATCCAGCGACGCCGCGTGAAGGAAGAAGTCCTTCGGGATGTAAACTTCTGAACTTATCGAATAAAGACAAATGGGGACAGTTGGATGAAGGTAGATAAAGAAAAGCCCCGGCTAACTACGTGCCAGCAGCCGCGGTAAGACGTAGGGGGCGAGCGTTGCCCGGAATTACTGGGCGTAAAGGGGGCGTAGGCGGTCAAATAACTCAGATGTGAAATACTACTGCTCAACGGTAGAAATGCGTTTGCAACTGTAAGACTTGAGGGTACCAAAGGTAGACGGAATTACCTGAGTAGGGGTGAAATCCGTAGATACAGGTAAGAACGCCAGTGGGGAAGCCGGTCTACTGGGGTAACCCTGACGCTGAGGCCCGAAAGCTAGGGGAGCGAACCGG
+
@FGGGEF8<FGGGGFDC@F@FC@FC@CCF9FGECFFGFFFFF@@CFGFGFGGGFGE<?EGCFF9,BFFC>FFCCEFFG9FFGGFGABF9BBFFFEAFG<>B,:CFGGECFFF:F=@<>FBFFD86C,CFGGFBFFG,8DFEECECC>BFGGGGB*DD*DDF,=:CEG>:C<:C*BCEDCE*:*924<;C;9C#GEE=F?:FFGFGG#9DB>FCDGCD5<D#FDB>*<F<69.#:9A9A@6AEBFFFFACFC:945C6#07GFEB2GGD>C:ADF=3E=6FD=@=,,=@6+6?9=9=GGGFGGFGCD=FGFFFDGFF?EA,FF=@DBA@AGCCCEFFFCEFEE?9,<@E8@6?@8FF8@F<<<=4+7EF8CCGFFFGFFFFFAECFCGC@FGFC6,CF:FCC9<F<GFCCC7<CEGEFFGC,G
@EGRNA4_256
TGGGGAATTTTGGACAATGGACGGAAGTCTGATCCAGCGACGCCGCGTGAAGGAAGAAGTCCTTCGGGATGTAAACTTCTGAACTTATCGAATAAAGACAACTGGGGACAGTTGGATGAAGGTAGATAAAGAAAAGCCCCGGCTAACTACGTGCCATCAGCCGCGGTAAGACGTAGGGGGCGAGCGTTGCCCGGAATTACTGGGCGTAAAGGGGGCGTAGGCGGTCAAATAAGTCAGATGTGAAATACTACTGCTCAACGGTAGAAATGCGTTTGAAACTGTAAGACTTGAGGGTACCTAAGGTAGACGGAATTACCTGAGTAGGGGTGAAATCCGTAGATTCAGGTAAGAACGCCAGTGGGGAAGCCGGTCTACTGAGGTAACCCTGACGCTGAGGCCCGAAAGCTAGGGGAGCGAACCGG
+
GGGGGGGGGGGGGGGGGGGGGGGGGGGGGGGGGGGGGGGGGGGGGGGGGGGGGGGGGGGGGGGGGGGGGGGGGGGGGGGGGGGGGGGGGGGGGGGGGGGGGGGGGGGGGGGGGGGGGGGGGGGGGGGGGGGGGGGGGGGGGGGGGGGGGGGGGGGG,?FG#GGGGGGGFGGGGGGGGGGGDGGGGGGGGGGGGGGGGGGGGGGGGGEG;FFGGGGDGGGGGGGGGGEGFGFGGGGFGFGFCFFFFGFFFFFFDFFFGGGGGGGFGGGFDEE7EGGGGGFGGGGGGGGGGGGGFGFB63*DGGGGGGGGGGGGGGGFGGGGGGGGGGGGGGGGGGGGFGFE=,GGGGGGGGGGGGGGGGGGGGGGEFCGGGGGFFFEC,GGGGGGGGGGGGGGGGGGGGGGGGGGGFGGGGGGGGGGGGGGGG
@EGRNA4_257
TGGGGAATTTTGGACAATGGACGGAAGTCTGATCCAGCGACGCCGCGTGAAGGAAGAAGTCCTTCGGGATGTAAACTTCTGAACTTATCGAATAAAGACAACTGGGGACAGTTGGATGAAGGTAGATAAAGAAAAGCCCCGGCTAACTACGTGCCAGCAGCCGCGGTAAGACGTAGGGGGCGAGCGTTGCCCGGAATTACTGGGCGTAAAGGGGGCGTAGGCGGTCAAATAAGTCAGATGTGAAATACTACTGCTCAACGGTAGAAATGCGTTTGAAACTGTAAGACTTGAGGGTACCGAAGGTAGACGGAATTACCTGAGTAGGGGTGAAATCCGTAGATACAGGTAAGAACGCCAGTGGGGAAGCCGGTCTACTGGGGTAACCCTGACGCTGAGGCCCGAAAGCTAGGGGAGCGAACCGG
+
GGGGGGGG;EFGGGGGGGGGGGGGGGGGGGGGGGGGGGGGGGGGGGGGGGGGGGGGGGGGGGGGGGGGGGGGGGGGGGGGGGGGGGGGGGGGGGGGGGGGGGGGGGGGGGGFGGGGGGFFGGGGGGGGGGGGGGGGGGGGGGGGGGGGGGGGGGGGGGGGG#GGGGGGGGGGGFGGGGGGGGGGGGGGGGGGGGGGGGGGGGFGGGEGFGGGGGGGGGGG#GGGEGGF#GGFGGGGFGFFGFFFFGFFGGFGGFFFFFFGGDGFGGGFDCCFGCFE7GFGGGGGDGGGGGGGGGF@6:0CGGGGGGGGGGGFGGGGCGGDGFGGGGGGGGGGCGGGGGGGGGGGGGGGGGGGGGGGGGGGGGFECGGGGGGFGGGGGGGGGGGGGGGGGDGGGGGGGGGGGGGGGGGGGGGGGGGGGGGGGG
@EGRNA4_258
TGGGGAATATTGCACAATGGGCGCAAGCCTGATGCAGCCATGCCGCGTGTGTGAAGAAGGCCTTCGGGTTGTAAAGCACTTTCAGTCGTGAGGAAGGTAGTGTAGTTAATAGCTGCATTATTTGACGTTAGCGACAGAAGAAGCACCGGCTAACTCCGTGCCAGCAGCCGCGGTAATACGGAGGGTGCGAGCGTTAATCGGAATTACTGGGCGTAAAGCGCATGCAGGTGGTTTGTTAAGTCAGATGTGAAAGATCACGGCTCAACCGTGGTAAGCATTTGAAACTGAAAGGCTTGAGTTAAGGAGAGGAAAGTGGAATTCCTAGTGTAGCGGTGAAATGCGTAGATATTAGGAGGAATACCAGTGGCGAAGGCGACTTTCTGGACTTATACTGACGCTGGGGCACGAAAGCGTGGGGAGCGAACAGG
+
GGFGG@FGGGGGGFFFGGGGFFGGGEGFGGEGGFGGGGGGGGGGGGGFGEGGGGGGGGGGGGFFGFGGEFECFGGGGGGGGGGGGBEF7CFGGGGGGGGGGGGGGGGGGGGGFDGGGGGGFDGGGGEGEGGGGGGGGGGFGGGGFG7>>CECGGGFGGFGGGGGGGGGCGCEGGDGGGFGGGE=E#EGE5CDGECDGGCFDCGFFGGGGCGFG:5>>FFEEFBFFDFFFFF#>FFEEFFF6@?FEEF@EFFE<F?DDFGFFGGGGECC@+GFE=CGGGGGGFF@CGGGE8EDGCFDFFCGGGGGGGGGGFFFFAED8FBCGGGGGGGEBDGGFFFE:B7CGFFAADGED?A<EAFGCGCFGGGEGFCAACGGGGFFGGGFGGGGGGGFGGFGGGGGGFFD8GECGGGF@FGGGGGGGF:GGGGGGFFF
@EGRNA4_259
TGGGGAATATTGCACAATGGGGGAAACCCTGATGCAGCCATGCCGCGTGTGTGAAGAAGGCCTTCGGGTTGTAAAGCACTTTCAGCGAGGAGGAAAGGGTGTAAGTTAATACCTTACATCTGTGACGTTACGCGCAGAAGAAGCACCGGCTAACTCCGTGCCAGCAGCCGCGGTAATACGGAGGGTGCGAGCGTTAATCGGAATTACTGGGCGTAAAGCGTGCGCAGGCGGTTTGTTAAGCGAGATGTGAAAGCCCCGGGCTCAACCTGGGAACCGCATTTCGAACTGGCAAACTAGAGTCTTGTAGAGGGGGGTAGAATTCCAGGTGTAGCGGTGAAATGCGTAGAGATCTGGAGGAATACCGGTGGCGAAGGCGGCCCCCTGGACAAAGACTGACGCTCAGGCACGAAAGCGTGGGGAGCAAACAGG
+
GGGGGGGFGGGGGGGGGGGGGGGGGGGGGGGGFGGGGGGGGGGGGGGGGGGGGGGGGGFGGGGGGGGGGGGGGAGGGGGGGGGGGGGGGGGGGGGGGGGGGGGGGFFGGGGGGGGGGGGGGGGGGGGEGGG+@FGGGGGGGGGGGGGGGGGGGGGGGGGGGGGGGGGGGGGGGGDEGG#GGGGGGGGGGCEGGGCG5CGFGGGGGGGGGGFFDGG?:FFGDGGGGGFDGFGF3DDFGFFFFFFFEFFFFFDFFGFFGFGGDCDFGDGGFCGGGD>GFFGGGGGGGGGGGGGGGGGGGFGCF?GGGFGGGGGFFGGFGGGDFGGGGGFGGGGDGGGGGDGGGGGGGGGGGDGGGGGFCGGDGGGGGGGGGGGGFGGGGGGGGGFGGGGGGGGGGGGGGGGGGFGDFGGGGGGGGGGGGGGGGGGGGGGGG
@EGRNA4_260
TGGGGAATATTGCACAATGGAGGAAACTCTGATGCAGCGACGCCGCGTGAGCGATGAAGGTTTTCGGATCGTAAAGCTCTGTCCTAAGGGAAGATAATGACGGTACCTTAGGAGGAAGCCCCGGCTAACTACGTGCCAGCAGCCGCGGTAATACGTAGGGGGCGAGCGTTGTCCGGAATTATTGGGCGTAAAGGGTGCGTAGGCGGCCTTGTAAGTCAGATGTGAAAGATCACGGCTTAACTGTGGTAAGCATTTGAAACTGCAGGGCTTGAGTACAGGAGAGGAGAGTGGAATTCCTAGTGTAGCGGTGAAATGCGTAGATATTAGGAGGAATACCAGTGGCGAAGGCGACTCTCTGGACTGTAACTGACGCTGAGGCACGAAAGCGTGGGGAGCAAACAGG
+
FGGGGGGGGGGGGGGGGGGGGGGGGGGGGGGGGGGGGGGGGGGGGGGGGGGGGGGGGGGGGGGGGGGGGGGGGGGGGGGGGGGGGGFGGGGGGGGGGGGGGGGGGGGGGGGGGGDEGGGGGGGGGGGGGGGGGGGGGGGGGGGGGGGGGGGGGGGGGGGGGGGGGGGGGGGG#GGGEE#GGGGGGGGGGEGGGGGGGGGGDGGGGGGGGFFGEFFGFGFGFFFFFFFFGGFGFFFFFGGFFFGGGGFGGGGFCGGDFFFGFFFFFGGEFCFGGGGGGFGGGGGGGGFGGGGGFGGGFGGGGGGGGGGGGGGGGGGGGGGGGGGGGGGGGGFGGDGGGGGGGGGGGEGGDGGGGGGGFGGGGGGGGGGGGGGGGGGFGGGGGGGGGGFGGGFGGGGGGGGGGGG
@EGRNA4_261
TGGGGAATTTTGGACAATGGACGGAAGTCTGATCCAGCGACGCCGCGTGAAGGAAGAAGTCCTTCGGGATGTAAACTTCTGAACTTATCGAATAAAGACAACTGGGGACAGTTGGATGAAGGTAGATAAAGAAAAGCCCCGGCTAACTACGTGCCAGCAGCCGCGGTAAGACGTAGGGGGCGAGCGTTGCCCGGAATTACTGGGCGTAAAGGGGGCGTAGGCGGTCAAATAAGTCAGATGTGAAATACTACTGCTCAACGGTAGAAATGCGTTTGAAACTGTAAGACTTGAGGGTACCAAAGGTAGACGGAATTACCTGAGTAGGGGTGAAATCCGTAGATACAGGTAAGAACGCCAGTGGGGAAGCCGGTCTACTGGGGTAACCCTGACGCTGAGGCCCGAAAGCTAGGGGAGCGAACCGG
+
GGGGGGGCGGGGGGGGGGGGGGGGGEGGGGGGGGGGGGGGG+6@FDGGGGGGGGGGGGGGFGGGGGGFGGGGGGGGGGGGGGGGGGGGGGGGFGGGGGGGGGGGGGGGGGGGGGGFCFDFGGFFFFGGGGGGGGGGCFGGGGGDGGGFGGGGGFFGGGGGGGGGGGGFGGFGGFGFCGGGG#GGGGEGEEFFGDCE#GGE?FEC#GEFGFFGGFGFGGGDDDGGEDGFFCFGG#FEGE?FGFFFFFFF=?GFFDFGDFGGGGGGFGGGDC?CDGGGGGFC7@GGGGGE8GGGFGD@,FFD8FGGGGGGGGGCGFFGFGGGGGGCFFGF9FGGEFEFGDGGGGEAFGGGGGGGEFEDFF8GFFGGEGGGFACGGGGGFFGGGGGGGGGGGGGGGFEGGGGEGGFGFCCGGGGGEGGGGFGGGG
@EGRNA4_262
TGGGGAATATTGCGCAATGGGGGAAACCCTGACGCAGCAACGCCGCGTGAGTGATGAAGGCCTTAGGGTTGTAAAGCTCTGTTATCTGGGACGATAATGACGGTACCAGAGGAGGAAGCCACGGCTAACTACGTGCCAGCAGCCGCGGTAATACGTAGGTGGCGAGCGTTGTCCGGATTTACTGGGCGTAAAGAGTGCGTAGGCGGATGTTTAAGTGAGATGTGAAATACCCGAGCTCAACTTGGGTGCTGCATTTCAAACTGGGCATCTAGAGTGCAGGAGAGGAAAGCGGAATTCCTAGTGTAGCGGTGAAATGCGTAGAGATTAGGAAGAACACCAGTGGCGAAGGCGGCTTTCTGGACTGTAACTGACGCTGAGGCACGAAAGCGGGGGGAGCAAACAGG
+
FFGFGFGGEFC9F,FEFGGGGGDFEGGGGGGFGGBFGGG8FEEEGGGGDGGGG,EFDB5BFFGGCCFFFC:CAAFFGCFEGGDFGGAFF8EGGGGGDAFBEF+CD=<:8BDFCECEG8DCEFFEGGDGGGC@GGGCGGGGCGGFDCBFGGGGFGGGGE7C-<#FEGGEG#CG#GGGCG##<EF?>@FE8#CF7+CGFFEGEE6@E5:BCFFGFCCFDCGFFG7:9=FG996CG9CG#49DDFFGGGFCGF,?FFGC<DCC8FGF#=@AGD+FGGGGGGFF8GDGFD8DGGE>,DB@,9A;GGEEEGEGGFA;GGBDGGECE@9GFFF9EEFGGF:CCGGGGEGFFFGFFC8E@AD9GFGFFFAF9DFDGEFCCFEFEDEFF,C,CGEC@+CD;,FGGFEFFAGE
@EGRNA4_263
TGGGGAATTTTGGACAATGGACGGAAGACTGATCCAGCGACGCCGCGTGAAGGAAGAAGTCCTTCGGGATGTAAACTTCTGAACTTATCGAATAAATACAACTGGGGACAGTTGGATGAAGGTAGATAAAGAAAAGCCCCGGCTAACTACGTGCCAGCAGCCGCGGTAAGACGTAGGGGGCGAGCGTTGCCCGGAATTACTGGGCGTAAAGGGGGCGTAGGCGGTCAAATAAGTCAGATGTGAAATACTACTGCTCAACGGTAGAAATGCGTTTGAAACTGTAAGACTTGAGGGTACCAAAGGTAGACGGAATTACCTGAGTAGGGGTGAAATCCGTAGATACACGTAAGAACGCCAGTGGGGAAGCCGGTCTACTGGGGTAACCCTGACGCTGAGGCCCGAAAGCTAGGGGAGCGAACCGG
+
GGGGGGGGGGGGGGGGGGGGGGGGGGG-CFFGGGGGGGGGGGGGGGGGFGGGGGGGGGGGGGGGGGGGGG7FGGGGGGGGGGGGGGGGGGGGGGGG-FFGGGGGGGGGGGGGGGGGGBFFFGGGGGGGGGGGGGGGGGGGGEGGGGGGGGGGGGGGGGGG#FCFFGGGGGGGGGGGGGGGGGGGGGGGGGGFGGGGGGFGGGGGG#GGGBBFFGGGF@#BFCFGFFF#FC?;FFFFGFGFFFFFFFGFFGGFGFFGGGFGGGGGGGGGGGGGGGGGFGGGGFGGGGGFGGGGGGGFDDFGGGFGGGGGGGGGGGGGGGGGGGGGGGGGGGGGGGGGGGGGGGFD7GGGGGGGEGGGGGGGGGGGGGGGGGGGGGGGGGGGGGGGGGGGGGGGGGEFEFEGGGGGGGGGGGGGGGEGGGGGGG
@EGRNA4_264
TGGGGAATATTGCACAATGGGCGCAAGCCTGATGCAGCCATGCCGCGTGTGTGAAGAAGGCCTTCGGGTTGTAAAGCACTTTCAGCGGGGAGGAAGGCGTTAAGGTTAATAACCTTGGCGATTGACGTTACCCGCAGAAGAAGCACCGGCTAACTCCGTGCCAGCAGCCGCGGTAATACGTAGGGCGCGAGCGTTGTCCGGAATTATTGGGCGTAAAGAGCTCGTAGGCGGTTTGTTGCGCCTGCTGTGAAAGACCGGGGCTTAACTTCGGGGTTGCAGTGGGTACGGGCAGACTAGAGTGTGGTAGGGGTAATTGGAATTCATGGTGTAGCGGTGGAATGCGTAGATATCAGGAGGAACACCGATGGCGAAGGCAGGTTACTGGGCCATTACTGACGCTGAGGAGCGAAAGCGTGGGTAGCGAACAGG
+
GGGGGGGGGGGGGGGGGGGGGGGGGGGGGFGGGGGGGGGGGGGGGGG:FFFGGGGGGGGGGGGGGGGGECFFGGGGGGGGGGGGGGGGGGGGGGGG3@FGGGGGGGGGGGGGGGGGFGGGGGGGGGGGGGGGGGGGGGGGDGGGGGGGGEGGGGGGGGGGDGGGGGGCFGDEGGEGFGGG@9FEEGGGGGDDE?9CDCFD=55#:9#FGGGGGADGCF<:DFGGGEGFGECCDFFFD<FFB>#9;>GFFFFB?CFFFGFB6>FFB#AACEGGGGGGFFGGGGGGGGGFE=FGFCA?=6GGGGGGGGFDGGGGFCDDFCB;E@,GDGFGDGGEGGCGGFGEFA6,GGCGFCGGGFDFGDFFCEGGGEGFFGGGGGGGGFE<EFFDEFD9GGGF:DGGGGGGGGGGGGGGGGGGDGGGGGGGFGGGGGGGG
@EGRNA4_265
TGGGGAATATTGCACAATGGAGGAAACTCTGATGCAGCGACGCCGCGTGAGCGATGAAGGTTTTCGGATCGTAAAGCTCTGTCCTAAGGGAAGATAATGACGGTACCTTAGGAGGAAGCCCCGTCTAACTACGTGCCAGCAGCCGCGGTAATACGTAGGGGGCGAGCGTTGTCCGGAATTATTGGGCGTAAAGGGTGCGTAGGCGGCCTTGTAAGTCAGATGTGAAAGATCACGGCTTAACTGTGGTAAGCATTTGAAACTGCAGGGCTTGAGTACAGGAGGGGAGAGTGGAATTCCTAGTGTAGCGGTGAAATGCGTAGATATTAGGAGGAATACCAGTGGCGAAGGCGACTCTCTGGACTGTAACTGACGCTGAGGCACGAAAGCGTGGGGAGCAAACAGG
+
GGGFGGGGGGGGGFGGGGGGGGGGGGGGGGGGGGGGGGDGGGGGGGGFEGD8FG=FFGFGEFGGGGGGEEFGGGGGGGGGGGFEGGGGGGGGGFGGGGGGFGGGGGFGADGFFGGGGGGFFFE8@<FDGGFGGGGGFFGFGCEGGGGG:7:,CFGGGGGG>EGGEG#G>C8CG:EGED56AF#FGG#GGGGFFGGGGGGE=FC>:ECDGFFGCDFGGFFFFGGFCB?FGFFFFF<GFGGGGFGGGFF=4=#GGFFADF@F<DDD#DC?GGDGGFFD=C=@0,8GFFEFE,ED>=EFFFCF9FCCGEFFE=F7FGGFFE;E=E=?9FDGA9EF9F<FGFGGGDGGF,,CGGF@F@EADECFECGGGGEGGFECFFAFDCCECE8GF@@@DGFEEC@ACEFEEEC
@EGRNA4_266
TGGGGAATATTGCACAATGGGCGCAAGCCTGATGCAGCCATGCCGCGTGTATGAAGAAGGCCTTCGGGTTGTAAAGCACTTTCAGCGAGGAGGAAAGGTTAGTAGTTAATACCTGCTAGCTGTGACGTTACTCGCAGAAGAAGCACCGGCTAACTCCGTGCCAGCAGCCGCGGTAATACGGAGGGTGCGAGCGTTAATCGGAATTACTGGGCGTAAAGCGCACGCAGGCGGTCTGTCAAGTCGGATGTGAAATCCCCGGGCTCAACCTGGGAACTGCATTCGAAACTGGCAGGCTAGAGTCTTGTAGAGGGGGGTAGAATTCCAGGTGTAGCGGTGAAATGCGTAGAGATCTGGAGGAATACCGGTGGCGAAGGCGGCCCCCTGGACAAAGACTGACGCTCAGGTGCGAAAGCGTGGGGAGCAAACAGG
+
GGGGGGGGGGGGGGGGGGFGGFGGGGGGGGGGGGGGGGGGGGGGGGGGGGGGGGGGGGGFGGGGGGGGGGGCGGGGGGGGGGGGGGGGGGEGGGGGGGGGGGGGGGGGGGGGGGGFGGGGGGGGGGGGGGGGGGGGGGGGGGDGGGGGGDGGFGGGGGGGGGGGGGGGGGGGGGGGGGGGGGGGGGGGGGGGGDGGFFFFGGG#CGGFFFFF:5>EFFFF#FE>3<>FFFFBFFFFFFFFFFFFCCF?<<5;AAFFFFFCFFGFGGGGGFGGGFFCGGGGDFFGGGGGGGD?FCGGGGF?DGGGGGGGGGGGFGGD=8GFBGGGGGF=6GGGGGGFDDGGGGGGGGFGGGGFGF9GGGGGGGGGGGGGGGGGGGGGGFCCGGGGGGGGGGGGGGGGEGFGGGGGGGGGGEEGGFCGGGGGGGGGGGGGG
@EGRNA4_267
TGGGGAATTTTGGACAATGGACGGAAGTCTGATCCAGCGACGCCGCGTGAAGGAAGAAGTCCTTCGGGATGTAAACTTCTGAACTTATCGAATAAAGACAACTGGGGACAGTTGGATGAAGGTGGATAAAGAAAAGCCCCGGCTAACTACGTGCCAGCAGCCGCGGTAAGACGTAGGGGGCGAGCGTTGCCCGGAATTACTGGGCGTAAAGGGGGCGTAGGCGGTCAAATAAGTCAGATGTGAAATACTACTGCTCAACGGTAGAAATGCGTTTGAAACTGTAAGACTTGAGGGTACCAAAGGTAGACGGAATTACCTGAGTAGGGGTGAAATCCGTAGATACAGGTAAGAACGCCAGTGGGGAAGCCGGTCTACTGGGGTAACCCTGACGCTGAGGCCCGAAAGCTAGGGGAGCGAACCGG
+
GGGGGGGGGGGGGGGGGGGGGGGGGGGGGGGGGGGGGGGGGGGGGGGGGGGGGGGGGGGGGGGGGGGGGGGGGGGGGGGGGGGGGGGGGGGGGGGGGGGGGGGGGGGGGGGGGGGGGGFGGGG8@FGGGGGGGGGGGGGGGGGGGGGGGGGGGGGGGGGGGGGGGGGGGGGGGGGGGGFGGGGG#:EGFGGGGGGGGGFGGGEGGGEGFGFGGFGGFFFGFFGFGDEFGFFE#GECECFFFFFFFFFGGGFGGFCCD#GGGEFFGGGGGGGFGGGGFGEFGGFGGGGGGGGFGGGGGGGGGGGGGGGGGGGGGGGGGGGGGGGGGGGGGGGEGGGGGGGGGGGGGF@E@+GGGGGGGGGGGGGGGGGGGGGGGGGGGGGGGGGGGGGGGGGGGGGGGGGGGGGGGGGGFFGGGGGGGGGGGG
@EGRNA4_268
TGGGGAATTTTGGACAATGGACGGAAGTCTGATCCAGCGACGCCGCGTGAAGGAAGAAGTCCTTCGGGATGTAAACTTCTGAACTTATCGAATAAAGACAACTGGGGACAGTTGGATGAAGGTAGATAAAGAAAAGCCCCGGCTAACTACGTGCCAGCAGCCGCGGTAAGACGTAGGGGGCGAGCGTTGCCCGGAATTACTGGGCGTAAAGGGGGCGTAGGCGGTCAAATAAGTCAGATGTGAAATACTACTGCTCAACGGTAGAAATGCGTTTGAAACTGTAAGACTTGAGGGTACCAAAGGTAGACGGAATTACCTGAGTAGGGGTGAAATCCGTAGATACAGGTAATAACGCCAGTGGGGAAGCCGGTCTACTGGGGTAACCCTGACGCTGAGGCCCGAAAGCTAGGGGAGCGAACCGG
+
FGGGGGGGGGGGGGGGGGFGGGGGGGGGGGGGGGGGGGGGGGGGGGGGGGGGGGGGGGGGGGGGGGGGGGGGGGGGGGGGGGGGGGGGGGGGGGGGGGGGGGGGGGGGGGGFGGGGFGGGGGGCDFGGGGGGGGGGGGGGGGGGGGGGGGGGGGGGGGGGGGGGGGGGGGGGG#GGGEGGGGGG#<<CGGGGDGGFDFFFGGGGGGGGGGFGGGFGFGFGGGFGFEGFGGFF#FFFGFFGFFFFFFFFFFFGGFGGGGGGGFGGFGGGDEF:@9FGGFGGGGGGGGGGGGCFGGGGGGGFGGGGGGGGGGGGGGGGGGGGGGGGGGGGGGGGGGFGGGGGGGGGGFDF@+GGGGGGGGGGGGGGGGGGGGGGGGGGGGGGFGGGGCGGGGGGGGGGDGGFGGGGGGGF@,+GGGGGGGGGGG
@EGRNA4_269
TAGGGAATCTTCCGCAATGGGCGAAAGCCTGACGGAGCAACGCCGCGTGAGTGATGAAGGTCTTCGGATCGTAAAACTCTGTTATTAGGGAAGAACATATGTGTAAGTAACTGTGCACATCTTGACGGTACCTAATCAGAAAGCCACGGCTAACTACGTGGCAGCAGCCGCGGTAATACGTAGGTGGCAAGCGTTATCCGGAATTATTGGGCGTAAAGCGCGCGTAGTCGGTTGTTTAAGTCTGATTTGAAAGCCCACGGCTCAACCGGGGCGGGTCATTGGAAACTGGAAAACTTGAGTGCAAAAGAGGAAAGTGGAATTCCATGTGTAGCGGTGAAATGCGCAGAGATATGGAGGAACACCAGTGGCGAAGGCGACTTTCTGGTCTGTAACTGACGCTGATGTGCGAAAGCGTGGGGATCAAACAGG
+
GGGGGFGGGGGFF7F@7CF<FEGGGGGDFGGGGGEGGGGEGCC=FEGGGEFGGFFGCCAFGFGGGGGGCEGGGGGGGGGGGGFGFFGGCE?AFAFG-ABBF<D@?BF<9EFDCCDGD,EFDFFG9FGGGGE=CGFFGGCFEGFGFFCEGGGFFGGFGEFG+;:CEGGGGEGGGCGGFFGEC?CCFFFGG9AFE<C*C>CEC5C5<:EFGGGCDGGG3C*8DCD<9>>()0>1>)<F<8C>FFFF*1###899@7C;>C;F>@;;#EC@+@++GD?F@,E8,CD@6GFGCFCD:FGCF=6FDA=8EE;@,E,6,GFFEA9ECDGF:GF:6FB@,GGEC++GGGGGGGFEDFB<GF9AFF<DFGGE@EGFGFEFC+:CE@,@8GGF<DFFEEFEC6,B@8CFEFCCGECCGFDGEFFF<GFGA@FFFF@CF
@EGRNA4_270
TGGGGAATTTTGGACAATGGACGGAAGTCTGATCCAGCGACGCCGCGTGAAGGAAGAAGTCCTTCGGGATGTAAACTTCTGAACTTATCGAATAAAGACAACTGGGGACAGTTGGATGAAGGTAGATAAAGAAAAGCCCCGGCTAACTACGTGCCAGCAGCCGCGGTAAGACGTAGGGGGCGAGCGTTGCCCGGAATTACTGGGCGTAAAGGGGGCGTAGGCGGTCAAATAAGTCAGATGTGAAATACTACTGCTCAACGGTAGAAATGCGTTTGAAACTGTAAGACTTGAGGGTACCAAAGGTAGACGGAATTACCTGAGTAGGGGTGAAATCCGTAGATACAGGTAAGAACGCCAGTGGGGAAGCCGGTCTACTGGGGTAACCCTGACGCTGAGGCCCGAAAGCTAGGGGAGCGAACCGG
+
GGGGGGGGGGGGGGGGGGGGGGGG:FFGGGGGGGGGGGGGGDGGGGGGGGGGGGDFGGGGGGGGGGGGGGGGGGGFGGGGGGGGGFGGGGGGGGGGGGGGGGGGGGGGGGGDGGGDGFD9FGGGGGGGGGDGGGGGGGFGGGGGDGGGGGGGF>CGGGGGGGGDB<=ECGGGGGGGEGCFGGGGGGGGG=FGGGGEFFCFFCG3)79;@DFFGGFGF#EDEGGG7EFFC=@CD@#F;@:>=FFBFFFDF=;@GFGGGEDGFAGGEFFBEGGGGGGE=54+DFGGCEGFDGGFDGD88FFGGGGGGGGGGGGGFGGGGGGGGGGGGGGFFFF:7FFGGGGFAGGGGFCGGGGGGFGGGGGGGFE:GDGGFGFAFDC:GGGGGGGFGGGGGGGGGGGGFF7GGGGGGGGGGGGGGGGGEEGGGG
@EGRNA4_271
TGGGGAATTTTGGACAATGGACGGAAGTCTGATCCAGCGACGCCGCGTGAAGGAAGAAGTCCTTCGGGATGTAAACTTCTGAACTTATCGAATAAAGACAACTGGGGACAGTTGGATGAAGGTAGATAAAGAAAAGCCCCGGCTAACTACGTGCCAGCAGCCGCGGTAAGACGTAGGGGGCGAGCGTTGCCCGGAATTACTGGGCGTAAAGGGGGCGTAGGCGGTCAAATAAGTCAGATGTGAAATACTACTGCTCAACGGTAGAAATGCGTTTGAAACTGTAAGACTTGAGGGTACCAAAGGTAGACGGAATTACCTGAGTAGGGGTGAAATCCGTAGATACAGGTAAGAACGCCAGTGGGGAAGCCGGTCTACTGTGGTAACCCTGACGCTGAGGCCCGAAAGCTAGGGGAGCGAACCGG
+
;;EFCF@<,6E@:CE,CEG8<F:6,6@CEE<FAC@C,::@@FEGGC+@F7DB@EEGGAA?5ABFGFCFEEGGGG9<ABFG<FGGF9AFEDD=FGCDGFFD@FGGGFGGGGF3BFG=>>B9>@>D<FFAFGGCFBF<<>FGEDFECGFG,<FGEG>FEGGGFGGEC*BEEG?FGCB@CEC>E8*CE#=##<:#EC?#AFFG7B?<CECE,*96>C9=:>6:7CD7##?8C=AFFFGCD?FF*=#ACAFFF?@F7F57DF97<DFFEDDFDDC9CGGGGEF@+,E:D=?8?=??=,+E8?F=GGDCGFFEEDGFGF=DGFE9ED888GGCE,BFCEFEEE=9DECEE?55<=68+,,FFEFGFA=:F=7FGF@@EGFFB<@C,C6,EB,FFCE@EF:E@++@EFFDFFCGGGCCGGF7C@C@GE
@EGRNA4_272
TGGGGAATTTTGGACAATGGACGGAAGTCTGATCCAGCGACGCCGCGTGAAGGAAGAAGTCCTTCGGGATGTAAACTTCTGAACTTATCGAATAAAGACAACTGGGGACAGTTGGATGAAGGTGGATAAAGAAAAGCCCCGGCTAACTACGTGCCAGCAGCCGCGGTAAGACGTAGGGGGCGAGCGTTGCCCGGAATTACTGGGCGTAAAGGGGGCGTAGGCGGTCAAATAAGTCAGATGTGAAATACTACTGCTCAACGGTAGAAATGCGTTTGAAACTGTAAGACTTGAGGGTACCAAAGGTAGACGGAATTACCTGAGTAGGGGTGAAATCCGTAGATACAGGTAATAACGCCAGTGGGGAAGCCGGTCTACTGGGGTAACCCTGACGCTGAGGCCCGAAAGCTAGGGGAGCGAACCGG
+
GGGGGGGGGGGGGGGGGGGGGGGGGGFGGGGGGGGGGGGGGGGGGGGGGGGGGGGGGGGGGGGGGGGGGGGFGGGGGGGGGGGGGGGGGGGGGGGGGGGGGGGGGGGGGGGFGGGGFFG9F<F-@DCGGGFGGGGGGGGGGGGEGGGGGGGGGGGGGGGGGGGGGGGG=FGGGG#GGGGGGGGG#FFFGGGGGGEDFGCGGGGFDE<FFGFGGGFGFGFGGGEG?CFFGGEF#7C=CCFFFFE<FFGFGGFCGFGGFFFGGGFGGGFFDEGGGGGGGGGGGGGGGGFFGCGCGGCGCGGGGFCCGGFCGGGFGGGGGGGFGFD7GGGGGGGGGGGGGGGGGGGGFF9E==6GGGFGGGGGGGGGGGGGGGGGFGGGGGGGGGGGGGGGGGGGFFFEGEFGGGGGGFGFCC:GGGGGGGGGGG
@EGRNA4_273
TGGGGAATATTGCACAATGGGCGAAAGCCTGATGCAGCAACGCCGCGTGAGCGATGAAGGCCTTCGGGTCGTAAAGCTCTGTCCTCAAGGAAGATAATGACGGTACTTGAGGAGGAAGCCCCGGCTAACTACGTGCCAGCAGCCGCGGTAATACGTAGGGGGCTAGCGTTATCCGGAATTACTGGGCGTAAAGGGTGCGTAGGCGGTCAAATAAGTCAGATGTGAAATACTACTGCTCAACGGTAGAAATGCGTTTGAAACTGTAAGACTTGAGGGTACCAAAGGTAGACGGAATTACCTGAGTAGGGGTGAAATCCGTAGATACAGGTAAGAACGCCAGTGGGGAAGCCGGTCTACTGGGGTAACCCTGACGCTGAGGCCCGAAAGCTAGGGGAGCGAACCGG
+
FGCF@FGF@F-CCEFGCFC@EFGCGGGGGGGGGFAFGGGGGGCFGGGGGCGGGGGGGGGCFGGGFFGGGGGFFFCEEFFGGFFGEGGGFGGCFGDGGGGGGGGEG7DGGGG8FGGEGGGDFFFGEDGFGGGGGGGGFFGGGGGGGGGGGGCGC@CB4B#EGG#GGGGGG#GGGFGDEE#GGFGFC:GG#E5C?DEGGGDGDGCFGGGGGGD#FDFG#FGFGFGFCBCFFFFFFFCBFF>FFFFEGGFCB?C?;BC9GFCF=ADAEFAD8CFGD:FFB=,?D@=?F=8GFD9EE@@=C,A9::67FC>9E9FCGGGGGGGGGGFFEFAFGGGGGFFF8GGGGGFAFBCGF7EAFACBF@<FAFFGF8GGCCFGF8FFFCC6+,GGGGFFFGGGGGEGEEF@GEGF
@EGRNA4_274
TGGGGAATATTGCACAATGGGGGAAACCCTGATGCAGCCATGCCGCGTGTGTGAAGAAGGTCTTCGGGTTGTAAAGCACTTTCAGCGAGGAGGAAAGGTTAGTAGTTAATACCTGCTAGCTGTGACGTTACTCGCAGAAGAAGCACCGGCTAACTCCGTGCCAGCAGCCGCGGTAATACGGAGGGTGCGAGCGTTAATCGGAATTACTGGGCGTAAAGCGTGCGCAGGCGGTTGGTTAAGCGAGATGTGAAAGCCCCGGGCTCAACCTGGGAACAGCATTTCGAACTGGCAAACTAGAGTCTTGTAGAGGGGGGTAGAATTCCAGGTGTAGCGGTGAAGTGCGTAGAGATGTGGAGGAATACCGGTGGCGAAGGCGGCCCCCTGGACAAAGACTGACGCTCAGGCACGAAAGCGTGGGGAGCAAACAGG
+
FEGD7@;E9EEGGG<AFEGGFECC@@AGE<<ECEF@96<9CFG@6:=@=B<F=C?F5EAF,5CF,CCCEEGBFC,,FFDFGCE9FEC:BC++8?<EF8B?<FADGDFGGG<?,?BDGGFDGGBDFFC:FGEDFFE7B+<B:E,:FFGC5CEEFGG9EC>DEFGGGFGFFDCCEGG-2A#G###CEC=##*>CDGCC*:FF3<##CDFCFD5@D.28-:BDEF#;:#D),0<9@#3>F4#49B0;94>?BA##5A>:?3C6121#CFCCFE@;+79F?F99,1;7CGC9A7E2;CEE9@*5,77FE1+;CECGFAGGFF9B=::8?GFC=68+,9EEE@+F@EF,FA,,9,,FDE9FE9FBC>CEB+B7B?,DF7GGFEF@EFEGFFFGGGGF@,:@7C,@<GGC<CCGGGEF@GDGGGGGGFEC,,GGG
@EGRNA4_275
TGGGGAATATTGCACAATGGAGGAAACTCTGATGCAGCGACGCCGCGTGAACGATGAAGGCTTTCGGGTCGTAAAGTTCTGTCCTAAGGGACGATAGTGACGGTACCTTAGGAGGAAGCCCCGGCTAACTACGTGCCAGCAGCCGCGGTAATACGTAGGGGGCAAGCGTTGTCCGGATTTATTGGGCGTAAAGGGTGCGTAGGCGGTCTTTTAAGTCAGATGTGAAAGATCACGGCTCAACCGTGGTAAGCATTTGAAACTGAAAGGCTTGAGTTAAGGAGAGGAAAGTGGAATTCATAGTGTAGCGGTGAAATGCGAAGATATTAGGAGGAATACCAGTGGCGAAGGCGACTTTCTGGACTTATACTGACGCTGAGGCACGAAAGCGTGGGGAGCGAACAGG
+
GGFGGGGCGGGFGGGGGGGGGG7@FDGEGFGGGGGGGGGGG@FEEGGEGCFGDFGGEGFGGGFG<4F@FEFBF<<EFGGGEDFGGGFCDDFGGE7C-9FCGGEGGGG9F9FEDFGGGGGGGGGGGGGGGGGGGFFGGGGGGGGFEG@EGE:EGGGGC@CFBE@8CFFGGGGCFGE58**++ACF?FGG/CCGG>CFGDCC=E:DGGGGG8FGGFFGGEA8#@GGGFFFG@DFDBFE3+7##@D8=DCDBFD?#CGGFC@FFGGGGD=9ECD8D9GEADFGGGGGED8=;89=E;F@,GGGGGGDGGGGFFE:7GEF?8FDE=GFGFFFGGGGGGGGGGGGGGGGFEGF@GGFGFCFF@<F,CFFAF:CDGGGGF8GGGFCCFGGGC@CGGFGGGGFFFFACGG
@EGRNA4_276
TGGGGAATATTGCACAATGGGCGCAAGCCCGATGCAGCCATGCCGCGTGTATGAAGAAGGCCTTCGGGTTGTAAAGTACTTTCAGCGGGGAGGAAGGGAGTAAAGTTAATACCTTTACTCATTGACGTTACCCGCAGAAGAAGCACCGGCTAACTCCGTGCCAGCAGCCGCGGTAATACGGAGGGTGCAAGCGTTAATCGGAATTACTGGGCGTAAAGCGCACGCAGGCGGTTTGTTAAGTCAGATGTGAAATCCCCGGGCTCAACCTGGGAACTGCATCTGATACTGGCAAGCTTGAGTCTCGTAGAGGGGGGTAGAATTCCAGGTGTAGCGGTGAAATGCGTAGAGATCTGGAGGAATACCGGTGGCGAAGGCGGCCCCCTGGACGAAGACTGACGCTCAGGTGCGAAAGCGTGGGGAGCAAACAGG
+
GGGGGGGGGGGGGGGGGGGGGGGGGGGGGGGGGGGGGGGGGGGGGGGGGGGGGGGGGGGGGGGGGGGGFGGGFGGGGGGGGGGGGGGGGGFGGGGGGGGGGGGGGGGGGGGGGGGGGGGGGGGGGGGGGGGGGGGGGGFGGGGGGGGGGGGGGCFGGGFGGGFGGGGGGGGEDGCGDEGGG?EGFEGGG?FFGECGGGGGGGB<FGGEGGFFEGFGGGGFGGGEC>DGFFGGFFFGFFFFFFA5:3F?7*FFFFDFFBBFFA6;?FGEGGGFA9FFGGGGGFCGGFCGGGGGC@FGFFDCDD7GGGGGGGGGGGGGGFGFFGGGGGGGGGGGGGGGGGGGGGGGFGGGGGGGGGFGGGFCGGGGGGGGGGGGGGGGGGDGFGGGGGGGGGGGGEGDGGGGGGGGGGGGGGGGGGFGGGGGGGGGGGGGG
@EGRNA4_277
TGGGGAATATTGCGCAATGGGGGAAACCCTGACGCAGCAACGCCGCGTGAGTGATGAAGGCCTTAGGGTTGTAAAGCTCTGTTATCTGGGACGATAATGACGGTACCAGAGGAGGAAGCCACGGCTAACTACGTGCCAGCAGCCGCGGTAATACGTAGGTGGCGAGCGTTGTCCGGATTTACTGGGCGTAAAGAGTGCGTAGGCGGATGTTTAAGTGAGATGTGAAATACCCGAGCTCAACTTGGGTGCTGCATTTCAAACTGGGCATCTAGAGTGCAGGAGAGGAAAGCGGAATTCCTAGTGTAGCGGTGAAATGCGTAGAGATTAGGAAGAACACCAGTGGCGAAGGCGGCTTTCTGGACTGTAACTGACGCTGAGGCACGAAAGCGTGGGGAGCAAACAGG
+
GGGGGGGGGGGGGGGCGEFGFGGGEGGGGG8FFCGGGGGGGGGGGGGFGEGFGF9FGGGG?ECFFFEFFGGCEFCFGGGGGEGGGGGGGGGGGGCEGFGGGGGGGGGGGGGFGGCFGGGEFGFEEGEGGFFDFCCFGGGGGCCGGGGGGCEGGFGCGGGBFGGGG8E?:8:B0CECCGGFEC;0<FG5#?C#CC=::=>=>?DC5CGA:*6090:FG?92:D?CA@C6:=>7;C@F9:CCFD@7CFD=8CFCF?FCD8DD==FFD?=?,8GD?BGFGFD+GCDFGGGGE@=;8GF?C9:@8FGGGGGFGGGFCGGEEGGFGGFECFGGGFCFBA,FGFGCCGGGEEGFBFGGGGEGGGFFFGGFEFFGGGGGGD?GFGC?GEGFGGFECGGF@FFGGGGGGGGG
@EGRNA4_278
TGGGGAATATTGCGCAATGGGGGAAACCCTGACGCAGCAACGCCGCGTGAGTGATGAAGGCCTTAGGGTTGTAAAGCTCTGTTATCTGGGACGATAATGACGGTACCAGAGGAGGAAGCCACGGCTAACTACGTGCCAGCAGCCGCGGTAATACGTAGGTGGCGAGCGTTGTCCGGATTTACTGGGCGTAAAGAGTGCGTAGGCGGATGTTTAAGTGAGATGTGAAATACCCGAGCTCAACTTGGGTGCTGCATTTCAAACTGGGCATCTAGAGTGCAGGAGAGGAAAGCGGAATTCCTAGTGTAGCGGTGAAATGCGTAGAGATTAGGAAGAACACCAGTGGCGAAGGCGGCTTTCTGGACTGTAACTGACGCTGAGGCACGAAAGCGTGGGGAGCAAACAGG
+
GGGGGGGGFGGGGGGGGGGGGGGGGGGGGGGGGGGGGGGGGGGGGGGGGGGGGGGGGGGGGGGGGGGGGGGGGGGGGGGGGGGGGGGGGGGGGGGGGGGGGGGGGGGGGGGGGGGGGGGGGGGGGGGGGGGGGGGGGGGGGGGGG#GGGGGGGGGFGGGGGGGGGGGGGGGGGGGGGGGGGGGGGGGGGGGGGFGGGGGGGGGGGFFGFFGFGGGGFGFGFFFFFFFGFFGFEEGGGFGGFFFGGGGGFGGGGGGGGGGGGGGGGGGGGGGGGGGGGGGGGGGGGGGGGGGGGGGGGGGGGGGGGGGGGGGGGGGGGGGGGGGGGGGGGGGGGGGGGGGGGGGGGGGGGGGGGGGGGGGGGGGGGGGGGGGGGGGGGGGGGGGGGGGEF8EGGGGGGGGGGGGG
@EGRNA4_279
TGGGGAATATTGCACAATGGGCGCAAGCCTGATGCAGCCATGCCGCGTGTATGAAGAAGGCCTTCGGGTTGTAAAGTACTTTCAGCGGGGAGGAAGGGAGTAAAGTTAATACCTTTGCTCATTGACGTTACCCGCAGAAGAAGCACCGGCTAACTCCGTGCCAGCAGCCGCGGTAATACGGAGGGTGCAAGCGTTAATCGGAATTACTGGGCGTAAAGCGCACGCAGGCGGTTTGTTAAGTCAGATGTGAAATCCCCGGGCTCAACCTGGGAACTGCATCTGATACTGGCAAGCTTGAGTCTCGTCGAGGGGGGTAGAATTCCAGGTGTAGCGGTGAAATGCGTAGAGATCTGGAGGAATACCGGTGGCGAAGGCGGCCCCCTGGACAAAGACTGACGCTCAGGTGCGAAAGCGTGGGGAGCAAACAGG
+
GGFGGGGF;<CFFFGGGGGGGGGGGGGGGGFGGGGGGGGGGGGGDDGFEFFGGFCFFFCFCCFFFGCCEEEFGDFFFFFGGEEEGGGGGGCFGGFGGCGGG?FGGGFDGGGGGFGGCGFGGGGGFGDGGGGFFGFGGGGGGGGGGGGGG7:FFFGGGEGGGGGGFGGGGGGGGGGGGGF#GG65CG?CCFGGGGGDCFF#GDGGG9?DF?FGGEGG#FGDDE5CEGG##>DE=<D#FFFFG=FF#GFFFGFCBF67C5#GBAFC<3?F,4+:28A7:+9GC:,829:0*,C2,;,96>C90*<3)0DGGE=@,FFGGFABD8>8DFGGECCGGFFEFEGEGFFEAGEEC,4B=9E?;9GEFBDGGGGGFGC@C@=CF@7C<EAFEEFGFDFE:F@CFB,8FGGGGFCCF7EEEGFCGGGGGGGDGGGF<
@EGRNA4_280
TGGGGAATATTGCGCAATGGGGGAAACCCTGACGCAGCAACGCCGCGTGAGTGATGAAGGTTTTCGGATCGTAAAACTCTGTCATTAGGGACGATAATGACGGTACCTAATGAGGAAGCCACGGCTAACTACGTGCCAGCAGCCGCGGTAATACGTAGGTGGCAAGCGTTGTCCGGATTTACTGGGCGTAAAGAGTATGTAGGTGGGCATTTAAGTCAGATGTGAAATTCCCGGGCTTAACCTGGGAGCTGCATTTGATACTGGGTGTCTAGAGTGCAGGAGAGGAAAGTGGAATTCCTAGTGTAGCGGTGAAATGCGTAGAGATTAGGAAGAACACCAGTGGCGAAGGCGACTTTCTGGACTGTAACTGACACTGAGATACGAAAGCGTGGGTAGCAAACAGG
+
GGGGGGFFGGGFGGGGGGGGGDGGBFGGGGGGGGGGGGGGGEDGDGGGGGGFFGGGGFGFAFFFGGGGGGGGGGGGG@FGGG9BGECFFGFGEGGG@FGGGGDFFGGGGCGFGCFFGGGGGGGGGGGFCGDGGGGGGGFGGFGG#GG7CG?EF#GE@CCG9C#G8:5CEGGG#GGG5#?AC#FFG=FGG#CCE6EA:;<EF9A@9CCFCFFDGGFFF#FE@FCEEGF?CFFFDGFED@GDGFGGFFFDD@:FF?FFD6FFFFGGFF8;FFGGGGG?FFGGGGDGFAFGGGFE>CFGFF?9FGG@EGEFFGEDFFBGGGGGFGGGF<FFFGGGGGFFEBF,:GEDEBGFF7FGFFFGGGGGGGGGGGFCGGF@DFGGGGGFF@GGFEFBEFC<GGFDFAGFGGGG
@EGRNA4_281
TGGGGAATTTTGGACAATGGACGGAAGTCTGATCCAGCGACGCCGCGTGAAGGAAGAAGTCCTTCGGGATGTAAACTTCTGAACTTATCGAATAAAGACAACTGGGGACAGTTGGATGAAGGTAGATAAAGAAAAGCCCCGGCTAACTACGTGCCAGCAGCCGCGGTAAGACGTAGGGGGCGAGCGTTGCCCGGAATTACTGGGCGTAAAGGGGGCGTAGGCGGTCAAATAAGTCAGATGTGAAATACTACTGCTCAACGGTAGAAATGCGTTTGAAACTGTAAGACTTGAGGGTACCAAAGGTAGACGGAATTACCTGAGTAGGGGTGAAATCCGTAGATACAGGTAAGAACGCCAGTGGGGAAGCCGGTCTACTGGGGTAACCCTGACGCTGAGGCCCGAAAGCTAGGGGAGCGAACCGG
+
GGGGGEGGGGGGGGFFGGGGGGGGGGGEFGGGGGGFEFEEGGGGGGGGGDGGGFFFGGGFFGGGGGGGDGDGGGGGGG<FEFGGGGGGGGGGGGGGGGGGGGDFGGGGGFGFDFGFGGFDFGG,@CF;FFFFEGGFGGFDFDEGGGGGGGGFF:BDGGGGGGGGGGGG7A9CGF>EEE8EGGDGGGGG#DCFDEDC6CGGG#FGGGEDD#GF7C@DGCEGGGGFGFEFFF=A=FFFF<8;#*?>FFFGFFFFFF:<?F>FFEFC<FAAB7GGGGGGFFD9FCGGCGGGGGCCFFFECFFFGFCFGGFGDEFE,GGGGGF9GEE>8GCGGGGGGGGFGGGGGGGGGGGFGGEGEGFGGGGGFGFGDDGGGGFFGGEGGFAF@GGGFGGEGDGGGGFDGGEGFFCGF8DFGGGGGDGGCFFGGG
@EGRNA4_282
TGGGGAATTTTGGACAATGGACGGAAGTCTGATCCAGCGACGCCGCGTGAAGGAAGAAGTCCTTCGGGATGTAAACTTCTGAACTTATCGAATAAAGACAACTGGGGACAGTTGGATGAAGGTAGATAAAGAAAAGCCCCGGCTAACTACGTGCCAGCAGCCGCGGTAAGACGTAGGGGGCGAGCGTTGCCCGGAATTACTGGGCGTAAAGGGGGCGTAGGCGGTCAAATAAGTCAGATGTGAAATACTACTGCTCAACGGTAGAAATGCGTTTGAAACTGTAAGACTTGAGGGTACCAAAGGTAGACGGAATTACCTGAGTAGGGGTGAAATCCGTAGATACAGGTAAGAACGCCAGTGGGGAAGCCGGTCTACTGGGGTAACCCTGACGCTGAGGCCCGAAAGCTAGGGGAGCGAACCGG
+
GGGGGGGGGGGGGGGGGGGGGGGGGGGGGGGGGGGGGGGGGGGGGGGGGGGGGGGGGGGGGGGGGGGGGGGGGGGGGGGGGGGGGGGGGGGGGGGGGGGGGGGGGGGGGGGGGGGGGGGGGGGGGGGGGGGGGGGGGGGGGGGGGGGGGGGGGGGGGGGGGGGGGGGGGGGGGGGGGGGGGGGGGGGGGGGGGGGGGGGGGGGGGGGGGGFGFGGGGGGGGGFGEFGFGFCFFGFFFFFF#FFFFFFFFFFFFFGFGGFGFFGGFGFGFGGGGGGGGCFFGCGGGGGGGGGFGFGFGGGGFGFGGGGGGGGGGGGGGFGGGFGGGGGGGGGGEGGGGGGGGGGGGGGGGGGGGGGGGGGGGGGGGGGGGGGGGGGGGGGGGGGGGGGGGGGGGGGGGGGGGGGGGGGGGGGGGGGGGGGGGG
@EGRNA4_283
TGGGGAATATTGCACAATGGGCGCAAGCCTGATGCAGCCATGCCGCGTGTATGAAGAAGGCCTTCGGGTTGTAAAGTACTTTCAGCGGGGAGGAAGGCGTTGAGGTTAATAACCTCAGCGATTGACGTTACCCGCAGAAGAAGCACCGGCTAACTCGGTGCCAGCAGCCGCGGTAATACGGAGGGTGCAAGCGTTAATCGGAATTACTGGGCGTAAAGCGCACGCAGGCGGTCTGTCAAGTCGGATGTGAAATCCCCGGGCTCAACCTGGGAACTGCATTCGAAACTGGCAGGCTAGAGTCTTGTAGAGGGGGGTAGAATTCCAGGTGTAGCGGTGAAATGCGTAGAGATCTGGAGGAATACCGGTGGCGAAGGCGGCCCCCTGTACAAAGACTGACGCTCAGGTGCGAAAGCGTGGGGAGCAAACAGG
+
GGGGGGGGGGGGGGGGGGGGGGGGGGGGGGGGGGGG:CFGGGGGGGGGGGGGGGGGGGGGGGGGGGGGGGGGGGGGGGGGGGGGGGGGGGGGGGGGGGGGGGGGGGGGGGGGGFGGGGGGGGGGGGGGGGGGGGGGGGGGGGGGGGGGGGGGGGGG*=FFGGGGGGGGGGGGGGGGGGGGGGGGGGGGGGGGGGGGGGGGGGGGGGGGGGGGGGGGGGGGGGGGGGGGGGGGGGGFGFGFGFFFFGFFFFFFFFG?FGFGFGGGGGGGGGGGGGFGGGGGGGGGGGGGGGGGGGGGGF?6FCGE:)FGGGGFFGGGGGGGGGGGGGGGGGGGGGGGGGGGGGGGGFE=,FGGGGGGGGGGGGGGGGEGGGGGGGGGGGGGGGFC<GGGGGGGGGGGGGGGGGGGGGGGGGGGFF8GGGGGGGGGGGGGG
@EGRNA4_284
TGGGGAATATTGCACAATGGAGGAAACTCTGATGCAGCGACGCCGCGTGAACGATGAAGGCTTTCGGGTCGTAAAGTTCTGTCCTAAGGGACGATAATGACGGTACCTTAGGAGGAAGCCCCGGCTAACTACGTGCCAGCAGCCGCGGTAATACGTAGGGGGCAAGCGTTGTCCGGATTTATTGGGCGTAAAGGGTGCGTAGGCGGCCTTTTAAGTCAGATGTGAAAGATCACGGCTCAACCGTGGTAAGCATTTGAAACTGAAAGGCTTGAGTTAAGGAGAGGAAAGTGGAATTCCTAGTGTAGCGGTGAAATGCGTAGATATTAGGAGGAATACCAGTGGCGAAGGCGACTTTCTGGACTTATACTGACGCTGAGGCACGAAAGCGTGGGGAGCGAACAGG
+
GGGGGGGGGGGGGGGGGGGFGGGGGGGGGGGFGGGGGGEGGGGGGGGGGGGGGGGGGGFGGFGGGGGGEGGGGGGGGGFGGGFGFGGGEFFFGGGGGGGGGGGGGGGFDFFGCGGGGFGCGGFCFGGGGGFGGGGGGFGGGGGGGGGGE7EFGGG#GGCGGGGGGGGGCE9CGCEGGGGFGGFGGCEEEGEF?EGCEGGGEGECEGGGDGEFFFFGFFCGFFFFFECC96DFFCFFFGDGCGGGFFGFGGFGEFGGGGGGGGGGDGGGGGGGGGGGGGGGGGGGGGGGGGGGFCGGGGGGGGGGGGGCGGGGEGGGGGGGGGGGEGGGGGGGGGFGGGGGGGGGEFEGGGGGGFGGGGGGGGGGGGGGGGGFGGGGGGGGGGGGEGGGGGGGGGGGGGGGGGG
@EGRNA4_285
TGGGGAATTTTGCGCAATGGGGGAAACCCTGACGCAGCAACGCCGCGTGGGTGATGAAGGTTTTCGGATCGTAAAACCCTGTTTTCTGGGACGATAATGACGGTACCAGATGAGGAAGCCACGGCTAACTACGTGCCAGCAGCCGCGGTAATACGTAGGTGGCAAGCGTTGTCCGGATTTACTGGGCGTAAAGAGCTCGTAGGCGGTTTGTTGCGCCTGCTGTGAAAGACCGGGGCTTAACTTCGGGGTTGCAGTGGGTACGGGCAGACTAGAGTGTGGTCGGGGTAATTGGAATTCCTGGTGTAGCGGTGGAATGCGCAGATATCAGGAGGAACACCGATGGCGAAGGCAGGTTACTGGGCCATTACTGACGCTGAGGAGCGAAAGCGTGGGTAGCGAACAGG
+
FGGGGGGG-CFGGGGGGGGGGGGGGGGGGGGGGGGGGGGGGGGGGGGGGGGGGGGGGGGGFFGGGGGGGGGGGGGGGGGGGGGGGGGGGGGGGGGGGGGGGGGGGGGGGGGGGGGGGGGGGGGGGGGGGGGGGGGGGGGGGGGGGGGGGGGGGGGGGGGGGGGGGGGGEGDGGGGGDGGGGGGG#GGGDGGGGGGGGGGGGG#GGGGGGG#GGGGGGGGGGGGGGGGGFGGFGGGGFGFFGFF?GFGGFGGGGEGGGFGGGGGGFGDD7CGGFC0=++C:)5GGGGGGGGGGGGGGGGGFGCGDGGGGGGGGGGGGGGGGGGGGGGGGGGGGGGGGGGGGGGGGGGGGGGGGGGGGGGGGGGGGGGGGGGGGGGGGGGGGGGGGGGGGGGGGGGGGGGGGGGGG
@EGRNA4_286
GGGGGAATTTTGGACAATGGGCGCAAGCCTGATGCAGCCATGCCGCGTGTATGAAGAAGGCCTTCGGGTTGTAAAGTACTTTCAGCGGGGAGGAAGGCGTTGAGGTTAATAACCTCAGCGATTGACGTTACCCGCAGAAGAAGCACCGGCTAACTCCGTGCCAGCAGCCGCGGTAATACGGAGGGTGCAAGCGTTAATCGGAATTACTGGGCGTAAAGCGCACGCAGGCGGTCTGTCAAGTCGGATGTGAAATCCCCGGGCTCAACCTGGGAACTGCATTCGAAACTGGCAGGCTAGAGTCTTGTAGAGGGGGGTAGAATTCCAGGTGTAGCGGTGAAATGCGTAGAGATCTGGAGGAATACCGGTGGCGAAGGCGGCCCCCTGGACAAAGACTGACGCTCAGGTGCGAAAGCGTGGGGAGCAAACAGG
+
-@CE7:?,9EEFGF=DFEFFFFGGGEGFFCEGGEEG<=F@<DDFFEG=FCFGFGGGGGGGGG<<AFGG>:>>FFFDFFGGGEFFGACEGGCFGGEGGFGGGGGGGGCFGFFGFCCEFFGGGGFFGFE?/;?FGEGEEEGCFGGC<*8:EEEGGC<F8E;CEFFGGFCEFGCEGCEC@EGFGEDGGCEEC@GFE:*;#4:CE=EGGG7<A7CFD<>CGG?GCE:F?FFBGDD@;E@FFFFFFFFDF#CFEF@;C=4CFFFFDFF??DFDFFCGDFCGFGCGGC=2@8CCCGCFC<CA:+CGCFF:CGGGGEF?CGEGDFAFGF@GGGFC8ECEFDGFC7EDEFEFGECGGCFFA<9?FEFC=C7=CCGGGFF@CGFFGEF@GGGE<EGGFGECEGEGGEFGGFC:GEGGFFCGCEGGGGFFGFGFDGFC<
@EGRNA4_287
TGGGGAATATTGCACAATGGAGGAAACTCTGATGCAGCGACGCCGCGTGAACGATGAAGGCTTTCGGGTCGTAAAGTTCTGTCCTAAGGGACGATAATGACGGTACCTTAGGAGGAAGCCCCGGCTAACTACGTGCCAGCAGCCGCGGTGATACGTAGGTGGCAAGCGTTATCCGGAATTATTGGGCGTAAAGCGCGCGTAGGCGGTTTTTTAAGTCTGATGTGAAAGCCCACGGCTCAACCGTGGAGGGTCATTGGAAACTGGAAAACTTGAGTGCAGAAGAGGAAAGTGGAATTCCATGTGTAGCGGTGAAATGCGCAGAGATATGGAGGAACACCAGTGGCGAAGGCGACTTTCTGGTCTGTAACTGACGCTGATGTGCGAAAGCGTGGGGATCAAACAGG
+
GFGGGGGGGGGGGGGGGGGGGGGGGGGGGGGGGGGGFGGGGGGGGGGGEGGGGGGGGGGGGGGGGGGGFGGGGGGGGGGGFGFGGFGGGGGGGGDGGGGGGGGGGGGGGGGGGGGGFFGFFFGFFEDFFGGGGGFCGF:FGGGGD@EEG*;;FGGFGGGGGGGDGGGGD5ECGFGGGGGGGGGDFGGGGEFGFGGDGGGFCECFGG#>EG:CFFBFGFGA<FFFGF7F8<FGDDFFBDDGDFFCFB8?,57?CFE?4,FFDFFFGGCGFFD?FFF8FD@8=F?=8GGGGFDGBGFGFF@GGDGGGEEEFFGDEBEGGGECF9FDFGGGGGGFEF8BF<GEGFFCECB,F>GGFGGGGGFFGGGGGFE:CGFDF9GGGGGGGGGGGGGGGGGFGGFECGGGGGGG
@EGRNA4_288
TGGGGAATATTGCACAATGGACGCAAGTCTGATGCAGCGACGCCGCGTGGGGAATGAAGGCTTTCGGGTTGTAAACTCCTTTCAGTACAGAAGAAGCATTTTTTGTGACGGTATGTGCAGAAGAAGCGCCGGCTAACTACGTGCCAGCAGCCGCGGTAATACGTAGGGCGCGAGCGTTGTCCGGAATTATTGGGCGTAAAGAGCTCGTAGGCGGTTTGTTGCGCCTGCTGTGAAAGACCGGGGCTTAACTTCGGGGTTGCAGTGGGTACGGGCAGACTAGAGTGTGGTAGGGGTAATTGGAATTCCTGGTGTAGCGGTGGAATGCGCAGATATCAGGAGGAACACCGATGGCGAAGGCAGGTTACTGGGCCATTACTGACGCTGAGGAGCGAAAGCGTGGGTAGCGAACAGG
+
GGGGGGGGGGGGGGGGGGGGGGGGGGGGGGGGGGGGGGGGGGGGGGGGGGGGGGGGGGGGGGGGGGGGGGGGGGGGGGGFGGGGGGGGGGGGGGGGGGGGGGGGGGGGGGGGGGGGGGGGGGGGGGGGGFGGGGGGGGGGGGGGGGGGGGGGG#GGGGG#GGGGGGGGGGGGGGGGGGGGGGGGGGGGFGGGGG5CEGDGGGGGGGGGGGGFGGGGFGGGFFDCDGGGGGGGEFFFFGGFGFFGGGFEFGDGGGGGGGGGFFFFGGGGGFDCGGGGGGGFGFGGFGGGGGGDGGGFGGECGFGGGFFCGGGGGGGGEEEFGGGCGGGGGGGGGGFAA?<GGGGGGGFGEEGFBGFFCFFGFGGGFCEFGGGGGGGGEFGGGGGFFGGGGGCGGGGGGGFFFGGGGFGGGFE<
@EGRNA4_289
TGGGGAATTTTGGACAATGGACGGAAGTCTGATCCAGCGACGCCGCGTGAAGGAAGAAGTCCTTCGGGATGTAAACTTCTGAACTTATCGAATAAAGACAACTGGGGACAGTTGGATGAAGGTGGATAAAGAAAAGCCCCGGCTAACTACGTGCCAGCAGCCGCGGTAAGACGTAGGGGGCGAGCGTTGCCCGGAATTACTGGGCGTAAAGGGGGCGTAGGCGGTCAAATAAGTCAGATGTGAAATACTACTGCTCAACGGTAGAAATGCGTTTGAAACTGTAAGACTTGAGGGTACCAAAGGTAGACGGAATTACCTGAGTAGGGGTGAAATCCGTAGATACAGGTAAGAACGCCAGTGGGGAAGCCGGTCTACTGGGGTACCCCTGACGCTGAGGCCCGAAAGCTAGGGGAGCGAACCGG
+
FGGC@EGGGGGGGGGGGGGGFGGGGGEGGGGGGGGGGGGGGGGGGGGGGGGGGGGGGGGGGGGGGGGGDCGGGGFGGGGGGGGGGGGGGGGGGGGGGGGGGG>FGGGGGGGFAFGGGFFAFGC3@FGGGGGGGGGGGFGGGGGEGFGGGGGGGGGGGGFGGDGGGGGGGGFCEBFGGEEGGGEGGGGGGGGGGGGGCGGGG#GGGGEG8<FGDGFGG5>D<FGEE?FFGFF+C?:EEAFG9FFAFFFFC=<,3)E7CF?CGGGGC9<*5GGDGFCFGGCFF7C=@7,=168EDGFGGGFFGGFGGGGGF@=DC,A=FAF=:GGE8FCGGFEGGGGGGGGGGGGGFGGFFF:?:FGFGGGFFBGF7GGGGGGFFFFGGFECFB+GGGDGEGGGGGDF:DGGGFECC8GECFFFCCGCGEGGGG
@EGRNA4_290
TGGGGAATTTTGGACAATGGACGGAAGTCTGATCCAGCGACGCCGCGTGAAGGAAGAAGTCCTTCGGGATGTAAACTTCTGAACTTATCGAATAAAGACAACTGGGGACAGTTGGATGAAGGTAGATAAAGAAAAGCCCCGGCTAACTACGTGCCAGCAGCCGCGGTAAGACGTAGGGGGCGAGCGTTGCCCGGAATTACTGGGCGTAAAGGGGGCGTAGGCGGTCAAATAAGTCAGATGTGAAATACTACTGCTCAACGGTAGAAATGCGTTTGAAACTGTAAGACTTGAGGGTACCAAAGGTAGACGGAATTACCTGAGTAGGGGTGAAATCCGTAGATACAGGTAAGAACGCCAGTGGGGAAGCCGGTCTACTGGGGTAACCCTGACGCTGAGGACCGAAAGCTAGGGGAGCGAACCGG
+
<FGFDFGGCDF<:FFFGGGGGGGGGEFGGGGGGGGGFGG7FGGGEG=FGEGGGGGGFFCFAFDAFFFG@CF8?FEGGGFFGAEF?EC?FDGGGGGGFFCDCGGGD,:FEGGDCFG8FF<CFC<FFGGG<C=9FFGGG7>CFGGGC7D;@CE>:DEFFFFFC5EEGGGCEEEBEEFGGGGGGG89>EGGGD?CEGC5CC7>FFG8:;C<5DC=DGDGDGEGEFFD;AEFEE@@FB6?><EF?><A>FA>FFGF?FCGGGD?;@71GG>>DDFF7GGGFE3CFDAD@6=,=DGGFGF??E=8?GGF8CFFCGFGE;;GGGGFFFDCE9FGF:CF7CF?9DFDFEFEFFCGGGECCDGGGGFGFEDBGGGGGGGGGGGCFCDGGGGG?GEDGGDFDFECFB@CF@,F8GFGEGFFCFEFEFCGFF
@EGRNA4_291
TGGGGAATATTGCACAATGGGGCAAACCCTGATGCAGCAACGCCGCGTGAGTGATGAAGGCCTTCGGGTTGTAAAGCTCTGTCTTCAGGGACGATAATGACGGTACCTGAGGAGGAAGCCACGGCTAACTACGTGCCAGCAGCCGCGGTAATACGTAGGTGGCAAGCGTTGTCCGGATTTACTGGGCGTAAAGGGAGTGTAGGCGGTCAAATAAGTCAGATGTGAAATACTACTGCTCAACGGTAGAAATGCGTTTGAAACTGTAAGACTTGAGGGTACCAAAGGTAGACGGAATTACCTGAGTAGGGGTGAAATCCGTAGATACAGGTAAGAACGCCAGTGGGGAAGCCGGTCTACTGGGGTAACCCTGACGCTGAGGCCCGAAAGCTAGGGGAGCGAACCGG
+
GGGGGGGGGGGGGGGGGGGGGGGGGGGGGGGGGGGGGGGGGGGGGGGGGGGFGGGGGGFGGGGGGGGGGGGGGGGGGGGGGGGGGGGGGGGGGGGGGGGGGGGGGGGGGGGGGGGGGGGGGGGGGGGGGGGGGGGGGGGGGGGGGGGGGGGGGGGCFEGGGGGGGGGGEGGGGGGGGGGGGGGGGGGGEEGFGGGFGFGGGGGGGGFFGGGFGGGGGGGGGGCFFGFGGGGFFGGGGFGGFGGFGGGGFGFGGGGGGGGGGGGGGGGGGGGGGFGGGGGFFGFGGGGGGGGGGGGGGGGGGGGGGGGGGGGGGGGGGGGGGGGGGGGGGGGGGGGGGGGGGGGGGGGGGGGGGGGGGGGGGGGGGGGGGGGGGGGGGGGGGGGGGGGGGGGGGGGGGGGGGGGG
@EGRNA4_292
TGGGGAATATTGCGCAATGGGGGAAACCCTGACGCAGCAACGCCGCGTGAGTGATGAAGGTTCTCGGATCGTAAAACTCTGTCATTAGGGACGATAATGACGGTACCTAATCAGAAAGCCACGGCTAACTACGTGCCAGCAGCCGCGGTAATACGTAGGTGGCAAGCGTTATCCGGAATTATTGGGCGTAAAGCGCGCGTAGGCGGTTTTTTAAGTCTGATGTGAAAGCCCACGGCTCAACCGTGGAGGGTCATTGGAAACTGGAAAACTTGAGTGCAGAAGAGGAAAGTGGAATTCCATGTGTAGCGGTGAAATGCGCAGAGATATGGAGGAACACCAGTGGCGAAGGCGACTTTCTGGTCTGTAACTGACGCTGATGTGCGAAAGCGTGGGGATCAAACAGG
+
FGGGGGGGGGGGGGGGGGGGGGGGGGGAFGGGGGGGGGGGGGGGGGGFGGGGGGGFGGGFGGGGGGGGGGGGGGGGGFFGGGGGGGGGGGGGGGGG-CFGGGGGGGGGGGGGGGGGG,@<FGGGGGGGGGGDGGGGGGGGGGGGGGGGGGGGGFGFGFGGB<CGGGGGEGGGGGEGGGGFFGGGGGG#GGGGGGGGGGGGGGGCFFDEGFEEGGGFFF#ABFFGGFF#GGDGDFGGFCGGGFFCCFGGGGGGGGGGGGGFFGCGGFGDGGGGGGGGGGGGFFGFGGGGGGGGGGGGGGGGGGGGGGGGGFFGGGGGGGGGGGGGF9GFCGGGGGGFGGGGGDGGGF>EF>GGGGGGGGGGGGGGGGGGGGGGGGGGGGGGGGGGGGGGGGGGGGGGGGGGGGGG
@EGRNA4_293
TGGGGAATATTGCACAATGGAGGAAACTCTGATGCAGCGACGCCGCGTGAACGATGAAGGCTTTCGGGTCGTAAAGTTCTGTCCTAAGGGACGATAATGACGGTACCTTAGGAGGAAGCCCCGGCTAACTACGTGCCAGCAGCCGCGGTAATACGTAGGGGGCAAGCGTTGTCCGGATTTATTGGGCGTAAAGGGTGCGTAGGCGGCCTTTTAAGTCAGATGTGAAAGATCACGGCTCAACCGTGGTAAGCATTTGAAACTGAAAGGCTTGAGTTAAGGAGAGGAAAGTGGAATTCCTAGTGTAGCGGTGAAATGCGTAGATATTAGGAGGAATACCAGTGGCGAAGGCGACTTTCTGGACTTATACTGACGCTGAGGCACGAAAGCGTGGGGAGCGAACAGG
+
GGGGGGGGGGGGGGGGGGGGGGGGGGGGGGGGGGGGGGGGGGGGGGGGGGGGGGGGGGGGGGGGGGGGGGGGGGGGGGGGGGGGGGGGGGGGGGGGGGGGGGGGGGGGGGGGGGGGGGGGGGGGGGGGGGGGGGGGGGGGGGGGGGGGGGGGGGGGGGGGGGGGGGGGGGGGGGGGEGEGD#GGGGGGGGGGGGGGGGGEGGGGGGGFGGGGFEFFGGFCFGGFFGFFGFGFFGGGFGGFFFGFFGFFGFGGGGFGGGGFGGGGGGGGGGGGFGGGGGGGGGGGGGGGGGGGGGGGGGGGGGGGGGGGGGGGGGGGGGGGGGGGGGGGGGGGGGGGGGGGGGGGGGGGGGGGGGGGGGGGGGGGGGGGGGGGGGGGGGGGGGGGGGGGGGGGGGGGGGGGGGG
@EGRNA4_294
TGGGGAATATTGCACAATGGGGGAAACCCTGATGCAGCCATACCGCGTGTGTGAAGAAGGCCTTCGGGTTATAAAGCACTTTCAGCGAGGAGGAAAGGTTAGTAGTTAATACCTGCTAGCTGTGACGTTACTCGCAGAAGAAGCACCGGCTAACTCCGTGCCTGCAGCCGCGGTAATACGGAGGGTGCGAGCGTTAATCGGAATTACTGGGCGTAAAGCGTGCGCAGGCGGTTTGTTAAGCGAGATGTGAAAGCCCCGGGCTCAACCTGGGAACCGCATTTCGAACTGGCAAACTAGAGTCTTGTAGAGGGGGGTAGAATTCCAGGTGTAGCGGTGAAATGCGTAGAGATATGGAGGAATACCGGTGGCGAAGGCGGCCCCCTGGACAAAGACTGACGCTCAGGCACGAAAGCGTGGGGAGCGAACAGG
+
GGGGGGGGGGGGGGGGGGGGGGGGGGGGGGGGGGGGGGGGG-9EFGGEGGGGGGGGGGGGGGGG9DFGGG+CFFGGGGGGGGGGGGGGGGGGGGGFGGFGGGGGGGGGGGGG,CFGGGGGGGGGGGGFGGGGFGGCC7F,@FGFGDGFGGGGGGGGGGGGGG,>CFGGGGGGDGGGGGGFGFGGGGGGGGGGGGGDGGGG=><FFGGGFGGFGGDF?FFB;DGGGDBGGEDBGFGFGFGF#F3=CFFFFFFFFFF4FFGGGFCF;:GGGGGGDCCFCGGGGDGGFCC9GFGFFFFGGGGFDFCGGGGGGGGGGGGGGGGGGGGGGGGGE@6GGGGGGGGGGGFGGGFEC5,GGGGGGFFEEEEGGGEGGGCGGGGGECGGGGGGGGGGGGGGGGGGGGGGFGGGGGGGFGGGGFFGGGF@@8,GGGFFG
@EGRNA4_295
TGGGGAATATTGCACAATGGAGGAAACTCTGATGCAGCGACGCCGCGTGAACGATGAAGGCTTTCGGGTCGTAAAGTTCTGTCCTAAGGGACGATAATGACGGTACCTTAGGAGGAAGCCCCGGCTAACTACGTGCCAGCAGCCGCGGTAATACGTAGGGGGCAAGCGTTGTCCGGATTTATTGGGCGTAAAGGGTGCGTAGGCGGCCTTTTAAGTCAGATGTGAAAGATCACGGCTCAACCGTGGTAAGCATTTGAAACTGAAAGGCTTGAGTTAAGGAGAGGAAAGTGGAATTCCTAGTGTAGCGGTGAAATGCGTAGATATTAGGAGGAATACCAGTGGCGAAGGCGACTCTCTGGACTGTAACTGACGCTGAGGCACGAAAGCGTGGGGAGCAAACAGG
+
GGGGGGGGGGGGGGGGGGGGGGGGGGGGGGGGGGGGGGGGGGGGGGGGGGGGGGGGGGGGGGGGGGGGGGGGGGGGGGGGGGGGGGGGGGGGGGGGGGGGGGGGGGGGGGGGGGGGGGGGGGGGGGGGGGGGGGGGGGGGGGGGGGGGGGGGGGGFGGGGGGGGGGGGGGGGGGGGGGFEGGGGGGGGGGGGGGGGGGGGGGGGGGGGFFFFFGFAFGFFFFFFFFFFGFFGFEFGFGGFFGGGGGFGFGGGFGGGGGGGGGGGGGGGFCFFGGGGGGGGGGFGGGFGGGGGGGGGGGGGGGGGGGGGGGGGGGGGGGGGGFGGGGGGGGGGGGGGGGGGGGGGGGGGEGGGGGGGGGGGGGGGGGGGGGGGGGGGGGGGGGGGGGGGGGGGGGGGGGGGGGG
@EGRNA4_296
TGGGGAATATTGCACAATGGACGCAAGTCTGATGCAGCGACGCCGCGTGGGGGATGAAGGCTTTCGGGTTGTAAACTCCTTTCAGTACAGAAGAAGCATTTTTTGTGACGGTATGTGCAGAAGAAGCGCCGGCTAACTACGTGCCAGCAGCCGCGGTAATACGTAGGGGGCGAGCGTTGCCCGGCATTACTGGGCGTAAAGGGGGCGTAGGCGGTCAAATAAGTCAGATGTGAAATACTACTGCTCAACGGTAGAAATGCGGTTGAAAATGTAAGACTTGAGGGTACCAAAGGTAGACGGAATTACCTGAGTAGGGGTGAAATCCGTAGATACAGGTAAGAACGACAGTGGGGAAGCCGGTCTACTGGGGTAACCCTGACGCTGAGGCCCGAAAGCTAGGGGAGCGAACCGG
+
EFFGGGGGGGGGGGGGGGGGGGGGGGGGFGGGGGGGGGEEGGGGGGGFGGGGGGGGGGGFGGGGGGGGFGGGGGGGGFGGGGCGGGFGGGFGCCFGGGGEGGGGGGGDFGGFGG7FFFDGGGG-@@DBCFEFFC7FGGGG>BFGGFDD@FFFDEDGFCEFCGGB?;ECG5CE5EEEEGGGGCEG*4CCFGGG#FGGGGGDF>D35EGGD>@9CDDDECFGDG?FFFDFFGFF?C:@C>GGFFFFFDGF:GGFFBEFF??@4,?@FE=7,D88GGFECFGGFGGGGE8FDDFCFFD??GGGGD9FFFGGGGGFCEFBGGFE=7?GGGGGGGGGGGDGGFFGED9,<GGGFFE8FGGGEGGGGGFCGEGGFGFCGGFGGGFCFCGGEGGGCCGGGFA8FCC@CGGFFFGGGFFG
@EGRNA4_297
TGGGGAATTTTGGACAATGGACGGAAGTCTGATCCAGCGACGCCGCGTGAAGGAAGAAGTCCTTCGGGATGTAAACTTCTGAACTTATCGAATAAAGACAACTGGGGACAGTTGGATGAAGGTAGATAAAGAAAAGCCCCGGCTAACTACGTGCCAGCAGCCGCGGTAAGACGTAGGGGGCGAGCGTTGCCCGGAATTACTGGGCGTAAAGGGGGCGTAGGCGGTCAAATAAGTCAGATGTGAAATACTACTGCTCAACGGTAGAAATGCGTTTGAAACTGTAAGACTTGAGGGTACCAAAGGTAGACGGAATTACCTGAGTAGGGGTGAAATCCGTAGATACAGGTAAGAACGCCAGTGGGGAAGCCGGTCTACTGGGGTAACCCTGACGCTGAGGCCCGAAAGCTAGGGGAGCGAACCGG
+
GGGGGGGGGGGGGGGGGGGGGGGGGGGGGGGGGGGGGGGGGGGGGGGGGGGGGGGGGGGGGGGGGGGGGGGGGGGGGGGGGGGGGGGGGGGGGGGGGGGGGGGGGGGGGGGGGGGGGGGGGGGGGGGGGGGGGGGGGGGGGGGGGGGGGGGGGGGGGGGGGGGGGGGGGGGGGFGGGGGGGGGGGGGGGGGGGGGGGGGGGGGGGGFGGGGFGGGFGFGGGGGFEEFFFFGFGFFFGFFFFFFFGGFFFFFFFFFGGGGGGGGGGGFGGGGGGGGGGGGGGGGGGFCGGFDFGGGGGGGGGGGGGGGGGGGGGGGGGGGGGGGGGGGGGGGGDGGGGGGGGGGGGGGGGGGGGGGGGGGGGGGGGGGGGGGGGGGGGGGGGGGGGGGGGGGGGGGGGGGGGGGGGGGGGGGGGGGGGGGGGG
@EGRNA4_298
TGGGGAATATTGCACAATGGGGGAAACCCTGATGCAGCCATGCCGCGTGTGTGAAGAAGGCCTTCGGGTTGTAAAGCACTTTCAGCGAGGAGGAAAGGTTAGTAGTTAATACCTGCTAGCTGTGACGTTACTCGCAGAAGAAGCACCGGCTAACTCCGTGCCAGCAGCCGCGGTAATACGGAGGGTGCGAGCGTTAATCGGAATTACTGGGCGTAAAGCGTGCGCAGGCGGTTTGTTAAGCGAGATGTGAAAGCCCCGGGCTCAACCTGGGAACCGCATTTCGAACTGGCAAACTAGAGTCTTGTAGAGGGGGGTAGAATTCCAGGTGTAGCGGTGAAATGCGTAGAGATCTGGAGGAATACCGGTGGCGAAGGCGGCCCCCTGGACAAAGACTGACGCTCAGGCACGAAAGCGTGGGGAGCAAACAGG
+
GGGGGGGGGGG9FGGGGGGGGDGGGGGGGGGGGGGGGGGGGGGGGGEFGGGGGGGGGGGGGGGGGGGGGGGCGGGGDFGFGGGGGGGGGGGGGGGGGGGGGGGGGCAFGGFGGGGGFGGGGFDDGGGFGGGGGGGGGDFBCGFGGFGG@E>EGGGFGGGGGGGGGFGFE8EEC#5CGFGGGEGG5=CEE>E#EG5D##GGGGDCFGG=FGCFD4.:97<BG@CC:*7@#D>7#9B4<FF=FDFFFE?5EFF>F?FF?54F?A??FFC:FFGGFGBGFDGF>A7@F9GGFDGFCAECGGGGFF:<+D6C@=+,AFEGF8GGGGGFGGGGGGGEFAAGE7GGGGGGGDAGGGGF?F<EFFDEEGGGGEFF7GGGDGGGGGGGGFCCGGGGGGGFGGGGGGGGGGGDGGGFGFGGGGFGCGGGGGGGGGGGG
@EGRNA4_299
TGGGGAATATTGCACAATGGAGGAAACTCTGATGCAGCGACGCCGCGTGAGCGATGAAGGTTTTCGGATCGTAAAGCTCTGTCCTAAGGGAAGATAATGACGGTACCTTAGGAGGAAGCCCCGGCTAACTACGTGCCAGCAGCCGCGGTAATACGTAGGGGGCGAGCGTTGTCCGGAATTATTGGGCGTAAAGGGTGCGTAGGCGGCCTTGTAAGTCAGATGTGAAAGATCACGGCTTAACTGTGGTAAGCATTTGAAACTGCAGGGCTTGAGTACAGGAGAGGAGAGTGGAATTCCTAGTGTAGCGGTGAAATGCGTAGATATTAGGAGGAATACCAGTGGCGAAGGCGAGTCTCTGGACTGTAACTGACGCTGAGGCACGAAAGCGTGGGGAGCAAACAGG
+
A@8E@FEGCFFE<FGFGGGFFA7,CC<CDFFGGFGGDFGGGEGDEGGGGGGGGGGGGCFGG9DGCFGGGGCB<FGCGFGA9FGFGGGCGGFECFFGGG9EF=:=FFFFGGGFGGDGGGGGFGDE7@FGGFAFFFCDGGGGGGGFGG>EEGC,;;CFCFGCECECC9?CC=8?F;CE<:*A9:EGE>;C#5#79:=2BFFDGDCFDGD54A99F*:;BFFFFFEE=@=<99D>FGFFCC?CC7=6.GE@7B<G#D=E@-1FD8GF=6D=,C@8FGF?GGGGGDGGFD4GGFCFE=@,GFGGGGEE=>9=E@C7FBEGEGEEFGFFGGFGGGFFA?5=8GECBFA?F=C@,@:,98ACFF9@FFGGFC@DGGGE<FC,,@<FBEC7:F+BFEFCF@F<FGECEAF
@EGRNA4_300
TGGGGAATATTGCACAATGGACGCAAGTCTGATGCAGCGACGCCGCGTGGGGGATGAAGGCTTTCGGGTTGTAAACTCCTTTCAGTACAGAAGAAGCATTTTTTGTGACGGTATGTGCAGAAGAAGCGCCGGCTAACTACGTGCCAGCAGCCGCGGTAATACGTAGGGCGCGAGCGTTGTCCGGAATTATTGGGCGTAAAGAGCTCGTAGGCGGTTTGTTGCGCCTGCTGTGAAAGACCGGGGCTTAACTTCGGGGTTGCAGTGGGTACGGGCAGACTAGAGTGTGGTAGGGGTAATTGGAATTCCTGGTGTAGCGGTGGAATGCGCAGATATCAGGAGGAACACCGATGGCGAAGGCAGGTTACTGCGCCATTACTGACGCTGAGGAGCGAAAGCGTGGGTAGCGAACAGG
+
FGGGDGGGGGGGGGGGGGGGGGGGEEGGGGGGGGGAGGGGGGGGGGGGGGGGGGGGGGGGGGGGGGGGGGGGGGGGGGGGGGGGGGGGGGGGGGGGGGGGGGGGGGGGGGGGFGGGGGGGCGFGGGGGGGGEGGGGGGGGGGGGGFGGGCGGGGGGGEEGGGGGFGGDGGGGGGGGGEGGGGDG9CFGGGGCFGGGGGGGGG;8AGGGGGGGGGGGGGGFGGGGGGFDGFGFGFGGGFGGFFFAFFFFFFFGGGGGFGFFFGGGGGCACFFFAAFGGFCGGGGGGGGGFGFGGGGGGGGGFGGCGECGGGFEGGGGGGGGGEEGGGGGGGGGF@GGEEEFEGGEF>GGGGGDFFGGGGGGFGFEF@:8FGGGGGGFCGGGGGGGGGGFGGGGGEGGGGGGGGGGGGGGGGGG
@EGRNA4_301
TGGGGAATATTGCACAATGGAGGAAACTCTGATGCAGCGACGCCGCGTGAGCGATGAAGGTTTTCGGATCGTAAAGCTCTGTCCTAAGGGAAGATAATGACGGTACCTTAGGAGGAAGCCCCGGCTAACTACGTGCCAGCAGCCGCGGTAATACGTAGGGGGCGAGCGTTGTCCGGAATTATTGGGCGTAAAGGGTGCGTAGGCGGCCTTGTAAGTCAGATGTGAAAGATCACGGCTTAACTGTGGTAAGCATTTGAAACTGCAGGGCTTGAGTACAGGAGAGGAGAGTGGAATTCCTAGTGTAGCGGTGAAATGCGTAGATATTAGGAGGAATACCAGTGGCGAAGGCGACTCTCTGGACTGTAACTGACGCTGAGGCACGAAAGCGTGGGGAGCAAACAGG
+
GGGGGGGGCEFGGGGGGGGGGGGGFGGGGGGCFFGGGFGEFDFGGGGGGGEGGGGGGFGGGGGGFEGCGGGGFFFGGGGGFGGGGGGGFGFFGCFGFGGGGGEGGGGGGGGGFGGGGGGGGGGGGGEGGGFGGC7FGGGGFGGGDGGEECAFB?FFFG>ECGGGGGEFEGEGGGGGD9@FFFGGGGDFGFFF@FFFFDGGFFAB=<DEGGF?FEE@FB@=>CEEFFFF??FFFF<2<F:@AFGFGGGGFD=DBGFFFAFFFF?GEFGDCFFDGFDGGGGGGGGGGGGGGGGGGACGGGGFEF8GGGGGGGGCF7FDE;GGGGGFFGGFFAEFA,DFFGGGEGFGGGFFBEFB,4<FEFGGGGGGGGGGGGGGGGGGGGGFGGGGGGFGFGGFGGGGGFFCFCF
@EGRNA4_302
TGGGGAATTTTGGACAATGGACGGAAGTCTGATCCAGCGACGCCGCGTGAAGGAAGAAGTCCTTCGGGATGTAAACTTCTGAACTTATCGAATAAAGACAACTGGGGACAGTTGGATGAAGGTAGATAAAGAAAAGCCCCGGCTAACTACGTGCCAGCAGCCGCGGTAAGACGTAGGGGGCGAGCGTTGCCCGGAATTACTGGGCGTAAAGGGGGCGTAGGCGGTCAAATAAGTCAGATGTGAAATACTACTGCTCAACGGTAGAAATGCGTTTGAAACTGTAAGACTTGAGGGTACCAAAGGTAGACGGAATTACCTGAGTAGGGGTGAAATCCGTAGATACAGGTAAGAACGCCAGTGGGGAAGCCGGTCTACTGGGGTAACCCTGACGCTGAGGCCCGAAAGCTAGGGGAGCGAACCGG
+
GGGGGGGGGGGGGGGGGGGGGGGGGGGGGGGGGGGGGGGEFGGGGGGGGGGGGGGGGGGGGGGGFGGGGGGGGGGGGGGGGGGGGGGGGGGGCGGGFGGGGGGGGGGFGGGBFGGEFFFGGGGGGGGGGGGGGGGGE@FFGGGGGGGGGGGGGGGGGGGGGGGGGGGGGGGGG?FFGEECGECFGGGGGGGGGC5CCFGFCFGC4C9C3CFFFGGEFE3@=@>B5FFEFCFFAFFFFA9F6ECFFC:?GGFFGFGGGGFEFFGFDGGGGGGGFFGGGGGGGGGGGGF?DGFD8GGFFEGGGGGGGGGGGGFAGFDGGGGFGGDGEGGGGGEFCGGGGGGGGGGGGGGDGGGGGGGGFGGGGGGGEGGGGGGGGGGGGGGGGGGGGGGEFGGGGGGGGF7GGDFGFGGGGGGGDGGGGGGGGG
@EGRNA4_303
TGGGGAATATTGCACAAGGGGCGCAAGCCTGATGCAGCCATGCCGCGTGTATGAAGAAGGCCTTCGGGTTGTAAAGTACTTTCAGCGGGGAGGAAGGTGTTGAGGTTAATAACCTCAGCAATTGACGTTACCCGCAGAAGAAGCACCGGCTAACTCCGTGCCAGCAGCCGCGGTAATACGGAGGGTGCAAGCGTTAATCGGAATTACTGGGCGTAAAGCGCACGCAGGCGGTCTGTCAAGTCGGATGTGAAATCCCCGGGCTCAACCTGGGAACTGCATCTGATACTGGCAAGCTTGAGTCTCGTAGAGGGGGGTAGAATTCCAGGTGTAGCGGTGAAATGCGTAGAGATCTGGAGGAATACCGGTGGCGAAGGCGGCCCCCTGGACGAAGACTGACGTTCAGGTGCGAAAGCGTGGGTAGCAAACAGG
+
GGGGGGGFEFGFGGGGGCFEGGGGGGGGGGGGGGGGGGGGGGGGGGGGGGGGGGGGGGGGGGGGGGGGGGGGGGGGGGGGFGGGGGGGGGFGGGGGGGGGGGGGGGG,8EFGGGGGGGGGGGGGGGGGGGGGGEGGGGGGGGGGGGGGGGGGGGGGGGGGGGFGGGGGGGGGGGGGGGG#<<CGGGGGGGGGGGGGGGGGGGGGGGGGGFGGGE?CFFGGGGGGGFGEGGDGGCGGGFFFFFFEGFFGGFG>FFGFGGFFG4>FCFFFGFFFCFFGFFCF7GGFFCGGECFGFCGGGGGDC6FGGGGGGGGGGGGGGGGE8GGGGGGGGDGGGGGGGGGGGGGGGGGGGGGGFGGGGGGGGECGGGGGGGFEGGGGGGGEFGGGGGGGGGGGGGGFGGGCGGGGGGGF@GGGEGFDFC,GGGGGGGGGG
@EGRNA4_304
TGGGGAATTTTGGACAATGGACGGAAGTCTGATCCAGCGACGCCGCGTGAAGGAAGAAGTCCTTCGGGATGTAAACTTCTGAACTTATCGAATAAAGACAACTGGGGACAGTTGGATGAAGGTAGATAAAGCAAAGCCCCGGCTAACTACGTGCCAGCAGCCGCGGTAAGACGTAGGGGGCGAGCGTTGCCCGGAATTACTGGGCGTAAAGGGGGCGTAGGCGGTCAAATAAGTCAGATGTGAAATACTACTGCTCAACGGTAGAAATGCGTTTGAAACTGTAAGACTTGAGGGTACCAAAGGTAGACGGAATTACCTGAGTAGGGGTGAAATCCGTAGATACAGGTAAGAACGCCAGTGGGGAAGCCGGTCTACTGGGGTAACCCTGACGCTGAGGCCCGAAAGCTAGGGGAGCGAACCGG
+
GGGGGGGGGGGGGGGGGGGGGGGGGGGGGGGGGGGGGGGGGGGGGGGGGGGGGGGGGGGGGGGGGGGGGGGGGGGGGGGGGGGGGGGGGGGGGGGGGGGGGGGGGGGGGGGGGGGGGGGGGGGGGGGGGGG,@FGGGGGGGGGGGGGGGGGGGGGGGGGGGGGGGG#GGGGGGGGGGGGGGGGGGGGGGGFFGGGGGGCGDGGGGGCGDGGGGGGGGGGGGGGGCGFGFFFFGGGFGGFGFGFFFFGFFGFFFFFGGGGGGFGGFGFGGGGGGGGGGGFFGFGGGGGGGGGGGGGFDGGGGGGGGGGFGGGGGGGGGGGGGGGGGGGGGGGGGGGGGGGGGGGGGGGGGGGGGFFGGGGGGGGGGGGGGGGGGGGGGGGGGGGGGGGGGGGGGGGGGGGGGGGGGGGGGGGGGGGGGGGGGG
@EGRNA4_305
TGGGGAATATTGCACAATGGAGGAAACTCTGATGCAGCGACGCCGCGTGAGCGATGAAGGTTTTCGGATCGTAAAGCTCTGTCCTAAGGGAAGATAATGACGGTACCTTAGGAGGAAGCCCCGGCTAACTACGTGCCAGCAGCCGCGGTAATACGTAGGGGGCGAGCGTTGTCCGGAATTATTGGGCGTAAAGGGTGCGTAGGCGGCCTTGTAAGTCAGATGTGAAAGATCACGGCTTAACTGTGGTAAGAATTTGAAACTGCAGGGATTGAGTACAGGAGAGGAGGGTGGAATTCCTAGTGTAGCGGTGAAATGCGTAGATATTAGGAAGAACAACAGTGGCGAAGGCGACTTTCTGGACTGTAACTGACACTGAGATACGAAAGCGTGGGTAGCAAACAGG
+
GGDFF,BFGGGGGGGGGGGGGFG>FGGGGGGGGFGGGGGGGGGEGGGGGGGGGGGGGCGGGGGGGGGGGGGGCDGGGGGGGGFGCD9FFG8FEGG9<FGGFGGGGGGFCGGGGFEGGFGGGGGGGGDFGGGGGGGGGGGGGFGGGGEDG::FG#G#G7EEGG##GGG5##8C#CEE5EGG#FGFFGFEF>;>?D*#DED<<C86=<E=DFGGBGFG#GFFFGGF9FC<FGGBCDBGED6<7-=>B=8CA6#@<FE@8:9#<##A9D@+=E=9=,B=8D=@1+@91+,DGGFGECE8C99GGE=+7E?@,,;F=EEBDE;CDEBAFGBFFE,FFFC,DGF@FCA<F7ECCFGFA8GFGGGFEC6,EC,CGFFFF<E9FF<E6CDEEF@CC6,C<FAGGGGGGGG
@EGRNA4_306
TGGGGAATTTTGGACAATGGACGGAAGTCTGATCCAGCGACGCCGCGTGAAGGAAGAAGTCCTTCGGGATATAAACTTCTGAACTTATCGAATAAAGACAACTGGGGACAGTTGGATGAAGGTAGATAAAGAAAAGCCCCGGCTGACTACGTGCCAGCAGCCGCGGTAAGACGTAGGGGGCGAGCGTTGCCCGGAATTACTGGGCGTAAAGGGGGCGTAGGCGGTCAAATAAGTCAGATGTGAAATACTACTGCTCAACGGTAGAAATGCGTTTGCAACTGTAAGACTTCAGGGTACCAAAGGTAGAAGGAATTACCTGAGTATGGGTGAAATCCGTAGATACAGGTAAGAACGCCAGTGGGGAAGCCGGTCTACTGGGGTAACCCTGACGCTGAGGCCCGAAAGCTAGGGGAGCGAACCGG
+
FFGGGCCFDFGGGGGGGGGGGGGGGGFFGGGGGGGGGGGDGGGGGGGGGGGGGGGGGGGGGGGGGGGGGGFDGGGGGGGGGGGGGGGGGGGGGGGDFGGGGDFGFGGGGGGGGGGFFGGGGGFGGFGCEGGGGGGGGFGGGGGE:>FGGGGGGGGGGGGGGF#FCCGGGGG#GGGFFBFGGG#GGGGGGGFFGGGEGGGFGGGG#G7CECF>EGDEDG#:>GGGGD==D?>FFCG6>5EFFFFFFFFGFFFF?B6ADFF47>#EADC>D>ECE@944@:<;7:GFC=,0*FGGDGFGGFGGGGGGF<+DFFGGGGGGFFC880*FDGFFCGFFEGGGCF@=C1:@?DGGGGEGFFGFFFGGGGEGGGGGCGGGGGGGGGGGGFFGGGDDGGGGGGGFDFDGEEF?GGGGGDGEGCGEFEB<G
@EGRNA4_307
TGGGGAATATTGCGCAATGGGGGAAACCCTGACGCAGCAACGCCGCGTGAGTGATGAAGGTTTTCGGATCGTAAAACTCTGTCTTTGGGGACGATAATGACGGTACCCAAGGAGGAAGCCACGGCTAACTACGTGCCAGCAGCCGCGGTAATACGTAGGTGGCAAGCGTTGTCCGGATTTACTGGGCGTAAAGAGTATGTAGGTGGGCATTTAAGTCAGATGTGAAATTCCCGGGCTTAACCTGGGAGCTGCATTTGATACTGGGTGTCTAGAGTGCAGGAGAGGAAAGTGGAATTCCTAGTGTAGCGGTGAAATGCGTAGATATTAGGAGGAATACCAGTGGCGAAGGCGACTTTCTGGACTGTAACTGACGCTGAGGCACGAAAGCGTGGGGAGCAAACAGG
+
GGGGGGGGGGGGGGGGGGGGGGGGDGGGGGGGGGGGGGGGGGGGGGGGGDGGGGGGGGGGGGGGGGGGGGGGGGGGGGGGGGGGGGGGGGGGGGGGGGGGGGGGGGGGGGFGGGGGGGGGGGGGGGGGGGGGGGGGGGGGGGGGFEGGGGDGGGGGGGGGGGGGGGGGGEEGGGEGGGGG9#GFFGFGCEACC9CCFCBFDCFGGFGCGGGGGGEFFC=FEAEE9C5@FFGFFF@FFFFFFFFGDGGGFFGFFGG#GGFGFFCGGGGGGGGGGGGGGGGGGGGGGGGGGGGGGGGGGGGGGGGGGGGGGGGGGGGGGGGGGGGGGGGGGGGGGGGGGGGGGGGGGGGGGGGGGGFGGGGGGGGGGGGGGGGGGGGGGGGGGGGGGGGGGGGGGGGGGGGGGGGG
@EGRNA4_308
TGGGGAATATTGCACAATGGAGGAAACTCTGATGCAGCGACGCCGCGTGAGCGATGAAGGCTTTCGGATCGTAAAGCTCTGTCCTAAGGGAAGATAATGACGGTACCTTAGGAGGAAGCACCGGCTAACTACGTGCCAGCAGCCGCGGAAATACGTAGGGGGCTAGCGTTATCCGGATTTACTGGGCGTAAAGGGTGCGTAGGCGGCCTTTTAAGCCAGATGTGAAAGATCACGGCTCAACCGTGGTAAGCATTTGAAACTGAAAGGCTTGAGGTAAGGAGAGGAAAGTGGAATTCCTAGAGTAGCGGTGAAATGCGTAGATATTAGGAAGAATACCAGTGGCGAAGGCGGCTTTCTGGACTTATACTGACGCTGAGGCACGAAAGCGAGGGGAGCGAACAGG
+
FGGGGGGFCFGFFFFFGGGGG<F@,C;EFGGGGFGGGGGGGGGGGGGGGGE<FE8FGGGD8,BFGGGD:+?FFGGC,CFFGEEGGFF8=EFFGG?F9,5C5>=:<:C,,CDDFGGGCF8,:,6++3+><,=,3336D,7D:FG:>*18*41?CGC2>;??84#/#F?78#;099=CCC>C=<+<4:*::6/#<C58:3:55:C:=:5:#9;#:29#125;FB;:F?:+?GGGDE6D6@@3#@7#@8=<9FD=F#GFEDD@#FDGFD,FF8GFA+D==1,D=,8=,@44,GGGGFF9FA4F,GGGEGGGGGGGCFCGGGGGFAC,A,C,A,FF@A5FFFGGEC=:FCF@CB,@EB,GGFE,6@,FEFGGGGGGGGGFGGGGGGGGGF@,,GGEGGGGGGFF9GG
@EGRNA4_309
TGGGGAATATTGCGCAATGGGGGAAACCCTGACGCAGCAACGCCGCGTGAGTGATGAAGGTTTTCGGATCGTAAAACTCTGTCTTTGGGGACGATAATGACGGTACCCAAGGAGGAAGCCACGGCTAACTACGTGCCAGCAGCCGCGGTAATACGTAGGTGGCAAGCGTTGTCCGGATTTACTGGGCGTAAAGGGTGCGTAGGCGGCCTTGTAAGTCAGATGTGAAAGATCACGGCTTAACTGTGGTAAGCATTTGAAACTGCAGGGCTTGAGTACAGGAGAGGAGAGTGGAATTCCTAGTGTAGCGGTGAAATGCGTAGATATTAGGAGGAATACCAGTGGCGAAGGCGACTTTCTGGACTTATACTGACGCTGAGGCACGAAAGCGTGGGGAGCGAACAGG
+
9FFGG>CFC<EFGCCCC:EFFCFGGFFCFF@<E@C7:BECFCGGGGGFGFGFC9EAE,5<FGG<E@7CBE@EE8DEFGGGGGGGGGFGEEFGGDEGEGGGGGGGGDGEFGGGGGD7FFEACCF@FFFCGGBFEGFFGGGFGEF:<CCCGGCFFF<F:CF<<FFFCFGG>EGGGF>EGDCGEEGFG;;CE8DF@<#?ECDEE>=C>577ECGFA<+#F<FEECCFC#<B;FCEFGD<BDC#9=?=??4FFBF#9FBGE?@9=DDFFED?DBCGE8BEGGDCGGFD9FDD,FF8DE8GEFGGGGGEGGGFCF@=@+CEF@9FF;GGGGGGFFCGFFGFCFC@FEDGC7F77FFB,DFGECFF9GFFAFB,EFDFEFCCFB,EGGDCF@@FECFCFCF:GGFAGFF
@EGRNA4_310
TGGGGAATTTTGGACAATGGACGGAAGTCTGATCCAGCGACGCCGCGTGAAGGAAGAAGTCCTTCGGGATGTAAACTTCTGAACTTATCGAATAAAGACAACTGGGGACAGTTGGATGAAGGTAGATAAAGAAAAGCCCCGGCTAACTACGTGCCAGCAGCCGCGGTAAGACGTAGGGGGCGAGCGTTGCCCGGAATTACTGGGCGTAAAGGGGGCGTAGGCGGTCAAATAAGTCAGATGTGAAATACTACTGCTCAACGGTAGAAATGCGTTTGAAACTGTAAGACTTGAGGGTACCAAAGGTAGACGGAATTACCTGAGTAGGGGTGAAATCCGTAGATACAGGTAAGAACGCCAGTGGGGAAGCCGGTCTACTGGGGTAACCCTGACGCTGAGGCCCGTAAGCTAGGGCAGCGAACCGG
+
C,<FCCCCDEFGECDGG6CFGGGGGGGGGGFFGGGGFCBCFFCFEGGGGECGGGGGGGGGGGGGGGGDF@?FFGGGGGFFGFFFCGGGGGGFGGGGGCEGGGFGCE>+@DFFEGGCGGGGGG<DFAEGDFFFGGGFFGF7CFGGG@FGDFGGGGGGGGGGGGDFGGEGGGGGGCGGBEE#>BCEEEGGEGGGGCEEFGGFFGG;5FEEGGFE5CEDGDCC5FE@EFDEGDGGGGGGFFFG>CFFGFBGGFGFFFFFFGFE#FDEFF?FE>CF?ECD?=CDGCGCAGGGGGGGGGGGDB8?FFE=EEEGGF=GGGFEFF@FFFD7FGFF@9CGGGGFFFEEFFGGGGFGEEEEFDDGGGGGFGGGGGGEGFFGGFGGGFEF@F<DECEECGGGGFCGGFCD;,ECF<GGFE@,GGEGGGEEFC
@EGRNA4_311
TGGGGAATTTTGGACAATGGACGGAAGTCTGATCCAGCGACGCCGCGTGAAGGAAGAAGTCCTTCGGGATGTAAACTTCTGAACTTATCGAATAAAGACAACTGGGGACAGTTGGATGAAGGTAGATAAAGAAAAGCCCCGGCTAACTACGTGCCAGCAGCCGCGGTAAGACGTAGGGGGCGAGCGTTGCCCGGAATTACTGGGCGTAAAGGGGGCGTAGGCGGTCAAATAAGTCAGATGTGAAATACTACTGCTCAACGGTAGAAATGCGTTTGAAACTGTAAGACTTGAGGGTACCAAAGGTAGACGGAATTACCTGAGTAGGGGTGAAATCCGTAGATACAGGTAAGAACGCCAGTGGGGAAGCCGGTCTACTGGGGTAACCCTGACGCTGAGGCCCGAAAGCTAGGGGAGCGAACCGG
+
GDGFGGGGDFCEGGFFGGGDGGGGEFGFGGGGGGGGDGFGEGEGGGGGGGGGGGDGFGGGGFFFEGGCGGGGFFFGGGFCFGGCFGGFGGGGFGGGGFGFFFGGGGGEGGGFEFG>DFGGGF,@@FFGFGGGGGGG7AFGGGG:ECFFGGDDCGGFGGGGGGGGGGGGGCFGC3=CGEEG=?5C04C=EGCFCDCBFC4CCCDGGG7CDGGGFD9D@>C@D5DE??D?FFFFC=98BF9ACFEF>>?<>FFD@<GDFFGDCCDEBGFBC6FCC@;GGGECFCF=9,FFDFD?8DGFFGGGFD9?F8ECGFGF9GF8FEA,A>@+DDCGE?=???EEF=A;FE,GEDGGGGCFCEEEGGGDGGFFCF@DGGGGECGGGGEF7FGGGFEGEFCCGGFFCC::GFEFGGGFB,C?EGFDGEGEFF
@EGRNA4_312
TGGGGAATTTTGGACAATGGACGGAAGTCTGATCCAGCGACGCCGCGTGAAGGAAGAAGTCCTTCGGGATGTAAACTTCTGAACTTATCGAATAAAGACAACTGGGGACAGTTGGATGAAGGTAGATAAAGAAAAGCCCCGGCTAACTACGTGCCAGCAGCCGCGGTAAGACGTAGGGGGCGAGCGTTGCCCGGAATTACTGGGCGTAAAGGGGGCGTAGGCGGTCAAATAAGTCAGATGTGAAATACTACTGCTCAACGGTAGAAATGCGTTTGAAACTGTAAGACTTGAGGGTACCAAAGGTAGACGGAATTACCTGAGTAGGGGTGAAATCCGTAGATACAGGTAAGAACGCCAGTGGGGAAGCCGGTCTACTGGGGTAACCCTGACGCTGAGGCCCGAAAGCTAGGGGAGCGAACCGG
+
GGGGGGGGGGGGEGGGGGGGGGGDGGGGGGGGGGGGGGGGGGGGGGGGGGGGGGGGGGGGGGGGGGGGGGGGGGGGGGGGGGFFGGGAFGGGDGGGGGGGGGGGGGEDGGGGAFGGGGGGGGGGFGGGGGGGGGGGGGGGGGGGGGGGGGDGGGGGGGGGGGGGGGGGGFGFECEEE95C#GEGGGEGGGGFGGGGGGGGGGGGGEGEGF?FGEFGGGFGFGFGDGFFFFFFG?FFFF#BFFAF@FGFFF@@BFFFFD7AB?FFBFF5E??GFGGGGGGFE=,GFFE6FGGGFGGGFFGGGGF8GGFGGGGGGGGGGGFBFCGGGGGGGGGE@CGFAGGGGGGECGDGGGGGGFCFGGFFGGGGGGGGGGDGGGGGGFFEGEEFFGGGGGGGGGGGFE@GGGGGFCEGGGGGGGGGGGGFGG
@EGRNA4_313
TGGGGAATATTGCACAATGGGCGAAAGCCTGATGCAGCAACGCCGCGTGAGCGATGAAGGCCTTCGGGTCGTAAAGCTCTGTCCTCAAGGAAGATAATGACGGTACTTGAGGAGGAAGCCCCGGCTAACTACGTGCCAGCAGCCGCGGTAATACGTAGGGGGCTAGCGTTATCCGGAATTATTGGGCGTAAAGAGCTCGTAGGCGGTTTGTTGCGCCTGCTGTGAAAGACCGGGGCTTAACTTCGGGGTTGCAGTGGGTACGGGCAGGCTAGAGTGCGGTAGGGGTAATTGGAATTCCTGGTGTAGCGGTGGAATGCGCAGATATCAGGAGGAACACCGATGGCGAAGGCAGGTTACTGGGCCGTTACTGACGCTGAGGAGCGAAAGCGAGGGTAGCGAACAGG
+
GFGGGGGGDFGGGGGGGGGGGGGGEGGGGGFGE,FGGGGGGGGGGGGGGGDFGGGGGGF,FF8FGGGGE=FGGGGC<FGG9CCEFCAFEGGGGGADGEFCBFGBD:<,A9>>ABF:>ED8>CF+@+C>A9C>FGCCBCCFC,DFGE@C4B1C2CFFCF78E*=:C8+*1=;89;CCC><<0<EGF>#E/::3E#A#*<DE53,<CG7#;CF<C?@#9.C#CCGG9:7>65#4FFF8FGFFFFC7C<DC0877#099DEC9?GGC:,77GGDF>B@+*FFCFDDDB=8A:E;FDGFFCDDFGGGECGGGGFE@CGDGEE,FFFGE;E98GFAFEGFB>EE:@DGGGF9GGFAFFC6,GGGEF@8,ADGGGGGGGGFGGGFFGGGGGGEF@,GGF:GGGGGGF,GG
@EGRNA4_314
TGGGGAATATTGCGCAATGGGGGAAACCCTGACGCAGCAACGCCGCGTGAGTGATGAAGGCCTTAGGGTTGTAAAGCTCTGTTATCTGGGACGATAATGACGGTACCAGAGGAGGAAGCCACGGCTAACTACGTGCCAGCAGCCGCGGTAATACGTAGGTGGCGAGCGTTGTCCGGATTTACTGGGCGTAAAGAGTGCGTAGGCGGATGTTTAAGTGAGATGTGAAATACCCGAGCTCAACTTGGGTGCTGCATTTCAAACTGGGCATCTAGAGTGCAGGAGAGGAAAGCGGAATTCATAGTGTAGCGGTGAAATGCGTAGAGATTAGGAAGAACACCAGTGGCGAAGGCGGCTTTCTGGACTGTAACTGACGCTGAGGCACGAAAGCGTGGGGAGCAAACAGG
+
FGGGGGGGGGGGGGGGGGGGGGGGGGGGGGGGGGGGGGGGGGGGEGGFGGGGGGGGGGGGGGGGFFGGF<FGGGGGGGGGGGGFFGGGGGGGGGGG-AFFGGGGGGGGGGGGGGGGGGGGGGGGGGGGGGGGGFFFGGGGGGGGGGGG8CGFFGGGGGCFCCCGDG#EEGGCBCEGCE#GGGFGGGEGEGD<F#GGGGGDFDFDCECCGC>FFFGGFF#FCFFECFGFGFFFDDGD7FC?FFFGFFCFFGFFGGGCFFFFBFDFFFFAFE=8DGGGGGFDF?D=GGGDGGGGGGFE>,F9GFCCFE7GGGGGEDGEGFFFGFDAGGGGGGGGFFGFEAB7GGGFFCGGGGGGGGGGGF8GGFFGGGGGGGGGFFGGGGFCGGGGGGGFCCECGGGGGGGGFGGG
@EGRNA4_315
TGGGGAATATTGCACAATGGAGGAAACTCTGATGCAGCGACGCCGCGTGAACGATGAAGGCTTTCGGGTCGTAAAGTTCTGTCCTAAGGGACGATAATGACGGTACCTTAGGAGGAAGCCCCGGCTAACTACGTGCCAGCAGCCGCGGTAATACGTAGGGGGCAAGCGTTGTCCGGATTTATTGGGCGTAAAGGGTGCGTAGGCGGTCTTTTAAGTCAGATGTGAAAGATCACGGCTCAACCGTGGTAAGCATTTGAAACTGAAAGGCTTGAGTTAAGGAGAGGAAAGTGGAATTCCTAGTGTAGCGGTGAAATGCGTAGATATTAGGAGGAATACCAGTGGCGAAGGCGACTTTCTGGACTTATACTGACGCTGAGGCACGAAAGCGTGGGGAGCGAACAGG
+
GGGGGGGGGGGGGGGGGGGGGGGGGGGGGGGGGGGGGGGGGGGGGGGGGGGGGGGGGGGGGGGGGGGGFGGGGGGGGGGGGGGGGGGGGGGGGGGGGGGGGGGGGGGGGGGGGGGGGGGGGGGGGGGGGGGGGGGGGGFGGGGGGGGGGGGGGGGGGGGGGGGGGGGGGGGGGGGGGGGFGGGGGGGGGGGGGGGGGGGGGGFGGGGDEFFGFGFGFGFGFFFFFFFFFFFGFGFFFFFGGGGGFGFGGGDGGGGGFGGGGGGGGGGGGGGGGGGGGGGGGGGGGGGGGGFGGGGGGGGGGGGGGGGGGGGGGGGGGGGGGGGGGGGGGGGGGGGGGGGGGGGGGGGGGGGGGGGGGGGGGGGGGGGGGGGGGGGGGGGGGGGGGGGGGGGGGGGGGGGGGGG
@EGRNA4_316
TAGGGAATCTTCCGCAATGGGCGAAAGCCTGACGGAGCAACGCCGCGTGAGTGATGAAGGTCTTCGGATCGTAAAACTCTGTTATTAGGGAAGAACATATGTGTAAGTAACTGTGCACATCTTGACGGTACCTAATCAGAAAGCCACGGCTAACTACGTGCCAGCAGCCGCGGTAATACGTAGGTGGCAAGCGTTATCCGGAATTATTGGGCGTAAAGCGCGCGTAGGCGGTTTTTTAAGTCTGATGTGAAAGCCCACGGCTCAACCGTGGAGGGTCATTGGAAACTGGAAAACTTGAGTGCAGAAGAGGAAAGTGGAATTCCATGTGTAGCGGTGAAATGCGCAGAGATATGGAGGAACACCAGTGGCGAAGGCGACTTTCTGGTCTGTAACTGACGCTGATGTGCGAAAGCGTGGGGATCAAACAGG
+
FGGGGGGGGGFGGGGGGGGGGGEGG>FGGGGGGGEFGEGFGGGGGGGGGGEGGGGGGFEGGGGGGGGCFGGGGGFCGGGGGGGGG<FGGGGGEGGGGGGG9DFGGGGGGGGGGGGGGGGGGGGGFGGGGGGGGGGGGGGGGGFGGGGGGGGGGGGGGGCFGGGGCGFGGGGGDEDGGGGGCFGGFGGGGFGG#G8C#GGGG<7>CGGGGGFFFGDBFFFE#FFF?D@=FDFC>EFFFFFFEEFFFEFFFE@FFFBDDFFGAGGGGGGE?GGCGGGGGGGGGGGGGGGFGGE==GGCGGGGF8GGGGFGGGGGGGGGGGGGGGFGGGGGEGGGGGGGGGGGGGGGGFGGGGFDGGGGGGGGGGGGGGGGGGGGGGGGFFCFGGGGGGGGGGGGGGGGGGGFGGGGGGGFGGGGGGGGGGGGGFGGGGGGG
@EGRNA4_317
TGGGGAATATTGCACAATGGACGCAAGTCTGATGCAGCGACGCCGCGTGGGGGATGAAGGCTTTCGGGTTGTAAACTCCTTTCAGTACAGAAGAAGCATTTTTTGTGCCGGTATGTGCAGAGGAAGCGCCGGCTAACTACGTGCCAGCAGCCGCGGTAATACGTAGGGCGCGAGCGTTGTCCGGAATTATTGGGCGTAAAGAGCTCGTAGGCGGTTTGTTGCGCCTGCTGTGAAAGACCGGGGCTTAACTTCGGGGTTGCAGTGGGTACGGGCAGACTAGAGTGTGGTAGGGGTAATTGGAATTCCTGGTGTAGCGGTGGAATGCGCAGATATCAGGAGGAACACCGATGGCGAAGGCAGGTTACTGGGCCATTACTGACGCTGAGGAGCGTAAGCGTGGGTAGCGAACAGG
+
GGGGGGGGGGGGGGGGG,EFGGGGGGGGGGGGGGGGGGGGGGGGGGGGGGGGGGGGGGGGGGGGGGGGGGGGGGGGGGGGGGGGGGGGGGGGGGGGGGGGGGGGGGG,CFGGGGGGGGGGG:FGGGGGGGGGGGGGGGGGGGGGGGGGGGGGGGGGGGGGG#GGGGGGGGGGGGGGGGG/<FGGAEFGFGGGGDGGGGGGGGGGGGGGGGGGGGGGGGGGGGGGGFGGGGGGFGFGGGFGGFFFGGFGGFFFGGGGFGFFGGGGGGGGGFDFCDGGGFGGFDGGGFGGFGGGGGGFFGGGGGGGEE7GGFGGGGDGGGGGGGGGGGGGGGGGGGGGGGGGGFGGGGGGGGGGGGGGGGGGGGGGGGGFGGGGGGGGGGGGGGGGGGGGGFF7GGGGGGGF@8GGGGGGGGGG
@EGRNA4_318
TGGGGAATATTGCACAATGGGCGCAAGCCTGATGCAGCCATGCCGCGTGTATGAAGAAGGCCTTCGGGTTGTAAAGTACTTTCAGTAGGGAGGAAGGTGGTTAAGTTAATACCTTAATCATTTGACGTTACCTACAGAAGAAGCACCGGCTAACTCCGTGCCAGCAGCCGCGGTAATACGGAGGGTGCAAGCGTTAATCGGAATTACTGGGCGTAAAGCGCATGCAGGTGGTTTGTTAAGTCAGATGTGAAAGCCCTGGGCTCAACCTAGGAATCGCATTTGAAACTGACAAGCTAGAGTACTGTAGAGGGGGGTAGAATTTCAGGTGTAGCGGTGAAATGCGTAGAGATCTGAAGGAATACCGGTGGCGAAGGCGGCCCCCTGGACAGATACTGACACTCAGATGCGTAAGCGTGGGGAGCAAACAGG
+
GGGGGGGGGGGGGGGGGGGGGGGGGGGGGGGGGGGGGGGGGGGGGGGGGGGGGGGGGGGGGGGGGGGGGGGGGGGGGGGGGGGGGGGGGGGGGGGGGGGGGGGGGGGGGGGGGGGGGGGGGGGGGGGGGGGGGGGGGGGGGGGGGGGGGGGGGGGGGGGGGGGGGGGGGGGGGGGGGGGGGGGGGGGGGGGGG9FGGGGGGGGGGGGGGFGGGGGGFGGGGGDFFFGGGGGGGGGGGGFGFGFGGFFGFGFFFFGGGGFF#GGGGGFFGGGGGGGGGGGGGGGFGFGGGGGGGGGGGGGGGGGGGGGGGGGGGGGGGGGFGGGGGGGGGGGGGGGGGGGGGGGGGGGGGGGGGGGGGGFCGGGGGGGGGGGGGGGGGGGGGGGGGGGGGGGGGGGGFEGGGGGGGGFC,GGGGGFGGGGGGGGGGGGGG
@EGRNA4_319
TGGGGAATTTTGGACAATGGACGGAAGTCTGATCCAGCGACGCCGCGTGAAGGAAGAAGTCCTTCGGGATGTAAACTTCTGAACTTATCGAATAAAGACAACTGGGGACAGTTGGATGAAGGTAGATAAAGAAAAGCCCCGGCTAACTACGTGCCAGCAGCCGCGGTAAGACGTAGGGGGCGAGCGTTGCCCGGAATTACTGGGCGTAAAGGGGGCGTAGGCGGTCAAATAAGTCAGATGTGAAATACTACTGCTCAACGGTAGAAATGCGTTTGAAACTGTAAGACTTGAGGGTACCAAAGGTAGACGGAATTACCTGAGTAGGGGTGAAATCCGTAGATACAGGTAAGAACGCCAGTGGGGAAGCCGGTCTACTGGGGTAACCCTGACGCTGAGGCCCGAAAGCTAGGGGAGCGAACCGG
+
GGGGGGGGGGGGGGGGGGGGGGGGGGGGGGGGGGGGGGGGGGGGGGGGGGGGGGGGGGGGGGGGGGGGGGGGGGGGGGGGGGGGGGGGGGGGGGGGGGGGGGGGGGGGGGGFGGGGGGGGGGGGGGGGGGGGGGGGGGGGGGGGGGGGGGGGGGGGGGGGGGGGGGGGDFGGECGGGGGGGGEGDGGGGGGGGGGGGGGGGGGGGGGD@FF99DFGFFFFBFEFBFFFFFF@FFFFFFFFFEFFFFFFFFGFGFGFGGFEF7GFBDFFGGFGGGGGGGGGGGGGGD?GGGGGGGGGGGGGGGGGGGGGGGGGGGGGGGGFGGGGGGGGGGGGGGGGGGGGGGGGGGGGGGGGGGGGGGGGGGGGGGGGGGGGGGGGGGGGGGGGGGGGGGGGGGGGGGGGGGGGGGGGGGGGGGGGGGGGGG
@EGRNA4_320
TGGGGAATATTGCACAATGGGCGCAAGCCTGATGCAGCCATGCCGCGTGTATGAAGAAGGCCTTCGGGTTGTAAAGTACTTTCAGTAGGGAGGAAGGTGGTTAAGTTAATACCTTAATCATTTGACGTTACGTACAGAAGAAGCACCGGCTAACTCCGTGCCAGCAGCCGCGGTAATACGGAGGGTGCAAGCGTTAATCGGAATTACTGGGCGTAAAGGGAGTGTAGGCGGATACTTAAGTCAGATGTGAAATACCCGGGCTCAACTTGGGTGCTGCATTTGAAACTGGGTATCTAGAGTGCAGGAGAGGAAAGTGGAATTCCTAGTGTAGCGGTGAAATGCGTAGAGATTAGGAAGAACACCAGTGGCGAAGGCGACTTTCTGGACTGTAACTGACGCTGAGGCTCGAAAGCGTGGGGAGCAAACAGG
+
GGGGGGGGGGGGFEFCGGGGGGGGGGGGGGGGGGEFGGGGGGG8CFGGGGGGGGFFFGGGGGGFGGGGEGGEFGGGGGGGGGGFFGGGGGGGGEGGDGGFCFFGGGGGEFGGGGGDDGCEGGGGGGGGGGF+@FDGGGGGGGG8D<FGGCGGGGGGGGGGDGGGGGGC:CEEGBEEGGGFGD#EGGGGFGGGGE<=EGGE?EGGGGFG7DD#CDDCCGGGGGGGG>F*9@97<DFFFGFEFECBFFBFFFF*=@??9BFFFC?CFF?E91+;6FF=B9:8GFGFFF=+GGGGGGGGGGGGFFD8D@CFF=+D=DCGFGGGGGGFAGGGGEGGGGGGGDGGGGGGEFECFC,E?GFDGGFGFFB,,8,:GGGGGGEEAGGF<FF<GFGEFFFEECCCF8DGFGGGGGGGGGGGFEEGGGGGGGGGFFFDG
@EGRNA4_321
TGGGGAATTTTGGACAATGGACGGAAGTCTGATCCAGCGACGCCGCGTGAAGGAAGAAGTCCTTCGGGATGTAAACTTCTGAACTTATCGAATAAAGACAACTGGGGACAGTTGGATGAAGGTAGATAAAGAAAAGCCCCGGCTAACTACGTGCCAGCAGCCGCGGTAAGACGTAGGGGGCGAGCGTTGCCCGGAATTACTGGGCGTAAAGGGGGCGTAGGCGGTCAAATAAGTCAGATGTGAAATACTACTGCTCAACGGTAGAAATGCGTTTGAAACTGTAAGACTTGAGGGTACCAAAGGTAGACGGAATTACCTGAGTAGGGGTGAAATCCGTAGATACAGGTAAGAACGCCAGTGGGGAAGCCGGTCTACTGGGGTAACCCTGACGCTGAGGCCCGAAAGCTAGGGCAGCGAACCGG
+
GGGGGGGGGGGGGGGGGDGGGGGGGGGGGGGGGGGGGGGGGGGGGGGGGGGGGGGGGGGGGGGGGGGGGGGGGGGGGGGGGGGGGGGGGGGGGGGGGGGGGGGGGGG+@FGFGGGGGFGDGGFGGGFGGGGGGGGGGGGGGGGGGGGGGGGGGGGGGGGGGGGGGGGGGGGGGGGGGGG#=EGGGGGGGGGFGEGEFGGGGFFGFGGGGFDGGDFGGGGGGGGEADGGGGFGGGGGGFFGFFFFE?FGGFGFFFGFGGFF#EFCF>@BGD97GGEDGF??7@;,@GGGGE8F?GGGFB@7FGGGGGGGGFGGFGGGGGGEGFF=GGGGGGGGGGGGFFGGGFGGGGFGGGGGGGGGGGFGGGGEDGGGGGGGGGGGFDGGGGGGGGGGGGGGGGGF@EEBC,GGFFGGGF@,GGGGGGGGGG
@EGRNA4_322
TGGGGAATTTTGGACAATGGACGGAAGTCTGATCCAGCGACGCCGCGTGAAGGAAGAAGTCCTTCGGGATGTAAACTTCTGAACTTATCGAATAAAGACAACTGGGGACAGTTGGATGAAGGTAGATAAAGAAAAGCCCCGGCTAACTACGTGCCAGCAGCCGCGGTAAGACGTAGGGGGCGAGCGTTGCCCGGAATTACTGGGCGTAAAGGGGGCGTAGGCGGTCAAATAAGTCAGATGTGAAATACTACTGCTCAACGGTAGAAATGCGTTTGAAACTGTAAGACTTGAGGGTACCAAAGGTAGACGGAATTACCTGAGTAGGGGTGAAATCCGTAGATACAGGTAAGAACGCCAGTGGGGAAGCCGGTCTACTGGGGTAACCCTGACGCTGAGGCCCGAAAGCTAGGGGAGCGAACCGG
+
GGGGGGGGGGGGGGGGGGGGGGGGGGGGGGGGGGGGGGGGGGGGGGGGGGGGGGGFGGGGGGGGGGGGGGGGGGGGGGGGGGGGGGGGGGFGGGGGGGGGGFFGGGGGGGGGFGGGGGGGGGGGGGGGGGGGGGGGF:FGGGDGGGGGGGGGGGGGGDGGGGGG#G#GCGGGGCFGGGGGGGE#GEG=CE#FDG69CFGDGGGGGECD<FBGBDGFF>:DDFD5?EECCFFFC=?B<72#AFFFFFFGFFFGC5FCGDDBF7GGGGGGGGFGGGGGGGGGGGGFA:FGGFFFGFGGGGGGGFGGGFDCGGGGFGGGGGFGGGGGGGFCGGGGGGGGGGGGGGGGGGGGGGGGGGFEGGGGGGGGGGGGFFGGGGGGGFFGGGGGGGGGGGGFFFGGGGGGGGGGGGGGGGGGGGGGGGGGGG
@EGRNA4_323
TGGGGAATTTTGGACAATGGACGGAAGTCTGATCCAGCGACGCCGCGTGAAGGAAGAAGTCCTTCGGGATGTAAACTTCTGAACTTATCGAATAAAGAAAACTGGGGACAGTTGGATGAAGGTAGATAAAGTAAAGCCCCGGCTAACTACGTGCCAGCAGCCGCGGTAAGACGTAGGGGGCGAGCGTTGCCCGGAATTACTGGGCGTAAAGTGGGAGTAGGCGGTCAAATAAGTCAGATGTGAAATACTACTGCTCAACGGTAGAAATGCGTTTGAAACTGTAAGACTTGAGGGTACCAAAGGTAGACGGAATTACCTGAGTAGGGGTGAAATCCGTAGATACCAGTAAGAACGCCAGTGGGGAAGCCGGTCTACTGGGGTAACCCTAACGCTGAGGCCCGAAAGCTAGGGGAGCGAACCGG
+
@EFFFGGA@E9FEFCFGFGCCFGGFGDECCFGG9FFDFGGGGDGGGGGGGF<<FGFEF8BFGCDE@CFEG@F<F9FF,<EFDEFGGGGGD?@8FF<?D,3DE<F8<FCGGF,=FFE<<F,C8@<FF,@EFG,5=CE,@FG7CBCCFCCG:FEC**7>*?>B,:BBEGC>EGGE7BCGD*1**8:*C:/:8++*/8CFGGG++08##.7;###>8C##D>>7#CDD956<@FB:*<=DF60;0/*8+BB=#F;9C9=??FC>;#.E9*19+2,<5,;C=E=7DC,+DFED@66+2+8@=EC63,=,?FFF;D;@8,FFCEE=@8C8,EE@,+6CC:4,FFE;E9,,FFA+@7C:,E,CEEF<GEGEE@>@,FB<:,BC8F8GGFFCFB,8+E<6CF@@7C@<<,6,F8E@FBC@8@,67++F9
@EGRNA4_324
TGGGGAATTTTGGACAATGGACGGAAGTCTGATCCAGCGACGCCGCGTGAAGGAAGAAGTCCTTCGGGATGTAAACTTCTGAACTTATCGAATAAAGACAACTGGGGACAGTTGGATGAAGGTAGATAAAGAAAAGCCCCGGCTAACTACGTGCCAGCAGCCGCGGTAAGACGTAGGGGGCGAGCGTTGCCCGGAATTACTGGGCGTAAAGGGGGCGTAGGCGGTCAAATAAGTCAGATGTGAAATACTACTGCTCAACGGTAGAAATGCGTTTGAAACTGTAAGACTTGAGGGTACCAAAGGTAGACGGAATTACCTGAGTAGGGGTGAAATCCGTAGATACAGGTAAGAACGCCAGTGGGGAAGCCGGTCTACTGGGGTAACCCTGACGCTGAGGCCCGAAAGCTAGGGGAGCGAACCGG
+
GGGGGGGGGGGGGGGGGGGGGGGGGGGGGGGGGGGGGGGGGGGGGGGGGGGGGGGGGGGGGGGGGGGGGGGGGGGGGGGGGGGGGGGGGGGGGGGGGGGGGGGGGGGGGGGGGGGGGGGGGGGGGGGGGGGGGGGGGGGGGGGGGGGGGGGGGGGGGGGGGGGGGGGGGGGGGBFBEGGGGGGGGGGGG#GGGGGGGFGGGGGGGGGFGGGFGFGFFFFFFFFFFCEFFFFFFFFFFFFFFFFFFFFGGFGGGFFGGGGGGGGFFFGGGGFCCGGGGGGGGGGGGGGFGGGGGGGGDGGGGGGGGGGGGGGGGGGGGGGGGGGGGGGGGGGGGGGGGGGGGGGGGGGGGGGGGGGGGGGGGGGGGGGGGGGGGGGGGGGGGGGGGGGGGGGGGGGGGGFGGGGGGGGGGGGGGGGGGGGGGG
@EGRNA4_325
TGGGGAATATTGCGCAAGGGGGGAAACCCTGACGCAGCAACGCCGCGTGGGTGATGAAGGTCTTCGGATTGTAAAGCTCTGTTATCTGGGACGATAATGACGGTACCAGAGGAGGAAGCCACGGCTAACTACGTGCCAGCAGCCGCGGTAATACGTAGGTGGCGAGCGTTGTCCGGATTTACTGGGCGTAAAGAGTGCGTAGGCGGATGTTTAAGTGAGATGTGAAATACCCGAGCTCAACTTAGGTGCTGCATTTCAAACTGGGCATCTAGAGTGCAGGAGAGGAAAGCGGAATTCCTAGTGTAGCGGTGAAATGCGTAGAGATTAGGAAGAACACCAGTGGCGAAGGCGGCTTTCTGGACTGTAACTGACGCTGAGGCACGAAAGCGTGGGCAGCAAACAGG
+
GGGGGGGGGGGGGGEEE+9CGGGGGGGDGGGGGGGGGGGGGGGGGGG>FFGGGGGGFGGGGGGGFFGDFCFGGGGGFGFFGFGGGGCFFGGGGGEGGGGGGGGGGGG,?BGGGGGGGGGGGGGGGGGGGGFGGGGGGGGGGGFFD#GGGGEGGGG?FFGGGGGGGGGGGGGGGGGGGG##<CCGCFGG<FGGGGGEGGGFFDEGGGECEFFGGFFGGGGFGFGFCFGGGGGGGGGFC?FGGFF#FFDGGDGFFFGFFFGGDDGGGGGGGFGFDGFCGGGGGGGFGGE6GFFGGFFFGGGGGGGEGGGFGGGFCFCGGGEAFC99GGGGGGGGGFGGGGGGGGGGGEFGDEGGGGGGGGGGGFGFE9FGFCEGGGGGGGFFECF8CGEFB8FFC;FGGGGGGGFF
@EGRNA4_326
TGGGGAATTTTGGACAATGGACGGAAGTCTGATCCAGCGAGGCCGCGTGAAGGAAGAAGTCCTTCGGGATGTAAACTTCTGAACTTATCGAATAAACACAACTGGGGACAGTTGGATTAAGGTAGATAAAGAAAAGCCCCGGCTAACTACGTGCCAGCAGCCGCGGTAAGACGTAGGGGGCGAGCGTTGCCCGGAATTACTGGGCGTAAAGGGGGCGTAGGCGGTCAAATAAGTCAGATGTGAAATACTACTGCTCAACGGTAGAAATGCGTTTGAAACTGTAAGACTTGAGGGTACCAAAGGTAGACGGAATTACCTGAGTAGGGGTGAAATCCGTAGATACAGGTAAGAACGCCAGTGGGGAAGCCGGTCTACTGGGGTAACCCTGACGCTGAGGCCCGAAAGCTAGGGGAGCGAACCGG
+
GGGGGGGGGGGGGGGGGGGGGGGGGGGFGGGGGGGGGGGGGGGGGGGGGGGGGGGGGGGGGGGGGGGGGGCFGGGGGGGGGGGGGGGGGGGGGGGG5CFGGGGGGGGGGGGGGGGGGCDFGGGGGGGGGGGGGGGGGGGGGGGGGGGGGGGGGGGGGGGG9CEGGGGGGGGGGGGGGGGGGGGGGGGGGGGGGGGCGGFFGGGGGGGGGGGFGFGGFGD9CFBGGFF#E@7FFFFFGFGEFFEFFFGGGFFFFFGGGGGFFB@FFGGGGGGGGGGGGGGGGCGGGGFCFGGGGFGGFGFGGGGGFGGGGGGGFGGGGGGGGGGGGGGGGGGDGGGGGGGGFGGGEGGGGGGGGGGGGGGGGGGGGGGGGGGGGGGGGGGGGGGGGGEGGGGGGGGGGGGGGGGGGGGGGGGGGGGGGGGEGG
@EGRNA4_327
TGGGGAATTTTGGACAATGGACGGAAGTCTGATCCAGCGACGCCGCGTGAAGGAAGAAGTCCTTCGGGATGTAAACTTCTGAACTTATCGAATAAAGACAACTGGGGACAGTTGGATGAAGGTAGATAAAGAAAAGCCCCGGCTAACTACGTGCCAGCAGCCGCGGTAAGACGTAGGGGGCGAGCGTTGCCCGGAATTACTGGGCGTAAAGGGGGCGTAGGCGGTCAAATAAGTCAGATGTGAAATACTACTGCTCAACGGTAGAAATGCGTTTGAAACTGTAAGACTTGAGGGTACCAAAGGTAGACGGAATTACCTGAGTAGGGGTGAAATCCGTAGATACAGGTAAGAACGCCAGTGGGGAAGCCGGTCTACTGGGGTAACCCTGACGCTGAGGCCCGAAAGCTAGGGGAGCGAACCGG
+
GGGFGFGDGGGGGGGGGGGGGGGGGGGGGGGGGGGGGGGGDEGGGGGGGGFGGGGGGGGGGGGGGGGGGGGGGFGGGGGGGGGGGGGFGGGGGGGGGGGGGGFGGGGGGGGCFGGGGGGGGGG,@CGFFGFGGGGGGGDEGEEGGGGGCGGGGGGGGGGGGGGGGGGGGG#FGGGGGGGGGGEE>EGGGCCCDCCCGGGGG#>9CECCCGGGGCDGGC:DGGGFGEEFCFFFFFC?3EFGFFFFFFFCCFD#FFGBFGFFF7GFEGGGDCGFGGGGE=<,FCGGGGGFGFF?DGGFAF8GGDC?GGGGGGGGGGDCGFCCGFECGGGGGCF>GGFGGCGGGGGEGGGGGGGGGGGGGGGFEEF7:7GGGFGGGGGGGGGGGGGGF@C,CFCEFFGGCCGGGGGFCFGGDGGGFGGGGGGGGG
@EGRNA4_328
TGGGGAATTTTGGACAATGGACGGAAGTCTGATCCAGCGACGCCGCGTGAAGGAAGAAGTCCTTCGGGATGTAAACTTCTGAACTTATCGAATAAAGACAACTGGGGACAGTTGGATGAAGGTAGATAAAGAAAAGCCCCGGCTAACTACGTGCCAGCAGCCGCGGTAAGACGTAGGGGGCGAGCGTTGCCCGGAATTACTGGGCGTAAAGGGGGCGTAGGCGGTCAAATAAGTCAGATGTGAAATACTACTGCTCAACGGTAGAAATGCGTTTGAAACTGTAAGACTTGAGGGTACCAAAGGTAGACGGAATTACCTGAGTAGGGGTGAAATCCGTAGATACAGGTAAGAACGCCAGTGGGGAAGCCGGTCTACTGGGGTAACCCTGACGCTGAGGCCCGAAAGCTAGGGGAGCGAACCGG
+
GGGGGGGGGGGGGGGGGGGGGGGGGGGGGGGGGGGGGGGGGGGGGGGGGGGGGGGGGGGGGGGGGGGGGGGGGGGGGGGGGGGGGGGGGGGGGGGGGGGGGGGGGGGGGGGGGGGGGGGGGGGGGGGGGGGGGGGGGGGGGGGGGGGGGGGGGGGGGGGGGGGGGGGGGG#GGFGFGGGGGGFGGGGGGGGGGDEDGGGGGGGGGG3FGGGFGGGGFGFGFFFFEDEFFFGFFFE?FFFFFFFFEFFFFGGGGGGCGGGFGGGGGDBGDGFFAGGFFFGGGGGGGGFFFGGGGGGGEFGGGGGGGGGGGGGGGGGGGGGGGGGGGGGGGGGGGGGGGGGGFFGGGGGGGGGGGGGGGGGGGGGGFGGGGGGFFDGGGGGGGGGGGGGGGGGGGGGGGGGGGGGGGGGGGGGGGGGGGGGGGG
@EGRNA4_329
TGGGGAATTTTGGACAATGGACGGAAGTCTGATCCAGCGACGCCGCGTGAAGGAAGAAGTCCTTCGGGATGTAAACTTCTGAACTTATCGAATAAAGACAACTGGGGACAGTTGGATGAAGGTAGATAAAGAAAAGCCCCGGCTAACTACGTGCCAGCAGCCGCGGTAAGACGTAGGGGGCGAGCGTTGCCCGGAATTACTGGGCGTAAAGGGGGCGTAGGCGGTCAAATAAGTCAGATGTGAAATACTACTGCTCAACGGTAGAAATGCGTTTGAAACTGTAAGACTTGATGGTACCAAAGGTAGACGGAATTACCTGAGTAGGGGTGAAATCCGTAGATACAGGTAAGAACGCCAGTGGGGAAGCCGGTCTACTGGGGTAACCCTGACGCTGAGGCCCGAAAGCTAGGGGAGCGAACCGG
+
<CC<7,,;,CCACC<FE9FEFGGE7@FEGG<FGCDFEFGD:F@6@+@FGGGGGFEFGCFFGAAFAEGDEGGFFGGDGDGFF?EFGCGCFGGGFDFGFEFFCFGB8D7CFCB><CD,CF,9EF,,@>AFFGCFFGGFCBFEEDFGC@GGF:CFFG8@;7:>74:BE8C=CCF+==:8BGCC5E5?C=*2*59F8DD<FFF7CC4C4C):7CD7C;@DD5>CB=>CBC<C#><#9AA6>927=BAFFCB==D<FFFA===FB0;@<DF#F=+GC:CCCFE9+DFFCD===+=7+,=+,8E9?DAEDGE=D8F=,GGF8FEF9FFD8FE@@@A+@4+7E@ECFGFAFD<CBDF>@=A,8E>B<GF8@+B@=,F<E,EFF@EEFECGGDGGGFFDCFF7F7CGGCE9GFE8GGFFCDGDGF:CB<<
@EGRNA4_330
TGGGGAATATTGCACAATGGACGCAAGTCTGATGCAGCGACGCCGCGTGGGGGATGAAGGCTTTCGGGTTGTAAACTCCTTTCAGTACAGAAGAAGCATTTTTTGTGACGGTATGTGCAGAAGAAGCGCCGGCTAACTACGTGCCAGCAGCCGCGGTAATACGTAGGGCGCGAGCGTTGTCCGGAATTATTGGGCGTAAAGAGCTCGTAGGCGGTTTGTTGCGCCTGCTGTGAAAGACCGGGGCTTAACTTCGGGGTTGCAGTGGGTACGGGCAGACTAGAGTGTGGTAGGGGTAATTGGAATTCCTGGTGTAGCGGTGGAATGCGCAGATATCAGGAGGAACACCGATGGCGAAGGCAGGTTACTGGGCCATTACTGACGCTGAGGAGCGAAAGCGTGGGTAGCGAACAGG
+
GGGGGGGGGGGGGGGGGGGGGGGGGGGGGGGGGGGGGGGGGGGGGGGGGGGGGFGGGGGGGGGGGGGGGGGGGGGGGGGGGGGGGGGGGGGGGGGGGGGGGGGGGGGGGGGGGGGGGGGGGGGGGGGGGGGGGGGGGGGGGGGGFFGGGGGGGGGGGGGGGGGGGGGG#GGEGGGGDGGGGGGGGDGGGGGFGFGGGGCGGGFGGGGDGGGGGGGDGGFGGFF:@GFFGFGFFE@F@FFEFFFGFF;FBFBGGGGGFGGGGGGFGGGGGGCFGFGGGGGGGGGF?FGGGGFGGGGGGGGGGGGGGGGGGFGGGGGGGGGGGGGGGGGGF=DGGGGGGGGGGGGGGGGGGGGGGGGGGGGGGGGGGGGGGGGGGGGGGGGGGGGGGGGGGGGGGGGGGGGGGGGGGGGGGGGG
@EGRNA4_331
TGGGGAATATTGCGCAATGGGGGAAACCCTGACGCAGCAACGCCGCGTGAGTGATGAAGGCCTTAGGGTTGTAAAGCTCTGTTATCTGGGACGATAATGACGGTACCCGAGGAGGAAGCCACGGCTAACTACGTGCCAGCAGCCGCGGTAATACGTAGGTGGCGAGCGTTGTCCGGATTTACTGGGCGTAAAGAGTGCGTAGGCGGATGTTTAAGTGAGATGTGAAATACCCGAGCTCAACTTGGGTGCTGCATTTCAAACTGGGCATCTAGAGTGCAGGAGAGGAAAGCGGAATTCCTAGTGTAGCGGTGAAATGCGTAGAGATTAGGAAGAACACCAGTGGCGAAGGCGGCTTTCTGGACTGTAACTGACGCTGAGGCACGAAAGCGTGGGTAGCAAACAGG
+
FGGGG7FGFGGGGEGGGEGGFGGGGGGGGGGGGEGGGDGGGGGEGGGFGGGGGDFFC<FGGGGGGGGGGGGCFGGGFFFGGGFFGGGFGCEGGGGGGFFGGGGGGGG3CFGGGGGGGGGGGGGGGGGGGFFGGGGGGEGGGG#GGGGFGGGG:BFCFFEGGDGGCCGFB@CEGGEGEGG#@EGGGGGGGGGGGFGGGGGGGGGFGGB=FCCGFFGGGGGGGGGGEFFFGGGGGGGGDGFGGGFFGGEFEFFGGGFGGGFD?FFGE@FFF9DGGGGFDCGDGGGGFDC+C8FD68E8FDGFGFGEB7C=;,E@@F8ECFFFGFGGGGGFGGGGCGGGGGFFCGGGGGFEFDFGFF8GGFGGGGGFGFGGGGGGDF8GGFGFF@C6F7FCGGFCC;DGGGFFGGGG
@EGRNA4_332
TGGGGAATATTGCACAATGGAGGAAACTCTGATGCAGCGACGCCGCGTGAACGATGAAGGCTTTCGGGTCGTAAAGTTCTGTCCTAAGGGACGATAATGACGGTACCTTAGGAGGAAGCCCCGGCTAACTACGTGCCAGCAGCCGCGGTAATACGTAGGGGGCAAGCGTTGTCCGGATTTATTGGGCGTAAAGGGTGCGTAGGCGGCCTTTTAAGTCAGATGTGAAAGATCACGGCTCAACCGTGGTAAGCATTTGAAACTGAAAGGCTTGAGTTAAGGAGAGGAAAGTGGAATTCCTAGTGTAGCGGTGAAATGCGTAGATATTAGGAGGAATACCAGTGGCGAAGGCGACTCTCTGGACTGTAACTGACGCTGAGGCACGAAAGCGTGGGGAGCAAACAGG
+
CFFGGGGGGGGGGGGGGGGGGGGGGGGGGGDGGGGGGGGGGGGGGGGGGGGFGGGGGGGGGGGGFGGGGGGGGGGEGGGGGGGGGGFGGGGGGGGGGGGGGGGGGGGGGGGGGGGGGEGFCGGFGGGGGGGGGGGGGGGGGGGGGDFGGGDC;FGGGGGGGGGGGGGG;C=EGGGGG>?FFFGFGGGGCEGFGGCEGGGGGGGGCEGEG>>FFC:CCFFGGGFFGFFFGFFFGGGGFEDGEEGGGFGGFFA=8GGGGGGCEGGGGGGD@,FGGGGGGGGFGFCCGGGGGGDEGFFGGGGGGGEEEDGGGGFFF=CGFGFDFFGGF@GGGGGGF?GGGGGGGGGGGGGGEGGGGGFGGGGGGFF,FCGGGFGGGGGFGGGGGGFGGGGGFGGGGFFGGGGGGGG
@EGRNA4_333
TGGGGAATTTTGGACAATGGACGGAAGTCTGATCCAGCGACGCCGCGTGAAGGAAGAAGTCCTTCGGGATGTAAACTTCTGAACTTATCGAATAAAGACAACTGGGGACAGTTGGATGAAGGTAGATAAAGAAAAGCCCCGGCTAACTACGTGCCAGCAGCCGCGGTAAGACGTAGGGGGCGAGCGTTGCCCGGAATTACTGGGCGTAAAGGGGGCGTAGGCGGTCAAATAAGTCAGATGTGAAATACTACTGCTCAACGGTAGAAATGCGTTTGAAACTGTAAGACTTGAGGGTACCAAAGGTAGACGGAATTACCTGAGTAGGGGTGAAATCCGTAGATACAGGTAAGAACGCCAGTGGGGAAGCCGGTCTACTGGGGTAACCCTGACGCTGAGGCCCGAAAGCTAGGGGAGCGAACCGG
+
EGGGGGGGGGGGGGGGGGGGGGGGGGGGGGGGGGGGGGGGGGGGGGGGGGGGGGGGGGGGGGGGGGGGGGGGGGGGGGGGGGGGGGGGGGGGGGGGGGGGGGGFGGGGGGGFGGGGGGGGGGGGGGFGGGGFGGGGGGGGGGGGGGGGGGGGGFGGGGGGG#GGGGGG#GGGGFEGGGGGEEGGGGGGGGGFEGGGGGGG#FGGGGE>EGGGGGGEG=DEGGGGCGEEFFFFCEC?FFGFFFFFFFBFFFFGFAC=FGFGFFGGGFAEFCDC<7GGGGGGGFFGGGGGFFDFGGGGGGGFCGGGGGDGFGGGGGGGGGFCGGGGGGGGGGGGGGGGGGGGGGGGGGGGGGGGGGGGGGGGGFE7GGEGGGGGGGGGGGGGGGGGGGGEGGGGGGGGGGGGGGGGGFGGGGGGGGGGGGGGGG
@EGRNA4_334
TGGGGAATATTGCGCAATGGGGGAAACCCTGACGCAGCAACGCCGCGTGGGTGATGAAGGTCTTCGGATTGTAAAGCCCTGTTTTCTGGGACGATAATGACGGTACCAGAGGAGGAAGCCACGGCTAACTACGTGCCAGCAGCCGCGGTAATACGTAGGTGGCGAGCGTTGTCCGGATTTACTGGGCGTAAAGGGTGCGTAGGCGGATGTTTAAGTGGGATGTGAAATCCCCGGGCTTAACCTGGGGGCTGCATTCCAAACTGGATATCTAGAGTGCAGGAGAGGAAAGCGGAATTCCTAGTGTAGCGGTGAAATGCGTAGAGATTAGGAAGAACACCAGTGGCGAAGGCGGCTTTCTGGACTGTAACTGACGCTGAGGCACGAAAGCGTGGGTAGCAAACAGG
+
GGGGGGGGGGGGGGGGGGGGGGGCGGGGGGGGGGGGGGGGGGGGGGGGGGGGGGGGGGGGGGGGGGGGGGGGGGGGGGGGGGGGGGGGGGGGGGGGGGGGGGGGGGGGGGGGGGGGGGGGGGGGGGGGGGGGGGGGGGGGGGGGGGGGGGGGGGGGFFGGGGGGGGGGGGGGGGGGGGGGGGGGGGGGGFGGGGGGGGGGGGGGGEEGGFGFGFFGFGFGFFFFFFFGFFFFFGGGGFFFFGGGFGFGGGGGGFGGGGGGGGGGGGGGGGGGGGGGGGGGFGGGGGGGGGGGGGGFGGGGGGGGGGGGGGGGGGGGGGGGGGGGGGGGGGGGGGGGGGGGGGGGGGGGGGGGGGGGGGGGGGGGGGGGGGGGGGGGGGGGGGGGGGGGGFGGGGGGGGGGGGGG
@EGRNA4_335
TGGGGAATATTGCACAATGGGCGAAAGCCTGATGCAGCAACGCCGCGTGAACGATGAAGGTCTTCGGATCGTAAAGTTCTGTCGCAGGGGAAGATAATGACGGTACCCTGTGAGGAAGCACCGGCTAACTACGTGCCAGCAGCCGCGGTAATACGTAGGGTGCTAGCGTTATCCGGATTTACTGGGCGTAAAGGGTGCGTAGGTGGTCTTTCAAGTCGGTGGTTAAAGGCTACGGCTCAACCGTATTAAGCCGCCGAAACTGGAAGACTTGAGTGCAGGAGAGGAAAGTGGAATTCTCAGTGTAGCGGTGAAATGCGTAGATATTGAGAAGAACACCAGTAGCGAAGGCGGCTTTCTGGACTGTAACTGACACTGAGGCACGAAAGCGTGGGTAGCAAACAGG
+
GGGGGGGGGGGGGGGGGGGGGGGGGGGGGGGGGFGGFGGGGGGGGGGGGGGGGGGGGGGGGGGGGGGFGGGGGGGGGGGGGGGGGGGGGGGGGGGGGGGGGGGGGGGGGGGGGGGGGGGGGGGGGGGGGGGGGGGGGGFGGGGGGGGGGGGGGGFFGGGGGGGGGGGGGGFGGGGGEGGGGGGGGGGGGGFGGFEGGGGEEGGGGGGGGGFFGGFGFGFGFGFFFFGFFFFFFGFFFGGGGGGGGFFGGGGFGGGGGGGGGGGGGGFFGGGGGGGFGGGGGGGGGGGGGGGGGGGGFGGGGGGGGGGGGGGGGGGGGGGGGGGGGGGGGGGGGGGGGGGGDGGGGGGGGGGGGGGGGGGGGGGGGGGGGGGGGGGFGGGGGGGGGGGGGGGGGGGGGGGGGGG
@EGRNA4_336
TGGGGAATATTGCACAATGGAGGAAACTCTGATGCAGCGACGCCGCGTGAACGATGAAGGTTTTCGGATCTTAAAGCTCTGTCCTAAGGGAAGATAATGACGGTACCTTAGGAGGAAGCCCCGGCTAACTACGTGCCAGCAGCCGCGGTAATACGTAGGGGGCGAGCGTTGTCCGGAATTATTGGGCGTAAAGGGTGCGTAGGCGGCCTTGTAAGTCAGATGGGAAAGATCACGGCTTAACTGTGGTAAGCATTTGAAACTGCAGAGCTTGAGTACAGGAGAGGAGAGTGGAATTCCTAGTGTAGCGGTGACATGCGTAGATATTAGGAGGAATACCAGTGGCGAAGGCGACTCTCGGGAATGTAAATGACGATGAGGAACGAAAGCGTGGGGAGCAAACAGG
+
<EEF:FFF9CFEEFFGFGGCC@F@FCCE9FGGGGGD,CBEGEGGGDGEGD,5CCFG,5FDBCFGGE:BCC,@FFF9<BEFGFFFG??,B,A=FFGEFFDCFE@=A@FAFFFA<CFE<FCEGGGDGGGG7CFDGG>B<F,D>CFGC88C::BEE@:C,=8:CC@8=EECC6?EGGGE=5/#:C#E#3<CEEGG#75729DG2:5CEEG#GCCFAFFD*:5A?8#C@F;=9#9@>6#:==;FF@@@=86;DD9?6@?4D=AFD?D==,6+,=B@=DGD,D8CA6,A,4,,EDD88;GEA94EE7GGECGF@CC+@@+FFC,;,BFFDFA?<9EAE<A=E:7C=?D,=CFDCFF@@+,@,C69,CCFC6,:;,66,FE@C@,,C,FFCCFCF:FFC<<CGFE9F;6
@EGRNA4_337
TGGGGAATTTTGGACAATGGACGGAAGTCTGATCCAGCGACGCCGCGTGAAGGAAGAAGTCCTTCGGGATGTAAACTTCTGAACTTATCGAATAAAGACAACTGGGGACAGTTGGATGAAGGTAGATAAAGAAAAGCCCCGGCTAACTACGTGCCAGCAGCCGCGGTAAGACGTAGGGGGCGAGCGTTGCCCGGAATTACTGGGCGTAAAGGGGGCGTAGGCGGTCAAATAAGTCAGATGTGAAATACTACTGCTCAACGGTAGAAATGCGTTTGAAACTGTAAGACTTGAGGGTACCAAAGGTAGACGGAATTACCTGAGTAGGGGTGAAATCCGTAGATACAGGTAAGAACGCCAGTGGGGAAGCCGGTCTACTGGGGTAACCCTGACGCTGAGGCCCGAAAGCTAGGGGAGCGAACCGG
+
GGGGGGGGGGGGGGGGGFGFFCFGGGGGGGGGGGGFGGGDGGGGGGGGGGCGGGEGGF<FGGGF9DFECFFEGGGGGGGGGFGGGDFGFGGGGFFGGGFGFGGGFGGGGGF:=FFF,<=DDGDGDFFFFGFFFGDGCCGGGGGGGFFGGGEDEF7;FFGGGGGEGEGGEGGGGCFFGGCEEE=8==CECEFDD<73CGGGGGFFFDCDDC@F9>BDFG@FBGEC<<DECF*BE<6@F9CE6<CF97><FDBFFAC>FFB?FFFGFEDDDGGGFFGGFEFFACFFCGGFFF88=9GF?AAD9?E8ED=89E,,FFAEAE,9FFGGGFEEF9@@C:DE,;=9GFGAGGGGGCCFDGGFGEF8GFF>GGEEGFF<FFC@DC9FGGGGFC7GGGFGGGGECC77GGGGGF8EGFCFDGGGGFCF9C
@EGRNA4_338
TGGGGAATATTGCACAATGGACGCAAGTCTGATGCAGCGACGCCGCGTGGGGGATGAAGGCTTTCGGGTTGTAAACTCCTTTCAGTACAGAAGAAGCATTTTTTGTGACGGTATGTGCAGAAGAAGCGCCGGCTAACTACGTGCCAGCAGCCGCGGTAATACGTAGGGCGCGAGCGTTGTCCGGAATTATTGGGCGTAAAGAGCTCGTAGGCGGTTTGTTGCGCCTGCTGTGAAAGACCGGGGCTTAACTTCGGGGTTGCAGTGGGTACGGGCAGACTAGAGTGTGGTAGGGGTAATTGGAATTCCTGGTGTAGCGGTGGAATGCGCAGATATCAGGAGGAACACCGATGGCGAAGGCAGGTTACTGGGCCATTACTGACGCTGAGGAGCGAAAGCGTGGGTAGCGAACAGG
+
DGGGDGGGGGGFFGGGGGGGGGCEGGFFGGFGGGGGGGGGGG7FGGGGGGGGGGGGGGGGGGGGGGGGG>FGGFFGGGGGGGGGGGGGGGGGFGGGGGGGFGGEGFGGGGGGGGGGGGGDGGGGGGGGCGGGGGGGGGGGEFGGFFFGFGGFGGGGEEGG#GGGG>ECGGGGGGEG8CEEFGGGCC:CFGFGCF5<=E3CGGGGGGGGEGG=DCCDFGGGGGGGGGGGFFFFFCFFEGGFGFFFC6@AFFFFFDFGFGGFCGGFGGGEDFCFE:GEDAGGFFGGGGGDGGGGGFAFAGFFCE=7+FFGGGGGGGGGE9GGGGGEBE,FF;C9EEFGGGFGFCDGGEGECFFFGGGGGFGGGGGGGGGGGGGGGGGGGGGGGGGGFGGEGGGGGGGFEGECGGGGGGGGDGGG
@EGRNA4_339
TGGGGAATATTGCACAATGGGCGAAAGCCTGATGCAGCAACGCCGCGTGAGCGATGAAGGCCTTCGGGTCGTAAAGCTCTGTCCTCAAGGAAGATAATGACGGTACTTGAGGAGGAAGCCCCGGCTAACTACGTGCCAGCAGCCGCGGTAATACGTAGGGGGCTAGCGTTATCCGGAATTACTGGGCGTAAAGGGTGCGTAGGTGGTTTTTTAAGTCAGAAGTGAAAGGCTACGGCTCAACCGTAGTAAGCTTTTGAAACTAGAGAACTTGAGTGCAGGAGAGGAGAGTAGAATTCCTAGTGTAGCGGTGAAATGCGTAGATATTAGGAGGAATACCAGTAGCGAAGGCGGCTCTCTGGACTGTAACTGACACTGAGGCACGAAAGCGTGGGGAGCAAACAGG
+
FGGGCFFAFGGGGGGGGCFGGGGGGGGGGFGGGGGGGGGGGGGGEDGGGGGFFGFGGGFGDFEGGGGGFEFEFGFFGGGGGGDGGGGGCFGGGGGGGGGGGGDCFG9F9@FGFGGGGGGFGGGGGGGGGGGGGGGGGGGGGGG#GECGG#D#G#GC;>EGGGGGGGFGGGCFFGGGGG#FGGCF@FGDCE7C2C5>=DDCCDEFGGC#@9FFEFFF?C@C;EBFFFFFDBGDCFGFFFFDFEFGGGFF9DFCAFFCFGF>E,C:=68+G?GFD8D6GGGGD?CGGGGFDDGFCE=@9GFEEFB7GDFFFGFCCGEDDE@FDGFE<GFFFGDCFCGDFGGF7GGFGGGF@,7ECF<8FDGFGGGGFEGCGGGFFCGGGGFC,FGEEFC@?DGGGGF?GGGGGGG
@EGRNA4_340
TGGGGAATATTGCGCAATGGGGGAAACCCTGACGCAGCAACGCCGCGTGAGCGATGAAGGTCTTCGGATCGTAAAGCTCTGTCTTATGGGACGATAATGACGGTACCATAGGAGGAAGCCACGGCTAACTACGTGCCAGCAGCCGCGGTAATACGTAGGTGGCTAGCGTTGCCCGGAATTACTGGGCGTAAAGGGGGCGTAGGCGGTCAAATAAGTCAGATGTGAAATACTACTGATCAACGGTAGAAATGCGTTTGAAACTGTAAGACTTGAGGGTACCAAAGGTAGACGGAATTACCTGAGTAGGGGTGAAATCCGTAGATACAGGTAAGAACGCCAGTGGGGAAGCCGGTCTACTGGGGTAACCATGACGCTGAGGCCCGAAAGCTAGGGGAGCGAACCGG
+
FFFGGGGGGGGGGGEGDCFGGGGGGGGGGGGGGGGGGGGGG8>FFEGGEFEGGGGGDGGCGGGGFFGGGGGGGCFFGGGGGGGGFDFGGDDGEGFGED@AFGGGGGGGGGFGCGGGGGGGGGGGGGGGGGGGGGGGGGCGFCGGGGGGGDEGGGG@EGGGGFG*?BFGGGCGGFGEEC@FFGGGDE5EG:EE#CG#E=##GG=?ECFDGDFFGFGG7+<@FG#CGGGD4:###GF#;@BFGE>C@B<DBFF?D>GG@FFFFF#FFFFF,=6CDDA+9D8FEDD=9+,8=,,:;D9EFFA9F>A488>4,,FDGF>?@,,,FDFGGGFFAF7GC=FA,<F@,AF8E>@@++5,ACDFC7GCFFGFFEC,,GFEFAFGF:7@+,GFEFC,<FGFFF@GGGGGCGGG
@EGRNA4_341
TGGGGAATTTTGGACAATGGACGGAAGTCTGATCCAGCGACGCCGCGTGAAGGAAGAAGTCCTTCGGGATGTAAACTTCTGAACTTATCGAATAAAGACAACTGGGGACAGTTGGATGAAGGTAGATAAAGAAAAGCCCCGGCTAACTACGTGCCAGCAGCCGCGGTAAGACGTAGGGGGCGAGCGTTGCCCGGAATTACTGGGCGTAAAGGGGGCGTAGGCGGTCAAATAAGTCAGATGTGAAATACTACTGCTCAACGGTAGAAATGCGTTTGAAAGTGTAAGACGTGAGGGTACCAAAGGTAGACGGAATTACCTGAGTAGGGGTGAAATCCGTAGATACAGGTAAGAACGCCAGTGGGGAAGCCGGTCTACTGGGGTAAACCTGACGCTGAGGCGCGAAAGCTAGGGGAGCGAACCGG
+
<EGG>F:@F<FC@FEEFFDGAG@ECBFGDCFFGGFGGGDCGGGEGGEGGGFFGGGGGC<FFFGGGFGDGGGGDFFGGCGFFGGDB9EEFFF<FFFFGGGGFGGGDFGGE@C<DF=:EFFCF@3,@F9@CCE33FECDFGECFCFGD@FFEGGGGGFGDGGGFGGG.2::FF#GG##DEEGGG5CEE5AEEDFEDEEF#FFCFFG#GE7;DFCGFGDGDGGGGGG0#>C:=DFG#CFCB=FFFFBF=#B85*F@=69??FFGFD<5CDD?CCCAF?,52,E=AGG@=,,FFDCDF=68?,C8GGF?D63=,,>==6::,F=8B7C8GGGFF@0+6GFF;F;44:BCFC,A?>?:B4B:+EFCFF@7F@+FD?FB@CC7FEE966,DF@DEGFC,B,FC8,6FCFFF@FGFD+FFFFC7FCC<G
@EGRNA4_342
TGGGGAATATTGCACAATGGAGGAAACTCTGATGCAGCGACGCCGCGTGAGCGATGAAGGTTTTCGGATCGTAAAGCTCTGTCCTAAGGGAAGATAATGACGGTACCTTAGGAGGAAGCCCCGACTAACTACGTGCCAGCAGCCGCGGTAATACGTAGGGGGCAAGCGTTGTCCGGATTTATTGGGCGTAAAGGGTGCGTAGGCGGCCTTTTAAGTCAGATGTGAAAGATCACGGCTCAACCGTGGTAAGCATTTGAAACTGAAAGGCTTGAGTTAAGGAGAGGAAAGTGGAATTCCTAGTGTAGCGGTGAAATGCGTAGATATTAGGAGCAATACCAGTGGCGAAGGCGACTTTCTGGACTTATACTGACGCTGAGGCACGAAAGCGTGGGGAGCGAACAGG
+
FGGGGGGGGFGFGGGGGGEGGGGGGGGGGGGGGGGGGGGGGGGGGGGGGGGGGGGGGGGGFFGGGGGGGGGGGGGGGGGGGGGGGGGGGGGGGGGGGGGGGGGGGGGGGGGGGGGGGGGGGGG+@CEGGGGGGGGGGGGGGGGGGGGGGGGGGGG#GGGGGGGEGGGGGFGGGGGGGGGGGGGG#FFGGGGGGEGGGGGGGDGGEGGGGGFGGFGFFGFFGGFGFFGGGDFFD?;@GEGGGGFFFGGGGGGFEFFGGGFFFGGGGGGGGGGGGGDFGGFFFGGGGGGGGGGGGGGGGGGGGGGGGGGFCFGDGGEDAGGGGGGGCGGGF=;EGFGFGGGGGDDGGGGGGGGGFFGGGGGGGGFGGGGGGGGFFGGGGGGGGGGGGFCF,@,CGGGGGGGGGGG
@EGRNA4_343
TGGGGAATATTGCACAATGGGGGAAACCCTGATGCAGCAACGCCGCGTGAGTGATGAAGGCCTTCGGGTTGTAAAGCTCTGTCTTCAGGGACGATAATGACGGTACCTGAGGAGGAAGCCACGGCTAACTACGTGCCAGCAGCCGCGGTAATACGTAGGTGGCAAGCGTTGTCCGGATTTACTGGGCGTAAAGGGAGTGTAGGCGGATACTTAAGTCAGATGTGAAATACCCGGGCTCAACTTGGGTGCTGCATTTGAAACTGGGTATCTAGAGTGCAGGCGAGGAAAGTGGAATTCCTAGTGTAGCGGTGAAATGCGTAGAGTTTAGGAAGAACACCAGTGGCGAAGGCGACTTTCTGTACTGTAACTGACGCTGAGGCTCGAAAGCGTGGGGAGCAAACAGG
+
FGGGGGGGGGGGGGGGGGGGGGGGGGGGGGGGGGGG,CFGGGGGGGGGGGGGGGGGGGGGGGGGGGGGGGGGGGGGGGGGGGGGGGGGGGGGGGGGGGGGGGGGGGGGGGGGGGGGGGGGGGGGGGDGGGGGGGGGGGGGGG#GGGGGCFGGGGGF#FFGGGGGGGGGGGGGGGGGGGDGGGGGGGGGGGGGGGGGGGGGGGGFGFGGGGGGGEGCGGFGGGFGGGGFCFGGGGGF?@FFGGGGGGGGDFGFFFGGGGGGFGFFFGGF?GGGGGGFFC@))EGGGGFGFGFGGGGGGGFEFCGGGGGGGGGGGGDGGGGGGE=,GGGGGGGGGGGGGGGGGGGGGGGGGGGGGGGGFFC<FGGGGGGGGGGGGGGGGGGGGGGGGGGGGGGGGGGGGGGGGGGG
@EGRNA4_344
TGGGGAATTTTGGACAATGGACGGAAGTCTGATCCAGCGACGCCGCGTGAAGGAAGAAGTCCTTCGGGATGTAAACTTCTGAACTTATCGAATAAAGACAACTGGGGACAGTTGGATGAAGGTAGATAAAGAAAAGCCCCGGCTAACTACGTGCCAGCAGCCGCGGTAAGACGTAGGGGGCGAGCGTTGCCCGGAATTACTGGGCGTAAAGGGGGCGTAGGCGGTCAAATAAGTCAGATGTGAAATACTACTGCTCAACGGTAGAAATGCGTTTGAAACTGTAAGACTTGAGGGTACCAAAGGTAGACGGAATTACCTGAGTAGGGGTGAAATCCGTAGATACAGGTAAGAACGCCAGTGGGGAAGCCGGTCTACTGGGGTAACCCTGACGCTGAGGCCCGAAAGCTAGGGGAGCGAACCGG
+
EFGGGGGGGGGGGGGGGGGGGGGG,CFFGGGGAFGGGGGGGGGGGGGGGGGGGGGGGGGGGGGGGGGGGCFBFGGGDGGGGGGGCFGDGGGGFGGGGGGGGGFFGGGGGGGBFGGGGGGGGGGGGG,@CFGGGGGGGFGGGGGDGFGGGGGGGGGFGGGGFGGG#4=CEG#FGEFGGGGGGGGGGGGGGGFGGGG>FGGGGGG#<C9EDFGGGGFDFDFDFGGGFFFFGFGFGFFFFFGFCABAA>FF@FFGFGFCGGGGGFFFFD>ED>FCGFCDE@52F8FA9DE8D8=8DFGGGGGFDFGGGGGFGGGGFFGGGGGGGFGGGGGFFGGCF7GCFGGGGGGGGGGGGGGGGEDGGGFFGFA8GGGGGGGGGGGGGGGGGGFFGGGGGGGGGGCEF@GGGFCCGGGGGGGGGGGGGGGGGG
@EGRNA4_345
TGGGGAATTTTGGACAATGGACGGAAGTCTGATCCAGCGACGCCGCGTGAAGGAAGAAGTCCTTCGGGATGTAAACTTCTGAACTTATCGAATAAAGACAACTGGGGACAGTTGGATGAAGGTAGATAAAGAAAAGCCCCGGCTAACTACGTGCCAGCAGCCGCGGTAAGACGTAGGGGGCGAGCGTTGCCCGGAATTACTGGGCGTAAAGGGGGCGTAGGCGGTCAAATAAGTCAGATGTGAAATACTACTGCTCAACGGTAGAAATGCGTTTGAAACTGTAAGACTTGAGGGTACCAAAGGTAGACGGAATTACCTGAGTAGGGGTGAAATCCGTAGATACAGGTAAGAACGCCAGTGGGGAAGCCGGTCTACTGGGGTAACCCTGACGCTGAGGCCCGAAAGCTAGGGGAGCGAACCGG
+
GGGGGGGGGGGGGGGGGGGGGGGGGGGGGGGGGGGGGGGGGGGGGGGGGGGGGGGGGGGGGGGGGGGGGGGGGGGGGGGGGGGGGGDGGGGGGGGGGGGGGGGGGGGGGGGGGGGGGGGGGGGGGGAFGGGGGGGGGGGGGGGGGGGGGGGGGGGGGGGG#GGDGGGGGG#GGGGGGGGGGGGGGGGGGGGGGGGDGGGGGGGGGGDGGG@>CGGGFGDEGGFGDDGFGGFFFGFFFFFFGFFFFG=BFFFFFFFFGGFGF@FFCFFFDDC+GFFFGFFFDFGGF@286GFDCFGGFGGGGFGGFGFCGGGGGFD8EGGGGFGGGFFEGGDGGGDE;EAGGGFGFFA?=GGGGGFEGGGGGGFGEEFCEFGFGGGGGGGGGGGGFGDGGGGGFGGGGEBGGGGGGGGGEGGGGGGGGGGGGG
@EGRNA4_346
TGGGGAATATTGCACAATGGAGGAAACTCTGATGCAGCGACGCCGCGTGAGCGATGAAGGTTTTCGGATCGTAAAGCTCTGTCCTAAGGGAAGATAATGACGGTACCTTAGGAGGAAGCCCCGGCTAACTACGTACCAGCAGCCGCGGTAATACGTAGGGGGCGAGCGTTGTCCGGAATTATTGGGCGTAAAGAGCTCGTAGGCGGTTTGTTGCGCCTGCTGTGAAAGACCGGGGCTTAACTTCGGGGTTGCAGTGGGTACGGGCAGACTAGAGTGTGGTAGGGGTAATTGGAATTCCTGGTGTAGCGGTGGAATGCGCAGATATCAGGAGGAACACCGATGGCGAAGGCAGGTTACTGGGCCATTACTGACGCTGAGGAGCGAAAGCGTGGGTAGCGAACAGG
+
FGGGGEEFGGGGFGGFFFGGGGGGGGGGGGCFGGGGGGGGGGGEGGGG@FGGGEGG<AFGEGGGFE74BFFFEGFFCFFFFFGGEEF@CG8BCFGGGF9<FGDGFFGGGGGEDGG:DGGGGGGGGGGCFGGGGGGGF;<:FFDGGGDDGFEEF,=<CCEEED#58CE>?>>CBCGE>:CF@FGGFGGEG<A<:CCGF6>D@GG45DECDDDFFGC=DDGFFCEFEBFFFFFCC>BGFGCA@5@DGECFFGFA?DFDCF>?:F>ECFFGD9AFCGGGGGFGDECGDEGGGGFDD@=FCGFGGGEGDDGGDEEF@@++>?@;DCFEAC@CGGFEC:CCCGFFC:DCGGF=CGGGFGF@EBC<8F9GDGGGDGGFCECFFF<FGEGGGDGFEFF@FCGGEFGGGDFG
@EGRNA4_347
TGGGGAATTTTGGACAATGGACGGAAGTCTGATCCAGCGACGCCGCGTGAAGGAAGAAGTCCTTCGGGATGTAAACTTCTGAACTTATCGAATAAAGACAACTGGGGACAGTTGGATGAAGGTAGATAAAGAAAAGCCCCGGCTAACTACGTGCCAGCAGCCGCGGTAAGACGTAGGGGGCGAGCGTTGCCCGGAATTACTGGGCGTAAAGGGGGCGTAGGCGGTCAAATAAGTCAGATGTGAAATACTACTGCTCAACGGTAGAAATGCGTTTGAGACTGTAAGACTTGAGGGTACCAAAGGTAGACGGAATTACCTGAGTAGGGGTGAAATCCGTAGATACAGGTAAGGACGCCAGTGGGGAAGCCGGTCTACTGTGGTAACCCTGACGCTGAGGCCCGAAAGCTAGGGGAGCGAACCGG
+
FGGGGGEFGGFAEFFGDFGG9E:CGEG<@DF,CF,C,C@BE:F>=>4FEFGGF,BAAEFEE,C?BFGD7=CAFGGGG9,E<,CB,<F?FDFDFDFFGGGGGGGGFGGDGFDGFFFEBBFGFGDFDA=FFEEEFEGFFFGGGDCBBFGFGGGGGCF;BFGC:FEEEEEBEFFBEFCFEDEE#5>CDG#GE;CEGCE==<<FGFGGEG#4:9>:DCEGG;==>BCCED<CC@FFFCGFFBF@FGFFFFCFF=;F=9FFFF@7>E@?6@FF3+@+E:@,+@6AD===DFGFD==CGGGGC=8FCGDFGGDCFGGE9GFGFEE,=4=@EE>,;,F?+@4FC,F=FEFFEAC,F@+@=CAEFFA<GEE4C7>7AA<@GF<EB,FFC,,<8FCB,CFEFE,:F7:FF9GF,CFGGGFF,CCEGC+@,F
@EGRNA4_348
TGGGGAATATTGCACAATGGACGCAAGTCTGATGCAGCGACGCCGCGTGGGGGATGAAGGCTTTCGGGTTGTAAACTCCTTTCAGTACAGAAGAAGCATTTTTTGTGACGGTATGTGCAGAAGCAGCGCCGGCTAACTACGTGCCAGCAGCCGCGGTAATACGTAGGGCGCGAGCGTTGTCCGGAATTATTGGGCGTAAAGAGCTCGTAGGCGGTTTGTTGCGCCTGCTGTGAAAGACCGGGGCTTAACTTCGGGGTTGCAGTGGGTACGGGCAGACTAGAGTGTGGTAGGGGTAATTGGAATTCCTGGTGTAGCGGTGGAATGCGCAGATATCAGGAGGAACACCGATGGCGAAGGCAGGTTACTGGGCCATTACTGACGCTGAGGAGCGAAAGCGTGGGTAGCGAACAGG
+
GGGGGEGGGGGGGFFGFFGGEGEGGGGGGGGGGGGGGGGGGGGGGGGGGGEGGDGGGGGGGGDFDFGGBCFGGGGGFGGGGGGGFGGFGGGGGGGGGGGCGDFGGGGGGFE@@EGGGGGG<FG,DCGGGGGG7>EEE@FFGGGGGGGGGGGGEGGGGGGGGCEGF#=ECCEEEGGGGGEG#7#ECCFFCGFGFGGGB#DFGGGGGGGEBFFF>BFFFDF@F@B>BEFFFFCFFFFFFFFEFAF>>FF?DCGGGGGFFBFDDCBFGGGEED=ADGGGFE+?FGGGGGGFGFF8GGGGGGFFFGGGGGCGGGGGDGGGGGFGGGGGEGGGGFCGGGGGGGGGGGGGGGGGGGGGGGFGFGGGGGGGFGGGGFFGGGGGEGGGFFFGGGGGGGGGGGGGGGFCGEGGGGGGGGGG
@EGRNA4_349
TGGGGAATATTGCGCAATGGGGGAAACCCTGACGCAGCAACGTCGCGTGAGTGATGAAGGTTTTCGGATCGTAAAACTCTGTTATTTGGGACGATAATGACGGTACCAAATGAGGAAGCCACGCCTAACTACGTGCCAGCAGCCGCGGTAATACGTAGGTGGCAAACGTTGTCCGGATTTACTGGGCGTAAAGGGTGCGTAGGTGGACGCTTAAGTCAGATGTGAAATACCCTAGCTTAACTTGGGAGTTGCATTTGAAACTGGGCGTCTAGAGTACAGGAGAGGAAAGCGGAATTCCTAGTGTAGCGGTGAAATGCGTAGAGATTAGGAATAACACCAGTAGCGAAGGCGGCTTTCTGGACTGTAACTGACACTGAGGCACGAAAGCGTGGGGAGCAAACAGG
+
FGGGGDGGGGGFFCCGGGCGFGGGGGGGGGFGGGGGGGGGGGFGGGG@@EGGFFFFGGGGGGGGGGGGGGGGGGGGGGGGGGGGGGGDGGGGGGGGGGGGGGGGGGGGGFCFGGGGGGGGGGG+:FCEGGGGGGGDFGGGGGGGGGGCECEGGFGEFGGGGGFFGGGC:EGGF?C85CEGGGGGF?FE>C:@C<=DCDEGEGCFCF:0CDDGGC@CCEFCFCBFFF;FGCFF#5CAGGGCGGFBDFFF?FD4FFFFD:=?FEGECGGFD9GF=89?,AF?CGFGFFGEEGECGFF8E98CF@DGGDGGFFAF@CGFA;EEEFCGCGFDEC@,CFFE8GFEEEEFFFGGF7FFDE8CFFF,6CGGGGFCGGGGF@FAGCF<F:F<GGFF@A@@GGFGEGGGGF9G
@EGRNA4_350
TGGGGAATTTTGGACAATGGACGGAAGTCTGATCCAGCGACGCCGCGTGAAGGAAGAAGTCCTTCGGGATGTAAACTTCTGAACTTATCGAATAAAGACAACTGGGGACAGTTGGATGAAGGTAGATAAAGAAAAGCCACGGCTAACTACGTGCCAGCAGCCGCGGTACGACGTAGGGGGCGAGCGTTGTCCGGAATTATTGGGCGTAAAGAGCTCGTAGGCGGTTTGTTGCGCCTGCTGTGAAAGACCGGGGCTTAACTTCGGGGTTGCAGTGGGTACGGGCAGACTAGAGTGTGGTAGGAGTAATTGGAATTCCTGGTGTAGCGGTGGAATGCGCAGATATAAGGAGGAACACCGATGGCGAAGGCAGGTTACTGGGCCATTACTGACGCTGAGGAGCGAAAGCGTGGGTAGCGAACAGG
+
CFGGEE;<CFGGD@,EFGGGFFEG@7:EGGGFGFGGGGGEGEEC7CCFGGGGGGC=FCFBFGGFCGGG7>CFCGGGFGC9<F@,?FFFG<B8?+AFF<FEGGG,,DF=C@D,,C,B,D>,CFG,><9DBFF98DFFCDCFGG7:*@7,,>:BFFGFFGGG>7:EG8-=#3##7#CE*=EG5??C#=:,*2?365-*:CCCE:CE##=9:FGG/#?DE5@C9=DE<D3CD48*8/2@7*?F>F<BBF?B?;*DFD6FDFC;:EE@>FGGFGFC6@+C7>E@A97EGGFGFGGGFD+D@2,6,3FDE,,AGGFCF@GFGFGGEGCGGGFCECF=+GEFAEGGF>;,FEEFF@7@64F::,F7EFGGDGGDGGFFFFFFFCC,FE<FGGFGGGGGGFE@CGGGDGGEEGGGGGGEF:GGFGFCGF
@EGRNA4_351
TGGGGAATATTGCACAATGGGCGCAAGCCTGATGCAGCCATGCCGCGTGTATGAAGAAGGCCTTCGGGTTGTAAAGTACTTTCAGTAGGGAGGAAGATGGTTAAGTTAATACCTTAATCATTTGACGTTACCTACAGAAGAAGCACCGGCTAACTCCGTGCCAGCAGCCGCGGTAATACGGAGGGTGCAAGCGTTAATCGGAATTACTGGGCGTAAAGCGCATGCAGGTGGTTTGTTAAGTCAGATGTGAAAGCCCTGGGCTCAACCTAGGAATCGCATTTGAAACTGACAAGCTAGAGTACTGTAGAGGGGGGTAGAATTTCAGGTGTAGCGGTGAAATGCGTAGAGATCTGAAGGAATACCGGTGGCGAAGGCGGCCCCCTGGACAGATACTGACACTCAGATGCGAAAGCGTGGGGAGCAAACAGG
+
GGFGG;CFEGGGGGGGGGGGEFFGGGGGGGGGGGGGGCGGGGGGGEEFGEFGGFFG<FG8EEGGGGGGGGGGGGGGGGGGGGGGGGFGGGGGGGGGGGGGGGGGGGGGGGFDGGGGGGGGGGGFGGGGGGGGFGGGGGGG@8BFGDDE8EGGGGGGGGGGGGGGGGGGGEGGEGGGGF?CGGGG<>-*7?CCGGGGGGGG3#<AFF:CFF4CEDGD>FFF@DFFFFFF>#F>F@BFCFF6<::F??FEE@AA?:@6:AGGF>FFGFFGGFGGFGDFGGFGGGGGF9E<@CCF9DGGGF=C@CGGFCC8D==8E=GGGGGF@FFFEFCGGGDEGFFGGGGGGGGDGFGFEAF@GGGFFFD@@@CGEGGGGGDGGDDGEGEGGGGGGGGGGFGFEFGGEFEAEGGGGGFGGGGGGF8EFCGGGGGGGGGGG
@EGRNA4_352
TGGGGAATATTGCACAATGGAGGAAACTCTGATGCAGCGACGCCGCGTGAGCGATGAAGGTTTTCGGATCGTAAAGCTCTGTCCTAAGGGAAGATAATGACGGTACCGTAGGAGGAAGCCCCGGCTAACTACGTGCCAGCAGCCGCGGTAATACGTAGGGGGCGAGCGTTGTCCGGAATTATTGGGCGTAAAGGGTGCGTAGGCGGCCTTGTAAGTCAGATGTGAAAGATCACGGCTTAACTGTGGTAAGCATTTGAAACTGCAGGGCTTGAGTACAGGAGAGGAGAGTGGAATTCCTAGTGTAGCGGTGAAATGCGTAGATATTAGGAGGAATACCAGTGGCGAAGGCGACTCTCTGGACTGTAACTGACGCTGAGGCACGTAAGCGTGGGCAGCAAACAGG
+
GGGGGGGGGGGGGGGGGFGGGGGGGGGGGGGGGGGGGGGGGGGGGGGGGGGGGGGGGGGGGGGGGGGGGGGGGGGGGGGGGGGGGGGGGGGGGGGGGGGGGGGGGGG=FFGGGGGGGGGGGGGGGGGGGGGGGGGGGGGGGGGGGGGGGGGGGGGGFGGGGGGGGGGGGGGGGGGGEGG#@AGGFGGGGGGGGGGGGGGGGGGGGGGGGFGFFFGGGGGGGGGGFFGFDGG#GGGGGFFGGFFFGGGGFFC@CGFGGGGF##GGFGGGGGGGGGGGGGGGGGGGGGGGGGGGGGGGGGGGGDGGGGGGGGGGGGGGGGGGGGGFGGGGGGGGGGGGGGGGGGGGGGGGGGGGGGGGGGGGGGGGGGGGGGGGGGGGGGGFFC,GGGGGFEEC,GGGGGGGGGG
@EGRNA4_353
TGGGGAATTTTGGACAATGGACGGAAGTCTGATCCAGCGACGCCGCGTGAAGGAAGAAGTCCTTCGGGATGTAAACTTCTGAACTTATCGAATAAAGACAACTGGGGACAGTTGGATGAAGGTAGATAAAGAAAAGCCCCGGCTAACTACGTGCCAGCAGCCGCGGTAAGACGTAGGGGGCGAGCGTTGCCCGGAATTACTGGGCGTAAAGGGGGCGTAGGCGGTCAAATAAGTCAGATGTGAAATACTACTGCTCAACGGTAGAAATGCGTTTGAAACTGTAAGACTTGAGGGTACCAAAGGTAGACGGAATTACCTGAGTAGGGGTGAAATCCGTAGATACAGGTAAGAACGCCAGTGGGGAAGCCGGTCTACTGGGGTAACCCTGACGCTGAGGCCCGTAAGCTAGGGGAGCGAACCGG
+
GGGGGGGGGGGGGGGGGFGGFGGGGDFGGGGGGGGGGGGGGGGGGGGGGGGGGFGGFFFGGGFGGGGGGGGGGGGGGGGGGGGGGGGGGGGGGGGGGGGGGGGGGGG8@FGFFGGGGGGGGGGGGGGGGGGGGGGGGGGGGGGGGGGGGGGGGGGGGGGGGGGDGGGGDGGGEG#FDE##3C#GE#GGGGGGGGGACFCGGGGCGGGGEFGGFGGGGGFFFFGGGEGCFFCFFFGE>@FGFFFFCFFFGF#FFGFGGGFFFGGFFF>>GDFAGGDCGGGFCCDF9CCDGGFGDFGGGFEFFGGGGGGGGGGGDGFGECGDFGGEGGGGGGGGEGGGGGGGFFGGGGGGGGGGFGFGGGGGGGGGGGGGGGGFGGGGGGGGFGGGGGGGGGGGFFEGDEFFC,FAFGGFGF@;GGGGGGGGGG
@EGRNA4_354
TGGGGAATATTGCGCAATGGGGGAAACCCTGACGCAGCAACGCCGCGTGAGTGATGAAGGCCTTAGGGTTGTAAAGCTCTGTTATCTGGGACGATAATGACGGTACCAGAGGAGGAAGCCACGGCTAACTACGTGCCAGCAGCCGCGGTAATACGTAGGTGGCGAGCGTTGTCCGGATTTACTGGGCGTAAAGAGTGCGTAGGCGGATGTTTAAGTGAGATGTGAAATACCCGAGCTCAACTTGGGTGCTGCATTTCAAACTGGGCATCTAGAGTGCAGGAGAGGAAAGCGGAATTCCTAGTGTAGCGGTGAAATGCGTAGAGATTAGGAAGAACACCAGTGGCGAAGGCGGCTTTCTGGACTGTAACTGACGCTGAGGCACGAAAGCGTGGGGAGCAAACAGG
+
GGGGGGGGGGGGGGGGGGGGGGCFGGGGGGGGGGGGGGGGGGGGGGGGGGGFGGGGGGGGGGGGGGGFGDGGGGGDGGGGGGGGGGGGGGGGGGGGGGGGGGGGCFGGGGGGGGGGGGGGGGGGGGGGGGGGGGGGGGGGGGGGG#GGGGGGGGGGGGGGGG#GBEGGGGGGGGGGCEGGCFGGGGGGGGFFC#:FFGGGDEDFGGGDCFFFFEDFFFFFGF##EFAEA?DFFGG#9CGGGFFGGGGGGGDGGGGGGGFGFGGGFEFGGGFGGGGGGGGGGGGGGGGGGGGGFFGGFGGGGGGGGGGGGGGGGGGGGGGGGGGGFGGGGGGGGGGGGGGGGGGFGGGGGGCGF8GGGGGGGGGGGGGGGGGGGGDGGGGGGFC6GGGGGGGGGGGGGGGGGGGG
@EGRNA4_355
TGGGGAATTTTGGACAATGGACGGAAGTCTGATCCAGCGACGCCGCGTGAAGGAAGAAGTCCTTCGGGATGTAAACTTCTGAACTTATCGAATAAAGACAACTGGGGACAGTTGGATGAAGGTAGATAAAGAAAAGCCCCGGCTAACTACGTGCCAGCAGCCGCGGTAAGACGTAGGGGGCGAGCGTTGCCCGGAATTACTGGGCGTAAAGGGGGCGTAGGCGGTCAAATAAATCAGATGTGAAATACTACTGCGCAACGGTAGAAATGCGTTTGAAACTGTAAGACTTGAGGGTACCAAAGGTAGACGGAATTACCTGAGTAGGGGTGAAATCAGTAGATACAGGTAAGAACGCCAGTGGGGAAGCCGGTCTACTGGGGTAACCCTGACGCTGAGGCCCGAAAGCTAGGGGAGCGAACCGG
+
CFGECFCDEFCFGGGFG9FEFFCF@CFGGGFG@FG?FFC:CGG7BBF>FGEGFCFFGCGFFGGGEFG@C7FAFCEAF<EFF<FGGEFAFGFGGGGCFFDFDG>D=<CGGGG<9DFG9FEFGGFGGGBDFF;;FGGGGGGGGGDGGGGCGCECFCGGGGGGDC7C:=EGGGGDEFFFEGG>8-#:C:=5C3<FDG6DDAFF7C4D4C9/9CC?DFGFFG>:5=@B:#E@??8:=FCC:619#FA63-=9DFGD94#B8B#:GEF;<<9++:,FCGFCCE6CDEADA=E,DD=6D87FFGGGGDB=,A6,FEE>;D=8DFFEF7ECFCGCFE599,,EFFFF9E:?:E@59++@:=4,E7,FA<FC+EB+FBA<CFGGGGGGGFGFFCDGGFEC<<BF@7+@F9EE,,FC,GCF@E:CGEFCCF
@EGRNA4_356
TGGGGAATATTGCGCAATGGGGGAAACCCTGACGCAGCAACGCCGCGTGGGTGATGAAGGTCTTCGGATTTTAAAGCCCTGTTTTCTGGGACGATAATGACGGTACCAGAGGAGGAAGCCACGGCTAACTACGTGCCAGCAGCCGCGGAATACGTAGGTGGCAAGCGTTGTCCGGATTTACTGGGCGTAAAGGGTGCGTAGGCGGATGCTTAAGTGAGATGTGAAATACCTAAGCTTAACTTAGGGGCTGCATTTCAAACTGGGCATCTAGAGTACAGGAGAGGGAAACGGAATTCCTAGTGTATCGGTGAAATGCGTAGAGATTAGGAAGAACACCAGTGGCGAAGGCGGTTTCCTGGACTGTAACTGACGCTGAGGCACGAAAGCGTGGGTAGCAAACAGG
+
GGGGGGGGGGGGGGDGCFFDGGGGGGFFGFGGGGGGGGGGG::CFGGGGGGGGGGGGGGGGGFFGGGFGG5<FGGGDFGFGFGGGFFFGGGGGGGGEGGGGGGEGGGGGCGG@BFGGGGGGFFGGGCGFFGGGGF>DGGGGDGGGGGGD7FGCFGCFDGFGG#>EGGGGGGGGGGGGGGG#GFGGFGGEGGGED?ECCCDGGGCB@EGGFDCGF#GC=#EBFFCFCFDGGGFFFGFGGGGFDD=FFGFFGGFEFFFGFF@=BFDFGCFGGFGGGGFGGGFGGFD=D6?FFGGGGGGFE9FDBC6+GGGGGF+E>DF9,CEEE=4,BAGF9GFB8FCGGGGEEDE?,FC@,GGF7EF@GGFAFGFFFB:GGGGGEFCGGGFFDFCCGGGGGGGGFE;,FGGGGG
@EGRNA4_357
TGGGGAATATTGCACAATGGGCGCAAGCCTGATGCAGCCATGCCGCGTGTATGAAGAAGGCCTTCGGGTTGTAAAGTACTTTCAGCGGGGAGGAAGGCGTTGAGGTTAATAACATCAGCGATTGACGTTACCCGCAGAAGAAGCACCGGCTAACTCCGTGCCAGCAGCCGCGGTAATACGGAGGGTGCAAGCGTTAATCGGAATTACTGGGCGTAAAGCGCACGCAGGCGGTCTGTCAAGTCGGATGTGAAATCCCCGGGCTCAACCTGGGAACTGCATTCGAAACTGGCAGGCTAGAGTCTTGTAGAGGGGGGTAGAATTCCAGGTGTAGCGGTGAAATGCGTAGAGATCTGGAGGAATACCGGTGGCGAAGGCGGCCCCCTGGACAAAGACTGACGCTCAGGTGCGAAAGCGTGGGGAGCAAACAGG
+
CFGGGEGGFGGGGGGGGGGGGGGGGGGGGGGGGGGGGGGGGGGGGGGCEGGGGGGGGGGGGGGGGGGGGCFFGGGGGGGGGGGGGGGGGGGGGGGGGGFFFGGGGGGGGGGGGGFGGGGGGGGGGGGEFFEGGGGGGGGGGGGGGFGGGD*BFFFFGGGGGGGGGGGGFGGGGGGGFGGGGGGFFGGGGGGGGGGCFCFGGGGCFGGGGGGGGGGGGGFGGFFGDFFFGFF:DBFFF?>FFFBFFEFC?>AFFAEFEFEFFFGGGFGGDGGGGGFGFCFCGGGGGGGGGGGGFGGGGGFGGGGGGGGGGGGGGGGGGGGGGGGFGGGGGGGGFGGGFCGGGGGGGGGGGGGGGGGGGF@DGGGGGGGGGGGEDGGGGGGGGGGGGGGGGCGFGGGGGGGGCGGEGGGGGGGGGGGGGGGGGGGGGGGGG
@EGRNA4_358
TGGGGAATATTGCACAATGGAGGAAACTCTGATGCAGCGACGCCGCGTGAACGATGAAGGCTTTCGGGTCGTAAAGTTCTGTCCTAAGGGACGATAATGACGGTACCTTAGGAGGAAGCCCCGGCTAACTACGTGCCAGCAGCCGCGGTAATACGTAGGGGGCAAGCGTTGTCCGGATTTATTGGGCGTAAAGGGTGCGTAGGCGGCCTTTTAAGTCAGATGTGAAAGATCACGGCTCAACCGTGGTAAGCATTTGAAACTGAAAGGCTTGAGTTAAGGAGAGGAAAGTGGAATTCCTAGTGTAGCGGTGAAATGCGTAGATATTAGGAGGAATACCAGTGGCGAAGGCGACTCTCTGGACTGTAACTGACGCTGAGGCACGAAAGCGTGGGGAGCAAACAGG
+
-CF<E8FFGGGGGGGEAFG,FFGECC<FCFFFFGDFFGEGGGCFGDDFG7CEFEFDFGAFGCFFGGEGFGCFGGGFFEDFF9?FFFFFFGGG7CGGFGG9AFEFGFGG9FCDADG7>FC7FEEGGGECD;DCEAFEFGCDCFFFE1A:::8#BEG<F:887B8EFGGEEGGGGGGD7*;<70?9<=FGEGEGGGGGGGG=@9E59C=D=FEFEAF#6>@::FFF=>?@5FC<?EF:>EFFGCECCC@FBDAB8F>F=FB,EAE@8CFE8DD8D?+GE=8?A8GDA98GGFD=DEE4DGFEFC7DECEC9,,=:++@EE4,F;GFFGFF9AC49,,8<AF7EEGF?,?GF9F@ECF@6,C@@FFEC<67DGGGDEF9GFCGEGGF@GFF<CGGGGGFE<FEEEC
@EGRNA4_359
TGGGGAATATTGCACAATGGACGCAAGTCTGATGCAGCGACGCCGCGTGGGGGATGAAGGCTTTCGGGTTGTAAACTCCTTTCAGTACAGAAGAAGCATTTTTTGTGACGGTATGTGCAGAAGAAGCGCCGGCTAACTACGTGCCAGCAGCCGCGGTAATACGGAGGGTGCGAGCGTTAATCGGAATTACTGGGCGTAAAGCGTGCGCAGGCGGTTTGTTAAGCGAGATGTGAAAGCCCCGGGCTCAACCTGGGAACCGCATGTCGAACTGGCAAACTAGAGTCTTGTAGAGGGGGGTAGAATTCCAGGTGTAGCGGTGAGATGCGTAGAGATCTGGAGGAATACCGGTGGCGAAGGCGGCCCCCTGGACAAAGACTGACGCTCAGGCACGAAAGCGTGGGGAGCAAACAGG
+
EFGGD,BFDE@CEFGFGGG8EFGGGEGGCGGGGFGGFGCFEC@:F>E@FECGCCFG8<AAFFGGAFGCFEE@E@FAFDGGGCFGGGGGGGGGCDFEFGGGF,8@BFCFDEEFFGGGGGGGGGDDGGFEDGCECGEFGCGG:FFGGA7<FCFGEE7CFGEFFGGGF<ECCC>E6CGG8CEFGD>CC:A=?FFGGF#=7/><CCGEE>?<CDECCG@ADEE<FFF#ECEFGFEE>FFFF#<6BFFGF:<FCFFF9@>DFFF@@<#C6FC?DGF7FFAAGGFDFC026?GFGDC>8FFDEAFFFEDD=8F:FEF@+8GFDE>=+EF7DEC,,,GGFCFFFECFFGF:EDGEEEF=E,@CGC@GCGGGFFC,<CC@<FC@GGFF8E<DCGGFGDFGCFC@7EGFFFCGEDFFGFE<
@EGRNA4_360
TGAGGAATATTCCACAATGGGGGAAACCCTGATGGAGCGATGCCGCGTGCAGGAAGACGCTTTTCGGAGTGTAAACTGCTTTTAACAAGGAAGATTATGACGGTACTTGTAGAATAAGGACCGGCTAACTACGTGCCAGCAGCCGCGGTAATACGTAGGGTCCAAGCGTTATTCGGAATTACTGGGCGTAAAGCGTTCGTAGGCGGTTTGGTAAGTTGGATGTGAAATCCTGTGGCTCAACCACATGGACTGTGTCCAAAACTACCTGACTAGAGCATAGTAGAGGCAAGTGGAATTTGCGGTGTAGGAGTGACATCCGTAGATATCGCAAGGAACACCAATGGCGAAGGCAGCTTGCTGGGCTATTGCTGACGCTCAGGAACGAAAGCGTGGGGAGCGAACGGG
+
GGGGGGGGFGGGGGGGGGGGGGGGGGGGGGGGGGGGGGGGGGGGGGGGGGGGGGGGGGGGGGGGGGGFGGGGGGGGGGGGGGGGGGGGGGGGGGGGGGGGGGGGGGFGGGGGGFGGGGGGGGG8=FGGGGGGGGGGFGGGFGGGGGGGGGGGGGGGGGGEFGFF?FGGGGGGGGGFGGFGGGGG?BFGGGGGGGGGGGFGGGGGGGGGGGFFGGGGFFFFEFCFGGFFGFFG#GGFFFGGGGGGGGGGECFFGGGCBGFGGFGGGGGFCAGGEDD=GGGGGGGGGGGGGGFGGGGGGGGDFGGGGGGGGGGGGGGGGGGGGGGGGEGGCF?@4EGGFDGGGGGGGGGGGFFFGGGGGGGGGGDGGGGGGGGGGGGGGGGGGGGGGGGGGFFFCGGGGGGGGGGGG
@EGRNA4_361
TGGGGAATATTGCGCAATGGGGGAAACCCTGACGCAGCAACGCCGCGTGAGTGATGAAGGCCTTAGGGTTGTAAAGCTCTGTTATCTGGGACGATAATGACGGTACCAGAGGAGGAAGCCACGGCTAACTACGTGCCAGCAGCCGCGGTAATACGTAGGTGGCGAGCGTTGTCCGGATTTACTGGGCGTAAAGAGTGCGTAGGCGGATGTTTAAGTGAGATGTGAAATACCCGAGCTCAACTTGGGTGCTGCATTTCAAACTGGGCATCTAGAGTGCAGGAGAGGAAAGCGGAATTCCTAGTGTAGCGGTGAAATGCGTAGAGATTAGGAAGAACACCAGTGGCGAAGGCGGCTTTCTGGACTGTAACTGACGCTGAGGCACGAAAGCGTGGGGAGCAAACAGG
+
FGGGD@@FECGGGGEGGGGGGGGGGGGGGGGGGGGGEGGGGGGGGGGFC7FFGGGCF<FFGGGGGGGEFGGGGGGFGGGGGGGGGGGGGGGGGGGGGGGGGFGGGEGGFGGGCCGGCFFFGGGCFGFGGGGGGGGGGGGGGGGGGGGEGGGGGGGCGGGFGG#GGGGGGDGGGGGGCEGGGGGGGGGGDGEGGGGGGGGGGGGGGEEECF>FF?FGFGFFGFFGFFFFFFGFFFGFFFFFFFC8GFFFFGFFFFGGGFCFFGGD<=AC8FGGGGGFDA??CGGGGE=+GDGGGFF>,EFFEEF8DGGGGGGCGFCC@AAGGGGGGGGGGGGGFEEGGGGGGGGFFEGGGGGDF<EEGGGGGGGGCEFF@B:EGGFFEGFFEEFFGFCFC,FFDGEF@FCGGGFG
@EGRNA4_362
TGGGGAATATTGCACAATGGAGGAAACTCTGATGCAGCGACGCCGCGTGAACGATGAAGGCTTTCGGGTCGTAAAGTTCTGTCCTAAGGGACGATAATGACGGTACCTGAGGAGGAAGCCACGGCTAACTACGTGCCAGCAGCCGCGGTAATACGTAGGTGGCAAGCGTTGTCCGGATTTACTGGGCGTAAAGGGAGTGTAGGCGGATACTTAAGTCAGATGTGAAATACCCGGGCTCAACTTGGGTGCTGCATTTGAAACTGGGTATCTAGAGTGCAGGAGAGGAAAGTGGAATTCCTAGTGTAGCGGTGAAATGCGTAGAGATTAGGAAGAACACCAGTGGCGAAGGCGACTTTCTGGACTGTAACTGACGCTGAGGCTCGAAAGCGTGGGGAGCAAACAGG
+
GGGGGGGGGGGGGGGGGGGGGGGGGGGGGGGGGGGGGGGGGGGGGGGGGGGGGGGGGGGGGGGGGGGGGGGFGFGGGGGGGGGGGGGGGGGGGGGGGGGGGGGGGGGGGGGGGGEGGGGGGGGGGGGGGGGGGGGGGGGGGGGGGGGGGFGGGGGGGGGGGGGGGGGGGGGGEFGGFEEGEGGGGGFGEDEFFGEFGEFGADBCFGGGFFGFGAFGFGFGGEFGFFFFFFGGFFFEGGFFFGGFGGGFFGGGFGGGGGGGGGGGGGGGGGGGGGGGGGGFFGGGGGGGGGGGGGGGGGGGGGGGGGGGGGGGGGGGGGGGGGGGGGGGGGGGGGGGGGGGGGGGGGGGGGGGGGGGGGGGGGGGGGGGGGGGGGGGGGGGGGGGGGGGFFGGGGGGGGGGGGGG
@EGRNA4_363
TGGGGAATATTGCACAATGGGGGAAACCCTGATGCAGCCATGCCGCGTGTGTGAAGAAGGCCTTCGGGTTGTAAAGCACTTTCAGCGAGGAGGAAAGGGTGTAAGTTAATACCTTACATCTGTGACGTTACTCGCAGAAGAAGCACCGGCTAACTCCGTGCCAGCAGCCGCGGTAATACGGAGGGTGCGAGCGTTAATCGGAATTACTGGGCGTAAAGCGTGCGCAGGCGGTTTGTTAAGCGAGATGTGAAAGCCCCGGGCTCAACCTGGGAACCGCATTTCGAACTGGCAAACTAGAGTCTTGTAGAGGGGGGTAGAATTCCAGGTGTAGCGGTGAAATGCGTAGAGATCTGGAGGAATACCGGTGGCGAAGGCGGCCCCCTGGACAAAGACTGACGCTCAGGCACGAAAGCGTGGGGAGCAAACAGG
+
GGGGGGGGGGGGGGGGGGGGGGGGGGGGGGGGGGGGGGGGGGGGGGGGGGGGGGGGGGGGGGGGGGGGGGGGGGGGGCGGGGGGGGGGGGGGGGGGGGGGGGGGGGGGGGGGGGGGGGGGGGGDGGGGGGGGGGGGGGGGGGGGGGGGGGGGGGGGGGGGGGGGGGGGGGGGGGGGGFGGG=EGGGGDCEGGGGGCCFGGGGGGGGGGGGFGFDDDFFFFFE>EFFFB>EF>DEFFFFFFAFCFFFFFFFFFFFGFGFGFBFCDFFGGGGGGD?GFDGGGGGGFGGGFFFGGGGGGGGGG?GGGGGGGGGFGGFGGGGGGFGGGGGGGGGGGGGGGGGGGGGGGGGGGFFGGGGAGGGGGGEGGGGGGGGGGGGGGGGGGGGGGGGGGGGGFGGGGGGGFGGGGGGGGGGGGGGGGGGGGGGGGGGGGG
@EGRNA4_364
TGGGGAATATTGCACAATGGGCGAAAGCCTGATGCAGCAACGCCGCGTGAGCGATGAAGGCCTTCGGGTCGTAAAGCTCTGTCCTCAAGGAAGATAATGACGGTACTTGAGGAGGAAGCCCCGGCTAACTACGTGCCAGCAGCCGCGGTAATACGTAGGGGGCTAGCGTTATCCGGAATTACTGGGCGTAAAGGGTGCGTAGGTGGTTTTTTAAGTCAGAAGTGAAAGGCTACGGCTCAACCGTAGTAAGCTTTTGAAACTAGAGAACTGGAGTGCAGGAGAGGAGAGTAGAATTCCTAGTGTAGCGGTGAAATGCGTAGATATTAGGAGGAATACCAGTAGCGAAGGCGGCTCTCTGGACTGTAACTGACACTGAGGCACGAAAGCGTGGGGAGCAAACAGG
+
CGGGGGGGFGGGFGGGGGGFGGGGGGGGGGGGGGGGGGGGGGGGGGGGGGGGGGGGGFFG8EGGGGDGGGGGGGGGDGGGGGGGCGGGGGGGGGGGGGGGGGGGGGGGGGGGCEGGGGGGGGEEGGGGFFGCGGGGGGGGGGGFGECEEEGGCFGGGGGGGDBEGGGGGGGGGGEEECC:?C7FFGDC?EC:CFEDDDFB=EGGGG=C;#FGFGGFFGGC>7EFFFCBFF>BFGEFFFFFGGFFFBFGFFFFBGFFDFFFFGDFFED>6+CGFCDDFF=EGFFFGFGGGGGFFCDGFGECDE>GGC9GGGGGGG>GGGGGGEFGGGGFGGF;AFGGGGGECDGDGGGGGGGF8F<GGGFEFGGGFEGGF@GGGFGGGGGDGGGGFGDGGGGEGGGGGGGGGFG
@EGRNA4_365
TGGGGAATTTTGGACAATGGACGGAAGTCTGATCCAGCGACGCCGCGTGAAGGAAGAAGTCCTTCGGGATGTAAACTTCTGAACTTATCGAATAAAGACAACTGGGGACAGTTGGATGAAGGTAGATAAAGAAAAGCCCCGGCTAACTACGTGCCAGCAGCCGCGGTAAGACGTAGGGGGCGAGCGTTGCCCGGAATTACTGGGCGTAAAGGGGGCGTAGGCGGTCAAATAAGTCAGATGTGAAATACTACTGCTCAACGGTAGAAATGCGTTTGAAACTGTAAGACTTGAGGGTACCAAAGGTAGACGGAATTACCTGAGTAGGGGTGAAATCCGTAGATACAGGTAAGAACGCCAGTGGGGAAGCCGGTCTACTGGGGTAACCCTGACGCTGAGGCCCGAAAGCTAGGGGAGCGAACCGG
+
GGGGGGGGGGGGGGGGGGGGGGGGGGGGGGGGGGGGGGGGGGGGGGGGGGGGGGGGGGGGGGGGGGGGEGGGGGGGGGGGGGGGGGGGGGGGGGGGGGGGGGGGGGGGGGGGGGGFGGGGGGG=EFFGGGGGGGGGGGGGGGGGGGGGGGGGGGGGGGGG#GG#GFGGGGGGGGGGGGGEGGGG>?>EGGGGGGGGGGFGGGGGGGCGGFBGGGGDDFGGFFGFGGEFEEFEC@4CB>FFFFFFFBFGGFGGGFGFGFDGFGGFGFGGGGE7FFCFC;GFGGGGGGGGGGGFGGGGGGGGGGGGGGGFGGGFCGGGGGGGGGGGGFGGGGGGGGFGGGGGGGGGFFAFD8GGGGGFGGGGGGGGGGGGGGGFFGGDGGGGGGGGGGGGGGGGGGGGFDGGGGGGGGGGGGGGGGEGGGGGGG
@EGRNA4_366
TGGGGAATATTGCACAATGGGCGAAAGCCTGATGCAGCAACGCCGCGTGAGCGATGAAGGCCTTCGGGTCGTAAAGCTCTGTCCTCAAGGAAGATAATGACGGTACTTGAGGAGGAAGCCCCGTCTAACTACGTGCCAGCAGCCGCGGTAATACGTAGGGGGCTAGCGTTATCCGGAATTACTGGGCGTAAAGGGTGCGTAGGTGGTTTTTTAAGTCAGAAGTGAAAGGCTATGGCTCAACCGTAGTAAGCTTTTGAAACTAGAGAACTTGAGTGCAGGAGAGGAGAGTAGAATTCCTAGTGTAGCGGTGAAATGCGTAGATATTAGGAGCAATACCAGTAGCGAAGGCGGCTCTCTGGACTGTAACTGACACTGAGGCACGAAAGCGTGGGGAGCAAACAGG
+
GGGGGGGGGGGGGGGGGGEGGGGGGGGGGGGGGGGGGGGGGGGGGGGGGGGGGGGGGGGGGGGGGGGGGGGGGGGGGGGGGGGGGCF8FGGEFGGGGGGGGGGGGGFGGGGGGGGGGGGGGGE-@FGGGGGGGGGGGGGGGGGGGGGGGGGGGGGGGGGGGGGGGGGGGGEGGGGGGGGGG#GG<6FGCECCGFCFCDGDEDDFGGC<FFFGGGFGBDFDCFFGFFGF6CF<#FCFGFFGFFB0A8>@66@8FDFDGFEAGCGGFF=GE=FGGDCGFGFGGGGFGGGF8GGGGGGGGGGGGGGGGGGGGGGGGGGGGGGGGFGGGGGGF@9GGGGGGGGGEGGGGGGGGGFFE<FGGGGGGGGGGGGGGGGGGGGGGGGGGGGGGGGGF@CAGGGGGGGGGGG
@EGRNA4_367
TGGGGAATTTTGGACAATGGACGGAAGTCTGATCCAGCGACGCCGCGTGAAGGAAGAAGTCCTTCGGGATGTAAACTTCTGAACTTATCGAATAAAGACAACTGGGGACAGTTGGATGAAGGTAGATAAAGAAAAGCCCCGGCTAACTACGTGCCAGCAGCCGCGGTAAGACGTAGGGGGCGAGCGTTGCCCGGAATTACTGGGCGTAAAGGGGGCGTAGGCGGTCAAATAAGTCAGATGTGAAATACTACTGCTCAACGGTAGAAATGCGTTTGAAACTGTAAGACTTGAGGGTACCAAAGGTAGACGGAATTACCTGAGTAGGGGTGAAATCCGTAGATACAGGTAAGAACGCCAGTGGGGAAGCCGGTCTACTGGGGTAACCCTGACGCTGAGGCCCGAAAGCTAGGGGAGCGAACCGG
+
FFFGGGGGGGGGGDFGGGGGGGGDCGGGGGGGFGGGGGGGGGGGGGGGGFFGGGGGGEGGGGGGGGGGD@CFGGGGGGGGGDAFG9FGCDFG?CDFDGGGGGGGGGDCG7FFFGGCFGGCFGBFEFDFGGGGGGGGGGGGGGGG7DGGGFGGGGFGGGGGGGGGGDGGGFFGGFG7CC@EED88:EGEE#@FGGDGGGFCGFG#;7:ECE@DCC9@D7DD@818>BEFC;FE?FFFGCEFFE>;:=AFFFA=?F@7CDF:CB:BGG>DDCCE=AFGC?@+7,2CCGCF??FFF@GDFGEFGGGGGF?GD9GGGGDFGGGEGFFGGDGF=FFE7EGF9GFGGGGGFFDGGGGGFC<AGEB8F<DCGGGGGCGF<GFGFFFGGGGGGGGGGGGGGGFFF@@:GGGFGGGGFD@FEGGCGGFFFA
@EGRNA4_368
TGGGGAATTTTGGACAATGGACGGAAGTCTGATCCAGCGACGCCGCGTGAAGGAAGAAGTCCTTCGGGATGTAAACTTCTGAACTTATCGAATAAAGACAACTGGGGACAGTTGGATGAAGGTAGATAAAGAAAAGCCCCGGCTAACTACGTGCCAGCAGCCGCGGTAAGACGTAGGGGGCGAGCGTTGCCCGGAATTACTGGGCGTAAAGGGGGCGTAGGCGGTCAAATAAGTCAGATGTGAAATACTACTGCTCAACGGTAGAAATGCGTTTGAAACTGTAAGACTTGAGGGTACCAAAGGTAGACGGAATTACCTGAGTAGGGGTGAAATCCGTAGATACAGGTAAGAACGCCAGTGGGGAAGCCGGTCTACTGGGGTAACCCTGACGCTGAGGCCCGAAAGCTAGGGGAGCGAACCGG
+
FGGGGGGGGGGGGGGGGGGGGGGGGGGGGGGGGGGGFFGGGGGGGGGGDGGGGGGGGGGGGGGGGGGGGGGGGGGGGGGGGGGGGGGGGGGGGGGGGGGGGGGGGGGGGGGFGGGGGGGGGGGGGGGGGGGGGGGGFFGGGGGG@CFGGGGGFGGGCFFGGGGGGGGGGG9FGFEFGGGGEGCE#GG#G#GGGGC5AFDGGGGFDGCGGGGGGGGDGGEGGFF#<?@=7#C@GFFFFEBFFFFCBFFFGFFFFB<#FFFEFFFFFFFFGDGFFEFGGFF?FCGGGF?76GGD<CGGGGGFFD=6GGGGGGGFCCGGGFF?GGFGGGGFGGGE7EGGGGGGGFFGFFAGGGGGGFA=GGCGGGGGGGGGGGEF9GFDGGGFCFEGGGGGGGGGGGGGFFCFGGGGGGGGGGGGGGGGFGEGGG
@EGRNA4_369
TGGGGAATATTGCACAATGGAGGAAACTCTGATGCAGCGACGCCGCGTGAACGATGAAGGCTTTCGGGTCGTAAAGTTCTGTCCTAAGGGACGATAATGACGGTACCTTAGGAGGAAGCCCCGGCTAACTACGTGCCAGCAGCCGCGGTAATACGTAGGGGGCAAGCGTTGTCCGGATTTATTGGGCGTAAAGGGTGCGTAGGCGGCCTTTTAAGTCAGATGTGAAAGATCACGGCTCAACCGTGGTAAGCATTTGAAACTGAAAGGCTTGAGTTAAGGAGAGGAAAGTGGAATTCCTAGTGTAGCGGTGAAATGCGTAGATATTAGGAGGAATACCAGTGGCGAAGGCGACTTTCTGGACTTATACTGACGCTGAGGCACGAAAGCGTGGGGAGCGAACAGG
+
GGGGGGGGGGGGGGGGGGGGGGGGGGGGGGGGGGGGGGGGGGGGGGGGGGGGGGGGGGGGGGGGGGGGGGGGGGGGGGGGFGGGGGGGGGGGGGGGGGGGGGGGGGGGGGGGGGGGGGGGGGGGGGGGGGGGGGGGGGGGGGGGGGGGGGGGGGGGGGGGGGGGGGGF?>EGGGGGGGGGGGGGGGGGGGGGGGGGGGGGGGFGGGFFGGFFFGGFF#GFGFFFGFFFFGFGFGFFGGGGGEFGGGGGGFGGGGGGGGGGGGGGGGGFGGGGGGGGGGGFGGGGGGGGGGGGGGGGGGGGGGDGGGGGGGGGGGGGGGGGGFGGGGGGGGGGGGGGGGGGGGGGGGGGFGGGGGGGGGGGGGGGGGGGGGGGGGGGGGGGGGGGGGGGFGGGGGGGGGGGGGG
@EGRNA4_370
TGGGGAATATTGCACAATGGGCGCAAGCCTGATGCAGCCATGCCGCGTGTATGAAGAAGGCCTCCGGGTTGTAAAGTACTTTCAGTAGGGAGGAAGGTGGTTAAGTTAATACCTTAATCATTTGACGTTACCTACAGAAGAAGCACCGGCTAACTCCGTGCCAGCAGCCGCGGTAATACGGAGGGTGCAAGCGTTAATCGGAATTACTGGGCGTAAAGCGCATGCAGGTGGTTTGTTAAGTCAGATGTGAAAGCCCTGGGCTCAACCTAGGAATCGCATTTGAAACTGACAAGCTAGAGTACTGTAGAGGGGGGTAGAATTTCAGGTGTAGCGGTGAAATGCGTAGAGATCTGAAGGAATACCGGTGGCGAAGGCGGCCCCCTGGACAGATACTGACACTCAGATGCGAAAGCGTGGGGAGCAAACAGG
+
EFGDFEGGGGGGCFGGGGGGGGGGGGGGGGCGGAFGGGGGGGGGGGGGGGGGGGGGFGFF,EFGGGGGGGGGGGGGGGGGGGGFFFGGGGFGGDGFEGGGGGGGGGGGGGGGGGGGFFGGGGCGGGCFGGGGGGGGEFGGGGFGGGCFGGGGGDFDGGGGGGGGGGGGGGGGGGEEFGGGGGGGGGGGGG?FGGGD:<EFGGGGGC#GGGGGGGG=C>CCGGGGGCCDFGGFGFFFGFFCGD?FEFGFFFFF?F?>F?CGFFFFFFF@?FGGD5GFDGGGGGGFGGGGF?GGF?FGGGFGFCGGGCDDCDGGDFFEGFED8GGFGGGECGC6GGGGGGGF7DCGFGFGGGFGGGGGGFGGGEGGGDGGGGGGGGGGEGGGGGFF,GGGGFGGGGGGGGGGGGGEEEEFCGGGGGGGGGGGGGFGGFFGG
@EGRNA4_371
TGGGGAATATTGCACAATGGAGGAAACTCTGATGCAGCGACGCCGCGTGAGCGATGAAGGTTTTCGGATCGTAAAGCTCTGTCCTAAGGGAAGATAATGACGGTACCTTAGGAGGAAGCCCCGGCTAACTACGTGCCAGCAGCCGCGGTAATACGTAGGGGGCGAGCGTTGTCCGGAATTATTGGGCGTAAAGGGTGCGTAGGCGGCCTTGTAAGTCAGATGTGAAAGATCACGGCTTAACTGTGGTAAGCATTTGAAACTGCAGGGCTTGAGTACAGGAGAGGAGAGTGGAATTCCTAGTGTAGCGGTGAAATGCGTAGATATCAGGAGGAACACCGATGGCGAAGGCAGGTTACTGGGCCATTACTGACGCTGAGGAGCGAAAGCGTGGGTAGCTAACAGG
+
EFGGGGGGGGGGGGGGGGGGGGGGGGGGGGGGGGGGGGGGG6CFGGGGGGGGGGGGGGGGGGGGGFGGGG8BFGGGGGGGGGGGGGGGGGGGGGGGGGGGGGGGGGGGGFEFCFFGFGGGGGGGGGGGGFGGGGG8DFGGGGGGGGGGGGGGGGGFGGGGGGBFCEEGGGGGGGGGGEEGGGGGGGGGGGGGGGGGGGGFGEGGGGGGCFGGFG#GGG:CFFGGFGFGGFGFGFGEGCGGGGFAFGGGGGFFFGFGGGDGGFFGFCGGGGCGGFGDGGGGGGGGGGGGGGGGGGGGGFGGFGGGDGGGGGEEGGGGGGGGGFE=,GGGGGGGGGGGGGGGGGGGGGGGFGGGGGGGGGGGGGGGFGGGGGGGGGGFGGGGGGGGGGGEFGGGGEE;,GGGGGG
@EGRNA4_372
TGGGGAATATTGCGCAATGGGGGAAACCCTGACGCAGCAACGCCGCGTGAGTGATGAAGGTTTTCGGATCGTAAAACTCTGTCATTAGGGACGATAATGACGGTACCTAATGAGGAAGCCACGGCTAACTACGTGCCAGCAGCCGCGGTAATACGTAGGTGGCAAGCGTTGTCCGGATTTACTGGGCGTAAAGAGTATGTAGGTGGGCATTTAAGTCAGATGTGAAATTCCTGGGCTTAACCTGGGAGCTGCATTTGATACTGGGTGTCTAGAGTGCAGGAGAGGAAAGTGGAATTCCTAGTGTAGCGGTGAAATGCGTAGAGATTAGGAAGAACACCAGTGGCGAAGGCGACTTTCTGGACTGTAACTGACACTGAGATACGAAAGCGTGGGTAGCAAACAGG
+
GGGGGGGGFGGGGGGGGGGGGGGGGGGGGGGGGGGGGGGGGGGGGGGGGGGGGGGGGGGGGGGGGGGGGGGGGGGGGGGGGGGGGGGGGGGGGGGGGGGGGGGGGGGGGGGGGGGGGGGGGGGGGGGGGGGGGGGGGGGGGGGGGGGGGGGGGGGGGGGGGGGGGGGGGGGGGGGGGGGGGGGGGGGGGGGGGGGGGGGGGGGGGGGGGFGFFFFGFGFGGFFGFFFGFFGGFGGGGGFFFGGGGFFGGGGGGGFFGGFFFGGGGGGGGGGGGGGGGGGGGGGGGGGGGGGGGGGGGGGGGGGGGGGGGGGGGGGGGGGGGGGGGGGGGGGGGGGGGGGGGGGGGGGGGGGGGGGGGGGGGGGGGGGGGGGGGGGGGGGGGGGGGGGGF<GGGGGGGGGGGGGG
@EGRNA4_373
TAGGGAATCTTCCGCAATGGGCGAAAGCCTGACGGAGCAACGCCGCGTGAGTGATGAAGGTCTTCGGATCGTAAAACTCTGTTATTAGGGAAGAACATATGTGTAAGTAACTGTGCACATCTTGACGGTACCTAATCAGAAAGCCACGGCTAACTACGTGCCAGCAGCCGCGGTAATACGTAGGTGGCAAGCGTTATCCGGAATTATTGGGCGTAAAGCGCGCGTAGGCGGTTTTTTAAGTCTGATGTGAAAGCCCACGGCTCAACCGTGGAGGGTCATTGGAAACTGGAAAACTTGAGTGCAGAAGAGGAAAGTGGAATTCCATGTGTAGCGGTGAAATGCGCAGAGATATGGAGGAACACCAGTGGCGAAGGCGACTTTCTGGTCTGTAACTGACGCTGATGTGCGAAAGCGTGGGGATCAAACAGG
+
GGGGGGGGGGGGGGGGGGGGGGGGGGGGGGGGGGGGGGGGGGGGGGGGGEGGGGGGGGGGGGGGGGGGGGGGGGGGGGGGGGGGGGGGGGGGGGGGGGGGGGGGGGGGGGGGGGGGGGGGGGGGGGGGGGDFGGGGGGGGGGGGGGGGGGCGGGGGGGGGGGGGGGGG<:CECEDGGGGGFGGGGGGFGGFFGGGGFGGGGGGGGGGGGGC?DGDDFGGFGFGDBCEDFGFDCEFFFFB?FBDFAFECEFFFFF<?=<FFD?FDGFGGCGF?D8?7BFGE7FFCGFGFFE8GGGDCGGGGGGGGGGFGFGGGGGGGGGGGGGCGGEGGGCGGGGGGGGGGGGGFGGFGGGGGGGGGGGGGGGGGGGGGGGGGGGGGGGEGEFGGGGGGGGGGGGGGGGGGFCGGGGGFGGGGGGGGGGGGGGGGGGGGG
@EGRNA4_374
TGGGGAATATTGCACAATGGACGCAAGTCTGATGCAGCGACGCCGCGTGGGGGATGAAGGCTTTCGGGTTGTAAACTCCTTTCAGTACAGAAGAAGCATTTTTTGTGACGGTATGTGCAGAAGAAGCGCCGGCTAACTACGTGCCAGCAGCCGCGGTAATACGTAGGGCGCGAGCGTTGTCCGGAATTATTGGGCGTAAAGAGCTCGTAGGCGGTTTGTTGCGCCTGCTGTGAAAGACCGGGGCTTAACTTCGGGGTTGCAGTGGGTACGGGCAGACTAGAGTGTGGTAGGGGTAATTGGAATTCCTGGTGTAGCGGTGGAATGCGCAGATATCAGGAGGAACACCGATGGCGAAGGCAGGTTACTGGGCCATTACTGACGCTGAGGAGCGAAAGCGTGGGTAGCGAACAGG
+
GGGGGGGGGGGGGGGGGGGGGGGGGGGGGGGGGGGGGGGGGGGGGGGGGGGGGGGGGGGGGGGGGGGGGGGGGGGGGGGGGGGGGGGGGGGGGGGGGGGGGGGGGGGGGGGGGGGGGGGGGGGGGGGGGGGGGGGGGGGGGGGGGGGGGG#GGGGGGGGGGGGFGGGGGGGGGGGGGGGGGGGGGGGFGGGGGGGGGGGECCFGGGGGGGGGGGFGGFGFFFGGGGFGFFGFGFGGFFGFFFFFFGGGFCFFGGGGFGFGGGGGGGGGGGGGGGGGGGGGGFGGFGGGGGFGGGGGGGGGGGGFGGGGGGGGGGGGGGGGGGGGGGGGGGGGGGGGGGGGGGGEGGGGGGGGGGGGGGGGGGGGGGGGGFGGGGGGGGGGGGGGGGGGGGGGGGGGGGGGGGGGGGGGGGGG
@EGRNA4_375
TGGGGAATATTGCACAATGGAGGAAACTCTGATGCAGCGACGCCGCGTGAACGATGAAGGCTTTCGGGTCGTAAAGTTCTGTCCTAAGGGACGATAATGACGGTACCTTAGGAGGAAGCCCCGGCTAACTACGTGCCAGCAGCCGCGGTAATACGTAGGGGGCAAGCGTTGTCCGGATTTATTGGGCGTAAAGGGTGCGTAGGCCGCCTTTTAAGTCAGATGTGAAAGATCACGGCTCAACCGTGGTAAGCATTTGAAACTGAAAGGCTTGAGTTGAGGGGAGGAAAGTGGAATTCCTAGTGTAGCGGTGAAATGCGTAGATATTAGGAGGAATACCAGTGGCGAAGGCGACTTTCTGGACTTATACTGACGCTGAGGCACGAAAGCGTGGGGAGCGAACAGG
+
<EFFGE:EFGGFGF<CFAEFDFG7<EFFFGF@6EF<FFGGFEG7BFCGGGFGGE@FEFGGGG8=FCFG<FCCF:+<CFFGGFGGGGGGGGGFC:F@EFFFGGG@@GG9FDGGG?F7DCGGFGCDEEE:FFCC72>FGGFFFAGGEECGGE79FECFGGG8>8:4=FEEGGDG7<C>8./0<C8<;6=:ECEFFF>::CE:3:=F#1*@84#@C97:CGGGC##>=#<=93#?FG:>70#??FB#8FFE@DFFD=<FFA?EFF26<GF8FFFC;206FCD8G?ED2,=EFED@,=8,DEE8C=66E89E4C@7@@8=EGGFE,C9,BF?;GGGGFFFEF:?CF@GFCC>4958EAE<A,C,CF9F@F:B,F>EB,CF@FDC,GFB8+@:8GFFC:F:E,C@@6C
@EGRNA4_376
TGGGGAATATTGCACAATGGGCGCAAGCCTGATGCAGCCATGCCGCGTGTATGAAGAAGGCCTTCGGGTTGTAAAGTACTTTCAGCGGGGAGGAAGGGAGTAAAGTTAATACCTTTACTCATTGACGTTACCCGCAGAAGAAGCACCGGCTAACTCCGTGCCAGCAGCCGCGGTAATACGGAGGGTGCAAGCGTTAATCGGAATTACTGGGCGTAAAGCGCACGCAGGCGGTTTGTTAAGTCAGATGTGAAATCCCCGGGCTCAACCTGGGAACTGCATCTGATACTGGCAAGCTTGAGTCTCGTAGAGGGGGGTAGAATTCCAGGTGTAGCGGTGAAATGCGTAGAGATCTGGAGGAATACCGGTGGCGAAGGCGGCCCCCTGGACAAAGACTGACGCTCAGGCACGAAAGCGTGGGGAGCAAACAGG
+
GGGGGGGGGGGGGGGGGGGGGGGGGEGGGGGGGGGGGGGGGGGGGGGGGGGGGGGGGGGGGGGGGGGGGGGGGGGGGGGGGGGGGGGGGGGGGGGGGGGGGGGGGGGGGGGGGGGGGGGGGGGGGGGGGGGGGGGGGGGGGGGGGGGGGGGGGGGGGGGGGGGGGGGGGGGGGGGGGGGGGFGGGGGGGFEGGGGGGGGGGGGGGGGGGFGGFGFGFFGEFGGFFFGFFFFDGFFGFFBFGFFFFFFFFFFFFFDFGFFFGFFFFFFFGFGGFFFDAGFEDCGGFFFGGGGGGGGGGGGGGGGGFGGGGGGGGGGGGGGGFGCGGGGGDGGGGGGGGGGGGGGGGGGGFGGGGGGGGGGGGGGGGGGGGGGGGGGGGGGGGGGGGGFGGGGGGGGGGGGGGGGGGGDGGGGGGGGGDGGGGGGGGGGGG
@EGRNA4_377
TGGGGAATTTTGGACAATGGACGGAAGTCTGATCCAGCGACGCCGCGTGAAGGAAGAAGTCCTTCGGGATGTAAACTTCTGAACTTATCGAATAAAGACAACTGGGGACAGTTGGATGAAGGTAGATAAAGAAAAGCCCCGGCTAACTACGTGCCAGCAGCCGCGGTAAGACGTAGGGGGCGAGCGTTGCCCGGAATTACTGGGCGTAAAGGGGGCGTAGGCGGTCAAATAAGTCAGATGTGAAATACTACTGCTCAACGGTAGAAATGCGTTTGAAACTGTAAGACTTGAGGGTACCAAAGGTAGACGGAATTACCTGAGTAGGGGTGAAAACCGTAGATACAGGTAAGAACGCCACTGGGGAAGCCGGTCTACTGGGGTAACCCTGACGCTGAGGCCCGAAAGCTAGGGGAGCGAACCGG
+
CE@<@7@FCGGGGGDFEDDGGCFG:BCFFDC,@FFG@FCFFGGGGGCCGGGD@FFGGGGB??<AE=7:FCCGDF<FGGGGEFGGGGGGGGCEGD<AFEFCFAED<>+C@DE<FFFDDFC,EFDFGGGFDFGC:FG77F<CC:><3@DEFCGFEC*>FGGB@D8CE#4:B4BC<BCCC8:1B:?9>?:ECDFCECE#:FGFCCG;@;:58.06<6;@FD<192977?DFFFF@D*E@FFFFFF?BB<DFFFA??>6@GGGGEEFFAGGCBC9C7GFEC;?ECFGGF<FC?A6CGGCFDFDFFGFGGFGGFGE@,FF?GGFGFDGGGFGEE4+=,?>?F9GGFE:F<F9GFFEECC,C:88F<DF@DGEGFGGGFF:=DFGGFFF<<6GF@CF8FFEGFC7EGGGGGGGGGGGGEFEEFFGGGG
@EGRNA4_378
TGGGGAATATTGCGCAATGGGGGAAACCCTGACGCAGCAACGCCGCGTGGGTGATGAAGGTCTTCGGATTGTAAAGCCCTGTTTTCTGGGACGATAATGACGGTACCAGAGGAGGAAGCCACGGCTAACTACGTGCCAGCAGCCGCGGTAATACGTAGGTGGCGAGCGTTGTCCGGAATTACTGGGCGTAAAGCGTGCGCAGGCGGTTTGTTAAGCGAGATGTGAAAGCCCCGGGCTCAACCTGGGAACCGCATTTCGAACTGGCAAACTAGAGTCTTGTAGAGGGGGGTAGAATTCCAGGTGTAGCGGTGAAATGCGTAGAGATCTGGAGGAATACCGGTGGCGAAGGCGGCCCCCTGGACAAAGACTGACGCTCAGGCACGAAAGCGTGGGGAGCAAACAGG
+
GGGGGGGGFGGGGGGGGGGGGGEGGGGGGGGGGGGGGGGGGGGGGGGGGGGGGGGGGGGGGGGGGGGGGGGFGGGGGGGGGGGGGGGGGGGGGGGGGGGGGGEGGGGGGGGGGGGGGGDGGGGGGGGGGGGGGFGEGGGGGGGGGGGGGGGGGGGEG#G:FFGGGGGGEGGGGGGGGEGGGGGGGGGGGGGGGGGGGGGGGGGGGGGFFFFFFGB>@?FFFFFFFFFBBCFGGFGFGFFGGGGGGGDFFFGGGGGGGGGGGGGFFFF?GGGGGFGGGGGGGGGGGGGGGFCGGGGGGGGGGGGGGGGGGGGGGGGGGGGGGGGGGGGGGGGGGGGGGGGGGGGGGGGGGGGGGGGGGGGGGGGGGGGGGGGGGGGGGGGGGGGGGGGGGGGGGGGGGGGGGGGG
@EGRNA4_379
TGGGGAATTTTGGACAATGGACGGAAGTCTGATCCAGCGACGCCGCGTGAAGGAAGAAGTCCTTCGGGATGTAAACTTCTGAACTTATCGAATAAAGACAACTGGGGACAGTTGGATGAAGGTAGATAAAGAAAAGCCCCGGCTAACTACGTGCCAGCAGCCGCGGTAAGACGTAGGTGGCGAGCGTTGTCCGGATTTACTGGGCGTAAAGGGTGCGTAGGCGGATGTTTAAGTGGGATGTGAAATCCCCGGGCTTAACCTGGGGGCTGCATTCCAAACTGGATATCTAGAGTGCAGGAGAGGAAAGCGGAATTCCTAGTGTAGCGGTGAAATGCGTAGAGATTAGGAAGAACACCAGTGGCGAAGGCGGCTTTCTGGACTGTAACTGACGCTGAGGCACGAAAGCGTGGGTAGCAAACAGG
+
GGGGGGGGGGGGGGGGGGGGGGGGGGGGGGGGGGGGGGGGGGGGGGGGGGGGGGGGGGGGGGGGGGGGGGGGGGGGGGGGGGGGGGGGGGGGGGGGGGGGGGGGGGGGGGGGFFGGGGGGGGGGGGGGGGGGGGGGGGGGGGGGGGGGGGGGGGGGGGGGGGGGGGGGGFGGGFFGG#GGGGGGGGG=;FGGEECGGGGGGGGGGGGGGGGGGGFGGGEFGFGGFGFFFFFFFFFFFFEFFFBFFFFEGFGFFFFFGFGGGGGFFFEFGFGFGGGGGGGGGGGDFFGGGGGGGGGGGGGGGGFFC6DGGGGGGGFGGGGGGGGGGGGGGGGGGGGGGGGGGGGGGGGGGGGGGGGGGGEGGGGGGGGGGGGGGGGGGGGGGGGGGGEGGGGGGGGGGGGGGGGGGGGGGFGGGGGGGGGGGG
@EGRNA4_380
TGGGGAATATTGCACAATGGAGGAAACTCTGATGCAGCGACGCCGCGTGAGCGATGAAGGTTTTCGGATCGTAAAGCTCTGTCCTAAGGGAAGATAATGACGGTACCTTAGGAGGAAGCCCCGGCTAACTACGTGCCAGCAGCCGCGGTAATACGTAGGTGGCGAGCGTTGTCCGGATTTACTGGGCGTAAAGAGTGCGTAGGCGGATGTTTAAGTGAGATGTGAAATACCCGAGCTCAACTTGGGTGCTGCATTTCAAACTGGGCATCTAGAGTGCAGGAGAGGAAAGCGGAATTCCTAGTGTAGCGGTGAAATGCGTAGAGATTAGGAAGAACACCAGTGGCGAAGGCGGCTTTCTGGACTGTAACTGACGCTGAGGCACGAAAGCGTGGGGAGCAAACAGG
+
FGGGGGGGGGGGGGGGGGGGGGGGGGGGGGGGGGGGGGGGGGGGGGGFGGGGGGGGGGGGEEGFGGGG>FGGGGGGGGGGGGGGDFGGGGGGGGGGGGGGGGGGGGGGGGGGGGGGGGGFGGGGGGGFGGGGGGCGGGGGGGGGGGGGFGGGGGG?FFGGGGGGGGGGDBEGFFGGG?EFEFCGGGFFFEGGGGGGGGGFFGCGGGEFFCFEGGGFGGGFGGGFGFCFGFB<DCBFGFFFFCGGGGGGFGGGGFGFGFFGGGGGGGGGGGGGGFGGGFCGGGFGFFE>DGFGCDGGFGGGGGGGGGGGGGGGGGGGGGGGGGGGGE9GGGDGGGGGGGGGGGGFGEGDGGGGGGGGGGGGGGGGGGFGEE@GGGGEFGGGGGGFDGGGGGGGGGGGGGGGGGGG
@EGRNA4_381
TGGGGAATATTGCACAATGGGGGAAACCCTGAAGCAGCCATGCCGCGTGTGTGAAGAAGGCCTTCGGGTTGTAAAGCACTTTCAGCGAGGAGGAAAGGTTAGTAGTTAATACCTGCTAGCTGTGACGTTACTCGCAGAAGAAGCACCGGCTAACTCCGTGCCAGCAGCCGCGGTAATACGGAGGGTGCGAGCGTTAATCGGAATTACTGGGCGTAAAGCGTGCGCAGGCGGTTTGTTAAGCGAGATGTGAAAGCCCCGGGCTCAACCTGGGAACCGCATTTCGAACTGGCAAACTAGAGTCTTGTAGAGGGGGGTAGAATTCCAGGTGTAGCGGTGAAATGCGTAGAGATCTGGAGGAATACCGGTGGCGAAGGCGGCCCCCTGGACAAAGACTGACGCTCAGGCACGAAAGCGTGGGGAGCAAACAGG
+
GGGGGGGGGGGGGGGGGGGGGGGGGGGGGGGG8EFGGGGGGGGGGGGFEGGGGGGGGGGGGDGGGGGGGGGGG,FGGGGGGGGGGGGGGGDGGGGGGGGGGGGFFGGGGGGGGGGGGGGGGGGGFGGGGGGGGGGGGGGGGGGGGGGEEGGGGGGGGGGGGGGGGGGGGGGGGGGGGGGGGGGGGGGGGCGGGGGGGGGGGGAFGGGGGFGGGGGGGGFGGGFGFEGBDDG@EDBFFFFFFF>EFFA#?FFFFGFGGFFGFGFF<FFFDGGEDBGFGGGGGDAFFCCE7GGGFCFDGGFFGCGGGGDB7GGFGGGGGGFGGGFDGGGGGGGGGGGGFECGGGGGGGGGGGGGGGGGGGGGGGGGGGGDGFGGGGGDGGGGGGGGGGGFGGGGGGGGGGGGGGGGGGGGGGGDFFFGGFGGGGGGGFGGG
@EGRNA4_382
TGGGGAATTTTGGACAATGGACGGAAGTCTGATCCAGCGACGCCGCGTGAAGGAAGAAGTCCTTCGGGATGTAAACTTCTGAACTTATCGAATAAAGACAACTGGGGACAGTTGGATGAAGGTAGATAAAGTAAAGCCCCGGCTAACTACGTGCCAGCAGCCGCGGTAAGACGTAGGGGGCGAGCGTTGCCCGGAATTACTGGGCGTAAAGGGGGCGTAGGCGGTCAAATAAGTCAGATGTGAAATACTACTGCTCAACGGTAGAAATGCGTTTGAAACTGTAAGACTTGAGGGTACCAAAGGTAGACGGAATTACCTGAGTAGGGGTGAAATCCGTAGATACAGGTAAGAACGCCAGTGGGGAAGCCGGTCTACTGGGGTAACCCTGACGCTGAGGCCCGAAAGCTAGGGGAGCGAACCGG
+
GGGGGGGGGGGGGGGGGGGGGGGGGGGGGGGGGGGGGGGGGGGGGGGGGGGGGGGGGGGGGGGGGGGGGGGGGGGGGGGGGGGGGGGGGGGFGGGGGGGGGGGGGGGGGGGGGGGGGGGGGGGGGGGGGGG,@FFGGGGGGGGGGGGGGGGGGGGGGGGGGGGGGGGDEGGGGGCFFGGGGGGGGGGGGGGGDGEGGGGGGFGGGGFFGGGGGGGGGFFGGGGGGGFGFFGFGGGFGGFGFG<FFFGFFFFFFFFFGGGGGGGGFGFGDGGGGGGGFGGFFGGFGGFGGGGGFGGGGGGGGGGGGGGGGGGGDGGGGGGGGGGGGGGGGGGGGGGGGGGGGGGGGGGGGGGGGGGGGGGGGGGGGGGGGGGGGGGGGGGGGGGGGGGGGGGGGGGGGCCGGGGGGGGGGGGGGGGGGGGGGG
@EGRNA4_383
TGGGGAATATTGCACAATGGACGCAAGTCTGATGCAGCGACGCCGCGTGGGGGATGAAGGCTTTCGGGTTGTAAACTCCTTTCAGTACAGAAGAAGCATTTTTTGTGACGGTATGTGCAGAAGAAGCGCCGTCTAACTACGTGCCAGCAGCCGCGGTAATACGTAGGGCGCGAGCGTTGTCCGGAATTATTGGGCGTAAAGAGCTCGTAGGCGGTTTGTTGCGCCTGCTGTGAAAGACCGGGGCTTAACTTCGGGGTTGCAGTGGGTACGGGCAGACTAGAGTGTGGTAGGGGTAATTGGAATTCCTGGTGTAGCGGTGGAATGCGCAGATATCAGGAGGAACACCGATGGCGAAGGCAGGTTACTGGGCCATTACTGACGCTGAGGAGCGAAAGCGTGGGTAGCGAACAGG
+
FGGGGGGGGGGGGGGGGGGGGGGGGGGGGGGGGGGGGGGGGGGGGGGGGGGGGGGGGGGGGGGGGGGGGGGGGGGGGGGGGGGGGGGGGGGGGGGGGGGGGGGGGGGGGGGGGGGGGGGGGGGGGGGGGGG*>FGGGGGGGGGFGGG#GGGGGGGGGGGGGGGGGGGG#G#GGGGGG#GGGGGGEGGGDGGGGGGDGGGGFGGGGGGGEGGGGGGGGGGGFGGFDGFGGFGFGGGFGGFGFGGFFGFGGGGGGGGGFGGFGGGGGGGGGGGGDDGFCGFGGGGGGGGGGGGCGGGGGFFEDGGGGGF?GGGGGGGGGFFGGGGGGGGGGGGGFGGGGGGGGGGGGGGGGGGGGGGGGGGGGGGGGGGGGGGGGGGGGGGGGGGGGGGGGGGGGGGGGFGGGGGGGGGGGGEG
@EGRNA4_384
TGGGGAATTTTGGACAATGGACGGAAGTCTGATCCAGCGACGCCGCGTGAAGGAAGAAGTCCTTCGGGATGTAAACTTCTGAACTTATCGAATAAAGACAACTGGGGACAGTTGGATGAAGGTAGATAAAGAAAAGCCCCGGCTAACTACGTGCCAGCAGCCGCGGTAAGACGTAGGGGGCGAGCGTTGCCCGGAATTACTGGGCGTAAAGGGGGCGTAGGCGGTCAAATAAGTCAGATGTGAAATACTACTGCTCAACGGTAGAAATGCGTTTGAAACTGTAAGACTTGAGGGTACCAAAGGTAGACGGAATTACCTGAGTAGGGGTGAAATCCGTAGATACAGGTAAGAACGCCAGTGGGGAAGCCGGTCTACTGGGGTAACCCTGACGCTGAGGCCCGAAAGCTAGGGGAGCGAACCGG
+
GGGGGGGGGGGGGGGGGGGGGGGGGGGGGGGGGGGGGGGGGGGGGGGGGGGGGGGGGGGGGGGGGGGGGGGGGGGGGGGGGGGGGGGGGGGGGGGGGGGGGGGGGGGGGGGGGGGGGGEGGGGGGGGGGGGGGGGGGGGGGGGGGGGGGGGGGGGGGGGGGGGGGGGGGGGGGGGGGGGGGGEGGGGGGGGGGG>AFGGGGGGGGGGGGFFGFGFGFCEGEFFFFFFFFFFEAFFFFFFFFFFFFCFGGFABGFFBGGFGGDFGFEGGGGGGGGGGGFCFFCGGGGGFFFDFGGGGFGGGGGGGGGGEGGGGGFECGGGGGGGGGGGGGGGGGGGGGGGGGGGGGGGGGGGGGGGGGGGGGGGGGGGGGGGGGGGGGGGGGGGGGGGGGGGGGGGGGGGGGGGGGGGGGGGGGGGGGGCGGG
@EGRNA4_385
TGGGGAATTTTGGACAATGGACGGAAGTCTGATCCAGCGACGCCGCGTGAAGGAAGAAGTCCTTCGGGATGTAAACTTCTGAACTTATCGAATAAAGACAACTGGGGACAGTTGGATGAAGGTAGATAAAGAAAAGCCCCGGCTAACTACGTGCCAGCAGCCGCGGTAAGACGTAGGGGGCGAGCGTTGCCCGGAATTACTGGGCGTAAAGGGGGCGTAGGCGGTCAAATAAGTCAGATGTGAAATACTACTGCTCAACGGTAGAAATGCGTTTGAAACTGTAAGACTTGAGGGTACCAAAGGTAGACGGAATTACCTGAGTAGGGGTGAAATCCGTAGATACAGGTAAGAACGCCAGTGGGGAAGCCGGTCTACTGGGGTAACCCTGACGCTGAGGCCCGAAAGCTAGGGGAGCGAACCGG
+
GGGGGGGGGGGGGGGGGGGGGGGGGGGFGGGGGGGGGGGGGGGGGGGGGGGGGGGGGGGGGGGGGGGGGGGGGGGGGGGGGAFGFFGGGGGGGGGGGGGGGGGGGGGGGGGFGGGGAFGGGGGGGGFFFFGGGGGGGGGGGGGGGFGGGGGGGGFFGGGGGGGGGGGGGGGGGFG@EGGGGGGGGGGGGGGGEG=DGGCFGFFGFDCECGGGFGFDFFEFGGGFGEGGFFFFF?FGFFFFGFFFGGEGGFFFFFFFGGGGGGGDGAFF5DCGFGGGGGGFGGGGCCFD86==GGGGCGDGGGGFGGGGGGGGFGGFGGGGGGGGGGGGGGECCCFFDGGGGGGGGGGGGGGGGGFGGGFGGGGGGGGGGGGGGGGGGGGGGGGFFCGGGGGGGGGGGGGGGGGGGFGGGGGGGGGGGGGGGG
@EGRNA4_386
TGGGGAATATTGCACAATGGACGCAAGTCTGATGCAGCGACGCCGCGTGGGGGATGAAGGCTTTCGGGTTATAAACTCCTTTCAGTACAGAAGAAGCATTTTTTGTGACGGTATGTGCAGAAGAAGCGCCGGCTAACTACGTGCCAGCAGCCGCGGTAATACGTAGGGCGCGAGCGTTGTCCGGAATTATTGGGCGTAAAGAGCTCGTAGGCGGTTTGTTGCGCCTGCTGTGAAAGACCGGGGCTTAACTTCGGGGTTGCAGTGGGTACGGGCAGACTATAGTGTGGTAGGGGTAATAGGAATTCCTGGTGTAGCGGTGGAATGCGCAGATATCAGGAGGAACACCGATGGCGAAGGCAGGTTACTGGGCCATTACTGACGCTGAGGAGCGAAAGCGTGGGTAGCGAACAGG
+
GGGGGGGGGGGGGGGGGGGGGGGGGGGGGGGGGGGGGGGGGGGGGGGGGGGGGGGGGGGGGGGGGGGGGG+EFGGGGGGGGGGGGFGGGGGGGGGGGGGFG<FGGGGGGGGGGGGGGGGGGGGGGGGGGGGGGGGGGGGGGGGG-CFGGGGGGGGGGDGGD##<?FFGGGGGGGGGGGGGGGGGEDFFGGGGFGGGGGGFCGGGGGGGGGGGGGGGGE#F=FDGGGGGGFGGFGGFGGGGFGGFF>FFFFFF#GGGFGFFFFE<@#DGGGFGGGGFGD;5FGGGGGGGGGGDGGGE?+FGGGGGGGGGGGFC=*FGGGGGGGGGGGGGGGFE1,GGGGGGGGGGGGGGGGGGGGGGGGGGGGGGGGGGGGGGGGGGGGEGGGGGGGGGGGGGGGGFFEGGGGGGGGGGGGGG
@EGRNA4_387
TGGGGAATATTGCACAATGGGCGAAAGCCTGATGCAGCAACGCCGCGTGAGCGATGAAGGCCTTCGGGTCGTAAAGCTCTGTCCTCAAGGAAGATAATGACGGTACTTGAGGAGGAAGCCCCGGCTAACTACGTGCCAGCAGCCGCGGTAATACGTAGGGGGCTAGCGTTATCCGGAATTACTGGGCGTAAAGGGTGCGTAGGTGGTTTTTTAAGTCAGAAGTGAAAGGCTACGGCTCAACCGTAGTAAGCTTTTGAAACTAGAGAACTTGAGTGCAGGAGAGGAGAGTAGAATTCCTAGTGTAGCGGTGAAATGCGTAGATATTAGGAGGAATACCAGTAGCGAAGGCGGCTCTCTGGACTGTAACTGACACTGAGGCACGAAAGCGTGGGGAGCAAACAGG
+
GGGFGGGGGGGGGGGGGGGGGGGGGGGGGGGGGGGGGGGGGGGGGGGGGGGGGEGGGGGGGGGGGGGGGGGGGGGGGGGGGGGGGGGGGGGGGGGGFGGGGGGGGGGGGGGGGGGGGGGGGGGGGGGGGGGGGGGGGGGGGGGGGGGGGGGGGGGFGGGGGGGGGGGGGGGGGGEFGGGGFFFGGGGGGGCGGGGGG=ECEFFFFGCCCFGGGGFECFGGG#FGFFEFDFGFFGFFFGGFFGGGGFGDEFFFFFFGGGGGFGGGFGFFGGGGFGGGGFGCGFFGGGGGGFGCGGF8GFGGGGGGGGGGGGGGGGGFGGDGE=ACDGGGGGEGGGGGGGGGGGGGGGGGGDGGFGFGGGGGGGGGGGGGGGGGGFFAGGGGGGGGGGGCFEGGGGGGGGGGGGG
@EGRNA4_388
TGGGGAATTTTGGACAATGGACGGAAGTCTGATCCAGCGACGCCGCGTGAAGGAAGAAGTCCTTCGGGATGTAAACTTCTGAACTTATCGAATAAAGACAACTGGCGACAGTTGGATGAAGGTAGATAAAGAAAAGCCCCGGCTAACTACGTGCCAGCAGCCGCGGTAAGACGTAGGGGGCGAGCGTTGCCCGGAATTACTGGGCGTAAAGGGGGCGTAGGCGGTCAAATAAGTCAGATGTGGAATACTACTGCTCAACGGTAGAAAAGCGTTTGAAACTGTAAGACTGGAGGGGACGGAAGGTAGACGGAATTACCTGAGTAGGGGTGACATGCGTAGATACAAGGAAGAACGCCAGTGGGGAAGCCGGTCTACTGGTGTAACCCTGACGCTGAGGACCGAAAGCTAGGGGGGCGAACCGG
+
CCCF7FGACCEG7@CC,,;8@<@FGGEE<EE9FEFGG?F7CF:7>FGGGC,ECFCEG8,9FF9<,98::FGG<FFGGGFE<,<FB?,F<?F=F@<?EEAFEGGGG,>:F:FCD9,,3:,@EGGCB,@F,F;;,>,4<,4<*CFE78DD>DEDFF5;,;F@F;:ECEEE89FCE:85*/8:*:CEEGCE=5<<CDCCFFFFC:759<9)1/*1))9>577>3?>97/*96#8894@FF?#4AF<F?#F#FFAF?A##A=#D55+=*>@05;97=7,<;7,+7,C;@@=@+936C=+21,++D=,+=@,3,=33,C6,,,8FA7DEEC9E;C+8++GF=@4499,9,E,?FF@4+E4,4=?=,A=+F:>+=<GF?C6,,C,C,66,6,F:B66,,F@@,87CCC,@;,,@@@@C66+@@@7FFF
@EGRNA4_389
TGGGGAATTTTGGACAATGGACGGAAGTCTGATCCAGCGACGCCGCGTGAAGGAAGAAGTCCTTCGGGATGTAAACTTCTGAACTTATCGAATAAAGACAACTGGGGACAGTTGGATGAAGGTAGATAAAGAAAAGCCCCGGCTAACTACGTGCCAGCAGCCGCGGTAAGACGTAGGGGGCGAGCGTTGCCCGGAATTACTGGGCGTAAAGGGGGCGTAGGCGGTCAAATAAGTCAGATGTGAAATACTACTGCTCAACGGTAGAAATGCGTTTGAAACTGTAAGACTTGAGGGTACCAAAGGTAGACGGAATTACCTGAGTAGGGGTGAAATCCGTAGATACAGGTAAGAACGCCAGTGGGGAAGCCGGTCTACTGGGGTAACCCTGACGCTGAGGCCCGAAAGCTAGGGGAGCGAACCGG
+
EFGGGEBFGGGFGGGGGGGGGGGGGGEGGGGGGGGGGGGGGEGGGGGGGGGGGFGGGGFFGGGGGGGGEGGFGGGGGGGGGGGGGGGGGFGGGGGGGGGGGGGGGGGEGGFFFFFFFEDDFGFFGGDGFCGGGGFFGGGGGGGGGGCAFFGGGGGGGGGGGFEGGG#EGGGGGFGFGGGGGGGGGGGCEEFFGGGBDGFGFGGGGGGGDBF;DGD<DCFGGFEG?FCFE>8=FCFFFFCFFFCFFEFFFCAFFFFGGGGGGGFFFGGFGGGAAGGGFGC7GFAGGGDF6DGFDGGFD=8GGF@6?DFGGGGGFGGFGFGGGFGGFGFFFGGFCGGGGFFGGGFFFGFGGGGEGCFCDGGGGGGFEGGGGGFGGGGGGGGGGGGGGGGGGGFGFFGF7F:DGGFFD8F<@8GF@GDGGGGGGG
@EGRNA4_390
TGGGGAATATTGCGCAATGGGGGAAACCCTGACGCAGCAACGCCGCGTGAGTGAAGAAGGCCTTAGGGTTGTAAAGCTCTGTCATATGGGAAGATAATGACGGTACCATAAGAGGAAGCCACGGCTAACTACGTGCCAGCAGCCGCGGTAATACGTAGGTGGCGAGCGTTGTCCGGATTTACTGGGCGTAAAGGATGCGTAGGCGGATATTTAAGTGGGATGTGAAATCCCCGAGCTTAACTCGGGGGCTGCATTCCAAACTGGATATCTAGAGTGTCGGAGGGGAAAGTGGAATTCCTAGTGTAGCGGTGAAATGCGTAGAGATTAGGAAGAACACCAGTGGCGAAGGCGACTCTCTGGACTGTAACTGACGCTGAGGCACGAAAGCGTGGGGAGCAAACAGG
+
GGGGGGGGGGGGGGGGGGGGGGGGGGGGGGGGGGGGGGGGGGGGGGGGGGGGGGGGGGGGGGGGGGGGGGGGGGGGGGGGGFGGGGGGGGGGGGGGGGGGGGGGGGGGGGGGGGGGGGGGGGGGGGGGFGGGGGGEFGGGGGGGGGGGDGGGGGGFGFGGGGGGGGG#FDGGFGGGGGGGFGGGGGGGCEGFGGDCGGG6EGFGGGFFGGFFFGGFFF#FFFFFFFFFFGFFGFFFFFFFGGGGGDGGGGFGFFFFECGGDGFFFGFGGGGFCDGGGGEDFGGGGGGGGGGGGGGGGGGGGGGGGGGGGGGGFCGDGGGGGGCGGGGGGFFGGGGGGGGGGGGGGGGGGGGGGGGGCGGGGGGGGGGGGGGGGGGGFGGGGGGGGGGGGGGGGGGGGGGGGGGG
@EGRNA4_391
TGGGGAATATTGCACAATGGAGGAAACTCTGATGCAGCGACGCCGCGTGAGCGATGAAGGTTTTCGGATCGTAAAGCTCTGTCCTAAGGGAAGATAATGACGGTACCTTAGGAGGAAGCCCCGGCTAACTACGTGCCAGCAGCCGCGGTAATACGTAGGGGGCGAGCGTTGTCCGGAATTATTGGGCGTAAAGGGTGCGTAGGCGGCCTTGTAAGTCAGATGTGAAAGATCACGGCTTAACTGTGGTAAGCATTTGAAACTGCAGGGCTTGAGTACAGGAGAGGAGAGTGGAATTCCTAGTGTAGCGGTGAAATGCGTAGATATTAGGAGGAATACCAGTGGCGAAGGCGACTCTCTGGACTGTAACTGACGCTGAGGCACGAAAGCGTGGGGAGCAAACAGG
+
GGGGGGGGGGGGGGGGGGGGGGGGGGGGGGGGGGGGGGGGGGGGGGGGGGGGGGGGFGFGGGGGGGGGGGGGGGGGGGGGGGGGGGGGGGGGGGGGGGGGGGGGGGGGGGGGGGGGGGGGGGGGGGGGGGGGGGGGGGGGGGGGGGGGGGGGGGGGGGGGGGGGEGGGEGGGGGGGGEGFGGGGGGGGGGGFGGGGGGGGGGGGGGGGGGGGGGGGGGFGGFFAA>9FGFGFGFGFFGGGFFGFFGGFGGGGGGGGGFFGGGGGGGGGGGGGGGGGGGGGGGGGGGGGGGGGGGGFFFAGGGEECGGGGGGGGGGGGFAGGGGGGGGGGGGGGGGGGGGGGF7GGGGGGGGGGGGGGGGGGGGGGGGGGGGGGGGGFGGGGGGGGGGGGGGGGGGGGGGGGGG
@EGRNA4_392
TGGGGAATATTGCGCAATGGGGGAAACCCTGACGCAGCAACGCCGCGTGAGTGATGAAGGCCTTAGGGTTGTAAAGCTCTGTTATCTGGGACGATAATGACGGTACCAGAGGAGGAAGCCACGGCTAACTATGTGCCAGCAGCCGCGGTAATACGTAGGTGGCGAGCGTTGTCCGGATTTACTGGGCGTAAAGAGTGCGTAGGCGGATGTTTAAGTGAGATGTGAAATACCCGAGCTCAACTTGGGTGCTGCATTTCAAACTGGGCATCTAGAGTGCAGGAGAGGAAAGCGGAATTCCTAGTGTAGCGGTGAAATGCGTAGAGATTAGGAAGAACACCAGTGGCGAAGGCGGCTTTCTGGACTGTAACTGACGCTGAGGCACGAAAGCGTGGGGAGCAAACAGG
+
GGGGGGGGGGGGGGGGGGGGGGGGGGGGGGGGGGGGGGGGGGGGGGGGGGGGGGGGGGGGGGGGGGGGGGGGGGGGGGGGGGGGGGGGGGGGGGGGGGGGGGGGGGGGGGGGGGGGGGGGGGGGGGGGGGG,@FGGGGGGGGFGGGGGDGGGGGGGGGGGGGGGGGGGGGG#GGGGGGGGGGGGGGGGCGGGGGG#GGGGEGGGGGGGGFGGFFGGGGGGGGGGGGFFFFFFGGGGFFF=FCGGFFEGFGGGGFFGGGGGGGGFFFGGGGGFF?+GGGFFEFGGGGGGGGFGGDFBE9FGGGGGGGGGGGGGGGGGGGGGGGGGFGGGGGGGGGGGFGGGGGGGGGGGGGGGGGGGGGGGGGGGGGGGGGGGGGGFCGGGGGGGGGGGFCGGGGGGFGGGGGGG
@EGRNA4_393
TGGGGAATTTTGGACAATGGACGGAAGTCTGATCCAGCGACGCCGCGTGAAGGAAGAAGTCCTTCGGGATGTAAACTTCTGAACTTATCGAATAAAGACAACTGGGGACAGTTGGATGAAGGTAGATAAAGAAAAGCCCCGGCTAACTACGTGCCAGCAGCCGCGGTAAGACGTAGGGGGCGAGCGTTGCCCGGAATTACTGGGCGTAAAGGGGGCGTAGGCGGTCAAATAAGTCAGATGTGAAATACTACTGCTCAACGGTAGAAATGCGTTTGAAACTGTAAGACTTGAGGGTACCAAAGGTAGACGGAATTACCTGAGTAGGGGTGAAATCCGTAGATACAGGTAAGAACGCCAGTGGGGAAGCCGGTCTACTGGGGTAACCCTGACGCTGAGGCCCGAAAGCTAGGGGAGCGAACCGG
+
GGFGGGGGGGGGGGGGGGGGGGGF,FFFGGFGGGGGGGEGGGGGGGGGGGGGGGCGGGGA?FGGFFGGGGGEEGGGGGGGE9@FEGGFGGGGCFGGGFFDGGGCFGGGDFFAFD@DFD@FGG@<@FCCCGCFGGFFFCGCCEGGCFG9CFGEG>D;DDCFG@EEGCEEGGGGGFFGEGGGGG5?EGECDD9CE<BBFFFFFB::CCCFFFFFDEFGGDFGBCDD59CGFFFFEFFEEEEEFF?E=4DBFFFFFGGGGGGCGFFFFGFDEB9CGGGGFGGGGGGGGFFD8FGGDGFA?AFGGGGGGGGGGGGGGFEFFFGFGGGGGGGGGGGGF@GGGGGGGFFFF<GGGGGGGGGGFGGGGFGGDFDGEGGGGEFCDAFFF<EGGGGGGGGFGGGDGGCGGGGGE@CGGGGGGGGEGGGGGG
@EGRNA4_394
TGGGGAATTTTGGACAATGGACGGAAGTCTGATCCAGCGACGCCGCGTGAAGGAAGAAGTCCTTCGGGATGTAAACTTCTGAACTTATCGAATAAAGACAACTGGGGACAGTTGGATGAAGGTAGATAAAGAAAAGCCCCGGCTAACTACGTGCCAGCAGCCGCGGTAAGACGTAGGGGGCGAGCGTTGCCCGGAATTACTGGGCGTAAAGGGGGCGTAGGCGGTCAAATAAGTCAGATGTGAAATACTACTGCTCAACGGTAGAAATGCGTTTGAAACTGTAAGACTTGAGGGTACCAAAGGTAGACGGAATTACCTGAGTAGGGGTGAAATCCGTAGATACAGGTAAGAACGCCAGTGGGGAAGCCGGTCTACTGGGGTAACCCTGACGCTGAGGCCCGAAAGCTAGGGGAGCGAACCGG
+
EFGGGGGGGGGGGGGGGGGGGGGGGGGGGGGGGGGGGGGEGGGGGGGEGGGGGGGGGGGGGGGFGGGGGGGGGGGGGGGGGGGGGGGGGGGGGGGGGGGGGGGGGFGGGGGGGGGGFGGFGGG>@FFGGGGGGGGGFFGGGGGDEFGGGGGGGGFGGGFFGGGGGGGGCF<CGFGGGGEGGGGG><EGGGGGGGGEEFFFGGGGFGGEC<=DGGGGEFGGFFGFDDFFFFFFEGFFFFFFFFFFFCACGGGGGFGGGGGGFFGGFGDGGGGGGGGGFFFCFCGGGGGECGFFDGGGGGGGFGGGGGGGFFFFAGGGGGGGGDGGGGGGGGEGGGGGGGGGGGGGGGGGFCGGGGEFF@FGGGGGGGGGGGGGGGGGGGGGGGGGGGGGGGGGFGGGGGGGGGGGGGGGFFGGGGGGGGGGGG
@EGRNA4_395
TGGGGAATATTGCGCAATGGGGGAAACCCTGACGCAGCAACGCCGCGTGAGCGATGAAGGTCTTCGGATCGTAAAGCTCTGTCTTATGGGACGATAATGACGGTACCATAGGAGGAAGCCACGGCTAACTACGTGCCAGCAGCCGCGGTAATACGTAGGTGGCGAGCGTTGTCCGGAATTACTGGGCGTAAAGGGTGCGTAGGCGGATATTTAAGTCAGATGTGAAATTCCCGGGCTTAACTTGGGAGCTGCATTTGAAACTGGATATCTAGAGTGCAGGAGAGGAAAGCGGAATTCCTAGTGTAGCGGTGAAATGCGTAGAGATTAGGAAGAACACCAGTGGCGAAGGCGGCTTTCTGGACTGTAACTGACGCTGAGGCACGAAAGCGTGGGTAGCAAACAGG
+
FGGFGEGGGGGDAEFBCFFDGGGGGGGGGGGGFFGGGGGGGGGGGGGGECEGGGGGAGGGGGGGGF@:FGGEFFGGCFAFCFFCGFGFGGCDFCGGGGC<FFGEFGGACFGGFCEEFFGGFFE*:F@GGG@F@FGGFFGGEFCBFDE@C*BFB98<FGDGGEGEGGGGECEGGGD5EEGGGG:FCC=##7E=FFGG*9CBDGGG#DGGGGGFG=CB6FFFFF=*:40@?5@7:DGFC>;FFFFF<9:E>GDDFCFCBFFCFFGGGE=8FFA?D??EDFFFCFD8GGEEE?D@DFDFFCGGGFF+EGGEFFC,F?+CDFGGGDCE;FGE<EFE7FA?CEE=C@GGGGGGGGGFCGFFGF<EFGGGGFGDGFFGGGGFFFF@FDGGGGDGGGGGFADECFFGFFGG
@EGRNA4_396
TGGGGAATATTGCGCAATGGGGGAAACCCTGACGCAGCAACGCCGCGTGAGTGATGAAGGTTTTCGGATCGTAAAACTCTGTCATTAGGGACGATAATGACGGTACCTAATGAGGAAGCCACGGCTAACTACGTGCCAGCAGCCGCGGTAATACGTAGGTGGCAAGCGTTGTCCGGATTTACTGGGCGTAAAGAGTATGTAGGTGGGCATTTAAGTCAGATGTGAAATTCCTGGGCTTAACCTGGGAGCTGCATTTGATACTGGGTGTCTAGAGTGCAGGAGAGGAAAGTGGAATTCCTAGTGTAGCGGTGAAATGCGTAGAGATTAGGAAGAACACCAGTGGCGAAGGCGACTTTCTGGACTGTAACTGACGCTGAGGCACGAAAGCGTGGGGAGCAAACAGG
+
GGGGGGGFFGGGGGGGGGGGGGGGGGGGGGGGGGGGGGGGGGGGGGGGGGGGGGGGGGGGGGGGGGGGGGGGGGGGGGGGGGGGGGGGGGGGGGGGGGGGGGGGGGGGGGGFGFGFGGGGGGGGGGGGGGGGGGGGGGGGGGGGGGGGGGGGGGGGGGGGGGGFGGGGGGGGGGGGDGGGGGGGGGGGGGECECGDGGGFFFFGFGGGGGFFFEFFFFFFFFFFFEFFFFGGFFGFFFFGFGGGGGFGFFGGGGFEGGGGFFEGGGGGDFGGGGGGGGGGGGGGGGGGGGGGGFCGGGGGGGGDGGGGGGGGGGGGGGGGGGGGGGGGGGGGGGGGGGGGGGGGGGGGGGGGGGGGGGGGGGGGGGGGGGGGGGGGGGGGGGGGGGGGGGGGGGGGGGGGGGGG
@EGRNA4_397
TGGGGAATATTGCACAATGGGGGAAACCCTGATGCAGCCATGCCGCGTGTGTGAAGAAGGCCTTCGGGTTGTAAAGCACTTTCAGCGAGGAGGAAAGGTTAGTAGTTAATACCTGCTAGCTGTCACGTTACTCGCAGAAGAAGCCCCGGCTAACTCCGTGCCAGCAGCCGCGGTAATACGGAGGGTGCGAGCGTTAATCGGAATTACTGGGCGTAAAGCGTGCGCAGGCGGTTTGTTAAGCGAGATGTGAAAGCCCCGGGCTCAACCTGGGAACCGCATTTCGAACTGGCAAACTAGAGTCTTGTAGAGGGGGGTAGAATTCCAGGTGTAGCGGTGAAATGCGTAGAGATCTGGAGTAATACCGGTGGCGAAGGCGGCCCCCTGGACAAAGACTGACGCTCAGGCACGAAAGCGTGGGGAGCAAACAGG
+
GGGGGFCFGGFCDFGGGGGGGGGGGGGGGGGGGGGGGGGGGGGGGGGGGGGGGGGGGGGGGGGGGGGCFEGGGGGGECGGGGGGGFGFGGGGGGGGFGGGGGFDGEGGGGGGGGGGGFGGFFD,=EGGGGGGGFDFCEFGGGGGGGGGEGGGFFGFFEGFGGGFGGCCFECEEGGCFGGGGGGG<:E#ECEFFCGG=CFGGEDCEGF>CDFGGGBDF4:DFFGBDCBFGFFF#FFC@<?74CC@EEFFEFFDFFFFFGGGFF6GF<GCGGGGGGGFCGEFCGGGGFDGGGGGGGGGGGFFGGFGGGGG>8GGGGGGGGGFGGCGFFFGGGGGGGGGFDGGGGGGGGGGGFGGGFE=,FFDGGGGGGGGGGEGGGGGGDGDGGFFGGGGGGGFGGGGGGFGFGGGGGGGGGGGGGFB<GGGGGGGGGGGG
@EGRNA4_398
TGGGGAATTTTGGACAATGGACGGAAGTCTGATCCAGCGACGCCGCGTGAAGGAAGAAGTCCGTCGGGATGTAAACTTCTGAACTTATCGAATAAAGACAACTGGGGACAGTTGGATGAAGGTAGATAAAGAAAAGCCCCGGCTAACTACGTGCCAGCAGCCGCGGTAAGACGTAGGGGGCGAGCGTTGCCCGGAATTACTGGGCGTAAAGGGGGCGTAGGCGGTCAAATAAGTCAGATGTGAAATACTACTGCTCAACGGTAGAAATGCGTTTGAAACTGTAAGACTTGAGGGTAGCAAAGGTAGACGGAATTACCTGAGTAGGGGTGAAATCCGTAGATACAGGTAAGAACGCCAGTGGGGAAGCCGGTCTACTGGGGTAACCCTGACGCTGAGGCCCGAAAGCTAGGGGAGCGAACCGG
+
<ECFF7,,CFCFEECFFEFGGDGC@,@CFGGFFGGGGFF@FEFEF7FF@CCFFC<FGFFGG<+B?:FGGC7EEAGFGGGDA@FEF,FGFGGG@BBFC9=F<,:D=,>FEFCGGGGG,@<FCD,>,@,@FCFF:@F7>,@C7:CECGGGF:EFFFGGGGGGG>C#83CE#CEGG8C8EG5F>C:2:EEGD5<CDDCCFFFC7C*9<D4333=F,765FFD@EF3>7<CC@C=BFEBF=<9:6=4@AFA@FDAC#9*C7:?DF7B9C>9DD9FCGC7F=;GFFFGFC:DA7+A+8B@+,AD7GGFGGE@@,9FADFC3,;GGGGGGFGF;FDCCGC@EA9GFGFEAGFFEA6+F:A8EF>FDEE,=@GF:B?D<EFCCD<FE@FFDGGGF@GGGGFEE@B77GFCFC;,GGGGFCGGGCGFGGD
@EGRNA4_399
TGGGGAATATTGCACAATGGGCGCAAGCCTGATGCAGCCATGCCGCGTGTATGAAGAAGGCCTTCGGGTTGTAAAGTACTTTCAGCGGGGAGGAAGGGAGTAAAGTTAATACCTTTGCTCATTGACGTTACCCGCAGAAGAAGCACCGGCTAACTCCGTGCCAGCAGCCGCGGTAATACGGAGGGTGCAAGCGTTAATCGGAATTACTGGGCGTAAAGCGCACGCAGGCGGTCTGTCAAGTCGGATGTGAAATCCCCGGGCTCAACCTGGGAACTGCATTCGAAACTGGCAGGCTAGAGTCTTGTAGAGGGGGGTAGAATTCCAGGTGTAGCGGTGAAATGCGTAGAGATCTGGAGGAATACCGGTGGCGAAGGCGGCCCCCTGGACAAAGACTGACGCTCAGGTGCGAAAGCGTGGGGAGCAAACAGG
+
GGGGGGGGGGGGGGGGGGGGGGGGGGGGGGGGGGGGGGGGGGGGGGGGGGGGGGGGGGGGGGGGGGGGGGGGGGGGGGGGGGGGGGGGGGGGGGGGGGGGGGFGGGGGGGGGGGGGGGGGGGGGGGGGGGGGGGGGGGGGGGGGGGGGGGGGGGGGGGGGGGGGFGGGGG##GGGGGGGGGCGGGGGGGDGFGGGGFGFGGGGGGGGGGGGGGGGGGGFGGFFGFEFFGFFFGFFFFFFFFFFFE?ACAGFFFFFGFFGGFFGGGGGFGGGGFGFFFGGGGGGGGFGGGGGGGGGGGGFGGGGGGGGGGGGGGGGGGGGDGGGGGGGGGGGGGGGGGGGGGGGGGGGGGGGGGGGGGGGGGGGGGGGGGGGGGGGGGGGDGGGGGGGGGGGGGGGGGGGGGGGGGGGGGGGGGGGGGGGGGGGGGGGGG
@EGRNA4_400
TGGGGAATATTGCACAATGGGCGCAAGCCTGATGCAGCCATGCCGCGTGTGTGAAGAAGGCCTTCGGGTTGTAAAGCACTTTCAGCGGGGAGGAAGGCGTTAAGGTTAATAACCTTGGCGATTGACGTTACCCGCAGAAGAAGCACCGGCTAACTCCGTGCCAGCAGCCGCGGTAATACGGAGGGTGCAAGCGTTAATCGGAATTACTGGGCGTAAAGCGCACGCAGGCGGTCTGTCAAGTCGGATGTGAAATCCCCGGGCTCAACCTGGGAACTGCATTCGAAACTGGCAGGCTAGAGTCTTGTAGAGGGGGGTAGAATTCCAGGTGTAGCGGTGAAATGCGTAGAGATCTGGAGGAATACCGGTGGCGAAGGCGGCCCCCTGGACAAAGACTGACGCTCAGGCACGAAAGCGTGGGGAGCAAACAGG
+
GGGGGGGGGGGGGGGGGGGGGGGGGGGGGGGGGGGGGGGGGGGGGGGGFGGGGGGGGGGGDFGGGGGGGGGGGGGGGGGGGGGGGGGGGGGGGGGGGGGGGGGGGGGGGGGGFFGGGGGGGGGGGGGGGGGGGGGGGGGGGGGGGGGGDGGGGGGGGGGGGGGGFGGGGGDGGGGG##GGGCEGGGGGGGFFGGGGGGGGGGGGGGGGGCCGGGGGFFCEGFGGGGGGGGGGFGFFFGGFGFFFFGFFFEFFFFFGGFFFEFFFCFFGFDGGGFC7F@*4GEGFGCGC5C26GFGFDC@,7@8AGGGDGGGFAECGFGGGFDGF8EFEEGDEFGFFGGGGEFGGFCGFGGFEA??,GGGGGGFE7DGGFEGFFCGGFGGGFFBC9GGGGFCGEFFGGGGDFFCEGGFEGGF7GGGGDF<GGGGGGFF<C
@EGRNA4_401
TGGGGAATATTGCACAATGGGGGAAACCCTGATGCAGCCATGCCGCGTGTGTGAAGAAGGCCTTCGGGTTGTAAAGCACTTTCAGCGAGGAGGAAAGGTTAGTAGTTAATACCTGCTAGCTGTGACGTTACTCGCAGAAGAAGCACCGGCTAACTCCGTGCCAGCAGCCGCGGTAATACGGAGGGTGCGAGCGTTAATCGGAATTACTGGGCGTAAAGCGTGCGCAGGCGGTTTGTTAAGCGAGATGTGAAAGCCCCGGGCTCAACCTGGGAACCGCATTTCGAACTGGCAAACTAGAGTCTTGTAGAGGGGGGTAGAATTCCAGGTGTAGCGGTGAAATGCGTAGAGATCTGGAGGAATACCGGTGGCGAAGGCGGCCCCCTGGACAAAGACTGACGCTCAGGCACGAAAGCGTGGGGAGCAAACAGG
+
GGGGGGGGGGGGGGGGGGGGGGGGGGGGGGGGGGGGGGGGGGGGGGGGG@FGGGGGGGGGGGGGGGGGGFGGGGGGGGGGGGGGGGGFGGFGGGGGGGGGGFGGGFDGGGGGGGGGGGGGGGGGGGGCFGGGFGGGGGFGGGGFFGGGGGGGGGGEFGFGGGGGGGGGGGGGGGGGGGDFGEGGGGGGGDGGGGD<7@FFGGDF#GGFF?FFF5BDFF#F5BEFFFFFFFFFEEF>?B8ADFFFEFFEE@FA>1:FEFFGF;;<DDFCGGGDDD>87CGCFDFB6GGGFGGGCGGFGFGDC?7E:DGCCCGGGGGGGFGGGGGGGGGGGGGGE9;GE7GGGGGGGGFGGGGGFGGGGGFEEEEFFF:@GE@FGGGGGGGGGGGGGFFAFGFFGGGGGGGGGGGGGGEGGFGEFF?GGGGGGGGGGGFAG
@EGRNA4_402
TGGGGAATATTGCGCAATGGGGGAAACCCTGACGCAGCAACGCCGCGTGAGTGATGAAGGCCTTAGGGTTGTAAAGCTCTGTTATCTGGGACGATAATGACTGTACCAGAGGAGGAAGCCACGGCTAACTACGTGCCAGCAGCCGCGGTAATACGTAGGTGGCGAGCGTTGTCCGGATTTACTGGGCGTAAAGAGTGCGTAGGCGGATGTTTAAGTGAGATGTGAAATACCCGAGCTCAACTTGGGTGCTGCATTTCAAACTGGGCATCTAGAGTGCAGGAGAGGAAAGCGGATTTCCTAGTGTGGCGGTGAAATGCGTAGAGATTAGGAAGAACACCAGTGGCGAAGGCGGCGTTCTGGACTGTAACTGACGCTGAGGCACGAAAGCGTGGGGAGCAAACAGG
+
FGGGGC@FEEEFFG>BEGGCGGGGDGG8@C<EGGG7:FGFGEGGG+C8F4F9??<AFFEE<FGGCF@FDFEGFFAFGG8FGFGFFFFFGFFFGDCFEFDFG5BC,BFFGGGFDGDFACFGGG::FF@F7FF@FFGGCCFGGC:AFGGGC*62;97:::7<CFGEEE#=?9:4?9CD##;F9#CDFD#;:<C:<**#:DDDCE79C81*>>F/1E:F@@GEDBC;CFFB@F?;D#D#;9,A7=FBGC6@:FFA;<D5B88EDB88A?:D==DCF?=6FGGFDGD8F86@CGE;=,==84A,:,FB+GCFB=E9+:@+GGGGGGGF?9A?<A,F:FCFB,,B7GFAC,,++BCC6,F9<FF9EC,FC,9E@GF@,C,6,C:,FGF<@B+6FC4,FFCF@@66FFGF
@EGRNA4_403
TGGGGAATATTGCACAATGGGGGAAACCCTGATGCAGCCATGCCGCGTGTGTGAAGAAGGCCTTCGGGTTGTAAAGCACTTTCAGCGAGGAGGAAAGGTTAGTAGTTAATACCTGCTAGCTGTGACGTTACTCGCAGAAGAAGCACCGGCTAACTCCGTGCCAGCAGCCGCGGTAATACGGAGGGTGCGAGCGTTAATCGGAATTACTGGGCGTAAAGCGTGCGCAGGCGGTTTGTTAAGCGGGATGTGAAAGCCCCGGGCTCAACCTGGGAACCGCATTTCGAACTGGCAAACTAGAGTCTTGTAGAGGGGGGTAGAATTCCAGGTGTAGCGGTGAAATGCGTAGAGATCTGGAGGAATACCGGTGGCGAAGGCGGCCCCCTGGACAAAGACTGACGCGCAGGCACGAAAGCGTGGGGAGCAAACAGG
+
FGGGGGEGFGGGGGGGFGGGGGGGGGFGGGFGGGGGDGGFGGGGGEGCCGGGGGFFGGEFCFGGGGGGGGGGGGCGGDGGGGGCFGC@FECFGG8EEFEFEFGAGFFGGGGGGFGG8FGFGGFFGGGFGGGGGGGCCGDGGDGGGGGDGEGGGGGCFGG*CEFGGDFGFGGGGG>CFFGGGCEGGEECE8:7=<EDG#7CD>DGG#G#GFFFFG37>F4@#>5@EFEE#BEGF>D#FF)-4,#<9BF#B<EFD#F<G>:BFFFD;:?,F?9)1*GC>FDFA5F:CFCD<2ECB:?FGCF?5C9CADGEGGGFFFDFGDE,D,GGGECF@+DGGFCGAGECFD;;F=;GFGFFGGDGFCGGFCBFFBGFGFF@GEFFC+EFCFGGGGFFFEGF7GGGEF:8FGGGGGGGGGGGGGFGGGGFFEAGGGGEF
@EGRNA4_404
TGGGGAATATTGCACAATGGAGGAAACTCTGATGCAGCGACGCCGCGTGAACGATGAAGGCTTTCGGGTCGTAAAGTTCTGTCCTAAGGGACGATAATGACGGTACCAAATGAGGAAGCCACGGCTAACTACGTGCCAGCAGCCGCGGTAATACGTAGGTGGCAAACGTTGTCCGGATTTACTGGGCGTAAAGGGTGCGTAGGTGGACGCTTAAGTCAGATGTGAAATACCCGAGCTTAACTTGGGAGTTGCATTTGAAACTGGGCGTCTAGAGTACAGGAGAGGAAAGCGGAATTCCTAGTGTAGCGGTGAAATGCGTAGAGATTAGGAAGAACACCAGTAGCGAAGGCGGCTTTCTGGACTGTAACTGACACTGAGGCACGAAAGCGTGGGGAGCAAACAGG
+
GGGGGGGGGGGGGGGGGGGGGGGGGGGGGGGGGGGGGGGGGGGGGGGGGGGGGGGGGGGGGGGGGGGGGGGGGGGGGGGGGGGGGGGGGGGGGGGGGGGGGGGGGGGGGGGGGGGGGGGGGGG8@FGGGGGGGGGGGGGGGGGGGGGGGGGGGGGG#GGGGGGGGGGGGGGGGGGGGGGGGGGFFDGGGGGGGGGGGGGFFGGGGGGGGGFGGGFGFGFEGGFGFFGFGGGG#?GFFGGFFGFGGGGGGFGGGGGGGGGGGGGGGGGGGGGGGGGGGGGGGGGGGGGGGGGGGGGGGGGGGGGGGGGGGGGGGGGGGGGGGGGGGGGGGGE8GGGGGGGGGGGGGGGGGGGGGGGGGGGGGGGGGGGGGGGGGGGGGGGGGGGGGGGGGE@,FGGGGGGGGGGG
@EGRNA4_405
TGGGGAATTTTGGACAATGGACGGAAGTCTGATCCAGCGACGCCGCGTGAAGGAAGAAGTCCTTCGGGATGTAAACTTCTGAACTTATCGAATAAAGACAACTGGGGACAGTTGGATGAAGGTAGATAAAGAAAAGCCCCGGCTAACTACGTGCCAGCAGCCGCGGTAAGACGTAGGGGGCGAGCGTTGCCCGGAATTACTGGGCGTAAAGGGGGCGTAGGCGGTCAAATAAGTCAGATGTGAAATACTACTGCTCAACGGTAGAAATGCGTTTGAAACTGTAAGACTTGAGGGTACCAAAGGTAGACGGAATTACCTGAGTAGGGGTGAAATCCGTAGATACAGGTAAGAACGCCAGTGGGGAAGCCGGTCTACTGGGGTAACCCTGACGCTGAGGCCCGAAAGCTAGGGGAGCGAACCGG
+
GGGGGGGFGGGGGGGGGGGGGGGGECFFGGGGGGGGGGGGGGGGGGGGGGGGGGGGGGGGGGGGGGGEGGGGGGGGGGGGGGGGFFGGGGGGGGGGGGGGGGFGGGGGGGGFFFGGGGGGGGGGGGGGGGGGGGGGGGGGGGGGGGGGGGGGGGGGGGGGGGEGGGGGGGGGG#>9CEGGECEGDGGG#GGGGGGDGG=EGGGGFGCGGGGGGGFEGBEFDGGDCDFDFBGFGCEFFE?FFFF@8?AC@=B>FC>DCGGGG#FFCGBD>CFFC:?,CFFGFCGGCGGGGGGFGFFGGFD?FGGGGGGGEGFDDGGFGGGFGGGGGGFGGFGGGGGGGGGGGGGGGGGGGGGGGGGGGGGGFGGF:GGGGGGGGGGGGGGFGGFGGGGGGGGGGGEF@EC7CGFGGGGGGGGGGGGGGGGGGG
@EGRNA4_406
TGGGGAATTTTGGACAATGGACGGAAGTCTGATCCAGCGACGCCGCGTGAAGGAAGAAGTCCTTCGGGATGTAAACTTCTGAACTTATCGAATAAAGACAACTGGGGACAGTTGGATGAAGGTAGATAAAGAAAAGCCCCGGCTAACTACGTGCCAGCAGCCGCGGTAAGACGTAGGGGGCGAGCGTTGCCCGGAATTACTGGGCGTAAAGGGGGCGTAGGCGGTCAAATAAGTCAGATGTGAAATACTACTGCTCAACGGTAGAAATGCGTTTGAAACTGTAAGACTTGAGGGTACCAAAGGTAGACGGAATTACCTGAGTAGGGGTGAAATCCGTAGATACAGGTAAGAACGCCAGTGGGGAAGCCGGTCTACTGGGGTAACCCTGACGCTGAGGCCCGAAAGCTAGGGGAGCGAACCGG
+
FFGGGGGGGGGGGGGGGGGGGGGGGGGGGGGGGGGGGGGGGGGGGGGGGGGGGGGGGGGGGGFGGGGGGGGGGGGGGGGGGGGGGGGGGGGGGGGGGGGGGGGGGGGEGGGAFEDFAFGGGGGFGGDGGGGGGGGGC@FEEGGEGGGGGGGGGGGGGGFFFFGDGGGGGGG#GBCFEEGGGGGG#3:E=0B?EDCDFFB>CF#GGGDCDGGFBDD3@>GFGFDECFEFFFFFFF;EFFBA6A=FFFFC:=>GGFGGGGGGGGGGGGEDGGGGGGFGCGGGGGGGDACFDDFFFGGGGGDGGGGGFGGFGCGGGGFGGGGGGGGGGGAGGFGGCGGGGGGGGGGGGGGGGGGGGGGGGGGGGGGGGGGGGGGGGGGGGGGGGGGGGGGGGGFGGGGGGGGGGGGGGGGGFFGGGGGGGGGGGG
@EGRNA4_407
TGGGGAATATTGCACAATGGAGGAAACTCTGATGCAGCGACGCCGCGTGAGCGATGAAGGTTTTCGGATCGTAAAGCTCTGTCCTAAGGGAAGATAATGACGGTACCTTAGGAGGAAGCCCCGGCTAACTACGTGCCAGCAGCCGCGGTAATACGTAGGGGGCGAGCGTTGTCCGGAATTACTGGGCGTAAAGGGGGCGTAGGCGGTCAAATAAGTCAGATGTGAAATACTACTGCTCAACGGTAGAAATGCGTTTGAAACTGTAAGACTTGAGGGTACCAAAGGTAGACGGAATTACCTGAGTAGGGGTGAAATCCGTAGATACAGGTAAGAACGCCAGTGGGGAAGCCGGTCTACTGGGGTAACCCTGACGCTGAGGCCCGAAAGCTAGGGGAGCGAACCGG
+
GGGGGGGGGGGAFGGGGGGGGFGG?FFGGGGDFFGGCGGEGGGEGGGGGEEDGGGG<AFCGGCFGGGGEG@FFFGGGGGGGGGGGGFFGGG@FFGGGGGFCFEFGGGFDFGGGCGEDDGFGFCEGGDGGGGGGGGGGGGGGGGGG7FFEGGGFEGFFGCGGEEEGECGGGGEGGC?8EFGGGGCFECDE@EFGFCDGDEEGGGGGEC<CGG>E>C:FGFD?C?F?CFCFF?FAGGG?@GFFDCGGGFC6EGCFECFGGEGFGFGFGGFE=6CDFDFGGFCE98EGFGFD?AGGFFFFBFAGGF8EGCFGGFF@6++CGGGGGFEGGECGGGFB:=8,BEEFFGFGFCFF7FF@99ECEFGEF<E@8FEGGGCGGGGF:@CCFGFFE@CDFGF:@@FC@@@:EFG
@EGRNA4_408
TGGGGAATATTGCACAATGGGGGAAACCCTGATGCAGCCATGCCGCGTGTGTGAAGAAGGCCTTCGGGTTGTAAAGCACTTTCAGCGAGGAGGAAAGGTTAGTAGTTAATACCTGCTAGCTGTGACGTTACTCGCAGAAGAAGCACCGGCTAACTCCGTGCCAGCAGCCGCGGTAATACGGAGGGTGCGAGCGTTAATCGGAATTACTGGGCGTAAAGCGTGCGCAGGCGGTTTGTTAAGCGAGATGTGAAAGCCCCGGGCTCAACCTGGGAACCGCATTTCGAACTGGCAAACTAGAGTCTTGTCGAGGGGGGTAGAATTCCAGGTGTAGCGGTGAAATGCGTAGAGATCTGGAGGAATACCGGTGGCGAAGGCGGCCCCCTGGACAAAGACTGACGCTCAGGCACGAAAGCGTGGGGAGCAAACAGG
+
GGGGGFEG;EFGGGGGGGGGGGGGGGGGGGGGGGGGGGGGGGGGGGGGGGGGGGFFGGGGGGGGGGGGGGGGGGGGGGGGGGGGGGGGGGGGGGGGGFGGGGGGGGGGGGGGGGGGGGGGGGGGGGGGGGGGGGGGGGFGGGGGGGGGGGGGGGGGGGGGGGGG#GGGGGGGGGGG#GGGGEGGGGGGGGGGGGGGGGGGGDEGGGGG9EGGGCGDFGFGCE9DEDG#GGGFGGG#FFFFGFFEFGFFFGFGFFFFGFGFFFFC<GGGGGBGDDAFF?7CCGGDGFCGGGGGGGFGGGGFC5GD55AGGGGGGFFGGFGGGGGGGGGGGGGGGGGGGFF7GGGGGGGGGGGGGGGGFGGDGGGGGDGF@GGGGGGGGGEGGGGGGGGGGGGGGGGGGGGGGGGGGGGGGGGFBGGGGGGGGFGGGGGGG
@EGRNA4_409
TGGGGAATTTTGGACAATGGACGGAAGTCTGATCCAGCGACGCCGCGTGAAGGAAGAAGTCCTTGGGGATGTAAACTTCTGAACTTATCGAATAAAGACAACTGGGGACAGTTGGATGAAGGTAGATAAAGAAAAGCCCCGGCTAACTACGTGCCAGCAGCCGCGGTAAGACGTAGGGGGCGAGCGTTGCCCGGAATTAATGGGCGTAAAGGGGGCGTAGGCGGGTAAATAAGTCAGATGTGAAATACTACTGCTCAACGGTAGAAATGCGTTTGAAACTGTAAGACTTGAGGGTACCAAAGGTAGACAGAATTACCTGAGTAGGGGTGAAATCCGTAGATACAGGTAAGAACGCCAGTGGGGAAGCCGGTCTACTGGGGTAACCCTGACGCTGAGGCCCGAAAGCTAGGGGAGCGAACCGG
+
GFCG@FFEC,,CFEGGGFE@F@BEEECE9ED<FFGGFFGFGEGCG+FFCGGF8FCFCAAFFDGG,BEF@FFDGGGGGGGGGGGG??FDFFEFEF?FFFFGGGGGGGG@FFF?CDGGG8DFBG=<<>EFAEFGGGGGG@+@C<@<>CEGF:F@:F>,,*6<B,=FEGGGGGF#7#*24:88C8##3::#9194;:ECFE+##CCF*;3#@:6C3*//96,-87C<##@<:=FB?7*49>>4=:A;9BBF+=922*/4GD5=,<9@9C5:9C7FC97@+CE7GCCC@?2,+=F?8=8D=92DDAE=@,=6,E=D:@=8>,,>8E8ED>;;E4C88:84@9,GDEEC9,FGGGEFFE=,4>FCFE=C@++@:5FFA=EGF8GGGFEFDCC:C@EEF8@FF@67GGGGGGGGCFCF@DEGGF::F6
@EGRNA4_410
TGGGGAATTTTGGACAATGGACGGAAGTCTGATCCAGCGACGCCGCGTGAAGGAAGAAGTCCTTCGGGATGTAAACTTCTGAACTTATCGAATAAAGACAACTGGGGACAGTTGGATGAAGGTAGATAAAGAAAAGCCCCGGCTAACTACGTGCCAGCAGCCGCGGTAAGACGTAGGGGGCGAGCGTTGCCCGGAATTACTGGGCGTAAAGGGGGCGTAGGCGGTCAAATAAGTCAGATGTGAAATACTACTGCTCAACGGTAGAAATGCGTTTGAAACTGTAAGACTTGAGGGTACCAAAGGTAGACGGAATTAGCTGAGTAGGGGTGAAATCCGTAGATACAGGTAAGAACGCCAGTGGGGAAGCCGGTCTACTGGGGTAACCCTGACGCTGAGGCCCGAAAGCTAGGGGAGCGAACCGG
+
GGGGGGGGGGGGGGGGGGGGGGGGGGGGFGGGGGGGGGGGGGGGGGGGGGGGGGGGGGGCFDGGGGGGGGGGFGGGGGGGGGGGEGFFGGGGFGGG?FFGGGFGGGGGGGGB,FFGFCFGGF,EFGGGGGGGGGGGDGGGGGGGGGGGGFEFCEFGGGGDGEE##EE#GDGFECFGC>EECEE:#C:EEEFDGGGG#<CGD#CGCE#:?;>2CEGCD#1:70CGCCFF?ECFDAC=CFFFFFFFFCGFGGGFFFFDFFFB;#<DGGGGGEFFGGGGGGGFGGGFFFFGGGFCGGFCGFFCGFF?GGFDGFE=BC,,:ECDGFFCAGGGGD@CGC?=,;CFGFACFGGGGDGGFADF8GGGGGGGGFGGCGGEE<FB,,GFGGGGFGGGGFCGGFGGFFCCGGGGGGGGGGEGGGGGGGGGGG
@EGRNA4_411
TGGGGAATATTGCACAATGGGGGAAACCCTGATGCAGCCATGCCGCGTGTGTGAAGAAGGCCTTCGGGTTGTAAAGCACTTTCAGCGAGGAGGAAAGGTTAGTAGTTAATACCTGCTAGCTGTGACGTTACTCGCAGAAGAAGCACCGGCTAACTCCGTGCCAGCAGCCGCGGTAATACGGAGGGTGCGAGCGTTAATCGGAATTACTGGGCGTAAAGCGTGCGCAGGCGGTTTGTTAAGCGAGATGTGAAAGCCCCGGGCTCAACCTGGGAACCGCATTTCGAACTGGCAAACTAGAGTCTTGTAGAGGGGGGTAGAATTCCAGGTGTAGCGGTGAAATGCGTAGAGATCTGGAGGAATACCGGTGGCGAAGGCGGCCCCCTGGACGAAGACTGACGCTCAGGTGCGAAAGCGTGGGGAGCAAACAGG
+
GGGGGGGGGGGGGGGGGGGGGGGGGGGGGGGGGGGGGGGGGGGGGGGGGGGGGGGGGGGGGGGGGGGGGGGGGGGGGGGGGGGGGGG>FGGGGGGGGGFGGGGGGGGGGGGGGGGGGFFGGGG3@FEGGGGGGGGGGGGGGGGGGGGGGGGGGGGGGGGGGGGGGGGGGGGGGGGGGGGGGEGG>#9EE6>EGGGGGGFGGGGFGGGG#GCFFCFGC>BGDDGFFFFFGEFFGFGFGFFFBF?@?AFGFFFFEDDCCFDEECFFGDGFGGGGGDEFGGGEGGFGGGGGGGGDFGFFDGGGDCGFFGGGGGGGFGGGGGGGGGGFGGGGGGGGGGGGGGGEGGGGGGGGFFGGGGGGGGGCGGGGGDGGGGGGGGGGGGGDGGGGGGGGGGGFDGGGGGGGGGGGGGGGGGGGGGGGGGGGGGGGGGGGG
@EGRNA4_412
TGGGGAATATTGCACAATGGAGGAAACTCTGATGCAGCGACGCCGCGTGAGCGATGAAGGTTTTCGGATCGTAAAGCTCTGTCCTAAGGGAAGATAATGACGGTACCTTAGGAGGAAGCCCCGGCTAACTACGTGCCAGCAGCCGCGGTAATACGTAGGGGGCGAGCGTTGTCCGGAATTATTGGGCGTAAAGGGTGCGTAGGCGGCCTTGTAAGTCAGATGTGAAAGATCACGGCTTAACTGTGGTAAGCATTTGAAACTGCAGGGCTTGAGTACAGGAGAGGAGAGTGGAATTCCTAGTGTAGCGGTGAAATGCGTAGATATTAGGAGGAATACCAGTGGCGAAGGCGACTCTCTGGACTGTAACTGACGCTGAGGCACGAAAGCGTGGGGAGCAAACAGG
+
EEFGGGGGGGGGGGGGGGGGGGGGGGGGGGGGGGGGGGGGEGGGEGGGGGGGGFGGGGGGGGFGGGGGGGGGGGGGFGDFGGGGGGGFGGFFGGGGGGFGGGGGGEGGGGDFGFGDGGGFGGGGE7CFGGGGGGGGGGGGGFG@GGGGGGGGGGGGGGDEEGGGCFCEGDD>FGGGGDF=FFGGBFGGGGGGGGGGGGGGEE5<5EGGEGFECEFGGGGFFGFFFFDFGFGFFGFFF>FFF?FFFF?DGFFGFDGFGGGGFGFGDEGGGCCGFGGGGGGGGFGGGGGGGGGGGGGGGGGGFGGGGGGFCGGGGDGGGFCGFFGFGGGGGGGGGGGGGGFGEGFGGGGGGGGGGFEDDEFE<GGGFGGGGFFCGFF<GGGGGGGGFDGGFGGGGFFDGGGGGGG
@EGRNA4_413
TGGGGAATATTGCACAATGGAGGAAACTCTGATGCAGCGACGCCGCGTGAGCGATGAAGGTTTTCGGATCGTAAAGCTCTGTCCTAAGGGAAGATAATGACGGTACCTTAGGAGGAAGCCCCGGCTAACTCGGTGCCAGCAGCCGCGGTAATACGGAGGGTGCAAGCGTTAATCGGAATTACTGGGCGTAAAGCGCACGCAGGCGGTTTGTTAAGTCAGATGTGAAATCCCCGGGCTCAACCTGGGAACTGCATCTGATACTGGCAAGCTTGAGTCTCGTAGAGGGGGGTAGAATTCCAGGTGTAGCGGTGAAATGCGTAGAGATCTGGAGGAATACCGGTGGCGAAGGCGGCCCCCTGGACGAAGACTGACGCTCAGGCACGAAAGCGTGGGGAGCAAACAGG
+
GGGGGGGGGGGGGGGGGGGGGGGGGGGGGGGGGGGGGGGGGGGGGGGGGGGGGGGGGGGGFGGGGGGGGGGGGGGGGGGGGGGGGGGGGGGGGGGGGGGGGGGGGGGGGGGGGGGGGGGGGGGGGEGGGGG*6@C<FGGGGGGGGGGGGGGG#FGGGGGG#FEFFFGGE>EGGCFEGDFFGGGGGGGGG#GGGFGGEGGGGGFFEGFE?A;DGGGGGFGCCFFFGFFGGFGGGGGFFCFGFGGGGGFGFGGGGGGGGGGGFGGGFGGGGGGFCGGGGGGGGGGGGFGGFGGDGGGGGGGGGGGGGGGGGGGGGGGGGGGGGGGFGGFGGGGFGGGGGGGGGGGGGGGGGGGGGGGGGGGGGGGGGGGGGGGGGGGGGGGGGGGGGGGGGGGGGGGGGGGGGGGG
@EGRNA4_414
TGGGGAATTTTGGACAATGGACGGAAGTCTGATCCAGCGACGCCGCGTGAAGGAAGAAGTCCTTCGGGATGTAAACTTCTGAACTTATCGAATAAAGACAACTGGGGACAGTTGGATGAAGGTAGATAAAGAAAAGCCCCGGCTAACTACGTGCCAGCAGCCGCGGTAAGACGTAGGGGGCGAGCGTTGCCCGGAATTACTGGGCGTAAAGGGGGCGTAGGCGGTCAAATAAGTCAGATGTGAAATACTACTGCTCAACGGTAGAAATGCGTTTGAAACTGTAAGACTTGAGGGTACCAAAGGTAGACGGAATTACCTGAGTAGGGGTGAAATCCGTAGATACAGGTAAGAACGCCAGTGGGGAAGCCGGTCTACTGGGGTAACCCTGACGCTGAGGCCCGAAAGCTAGGGGAGCGAACCGG
+
GGGGDGFFGGGGGGGGGGGGGGGGCEGGGGGGGGGGGGG:EGGGGGGGGDFGGFGGGGGGGGGGGDFGGGGGGGGGGGGGGGC@FGGGFGGGFGGGGGGGFGGFGGGGGDDGGGGGGGGGGGGGGGGGGGGGGGGGGGGGGGGGB8CGGGGGGGGGGEGGF@EGGGG>EGGGGGGGGGGGGGGGGGGGG#GFGGGDEGFGGGGFGGGGCFFGDFGFGEFGGFEECCCFE@E>FFFEFFA?F#AFFFCFFBFBFFFBGGD>FDGDGGEB>6E?+,9GFECGGGGGGGCFGGD?8D==++=FFFGFGFFCFCFCGGGGGGGGGGGGFGFGGFFECGCGGGGGFGCGCGGGGGGGGGFGGGGGGGFF@GGGGGFF9GGDGFGGGFGGFE>GGGGGGGDGC@DGGFEGFF@GGGGGGGGEGGGGGE
@EGRNA4_415
TGGGGAATTTTGGACAATGGACGGAAGTCTGATCCAGCGACGCCGCGTGAAGGAAGAAGTCCTTCGGGATGTAAACTTCTGAACTTATCGAATAAAGACAACTGGGGACAGTTGGATGAAGGTAGATAAAGAAAAGCCCCGGCTAACTACGTGCCAGCAGCCGCGGTAAGACGTAGGGGGCGAGCGTTGCCCGGAATTACTGGGCGTAAAGGGGGCGTAGGCGGTCAAATAAGTCAGATGTGAAATACTACTGCTCAACGGTAGAAATGCGTTTGAAACTGTAAGACTTGAGGGTACCAAAGGTAGACGGAATTACCTGAGTAGGGGTGAAATCCGTAGATACAGGTAAGAACGCCAGTGGGGAAGCCGGTCTACTGGGGTAACCCTGACGCTGAGGCCCGAAAGCTAGGGGAGCGAACCGG
+
FFGGGCFGGG-;@FFGGGGGGGGG7@@FFGFGGGGGFGGFEGGGGDGGGGGGGGGGGFGFG<F<EGGG@FC=FGGGGA<E,5EEFDFFGGFFFGGGAFGGGGCBFGG@CDFFGGFGD@FDFC>EFGGG<FGGGGGGGGCEGGGGGGGGGGGGGGGGGGGGGGGGGGGFC;FGGFFG>EGGEC/>>DGGGGGGGGECFFGGGGFGGDDDG99FFGGEEEC@>?DE15<B8@BFFFFFFFFF9A<AFBFB=B=FDFFFFFFFAEBF<BD<BCF:ACDFFD<AC?,DB29DFFFFDGFD837GEAFDFGGEFD7;3;FCC=:9GFDEDCDFF9B@+EBFFAGGFGGFB?,,EEFC:<GG@FAEFFF@+77EGF?9GGFBFFDE,GF@8@@CCGGGGGCC@+@FFAEC,6?FGGFE7C@CCC7EEE
@EGRNA4_416
TGGGGAATATTGCACAATGGGCGAAAGCCTGATGCAGCAACGCCGCGTGAGCGATGAAGGCCTTCGGGTCGTAAAGCTCTGTCCTCAAGGAAGATAATGACGGTACCTTAGGAGGAAGCCCCGGCTAACTACGTGCCAGCAGCCGCGGTAATACGTAGGGGGCGAGCGTTGTCCGGATTTACTGGGCGTAAAGAGTGCGTAGGCGGATGTTTAAGTGAGATGTGAAATACCCGAGCTCAACTTGGGTGCTGCATTTCAAACTGGGCATCTAGAGTGCAGGAGAGGAAAGCGGAATTCCTAGTGTAGCGGTGAAATGCGTAGAGATTAGGAAGAACACCAGTGGCGAAGGCGGCTTTCTGGACTGTAACTGACGCTGAGGCACGAAAGCGTGGGGAGCAAACAGG
+
GFGGGGGGGGGGGGGGGGGGGGGGGGGGGGGGFFGGGGGGGGGGGGGGGGGGGGFGGGGGGGGGGFGGGGGGGCFGGGGGGGGGGGGGGGDGGGGGGGDGGGGGGGGGGGGGGGGGGGGDGDEGGGGGGGGGGGGGFFGGGGGGGGGGGGGGGGGFGGGGGDGG>E#GE#8EGGEEC>CFGGGGGFFG#EG=F7CGGGGGFGGGDGEFGGEFFFGGGDFCGF#G?FGFDFC<@CD>BFFFFFGFFFFGFFF=9DDFF=FFFFGGGFGFFGGGDFGGFGCFAGFGGFCCGGGGE8A>=@,GFDGEEEDGFGGFGGGDGGGFGGGGGGGGGFGFEGGGGGF?7GEFGDGGGGGGF?GFAF<FCFGGGGGFF:GGFGGGGF@DGEGGGGGGGGGGGFAGGGGGGGGG
@EGRNA4_417
TGGGGAATATTGCACAATGGAGGAAACTCTGATGCAGCGACGCCGCGTGAGCGATGAAGGTTTTCGGATCGTAAAGCTCTGTCCTAAGGGAAGATAATGACGGTACCTTAGGAGGAAGCCCCGGCTAACTACGTGCCAGCAGCCGCGGTAATACGTAGGGGGCGAGCGTTGTCCGGAATTATTGGGCGTAAAGGGTGCGTAGGCGGCCTTGTAAGTCAGATGTGAAAGATCACGGCTTAACTGTGGTAAGCATTTGAAACTGCAGGGCTTGAGTACAGGAGAGGAGAGTGGAATTCCTAGTGTAGCGGTGAAATGCGTAGATATTAGGAGGAATACCAGTGGCGAAGGCGACTCTCTGGACTGTAACTGACGCTGAGGCACGAAAGCGTGGGGAGCAAACAGG
+
GGGGGEGGGGGGGGGGGGGGGGGGGGGGGGGGGGGGGGGGGGGGGGGGGEGGGGGGGGGGGGGGGGGGGCFGGGGGGGGGGGGGGGFGGGGGGGGGGGGGGGGGGGGGGGGGGGGGFGGGGGGGGGGGFGGGDGGGFGGGGGGGGGGGGGEFGGGFFGGGGGGGGEEEGGGGCEEGGGGGGGGFGGGFGEEGFFFGGGGGEGGGGGGGGCFFECFDFFFCFGFFFFFF?FGFFGFD>DFDFGGFFFFGGGGGFFGGGGGFFGFGGFFGFFGFFFDGFGGFGGGGD@AFGGGGFACGGEEFGGGGGGGGGGFGGGGGGGGFGGGGGGGGCGGGGGGGGGGGGGGGGEFGGGGEGGGGGGGEGGGGGG@EFGGGGGGEFEGGGGGGGDGGGGGGGFGFGGFGGFG
@EGRNA4_418
TGGGGAATTTTGGACAATGGACGGAAGTCTGATCCAGCGACGCCGCGTGAAGGAAGAAGTCCTTCGGGATGTAAACTTCTGAACTTATCGAATAAAGACAACTGGGGACAGTTGGATGAAGGTAGATAAAGAAAAGCCCCGGCTAACTACGTGCCAGCAGCCGCGGTAAGACGTAGGGGGCGAGCGTTGCCCGGAATTACTGGGCGTAAAGGGGGCGTAGGCGGTCAAATAAGTCAGATGTGAAATACTACTGCTCAACGGTAGAAATGCGTTTGAAACTGTAAGACTTGAGGGTACCAAAGGTAGACGGAATTACCTGAGTAGGGGTGGAATCCGTAGATACAGGTAAGAACGCCAGTGGGGAAGCCGGTCTACTGGGGTAACCCTGACGCTGAGGCCCGAAAGCTAGGGGAGCGAACCGG
+
GGGGGGGGGGGGGGGGGGGGGGGGGGGGGGGGGGGGGGEGGGGGGGGGGGGGGGGGGGGGGGGGGGGGGGGGGGGGGGGGGGGGGGGGGGGGGGGGGGGGGGGGFGGGDFFFGGGDFFGGFGFFGFFFGGGGGGGGGGGGGGGGGGFGGFCFGGGGGGGGGGGGGGGGGGGFGFGFGGGGGGGGGGGGGGGGGGC:7EGGGGGFGD=EGGGGFGGDDDFFFDGF;FGFFFFFGFFGFFF<:9EFFF@FGFFGFGFGGFDGGGGGFDGFGFGFCGGFFGGGGGGGGGGGCGGGEFGGGGGFGGGGGGGGGGGEAGGGGGGGGGGGGGGFGGGGGDGGGGGGGGGGGGGGGGGGGGGGGGGGGGGFCF@GGGGGGGGGGGGGGGFFGGGGFGGGGGGGGGGGGGGGGGGGGGGGEGEGGGGGGG
@EGRNA4_419
TGGGGAATATTGCACAATGGGCGCAAGCCTGATGCAGCCATGCCGCGTGTATGAAGAAGGCCTTCGGGTTGTAAAGTACTTTCAGCGGGGAGGAAGGCGTTGAGGTTAATAACCTCAGCGATTGACGTTACCCGCAGAAGAAGCACCGGCTAACTCCGTGCCAGCAGCCGCGGTAATACGGAGGGTGCAAGCGTTAATCGGAATTACTGGGCGTAAAGCGCACGCAGGCGGTCTGTCAAGTCGGATGTGAAATCCCCGGGCTCAACCTGGGAACTGCATTCGAAACTGGCAGGCTAGAGTCTTGTAGAGGGGGGTAGAATTCCAGGTGTAGCGGTGAAATGCGTAGAGATCTGGAGGAATACCGGTGGCGAAGGCGGCCCCCTGTACAAAGACTGACGCTCAGGCACGAAAGCGTGGGGAGCAAACAGG
+
FGGFGGGGGGGGGGGGDFGGGGGGGGGGGGGGGGGGGGGGGGGGGGGGGGGGGGGGGGGG<FFGGGGGGEGGGGGGGGGGFFFFGGGGGGGGGGGGGGGGGGGGGGGGGGGGFBFGFCFGFGGFGGGFDGGFFEGGGGGGGGGGGFFGGGGGGGF@FEFCFGFGFGGGGG>EGCC>0<CFG:EEEGGGGCEEGCC*:CFFGGGGGGG:<EGGG<CEGG7EGDD#E<77DGG;FEFFFF=FCFFF<3>FF?F:FFGAGGFGF?>GGFGGGGDDGFFACF7E5FCGGGGFFGGGFCGGECCCGGFCDDDDC=E@FFGGFGFFF>GF8GGGGGGGGGGGGGGFGGGF9FGDBDF@GFEGGFCEBCEGEEGGGGGGGGGGGEECGGGFCGGGGGGGGGGGGGGFDGGGGGGFFGGGGGGGGGGFGFGGGFGGG
@EGRNA4_420
TGGGGAATATTGCGCAATGGGGGAAACCTTGACGCAGCAACGCCGCGTGAGTGATGAAGGCCTTAGGGTTGTAAAGCTCTGTTATCTGGGACGATAATGACGGTACCAGAGGAGGAAGCCACGGCTAACTACGTGCCAGCAGCCGCGGTAATACGTAGGTGGCGAGCGTTGTCCGGATTTACTGGGCGTAAAGAGTGCGTAGGCGGATGTTTAAGTGAGATGTGAAATACCCGAGCTCAACTTGGGTGCTGCATTTCAAACTGGGCATCTAGAGTGCAGGAGAGGAAAGCGGAATTCCTAGTGTAGCGGTGAAATGCGTAGAGATTAGGAAGAACACCAGTGGCGAAGGCGGCTTTCTGGACTGTAACTGACGCTGAGGCACGAAAGCGTGGGGAGCAAACAGG
+
GGFGF7FG,CFGGCFDGDGGFGGGGGCFGGGEEEGGGGGGGGG:FGFCFGG?EDEGAFA8FFFGG,CE?FE:FGFGGGGGGG?<FGFGGGGGGDGGGGG<BFEGEEGFFGGGCFGG,>FFGGGGGGGGGFGGGBD@F;:FE87>CEGE5:E9CG86>CCFGFEE5=?EG#CEGFC?;.;<CFF?FGF>51>#F?FG>DDDDDD=FDDCD*C4C9CB4:?B#FF=4@FFFFFDC>EE#FF>;?AEFDFFFFCD@<#2<@@>FFFFFF@B8CFDEFDD=,DA,DCEA=@1@,D9FFE>FDFFFEF8GGGGE9FGFCFGGFFAEAFE,GFCFFGFBFA?@FEC77F?9GGGEEGGCB,AGFE<EE<C@AFFEGGF8EEC,CF8FEEC,BB6CEFC<FEF@FGGFDFG
@EGRNA4_421
TGGGGAATTTTGGACAATGGACGGAAGTCTGATCCAGCGACGCCGCGTGAAGGAAGAAGTCCTTCGGGATGTAAACTTCTGAACTTATCGAATAAAGACAACTGGGGACAGTTGGATGAAGGTAGATAAAGAAAAGCCCCGGCTAACTACGTGCCATCAGCCGCGGTAAGACGTAGGGGGCGAGCGTTGCCCGGAATTACTGGGCGTAAAGGGGGCGTAGGCGGTCAAATAAGTCAGATGTGAAATACTACTGCTCAACGGTAGAAATGCGTTTGAAACTGTAAGACTTGAGGGTACCGAAGGTAGACGGAATTACCTGAGTAGGGGTGAAATCCGTAGATTCAGGTAAGAACGCCAGTGGGGAAGCCGGTCTACTGTGGTAACCCTGACGCTGAGGCCCGAAAGCTAGGGGAGCGAACCGG
+
GGGGGGGGGGGGGGGGGGGGGGGGGGGGGGGGGGGG6CFFGGGGGGGGGGGGGGGGGGGGGGGGGGGGGGGGGGGGGGGGGGGGGGGGGGGGGGGGGGGGGGGGGGGGGGGGGGGGGGGGGGGGGGGGGGGGGGGGGGGGGGGGGGGGGGGGGGGG,6DFGGGGGGGGGGGGG#GGGGGGGGGGGGGGGGGGGGGGGGGGGGGGGGFGGGGGGGGGGGGGGGGGGGGGGGFGGGFFGFGFGFFFFGFFGFFFGFGGGGGGGGGGGGGFGGGGGGGGGGGGGGGGGGGGGGGGGGFC63)EGGGGGGGDGGGGGGGGGGGGGGGGGGGGGGGGGGGGGFGE=,GGGGGGGGGGGGGGGGGGGGGGGGGGGGGGGGGEB,GGGGGGGGGGGGGGGGGGGEGGGGGGGGGGGGGGGGGGGGGGGG
@EGRNA4_422
TGGGGAATATTGCGCAATGGGGGAAACCCTGACGCAGCAACGCCGCGTGAGTGATGAAGGCCTTAGGGTTGTAAAGCTCTGTTATCTGGGACGATAATGACGGTACCAGAGGAGGAAGCCACGGCTAACTACGTGCCAGCAGCCGCGGTAATACGTAGGTGGCGAGCGTTGTCCGGATTTACTGGGCGTAAAGAGTGCGTAGGCGGATGTTTAAGTGAGATGTGAAATACCCGAGCTCAACTTGGGTGCTGCATTTCAAACTGGGCATCTAGAGTGCAGGAGAGGAAAGCGGAATTCCTAGTGTAGCGGTGAAATGCGTAGAGATTAGGAAGAACACCAGTGGCGAAGGCGGCTTTCTGGACTGTAACTGACGCTGAGGCACGAAAGCGTGGGGAGCAAACAGG
+
GGGGGGGGGGGGGGGGGFGGGGGGGGGGGGGGGGGGGGGGGGGGGGGGGGGFGGGGGGGGGGGGGGGGGGGGGGGGGGGGGGGGGGGGGGGGGGGGGGGGGGGGGGGGGGGGGGGGGGGGGGGGGGGGGGGFGGGG>FEFGGGGG#GGGGGGGGGBFEGFGGFG#GGGGEGGGGGGGDGGEECCEGGGGGEFGGGGFGGDGGGGGGGFDFFGFFGGGCEBFGFFFFDFGBFGD>C@?FFFGFGGGGGFFFGFFFGD8GGGGGGGFEFFGGGGGGGGDFD?DGDAFFDGGGGGGGFFGGGFGGGGEGGGGGGGGGGGGGGGGGGGGGGGGGGGCGGGGGFGGGGGGGGGGGGGGGGGGGGGGGGGGGGGEGGGGGGGGGGGGGGFFEGFGGGGGGGGGGGGGGGG
@EGRNA4_423
TGGGGAATATTGCACAATGGAGGAAACTCTGATGCAGCGACGCCGCGTGAGCGATGAAGGTTTTCGGATCGTAAAGCTCTGTCCTAAGGGAAGATAATGACGGTACCTTAGGAGGAGGCCCCGGCTAACTACGTGCCAGCAGCCGCGGTAATACGTAGGGGGCGAGCGTTGTCCGGAATTATTGGGCGTAAAGGGTGCGTAGGCGGCCTTGTAAGTCAGATGTGAAAGATCACGGCTTAACTGTGGTAAGCATCTGAAACTGCAGGGCTTGAGTACAGGAGAGGAGAGTGGAATTCCTAGTGTAGCGGTGAAATGCGTAGATATTAGGAGGAATACCAGTGGCGAAGGCGACTCTCTGGACTGTAACTGACGCTGAGGCACGAAAGCGTGGGGAGCAAACAGG
+
GGGGGGGGGGGGGGGGGGGGEGGGGGGGGGGGGGGGGGGGGGGGGGGGGGGGGGGGGGGGGGGGGGGGGGGGGGGFGGGGGGGGGGGGGGGGGGGGGGGGGGGGGGGGGGGGGGGG:CFFGGGGGGGGGGGGGGGGGGGGGGG#GGGGGGGGGGGGGGGGGGGGGGGGGGGGGGGGGEGGFGGGGGGGGGGFGGGGG@FGGGGGGGGGGGGGGGFFGFEGGGFFFFGFGFGFDGFFGEFFFFGFGGFFGGGGGGGGFGBGGGGGGGGGGGGGFGGGGGGCGGGGGGGGGGGGGGGGGGDGGGGGGGGGGGGGGGGGGGGGGGGGGGGGGGGGGGGGGGGGGGGGGGGFCGGGGGGGGGGGGGGGGGGGGGGGGGGGGGGGGGGGGGGGGGGGGGGGGGGGGGG
@EGRNA4_424
TGGGGAATATTGCGCAATGGGGGAAACCCTGACGCAGCAACGCCGCGTGGGTGATGAAGGTTTTCGGATCGTAAAACCCTGTTTTCTGGGACGATAATGACGGTACCAGATGAGGAAGCCACGGCTAACTACGTGCCAGCAGCCGCGGTAATACGTAGGTGGCAAGCGTTGTCCGGATTTACTGGGCGTAAAGGGTGCGTAGGCGGATGCTTAAGTGAGATGTGAAATACCTAAGCTTAACTTAGGGGCTGCATTTCAAACTGGGCATCTAGAGTACAGGAGAGGGAAACGGAATTCCTAGTGTAGCGGTGAAATGCGTAGAGATTAGGAAGAACACCAGTGGCGAAGGCGGTTTCCTGGACTGTAACTGACGCTGAGGCACGAAAGCGTGGGTAGCAAACAGG
+
GGGGGGGGGGGGGGGGGGGGGGGGGGGGGGGGGGGGGGGGGGGGGGGGGGGGGGGGGGGGGGGGGGGGGGGGGGGGGGGGGGGGGGGGGGGGGGGGGGGGGGGGGGGGGGGGGGGGGGGGGGG5@FGGGGGGGGGGGGG#GGGGGGGGGGGGGFGFGGGGGGGGGGGGGGGGGGGGGGGGGGGGF@GGGGGGGGGGGGGGGGGGGGFGGGFGGGGGFFGGFFGFGGFFFFGG#GGFGGGFGFFGGGFGCGGGGGGGGGGGGGGGGGGGGGGGGFDGGGGGGGGGGGGCGGGGGFDGGGGGGGGGGGGGGGGGGGGGGGGGGGGGGGGGGFE=GGGGGGGGGGGGGGGGGGGGCGGGGGGGGGGGGGGGGGGGGGGGGGGFGGGGGGGFC@E6GGGGGGGGGGGG
@EGRNA4_425
TGGGGAATATTGCACAATGGGGGAAACCCTGATGCAGCAACGCCGCGTGAGTGAAGAAGGTCTTCGGATTGTAAAGCTCTGTCTTCAGGGACGATAATGACGGTACCAGAGGAGGAAGCCACGGCTAACTACGTGCCAGCAGCCGCGGTAATACGTAGGTGGCAAGCGTTGTCCGGAATTATTGGGCGTAAAGGGTGCGTAGGCGGACTTTTAAGTGAGATGTGAAAGATCACGGCTTAACTGTGGTAAGCATTTGAAACTGCAGGGCTTGAGTACAGGAGAGGAGAGTGGAATTCCTAGTGTAGCGGTGAAATGCGTAGATATTAGGAGGAATACCAGTGGCGAAGGCGACTCTCTGGACTGTAACTGACGCTGAGGCACGTAAGCGTGGGCAGCAAACAGG
+
GGGGGGGGGGGGGGGGG;CFGGGGGGGGGGGGGGGGGGGGGGGGGGGGGGGGGGGGGGGGGGGGGGGGGGGGGGGGGGGGGGGGGGGGGGGGGGGGGGGGGGGGGGG5ADFFGGGGGGGGGGGGGGGGGGGGGGGGGGGGGGGGGGGGGGGGGGGGGGGGGGGGGGGGGGGGGGGGGGGFFGGGGGGGGGGGGGGGGGGGGGGGGGCGGFFFFGGGGGGGGGGGGFGGGGG#GGGGGGGGGGGGGGGGGGGGGGGGGGGGGGGGGGGGDGGGGGGGGGGFGGGGFGGGGGGGGFGGGGGGGGGGGGGEFGGGGGGGGGGGGGGGGGGGGGGGGGGGGGGGGGGGGGGGGGGGGGGGGGGGGGGGGGGGGGGGGGGGGGGGFE,GGGGGGGFC5GGGGGGGGGG
@EGRNA4_426
TGGGGAATATTGCACAATGGAGGAAACTCTGATGCAGCGACGCCGCGTGAACGATGAAGGCTTTCGGGTCGTAAAGTTCTGTCCTAAGGGACGATAATGACGGTACCTTAGGAGGAAGCCCCGGCTAACTACGTGCCAGCAGCCGCGGTAATACGTAGGGGGCAAGCGTTGTCCGGATTTATTGGGCGTAAAGGGTGCGTAGGCGGCCTTTTAAGTCAGATGTGAAAGATCACGGCTCAACCGTGGTAAGCATTTGAAACTGAAAGGCTTGAGTTAAGGAGAGGAAAGTGGAATTCCTAGTGTAGCGGTGAAATGCGTAGATATTAGGAGGAATACCAGTGGCGAAGGCGACTTTCTGTACTTATACTGACGCTGAGGCACGAAAGCGTGGGGAGCGAACAGG
+
GGGGGGGGGGGGGGGGGGGGGGGGGGGGGGGGGGGGGGGGGGGGGGGGGGGGGGGGGGGGGGGGGGGGGGGGGGGGGGGGGGGGGGGGGGGGGGGGGGGGGGGGGGGGGGGGGGGGGGGGGGGGGGGGGGGGGGGGGGGGGGGGGGGGGGGGGGGGGGGGGGGGGGGGEGGGGGGGEFEGGGGGGGGGGGGFFGGGGGGFGGGGGGGGGGGGGGGGGGGGGGGGGGGGGGGGGFGGGGGFGGGGGGGGFGGGGGGGGGGGGFGGGFFGGGGGGGGGGGGGGGGGGGGGGGGGGGGGGGGGGGGGGGGGGGGGGGGGGGGGGGGGGGGGGGGGGGGGGGGGGGGGGGGGGGGGGGGGFC,GGGGGGGGGGGGGGGGGGGGGGGGGGGGGGGGGGGGGGGGGGGG
@EGRNA4_427
TGGGGAATATTGCACAATGGACGCAAGTCTGATGCAGCGACGCCGCGTGGGGGATGAAGGCTTTCGGGTTGTAAACTCCTTTCAGTACAGAAGAAGCATTTTTTGTGACGGTATGTGCAGAAGAAGCGCCGGCTAACTACGTGCCAGCAGCCGCGGTAATACGTAGGGCGCGAGCGTTGTCCGGAATTATTGGGCGTAAAGAGCTCGTAGGCGGTTTGTTGCGCCTGCTGTGAAAGACCGGGGCTTAACTTCGGGGTTGCAGTGGGTACGGGCAGACTAGAGTGTGGTAGGGGTAATTGGAATTCCTGGTGTAGCGGTGGAATGCGCAGATATCAGGAGGAACACCGATGGCGAAGGCAGGTTACTGGGCCATTACTGACGCTGAGGAGCGAAAGCGTGGGTAGCGAACAGG
+
CFGGGEGGGFGCGGGGGGGGFDCFFFFGGFGGGEGFFGGGGGGGGGDGEFGGDGGGGGFGGGGGGGGGFGG@EGGGGGGGGGGGGGGGGGFGGGGGG<FGGGGGGGCGGGGCEGGGGGGGGGFFGGGGGGGGGGGFGFGFEGFFGGGGGGG#GDGGGDEGGGGCCFGE#GGG#G>EGDGGGGGGEGCFCGGGF<FDGCDFGGGGGFGCGGDGDGCGCDGFFGGFFFFFFFFC?=ABDFGGFF;7>CBFEGGGGGDFGFGFGDFGGGECE7DFGFGECGGFFDGDGGGGGGGGGGFGGGGGGGGGGGGGGGGGGGGGGGFCEGGGEGCFGGGFFGGGF9GF?EF?>GGGGGDGFAGGGGGGFGGGGCGGGGFFE9FC@DGGGFGGGGGEGGGGGGFCC<DGGGGGGGGGGGGG
@EGRNA4_428
TGGGGAATATTGCACAATGGAGGAAACTCTGAGGCAGCGACGCCGCGTGAGCGATGAAGGTTTTCGGATCGTAAAGCTCTGTCCTAAGGGAAGATAATGACGGTACCTTAGGAGGAAGCCACGGCTAACTACGTGCCAGCAGCCGCGGTAATACGTAGGTGGCAAGCGTTGTCCGGATTTACTGGGCGTAAAGGGTGCGTAGGCGGATGCTTAAGTGAGATGTGAAATACCTAAGCTTAACTTAGGGGCTGCATTTCAAACTGGGCATCTAGAGTACAGGAGAGGGAAACGGAATTCCTAGTGTAGCGGTGAAATGCGTAGAGATCTGGAGGAATACCGGTGGCGAAGGCGGCCCCCTGGACAAAGACTGACGCTCAGGCACGAAAGCGTGGGGAGCAAACAGG
+
GGGGGGGGGGGGGGGGGGGGGGGGGGGGGGGG,DFEGGGGGGGGGGGGGGGGGGGGGGGGGGGGGGGGGGGGGGGGGGGGGGGGGGGGGGGGGGGGGGGGGGGGGGGGGGGGGGGGGGGGGGGGGCFFGGGGGGGGGGGGGGGFGGGGGGGGFGG?FGGFGGGCGGGGFGGGGGGGGGGGGGGGGFGGFEEFFGEGGFFFFFGGGGFEGGFGGFFGGGGGGG#GCFGFGFGGFGGFFFFFFCGGGGFGFFFFFFFFGGFFGFFFGFFDGGGGGD8GGGGFFGFDGGFA8GFA8GGGGGGFGGGGGGGDGGGGGGGGGGGGGGGFCGGGGGGGGGGGGGGGGGGGGGGGGGGGGGEFGGGGGGGGGGGGGGFGGGGGGGGGGGGGGGGGGGGGGGGGGGGGGGGG
@EGRNA4_429
TGGGGAATATTGCACAATGGAGGAAACTCTGATGCAGCGACGCCGCGTGAACGATGAAGGCTTTCGGGTCGTAAAGTTCTGTCCTAAGGGACGATAATGACGGTACCTTAGGAGGAAGCCCCGGCTAACTACGTGCCAGCAGCCGCGGTAATACGTAGGGGGCGAGCGTTGTCCGGAATTATTGGGCGTAAAGGGTGCGTAGGCGGCCTTGTAAGTCAGATGTGAAAGATCACGGCTTAACTGTGGTAAGCATTTGAAACTGCAGGGCTTGAGTACAGGAGAGGAGAGTGGAATTCCTAGTGTAGCGGTGAAATGCGTAGATATTAGGAGGAATACCAGTGGCGAAGGCGACTCTCTGGACTGTAACTGACGCTGAGGCACGAAAGCGTGGGGAGCAAACAGG
+
GGGGGGGGGGGFGGGGGGGGGGGGGGGGGGGGGGGGGGGGGGGGGGGGGGGGGGGGGGGGGGGGGGGGGGGGGGGGGGGGGGGGGGGGGGGGGGGGGGGGGGGGGGGGGGGGGGGGGGGGGGGGGGGGGGGGGGGGGGGGGGGGGGGGGGGGGGGGFGGGGGGGGGGGGGGGGGGGEGGGGGDGCGGGGGGGGGGGGGGGDCGGGGGFGGGGGGGGGGGGGGGGGGFGGFGFFGGGFFGFGGGGGGFFFFGGFGGGGGGFFGGFGFGFGGGGFFFDGGGFGGGGGGGGGGFGFGGGDFGGGGGGGGGGGGGGGGGGGGGGGGGGGGGGGGGGGFFGGGGGGGGGGGGGGGGGGGGGGGGGFGGGGGGGGGGGGGGGGGGGGGGGGGGGGGGGGGGGGGGGGGG
@EGRNA4_430
TGGGGAATTTTGGACAATGGACGGAAGTCTGATCCAGCGACACCGCGTGAAGGAAGAAGTCCTTCGGGATGTAAACTTCTGAACTTATCGAATAAAGACAACTGGGGACAGTTGGATGAAGGTAGATAAAGAAAAGCCCCGGCTAACTACGTGCCAGCAGCCGCGGTAAGACGTAGGGGGCGAGCGTTGCCCGGAATTACTGGGCGTAAAGGGGGCGTAGGCGGTCAAATAAGTCAGATGTGAAATACTACTGCTCAACGGTAGAAATGCGTTTGAAACTGTAAGACTTGAGGGTACCAAAGGTAGACGGAATTACCTGAGTAGGGGTGAAATCCGTAGATACAGGTAAGAACGCCAGTGGGGAAGCCGGTCTACTGGGGTAACCCTGACGCTGAGGCCCGAAAGCTAGGGGAGCGAACCGG
+
FGGGGGGGGGGGGGGGGGGGGGGGGGGGGGGGGGGGGGGGG+@CFGGGGGGGGGGGFGGGGGGGGGGGGGGGGGGGGGGGGGGGGGGGGGGGGGGGGGGGGGGGGGGGGGGGGGGGGGFGGEFGGGGGGGGGGGGGGGGGGGGGGGGGGGGGGGGGGGGGGGGGGGGGFGGGGGGGGGEGG#6FGGGGGGGGGGGFFGGGGGGG#GGDEFGGGFGGGGFFGFGGCCFGFFFGG#GFGFFFFFFFFFFFF#FGGFGFGGGGGGGGGGGGGGGGGGGGGFGC<,GGCGGGFGGGFGGFDGGGFGFGGGFGGGGGGGGGGGGGGGGGGGGGGGGGGGGGGGGGGGGGGGGGGGGEGGGFF@,GGGGGEGGGGGGGGGGGGGGGGGGGGGGGGGGGGGGEDGFGGGGFGGGGGGGGGGGGGGGGGG
@EGRNA4_431
TGGGGAATTTTGGACAATGGACGGAAGTCTGATCCAGCGACGCCGCGTGAAGGAAGAAGTCCTTCGGGATGTAAACTTCTGAACTTATCGAATAAAGACAACTGGGGACAGTTGGATGAAGGTAGATAAAGAAAAGCCCCGGCTAACTACGTGCCAGCAGCCGCGGTAAGACGTAGGGGGCGAGCGTTGCCCGGAATTACTGGGCGTAAAGGGGGCGTAGGCGGTCAAATAAGTCAGATGTGAAATACTACTGCTCAACGGTAGAAATGCGTTTGAAACTGTAAGACTTGAGGGTACCAAAGGTAGACGGAATTACCTGAGTAGGGGTGAAATCCGTAGATACAGGTAAGAACGCCAGTGGGGAAGCCGGTCTACTGGGGTAACCCTGACGCTGAGGCCCGAAAGCTAGGGGAGCGAACCGG
+
FGGGGGGGGG9FGGGGGGGGGGGGGGGGGGGGGGGGGGGGGGGGGGGGGGGGGGGGGGGGGGGGGGGGGGGGGGGGGGGGGGGGGGGGGGGGGGGGGGGGGGGGGGGGGGGFDFGGFFFGGGGAFGFGGGGGGGGGGCFEEGGEFGGGGFGEGGGGGGGGGGGGGGGGGGGGG>FGGGGGGGGG43:CGGGGGDGG3FGGCFFGGEDDGGGGFCDGFFGFGFGFEEGFFFFFFFFFFFFFFFFFFFFFFFFFFFGGFGGGGGGECGFFDE?F?AFECEGFGFGFFDGGGE6BGGGGFGGGEGGGF?DFFGGGGGGGGGF?GGGGGGGGGGEEGGGGGGGGGCGGGGGGGGGGGGFGGGGGGGGDGGGGGGGGGGGGGGGGGGGGGGGGGGGGGGGGDGGGGGGFFECF:8GGGGGGGGGGGG
@EGRNA4_432
TGGGGAATTTTGGACAATGGACGGAAGTCTGATCCAGCGACGCCGCGTGAAGGAAGAAGTCCTTCGGGATGTAAACTTCTGAACTTATCGAATAAAGACAACTGGGGACAGTTGGATGAAGGTAGATAAAGAAAAGCCCCGGCTAACTACGTGCCAGCAGCCGCGGTAAGACGTAGGGGGCGAGCGTTGCCCGGAATTACTGGGCGGAAAGGGGGCGTAGGCGGTCAAATAAGTCAGATGTGAAATACTACTGCTCAACGGTAGAAATGCATTTGAAACTGTAAGACTTGAGGGTACCAAAGGTAGACGGAATTACCTGAGTAGGGGTGAAATCCGTAGATACAGGTAAGAACGCCAGTGGGGAAGCCGGTCTACTGGGGTAACCCTGACGCTGAGGCCCGAAAGCTAGGGGAGCGAACCGG
+
FC8DEC@FDFGA7EDE@F,<@EECCECFFGGGGGFCFGGGGGDEGGGGGGGDCEFG@EFAECCFEF:>CCGGGG,<EFCGC<EEFFFGGGG<FGGGGGGGGF,B@<FGGFGFGEC<<FC3>F,,6C@DC9D,DCC@:F::3*@5*<>EGFECFGF8DC#F#GGCCEGEE##FCFG5C5CEEG4:CE#EGEF8DD<=*9:#?FGFEE*/9:9149>DC957327<4C?@DF?BF6*9C6A=4*7B+@#+.20999F7A6@7E:C9FCC7+7,ACFCEA;5,2,GC=,E=@1+,D?9=6+37FED==6>=,>D@,=9,34,C:@D8@9GFFA64:7BDGFAEAFEA,?9E@F:7CF8DCEF?=8GGECC=B,CFFFECC<,CGFGGFFGFC7@CGGGGCF7,F@CCC,,GGG@GGGFFFC+@,,
@EGRNA4_433
TGGGGAATATTGCGCAATGGGGGAAACCCTGACGCAGCAACGCCGCGTGGGTGATGAAGGTCTTCGGATTGTAAAGCTCTGTTATCTGGGACGATAATGACGGTACCAGAGGAGGAAGCCACGGCTAACTACGTGCCAGCAGCCGCGGTAATACGTAGGTGGCGAGCGTTGTCCGGATTTACTGGGCGTAAAGAGTGCGTAGGCGGATGTTTAAGTGAGATGTGAAATACCCGTGCTCAACTTGGGTGCTGCATTTCAAACTGGGCATCTAGAGTGCAGGCGAGGGAAGCGGAATGCCTAGTGTAGCGGTGAAATGCGTAGAGATTAGGAAGAACACCAGTGGCGAAGGCGGCTGTCTGGACTGTAACTGACGCTGAGGCACGAAAGCGTGGGAAGCAAACAGG
+
FF?FG,BEC<EFEEG7:@FFFGGCFGFGGGFFFGGGGGGDGG7@@FGBFG:FGFFF<FE,,C5<<@?=FG<FEGDFEAFGF<FDFF9<DD,8>7>C:FFCCFFE@FBC<7FF8F<:FFGG@EGGE77FGFAGGDFGGGDCCF@FGGGEGDE:CGG#4CC#FCFD78#8:C>?CFGD:EGFG;DC?>=E#>;4;3;<CCEG=C#F@CCCEGGGGGG>A7CCGFEEF>FGFGGGG#CAD@G5:=GCFF>E#FFCE8@=9>FFFGGFDFF?GFD?DGFF?+@)):,+6+4+EFD@,=>,E::,=9+6CGDGD@E,:C?C==C4>C,,FBA,AF?FFEA:,FF7C7CDFDGF@7EF@B,GFEE@GGGFCC,,:@C7GGFFF@@8F7GFGGEF@CGGGFFFGFFC<FCF
@EGRNA4_434
TGGGGAATATTGCACAATGGAGGAAACTCTGATGCAGCGACGCCGCGTGAGCGATGAAGGTTTTCGGATCGTAAAGCTCTGTCCTAAGGGAAGATAATGACGGTACCTTAGGAGGAAGCCCCGGCTAACTACGTGCCAGCAGCCGCGGTAATACGTAGGGGGCGAGCGTTGTCCGGAATTATTGGGCGTAAAGGGTGCGTAGGCGGCCTTGTAAGTCAGATGTGAAAGATCACGGCTTAACTGTGGTAAGCATTTGAAACTGCAGGGCTTGAGTACAGGCGAGGAGAGTGGAATTCCTAGTGTAGCGGTGAAATGCGTAGATATTAGGAGGAATACCGGTGGCGAAGGCGGCCCCCTGGACAGATACTGACACTCAGATGCGAAAGCGTGGGGAGCAAACAGG
+
FFGGECFF<EFGGGGGGGGGGE7FFGGGGGGFGFGGCFEGGGGGGGGGGDCGGGGGGGG8FFGGGGGGGGDFGGGGGGGGCFFGGGGGGGGFEGEGGGGGGGGEGEGGFGGGFGGGGGGGG>FCCGGGGAFGGGGGGGGGGGFFGGGGGGEG#GG#DFGD@FGGGG5?:?EGGGGG68@BC?F>CGGEGGGCECEGECGGC#EGDGEDC#EEFFFGFGGGFG6:>FFGGGF@CGG:CDFFGCFGFFFFFFFGF7FFFFGF6F?GGFFFDFGFD9286+:)DGFGF@3=FDDCGGGGFEEGGEGGGCEFGD;FCCCDFGEGEFECGGGF9AGFGGFCF8EGGEGGF=GGGGCCE:FGFGGGGFFFFEGFGFFFGGGGGEGGDGGGGEGFFC<GFCFFGGGGGGG
@EGRNA4_435
TGGGGAATATTGCACAATGGAGGAAACTCTGATGCAGCGACGCCGCGTGAGCGATGAAGGTTTTCGGATCGTAAAGCTCTGTCCTAAGGGAAGATATTGACGGTACCTTAGGAGGAAGCCCCGGCTAACTACGTGCCAGCAGCCGCGGTAATACGTAGGGGGCGAGCGTTGTCCGGAATTATTGGGCGTAAAGGGTGCGTAGGCGGCCTTGTAAGTCAGATGTGAAAGATCACGGCTTAACTGTGGTAAGCATTTGAAACTGCAGGGCTTGAGTACAGGAGAGGAGAGTGGAATTCTTAGTGTAGCGGTGAAATGCGCAGATATTAGGAGGAATACCAGTGGCGAAGGCGACTCTCTGGACTGTAACTGACGCTGAGGCACGAAAGCGTGGGGAGCAAACAGG
+
GGGGGGGGEGGGGGGGGGGGGGGGGGGGGGGGGGGGGGGGGGGGGGGGGGGGGGGGGGGGGGGGGGGGGGGGGGGGGGGGGGGGGGGGGGGGGGGG-CFGGGGGGGGFGGGGGGGGGGGGGGGGGGGGGGGGGGGGGGGGGGGGGGGGGGGGGGGFGGGGGGGGEFFGFEGGGGEGEGGGFFGGGGGGEFGFGGECGGGGGGGGGGGGGGFD>FDCFFFECFEFGFGFGFGGGGGEGFG#FFFFGGGGGD9GGGGGGGGFGGFFGGGGGFGGGFGGGGGCGFGFGGGGGGGFFEA@,GGGFGGGGGGGGGGGGGGF9=CCGGGGGGGGGGGFFFGGGGGGGGGGGGGGGGGEFC@GGGGGGGGGGGGCDGGGGGGGGGFGGF?FCGCGF@GGGGGGGGGGGGG
@EGRNA4_436
TGGGGAATATTGCACAATGGACGCAAGTCTGATGCAGCGACGCCGCGTGGGGGATGAAGGCTTTCGGGTTGTAAACTCCTTTCAGTACAGAAGAAGCATTTTTTGTGACGGTATGTGCAGAAGAAGCGCCGGCTAACTACGTGCCAGCAGCCGCGGTAATACGTAGGGCGCGAGCGTTGTCCGGAATTATTGGGCGTAAAGAGCTCGTAGGCGGTTTGTTGCGCCTGCTGTGAAAGACCGGGGCTTAACTTCGGGGTTGCAGTGGGTACGGGCAGACTAGAGTGTGGTAGGGGTAATTGGAATTCCTGGTGTAGCGGTGGAATGCGCAGATATCAGGAGGAACACCGATGGCGAAGGCAGGTTACTGCGCCATTACTGACGCTGAGGAGCGAAAGCGTGGGTAGCGAACAGG
+
GGGGGGGGFGGGGGGGGGGGFGGGGGGFGGGGGGGGGGGGGGGGGGGGGGGGGEGGCFGF8BEGCFGGGGGGGGGGGGGGGGGGGGGGGGGGCGGGGGGGGGFGGGGDFEGGGGFGGGGGGDGGGGGGGGGGGGGGGGGGEGGGGFFGGGGGCGGGGG7FGGGGGGGGGGGG5EGGGGGGGGGGCEF?FBCCDFGGGFFAE?FGGGGGEF6FGGGGDGGGGGGGEGGGGFGFCFGFFGFGGGGFBFGGFFFGGGGGFDFFEGGGGGFEGGGFDGFEFFFGFGGGGGGGGGGGGGGFACGGGGD6GGGGGGGGGGGGGGGGGGGGGGGGGGGFFGGGGFGGFFC=EGGGGGGGGGGGGGGGGGGEFFB+GGGGGFGGGGEGGGGGGGGGGGGGGGGGGGGGGGGGGGGGGGGG
@EGRNA4_437
TGGGGAATATTGCACAATGGAGGAAACTCTGATGCAGCGACGCCGCGTGAGCGATGAAGGTTTTCGGATCGTAAAGCTCTGTCCTAAGGGAAGATAATGACGGTACCTTAGGAGGAAGCCCCGGCTAACTACGTGCCAGCAGCCGCGGTAATACGTAGGGGGCGAGCGTTGTCCGGAATTATTGGGCGTAAAGGGTGCGTAGGCGGCCTTGTAAGTCAGATGTGAAAGATCACGGCTTAACTGTGGTAAGCATTTGAAACTGCAGGGCTTGAGTACAGGAGAGGAGAGTGGAATTCCTAGTGTAGCGGTGAAATGCGTAGATATTAGGAGGAATACCAGTGGCGAAGGCGACTCTCTGGACTGTAACTGACGCTGAGGCACGAAAGCGTGGGGAGCAAACAGG
+
GGGGGGGGGGGGGGGGGGGGGGGGGGGGGGGGGGGGGGGGGGGGGGGGGGGGGFGGFGGGGGGGGGGGGGGGGGGGGGGGGGGGGGGGGGGGGGGGGGGGGGGGGGGGGGGGGGGGGGGGGGGGGGGGGGGGGGGGGGGGGGGGGGGGGGGGGGGEGGGGGGEGEGGGGGGCGFGGDGGFGGGGGGGEEGGGGGGFBDGDGG=FDGGGGFGFFFGGFGFDFFFFFFFFF?GFFFFFFFGFFCBDGGGFGFFGFFFAFFF?FFFGFFGF?FFGGGGFGGGGGGGGGGFGGGGGGGGGGFFGGGGEGGGGGGGGGECGGEGGFGGGGGGGEGGGGFGGGGGGFGGGGGGGGGGGGGGGGGGGGGGGGGGGGGGGGFFDGGFGGGGGGGGGDGGGGGGGGGGGGGG
@EGRNA4_438
TGGGGAATATTGCGCAATGGGGGAAACCCTGACGCAGCAACGCCGCGTGAGTGATGAAGGCCTTAGGGTTGTAAAGCTCTGTTATCTGGGACGATAATGACGGTACCAGAGGAGGAAGCCACGGCTAACTACGTGCCAGCAGCCGCGGTAATACGTAGGTGGCGAGCGTTGTCCGGATTTACTGGGCGTAAAGAGTGCGTAGGCGGATGTTTAAGTGAGATGTGAAATACCCGAGCTCAACTTGGGTGCTGCATTTCAAACTGGGCATCTAGAGTGCAGGCGAGGAAAGCGGAATTCCTAGTGTAGCGGTGAAATGCGTAGAGCTTAGGAAGAACACCAGTGGCGAAGGCGGCTTTCTGCACTGTAACTGACGCTGAGGCACGAAAGCGTGGGGAGCAAACAGG
+
GGGGGGEGGGGGGGGGGGGGGGGGGGGGGGGGGGGG6CGGGGGGGGGGGGGGGGGGGGGGGGGGGGGGGGGGGGGGGGGGGGGGGGGGGGGGGGGGGGGGGGGGGGGGGGGGGGGGGGGGGGGGGGGGGGGGGGGGGGGGGGGGGGGGGGGGGGGG#=FGGGGGDGGGGGGGFGGGEGGGGGGGGGGGGGGGGGGGGGGGGGGGGGGGGGGGGGGGGGGGFFFFCGGGFEDFGGGFGGGGGFFGGFBGGFGGFFGGGGGGGGGGGFFGGFFGFGGGGDC88FGGFGGGGGGGGGGGGGGFFGEECEEGGGGGGGGGGFDGFC04CGGGGFGFEGGFGGGGGGGGGGGGGGGGGGGFFFC,FFGGGGGGGGGGGGGGGGGGGGGGGGGGGGGGGGGGGGGGGGFG
@EGRNA4_439
TGGGGAATTTTGGACAATGGACGGAAGTCTGATCCAGCGACGCCGCGTGAAGGAAGAAGTCCTTCGGGATGTAAACTTCTGAACTTATCGAATAAAAACAACTGGGGACAGTTGGATGAAGGTAGATAAAGAAAAGCCCCGGCTAACTACGTGCCAGCAGCCGCGGTAAGACGTATGGGGCGAGCGTTGCCCGGAATTACTGGGCGTAAAGGGGGCGTAGGCGGTCAAATAAGTCAGATGTGAAATACTACTGCTCAACGGTAGAAATGCGTTTGAAACTGTAAGACTTGAGGGTACCAAAGGTAGACGGAATTAACTGAGTAGGGGTGAAATCCGTAGATACAGGTAAGAACGCCAGTGGGGAAGCCGGTCTACTGGGGTAGCCCTGACGCTGAGGCCCGAAAGCTAGGGGAGCGAACCGG
+
C@8F7@,@@,C<CDFDFGGGGGGGCFEGGGGGGGGFEEGGGGG@EGCGGGGFFCEFFFFGGGGGGGFCC7BFFGGGGGGGGGAF?FGGGGGCFG<B-8CDCFGGGGGGGGGEFF<>,@,7CDDFGFAG<DFFFFFG7<FECEE7@ECFGFGFFGGF6@E>#CEG-:8#G##FGBC+:BFEGGE9CCEECC#GG##7#GGG7CFCDGG7:37>*75)>7?FFFDC/@>+*9?@FBB6=>>AFF>6@>GF?CFF@C;987*<70C@<;A0+1,,ACCCE@FGFCGGFD@,=@=+EFFA8=,8FFGEFED>,,EBE7,7FE=,FGFGFCEEE:+B4?=3,8ECFEAFF<?B<?:?7FF=F:CFDDGEFGE:E??9ECGFD8E,8C,?GF:EFFCECGEGFCC@GFE9GGGFEF@ECGFB@@+CC,
@EGRNA4_440
TGGGGAATTTTGGACAATGGACGGAAGTCTGATCCAGCGACGCCGCGTGAAGGAAGAAGTCCTTCGGGATGTAAACTTCTGAACTTATCGAATAAAGACAACTGGGGACAGTTGGATGAAGGTCGATAAAGAAAAGCCCCGGCTAACTACGTGCCAGCAGCCGCGGTAAGACGTAGGGGGCGAGCGTTGCCCGGAATTACTGGGCGTAAAGGGGGCGTAGGCGGTCAAATAAGTCAGATGTGAAATACTACTGCTCAACGGTAGAAATGCGTTTGAAACTGTAAGACTTGAGGGTACCAAAGGTAGACGGAATTACCTGAGTAGGGGTGAAATCCGTAGATACAGGTAAGAACGCCAGTGGGGAAGCCGGTCTACTGGGGTAACCCTGACGCTGAGGCCCGAAAGCTAGGGGAGCGAACCGG
+
CFDGGEGGGGGGGGGFGFGGGGGGGGGGGGGGGGGGGGGGGGGEGGGGGGGGGGGGGGGGGGGGGFGGGGGGGGGGGGGGGGGGGGGGFGGGGGFFAFGGGGGGGGGGGGGC9=FGGGGFFGC,6CFGGGGGGGGGGGGGGGGGGFGGGGDGGGFFGGGGGGGGGGEGGGGGGGGGGEGG#DGGGGGG#GGGGGGGFDFCF#BCFDE<<;F>DGFGGDFGGGGE?CEF7CEFFFEFGFAFF>BFFFFFAF9CFACAFGGGFCFEFFFEFGGGGGEF:@FFFCGGGFFCFD8EFGGGD==@D@CE8DFD=>DFFGFGGGGFGGGGGGGGGGDGEGGGEAFFFGGGGFFEGGGGEEEGFGGFGFFDFGGF8GGGGGGGFEFFFCCFEBFCEGGGGFGEDGFDGGGGDCGGGGCFGGGGFBEGGG
@EGRNA4_441
TGGGGAATATTGCACAATGGAGGAAACTCTGATGCAGCGACGCCGCGTGAGCGATGAAGGTTTTCGGATCGTAAAGCTCTGTCCTAAGGGAAGATAATGACGGTACCTTAGGAGGAAGCCCCGGCTAACTACGTGCCAGCAGCCGCGGTAATACGTAGGGGGCGAGCGTTGTCCGGAATTATTGGGCGTAAAGGGTGCGTAGGCGGCCTTGTAAGTCAGATGTGAAAGATCACGGCTTAACTGTGGTAAGCATTTGAAACTGCAGGGCTTGAGTACAGGAGAGGAGAGTGGAATTCCTAGTGTAGCGGTGAAATGCGTAGATATTAGGAGGAATACCAGTGGCGAAGGCGACTCTCTGGACTGTAACTGACGCTGAGGCACGAAAGCGTGGGGAGCAAACAGG
+
EFGGGGGGGGGGGGGGGGGGGGGGGGGGGGGGGGGGGGGGGGGGGGGGGGGGGGGGGGGGGGGGGGGGGGGGGGGGGGGGGGGGGGGGGGGGGGGGGGGGGGGGGGGGGGGGGGGGGGGGGGGGGGGGGGGGGGGGGGGGGGGGGGGGGGGGGGGGGGGGGGGG#GGGGGGGGGGGEEGFGGGGGGGGGGGGGGGGGGGGGGGGGGGGGFGFFFFGFGFGFGFGFGFGFFFGGFFGFFFFFFD7GGFGFGFGGGGGGFFGFGGGGGFCGGGGGFGGGGGGGGGGFGGGGGGGGGGGGGGGGGGGGGGGGGGGGGGGGGGGGGGGGGGGGGGGGGGGGGEEGGGGGGGGGGGGGGGGGGGGGGGGGGGGGGGGGGGGGGGGGGGGGGDGGGGGGGGGGGGGGGG
@EGRNA4_442
TGGGGAATTTTGGACAATGGACGGAAGTCTGATCCAGCGACGCCGCGTGAAGGAAGAAGTCCTTCGGGATGTAAACTTCTGAACTTATCGAATAAAGACAACTGGGGACAGTTGGATGAAGGTAGATAAAGAAAAGCCCCGGCTAACTACGTGCCAGCAGCCGCGGTAAGACGTAGGGGGCGAGCGTTGCCCGGAATTACTGGGCGTAAAGGGGGCGTAGGCGGTCAAATAAGTCAGATGTGAAATACTACTGCTCAACGGTAGAAATGCGTTTGAAACTGTAAGACTTGAGGGTACCAAAGGTAGACGGAATTACCTGAGTAGGGGTGAAATCCGTAGATACAGGTAAGAACGCCAGTGGGGAAGCCGGTCTACTGGGGTAACCCTGACGCTGAGGCCCGAAAGCTAGGGGAGCGAACCGG
+
GGGGEGGGGGGF:FFF@FGGGGGECGGGGGGGGGGGEGGGGGGGGGGGGGGGG?FGGGGGGFGGGGGGGGGGGGGGGGGGGGGGGGFGGGGGGGGFGFCFGGGGGG7EEGGDGGCAFFCFGGGGGGGGGGGFGGGGGGG@E:FCEGGGGGGGFGFGGGGGG>EGGGC:C7FFGE=85EDEGDGEG#GDGGG#GGG>DD?C<:@GGE<8>DFF:6)1<?DECFFFFCDFFFF?CFB?<@FEFFEE@3.GGFGBE@F*;47>A@:DFFD>5CDFFC;DC<@,A7FED:FFCF8==GFGFDFD?FCDECGGGGGE8FE>8GF9GGFEFEGGGGGGGGGFGGGFGGFGGGGGGGGF@<8GGFBEFFECGDGGFCGGFE@GGFGGGFGF8GGGGGGFGGGGFCF>GGGGF<GGGGGGGF7GGGGGGG
@EGRNA4_443
TGGGGAATATTGCGCAATGGGGGAAACCCTGACGCAGCAACGCCGCGTGGGTGATGAAGGTCTTCGGATTGTAAAGCCCTGTTTTCTGGGACGATAATGACGGTACCAGAGGAGGAAGCCACGGCTAACTACGTGCCAGCAGCCGCGGTAATACGTAGGTGGCGAGCGTTGTCCGGATTTACTGGGCGTAAAGGGTGCGTAGGCGGATGTTTAAGTGGGATGTGAAATCCCCGGGCTTAACCTGGGGGCTGCATTCCAAACTGGATATCTAGAGTGCAGGAGAGGAAAGCGGAATTCCTAGTGTAGCGGTGAAATGCGTAGAGATTAGGAAGAACACCAGTGGCGAAGGCGGCTTTCTGGACTGTAACTGACGCTGAGGCACGAAAGCGTGGGTAGCAAACAGG
+
GGGG7F7E@FGFE@F@:F<FG@CGE@FGGCFGFDF@:EFGGEDGGGGEBFGGDDFG<EFFFEG<FFGGGEGGGFGGGGGGGFEFGGGGGD8FFFGGGGGFGGGEEBDADDFGFEEGGFGGGGGCCEEFDGGFDG:7FFGGGFFEFGGCEF#GFFGE#:<EGGGGGG#EEEGGGGG6CEEG>EFFFCFGEGCEFGGCCGG7=EEFED#CE4AF>7CFGGFGGFF>6:=FGFGF>6@DBFFF#GFGF@DD?DDBFFFGFFDF?GFFFF=3+DCGGGGGDGF=,+GGGFEE==@9CE9GGFGFGFGGGGE=9D@9B>+>GECGF9FE9CFFFGFDEGFFGFFDCEFGGGC7GFDGGGDB<CGGGGGFFFC,BEGGGGFFFEC<GEGGDGEF@;8FF@ACC@@C,AGC
@EGRNA4_444
TGGGGAATTTTGGACAATGGACGGAAGTCTGATCCAGCGACGCCGCGTGAAGGAAGAAGTCCTTCGGGATGTAAACTTCTGAACTTATCGAATAAAGACAACTGGGGACAGTTGGATGAAGGTAGATAAAGAAAAGCCCCGGCTAACTACGTGCCAGCAGCCGCGGTAAGACGTAGGGGGCGAGCGTTGCCCGGAATTACTGGGCGTAAAGGGGGCGTAGGCGGTCAAATAAGTCAGATGTGAAATACTACTGCTCAACGGTAGAAATGCGTTTGAAACTGTAAGACTTGAGGGTACCAAAGGTAGACGGAATTACCTGAGTAGGGGTGAAATCCGTAGATACAGGTAAGAACGCCAGTGGGGAAGCCGGTCTACTGGGGTAACCCTGACGCTGAGGCCCGAAAGCTAGGGGAGCGAACCGG
+
DFGGGGGCFGFGGGGGGDGGGGGGGGGGGGGGGGGGGGGGGGGGGGGGGGGGGGGGGGGGGGFGGGGGGGGFGGGGGGGGGGGGF<F<FGGGGGGGGGGGGGGGGGGGGGG<FFFDFGGGGGGGGGGGGGGGGGGGGGFGGGGGGGGFGGGGGGFGGG#GGGGGGGGGGGGGGBFGGEGGGGGGGGEGGGGGGGGGGDFGBFFGGGFEDFGFGDFGGDEDFGFGED?F@FCFGFCFFFFFFFCFFFBFFFGGFGFFFDGGFGGFBFGFGAGGGGGF:GGGGGGGFGGFF=+GGFGCFFDAGGGGGGGGGGFFEDFGGGFFGF@B@FGGGDGGGGGGGGGGGGGGGGGGGGGGGGGGGGGGGGGFFGGGGGGGGGGGGGFFDDFGGGGFFGGGGGGGGGGGFDFCGGFCCCGGGGGGGGGGGG
@EGRNA4_445
TGGGGAATATTGCACAATGGGGGAAACCCTGATGCAGCCATGCCGCGTGTGTGAAGAAGGCCTTCGGGTTGTAAAGCACTTTCAGCGAGGAGGAAAGGTTAGTAGTTAATACCTGCTAGCTGTGACGTTACTCGCAGAAGAAGCACCGGCTAACTCCGTGCCAGCAGCCGCGGTAATACGGAGGGTGCGAGCGTTAATCGGAATTACTGGGCGTAAAGCGTGCGCAGGCGGTTTGTTAAGCGAGATGTGAAAGCCCCGGGCTCAACCTGGGAACCGCATTTCGAACTGGCAAACTAGAGTCTTGTAGAGGGGGGTAGAATTCCAGGTGTAGCGGTGAAATGCGTAGAGATCTGAAGGAATACCGGTGGCGAAGGCGGCCCCCTGGACAAAGACTGACGCTCAGGCACGAAAGCGTGGGGAGCAAACAGG
+
GGGGGGGGGGGGGGGGGGGGGGGGGGGGGGGGGGGGGGGGGGGGGGGGGGGGGGGGFGGGGGGGGGGGGGGGGGGGGGGGGGGGGGGGGGGGGGGGGGGGGGGGGGGGGGGGGGGGGGGGGGGGGGGGGGGGGGGGGGGGGGGGGGGGGGGGGGGGGGGGGGGGGGGGGGGGGGGGGGGGGEGGGGGGGGGGGGGG=<FGGBEFGGCFGGGGGGGFGGFGGFF:BGDFGFGFGFFFFFFFFFFFFFFFFFFFGFFGFFFFFFFGGGGGGDGGGFGGGGGGGGGGGGGCGFFGGGGGGGFCGGFGGGGGGGGFFGGGGGGGGGGGGGGGDGGGGGGGGGEFDGGGGGGGGGGGGGGGGGGGGGGFGCGGGGGGGGGGGGGGGGGFGGGGGGGGGGGGGGGGGGGGGGGGGGGGGF@GGGGGGGGGGGGGG
@EGRNA4_446
TAGGGAATCTTCCGCAATGGGCGAAAGCCTGACGGAGCAACGCCGCGTGAGTGATGAAGGTCTTCGGATCGTAAAACTCTGTTATTAGGGAAGAACATATGTGTAAGTAACTGTGCACATCTTGACGGTACCTAATCAGAAAGCCACGGCTAACTACGTGCCAGCAGCCGCGGTAATACGTAGGTGGCAAGCGTTGTCCGGATTTACTGGGCGTAAAGAGTATGTAGGTGGGCATTTAAGTCAGATGTGAAATTCCCGGGCTTAACCTGGGAGCTGCATTTGATACTGGGTGTCTAGAGTGCAGGAGAGGAAAGTGGAATTCCTAGTGTAGCGGTGAAATGCGTAGAGATTAGGAAGAACACCAGTGGCGAAGGCGACTTTCTGGACTGTAACTGACACTGAGATACGAAAGCGTGGGTAGCAAACAGG
+
GGGGGGGGGGGGGGGGGGGGGGGGGGGGGGGGGGGGGGGGGGGGGGGGGGGGGGGGGGGGGGGGGGGGGGGGGGGGGGGGGGGGFFGGGGGGGGGGGGGGGGGGGGGFGGGFGGGGFFFGGGGGGGGGGGGGGGGGGGGGGGGGGGGEGGGGGGGGGGEGGGGGGGGGGGGGGGGGGGGGFGG#GGGGGGGGGEFDGGGGGDECFGFGGFFFDDDDFGFGCFFFFFFFB?FFFFF@C>FFFF@FCFFFFFAFFFFGGFFGFFDFFGCGGGDFFDFDDDAGFAFFGFGGGGGGFDDFGF?FFGGGGGGGGGGGGGGGFGGFGGGFGFGGGEGGGGGGGGGGGGGGFFGGGGGFGGGGGGGGGGGGGGGGGGGGGGGGGGGGGGGGEGGGGGGGGGGGGGGGGGGGGGGGGGGGGGGDGGGGGGGGGGGGG
@EGRNA4_447
TAGGGAATCTTCCGCAATGGGCGAAAGCCTGACGGAGCAACGCCGCGTGAGTGATGAAGGTCTTCGGATCGTAAAACTCTGTTATTAGGGAAGAACATATGTGTAAGTAACTGTGCACATCTTGACGGTACCTAATCAGAAAGCCACGGCTAACTACGTGCCAGCAGCCGCGGTAATACGTAGGTGGCAAGCGTTATCCGGAATTATTGGGCGTAAAGCGCGCGTAGGCGGTTTTTTAAGTCTGATGTGAAAGCCCACGGCTCAACCGTGGAGGGTCATTGGAAACTGGAAAACTTGAGTGCAGAAGAGGAAAGTGGAATTCCATGTGTAGCGGTGAAATGCGCAGAGATATGGAGGAACACCAGTGGCGAAGGCGATTTTCTGGTCTGTAACTGACGCTGATGTGCGAAAGCGTGGGGATCAAACAGG
+
CCAGD<FGFFGGGGGEGCFFFE@@:FGGGG<EE:B@CC@CFCFEDEF:FGEEFAFFGFFFEFGFDG=BCFGGFGGGEFFGFFGGGFGAFFDGEEGGGGGGGGGEFCFGDDFFGGGGGCGGGGGGFGGFCFEGFFFGFGG9ECFGF:CCEEGGCEGGGGGGGDGGGGG:8E#GEGDCFEGGE##CFCGGF#EGGE:5FCFDCA75F?:??47CED)>5FFGDEFD5<@FF@9530A>>F56BB9/:EFEA84F>@<?FDFG@932=BCB,+D=*?=?8GFD2DAFE9DA=ECCDD@=FGFGGGGFDCDCGGDFEDDDD89D@?FBEGFDGGGEEAGFGFCC7EGEDEAECEAA,F9FA7FE?@FAGGGGFCC@CFEEF@8FCF8F<CFDGFGFB7FCF<FE@<EGECGGGC@::@,F8FF<,<F<FEFFE
@EGRNA4_448
TGGGGAATTTTGGACAATGGACGGAAGTCTGATCCAGCGACGCCGCGTGAAGGAAGAAGTCCTTCGGGATGTAAACTTCTGAACTTATCGAATAAAGACAACTGGGGACAGTTGGATGAAGGTAGATAAAGAAAAGCCCCGGCTAACTACGTGCCAGCAGCCGCGGTAAGACGTAGGGGGCGAGCGTTGCCCGGAATTACTGGGCGTAAAGGGGGCGTAGGCGGTCAAATAAGTCAGATGTGAAATACTACTGCTCAACGGTAGAAATGCGTTTGAAACTGTAAGACTTGAGGGTACCAAAGGTAGACGGAATTACCTGAGTAGGGGTGAAATCCGTAGATACAGGTAAGAACGCCAGTGGGGAAGCCGGTCTACTGAGGTAACCCTGACGCTGAGGCCCGAAAGCTAGGGGAGCGAACCGG
+
FGGGGGGGGGGGGGGGGGGGGGGGGGGGGGGGGGGGGGGGGGGGGGGGGFGGGGGGGGGGGGGGGGGGGGGGGGGGGGGGGGGGGGGGGGGGGGGGGGGGGGGGGGGGGGGGCGGGGGGGGGGGGGGGGGGGGGGGGGGGGGGGGGGGGGGGGGGGGGGGGGGGGGGGGGGFGGGGGGGGGGGGGGGGGGGGGGDDGGGGGGGGGGFFGGGGGGGGGFFGGGGGGGGFGFFFGFGGGFGFGFFFGFFGGGFGGFFGGGGGGGGGGGGFGGFGGGGGGGGGGGGGGGGGGGGFCGGGGGGGGGGGGGGGGGGGGGGGGGGGGGGGGGGGGGGGGGGGGFGGGGGGGGGGGGGGGGGGGGGGGGGGGGGGGGGGGGFEC,GGGGGGGGGGGGGGGGGGGGGGGGGGGGGGGGGGGGGGGGGGGG
@EGRNA4_449
TGGGGAATATTGCACAATGGACGCAAGTCTGATGCAGCGACGCCGCGTGGGGGATGAAGGCTTTCGGGTTGTAAACTCCTTTCAGTACAGAAGAAGCATTTTTTGTGTCGGTATGTGCAGAAGAAGCGCCGGCTAACTACGTGCCAGCAGCCGCGGTAATACGTAGGGCGCGAGCGTTGTCCGGAATTATTGGGCGTAAAGAGCTCGTAGGCGGTTTGTTGCGCCTGCTGTGAAAGACCGGGGCTTAACTTCGGGGTTGCAGTGGGTACGGGCAGACTAGAGTGTGGTAGGGGTAATTGGAATTCCTGGTGTAGCGGTGGAATGCGCAGATATCAGGAGGAACACCGATGGCGAAGGCAGGTTACTGGGCCATTACTGACGCTGAGGAGCGAAAGCGTGGGTAGCGAACAGG
+
FGGGGGGGGGGGGGGGGCFGGGGGGGGGGGGGGGGGGGGGGGGGGGGGGGGGGGGGGGGGGGGGGGGGGGGGGGGGGGGGGGGGGGGGGGGGGGGGGGGGGGGGGGG,CFGGGGGGGGGGGGGGGGGGGGGGGGGGGGGGGGGGGGGGGGGGGGGGGGGGGGGGGGGGGGGGGGGGGGG:<FGGCGGFGGGGGGGGGGGGGGGG#GGGGGGGGGGG#GGGGGGGGEGGGGGGGGFFFGFGGFGGFGGGGFDGGGGGGGGGGGGGGGGGGGGGGGGDDGGGGCCFGGGGGGGGGGFFGGGGGGGGGGGGGGGGGGGGGGGGGGGGGGGGGGGGGGGGGGGGGGGGGGGGGGGGGGGGGGGGGGGGGGGGGGGGGGGGGGGGGGGGGGGGGGGFGGGGGGGGF@GGGGGGGGGG
@EGRNA4_450
TGGGGAATATTGCACAATGGGGGAAACCCTGATGCAGCCATGCCGCGTGTGTGAAGAAGGCCTTCGGGTTGTAAAGCACTTTCAGCGAGGAGGAAAGGGTGTAAGTTAATACCTTACATCTGTGACGTTACTCGCAGAAGAAGCACCGGCTAACTCCGTGCCAGCAGCCGCGGTAATACGGAGGGTGCGAGCGTTAATCGGAATTACTGGGCGTAAAGGGGGCGTAGGCGGTCAAATAAGTCAGATGTGAAATACTACTGCTCAACGGTAGAAATGCGTTTGAAACTGTAAGACTTGAGGGTACGAAAGGTAGACGGAAGTACCTGAGTAGGGGTGAAATCCGTAGATACAGGTAAGAACGCCAGTGGGGAAGCCGGTCTACTGGGGTAACCCTGACGCTGAGGCCCGAAAGCTAGGGGAGCGAACAGG
+
FFGFG7FGGGAFGGFCFDFFGGGG@FEDFGGFGGFGGFGFFEEFGGG@F?FA<CF<CEEECE<DEECCFGGGFGGFGFDFFCGFGFGGCCFFGGGCF8FFFGGEFFFGGGGGGGGGFGGGFD=FFCEFDD7FCECEEGGGGGGGGFG>E5*>EF9,6>D>CFGGGFGGECB=CEGCBF9;E8EGC#9:=E5CC7CD7CCCDDD=F>873C@FE99<>FF>>@BF;@DDF@>D>9F4/68F<FFFFF<#AAAFF@CCFFA;#F7@;,GEBB7<**C@+EAE;7,22<FFC::E@+=D6F==GD@@,==,=,GFGECD=,@,CDFEF=EDECC@9@==,EEC@+C9,,@=F=FECGGFDCF:8FFF7<F8GF@:7C>@FFA<EB@,<FCGFFF@7@7ECFF?GGF:C:EF@<F<CF<FCEFFECDFFCEAG
@EGRNA4_451
TGGGGAATTTTGGACAATGGACGGAAGTCTGATCCAGCGACGCCGCGTGAAGGAAGAAGTCCTTCGGGATGTAAACTTCTGAACTTATCGAATAAAGACAACTGGGGACAGTTGGATGAAGGTAGATAAAGAAAAGCCCCGGCTAACTACGTGCCAGCAGCCGCGGTAAGACGTAGGGGGCGAGCGTTGCCCGGAATTACTGGGCGTAAAGGGGGCGTAGGCGGTCAAATAAGTCAGATGTGAAATACTACTGCTCAACGGTAGAAATGCGTTTGAAACTGTAAGACTTGAGGGTACCAAAGGTAGACGGAATTACCTGAGTAGGGGTGAAATCCGTAGATACAGGTAAGAACGCCAGTGGGGAAGCCGGTCTACTGCGGTAACCCTGACGCTGAGGCCCGAAAGCTAGGGGAGCGAACCGG
+
FGGGGGGGGGGGGGGGGGGGGGGGGGGGGGGGGGGGGGGGGGGGGGGGGGGGGGGGGGGGGGGGGGGGGGGGGGGGGGGGGGGGGGGGGGGGGGGGGGGGGGGGGGGGGGGGGGGGGGGGGGGGGGGGGGGGGGGGGGGGGGGGGGGGGGGGGGGGGGGGGGGGGGGGGGGGGGGGGGGGGGGGGGGGGGGGGGGGGGGGGGGGGGGGGGGGGGGGGGDGGGGGGGGGEFGFGFGFFFFFGFFFGFFFFGFGGFGGGGGFFDGGGGGFGGFFCFFGGF@CGGGGGGGGGGGGGGGGGGGGGGGGGGGGGGGGGGGGGGGGGGGGGGGGGGGGGGGGGGGGGGGGGGGGGGGGGGGGGGGGGGGGGGGGGGGGGFFF@,GGGGGGGGGGGGGGGGGGGGEGGGGGGGGGDGGGGGGGGGGGGG
@EGRNA4_452
TGGGGAATATTGCGCAATGGGGGAAACCCTGACGCAGCAACGCCGCGTGAGTGATGAAGGCCTTAGGGTTGTAAAGCTCTGTTATCTGGGACGATAATGACGGTACCAGAGGAGGAAGCCACGGCTAACTACGTGCCAGCAGCCGCGGTAATACGTAGGTGGCGAGCGTTGTCCGGATTTACTGGGCGTAAAGAGTGCGTAGGCGGATGTTTAAGTGAGATTTGAAATACCCGAGCTCAACTTGGGTGCTGCATTTCAAACTGGGCATCTAGAGTGCAGGAGAGGAAAGCGGAATTCCTAGTGTAGCGGTGAAATGCGTAGAGATTAGGAAGAACACCAGTGGCGAAGGCGGCTTTCTGGACTGTAACTGACGCTGAGGCACGAAAGCGTGGGGAGCAAACAGG
+
GGGF6CCFGFGFGGGG@CEFG7EGCCFGGF8FGGDCFGGFGEGGDGG+=FGGGGGGGGGGGG<FCBFCAA:FFGGDFE@E?BFGGGDFFDCFECF>:9D<DEGE7CDFEFF=B=FCEFGCGA:F+*FCFA9FE:@FGEFGGFF@>CED4C:C9BC?9?C<<8CE#GGGGGGC?;=9;5;C;:9:FCFGGDEFC2>2FD:BDDGCD@BA;C4EAFE@E#:3/##EA9FB>@>##+60AGFFC??C?DFFFDG?CF=?G#GFE8?FDFD88GGGFGGFCGGD=CC==D=@DGGGEFDFBFFGGFCC+>CGGDGGGGGGGFBE=,GGGGGGGFFFFF=?CFGFCCCFFF7GDDFFDF@CFC,GGGFF9GGEEGF@8FECGGGFFGGGGFF@@GGGGGGGGFGFEGGF
@EGRNA4_453
TGGGGAATATTGCACAATGGACGCAAGTCTGATGCAGCGACGCCGCGTGGGGGATGAAGGCTTTCGGGTTGTAAACTCCTTTCAGTACAGAAGAAGCATTTTTTGTGACGGTATGTGCAGAAGAAGCGCCGGCTAACTACGTGCCAGCAGCCGCGGTAATACGTAGGGCGCGAGCGTTGTCCGGAATTATTGGGCGTAAAGAGCTCGTAGGCGGTTTGTTGCGCCTGCTGTGAAAGACCGGGGCTTAACTTCGGGGTTGCAGTGGGTACGGGCAGACTAGAGTGTGGTAGGGGTAATTGGAATTCCTGGTGTAGCGGTGGAATGCGCAGATATCAGGAGGAACACCGATGGCGAAGGCAGGTTACTGGGCCATTACTGACGCTGAGGAGCGAAAGCGTGGGTAGCGAACAGG
+
FGGGGGGGGGGGGGGGGGGGGGGGGGGGGGGGCFGGGGGGGGGGGGGGGGGGGGGGGGGGGGGGGGGGFEFCGGGGGGGGGGGGGGGGGGGGGGGGGGGGGGFGGGGGFFGCFFGGGGGGGGGGGGGGGGGGGGGGGFGGGGGGGGGGGGGFFGGGGGGGGFGGGGGGDEEGGGCEEGGGGGGEEGF6FCFGGGFGCDGFFBFFFFA?DFFGGGGGDGGGG>FDB@DF91+?EFD>@FFGFCCACFDCDFGFFGFGFGFGGGGGGGDGGFGGGGEFFGGGGBDGGGGGFD69GFGGGGGGDGGGGGGGGGGGGGGGGFGGGECCGGFGGGGGGGGGGGGGGGGGGGGGGDGGGGGGGGGGGGGGGGGGGGGGGGGGGGFGGFGGGGGGGGGGGFDGFEGGGGGGGGGGGGGG
@EGRNA4_454
TGGGGAATTTTGGACAATGGACGGAAGTCTGATCCAGCGACGCCGCGTGAAGGAAGAAGTCCTTCGGGATGTAAACTTCTGAACTTATCGAATAAAGACAACTGGGGTCAGTTGGATGAAGGTAGATAAAGAAAAGCCCCGGCTAACTACGTGCCAGCAGCCGCGGTAAGACGTAGGGGGCGAGCGTTGCCCGGAATTACTGGGCGTAAAGGGGGCGTAGGCGGTCAAATAAGTCAGATGTGAAATACTACTGCTCAACGGTAGAAATGCGTTTGAAACTGTAAGACTTGAGGGTACCAAAGGTAGACGGAATTACCTGAGTAGGGGTGAAATCCGTAGATACAGGTAAGAACGCCAGTGGGGAAGCCGGTCTACTGGGGTAACCCTGACGCTGAGGCCCGAAAGCTAGGGGAGCGAACCGG
+
GGGGGGGGGGGGGGGGGEFGGGGGGGGGGGGGGGGGGGGGGGGGGGGGGGGGGGGGGGGGCEFGGGGDEEFGGGGGGGGGGFGGGGGCEFGGGGFGGFGGGFGGGGD+6DFEFFGECFFFGGGDGGGGFGGGGGGGG<FEFGGGGGGGGGGGGG:F:FFGGGEGEGGCEFGGGFBGCEE#/#CGBEGGGGFGEGG#<EFGFGGGGG#@D>>F;BFFD?=CGFGG+>CFFCFFF8?AF4FFEFEFFFF>DB#FFGADGGFD##CGFFGBGD6CCAGDGE6FFCCGFE9GDGD88FDEFD@+GGGGGG@GGGGGGGGGFGGGGGGGFFFGGGGGE@GGGGGGGGGGGGGGGGGGDGGGGGGGGGGGGGGGGGFGGGGGGGGGGGGGGGGGGGGGGGGGGCFF;,GGGFDGGF@4GGGGGGGEGG
@EGRNA4_455
TGGGGAATATTGCGCAATGGAGGAAACTCTGACGCAGCAACGCCGCGTGAGTGATGAAGGTCTTCGGATTGTAAAGCTCTGTCTTATGGGAAGATAATGACGGTACCATAGGAGGAAGCCACGGCTAACTACGTGCCAGCAGCCGCGGTAATACGTAGGTGGCAAGCGTTGTCCGGATTTACTGGGCGTAAGGATGCGTAGGCGGATATTTAAGTGATGTGAGAAATACCCGAGCTCAACTTGGGTGCTGCATGTCAAACTGGATAACTAGAGTGCAGGAGAGGAAAGCGGAATTCCTAGTGTAGCGGTGGAATGCGTAGAGATTAGGAAGAACACCAGTGGCGAGGGCGGCATTATGGACTGTAGCTGACGCTGAGGCATGAAAGCGTGGGGAGCAAACAGG
+
;CE<C,BC,CFFCF@6@FCC<E,,@<FCFGG9D,@+7:FEEFEFGGGG:4?FGAFG9CFD?FFFGGGG:C=EACFFAFFDGFGGG?FD8FDFGFDABFGGFGGGFEGEFDGD<DC+>DEDCD@=F@FFGGCGGG,@5@:BF:@#@E#E#<:#.?;CGGG;9B7CF5>;BEEGCFEDCCCC3>E@FEGCE#;7179CGCGD@FDGC<>:#>F#97#C:#A:@#45#3DBF:@*17>+57=9C49:8B;>AC?F-EFGFFF=9@,E66,?GF=2=@0+8==,ACDDDCGGFFEFF=GGGGEA9GGECECD@4,EF+DEF@9,,E9F9GF?F;F84,E?::,,+F4<7+4:>EE9,,,,,@C,FE,6,,BFF@:C8@C,ADFF<EFB,6+8,,:;,,C6<@6@9FF
@EGRNA4_456
TGGGGAATTTTGGACAATGGACGGAAGTCTGATCCAGCGACGCCGCGTGAAGGAAGAAGTCCTTCGGGATGTAAACTTCTGAACTTATCGAATAAAGACAACTGGGGACAGTTGGATGAAGGTAGATAAAGAAAAGCCCCGGCTAACTACGTGCCAGCAGCCGCGGTAAGACGTAGGGGGCGAGCGTTGCCCGGAATTACTGGGCGTAAAGGGGGCGTAGGCGGTCAAATAAGTCAGATGTGAAATACTACTGCTCAACGGTAGAAATGCGTTTGAAACTGTAAGACTTGAGGGTACCAAAGGTAGACGGAATTACCTGAGTAGGGGTGAAATCCGTAGATACAGGTAAGAACGCCAGTGGGGAAGCCGGTCTACTGGGGTAACCCTGACGCTGAGGCCCGAAAGCTAGGGGAGCGAACCGG
+
FGGGGGDGGGGGDFGGFFGGGGGDGGGCFGGGGGGGFGGGGGGGGGDGGGGGGGCGGGGFGGGGGGGGG>EFFGGGFGGGGGGGE,C,CFGGFGGGGFGGGGGGGGGGGGGFFFEG9DBEGGFGFCFGFGGGGFGGGFGGEGGGGFGFGGGGGGGGGGGGGGGGGGGG7CG9E=FGGGDGGGGGGGCGGGFGDDGGFFFGFCD5?CEDEGFGGGFGGGDEGFGG7>#@=FEED>FFFBE@?FBB2?BFFFFFF?FAGGFFF<FD@BCDDA6AGFE7GGGGGFE7FE?GGGGFFFGE8FDGGGGGFFGGGGGGGFFGGGF@FDFEFGGGGFGGEFFFF;;CGGGFGGFE?GGGEF?GFGGGGGE7FC:FFFGGGGGGGGGF@CGGGEEFCCDCFGFEGDGGGFGGFCGFGGGFDGGGGGGGGG
@EGRNA4_457
TGGGGAATTTTGGACAATGGACGGAAGTCTGATCCAGCGACGCCGCGTGAAGGAAGAAGTCCTTCGGGATTTAAACTTCTGAACTTATCGAATAAAGACAACTGGGGACAGTTGGATGAAGGTAGATAAAGAAAAGCCCCGGCTTACTACGTGCCAGCAGCCACGGTAAGACGTAGGGGGCGAGCGTTGCCCGGAATTACTGGGCGTAAAGGGGGCGTAGGCGGTCAAATAAGTCAGATGTGAAATACTACTGCTCAACGGTAGAAATGCGTTTGCAACTGTAAGACTTGAGGGTACCAAAGGTAGAAGGAATTACCTGAGTAGGGGTGAAATCCGTAGATACAGGTAAGAACGCCAGTGGGGAAGCCGGTCTACTGGGGTAACCCTGACGCTGAGGCCCGAAAGCTAGGGGAGCGAACCGG
+
FEGGGG@FFCFFGGFEEFEGFGGGEGGGGFAFECGGGGGGGDGGGGGGGGFFGGGGGGGGGGGGGGGGGGFEFGGGGGGGGGGGGGFEFFFGGGGG9FGGGDFFGFGGGGGFGGFFGG@DFGFCAFAGGGGGGGGGFFGGGGGG*@FFGGGGGGGGGEFFFF,4B<BCGGG#EC@FGGECEEEGGGGGEE#GGGGGGGGGGGGF#CEGGDCFFGBCCC836CDG)>FGGF?C?F7*:EFDFFFF86FFFFFFD#FFGGFFB;#:GGGDGGCEEC97CE9FACFC7F?<5*;9DE==FD==FGGGFE?+D;E9:FF:FC88,6+3DC;GGF=F+7F?@9AFFF9AGGGGFGGGGGFGGGGGFFGGGF=+DGGFEECEGFGGGGGFCGGGF@8FGFGF:GGGGGGGEDCGGGGGGGGGGGDGGG
@EGRNA4_458
TGGGGAATTTTGGACAATGGACGGAAGTCTGATCCAGCGACGCCGCGTGAAGGAAGAAGTCCTTCGGGATGTAAACTTCTGAACTTATCGAATAAAGACAACTGGGGACAGTTGGATGAAGGTAGATAAAGAAAAGCCCCGGCTAACTACGTGCCAGCAGCCGCGGTAAGACGTAGGGGGCGAGCGTTGCCCGGAATTACTGGGCGTAAAGGGGGCGTAGGCGGTCAAATAAGTCAGATGTGAAATACTACTGCTCAACGGTAGAAATGCGTTTGAAACTGTAAGACTTGAGGGTACCAAAGGTAGACGGAATTACCTGAGTAGGGGTGAAATCCGTAGATACAGGTAAGAACGCCAGTGGGGAAGCCGGTCTACTGGGGTAACCCTGACGCTGAGGCCCGAAAGCTAGGGGAGCGAACCGG
+
GGGGGGGGGGGGGGGGGGGGGGGGGGGGGGGGGGGGGGGGGGGGGGGGGGGGGFGGGGGGGGGGGGGGGGGGGGGGGGGGGGGGGGGGGGGGGGGGGGGGGGGGGGGGGGGAFFGFGGGGGGGGGGGGGGGGGGGGGGGGGDDGGGFGGGGGGGGGGGGGGGEGGGGGEGGGGGF=EGGGGGGGGGGGGGGGGGGGFFGFGGGGGGE>B>FFBF@@FD>5>FFFDCEFFFFFFFFFFBFFCDFFFFFFFFFFGFFFFFFFFGGGGGDBGGGGGGGGGGGGGGGGGGGGGGCDFGGGGGGGGGF?GGGGGGGGGGGGGGGFGGCGGGGGGGGDGGGGGGGGGGGGGGGGGGGGGGFGGGGGGGGGGGGGGGGFFGGGGGGGGGGGGGGGGGGGGGGGGGGEGGGGGGGGGGGGGGGGGGGGGG
@EGRNA4_459
TGGGGAATTTTGGACAATGGACGGAAGTCTGATCCAGCGACGCCGCGTGAAGGAAGAAGTCCTTCGGGATGTAAACTTCTGAACTTATCGAATAAAGACAACTGGGGACAGTTGGATGAAGGTAGATAAAGAAAAGCCCCGGCTAACTACGTGCCAGCAGCCGCGGTAAGACGTAGGGGGCGAGCGTTGCCCGGAATTACTGGGCGTAAAGAGCTCGTAGGCGGTTTGTTGCGCCTGCTGTGAAAGACCGGGGCTTAACTTCGGGGTTGCAGTGGGTACGGGCAGACTAGAGTGTGGTAGGGGTAATTGGAATTCCTGGTGTAGCGGTGGAATGCGCAGATATCAGGAGGAACACCGATGGCGAAGGCAGGTTACTGGGCCATTACTGACGCTGAGGAGCGAAAGCGTGGGTAGCGAACAGG
+
GGGGGGGGGGGGGGGGGGGGGGGGGDGGGGGGGGGGGGGGGGGGGGGGGGGGGGGGGGGGGGGGGGGGDGGGGGGGGGGGGGFGGGGGGGFGDGFGGFGGGGEFGGGEGGGFFGFFGGGGFFFGGGGGGGGGGGGGG7CGGGGGGGGGGGGGGGGGGGGCFGGGGGGEEGGCG;FFEGGGDGCEFEGGGGGGGGCD#FCGFGGGGG=GGFCCF4#FFGCFFFGFFFGBFFFFGFFG@><@:B5=>F?FGGFGFCF?FFEFFFC>FFEFFAE79CE>ECCCGGFFGDF8FGGDCGFCGDGGGGGGDGGGGGFFF7GFGGGFGGGGGFGGGGGGGGGGGGGGGGGGGGGGGGGGGGGGCGGGGGGGGGFFCGGGGGGGGGGGFDGGGGGGFGGGGGGGGEGGGGGGEEGFGGGGGGFAGGGGGG
@EGRNA4_460
TGGGGAATTTTGGACAATGGACGGAAGTCTGATCCAGCGACGCCGCGTGAAGGAAGAAGTCCTTCGGGATGTAAACTTCTGAACTTATCGAATAAATACAACTGGGGACAGTTGGATGAAGGTAGATAAAGAAAAGCCCCGGCTAACTACGTGCCAGCAGCCGCGGTAAGACGTAGGGGGCGAGCGTTGCCCGGAATTACTGGGCGTAAAGGGGGCGTAGGCGGTCAAATAAGTCAGATGTGAAATACTACTGCTCAACGGTAGAAATGCGTTTGAAACTGTAAGACTTGAGGGTACCAAAGGTAGACGGAATTATCTGAGTAGGGGTGAAATCCGCAGATACAGGTAAGAACGCCAGTGGGGAAGCCGGTCTACTGGGGTAACCCTGACGCTGAGGCCCGAAAGCTAGGGGAGCGAACCGG
+
GGGGGGGGGGGGGGGGGGGGGGGGGGGGGGGGGGGGGGGGGGGGGGGGGGGGGGGGGGGGGGGGGGGGGGGGGGGGGGGGGGGGGGGGGGFGGGGG-CFGGGGGGGGGGGGGGGGFGGGFFGDGGGGFGGGGGGGGGGCEGGGGGGGGGGGGGGGGGGGGGGGGGG##DGGGGCGGGGGGGGGGGGGGGGGGGGDGGGGGGGGGGGGGDCFC>BDGGFD@DFGD;>FFEFFFGFFFGFGFFFFFFFGGGGFFFFFFFF#FFFGFGFGDGGGGGFGGFFGGFDFCFCCGGGFGGGGGFEFGFGF?8GGGFGFC>A7,GFE9FEEGFGGGFGGF8EF?,GFGGGGGGFFFGGGFF@EF?GGGGGGGGGGGGGE<GFGGGGGGFGFCGGGGGGGGGGGGFC7:FGGGGFGFFCGGGGGGEGGGFG
@EGRNA4_461
TGGGGAATATTGCGCAATGGGGGAAACCCTGACGCAGCAACGCCGCGTGGGTGATGAAGGTCTTCGGATTGTAAAGCCCTGTTTTCTGGGACGATAATGACGGTACCAGAGGAGGAAGCCACGACTAACTACGTGCCAGCAGCCGCGGTAATACGTAGGTGGCGAGCGTTGTCCGGATTTACTGGGCGTAAAGGGTGCGTAGGCGGATGTTTAAGTGGGATGTGAAATCCCCGGGCTTAACCTGGGGGCTGCATTCCAAACTGGATATCTAGAGTGCAGGAGAGGAAAGCGGAATTCCTAGTGTAGCGGTGAAATGCGTAGAGATTAGGAAGAACACCAGTGGCGAAGGCGGCTTTCTGGACTGTAACTGACGCTGAGGCACGAAAGCGTGGGTAGCAAACAGG
+
FGGGGGGGGGGGGGGGGD@FGGGGGGGGGGGGGGGGGGGGGGGGGGGFGGGGGGGGGGGGGFGGGGGGGGGGGGGGGGGGGGGGGGGGGGGGGGGGGGGGGGGGGGGGGGGGGGGGGGGGGGG*@FEGGGGGGGGGGGGGGGGGGGGGGGGGGGGGGGGGGGGGGGGGGGGGGGGGGGGG@GGGFFFGGGGGGGGGGGGGGGGGGGGGGGFGGGFGFGFGGGFGFFGFGGGG#GGFGGGGGGGGGGGGGGGGGGGGGGGGGGGGGGFGCFGGGGGGGGGFGGGGGGGGGGGGGGGGGGGGGGGGGGGGGGGGGGDGGGGGGGGGGGGGGGGEGGGGGGGGEGGGGGGGGGGGGGGGGGGGGGGGGGGGGGGGGGGGGGGGGGGGGGGGGGF8GGGGGGGGGGGG
@EGRNA4_462
TGGGGAATATTGCGCAATGGGGGAAACCCTGACGCAGCAACGCCGCGTGAGTGATGAAGGCCTTAGGGTTGTAAAGCTCTGTTATCTGGGACGATAATGACGGTACCAGAGGAGGAAGCCACGGCTAACTACGTGCCAGCAGCCGCGGTAATACGTAGGGGGCGAGCGTTGTCCGGAATTATTGGGCGTAAAGGGTGCGTAGGCGGCCTTGTAAGTCAGATGTGAAAGATCACGGCTTAACTGTGGTAAGCATTTGAAACTGCAGGGCTTGAGTACAGGAGAGGAGAGTGGAATTCCTAGTGTAGCGGTGAAATGCGTAGATATTAGGAGGAATACCAGTGGCGAAGGCGACTCTCTGGACTGTAACTGACGCTGAGGCACGAAAGCGTGGGGAGCAAACAGG
+
GGGGGGGGGGGGGGGGGGGGGGGGGGGGGGGGGGGGGGGGGGGGGGGGGGGGGGGGGGGGGGGGGGGGGGGGGGGGGGGGGGGGGGGGGGGGGGGGGGGGGGGGGGGGGGGGGGGGGGGGGGG5@BFGGGGFFGGGGGGGGGGGG#GGGGG#GFGGGGGGGG#GGGGGEEGEFGGGGGFGGG#GGFGGGGGGGGGGGGGGGGGGGGGGGGGGFGF>5E@FGGFFGFFBFBFF6@D@FGGGFFF,FFFGFFEGFGDE=@=D>FFFGGFB@,FGGGGGGFD8GGFFFFFGGGEAEGGGFBGGGGGGGGGGGGFFF4DGGFGGGGFCDGGGGGGGGGGFGGGGGGGGEGGGGGGGGGGGGGGGGGFGGGGGGGGGGGGGGGGGGGGGGGDGGGGGGGGGGGGGGGG
@EGRNA4_463
TGGGGAATATTGCACAATGGGGGAAACCCTGATGCAGCCATGCCGCGTGTGTGAAGAAGGCCTTCGGGTTGTAAAGCACTTTCAGCGAGGAGGAAAGGTTAGTAGTTAATACCTGCTAGCTGTGACGTTACTCGCAGAAGAAGCACCGGCTAACTCCGTGCCAGCAGCCGCGGTAATACGGAGGGTGCGAGCGTTAATCGGAATTACTGGGCGTAAAGCGTGCGCAGGCGGTTTGTTAAGCGAGATGTGAAAGCCCCGGGCTCAACCTGGGAACCGCATTTCGAACTGGCAAACTAGAGTCTTGTAGAGGGGGGTAGAATTCCAGGTGTAGCGGTGAAATGCGTAGAGATCTGGAGGAATACCGGTGGCGAAGGCGGCCCCCTGGACAAAGACTGACGCTCAGGCACGAAAGCGTGGGGAGCAAACAGG
+
GGGGGGGGGGGGGGGGGGGGGGGGGGGGGGGGGGGGGGGGGGGGGGGGGGGGGGGGGGGGGGFGGGGGGGGGGGGGGGGFGGGGGGGGGGGGGGGGGGGGGGFGGGGGGGGGGGGGGGGGGGFGGGGGGGG,CFGGGGGGGGGGGGGGGGGGGGGGGGGGGGGGGGGGGGGGGGGGGGGGGGGGGGGGGGGGGGGGGGGGGGGGGGGGGGGGGGGGGGGGGGGGGGFFGFGFGGGFGGFGFGFFFFFFFFFFFFFFGFGGGFGGFFGGGGGGGFGFCGGGFGGGGGGFGGGGGGGGGF?6GGGGGGGGGGGGGGGGGGFGGGGGGGGGGGGEFGGGGGGGGGGGGGEF?GGGGGGGGGGGGGGGGGGGGGGGGGGGGGGFGGGGGGGGGGDEGGGGGGGGGGGCFGGGGGGGGGGGGGGGGGGGGGGGG
@EGRNA4_464
TGGGGAATTTTGGACAATGGACGGAAGTCTGATCCAGCGACGCCGCGTGAAGGAAGAAGTCCTTCGGGATGTAAACTTCTGAACTTATCGAATAAAGACAACTGGGGACAGTTGGATGAAGGTAGATAAAGAAAAGCCCCGGCTAACTACGTGCCAGCAGCCGCGGTAAGACGTAGGGGGCGAGCGTTGCCCGGAATTACTGGGCGTAAAGGGGGCGTAGGCGGTCAAATAAGTCAGATGTGAAATACTACTGCTCAACGGTAGAAATGCGTTTGAAACTGTAAGACTTGAGGGTACCAAAGGTAGACGGAATTACCTGAGTAGGGGTGAAATCCGTAGATACAGGTAAGAACGCCAGTGGGGAAGCCGGTCTACTGGGGTAACCCTGACGCTGAGGCCCGAAAGCTAGGGGAGCGAACCGG
+
FGGGGGGDGFGGGGGGGGGGGGGGGGGGGGGGGGGGGGGGGGGGGGGGGGGGGGGGGGGGGGGGGGGGGGGGGGFEGGGGGGGGGGGADFGGDFFGFGGGGGGGGGGGEGGFFFGF<DFGGGFGFFGGGGGGGGGGGDFGGGGE7DGFCFEGGGGGGGGG7##GGGGGGG#GFFBFEEGDGGGGGGGGGGGGGGGGGFFGGGGGGGEFFFGGGGGGGE@GGFFE#CFFFEGFGFFFFEEFFFFFFGECGFFFFGFFGGGGGGGGGDFGGGGGGCGGGGGGGGGGGGGFGGGDGGGGGGGGGFGGGGGGGGGGGFFGGEDFGGGDGGGGGFGGGGGGGGGGGGGGGGGGGGGGGGFGGGGGGGGGEGGGGFEEGGGGGGFDGGGGGGGGGGGGGGGGFECEGGGGGGGGGGGGGGGGGGGGGG
@EGRNA4_465
TGGGGAATATTGCACAATGGAGGAAACTCTGATGCAGCGACGCCGCGTGAACGATGAAGGCTTTCGGGTCGTAAAGTTCTGTCCTAAGGGACGATAATGACGGTACCTTAGGAGGAAGCCCCGGCTAACTACGTGCCAGCAGCCGCGGTAATACGTAGGGGGCAAGCGTTGTCCGGATTTATTGGGCGTAAAGGGTGCGTAGGCGGCCTTTTAAGTCAGATGTGAAAGATCACGGCTCAACCGTGGTAAGCATTTGAAACTGAAAGGCTTGAGTTAAGGAGAGGAAAGTGGAATTCCTAGTGTAGCGGTGAAATGCGTAGATATTAGGAGGAATACCAGTGGCGAAGGCGACTTTCTGGACTTATACTGACGCTGAGGCACGAAAGCGTGGGGAGCGAACAGG
+
GGGGGGGGGGGGGGGGGGGGGGGGGGGGGGGGGFGGFFGGGGGGGDGGGCDGGGGGGGFFGGGGGGGGGGGFFFGFGGGGGGGGGGGCFFC<CDGDGGGGGGGGGGGGFBFFGGGGGGGGGGGGGGGGGGGGGGGFGGGGGFGGGGGGGGGGGGFGGGEGDGGGGGGGGGEGFGEEEGCGF?CF@8?EEGFFDGGGGGGGGGDGDDDGGFFGFFFGFFGFGFCFFFGFGGF@CDFGEEGFFFFC?GGDGFA=DC84GGGGFGFFDD?GF=8D8AGGGGGGGGGGGGGGCGFFDFEFCGFGFGGGGGGFFFDFC7GGFDGGGCGGGFGGFFFFGDGGGGEGGGFCGGGGGGGGGGFCGGGFCFGGGFDGGGGGGGGGFGDGGGGGGGGFE4@GGGGGGFFGGGG
@EGRNA4_466
TGGGGAATTTTGGACAATGGACGGAAGTCTGATCCAGCGACGCCGCGTGAAGGAAGAAGTCCTTCGGGATGTAAACTTCTGAACTTATCGAATAAAGACAACTGGGGACAGTTGGATGAAGGTAGATAAAGAAAAGCCCCGGCTAACTACGTGCCAGCAGCCGCGGTAAGACGTAGGGGGCGAGCGTTGCCCGGAATTACTGGGCGTAAAGGGGGCGTAGGCGGTCAAATAAGTCAGATGTGAAATACTACTGCTCAACGGTAGAAATGCGTTTGAAACTGTAAGACTTGAGGGTACCAAAGGGAGACGGAATTACCTGAGTAGGGGTGAAATCCGTAGATACAGGTACGAACGCCAGTGGGGAAGCCGGTCTACTGGGGTAACCCTGACGCTGAGGCCCGAAAGCTAGGGGAGCGAACCGG
+
GGGGGGGGGGGGGFFGGGGGGGGGG>FGGFGGGGGGGGGGEECGGGGGGGGGGGGGGGGGGGGGGGGGGGGGGGGGGGGGGGFGGGGGGGGGGGGGGFGGGGGGGGGGGGGEGGFGFFGDFGFDFFCCGGGGGGGGGGGGGGGGGGFFEGGGGGGGGGGGGGGGGGGGGG#GGGGGDGGGGGGGGGGGG#G#GGBDE<FF9CFGGGCE@>F>DEGGE=DGGGGD9>EDFFGGFGFFFF79FFFFFGFFFFFFFFFFGFFFB>C>>DAFCDFC?+CFGFC7C:GFE2CF6FC?9=AGF=2=+,2,GGE8ADFFFFEB8EBFFFBE?FGFEC:+CECE@,ADGGGE?+A=+GGFCDFBFGGGCGECCGGEGFFBF=GFEF<8FFFGFGGEGDGGGGF:7GFEGGFGDCGFGFGFDGF:F@BCGE
@EGRNA4_467
TGGGGAATATTGCGCAATGGGGGAAACCCTGACGCAGCAACGCCGCGTGGGTGATGAAGGTCTTCGGATTGTAAAGCCCTGTTTTCTGGGACGATAATGACGGTACCAGAGGAGGAAGCCACGGCTAACTACGTGCCAGCAGCCGCGGTAATACGTAGGTGGCGAGCGTTGTCCGGATTTACTGGGCGTAAAGGGTGCGTAGGCGGATGTTTAAGTGGGATGTGAAATCCCCGGGCTTAACCTGGGGGCTGCATTCCAAACTGGATATCTAGAGTGCAGGAGAGGAAAGCGGAATTCCTAGTGTAGCGGTGAAATGCGTAGAGATTAGGAAGAACACCAGTGGCGAAGGCGGCTTTCTGGACTGTAACTGACGCTGAGGCACGAAAGCGTGGGTAGCAAACAGG
+
GGGGGGGGGGGGGGGGGGGGGGGGGGGGGGGGGGGGGGGGGGGGGGGGGGGGGGGGGGGGGGGGGGGGGGGGGGGGGGGGGGGGGGGGGGGGGGGGGGGGGGGGGGGGGFGGGGGGGGGGGGGGGGGGGGGGGGGGGGGGGGGGGGGG#GGGGGGFGGGGGGGGGGGGGGGGGGGGGGGGGGGGGGGGGGGFGGGGGGGGGGGEGGGGGFGFGFFGGGFGFGFGFGGFFFFFGGFGGGGFGGFGGGGGFFFFFFFFGGGGFGGGGGGFGGGGGGGGGGGGGGGGGGGGGGGGGGGGGGGGGGGGGGGGGGGGGGGGGGGGGGGGGGGGGGGGGGGGGGGGGGGGGGGGGGGGGFGGGGGGGGGGGGGGGGGGGGGGGGGGGGGGGGGGGGGGGGGGGGGGGGGG
@EGRNA4_468
TGGGGAATTTTGGACAATGGACGGAAGTCTGATCCAGCGACGCCGCGTGAAGGAAGAAGTCCTTCGGGATGTAAACTTCTGAACTTATCGAATAAAGACAACTGGGGACAGTTGGATGAAGGTAGATAAAGGAAAGCCCCGGCTAACTACGTGCCAGCAGCCGCGGTAAGACGTAGGGGGCGAGCGTTGCCCGGAATTACTGGGCGTAAAGGGGGCGTAGGCGGTCAAATAAGTCAGATGTGAAATACTACTGCTCAACGGTAGAAATGCGTTTGAAACTGTAAGACTTGAGGGTACCAAAGGTAGACGGAATTACCTGAGTAGGGGTGAAATCCGTAGATACAGGTAAGAACGCCAGTGGGGAAGCCGGTCTACTGGGGTAACCCTGACGCTGAGGCCCGAAAGCTAGGGGAGCGAACCGG
+
GGGGGGGGGGGGGGGGGGGGGGGGGGGGGGGGGGGGGGGGGGGGGGGGGGGGGGGGGGGGGGGGGGGGGGGGGGGGGGGGGGGGGGGGGGGGGGGGGGGGGGGGGGGGGGGGGGGGGGGGGGGGGGGGGGG,@FGGGGGGGGGGGGGGGGGGGGGGGGGGGGGGGGGGGGGGGGGGGGGGGGGGGGGGGGGGGGGACGFGGGGGGGGGGGGGGGGGGGGGGGGGGGFG=EFFGGGFGGFGFGFFFFGFFFFFFFFFGGGGFDGGFGFGGGGGGGGFCGEEFAGGGGGGFGGGGGFD@7GFGGFFGGGGGGGEDGGGGFGEGFGGGGGGFFGGEEFGFGFFFGFGGGFGGGGGFGF<ECCGGGGGGECDGGGGGGGGGGGGGGGGGGGGGGGGGGGGFFEGGGGGGGGGGGGGGGGGGGGGGG
@EGRNA4_469
TGGGGAATATTGCACAATGGGCGAAAGCCTGATGCAGCAACGCCGCGTGAGCGATGAAGGCCTTCGGGTCGTAAAGCTCTGTCCTCAAGGAAGATAATGACGGTACTTGAGGAGGAAGCCCCGGCTAACTACGTGCCAGCAGCCGCGGTAATACGTAGGGGGCTAGCGTTATCCGGAATTACTGGGCGTAAAGGGTGCGTAGGTGGTTTTTTAAGTCAGAAGTGAAAGGCTACGGCTCAACCGTAGTAAGCTTTTGAAACTAGAGAACTTGAGTGCAGGAGAGGAGAGTAGAATTCCTAGTGTAGCGGTGAAATGCGTAGATATTAGGAGGAATACCAGTAGCGAAGGCGGCTCTCTGGACTGTAACTGACACTGAGGCACGAAAGCGTGGGGAGCAAACAGG
+
GGGGGGGGGGGGGGGGGGGGGGGGGGGGGGGGGGGGGGGGGGGGGGGGGGGGGGGGGGGGGGGGGGGGGGGGGGGGGFGGGGGGGGGGGGGGGGGGGGGGGGGGGGGGGGGGGGGGGGGGGGGGGGGGGGGGGGGGGGGGDGGGGGGGEGGGGGGFGGEEGGEGGGGGGGGGGGGGGGGGGGGGGGGGGGGGGGGGGGGE@DFCFG>EFFGFGFFGFGFFEB8FFGFGFFFFGFGGGEGGGGGGGGFFFGFGGGGGGGGFCGFGGCCGGGGGGGGGDGGGGGE8DFGGGGFGFGFDGGFGGGGEGGGGGGFGGGGGGGGGGGGGGFGGDGGGGGGGGGGGGGGGEGGGGGGGGGCGGGGGGGGGGGGGGGGGGGGGGGGGGGGGGGGGFC8GGGGGGGGGGGG
@EGRNA4_470
TGGGGAATATTGCACAATGGGGGAAACCCTGATGCAGCCATGCCGCGTGTGTGAAGAAGGCCTTCGGGTTGTAAAGCACTTTCAGCGAGGAGGAAAGGTTAGTAGTTAATACCTGCTAGCTGTGACGTTACTCGCAGAAGAAGCACCGGCTAACTCCGTGCCAGCAGCCGCGGTAATACGGAGGGTGCGAGCGTTAATCGGAATTACTGGGCGTAAAGCGTGCGCAGGCGGTTTGTTAAGCGAGATGTGAAAGCCCCGGGCTCAACCTGGGAACCGCATTTCGAACTGGCAAACTAGAGTCTTGTAGAGGGGGGTAGAATTCCAGGTGTAGCGGTGAAATGCGTAGAGATCTGGAGGAATACCGGTGGCGAAGGCGGCCCCCTGGACAAAGACTGACGCTCAGGCACGAAAGCGTGGGGAGCAAACAGG
+
GGGGGGGGGGGGGGGGGGGGGGGGGGGGGGGGGGGGGGGGGGGGGGGGGGGGGGGGGGGGGGGGGGGGGGGGGGGGGGGGGGGGGGGGGGGGGGGGGGGGGGGGGGGGGGGGGGGGGGGGGGGGGGGGGGGGGGGGGGGGGGGGGGGGGGGGGGGGGGGGGGGGGGGGGGGGGGGGGGGGGGGGGGGGGCGDGGGEFGGGGGEFGFGGGGGGFGFDGGGFFGGFFFGFFFFGGFFF@FFFFFFFFFFFFFFFFGFDGFGFFFFGGGGGGGGGEEFFFGGGFCGGGGGGGGGGGGGGGGGFDGGGGGGGGGGGGGGGGGGFGGGGGGGGGGGGGGGGGGGGGGGGGGGGGGGGGGGGGGGGGGGGGGGGGGGGGGGGGGGEGGGGGGGGGGGGGGGGGGGGGGGGGGGGGGGGGGGGGGGGGGGGGGGGG
@EGRNA4_471
TGGGGAATATTGCACAATGGAGGAAACTCTGATGCAGCGACGCCGCGTGAGCGATGAAGGTTTTCGGATCGTAAAGCTCTGTCCTAAGGGAAGATAATGACGGTACCTTAGGAGGAAGCCCCGGCTAACTACGTGCCAGCAGCCGCGGTAATACGTAGGGGGCGAGCGTTGTCCGGAATTATTGGGCGTAAAGGGTGCGTAGGCGGCCTTGTAAGTCAGATGTGAAAGATCACGGCTTAACTGTGGTAAGCATTTGAAACTGCAGGGCTTGAGTACAGGAGAGGAGAGTGGAATTCCTAGTGTAGCGGTGAAATGCGTAGATATTAGGAGGAATACCAGTGGCGAAGGCGACTCTCTGGACTGTAACTGACGCTGAGGCACGAAAGCGTGGGGAGCAAACAGG
+
GGGGGGGGGGGGGGGGGGGGGGGGGGGGGGGGFGGGGGGGGGGGGGGGGGGGGGGGGGGGGGGGGGGGGGGGGGGGGGGGGGGGGGGGGGGGGGGGGGGGGGGGGGGGGGGGGGGGGGGGGGGGGGGGGGGGGGGGGGGGGGGGGGGGGGGGGGGGGGGGGGGGGGGGGGGGGGGGD>CFGGGFGGGGGGGGGDGGGGGGGGGGGGGGEFFGGGFFGGFGGGCFFFGGFGFFFGFGFFFFFFGGGFFGGFGGGGGGGGGGFGGGGFFCFGGGFFGGGGGGGFGGGGGGGGGGGGGGGFGGGGGCGGGGGGGGGGGGGGGGGGGGFGGGGGGGGGGGGGGGGGGGGGGGGGGGGGGGGGGGGGGGGGGGGGGGGGGGGGGGGGGGGGGGGGGGGGGGGGGGGGG
@EGRNA4_472
TGGGGAATATTGCACAATGGAGGAAACTCTGATGCAGCGACGCCGCGTGAGCGATGAAGGTTTTCGGATCGTAAAGCTCTGTCCTAAGGGAAGATAATGACGGTACCTTAGGAGGAAGCCCCGGCTAACTACGTGCCAGCAGCCGCGGTAATACGTAGGGGGCGAGCGTTGTCCGGAATTATTGGGCGTAAAGCGTGCGCAGGCGGTTTGTTAAGCGAGATGTGAAAGCCCCGGGCTCAACCTGGGAACCGCATTTCGAACTGGCAAACTAGAGTCTTGTAGAGGGGGGTAGAATTCCAGGTGTAGCGGTGAAATGCGTAGAGATCTGGAGGAATACCGGTGGCGAAGGCGGCCCCCTGAACAAAGACTGACGCTCAGGCACGAAAGCGTGGGGAGCAAACAGG
+
GGGGGGGGGGGGGGGGGGGFCGGDGGGFGGGGGGGGCEGGGGGGGGGGGGGGGGGGGGFFGGGGGGGGGGGGGFGGGGGGGGGGGGGGGGGGGGGGGGGGGGGGGGGGGGGGGGGGGGGGGGGGGGGGGGGGGGGGGGGGGGGGGGGGGGG#GGG##99<FEGGGEGDC:EG#GGGGGGGGGGGFGGGEFFFGFG>EGGGGGGGGGGGDGGGGGGGGGGFFGGFGCFGDFGG?DFDGFGGGGGGFFFFGFF>DFGGGGGGFGGFFGGFCGGGFFCGFFE0)FGGGGGGGGGGGGGGGGGGGGEDGGGGGGGGGGGGGGGFEC6:CGGGGGGGGGGGGGGF@CGGGGGGGGGEDFB9F@C,F<GGGGGDGGGGGGGGGGGEGGGGGGEFFECEGGFGEGGGGGGG
@EGRNA4_473
TGGGGAATTTTGGACAATGGACGGAAGTCTGATCCAGCGACGCCGCGCGAAGGAAGAAGTCCTTCGGGATGTAAACTTCTGAACTTATCGAATAAAGACAACTGGGGACAGTTGGATGAAGGTAGACAAAGAAAAGCCCCGGCTAACTACGTGCCAGCAGCCGCGATAAGACGTAGGGGGCGAGCGTTGCCCGGAATTACTGGGCGTAAAGGGGGCGTAGGCGGTCAAATAAGTCAGATGTGAAATACTACTGCTCAACGGTAGAAATGCGTTTGAAACTGTAAGACTTGAGGGTACCAAAGGTGGACGGAATTACCTGAGTAGGGGTGAAATCCGTAGATACAGGTAAGAACGCCAGTGGGGAAGCCGATCTACTGGGGTAACCCTGACGCTGAGGCCCGAAAGCTAGGGGAGCGAACCGG
+
[truncated: 60,431,650 more chars]
