# Supplementary material for: Assessment of seawater bacterial infection in rabbit tibia by Illumina MiSeq sequencing and bacterial culture
Source: J Orthop Surg Res. 2021 Jul 21;16:463. doi: 10.1186/s13018-021-02553-9 (PMC8293552; doi:10.1186/s13018-021-02553-9)
Supplement: Supplementary file 5 — Additional file 5. [file 13018_2021_2553_MOESM5_ESM.fq]

@EGRNA5_1
TGGGGAATATTGCGCAATGGGGGAAACCCTGACGCAGCAACGCCGCGTGAGTGATGAAGGCCTTAGGGTTGTAAAGCTCTGTTATCTGGGACGATAATGACGGTACCAGAGGAGGAAGCCACGGCTAACTACGTGCCAGCAGCCGCGGTAATACGTAGGTGGCGAGCGTTGTCCGGATTTACTGGGCGTAAAGGGTGCGTAGGCGGATGCTTAAGTGAGATGTGAAATACCTAGGCTTAACTTAGGGGCTGCATTTCAAACTGGGCATCTAGAGTACAGGGGAGGGAAACGGAATTCCTAGTGTAGCGGTGAAATGCGTAGAGATTAGGAAGAACACCAGTGGCGAAGGCGGTTTCCTGGACTGTAACTGACGCTGAGGCACGAAAGCGTGGGTAGCAAACAGG
+
CFGGG7FFCFGGGGDGE>FFFGGDGGGGGGGFGEGGGGFGFGGEGGGGGFGFGDGGB9FGGFFGGGFCFDGGGGGGCGGGGGFGGGFFDFGGGGDGDGGGGGGEE:FGFGGGGGCFGGGGAE@FFGE<CFCDEFFGGFGGCFCCFCCGGEE#FGGCGGGGGGGG#GGGGGGEFFGDGEGCCG7EFE;C8:5;<CEGEGEGGGGGEGGFAC5>FGG>F=>7FGFFFCFFGCFDBGFF9CBGGE:E9@FGGFGGFAFCGFFFCF9@9CFC9DDE8GFACD>@+FF9=D@44==9,,,5DFF9FCEF7FDGGGGFF7GGGFE<?,?F<<EFFCFF=<FCGDGFCB,@ABEEGGFFFEFFGFFDFFEEFGGGGEGGFC,GCFF<GGFC@GFCC<FDGFGFGCFCGGGG
@EGRNA5_2
TGGGGAATATTGCACAATGGGCGCAAGCCTGATGCAGCCATGCCGCGTGTATGAAGAAGGCCTTCGGGTTGTAAAGTACTTTCAGCGGGGAGGAAGGTGTTGTGGTTAATAACCACAGCAATTGACGTTACCCGCAGAAGAAGCACCGGCTAACTCCGTGCCAGCAGCCGCGGTAATACGGAGGGTGCAAGCGTTAATCGGAATTACTGGGCGTAAAGCGCACGCAGGCGGTCTGTCAAGTCGGATGTGAAATCCCCGGGCTCAACCTGGGAACTGCATTCGAAACTGGCAGGCTAGAGTCTTGTAGAGGGGGGTAGAATTCCAGGTGTAGCGGTGAAATGCGTAGAGATCTGGAGGAATACCGGTGGCGAAGGCGGCCCCCTGGACAAAGACTGACGCTCAGGTGCGAAAGCGTGGGGAGCAAACAGG
+
FFGGGGGGGGGGGGGGGGGGGGGGGGGGGGGGGGGGGGGGGGGGGGGGGEEFGGGGFGGF<FFG?FGGEEGGGGGGGGGGGGGGGGGGGG7FGGGGGGGECGFGGFGFFCDGFCFFGFGGGGGGGGGEGGEECGGGGGGFGGGGGGGGGGEEEGCFFFGGCFGGGGGGGGGGFEEGGGGFGEGEECCCFGFGGGGGG9FFEGEEFFGGGGGCD=FGGGDDGGGGCCGGGGFGGFFFFGFGFFFFFFGGG=GGGGGFCDGGGGFC8GGFGGFGGGGGFCFF?D7FDCDGGGFFGGFFFDGGGGGGGGGGEDGGGGF9DFCFGGF8GFGGGGGGGGGGGGCGGGGGGGGF?GFGGGGGGGGGGGGGGGGGGGGGGGGGGGGGGGGGGGGGGGGFGGGGGGGGGGGGGGGGFEGGGGGGGGGGGGGGGGGGG
@EGRNA5_3
TGGGGAATATTGCACAATGGGCGCAAGCCTGATGCAGCCATGCCGCGTGTGTGAAGAAGGCCTTCGGGTTGTAAAGCACTTTCAGTCGTGAGGAAGGTAGTGTAGTTAATAGCTGCATTATTTGACGTTAGCGACAGAAGAAGCACCGGCTAACTCCGTGCCAGCAGCCGCGGTAATACGGAGGGTGCGAGCGTTAATCGGAATTACTGGGCGTAAAGCGCATGCAGGTGGGTTGTTAAGTCAGATGTGAAAGCCCGGGGCTCAACCTCGGAATTGCATTTGAAACTGGCAGACTAGAGTACTGTAGAGGGGGGTAGAATTTCAGGTGTAGCGGTGAAATGCGTAGAGATCTGAAGGAATACCGGTGGCGAAGGCGGCCCCCTGGACAGATACTGACACTCAGATGCGAAAGCGTGGGGAGCAAACAGG
+
FFFFGEGGFFGGGGFGGAFFGGGGGGGGGGGGFGGGGGGGGGGG@:ECFGGFGGFGCEFGGGGGGGGGGGGGGGGGFGGGGGGGGEGFB@AFGGGGGFFGDGDFGGGGGDDGG,EFGG9FFGGGFFEFFGGFGGGGGGEGGGGCFGGDGGGEFFGGFCGGGCGF>FGGFGGGGGGG#DGGGD#GG##EEGCGGG=#C?:;CG8E6#CECFCFD#9D7#FDGGGGGGGG##F#;77@@G6CFA6FFCFBGFFC8@FF=*ECF6FFFF:CCD7A7CC@,7CGE;@,4@,,FE9FFGFFDCGFCCGFGGC=CC@@,GGEFB;F<FDB8@CCC:C+FF?,,@@+BD95,,ADFBEAFFCEDFFF>F:DGGGGGDFF>7CCFEDFFFF<FFFCCDFFA<FGFGGFFD:GGECFGGFEGEGGFGGGGFFFCFAGG
@EGRNA5_4
TGGGGAATATTGCGCAATGGGGGAAACCCTGACGCAGCAACGCCGCGTGGGTGATGAAGGTTTTCGGATCGTAAAACCCTGTTTTCTGGGACGATAATGACGGTACCAGATGAGGAAGCCACGGCTAACTACGTGCCAGCAGCTGCGGTAATACGTAGGTGGCAAACGTTGTCCGGATTTACTGGGCGTAAAGGGTGCGTAGGTGGACGCTTAAGTCAGATGTGAAATACCCGAGCTTAACTTGGGAGTTGCATTTGAAACTGGGCGTCTAGAGTACAGGAGAGGAAAGCGGAATTCCTAGTGTAGCGGTGAAATGCGTAGAGATTAGGAAGAACACCAGTGGCGAAGGCGACTTTCTGGACTGTAACTGACACTGAGATACGAAAGCGTGGGTAGCAAACAGG
+
EGGGDGEGGGGGECGGGGGGGGGEGGGGG8CFGGCFEEDDCBFEGGG=>CG:FG<EFGGGGFGDCFGEG==FGGCABFGFDFBED<FFGDFFGGGDDAFFDCEEFGGGGGCABEEFFFCA<FEGFECEGGGGDFFGGCGGGGFF<,<C=:ECEFE>FFGEGD8CFE=#=EG8BGCG??C:F?FEFF8?FAAEFGGGFEE@CEGCEGGGCGGFFFCA8+ACFFCCDGGC@GEE@BGGGGFFGG#FFFGFAEB=:BDFGFGFGGGGEGGCAD@,FGGGDA@@,FGGGGGGGFEFFGFFEFDFFGEGGGGGGGGGGGF7FEEF9FGGGGCGFCGFCGFDGFCF@CEDGGGGGFCFFCGGGECGFGFGGGFEGGGGFFE@<GFGECFGGGGGGFGGGGGGGFGGFEFF
@EGRNA5_5
TGGGGAATATTGCACAATGGGCGAAAGCCTGATGCAGCAACGCCGCGTGAACGATGAAGGTCTTCGGATCGTAAAGTTCTGCCGCAGGGGAAGATAATGACGGTACCCTGTGAGGAAGCACCGGCTAACTACGTGCCAGCAGCCGCGGTAATACGTAGGGTGCTAGCGTTATCCGGATTTACTGGGCGTAAAGGGTGCGTAGGTGGTCTTTCAAGTCGGTGGTTAAAGGCTACGGCTCAACCGTATTAAGCCGCCGAAACTGGAAGACTTGAGTGCAGGAGAGGAAAGTGGGATTCTCAGTGTAGCGGTGAAATGCGTAGATATTGGGGAGAACACCAGTAGCGAAGGCGGCTTTCTGGACTGTAACTGACACTGAGGCACGAAAGCGTGGGTAGCAAACAGG
+
GGGGGGGGGGGGGGGGGGGGGGGGGGGGGGGGGGGGGGGGGGGGGGGGGGGGGGGGGGGGGGGGGGGGGGGGGGGGGGGGGGGGGGGGGGGGGGGGGGGGGGGGGGGGGGGGGGGGGGGGGGGGGGGGGGGGGGGGGGGGGGGGGGGGGGGGGGGGGGGGGGGGFGG#GG#GGGGGGGGG#GG#GGGGG#GG#GGG#GGEGGGF#GGGGGGGGGGFGGFGGGGGGGFGCGGGFFFFFGFFFFFFFFFFFFFFFFFF#FFFF#FAEFFF,@,,6,3,83>,FE8GEFD=88A,F;F?,,5AA++4>+<FE,<FC4+4,5,FFA4:A+,,,A,:F?<GGGGGGGGGGGGGGGGGGGGGGGGGGGGGGFGGGGGGGGGGGGGGGGGGGGGGGGGGGGGGGGGGGGG
@EGRNA5_6
TGGGGAATATTGCGCAATGGGGGAAACCCTGACGCAGCAACGCCGCGTGGGTGATGAAGGTTTTCGGATCGTAAAACCCTGTTTTCTGGGACGATAATGACGGTACCAGATGAGGAAGCCACGGCTAACTACGTGCCAGCAGCCGCGGTAATACGTAGGTGGCAAGCGTTGTCCGGATTTATTGGGCGTAAAGGGTGCGTAGGCGGCCTTTTAAGTCAGATGTGAAAGATCACGGCTCAACCGTGGTAAGCATTTGAAACTGAAAGGCTTGAGTTAAGGAGAGGAAAGTGGAATTCCTAGTGTAGCGGTGAAATGCGTAGATATTAGGAGGAATACCAGTGGCGAAGGCGACTTTCTGGACTTATACTGACGCTGAGGCACGAAAGCGTGGGGAGCGAACAGG
+
GGGGGGGGGGGGGGGGGGGGGGGGGGGGGGGGGGGGGGGGGGGGGGGGGGGFGGGGGGGGGGGGGGGGGGGGGGGGGGGGGGGGGGGGGGGGGGGGGGGGGGGGGGGGGGGGGGGGGGGGGGGGGGGGGGGGGGGGGGGGGGGGGGGGGCFGGFGFGGGGGGGGGGGGFFFFGGGGGGGFFGGGGFGGFGGGGGGCGGGGGGGGGGGGGCFGGGGGFGGGGGGGGGGGGCGGGGGGGGGGGGGDGGGGGGGGGGGGGGGGFGGFGGGGGGGGGGGGGGGGGGGGGGGGGGGGGGGGGGGGGGGGGGGGGGGGGGGGGGGGGGGGGGGGGGGGGGGGGGGGGGGGGGGGGGGGGGGGGGGGGGGGGGGGGGGGGGGGGGGGGGFGGGGGGGGGGGGGGGGGGGG
@EGRNA5_7
TGGGGAATATTGCGCAATGGGGGAAACCCTGACGCAGCAACGTCGCGTGAGTGATGAAGGTTTTCGGATCGTAAAACTCTGTTATTTGGGACGATAATGACGGTACCAAATGAGGAAGCCACGGCTAACTACGTGCCAGCAGCCGCGGTAATACGTAGGTGGCGAACGTTGTCCGGATTTACTGGGCGTAAAGGGTGCGTAGGTGGACGCTTAAGTCAGATGTGAAATACCCGAGCTTAACTTGGGAGTTGCATTTGAAACTGGGCGTCTAGAGTACAGGAGAGGAAAGCGGAATTCCTAGTGTAGCGGTGAAATGCGTAGAGATTAGGAAGAACACCAGTAGCGAAGGCGGTTTCCTGGACTGTAACTGACGCTGAGGCACGAAAGCGTGGGTAGCAAACAGG
+
GGGGGGGGGGGGGGGGGGGGGGGGGGGGGGGGGGGGGGGGGGGGGGGGGGGGGGGGGGGG8FGGGGGGGGGGGGGGGGGGGGGGGGGGGGGGGGGGGGGGGGGGGGGGGGGGGGGGGGGGGGGGGGGGGGGGGGGGGGGGGGGGGGGGEGGGGGGGGGGGGGGGGGGGGGFGGGGGGGGGGGFGGGGGGGGGGGGGGFGGGGGGGGGGGGGGGGGGGGGGGGGGGGGGGGGGGFGGGGGGGGGGGGGGGGGFGGGGGGGGGGGGGGGGGGGGGGGGGGGGFGGGGGGGGGGGGGGGGGGGGGGGGGFFGGGDGDDGGGGGGGGGGGGGGGFGGGGGGGGGGGGGGGGGGGF@FGGGGGGGGGGGGGGGGGGGGGGGGGGGGGGGGGGGGGGGGGGGGGGGGGGG
@EGRNA5_8
TGGGGAATATTGCACAATGGGCGAAAGCCTGATGCAGCAACGCCGCGTGAGTGATGAAGGTCTTCGGATCGTAAAACTCTGTCATTAGGGACGATAATGACGGTACCTAATGAGGAAGCCACGGCTAACTACGTGCCAGCAGCCGCGGTAATACGTAGGTGGCAAGCGTTGTCCGGATTTACTGGGCGTAAAGAGTATGTAGGTGGGCATTTAAGTCAGATGTGAAATTCCCGGGCTTAACTTGGGAGCTGCATTTGATACTGGGTGTCTAGAGTGCAGGAGAGGAGAGTGGAATTCCTAGTGTAGCGGTGAAATGCGTAGAGATTAGGAAGAACACCAGTGGCGAAGGCGACTCTCTGGACTGTAACTGACGCTGAGGCTCGAAAGCGTGGGGAGCAAACAGG
+
GGGGGGGGGGGGGGGGGGGGGGGGGGGGGGGGGGGGGGGGGGGGGGGGGGGGGGGGGGGGGGGGGGGGGGGGGGGGGGGGGGGGGGGGGGGGGGGGGGGGGGGGGGGGGGGGGGGGGGGGGGGGGGGGCGGGGGGGGGGGGGGGGGGGGGGGGGGGGGGGGGGGGGGGGGGGGGGGGGGGFGFGGGGGGGGGFFFFGFFEFGGGGGGGGGGGGGGGGGGGGGGGGGGGGGGGGGFGGGGGGFFGGGFGGGGGGGGGGGGGGGGGGGGGGGGGGGGGGGGGGGGGGGGGGGGGGFFGGGGGGGGGGGGGGGGGGGGGGGGGGGGGGGGGGGGGGGGGGFGGGGGGGGGGGGGGGGGGGGGGGGGGGGGGGGGGGGGGGGGGGGGGGGGGGGGGGGGGGGGGGGGG
@EGRNA5_9
TGGGGAATATTGCACAATGGGCGAAAGCCTGATGCAGCAACGCCGCGTGAACGATGAAGGTCTTCGGATCGTAAAGTTCTGTCGCAGGGGAAGATAATGACGGTACCCTGTGAGGAAGCACCGGCTAACTACGTGCCAGCAGCCGCGGTAATACGTAGGGTGCTAGCGTTATCCGGATTTACTGGGCGTAAAGGGTGCGTAGGTGGTCTTTCAAGTCGGTGGTTAAAGGCTACGGCTCAACCGTAGTAAGCCGCCGAAACTGGAAGACTTGAGTGCAGGAGAGGAAAGTGGAATTCTCAGTGTAGCGGTGAAATGCGTAGATATTGAGAAGAACACCAGTAGCGAAGGCGGCTTTCTGGACTGTAACTGACACTGAGGCACGAAAGCGTGGGTAGCAAACAGG
+
CFGGDGGGGGGDFGGGGFGGFFEEEEFF<FFFGGGGGGGDGFGCGDEGGGGGGGFGFE?FGGGGGGGCGGEF8<FFGGGGGEFFFGGCFCF@FGGGGFFFCFGGGD9F,:DCFFCFFFGC:FGGGGGGGEGG<FC@?FGGF>FGGD<CCG7FFGGCCFFF@EG9#FFEEGGFGGGC#55<C@FGFFGG?A@FC:C#>CG#8?GEFGEFC;CDF7C0?>FFGGF=FFDFCC<DF@C@7EFD.:@9D#CECCFFEEEFF9GFGFD;=GGFD@8=GF8D=GFEFAAGD99GDEF4,,,EFF9CGGCEGFEGDFFEEFF@D<CF=?9FFEAEB9GF?DGFGGEEGGEF@7F:@GGFE@FCEC@C9,E6@EEE@C9@C@FAFFDC:E<@@@@EFFFAFFFAFCFEFCF
@EGRNA5_10
TGGGGAATATTGCGCAATGGGGGAAACCCTGACGCAGCAACGCCGCGTGAGTGATGAAGGCCTTAGGGTTGTAAAGCTCTGTTATCTGGGACGATAATGACGGTACCAGAGGAGGAAGCCACGGCTAACTACGTGCCAGCAGCCGCGGTAATACGTAGGTGGCGAGCGTTGTCCGGATTTATTGGGCGTAAAGGGTGCGTAGGCGGATGTTTAAGTGAGATGTGAAATACCCGAGCTCAACTTGGGTGCTGCATTTCAAACTGGGCATCTAGAGTGCAGGAGAGGAAAGCGGAATTCCTAGTGTAGCGGTGAAATGCGTAGAGATTAGGAGGAATACCAGTGGCGAAGGCGACTTTCTGGACTTATACTGACGCTGAGGCACGAAAGCGTGGGGAGCGAACAGG
+
GGGGGGGGGGGGGGGGGGGGGGGGGGGGGGGGGGGGGGGGGGGGGGGGGGGGGGGGGGGGGGGFGGGGGGGGGGGGGGGGGGGGGGGGGGGGGGGGGGGGGGGGGGGGGGGGGGGGGGGGGGGGGGGGGGGGGGGGGGGGGGGGGGGGGGGGGGGGGGGGGGGGGGGGGGGGGGGGGGGGGGGGGGFGFGGGGGGGGGGGGGGGGGFGGGGGGFGGGGGGGGGGGGGGGGGGGGGGGGGGGGGGGGGGGGGGGGGGGGGGGGGGGGGGGGGGGGGGGGGGGGGGGGGGGGGGGGGGGGGGGGGGGGGGGGGGGGGGGGGGGGGGGGGGGGGGGGGGGGGGGGGGGGGGGGGGGGGGGGGGGGGGGGGGGGGGGGGGGGGGGGGGGGGGGGGGGGGGGGGGGGGG
@EGRNA5_11
TGGGGAATATTGCGCAATGGGGGAAACCCTGACGCAGCAACGTCGCGTGAGTGATGAAGGTTTTCGGATCGTAAAACTCTGTTATTTGGGACGATAATGACGGTACCAAATGAGGAAGCCACGGCTAACTACGTGCCAGCAGCCGCGGTAATACGTAGGTGGCAAACGTTGTCCGGATTTACTGGGCGTAAAGGGTGCGTAGGTGGACGCTTAAGTCAGATGTGAAATACCCGAGCTTAACTTGGGAGTTGCATTTGAAACTGGGCGTCTAGAGTACAGGAGAGGAAAGCGGAATTCCTAGTGTAGCGGTGAAATGCGTAGAGATTAGGAAGAACACCAGTAGCGAAGGCGGCTTTCTGGACTGTAACTGACACTGAGGCACGAAAGCGTGGGGAGCAAACAGG
+
FGGGGGGGGGGGGGGGGGGGGGGGGGGGGGGGGGGGGGGGGGGGGGGGGGGFGGGGGGGGGGGGGGGGGGGGGGGGGGGGGGGGGGGGGGGGGGGGGGGGGGGGGGGGGGGGGGGGGGGGGGGGGGGGGGGGGGGGGGGGGGGGGGGGGGGGGGGFGGGGGGGGGGGGGGGGGGGGGGGGGGGGGGGGGGGGGGGGGGGGGGGGGGGGGGGGGGGGGGGGGGGFGGGGGGGGGGGGGGGGGGGGGGGGGGGFGGGGGGGGGGGFGGGGGGGGGGGGGGGGGGGGGGGGGGGGGGGGGGGGGGGGGGGGGGGGGGGGGGGGGGGGGGGGGGGGGGGGGGGGGGGGGGGGGGGGGGGGGGGGGGGGGGGGGGGGGGGGGGGGGGGGGGGGGGGGGGGGGGGGGGGG
@EGRNA5_12
TGGGGAATATTGCACAATGGGGGAAACCCTGATGCAGCCATGCCGCGTGTGTGAAGAAGGCCTTCGGGTTGTAAAGCACTTTCAGCGAGGAGGAAAGGTTAGTAGTTAATACCTGCTAGCTGTGACGTTACTCGCAGAAGAAGCACCGGCTAACTCCGTGCCAGCAGCCGCGGTAATACGGAGGGTGCGAGCGTTAATCGGAATTACTGGGCGTAAAGCGTGCGCAGGCGGTTTGTTAAGCGAGATGTGAAAGCCCCGGGCTCAACCTGGGTGCTGCATTCCAAACTGGTTATCTAGAGTGCAGGAGAGGAGAGTGGAATTCCTAGTGTAGCGGTGAAATGCGTAGAGATTAGGAAGAACACCAGTGGCGAAGGCGACTCTCTGGACTGTAACTGACGCTGAGGCTCGAAAGCGTGGGGAGCAAACAGG
+
FGGGGGGGGGGGGGGGGGGGGGGGGGGGGGGGGGGGGGGGGGGGGGGGGGGGGGGGGGGGGGGGGGGGGGGGGGGGGGGGGGGGGGGGGGGGGGGGGGGFGGGGGGGGGGGGGGGGFGGGFGGGGGGGGGGGGGGGGGGGGGGGGGGDGGGGGGGGGGGGGGGGGGGGGGGGGGGGFGGGGGGGGGGDGGGGGGEGGGGGGGGGGGGGGGGGGGGGGGGGGGGGGGGGGGF7BFFFFGFGFFFF#FFFFFFEFFGGEFGGGFGGFDGFC>D6C7FECGGGGGGGGFFFFGE>A;GEFFGGGGGGGFGGGGGGFFFGGFFFEGGGGGGGGGDDGGGGGGGGGFFGGGGGGGGGGGFCGGEFGGGF@7GGGGGGGGGGGGGGGGGGGGGGGGGGGGGGGGGGGEGGGGGGGGGGGGGGGGGGGGGGGGGGG
@EGRNA5_13
TGGGGAATATTGCGCAATGGGGGAAACCCTGACGCAGCAACGCCGCGTGGGTGATGAAGGTCTTCGGATTGTAAAGCCCTGTTTTCTGGGACGATAATGACGGTACCAGAGGAGGAAGCCACGGCTAACTACGTGCCAGCAGCCGCGGTAATACGTAGGTGGCGAGCGTTGTCCGGATTTACTGGGCGTAAAGGGTGCGTAGGCGGATGTTTAAGTGGGATGTGAAATCCCCGGGCTTAACCTGGGGGCTGCATTCCAAACTGGATATCTAGAGTGCAGGAGAGGAAAGCGGAATTCCTAGTGTAGCGGTGAAATGCGTAGATATTAGGAGGAATACCAGTGGCGAAGGCGACTTTCTGGACTTATACTGACGCTGAGGCACGAAAGCGTGGGGAGCGAACAGG
+
GGGGGCEFGGGGGGGGGGGGGGGGGGGGGGGGGGGGGGGGGGGGGGGGGGGGGGGGGGGGGGGGGGGGGGGGGGGGGGGGGGGGGGGGGGGGGGGGGGGGGGGGGGGGGGGGGGGGGGGGGGGGGGGGGGGGGGGGGGGGGGGGGGGGGGGGGGGCGGGFGGGGGGGGGGGGGGGGEGGGGGGGGGGGFFGGGGGGGGGFFGGGGGGGGGGFFGGG7DGFFGGGGGGGGGGGGGFFGGGGGGGGGGFGGGGGGGGGGGGGGGGGGGGGGGGGGGGGGGGGGGGGGGGGGGGGGGGGGGGGGGGGGGGGGGGGGGGGGGGGGGGGGGGFGEGGGGGGGGGGGGGGGGGGGGGGGGGGGGGGGGGGGGFGGGGGGGGGGGGGGGGGGGGGGGGGGGGGGGGGGGGG
@EGRNA5_14
TGGGGAATATTGCGCAATGGGGGAAACCCTGACGCAGCAACGCCGCGTGAGTGATGAAGGCCTTAGGGTTGTAAAGCTCTGTTATCTGGGACGATAATGACGGTACCAGAGGAGGAAGCCACGGCTAACTACGTGCCAGCAGCCGCGGTAATACGTAGGTGGCGAGCGTTGTCCGGATTTACTGGGCGTAAAGGGTGCGTAGGCGGATGTTTAAGTGGGATGTGAAATCCCCGGGCTTAACCTGGGGGCTGCATTCCAAACTGGATATCTAGAGTGCAGGAGAGGAAGGCGGAATACCTAGTGTAGCGGTGAAATGCGTAGAGATTAGGAAGAACACCAGTGGCGAAGGCGGCTTTCTGGACTGTAACTGACGCTGAGGCACGAAAGCGTGGGTAGCAAACAGG
+
FGGGGGGG@EG<FFEGGGGGGGGC@F@FGFGGGGCFGGGGGGGEGGGGGGG,CF?FG9FGDGGE?FGGGGGGGGGGCGEG9FGGFFCFGGG<FGEEDFFGGDGGG:,@F<FFGG7F,:ACB@@F7><33;FEFDFF@FFGCBFCFGDFC8EFF?>??F@<BCFGFB9?#>9?<FCD>29<>?BEED>FFF;;F>CGGFF@FDF>FGGGFF#FFFF;?6A>FGGGF3<DC?<F::GGFCFGFB7@>@>FDCEDA@=98E9GDDADE-AADD9GFFF8?FD>GGE8GEB+GGGGFEC,,E=,AGGGGGGGGGGFGCE@D,GGFE9DE9F9DGGGGGGGGFC7CBGGGEGGDF<FGFC,FE,FEE<CCFCGDGGGGFFGFFFFGGGGGEGGGGGGF<GGFAGGGGGG
@EGRNA5_15
TGGGGAATATTGCGCAATGGGGGAAACCCTGACGCAGCAACGCCGCGTGAGTGATGAAGGCCTTAGGGTTGTAAAGCTCTGTTATCTGGGACGATAATGACGGTACCAGAGGAGGAAGCCACGGCTAACTACGTGCCAGCAGCCGCGGTAATACGTAGGTGGCAAGCGTTGTCCGGATTTACTGGGCGTAAGGAGTATGTAGGTGGGCATTTAAGTCAGATGTGAAATTCCCGGGCTTAACCTGGGAGCTGCATTTGATACTGGGTGTCTAGAGTGCAGGAGAGGAAAGTGGAATTCCTAGTGTAGCGGTGAAATGCGTAGAGATTAGGAAGAACACCAGTGGCGAAGGCGACTTTCTGGACTGTAACTGACACTGAGATACGAAAGCGTGGGTAGCAAACAGG
+
CCFGGGGGGGGFGGECGFGGGGGFFFGGGFGGGGGGGGDFFGGGGGGGGGG,BF9FFCFGGGDGFFGGFBEGGGGGGGGAFGFDCCCFECGGGGGGEDGGGGGGG@FEFFGGFEGGGGG@FGGGGGGGGFGGGGGFGGGGGGGFGGGGEGGCFFGEFFGEEFGFGFGGGGGGGGGGGEE?GGGGGGGGFGGGGGGFEFCFGGGGGGGGA:FFCGGFFFFFFGGGFFFFGGGGGFGFFCFDGGFCEFFGGGGFACGGGGGGGGEFECGACGGGGGGGGGGGGGGGGGDGGGGGGGGDGFEDGGGGEGGGGGGFFDGGGFGFGFFGGFCGGGGGCFF<GFFGFCGGGGGGGGGF8GGGGGGFFGGGGFGGGGGGFGFFEF8GGGGGGGGGGGGGGGGGFGGGGFGF
@EGRNA5_16
TGGGGAATATTGCGCAATGGGGGAAACCCTGACGCAGCAACGCCGCGTGAGTGATGAAGGTTTTCGGATCGTAAAACTCTGTCATTAGGGACGATAATGACGGTACCTAATGAGGAAGCCACGGCTAACTACGTGCCAGCAGCCGCGGTAATACGTAGGTGGCAAGCGTTGTCCGGATTTACTGGGCGTAAAGAGTATGTAGGTGGGCATTTAAGTCAGATGTGAAATTCCCGGGCTTAACCTGGGAGCTGCATTTGATACTGGGTGTCTAGAGTGCAGGAGAGGAAAGTGGAATTCCTAGTGTAGCGGTGAAATGCGTAGAGATTAGGAAGAACACCAGTGGCGAAGGCGACTTTCTGGACTGTAACTGACACTGAGATACGAAAGCGTGGGTAGCAAACAGG
+
GGGGGGGGFGGGGGGGGGGGGGGGGGGGGGFGGGGGGGGFGGGGGGGGGGGFGGGGGGGGGGGGGGGGGGGGGGGGGGGGGGGGGGGGGGGGGGGGGGGGGGGGGGGGGGGGGGGGGGGGGGGGGGGGGGGGGGGGGGGGGGGGGGGGGGGGGGGGGFGGGGGGGGGGGGGGGGGFFGGGGGFGGGGGGGGGGGGCGGGGGGFFFGGGGGGGGGGFGGFFGGFGGGGGGGGGGFGFEGGGGGEGGFFGFGGGGGGGGGGGGGGGGGGGGGGFGGFGGGGGFGGGGGGGGGGGGGGFGFGGGGGGGGGGGGGGGGGGGGGGGGGGGGGGGGGGGGGGFAGGGGGGGGGGGGGGGGGGGGGGGGGGGGGGGGGGGGGGGGGFGGGGGGGGGGGGGGGGGGGGGGGG
@EGRNA5_17
TGGGGAATATTGCGCAATGGGGGAAACCCTGACGCAGCAACGCCGCGTGAGTGATGAAGGTTTTCGGATCGTAAAACTCTGTCATTAGGGACGATAATGACGGTACCTAATGAGGAAGCCACGGCTAACTACGTGCCAGCAGCCGCGGTAATACGTAGGTGGCAAGCGTTGTCCGGATTTACTGGGCGTAAAGAGTATGTAGGTGGGCATTTAAGTCAGATGTGAAATTCCCGGGCTTAACCTGGGAGCTGCATTTGATACTGGGTGTCTAGAGTGCAGGAGAGGAAAGTGGAATTCCTAGTGTAGCGGTGAAATGCGTAGAGATTAGGAAGAACACCAGTGGCGAAGGCGACTCTCTGGACTGTAACTGACGCTGAGGCTCGAAAGCGTGGGGAGCAAACAGG
+
FGGGGGGGGGGGGGGGGGGGGGGGGGGGGGGGGGGGGGGGGGGGGGGGGGGFGGGGGGGGGGGGGGGGGGGGGGGGGGGGGGGGGGGGGGGGGGGGGGGGGGGGGGGGGGGGGGGGGGGGGGGGGGGGGGGGGGGGGGGGGGGGGGGGGGGGGGGGGGGGGGGGGGGGGGGGGGGGGGGGGGGGGGGGGGGFFGGFGGGGGGGGGGGGGGGGGGGGGGGGGGGGGGGGGGGGGGGGGGGGGGGGGGFGGGGGGGGGGGGGGGGGGGGGGGGGGGDGGGGGGGGGGGGGGGGGGGGGGGGGGGGGGGGGGGGGGGGGGGGGGGGGGGGGGGGGGGGGGGGGGGGGGGGGGGGGGGGGGGGGGGGGGGGGGGGGGGGGGGGGGGGGGGGGGGGGGGGGGGGGGGGG
@EGRNA5_18
TGGGGAATATTGCGCAATGGGGGAAACCCTGACGCAGCAACGCCGCGTGAGCGATGAAGGTCTTCGGATCGTAAAGCTCTGTCTTATGGGACGATAATGACGGTACCATAGGAGGAAGCCACGGCTAACTACGTGCCAGCAGCCGCGGTAATACGTAGGTGGCGAGCGTTGTCCGGAATTACTGGGCGTAAAGGGTGCGTAGGCGGATATTTAAGTCAGATGTGAAATTCCCGAGCTTAACTTGGGAGCTGCATTTGAAACTGGATATCTAGAGTGCAGGAGAGGAAAGCGGAATTCCTAGTGTAGCGGTGAAATGCGTAGAGATTAGGAAGAACACCAGTGGCGATGGCGGCTTTCTGGACTGTAACTGACGCTGAGGCACGAAAGCGTGGGTAGCAAACAGG
+
GGGGGGGGGGGGGGGGGGGGGGGGGGGGGGGGGGGGGGGGGGGGGGGGGGGGGGGGGGGGGGGGGGGGGGGGGGGGGGGGGGGGGGGGGGGGGGGGGGGGGGGGGGGGGGGGGGGGGGGGGGGGGGGGGGGGGGGGGGGGGGGGGGGGGGGGGGGGGGGGGGGGGGGGGGGGGGGGGGGGGGGGGGGGFGGGGGFGGGGGGGGGGGGGGGGGGGGFGGGGGGGGGGGGGGGGGFGGGGGGGGGGGGGGGGGGGGGGGGGGGGGGGGGGGGGGGGGGGGGGGGGGGFGGGGGGGGGGGGGFGGGGGGGGGGGGGGGGGGGGGGGGGGGGGGGGGGGGGGGGGGGGGGGGGGGGGGGGGGGGGGGGGGGGGGGGGGGGGGGGGGGGGGGGGGGGGGGGGGGGGGGG
@EGRNA5_19
TGGGGAATATTGCGCAATGGGGGAAACCCTGACGCAGCAACGCCGCGTGGGTGATGAAGGTCTTCGGATTGTAAAGCCCTGTTTTCTGGGACGATAATGACGGTACCAGAGGAGGAAGCCACGGCTAACTACGTGCCAGCAGCCGCGGTAATACGTAGGTGGCGAGCGTTGTCCGGATTTACTGGGCGTAAAGGGTGCGTAGGCGGATGTTTAAGTGGGATGTGAAATCCCCGGGCTTAACCTGGGGGCTGCATTCCAAACTGGATATCTAGAGTGCAGGAGAGGAAAGCGGAATTCCTAGTGTAGCGGTGAAATGCGTAGAGATTAGGAAGAACACCAGTGGCGAAGGCGGCTTTCTGGACTGTAACTGACGCTGAGGCACGAAAGCGTGGGGAGCAAACAGG
+
FGGGGGGGGGGGGGGGGGGGGGGGGGGGGGGGGGGGGGGGGGGGGGGGGGGGGGGGGGGGGGGGGGGGGGGGGGGGGGGGGGGGGGGGGGGGGGGGGGGGGGGGGGGGGGGGGGGGGGGGGGGGGGGGGGGGGGGGGGGGGGGGGGGGGGGGGGGGGGGGGGGGGGGGGGGGGGGGGGGGFGGGGGGGGFFFGGGGGGGGGGFFGGGGGGGGGGGGGGGGGGGGGGGGGG>GGGGGGGGGGFFGFFFGGGGGFGFGGGGGGGGGGGGGGGGGGGGGFFGGGGGGGGGGGGGGGGGGGGGGGGGGGGGGGGGGGGGGGGGGGCGGGGGGGGGGGGGGGFGGGGGGGGEGGGGGFGGGGGGGGGGGGGGGGGGGGGGGGGGGGGGGGGGGGGGGGGGGGGGGGGGG
@EGRNA5_20
TGGGGAATATTGCACAATGGGCGAAAGCCTGATGCAGCAACGCCGCGTGAACGATGAAGGTCTTCGGATCGTAAAGTTCTGTCGCAGGGGAAGATAATGACGGTACCTTAGGAGGAAGCCCCGGCTAACTACGTGCCAGCAGCCGCGGTAATACGTAGGGGGCAAGCGTTGTCCGGATTTATTGGGCGTAAAGGGTGCGTAGGCGGCCTTTTAAGTCAGATGTGAAAGATCACGGCTCAACCGTGGTAAGCATTTGAAACTGAAAGGCTTGAGTTAAGGAGAGGAAAGTGGAATTCCTAGTGTAGCGGTGAAATGCGTAGATATTAGGAGGAATACCAGTGGCGAAGGCGACTTTCTGGACTTATACTGACGCTGAGGCACGAAAGCGTGGGGAGCGAACAGG
+
GGGGGFGGGGGGGGGGGGGGGGGGGGGGGGGGGGGGFGGGGGGGGGGGGGGGGGGGGGGGGGGGGGGGGGGGGGGGGGGGGGGGGGGGGEGGGGGGGGGGGGGGFGGGGFGGFFGGGGGEGGGGGGGGGGGGGGDFGFGGGGGGGGGGGGGGGFGGGGGEGGGBFGGGGGGGGGGGGEGGFFGGFFFFGFFGGFFGFGFFFFGGGGGGGGGFFGFGGFGFGGGGGGGGF>FGFGGGGGGGGGGFGGGGGGGGFGFGGFGGGGGGGGGGFGGGGGGGGGGGGGGGGGGGGGGGGGGGGGGGGGGGGGGGGGGGGGGGGGGGGGGGGGGGGGGFGGGGGGGGGGGGGGGGGGGGGGGGGGGGGGGGGGGGGGGGGGGGGGGGGGGGGGGGGGGGGGGGGGGGGGG
@EGRNA5_21
TGGGGAATATTGCGCAATGGGGGAAACCCTGACGCAGCAACGCCGCGTGAACGATGAAGGTCTTCGGATCGTAAAGTTCTGTCGCAGGGGAAGATAATGACGGTACCCTGTGAGGAAGCACCGGCTAACTACGTGCCAGCAGCCGCGGTAATACGTAGGGTGCTAGCGTTATCCGGATTTACTGGGCGTAAAGGGTGAGTAGGCGGATGTTTAAGTGGGATGTGAAATCCCCGGGCTTAACCTGGGGGCTGCATTCCAAACTGGATATCTAGAGTGCAGGAGAGGAAAGTGGAATTCTCAGTGTAGCGGTGAAATGCGTAGATATTGAGAAGAACACCAGTAGCGAAGGCGGCTTTCTGGACTGTAACTGACACTGAGGCACGAAAGCGTGGGTAGCAAACAGG
+
GGGGGGGGGGGGGGGGGGGGGGGGGGGGGGGGGGGGGGGGGGGGGGGGGGGGGGGGGGGGGGGGGGGGGGEDFGGGGGGGGGGGGGGGGGGGGGGGGGGGGGGGGGFGFF:FFGGGGGGGGGGGGGGGGGGGGGGGGGGGGGGGGGGGGDGGGGGCGGGGGGGGGGGGGGGGGGGGEEFEFGFGGGGGGGGGGGGFGGGGGGGGGGGGFGGGGGGGGGGGFGGGGGGGGGGGGGGGGGGGGFFFFGGGGGGGGGGGGGGGGGGGGGGGGGGGGGGGGGGGGGGGGGGGGGGGGGGGGGGGGGGGGFEFGGGGGGGGGGGGGGGGGGGGGGGGEGGFGGGGGGGGGGGGGFGGGGGGGGGGGGGGGGGGGGGGFGGGGGGGGGGGGGGGGGGGGGGGGGGGGGGG
@EGRNA5_22
TGGGGAATATTGCACAATGGAGGAAACTCTGATGCAGCGACGCCGCGTGAGCGATGAAGGTCTTCGGATCGTAAAGCTCTGTCCTAAGGGACGATAATGACGGTACCTTAGGAGGAAGCCCCGGCTAACAACGTGCCAGCAGCCGCGGTAATAAGCAGGGGGCAAGCGTTGTCCGGATTTATTGGGCGTAAAGGGTGCGTAGGCGGCCTTTTAAGTCAGGTGTGAAAGATCACGGCTGAACCGTGGTAAGCATTTGAAACTGAGAGGCTTGAGTTAAGGGAGGGAAGGTGGATTTCTTGGTGTAGCGGTGAAATGCTTAGATATTAGGGGGAATACCAGTGGCGACGGCGACTTTCTGGCCTTATACTACCGCTGAGGCACAAAGGCGTGGGGAGCAAACAG
+
<FEFEEGFCFGGF<<FGGGFCCCBFGE<CFGGF@FGGGCFCGGGGGGGGG>=FECFFCGGGGGGCFG7F:@=FGFFGGGGDG9<FFG?FGGCC=+BC<FA9>FFF+:,C,,<<,@FG<7>+3**C>FF,,35*5D*>CFFGGF:<F*::81?E,?+?<:FEGB#:5AC88CC##CEA##6+5AF#78?:=/:=3A8E58##E:#CEG#FB6=88A?#CC#FC=A=2:CC?>1*6#B@##37B>7,#>#3.07=#,D>@=3@43#2<:,3,,,=8@,@@33,,F@@,,,9F>>,@=F8?,678++>7C5,?FC,,?C9,,,,,9ED@@,,@<FEAEFE47:B+++@+F>FECFC,,,@C,9DFC<,,,66+:AC,C,C6:<,,C6,++:8GFC;,C;;;6,6E
@EGRNA5_23
TGGGGAATATTGCACAATGGGCGCAAGCCTGATGCAGCCATGCCGCGTGTGTGAAGAAGGCCTTCGGGTTGTAAAGCACTTTCAGCGGGGAGGAAGGCGATAAGGTTAATAACCTTGTCGATTGACGTTACCCGCAGAAGAAGCACCGGCTAACTCCGTGCCAGCAGCCGCGGTAATACGGAGGGTGCAAGCGTTAATCGGAATTACTGGGCGTAAAGCGCACGCAGGCGGTCTGTCAAGTCGGATGTGAAATCCCCGGGCTCAACCTGGGAACTGCAGTCGAAACTGGCAGGCTAGAGTCTTGTAGAGGGGGGTAGAATTCCAGGTGTAGCGGTGAAATGCGTAGAGATCTGGGGGAATACCGGTGGCGAAGGCGGCCCCCTGGACAAAGACTGACGCTCAGGTGCGAAAGCGTGGGGAGCAAACAGG
+
FGGGGGGGGGGGGGGGGGGGGGGGGGGGGGGGGGGGGGGGGGGGGGGGGGGGGGGGGGGGGGGGGGGGGGGGGGGGGGGGGGGGGGGGGGGGGGGGGGGGGGGGGGGGGGGGGGGGGGGGGGGGGGGGGGGGGGGGGGGGGGGGGGGGGGGGGGGFGGGGGGGGGGGGGGGGGGGGG#GGGGGEG#GGGGGGGGG#EFGGG#GGGGGGGGGGGGGGGGGG#GGGGDEDDGGDFFFFFDFGFFFFFFFFFFFFFF??=GF>B<:?<?FCGGE;5<,FC;*5>GD;>8CGGEFGD;GCFCEC3FGGCFECGGGGCE3AGD>@,DFCGFDF@GGGGGCGD>BDGGGFEGFFCA:CFB,GFCA4FCGGGDGGGFBFGGEGGBFF@FFGFEFDEDE<ECGEGFC<FGGGGGGFCFCGDGGGGGGFFFAFFEGGG
@EGRNA5_24
TGGGGAATATTGCACAATGGGCGCAAGCCTGATGCAGCCATGCCGCGTGTGTGAAGAAGGCCTTCGGGTTGTAAAGCACTTTCAGTCGTGAGGAAGGTGGTAGTGTTAATAGCACTATCATTTGACGTTAGCGACAGAAGAAGCACCGGCTAACTCCGTGCCAGCAGCCGCGGTAATACGGAGGGTGCGAGCGTTAATCGGAATTACTGGGCGTAAAGCGCATGCAGGTGGTTTGTTAAGTCAGATGTGAAAGCCCGGGGCTCAACCTCGGAATTGCATTTGAAACTGGCAGACTAGAGTGTGGTAGGGGTAATTGGAATTCCTGGTGTAGCGGTGGAATGCGCAGATATCAGGAGGAACACCGATGGCGAAGGCAGGTTACTGGGCCATTACTGACGCTGAGGAGCGAAAGCGTGGGTAGCGAACAGG
+
GGGGGGGGGGGGGGGGGGGGGGGGGGGGGGGGGGGGGGGGGGGGGGGGGGGGGGGGGGGGGGGGGGGGGGGGGGGGGGGGGGGGGGGGGGGGGGGGGGGGGGGGGGGGGGGGGGGGGGGGGGGGGGGGGGGGGGGGGGGGGGGGGGGGGGGGGGGGGGGGGGGGGGGGGGGGGGGGGGGGGGGGGGGGGGGGGGFGGFGGGGGGGGGGGGGGGGGFGGGDGGGGGGFGFGGGGFGFFGFGFFFFFFGGGFGGGGGGGGGGGFGGGGGFGGGGGGGGGGGGGGGGGGGGGGGGGFFGGFGGGGGGGGGFGGGGGGGGGGGGGGGGFGGGGGGEGGGGGGGGGGGGGGGGGGGGGGGGGGGGFGGGGGGGGGGGGGGGGGGGGGGGGGGGGGGGGGGGGGGGGGGGGGDGGGGGGGGGGGGGGGGGGGGGG
@EGRNA5_25
TGGGGAATATTGCGCAATGGGGGAAACCCTGACGCAGCAACGTCGCGTGAGTGATGAAGGTTTTCGGATCGTAAAACTCTGTTATTTGGGACGATAATGACGGTACCAAATGAGGAAGCCACGGCTAACTACGTGCCAGCAGCCGCGGTAATACGTAGGTGGCGAACGTTGTCCGGATTTACTGGGCGTAAAGGGTGCGTAGGTGGACGCTTAAGTCAGATGTGAAATACCCGAGCTTAACTTGGGAGTTGCATTTGAAACTGGGCGTCTAGAGTACAGGAGAGGAAAGCGGAATTCCTAGTGTAGCGGTGAAATGCGTAGAGATTAGGAAGAACACCAGTAGCGAAGGCGGCTTTCTGGACTGTAACTGACACTGAGGCACGAAAGCGTGGGGAGCAAACAGG
+
CFGGGGGGGGGGGGGGGCGFGGGGGGGEEGFGGGGGGGGGGGGGGDGFFEFEFGGFFFGGFGGGFGGGEFEFGGEFGFGGGGFGGGGGGGGGGGGGGGGGGGGGGGGGCFGGGGGGGFFBFGGGGGGGGGGGG7FGGGGGGGGGCEEG>@EFFGGFBFG?FB@EEEBFFFFECFEGDCGCFFCFGGGGGGGGGGGFGGFGFGGFEGDDFFCFFAFB>:FFFGDFGGGGGFGGFFFFCEGGFGFFF>FGGFFGGGGFCGGGGGEEEBCCGGFCFGGGGFDDDGGGFFGGGGGGGGGFGGGFGGGGGGGGGGGGGGEGGGGGGGGGGGGGFAGGGGGGGFCGEGGFFDECDGGGGGGGGFGGGFFGGGGGGGGGGGFFFGGGGGFEGGGGGFGGGGGGGGGGGGGG
@EGRNA5_26
TGGGGAATATTGCACAATGGAGGAAACTCTGATGCAGCGACGCCGCGTGAGCGATGAAGGTCTTCGGATCGTAAAACTCTGTCATTAGGGACGATAATGACGGTACCTTAGGAGGAAGCCCCGGCTAACTACGTGCCAGCAGCCGCGGTAATACGTAGGGGGCAAGCGTTGTCCGGATTTATTGGGCGTAAAGGGTGCGTAGGCGGCCTTTTAAGTCAGATGTGAAATTCCCGGGCTTAACCTGGGAGCTGCATTTGATACTGGGTGTCTAGAGTGCAGGAGAGGAAAGTGGAATTCCTAGTGTAGCGGTGAAATGCGTAGATATTAGGAGGAATACCAGTAGCGAAGGCGGCTCTCTGGACTGTAACTGACACTGAGATACGAAAGCGTGGGTAGCAAACAGG
+
GGGGGGGGGGGGGGGGGGGGGGGGGGGGGGGGGGGGGGGGGGGGGGGGGGGGGGGGGGGGGGGGGGGGGGGGGGGGGGGGGGGGGGGGGGGGGGGGGGGGGGGGGGGGGGGGGGGGGGGGGGGGGGGGGGGGGGGGGGGGGGGGGGGGGGGGGGGGGGGGGGGGGGGGGGGGGGGGGGGGGGGGGGGGGGGGGGGGGGGGGGGGGGGGGGGGGGGGGGGGGGGGGGGGGGGGGGGGGGGGGGGGGGGGGGGGGGGGGGGGGGGDGGGGGGGGGGGGGGGGGGFGGGGGGGGGGGGGGGGGGGGGGGGGGGGGGGGGGGGGGGGGGGGGGGGGFGGGGGGGGGGGGGGGGGGGGGGGGGGGGGGGGGGGGGGGGGGGGGGGGGGGGGGGGGGGGGGGGGGGGGGG
@EGRNA5_27
TGGGGAATATTGCGCAATGGGGGAAACCCTGATGCAGCCATGCCGCGTGTGTGAAGAAGGCCTTCGGGTTGTAAAGCACTTTCAGCGAGGAGGAAAGGGTGTAAGTTAATACCTTACATCTGTGACGTTACTCGCAGAAGAAGCACCGGCTAACTCCGTGCCAGCAGCCGCGGTAATACGGAGGGTGCGAGCGTTAATCGGAATTACTGGGCGTAAAGCGTGCGCAGGCGGTTTGTTAAGCGAGATGTGAAAGCCCCGGGCTCAACCTGGGAACCGCATTTCGAACTGGCAAACTAGAGTCTTGTAGAGGGGGGTAGAATTCCAGGTGTAGCGGTGAAATGCGTAGAGATCTGGAGGAATACCGGTGGCGAAGGCGGCCCCCTGGACAAAGACTGACGCTCAGGCACGAAAGCGTGGGGAGCAAACAGG
+
GGGGGGGGGGGGGGGGGGGGGGGGGGGGGGGGGGGGGGGGGGGGGGGGFFGGGGGGGGGGGGFGFGGGGGGGGGGGGGGFGFGGGGGGGGFGGFGGGGGGGGGGGGGGGGGGGGGGGGFFFGGFGGG@FGGGGGGGGGGGGGGFFGGGGGGGGGGGGGGGGGGGGGGGGGGGGGGCFGGGBB:EFGGGGGGGGGGGGFFEE8EGGGGCDGGGGGGGGGGGGGGDFDGDDFGGGFGGEGFGFFBFFFFGFFFDGGGGEEGFGGGGGGGGGGGGGGGGGFGGGGGGGGGGGGGFGGGGGGGGGGGGGGGGGGGGGGGFGGGGGGGGGGGGGGGGGGGGF7GGGGGGDGGGGGGGGFCGGGFGGGGGGGGGGGFGEGGGGGGGGGGGGGGGGGFFGGGGGGGGGGGGGGGGGGGGGGGGGGGGGGGGGGGGG
@EGRNA5_28
TGGGGAATATTGCACAATGGGCGCAAGCCTGATGCAGCCATGCCGCGTGTGTGAAGAAGGCCTTCGGGTTGTAAAGCACTTTCAGCGGGGAGGAAGGCGTTAAGGTTAATAACCTTGGCGATTGACGTTACCCGCAGAAGAAGCACCGGCTAACTCCGTGCCAGCAGCCGCGGTAATACGGAGGGTGCAAGCGTTAATCGGAATTACTGGGCGTAAAGCGCACGCAGGCGGTCTGTCAAGTCGGATGTGAAATCCCCGGGCTCAACCTTGGAACTGCATTCGAAACTGGCAGGCTAGAGTCTTGTAGAGGGGGGTAGAATTCCAGGTGTAGCGGTGAAATGCGTAGAGATCTGGAGGAATACCGGTGGCGAAGGCGGCCCCCTGGACAAAGACTGACGCTCAGGTGCGAAAGCGTGGGGAGCAAACAGG
+
GGGGGDGGGGCFGGGGGGGGGGGGGCEFGCFGGGGGGGGGGGGGGFGGG=DEFGGGGGGGGFF@FFFGGGCFGGGGGF8FFGFGFFCEGDFEGCFFGGGCEGGGGFGGFFFFGGEECFGCFF*>D>FFCFGGFGGGDGGGFCEAFGGGEGGGGGF@FGFFGGGGGDGGFGEGGGGEGGEF#5:#C?CG#CGCEE4#>FFGGGGFFG:4<?EFGDGGCC>DDDCEGGG9DGDCEB@;@D=9#4@@+#GFC=CB#FEECCBF>>?B7:E@,GGGFGGFD:EDCFD?2<,>FB9GGFDEEGE@6GGGE:CE@:8D,FCFD@,33,@,,@GGGF7B?<FEF+:=:CGGFAGFE?EF<5?C:,FCECC=BCCF=C+8B@EC>:@>CFFFFEF9DGGFECF@:8FEFGGGEECE,7FFC:CGGGF9GFDFDGFF9
@EGRNA5_29
TGGGGAATATTGCGCAATGGGGGAAACCCTGACGCAGCAACGCCGCGTGAGTGATGAAGGTTTTCGGATCGTAAAACTCTGTCTTTGGGGACGATAATGACGGTACCCAAGGAGGAAGCCACGGCTAACTACGTGCCAGCAGCCGCGGTAATACGTAGGTGGCAAGCGTTGTCCGGATTTACTGGGCGTAAAGAGTATGTAGGTGGGCATTTAAGTCAGATGTGAAATTCCCGGGCTTAACCTGGGAGCTGCATTTGATACTGGGTGTCTAGAGTGCAGGAGAGGAAAGTGGAATTCCTAGTGTAGCGGTGAAATGCGTAGAGATTAGGAAGAACACCAGTGGCGAAGGCGACTTTCTGGACTGTAACTGACACTGAGATACGAAAGCGTGGGTAGCAAACAGG
+
GGGGGGGGGGGGGGGGGGGGGGGGGGGGGGGGGGGGGGGGGGGGGGGGGGGFGGGGGGGGGGGGGGGGGGGGGGGGGGGGGGGGGGGGGGGGGGGGGGGGGGGGGGGGGGGGGGGGGGGGGGGGGGGGGGGGGGGGGGGGGGGGGGGGGGGGGGGGGGGGGGGGGGGGGGGGGGGGGGGGGGGFGGGGGGFFGGGEFEFGGGGGGGGGGGGGGFGGFGGGGGGGGGGGGGGGGGGGGGGGGGGGGGGGGGGGGGDGGGGGGGGGGGGGGGGGGGGGGGGGGGGGGGGGGGFGGGGGGGGGGGGGGGGGGGGGGGGGGGGGGGGGGGGGGGGGGGGFGGGGGGGGGGGGGGGGGGGGGGGGGGGGGGGGGGGGGGGGGGFGGGGGGGGGGGGGGGGGGGGGGGGG
@EGRNA5_30
TGGGGAATATTGCGCAATGGGGGAAACCCTGACGCAGCAACGCCGCGTGAGTGATGAAGGCCTTAGGGTTGTAAAGCTCTGTTATCTGGGACGATAATGACGGTACCAGAGGAGGAAGCCACGGCTAACTACGTGCCAGCAGCCGCGGTAATACGTAGGTGGCGAGCGTTGTCCGGATTTACTGGGCGTAAAGAGTGCGTAGGCGGATGTTTAAGTGAGATGTGAAATACCCGAGCTCAACTTGGGTGCTGCATTTCAAACTGGGCATCTAGAGTGCAGGAGAGGAAAGCGGAATTCCTAGTGTAGCGGTGAAATGCGTAGAGATTAGGAAGAACACCAGTGGCGAAGGCGGCTTTCTGGACTGTAACTGACGCTGAGGCACGAAAGCGTGGGGAGCAAACAGG
+
GGGGGGGGGGGGGGGGGGGGGGGGGGGGGGGGGGGGGGGGGGGGGGGGGGGGGGGGGGGGGGGGGGGGGGGGGGGGGGGGGGGGGGGGGGGGGGGGGGGGGGGGGGGGGGGGGGGGGGGGGGGGGGGGGGGGGGGGGGGGGGGGGGGGFGGGGGGGGGGGGGGGGGGGGGGGGGGGGGGGGGGGGGGGGGGGGGGGGGGGGGGGGGGGGFGGGGGGGGGGGGGGGGGGGGGGGGGGGGGGGGGGGGGGGGGGGGGGGGGGGGGGGGGGGGGGGGGGGGGGGGGGGGGGGGGGGGGGGGGGGGGGGGGGGGGGGGGGGGGGGGGGGGGGGGGGGGGGGGGGGGGGGGGGGGGGGGGGGGGGGGGGGGGGGGGGGGGGGGGGGGGGGGGGGGGGGGGGGGGGGGGG
@EGRNA5_31
TGGGGAATATTGCGCAATGGGGGAAACCCTGACGCAGCAACGCCGCGTGAACGATGAAGGTCTTCGGATCGTAAAGTTCTGTCGCAGGGGAAGATAATGACGGTACCCTGTGAGGAAGCACCGGCTAACTACGTGCCAGCAGCCGCGGTAATACGTAGGGTGCTAGCGTTATCCGGATTTACTGGGCGTAAAGGGTGCGTAGGTGGTCTTTCAAGTCGGTGGTTAAAGGCTACGGCTCAACCGTATTAAGCCGCCGAAACTGGAAGACTTGAGTGCAGGAGAGGAAAGTGGAATTCTCAGTGTAGCGGTGAAATGCGTAGATATTGAGAAGAACACCAGTAGCGAAGGCGGCTTTCTGGACTGTAACTGACACTGAGGCACGAAAGCGTGGGTAGCAAACAGG
+
-FGGGGGGCGDFFEEGEFFGGGEGGGGGGDFGGGEGGGGFGEGEGGGGGEFFEEEEGGGFGGGEGFGEFGEFGGGBFADGGGGGGGGGGGGGGFFGGGGGFGGGGGCGGFDFGGGGGFGGGGGGGGGGGGGGDGGGGGFGGGGGGGGGGGGGGGGBFGGGAEECFFGGGGGGGFGGGGGGGFFGGFFE=CEFFGGFBAE@EED9FGFFGGGGGGFEAFGFGGFGGFFGCCEGFFFFFGGGGFEFGFFEEFFGGGGGFFEFFFFFFGFGGFCGGGGCFGGFFGGGGGGGGGGFFDDAFF?DFGC:CGGGGGGGGFGCGFECGGGDGFFGGGGGGECFGGGGGGDFCGGGGGFDFFCGGGGGGGFEGGGFGGEEGGGGFDFFCEGGGEEDGGGGGGGGGGGGFGF
@EGRNA5_32
TGGGGAATATTGCGCAATGGGGGAAACCCTGACGCAGCAACGCCGCGTGAATGAAGAAGGCCTTAGGGTTGTAAAGTTCTGTCATATGGGAAGATAATGACGGTACCATATGAGGAAGCCACGGCTAACTACGTGCCAGCAGCCGCGGTAATACGTAGGTGGCAAGCGTTGTCCGGATTTACTGGGCGTAAAGGATGCGTAGGCGGACATTTAAGTCAGATGTGAAATACCCGGGCTCAACTTGGGTGCTGCATTCGAAACTGGCAGGCTAGAGTCTTGTAGAGGGGGGTAGAATTCCAGGTGTAGCGGTGAAATGCGTAGAGATCTGGAGGAATACCGGTGGCGAAGGCGGTTTCCTGGACTGTAACTGACGCTGAGGCACGAAAGCGTGGGTAGCAAACAGG
+
FGGGGGGGGGGGGGGGGGGGFGGGGFFGEGGGGEGGEGFGGGGGGGGGGGFGGGGGGFGGGGGGDGGGFFGGGGGGGGGGGGGGGGGGGGGGGFDFEGGGGFGGGGGGGGGGGGGGGGGGGGGGGGGGGGGGGGGGGGGGGGGGGGGGGGGGGGGFGGGGGGGGG>FEGGGGGFFFGFAFFGGGGGGGFFGGGGGGGGGFFGCGDEEFGGGFFGGGFGGFGGGFGGGGGGGGGGGGGGGFGGGGGFGGGGGGGGGGGGGGGGGGGGGGGGFGGGGFFGGGFGGEC+DAGGGGGGGGGGGGGGGGGGGGGFGGGGGGGGGGGGGGGGGGGGGGFGGGFFCFEFGGGGGGGGFE<GGFFGGGGGGGGGGGGGGGGGGGGGGGGGGGCGGGGGGGGGGGGGGGGGGG
@EGRNA5_33
TGGGGAATATTGCGCAATGGGGGAAACCCTGACGCAGCAACGCCGCGTGAGTGATGAAGGTTTTCGGATCGTAAAACTCTGTCATTAGGGACGATAATGACGGTACCTAATGAGGAAGCCACGGCTAACTACGTGCCAGCAGCCGCGGTAATACGTAGGTGGCAAGCGTTGTCCGGATTTACTGGGCGTAAAGAGTATGTAGGTGGGCATTTTAGTCAGATGTGAAATTCCCGGGCTTAACCTGGGAGCTGCATTTGATACTGGGTGTCTAGAGTGCAGGAGAGGAAAGTGGAATTCCTAGTGTAGCGGTGAAATGCGTAGAGATTAGGAAGAACACCAGTGGCGAAGGCGACTTTCTGGACTGTAACTGACACTGAGATACGAAAGCGTGGGTAGCAAACAGG
+
GGGGGGGGGGGGGGGGGGGGGGGGGGGGGGGGGGGGGGGGGGGGGGGGGGFFGGGGGGGGGGGGGGGGGGGGGGGGGGGGGGGGGGGGGGGGGGGGGGGGGGGGGGGGGGGGGGGGGGGGGGGGGGGGGGGGGFFGGGGGGGGGGGGGGGGGGGGGGGGFGGGGGGGGGGGGGGGGGGGGGGFGGGGGFFFFGGGFGFGFDGGFFGGGGGGCGGGGGGGGGGGGFGGGGGGGGGGGGGGGFGGGGFFGGGGGGGGGGGGGGGGGGGGGGGGGGGGGGGGGGGGGGGGGGGGGGGGGGGGGGGGGGGGGGGGGGGGGGGGGGGGGGGGGGGGGGGGGGGGGGGGGGGGGGGGGGGGGGGGGGGGGGGGGGGGGGGGGGGGGGGGGGGGGGGGGGGGGGGGGGGGG
@EGRNA5_34
TGGGGAATATTGCACAATGGGCGAAAGCCTGATGCAGCAACGCCGCGTGAGCGATGAAGGCCTTCGGGTCGTAAAGCTCTGTCCTCAAGGAAGATAATGACGGTACTTGAGGAGGAAGCCCCGGCTAACTACGTGCCAGCAGCCGCGGTAATACGTAGGGGGCTAGCGTTATCCGGAATTACTGGGCGTAAAGGGTGCGTAGGTGGTTTTTTAAGTCAGAAGTGAAAGGCTACGGCTCAACCGTAGTAAGCTTTTGAAACTAGAGAACTTGAGTGCAGGAGAGGAGAGTAGAATTCCTAGTGTAGCGGTGAAATGCGTAGATATTAGGAGGAATACCAGTAGCGAAGGCGGCTCTCTGGACTGTAACTGACACTGAGGCACGAAAGCGTGGGGAGCAAACAGG
+
CFGGG:FF@DFGGEGGG<FC<FGGGGGGGGGGGGGGGGFFGGG:EGEEEGGFGCEGGGGGGFF8?FFF=FGEFGGGFFGGCFGGGGGFFGGEGGGGFFDEGGG=@CC,@EF?EEG:<3@FB:C*>B<BCFFD:>FFGCGFFCFGGGGGDEFAFGG?BCFEEF>?CFGGGGECCEEGC:FFGGGCFDFGEAEFGGGFFFGGFEGFGGGGGGFGG>C:CFGCFFDGFFGGGGFFGCFGFDEFGDG#GGGGGGGFFGFEDFDFFGGFDDE???FGGGGFGFFDGGGGFDEE,GGFGGGGGFEGGGFEGGDFGDFEGCC<CGGFCFFECFEA9<DFB?GGGGGGGCFGGEFDGGFEGGGGCGGGGFFAFECCDFFGGFGFDCGFCE8GEGGFFGFCGGGGGGFGFGG
@EGRNA5_35
TGGGGAATATTGCGCAATGGGGGAAACCCTGACGCAGCAACGCCGCGTGGGTGATGAAGGTTTTCGGATCGTAAAACCCTGTTTTCTGGGACGATAATGACGGTACCAGATGAGGAAGCCACGGCTAACTACGTGCCAGCAGCCGCGGTAATACGTAGGTGGCAAGCGTTGTCCGGATTTACTGGGCGTAAAGGGTGCGTAGGCGGATGCTTAAGTGAGATGTGAAATACCTAGGCTTAACTTAGGGGCTGCATTTCAAACTGGGCATCTAGAGTACAGGAGAGGGAAACGGAATTCCTAGTGTAGCGGTGAAATGCGTAGAGATTAGGAAGAACACCAGTGGCGAAGGCGGTTTCCTGGACTGTAACTGACGCTGAGGCACGAAAGCGTGGGTAGCAAACAGG
+
FGGGGGGGEGGGGGGGGGGGGGGCFGFDEGFGEFGGEGEGFFGFGGGFEGGGGGCGGGGGGGGGGGGGGCEGEEDFF:CGFFGGG<>FFGGGGGGGGGGGGGGGGGGGGGCFFFGGGGF>FGGGGGGGFGGGGGGGGGGGGGGGGGGGGGG#GGGGGGGGGGGGGGGGGGDGGGGGGGGGGGGGGGGGEGGGGGGGGFGGGGGGGGGGGG#FFGGGGFGFGGGGGGGCFFFFEFFGFFGGGFFGFGFFEECFC;CFFGGFCA>>??D9GGGGGGGGDGFEDED?GFFDDGFF8=A<8FGGGGGGGGFAGEF?FEECGDGGGGGGGGGF<GEFGFFGFE<FEGGGGGGG>GGE=CGGGFEFFGFFFGGGFF@GGGGGGGGFGCFGE@CGGGFGFGGGGGGGGGGG
@EGRNA5_36
TGGGGAATATTGCGCAATGGGGGAAACCCTGACGCAGCAACGTCGCGTGAGTGATGAAGGTTTTCGGATCGTAAAACTCTGTTATTTGGGACGATAATGACGGTACCAAATGAGGAAGCCACGGCTAACTACGTGCCAGCAGCCGCGGTAATACGTAGGTGGCAAACGTTGTCCGGATTTACTGGGCGTAAAGGGTGCGTAGGTGGATGCTTAAGTCAGATGTGAAATACCCGAGCTTAACTTGGGAGTTGCATTTGAAACTGGGCGTCTAGAGTACAGGAGAGGAAAGCGGAATTCCTAGTGTAGCGGTGAAATGCGTAGAGATTAGGAAGAACACCAGTAGCGAAGGCGGCTTTCTGGACTGTAACTGACACTGAGGCACGAAAGCGTGGGGAGCAAACAGG
+
FGGGGGGGGGGGGGGGGGGGGGGGGGGGGGGGGGGGGGGGGGGGGGGGGFFEFGGGGGGGFGGGGGGGGGGGGGGGGGGGGGGGGGFGGGGGGGGGGGGGGGGGGGGGGGCFGGGGGGGGGGGGGGGGGGGGGGGGGGGGGGGGGGGGGGGGGGGGGGGFGGGGGGGGGGGGGGGGGFGFGGGGGGGGGGGGGGGGFGGGGGGFFGGGGGGGGFGFGGGFFGGGGGGGFFGGGFGGGGFGGGGGGGGGGGGGGGGGGFGFGGGGGGGGGGGGGGGGGGGGGGGGGGGGGGGGGGGGGGGGGGGGGGGGGGGGGGGGGGGGGGGGGGGGGGGGGGGGGGGGGGGGGGGGGGGGGGGGGGGGGGGGGGGGGGGGGGGGGGGGGGGGGGGGGGGGGGGGGGGGGGGG
@EGRNA5_37
TGGGGAATATTGCACAATGGAGGAAACTCTGATGCAGCGACGCCGCGTGAACGATGAAGGCTTTCGGGTCGTAAAGTTCTGTCCTAAGGGACGATAATGACGGTACCTTAGGAGGAAGCCCCGGCTAACTACGTGCCAGCAGCCGCGGTAATACGTAGGGGGCAAGCGTTGTCCGGATTTATTGGGCGTAAAGGGTGCGTAGGCGGCCTTTTAAGTCAGATGTGAAAGATCACGGCTCAACCGTGGTAAGCATTTGAAACTGAAAGGCTTGAGTTAAGGAGAGGAAAGTGGAATTCCTAGTGTAGCGGTGAAATGCGTAGATATTAGGAGGAATACCAGTGGCAAAGGCGACTTTCTGGACTTATACTGACGCTGAGGCACGAAAGCGTGGGGAGCGAACAGG
+
FGGGGGGGGGGGGGGGGGGGGGGGGGGGGGGGGGGGGGGGGGGGGGGGGGGGGGGGGGGGGGGGGGGGGGGGGGGGFGGGGGGGGGGGGGGGGGGGGGGGGGGGGGGGGGGGGGGGGGGGGGGGGGGGGGGGGGGGGGGGGGGGGGGGEGGFFGGBFGGGGGGGGFGGGGGFGGGGGEG@FGGGGGFGGGGGGGGGGGGGGGGGGGGGGGFGGGGFFGFGGGGGGGGGGGGGGGGGGGGGGGGGGGGGGGGGGGGGGGGGGGGGGGGGGGGGGGGGGGGGGGGGGGGGGGGGGGGGGGGGGGGGGGGGGGGGGGGGGGGGGGGGGGGGGGGGGGGGGGGGGGGGGGGGGGGGGGGGGGGGGGGGGGGGGGGGGGGGGGGGGGGGGGGGGGGGGGGGGGGGGGG
@EGRNA5_38
TGGGGAATATTGCGCAATGGGGGAAACCCTGACGCAGCAACGCCGCGTGGGTGATGAAGGTCTTCGGATTGTAAAGCCCTGTTTTCTGGGACGATAATGACGGTACCAGAGGAGGAAGCCACGGCTAACTACGTGCCAGCAGCCGCGGTAATACGTAGGTGGCGAGCGTTGTCCGGATTTACTGGGCGTAAAGGGTGCGTAGGCGGATGTTTAAGTGGGATGTGAAATCCCCGGGCTTAACCTGGGGGCTGCATTCCAAACTGGATATCTAGAGTGCAGGAGAGGAAAGCGGAATTCCTAGTGTAGCGGTGAAATGCGTAGAGATTAGGAAGAACACCAGTGGCGAAGGCGGCTTTCTGGACTGTAACTGACGCTGAGGCACGAAAGCGTGGGTAGCAAACAGG
+
GGGGGGGGGGGGGGGGGGGGGGGGGGGGGGGGGGGGGGGGGGGGGGGGGGGGGGGGGGGGGGGGGGGGGGGGGGGGGGGGGGGGGGFGGGGGGGGGGGGGGGGGGGGGGGGGGGGGGGGGGGGGGGGGGGGGGGGGGGGGGGGGGGGGEGFGGGGGGGGGGGGGGGGGGGGGGGGGDFFFGGGGGGGGGGGGGGFFGGGGGGGGGGGGGGGGFGGGGGGGGGGGGGGGGGGGGGGGGGGGGGGGGGGGGGGFGGGGGGGGGGGGGFGGGGGGGGGGGGGGGGGFGGGGGGGGGGGGGGGGGGGGGGGGGGGGGGGGGGGGGGGGGGGGGGGGGGGGGGGGGGGGGGGGGGGGGGGGGGGGGGGGGGGGGGGGGGGGGGGGGGGGGGGGGGGGGGGGGGGGGGGG
@EGRNA5_39
TGGGGAATATTGCGCAATGGGGGAAACCCTGACGCAGCAACGCCGCGTGAGTGATGAAGGCCTTAGGGTTGTAAAGCTCTGTTATCTGGGACGATAATGACGGTACCAGAGGAGGAAGCCACGGCTAACTACGTGCCAGCAGCCGCGGTAATACGTAGGTGGCGAGCGTTGTCCGGATTTACTGGGCGTAAAGAGTGCGTAGGCGGATGTTTAAGTGAGATGTGAAATACCCGAGCTCAACTTGGGTGCTGCATTTCAAACTGGGCATCTAGAGTGCAGGAGAGGAAAGCGGAATTCCTAGTGTAGCGGTGAAATGCGTAGAGATTAGGAAGAACACCAGTGGCGAAGGCGGCTTTCTGGACTGTAACTGACGCTGAGGCACGAAAGCGTGGGGAGCAAACAGG
+
FGGGGGGGGGGGGGGGGGGGGGGGGGGGGGGGGGGGGGGGGGGGGGGGGGGGGGGGGGGGGGGGGGGGGGGGGGGGGGGGGGGGGGGGGGGGGGGGGGGGGGGGGGGGGGGGGGGGGGGGGGGGGGGGGGGGGGGGGGGGGGGGGGGGGGGGGGGGGGGGGGGGGGGGGGGGGGGGEEGGGGGGGGGGGGGGGGGGGGGGGGGGGGGGFFGGGFGGFGGGGGGGGGGGGGGGFFGGGGFGGGGGGGGGGGGGGGGGGGGGGGFFGFGGGGGGFGGGGGGGGGGGGGGGGGGGGGGGGGGGGGGGGGGGGGGGGGGGGGGGGGGGGGGGGGGGGGGGGGGGGGGGGGGGGGGGGGGGGGGGGGGGGGGGGGGGGGGGGGGGGGGGGGGGGGGGGGGGGGGGGGGG
@EGRNA5_40
TGGGGAATATTGCACAATGGGCGCAAGCCTGATGCAGCCATGCCGCGTGTATGAAGAAGGCCTTCGGGTTGTAAAGTACTTTCAGCGGGGAGGAAGGGAGTAAAGTTAATACCTTTGCTCATTGACGTTACCCGCAGAAGAAGCACCGGCTAACTCCGTGCCAGCAGCCGCGGTAATACGGAGGGTGCAAGCGTTAATCGGAATTACTGGGCGTAAAGCGCACGCAGGCGGTCTGGCAAGTCGGATGTGAAATCCCCGGGCTCAACCTGGGAACTGCATTCGAAACTGGCAGGCTAGAGTCTTGTAGAGGGGGGTAGAATTCCAGGTGTAGCGGTGAAATGCGTAGAGATCTGGAGGAATACCGGTGGCGAAGGCGGCCCCCTGGACAAAGACTGACGCTCAGGTGCGAAAGCGTGGGGAGCAAACAGG
+
<FGGGGGG@EGDEFFGGGGGGGEGGGGGGGGGGGGGGGEFGGGGGGGGG,E?FG9FFFGGGGDGGGGGGGGGFGG<FCFGGGGGGDFGGGGGGGGFE@>CFG<FFFGCGGGG@,@9FF,E@=FFGGGCGGGG@FFGGGGGGGGGGGGGGGGGGGGCGGGGGGGGGGGGGGGGGGGGGCEGDEEGGGGGGG?FGEEGGBFFGGGGGFGFGGGGGGD3FGGGDGGGGGGGGGD;:;?#6CFF5A:BFFFFFFFFGFE?ECFFFC?FGGGGGFFE<<CF>4:D4@7,@<A@,,AFGDGGFEFC:?GGGGGGGGGGE9GFFGGFCEF3DGGGGGGFAGGGGGFGGDFBFFFFFA,CGFAGGF=7GGGFCGGGGFGGGGGGDGGGGGGGGGFEACGGGGGEGGGGDGGGEDGGFGDGGGGGFGGGGGGGGFGGG
@EGRNA5_41
TGGGGAATATTGCGCAATGGGGGAAACCCTGACGCAGCAACGCCGCGTGAGCGATGAAGGTCTTCGGATCGTAAAGTTCTGTCCTAAGGGACGATAATGACGGTACCTTAGGAGGAAGCCCCGGCTAACTACGTGCCAGCAGCCGCGGTAATACGTAGGGGGCAAGCGTTGTCCGGATTTATTGGGCGTAAAGGGTGCGTAGGCGGCCTTTTAAGTCAGATGTGAAAGATCACGGCTCAACCGTGGTAAGCATTTGAAACTGAAAGGCTTGAGTTAAGGAGAGGAAAGTGGAATTCCTAGTGTAGCGGTGAAATGCGTAGATATTAGGAGGAATACCAGTGGCGAAGGCGACTTTCTGGACTTATACTGACGCTGAGGCACGAAAGCGTGGGGAGCGAACAGG
+
GGGGGGGGGGGGGGGGGGGGGGGGGGGGGGGGFGGGGGGGGGGGGGGGGGGGGGGGGGGGGGGGGGGGGGGGGGGGCFGGGGGGGGGGGGGGGGGGGGGGGGGGGGGGGGGGGGGGGGFFGGGGGGDGGGGGGGGGGGGGGGGGGGGGDGGGGGGFGGGGGGGGGGGGGGGGGGGGGGEFGFCGGGGGGGGGGFGGGGGGGGGGGGGGGGFFFGGGGGGGGGGGFGGGGGGGGGGGGGGGGGGFCGGGFGGGGGGGGGGGGGFCFDFGGGGFGGGGGGGGGFFGGGGGGGGGGGGGGGGGGGGGGGGGGGGGCGGGGGGGGGGGGGGGGGGGGFFGGGGGGGGGGGGGGGGGGGGGGGGGGGGGGGGEEGGGGGGGGGGGGGGGGGGGGGGFGFGGGGGGGGG
@EGRNA5_42
TGGGGAATATTGCGCAATGGGGGAAACCCTGACGCAGCAACGCCGCGTGAGTGATGAAGGCCTTAGGGTTGTAAAGCTCTGTTATCTGGGACGATAATGACGGTACCAGAGGAGGAAGCCACGGCTAACTACGTGCCAGCAGCCGCGGTAATACGTAGGTGGCGAGCGTTGTCCGGATTTACTGGGCGTAAAGAGTGCGTAGGCGGATGTTTAAGTGAGATGTGAAATACCCGAGCTCAACTTGGGTGCTGCATTTCAAACTGGGCATCTAGAGTGCAGGAGAGGAAAGCGGAATTCCTAGTGTAGCGGTGAAATGCGTAGATATTAGGAGGAATACCAGTGGCGAAGGCGACTTTCTGGACTTATACTGACGCTGAGGCACGAAAGCGTGGGGAGCGAACAGG
+
GGGGEGGGGGGGGGGGGGGGGGGGGGGGGDFCFFCEGGGGGGGGGGGGG7?BFDGGGFEEFGGGGGGGGGGCFGGGGAFGGDFGGGFGGGGGGGGGGGFGEFGGGGGCECGGGGGGGGGGGGGFEGGGGGGGGGFGGGGGGGGGGGGGE@GB?FGCFGGGGFGEGGEGGGGGFGE?CGGGGGGFGGFEEFEGGGGGCFCCGGGGGGGGGGFGGGGGGGFFFGGGGGGGGCEF@DCFDFFFGGGGGFBGGFFFEFFFGGGGGGFFGGFCFGGF=8GGGGGGFGGDEFCGEFEGGDGGEGFEGEDGGGGGGGFEC?FDFFDCGF<FAGGFFFGFE?<DEFGGGF@FFDGGGGGFGGGFGGGEGFCGFGGGGGGEGFCGFFEFGCFGGGGFFCCFEGEDFGGGGGGG
@EGRNA5_43
TGGGGAATATTGCACAATGGAGGAAACTCTGATGCAGCGACGCCGCGTGAGCGATGAAGGTCTTCGGATCGTAAAGCTCTGTCCTAAGGGAAGATAGTGACGGTACCTTAGGAGGAAGCCCCGGCTAACTACGTGCCAGCAGCCGCGGTAACACGTAGGGGGCGAGCGTTGTCCGGAATTACTGGGTGTAAAGGGTGCGTAGGCGGCCTTGCAAGTCAGATGTGAAAGATCACAGCTTAACTGTGGTAAGCATTTGAAACTGTAAGGCTTGAGTGCAGGAGAGGAGAGTGGAATTCCTAGTGTAGCGGTGAAATGCGTAGATATTAGGAAGAATATCAGTGGCGAAGGCGACTCTCTGGACTGCAACTGACGCTGAGGCACGAAAGCGTGGGGAGCAAACAGG
+
FGGGGGGGGGGGGGGGGGGGGGGGGGGGGGGGGGGGGGGGGGGGGGGGGGGGGGGGGGGGGGGGGGGGGGGGGGGGGGGGGGGGGGGGGGGGGGGGGGGGGGGGGGGGGGGGGGGGGGGGGGGGGGGGGGGGGGGGGGGGGGGGGGGGGGGGGGGFGGGGGGGGGGGGGGGGGGGGGFGGGGGGGGGGGGGGGGGGGGGGGGGGGGGGGGGGGGGGGGGGGGGGGGGGGGGGGGGGGGGGGGGGGGGGGGGGGGGGGGGGGGGGGGGGGGGGGGGGGGGGGGGGGGGGGGGGGGGGGGGGGGGGGGGGGGGGGGGGGGGGGGGGGGGGGGGGGGGGGGGGGGGGGGGGGGGGGGGGGGGGGGGGGGGGGGGGGGGGGGGGGGGGGGGGGGGGGGGGGGGGGGG
@EGRNA5_44
TGGGGAATATTGCACAATGGGCGAAAGCCTGATGCAGCAACGCCGCGTGAACGATGAAGGTCTTCGGATCGTAAAGTTCTGTCGCAGGGGAAGATAATGACGGTACCCTGTGAGGAAGCACCGGCTAACTACGTGCCAGCAGCCGCGGTAATACGTAGGGTGCTAGCGTTATCCGGATTTACTGGGCGTAAAGGGTGCGTAGGTGGTCTTTCAAGTCGGTGGTTAAAGGCTACGGCTCAACCGTAGTAAGCTTTTGAAACTAGAGAACTTGAGTGCAGGAGAGGAGAGTAGAATTCCTAGTGTAGCGGTGAAATGCGTAGATATTAGGAGGAATACCAGTAGCGAAGGCGGCTCTCTGGACTGTAACTGACACTGAGGCACGAAAGCGTGGGGAGCAAACAGG
+
GGGGGGGGGGGGGGGGGGGGGGGGGGGGGGGGGGGGGGGGGGGGGGGGGGGGGGGGGGGGGGGGGGGGEGGGGGGGGFGGGGGGGGGGGGFGGGGGGGGGGGGGGGGGGGFGGGGGGGGGGGGGGGGGGGGGGGGGGGGGGGGGGGGGGGGGGGGFGGGGGGGGGGGGGGGGGGGGGGGGFFGGGGGGFFFFGGGFFFFEGGGFGGGGGGGGGGFGFGGGGGGFGGGGGGGGGGGFGGGGGGGGGGGGGGGGGGGGGGGGGGGGGGGGGGGGGGGGGGFGGGGGGGGGGGGFGGGGGGGGGGGGGGGGGGGGGGGGGGGGFGGGGGGGGGGGGGGGGGGGGGGGGGGGGGGGGGGGGGGGGGGGGGGGGGGGGGGGGGGGGGGGGGGGGGGGGGGGGGGGGGG
@EGRNA5_45
TGGGGAATATTGCGCAATGGGGGAAACCCTGACGCAGCAACGCCGCGTGAGTGATGAAGGTTTTCGGATCGTAAAACTCTGTCATTAGGGACGATAATGACGGTACCTAATGAGGAAGCCACGGCTAACTACGTGCCAGCAGCCGCGGTAATACGTAGGTGGCAAGCGTTGTCCGGATTTACTGGGCGTAAAGAGTATATAGGTGGGCATTTAAGTCAGATGTGAAATTCCCGGGCTTAACCTGGGAGCTGCATTTGATACTGGGTGTCTAGAGTGCAGGAGAGGAAAGTGGAATTCCTAGTGTAGCGGTGAAATGCGTAGAGATTAGGAAGAACACCAGTGGCGAAGGCGACTTTCTGGACTGTAACTGACACTGAGGCTCGAAAGCGTGGGGAGCAAACAGG
+
GFGGGGGGGGGGGGGGGGGGGGGGGGGGGGGGGGGGGGGGGGGGGGGGGEG5FGCGGGGGEEGGGGGGGGGGGGGGGGGGGGGGEDFGGGGGGGDGGGGGGGGGGGFEFG9FFGGGGGGFFGGGGGGGGCGGGFGGGGGGGGGGFGGGGEGFFGGEGGGCEGFCGGFGFFFFFFFGFFFFFGGGFGFFFFGFGFGCGGEFFGGGGGGGGFGFFFGFFGG7FGGGGGGFGGGGFFGGGGGGGGGGFGGFGGGGGFFFGFEGGGGGGGGFDGGGGGGGGGGGGGGGGGFEGGGGGGGGGGEAGGGGGGGGGGGGGGGGGGGGGGGGGGGGGGGGGGFCGGGGGGGGGGGGGGGFEFGGGGGGEGGGFCEGGGGFEGGGGGGGGGGGGGGGGGGGGGGGGGGGGGGG
@EGRNA5_46
TGGGGAATATTGCGCAATGGGGGAAACCCTGACGCAGCAACGCCGCGTGAGTGATGAAGGTTTTCGGATCGTAAAACCCTGTTTTCTGGGACGATAATGACGGTACCAGATGAGGAAGCCACGGCTAACTACGTGCCAGCAGCCGCGGTAATACGTAGGTGGCAAGCGTTGTCCGGATTTACTGGGCGTAAAGGGTGCGTAGGCGGATGCTTAAGTGAGATGTGAAATACCTAAGCTTAACTTAGGGGCTGCATTTCAAACTGGGCATCTAGAGTACAGGAGAGGGAAACGGAATTCCTAGTGTAGCGGTGAAATGCGTAGAGATTAGGAAGAACACCAGTGGCGAAGGCGGTTTCCTGGACTGTAACTGACGCTGAGGCACGAAAGCGTGGGTAGCAAACAGG
+
FGGGGGGGGGGAFGGGGGGGGGGDGGDEEGGGGGGGGGGGGGGGGGGGGDG<FFFGFCFGFDFGFGECGGFGGEGEDFGGGGGDDF<FGGGGGGGGGFGFGGG@FGGGGCCEGGGGGGGGGGGGGGGCGGGGGFFCGGGGGGGGGGGG>FCFGGGFFGCFFGGGFGFG:9FFFFFECC:CEE@EFGEFAC8FFFG>EEEEDGGFGGGGGGFFAFGGGGGGFDGGFGGGGFGGFGGGGGGEGGFGGGGGGGGGGFFGGFCAGGGGGFGGGGFGGGGGFGGEGGE9GGGFGFGGGGFGGGGDGGGGGGGGGGGGGGGGGGGGGFEAFGGGGGGGGGGGGGGEGFGGGGGGGGGGGGGGGGGGGGGFFGGGEGCGGGGGGGGGGGGFCGGGGGGGGGGGEGGGGGGG
@EGRNA5_47
TGGGGAATATTGCACAATGGGCGAAAGCCTGATGCAGCAACGCCGCGTGAGCGATGAAGGCCTTCGGGTCGTAAAGCTCTGTCCTCAAGGAAGATAATGACGGTACTTGAGGAGGAAGCCCCGGCTAACTACGTGCCAGCAGCCGCGGTAATACGTAGGGGGCTAGCGTTATCCGGAATTACTGGGTGTAAAGGGTGCGTAGGCGGCCTTGCAAGTCAGATGTGAAAGATCACGGCTTAACTGTGGTAAGCATTTGAAACTGTAAGGCTTGAGTGCAGGAGAGGAAAGTGGAATTCCTAGTGTAGCGGTGAAATGCGTAGATATTAGGAGGAATACCAGTGGCGAAGGCGACTTTCTGGACTTATACTGACGCTGAGGCACGAAAGCGTGGGGAGCGAACAGG
+
FGGGGGGGGGGGGGGGGGGGGGGGGGGGGGGGGGGGGGGGGGGGGGGGGGGGGGGGGGGGGGGGGGGGGGGGGGGGGFGGGGGGGGGGGGGGGGGGGGGGGGGGGGGGGGGGGGGGGGGGGGGGGGGGGGGGGGGGGGGGFGGGGGGGGGGGGGGGGGGGGGGGGGGGEGGGGGGGGGGGGGGGGGFEGGGGGGGGGGGGGFGGGGGGGGGGGGGGGGGGGGGGGGGGGGGGGGGGGGGFGGGGGGGGGGGGGGGGGGGGGGGGGGGGGGGGGGGGGGGGGGGGGGGGGFGGGGGGGGEGGGGGGGGGGGGGGGGGGGGGFGGGGGGGFGGGGGGGGGGGGGGGGGGGGGGGGGFGGGGGGGGGGGGGGGGGGGGGGGGGGGGGGGGGGGGGGGGGGGGGGGG
@EGRNA5_48
TGGGGAATATTGCGCAATGGGGGAAACCCTGACGCAGCAACGCCGCGTGAGTGATGAAGGCCTTAGGGTTGTAAAGCTCTGTTATCTGGGACGATAATGACGGTACCAGAGGAGGAAGCCACGGCTAACTACGTGCCAGCAGCCGCGGTAATACGTAGGTGGCGAGCGTTGTCCGGATTTACTGGGCGTAAAGAGTGCGTAGGCGGATGTTTAAGTGAGATGTGAAATCCCCGGGCTTAACCTGGGGGCTGCATTCCAAACTGGATATCTAGAGTGCAGGAGAGGAAAGCGGAATTCCTAGTGTAGCGGTGAAATGCGTAGAGATTAGGAAGAACACCAGTGGCGAAGGCGGCTTTCTGGACTGTAACTGACGCTGAGGCACGAAAGCGTGGGTAGCAAACAGG
+
GGGGGGGGGGGGGGGGGGGGGGGGGGGGGFGGGGGGGGGGGGGGGGGFGGGCFGGGGGGGGGFGGGGGGGGGGGFGGGFGAFGGFFFGGGGGGGGGGFGGGGGGGGGGGFGFGDGGGGGGGGGGDGFFFCFGDGGGGGGGGGGFGGGGEGGFEGFFGCF6CFFGDGG5??EEGGGCCEFEGGFFGGC8=FFGGGF@FFG;EGEFFGEGFGGFFFGFCGGCFGGDGGFGGGFGGGGGGGCGGCECFFFFFGGFFGGFFFGGGGGGFGGGFGFFGGGGFGD>8GGEAGEBEDFGEFGFFFFFGGGF:GEGGGFFCEGGGGGGGGFGGGGGGGGGGGGGGFCGGGGGGGGCGGGFFGFGGGGGGGFGGGFC:DGGFGFGGGGGGGFFCCEGGGFFGGGGGGGGGGGG
@EGRNA5_49
TGGGGAATATTGCGCAATGGGGGAAACCCTGACGCAGCAACGCCGCGTGGGTGATGAAGGTTTTCGGATCGTAAAACCCTGTTTTCTGGGACGATAATGACGGTACCAAATGAGGAAGCCACGGCTAACTACGTGCCAGCAGCCGCGGTAATACGTAGGTGGCAAGCGTTGTCCGGATTTACTGGGCGTAAAGAGTATGTAGGTGGGCATTTAAGTCAGATGTGAAATTCCCGGGCTTAACCTGGGAGCTGCATTTGATACTGGGTGTCTAGAGTGCAGGAGAGGAAAGTGGAATTCCTAGTGTAGCGGTGAAATGCGTAGAGATTAGGAAGAACACCAGTGGCGAAGGCGACTTTCTGGACTATAACTGACACTGAGATACGAAAGCGTGGGTAGCAAACAGG
+
EFGGGGGGGGGGGGGGGGGGGGGGGGGGGGGGGGDGGGGGGGFEGGGGEGG:FDFFGGGGDFGGGGGGBFEGGGGGGCGCFF<=FGFGFGGFGFEFGGGGGGGGGGGGFGFGGFGGGGG:FFEGGEGGGFGFGGGGGGGGGGGCFDGGCCEGGGG9EFGFFGFGGFGE@>8AFGFEGAE<CFGGGGGEFCCCGGGEECGFGGGFFGCFCFGF?>GGGGFGGFGGGGFFGGGGGGFGGGFGGGGGFFFGFFFEFFFGFFGFGGGFFFF;GE=?GGGGGFFGFGF9AEE;EC,EGGGGGGFEGGGGGGFBCFGECEGGGGFF?@GGGGFFFCGFFFBCFFGGGF>GFGDGDC<GGGGGGGGGEGGGFGEGGGFGGGGDGFCGGGFD7GGEDGF<FGFGGGGGFFFF
@EGRNA5_50
TGGGGAATATTGCGCAATGGGGGAAACCCTGACGCAGCAACGCCGCGTGAGTGATGAAGGTTTTCGGATCGTAAAACTCTGTCATTAGGGACGATAATGACGGTACCTAATGAGGAAGCCACGGCTAACTACGTGCCAGCAGCCGCGGTAATACGTAGGTGGCAAGCGTTGTCCGGATTTACTGGGCGTAAAGAGTATGTAGGTGGGCATTTAAGTCAGATGTGAAATTCCCGGGCTTAACCTGGGAGCTGCATTTGATACTGGGTGTCTAGAGTGCAGGAGAGGAAAGTGGAATTCCTAGTGTAGCGGTGAAATGCGTAGAGATTAGGAAGAACACCAGTGGCGAAGGCGACTTTCTGGACTGTAACTGACACTGAGATACGAAAGCGTGGGTAGCAAACAGG
+
FGGGGGGGGGGFGGGGGGGGGGGGGGGGGGGGGGGGGGGGGGGGGGGGGGGFGGFGGGGGGGCGGGGGGGGGGGGGGGGGGGGGGGGGGGGGGGGGGGGGGGGGGGGFGGFGGGGGGFGGGGGGGGGGGGGGGFGGGGGGGGGGGGGGGGGGGFGFFFGFGGGFFGGGGGGGGGGGGGGGGGFDFGGGFGGGGCFCEFFGGGGFFGGGFGGFFFGGFGFFGGGGGGGGGGGGGGGGGGFFGGGGGGGGGGGGGGGGGGGFGGGFGGGGGGGGFGGFGGGGGGGGGGGGGGGGGGGGGGGGGGGGGGGGGGGGGGGGGGGGGGGGGGGGGGGGGGGGGGGGGGGGGGGGGGGGGGGGGGGGGGGGGGGGGGGGGGGGGGGGGGGGGGGGGGGGGGGGGGGGGGGG
@EGRNA5_51
TGGGGAATATTGCGCAATGGGGGAAACCCTGACGCAGCAACGCCGCGTGAGTGATGAAGGCCTTAGGGTTGTAAAGCTCTGTTATCTGGGACGATAATGACGGTACCAGAGGAGGAAGCCACGGCTAACTACGTGCCAGCAGCCGCGGTAATACATAGGTGGCGAGCGTTGTCCGGATTTACTGGGCGTAAAGAGTGCGTAGGCGGATGTTTAAGTGAGATGTGAAATACCCGAGCTCAACTTGGGTGCTGCATGTCAAACTGGGCATCTAGAGTGCAGGAGAGGAAAGCGGAATTCCTAGTGTAGCGGTGAAATGCGTAGAGATTAGGAAGAACACCAGTGGCGAAGGCGGCTTTCTGGACTGTAACTGACGCTGAGGCACGAGAGCGTGGGGAGCAAACAGG
+
;FFGECEF@FGGGGGGEFG,E@FFDGGCFG<FEDGE7FCGGE:FGDE:BFGGFGFFGGGGGG8=EFGGFGGGGGGGGGGGFFFCC??FFGGGE@CFGGGGGGDEF<F@C7DGG7:FFGCGFGGGDGGGGGGFGGGFEFCCCFFGGGGGGGGGGGGBFFGFCCFEEGGGEGCEFGEGECEDF@CFDGGGGGEGGFDEFGGCEGGFGGDEFGFFGGFCCFC6FDDCFCFGGGGFE7BE>C=FFGE@:GD@;E<9?E#FE?FFFF=89>8E,D98FFEDD=,B=FGFE3E6EF;FCED8FFFCFFFF:GEFB<FA4=:@FFC,?AFF5<AAFEEE?A8FF5<F:C:<FC:DGCGF<<CAEEEC6:,FA9GF@@FCCE<C9F:6F:EC,GF@GFF@FC,E,,FCEFCF
@EGRNA5_52
TGGGGAATATTGCGCAATGGGGGAAACCCTGACGCAGCAACGCCGCGTGGGTGATGAAGGTTTTCGGATCGTAAAACCCTGTTTTCTGGGACGATAATGACGGTACCAGATGAGGAAGCCACGGCTAACTACGTGCCAGCAGCCGCGGTAATACGTAGGTGGCGAGCGTTGTCCGGATTTACTGGGCGTAAAGGATGCGTAGGCGGATATTTAAGTGGGATGTGAAATCCCCGAGCTTAACTCGGGGGCTGCATTCCAAACTGGATATCTAGAGTGTCGGAGGGGAAAGTGGAATTCCTAGTGTAGCGGTGAAATGCGTAGAGATTAGGAAGAACACCAGTGGCGAAGGCGACTTTCTGGACGATAACTGACGCTGAGGCATGAAAGCGTGGGGAGCAAACAGG
+
FGGGGGGGGGGGGGGGGGGGGGGGGGGGGGGGGGGGGGGGGGGGGGGFGGGFGGGGGGGGFGGGGGGGGGGGGGGGGGGGGGGGGGGGGGGGGGGGGGGGGGGGGGGGGGGGGGGGGGGGGGGGGGGGGGGGGGGGGGGGGGGGGGGGGGGGGGGGGGGGGGGGGGGGFFGGGGGGGGGFGGGGGGGGGGGGGGGGGGGGGGGGGGGGGGGFFGGFGGGGGGGGGGGGGGFGFFFGGGGFFFGGGGGGGGGGGGGGGGGGGGGGGGFGGGGGGGGGGGGGGGGGGGGGGGGGGGGGGGGGGGGGGGGGGGGGGGGGGGGGGGGFGGGGGGGGGGGFGGGGGGGGGGGGGGGGGGGGGGGGGGGGGGFGGGFGGGGGGGGGGGGGDGGGGGGGGGGGGGGGGGGG
@EGRNA5_53
TGGGGAATATTGCGCAATGGGGGAAACCCTGACGCAGCAACGCCGCGTGGGTGATGAAGGTTTTCGGATCGTAAAACCCTGTTTTCTGGGACGATAATGACGGTACCAGATGAGGAAGCCACGGCTAACTACGTGCCAGCAGCCGCGGTAATACGTAGGTGGCAAGCGTTGTCCGGATTTACTGGGCGTAAAGGGTGCGTAGGCGGATGCTTAAGTGAGATGTGAAATACCTAGGCTTAACTTAGGGGCTGCATTTCAAACTGGGCATCTAGAGTACAGGAGAGGGAAACGGAATTCCTAGTGTAGCGGTGAAATGCGTAGAGATTAGGAAGAACACCAGTGGCGAAGGCGGTTTCCTGGACTGTAACTGACGCTGAGGCACGAAAGCGTGGGTAGCAAACAGG
+
GGGGGGGGGGGGGGGGGGGGGGGGGGGGGGGGGGGGGGGGGGGGGGGCGGG@FGGGGGGGFGGGGGGGGGGGGGGGGGGGGGGGGGGGGGGGGGGGGGGGGGGGGGGGGGGGGGGGGGGGGGGGGGGGGGGGGGGGGGGGGGGGGGGGGGGGGGGGGGGGGGGGGGGGGGGGFGGGFEEFGGGGGGGGGFGGGGGGGGGGGFGGGGGGGGGFGGGGGGGGGGGGGGGGGGGGGGGGGGGGGGGGGGGGGGGGGGGGGGGGGGGGGGGGGGGGGGGGGGGGGGGGGGGGGGFGGGGGGGGGGGGGGGGGGGGGGGGGGGGFGGGGGGGGGGGGGGGGGGGGGGGGGGGGGGGGGGGGGGGGGGGGGGGGGGGGGGGGGGGFGGGGGGGGGGGGGGGGGGGGGGGG
@EGRNA5_54
TGGGGAATATTGCGCAATGGGGGAAACCCTGACGCAGCAACGCCGCGTGGGTGATGAAGGTCTTCGGATTGTAAAGCCCTGTTTTCTGGGACGATAATGACGGTACCAGAGGAGGAAGCCACGGCTAACTACGTGCCAGCAGCCGCGGTAATACGTAGGTGGCGAGCGTTGTCCGGATTTACTGGGCGTAAAGAGTGCGTAGGCGGATGTTTAAGTGAGATGTGAAATACCCGAGCTCAACTTGGGTGCTGCATTTCAAACTGGGCATCTAGAGTGCAGGAGAGGAAAGCGGAATGCCTAGTGTAGCGGTGAAATGTGTAGAGATTAGGAAGAACACCAGTGGCGAAGGCGGCTTTCTGGACTGTAACTGACGCTGAGGCACGAAAGCGTGGGGAGCAAACAGG
+
GGGGGGGGGGGGEFGGGGGGGGGGGGDGGGGGFGGGGGGGFGGGGGGGGGF4FG<FGFDFBF?F?DG73F<?<FGFGFGA=FGGAG=DFGFCFCCFCAFEGGEGGGDFG7BF>FC:EC<FG7F:BF7F:?FCF<,*F#F>>B>>BFFFGFFB<BC?CFGC>FGFBFFEGE9FBFGGGECE<<FFFGGGGFF=E7CDFFFGFFF?AE:EGF:FFFFGGGGCFGGGGGEF#E:5@EGGGGGGGDBFFFC=8GGF6B=F:GGGGGFF<?BFGGGGGFD3,FGEGGGGGGGGGGGGGFE,F<F<GGGGGGGGGGGGGGGFEFGGGFAGFAFDGEGGGGGGGFC:ECGGGGGGGF8FE,F9GGGF<GGDGGGGGGGGGGGGGFGGGGGGGGGGGGGGGCGGGFGGGGGG
@EGRNA5_55
TGGGGAATATTGCGCAATGGGGGAAACCCTGACGCAGCAACGCCGCGTGAGTGATGAAGGTTTTCGGATCGTAAAACTCTGTCATTAGGGACGATAATGACGGTACCTAATGAGGAAGCCACGGCTAACTACGTGCCAGCAGCCGCGGTAATACGTAGGTGGCAAGCGTTGTCCGGAATTATTGGGCGTAAAGGGTGCGTAGGCGGACTTTTAAGTGAGATGTGAAATTCCAGGGCTCAACTCTGGCGCTGCATTTCAAACTGGAAGTCTAGAGTGCAGGAGAGGAAAGCGGAATTCCTAGTGTAGCGGTGAAATGCGTAGAGATTAGGAAGAACACCAGTGGCGAAGGCGGCTTTCTGGACTGTAACTGACGCTGAGGCACGAAAGCGTGGGGAGCAAACAGG
+
FGGGGGGGGGGGGGGGGGGGGGGGGGGGGGGGGGGGGGGGGGGGGGGGGEGFFGGGGGGGFGFGGGGGGGGGGGGGGGGGGGGGGGGGGGGGGGGGGGGGGGGGGGGGGGGGGGGGGGGGGGGGGGGGGGGGGGGGGGGGGGGGGGGGGGGGGGGFGGGGGGGGGGGGGGGGGGGGFGGGGGGGGGGGGGGGGGGGGGGGGGGGGGGGFGGGGGGFFGGGGGGGGGGGGGGGGGFFFGGGGGGGGGGGGGGGGGGGGGGGGGGGGGFFGGGGGGGGGGGGGGGGGGGGGGGGGGGGGGGGGGGGGGGGGGGGGGGGGGGGGGGGGGDGFGGGGGGGGGGGGGGGGGGGGGGGGGGGGGFGGGGGGGGGGGGGGGGGGGGGGGGGGGGGGGGGGGGGGGGGGGGG
@EGRNA5_56
TGGGGAATATTGCACAATGGGCGAAAGCCTGATGCAGCAACGCCGCGTGAACGATGAAGGTCTTCGGATCGTAAAGTTCTGTCGCAGGGGAAGATAATGACGGTACCCTGTGAGGAAGCACCGGCTAACTACGTGCCAGCAGCCGCGGTAATACGTAGGGTGCTAGCGTTATCCGGATTTACTGGGCGTAAAGAGTGCGTAGGCGGATGTTTAAGTGAGATGTGAAATACCCGAGCTCAACTTGGGTGCTGCATTTCAAACTGGGCATCTAGAGTGCAGGAGAGGAAAGCGGAATTCCTAGTGTAGCGGTGAAATGCGTAGAGATTAGGAAGAACACCAGTGGCGAAGGCGGCTTTCTGGACTGTAACTGACGCTGAGGCACGAAAGCGTGGGGAGCAAACAGG
+
EFGGGEGGGGGFGGGGGGGGGGGGGGGDFEGGCFFGGGGGGGGGGGEEGGGGEC<FGGGGCFDGGGGG:FFGGGGGGCDFGGFGGGGGGEFCFG9CDBFGGGGGGGFGFFCFFCFCGGGCFFFFC:FGFCFGFFGFBFGGGCGGGGGGC7CGFGGBCFGFABBCGGGGEGG5CCCD>AFAEFFGFCFF?CFFGGGFGGGEGGDGGG=GGFFFDDGFFDDCFGGGGFGGGGGDE#FCCGF6CGGGGFDFGGFC:E?CEFGFGFGGDDAGGGGGDGDGGGFF8GGFDFEDGGGGGGGGGGFCGGGEGGFFGGGGGGGGGGGGGGGGGFFCFFF@+GGGGGDEF>GGF7GGGGGGGGGGGGGGEFGFGF@GGGGGGGGGEDCGGGGGGGGGGGGGGGGGGFGGGGGG
@EGRNA5_57
TGGGGAATATTGCACAATGGGCGAAAGCCTGATGCAGCAACGCCGCGTGAGCGATGAAGGCCTTCGGGTCGTAAAGCTCTGTCCTCAAGGAAGATAATGACGGTACTTGAGGAGGAAGCCCCGGCTAACTACGTGCCAGCAGCCGCGGTAATACGTAGGGGGCTAGCGTTATCCGGAATTACTGGGCGTAAAGGGTGCGTAGGTGGTTTTTTAAGTCAGAAGTGAAAGGCTACGGCTCAACCGTAGTAAGCTTTTGAAACTAAGAGACTTGAGTGCAGGAGAGGAAAGCGGAATTCCTAGTGTAGCGGTGAAATGCGTAGAGATTAGGAAGAACACCAGTAGCGAAGGCGGCTCTCTGGACTGTAACTGACACTGAGGCACGAAAGCGTGGGTAGCAAACAGG
+
GGGGGGGGGGGGGGGGGGGGGGGGGGGGGGGGGGGGGGGGGGGGGGGGGGGGGGGGGGGGGGGGGGGGGGGGGGGGGGGGGGGGGGGGGGGGGGGGGGGGGGGGGGGGGGGGGGGGGGGGGGGGGGGGGGGGGGGGGGGGGGGGGGGGGGGGGGGGGGGGGGGGGGGGGGGGGGGGGGGGGGGGGGGGGGGGGGGFGGGGGGGFGGGFGGGGGGGGGGGGGGGGGGGGGGGGGGGGGGGGGGGGGGGGGGGGGGGGGGGGGGGGGGGGGGGGGGGGGGGGGGGGGGGGGGGGGGGGGGGGGGGGGGGGGGGGGGGGGGGGGGGGGGGGGGGGGGGGGGGGGGGGGGGGGGGGGGGGGGGGGGGGGGGGGGGGGGGGGGGGGGGGGGGGGGGGGGGGGGGGGGG
@EGRNA5_58
TGGGGAATATTGCACAATGGGCGAAAGCCTGATGCAGCAACGCCGCGTGAACGATGAAGGTCTTCGGATCGTAAAGTTCTGTCGCAGGGGAAGATAATGACGGTACCCTGTGAGGAAGCACCGGCTAACTACGTGCCAGCAGCCGCGGTAATACGTAGGTGGCGAGCGTTGTCCGGATTTACTGGGCGTAAAGAGTGCGTAGGCGGATGTTTAAGTGAGATGTGAAATACCCGAGCTCAACTTGGGTGCTGCATTTCAAACTGGGCATCTAGAGTGCAGGAGAGGAAAGCGGAATTCCTAGTGTAGCGGTGAAATGCGTAGAGATTAGGAAGAACACCAGTGGCGAAGGCGGTTTCCTGGACTGTAACTGACGCTGAGGCACGAAAGCGTGGGTAGCAAACAGG
+
GGGGGGGGGGGGGGGGGGGGGGGGGGGGGGGGGGGGGGGGGGGGGGGGGGGGGGGGGGGGGGGGGGGGGGGGGGGGGGGGGGGGGGGGGGGGGGGGGGGGGGGGGGGGFGBFGGGGGGGGGGGGGGGGGGGGGGGGGGGGGGGGGGGGGGGGGGGFGGGFFGGGGGGGGGGGGGGGGEGGGGGGGGGGGGGGGGGCGGGFGGGGGGGGFGGFGGGGGGGGGGGGGGGGGGGGGFGGGGGGGGGGGGGGGGGGGGGGGGGGGGGGGFBGGGGGGGGGGGGGGGGGGGGGGGGGGGGGGGGGGGGGGGGGGGGGGGGGGGGGGGGGGGGGGGGGGGGGGGGGGGGGGGGGGGGGGGGGGGGGGGGGGGGGGGGGGGGGGGGGGGGGGGGGGGGGGGGGGGGGGGGG
@EGRNA5_59
TGGGGAATATTGCGCAATGGGGGAAACCCTGACGCAGCAACGTCGCGTGAGTGATGAAGGTTTTCGGATCGTAAAACTCTGTTATTTGGGACGATAATGACGGTACCAAATGAGGAAGCCACGGCTAACTACGTGCCAGCAGCCGCGGTAATACGTAGGTGGCGAACGTTGTCCGGATTTACTGGGCGTAAAGGGTGCGTAGGTGGACGCTTAAGTCAGATGTGAAATACCTAGGCTTAACTTAGGGGCTGCATTTCAAACTGGGCATCTAGAGTGCAGGAGAGGAAAGCGGAATTCCTAGTGTAGCGGTGAAATGCGTAGAGATTAGGAAGAACACCAGTGGCGAAGGCGGCTTTCTGGACTGTAACTGACGCTGAGGCACGAAAGCGTGGGGAGCAAACAGG
+
GGGGGGGGGGGGGGGGGGGGGGGGGGGGGGGGGGGGGGGGGGGGGGGGGGGGGGGGGGGGGGGGGGGGGGGGGGGGGGGGGGGGGGGGGGGGGGGGGGGGGGGGGGGGGGGGGGGGGGGGGGGGGGGGGGGGGGGGGGGGGGGGGGGGGGGGGGGGGGGGGGGGGGGGGGGGGGGGGGGGGGGGGGGGGGGGGGGGGGGGGGGGGGGGGGGGGGGGGGGGGGGGGGGGGGGGGGGGGGGGGGGGGFFGGGGGGGGGGGGGGGGGGGFFGGGGGGGGGGGGGGGGGGGGGGGGGGGGGGGGGGGGGGGGGGGGGGGGGGGGGGGGGGGGGGGGGGGGGGGGGGGGGGGGGGGGGGGGGGGGGGGGGGGGGGGGGGGGGGGGGGGGGGGGGGGGGGGGGGGGGGGG
@EGRNA5_60
TGGGGAATATTGCGCAATGGGGGAAACCCTGACGCAGCAACGCCGCGTGAGTGAAGAAGGCCTTAGGGTTGTAAAGCTCTGTCATATGGGAAGATAATGACGGTACCATAAGAGGAAGCCACGGCTAACTACGTGCCAGCAGCCGCGGTAATACGTAGGTGGCGAGCGTTGTCCGGATTTACTGGGCGTAAAGGATGCGTAGGCGGATATTTAAGTGGGATGTGAAATCCCCGAGCTTAACTCGGGGGCTGCATTCCAAACTGGATATCTAGAGTGTCGGAGGGGAAAGTGGAATTCCTAGTGTAGCGGTGAAATGCGTAGAGATTAGGAAGAACACCAGTGGCGAAGGCGACTTTCTGGACGATAACTGACGCTGAGGCATGAAAGCGTGGGGAGCAAACAGG
+
GGGGGGGGGGGGGGGGGGGGGGGGGGGGGGGGGGGGGGGGGGGGGGGGGFGEGGGGGGGGGGGGGGGGGGGGGGGGGFGGGGGGGGDFGGGGGGGGGGGGGGGGGGGGGGGGGGGGGGGGGGGGGGGGGGGGGGGGGGGGGGGGGGGGGGGGGGG?FGGGGGGGGGGGGGGGGGGGGGFFGGGGGGFGGGGGGGGGGGGGGGGGGGGGFGGFFGGGGGGGCFGGGGGGGGGGFFGGGFFGFB@GGGGGGGGGGGFGGFGGGGGGFGGFGGGGFGGGGGGGGGGGGGGFGGGGGGGGGGDAGFGGGGGGGGGGGDGGGGGGGGGGGGGGGGGGEGGGGGGGGGGGGGGGGGGGGGGGGGGGGGGGGGGGGGGGGGGGGGGGGGGGGGGGGGGGGGGGGGGGGGGG
@EGRNA5_61
TGGGGAATATTGCGCAATGGGGGAAACCCTGACGCAGCAACGCCGCGTGGGTGATGAAGGTCTTCGGATTGTAAAGCCCTGTTTTCTGGGACGATAATGACGGTACCAGAGGAGGAAGCCACGGCTAACTACGTGCCAGCAGCCGCGGTAATACGTAGGTGGCGAGCGTTGTCCGGATTTACTGGGCGTAAAGGGTGCGTAGGCGGATGTTTAAGTGGGATGTGAAATCCCCGGGCTTAACCTGGGGGCTGCATTCCAAACTGGATATCTAGAGTGCAGGAGAGGAAAGCGGAATTCCTAGTGTAGCGGTGAAATGCGTAGAGATTAGGAAGAACACCAGTGGCGAAGGCGGCTTTCTGGACTGTAACTGACGCTGAGGCACGAAAGCGTGGGTAGCAAACAGG
+
GGGGGGGGGGGGGGGGGGGGGGGGGGGGGGGGGGGGGGGGGGGGGGGGGGGGGGGGGGGGGGGGGGGGGGGGGGGGGGGGGGGGGGGGGGFGGGGGGGGGGGGGGGGGGGGGGGGGGGGGGGGGGGGGGGGGGGGGGGGGGGGGGGGGGFGGGGGFFGGGGGGGGGGGCFGGGGGGFGDGGGGGGGGGGGGGGGGGGGGFFFFFGGGGGGGFGGGGGGGGFGFGGGGGGGFGGGGGGGGGGGGGGGGGGGGGGGGGGGGGGGGGFGGGGGGGGGGGGGGGGGGGFGGGGGGGGGGGGGGGGGGGGGGGGGGGGGGGGGGGGGGGGGGGGGGGGGGGGGGGGGGGGGGGGGGGGGGGGGGGGGGGGGGGGGGGGGGGGGGGGGGFGGGGGGGGGGGGGGGGGGGG
@EGRNA5_62
TGGGGAATATTGCACAATGGAGGGAACTCTGATGCAGCGACGCCGCGTGAACGATGAAGGCTTTCGAGTCGTAAAGTTCTTTTATATGGGAAGATAATGACGGTACCATAAGAAAAAGCCCCGGCTAACTACGTGCCAGCAGCCGCGGTAATACGTAGGGGGCTAGCGTTGTCCGGAATCACTGGGCGTAAAGGGTTCGCAGGCGGAAATGCAAGTCAGATGTAAAAGGCAGTAGCTTAACTACTGTAAGCATTTGAAACTGCATATCTTGAGAAGAGTAGAGGTAAGTGGAATTTTTAGTGTAGCGGTGAAATGCGTAGATATTAAAAAGAATACCGGTGGCGAAGGCGACTTACTGGGCTCATTCTGACGCTGAGGAACGAAAGCGTGGGTAGCAAACAGG
+
FGGGGGGGGGGGGGGGGGGGGGGGGGGGGGGGGGGGGGGGGGGGGGGGGGGGGGGGGGGGGGGGGGGGGGGGGGGGGGGGGFGGAF,EGFFCEFAFCDBCFFGEDGAFCFDDGGGGFEGGGCF@@FFFGAABFFGGGCDB>FFBFFGGEECFGFGF?FGGGEFFBFBCC9CEGFFFGFFFFFFFGFFF#FEFCFGFGFFFAFFFGGGFGGFFFGFFFFFF#GGGGGGGGGGGGGGGGGGGGGGGGGGGGGGGGGGGGFFGGGGGGGGGGGGGGGGGGGGGGGGGGGGGGGGGGGGGGGGGGGGGGGGGGGGGGGGGGGGGGGGGGGGGGGGFF7GGGGGGGGGGGGGGGGGGGGGGGGGGGGGGGGGGGGGGGGGGGGGGGGGGGGGGGGGGGGGGGGGGGGG
@EGRNA5_63
TGGGGAATATTGCGCAATGGGGGAAACCCTGACGCAGCAACGCCGCGTGAGTGATGAAGGCCTTAGGGTTGTAAAGCTCTGTTATCTGGGACGATAATGACGGTACCAGAGGAGGAAGCCACGGCTAACTACGTGCCAGCAGCCGCGGTAATACGTAGGTGGCGAGCGTTGTCCGGATTTACTGGGCGTAAAGAGTATGTAGGTGGGCATTTAAGTCAGATGTGAAATTCCCGGGCTTAACCTGGGAGCTGCATTTGATACTGGGTGTCTAGAGTGCAGGAGAGGAAAGCGGAATTCCTAGTGTAGCGGTGAAATGCGTAGAGATTAGGAAGAACACCAGTAGCGAAGGCGGCTTTCTGGACTGTAACTGACGCTGAGGCATGAAAGCGTGGGGAGCAAACAGG
+
GGGGGGGGGGGGGGGGGGGGGGGGGGGGGGGGGGGGGGGGGGGGGGGGGGGGGGGFGGGGFGGGGGGGGGGGGGGGGGGGGGGGGGGGGGGGGGGGGGGGGGGGFGGGGGGGGGGGGGGGGGGGGGGGGGGGGGFGGGGGGGGGGGGGGDGGGGGGGGGFGGGGDGGGGGGGGGGGECFFEGGEFGGGGGGGFFGGGGGGGGGGACGGGGGGGGGGGGGGGGGGGGGGGGGGGGGGGGGGGGGGGGFGGGGGGGGGGGGGGGGGGGGGGGGGGGGGGGGGGGGGGGGGGGGGGGGGGGGGGGGGGGGGGGGGGGGGGGGGGGGGGGGGGGGGGGGGGGGGGGGGGGGGGGGGGGGGGGGGGGGGGGGGGGGGGGGGGGGGGGGGGGGGGGGGGGGGGGGGGGGG
@EGRNA5_64
TGGGGAATATTGCGCAATGGGGGAAACCCTGACGCAGCAACGCCGCGTGAGTGATGAAGGCCTTAGGGTTGTAAAGCTCTGTTATCTGGGACGATAATGACGGTACCAGAGGAGGAAGCCACGGCTAACTACGTGCCAGCAGCCGCGGTAATACGTAGGTGGCAAGCGTTGTCCGGATTTACTGGGCGTAAAGAGTATGTAGGTGGGCATTTAAGTCAGATGTGAAATTCCCGGGCTTAACCTGGGAGCTGCATTTGATACTGGGTGTCTAGAGTGCAGGAGAGGAAAGTGGAATTCCTAGTGTAGCGGTGAAATGCGTAGAGATTAGGAAGAACACCAGTGGCGAAGGCGACTTTCTGGACTGTAACTGACACTGAGATACGAAAGCGTGGGTAGCAAACAGG
+
EFGGGGGGGGDEGEGGGGGGGGGGGGFEGGGGFGGGEGGGGEGGGGGFFCGCFGGGGGGGGGG8EFGGFGGFGFFGGGGGG<FCFGAFGGGGGGGGGGGGGGGGGGGGGGGGGGGGGGGGGGGGGGGGDCGGGFGGGGGGGGGGGGGGEGGGGGG>FGGGGGGGGGGGEGGGGGGGGEEGGGGGGGGGGGGFGGGGDGFGGGGGGGGGFFFCDFGFGGGDGGGGGGGGCGGGGGFFEGFFGGGGGGFGGGGFFFF?DFFGGFFFGGCDFGGFDGFGGGGGDFCGF=99GGCGDFGFGGGGGEGE@DGGGGGGEGGGGGGEGGGGDDGFFCGGGGFGF=GGEGGGFEGGGGGGCFGFGFCFEGGGDGFGGFGGGFE<9EFFGGF8EGGGGGGGGGGGGFGGGGGG
@EGRNA5_65
TGGGGAATATTGCGCAATGGGGGAAACCCTGACGCAGCAACGCCGCGTGGGTGATGAAGGTTTTCGGATCGTAAAACCCTGTTTTCTGGGACGATAATGACGGTACCCTGTGAGGAAGCACCGGCTAACTACGTGCCAGCAGCCGCGGTAATACGTAGGGTGCTAGCGTTATCCGGATTTACTGGGCGTAAAGAGTATGTAGGTGGGCATTTAAGTCAGATGTGAAATTCCCGGGCTTAACTTGGGAGCTGCATTTGATACTGGGTGTCTAGAGTGCAGGAGAGGAAAGTGGAATTCCTAGTGTAGCGGTGAAATGCGTAGAGATTAGGAAGAACACCAGTGGCGAAGGCGACTTTCTGGACTGTAACTGACACTGAGATACGAAAGCGTGGGTAGCAAACAGG
+
GGGGGGGGGGGGGGGGGGGGGGGGGGGGGGGGGGGGGGGGGGGGGGGGGGGFGGGGGGGGFFGGGGGGGGGGGGGGGGGGGGGGGGGGGGGGGGGGGGGGGGGGGGGGGGGFGGGGGGGGGGGGGGGGGGGGGGGGGGGGGGGGGGGGGGGGGGGFGGGGFFGGFGGGFGGGGGGGGGFGGGGGGGGGFFGGGFGGGFFGGGGGFGGGGGGGGGGFFFFFFGGGGGGDGGGGGGGGGGGGGGGGGGGGGGGGGGGGGGGGGGGGGFGGGGGGGGGGGGGGGGGGGGGGGGGGGGGGGGGGGGGGGGGGGGGGGGGGGGGGGGGGGGGGGGGGGGGGGGGGGGGGGGGGGGGGGGGGGGGGGGGGGGGGGGGGGGGGGGFGGGGGEGGGGGGGGGGGGGGGGGGG
@EGRNA5_66
TGGGGAATATTGCACAATGGGCGCAAGCCTGATGCAGCCATGCCGCGTGTATGAAGAAGGCCTTCGGGTTGTAAAGTACTTTCAGCGGGGAGGAAGGCGTTGAGGTTAATAACCTCAGCGATTGACGTTACCCGCAGAAGAAGCACCGGCTAACTCCGTGCCAGCAGCCGCGGTAATACGGAGGGTGCAAGCGTTAATCGGAATTACTGGGCGTAAAGCGCACGCAGGCGGTCTGTCAAGTCGGATGTGAAATCCCCGGGCTCAACCTGGGAACTGCATTCGAAACTGGCAGGCTAGAGTCTTGTAGAGGGGGGTAGAATTCCAGGTGTAGCGGTGAAATGCGTAGAGATCTGGAGGAATACCGGTGGCGAAGGCGGCCCCCTGGACTGTAACTGACGCTGAGGCACGAAAGCGTGGGTAGCAAACAGG
+
GGGGGGGGGGGGGGGGGGGGGGGGGGGGGGGGGGGGGGGGGGGGGGGGGGGGGGGGGGGGGGGGGGGGGGGGGGGGGFGGGGGGGGGGGGGGGGGGGGGGGGGGGGGGGGGGGGGGGGGGGGGGGGGGGGGGGGGGGGGGGGGGGGGGGGGGGGGGGGGGGGGGGGGGGGGGGGGGGGGGGGGGGGGGGGGGGGGDGFGGGGGGGGGFFGGGGGGGFGGGGGGGGGGGGGGFDDFFFGFGFFFFFFGGGGGFGGGGGGGFGGGGGGGGGGGGGGGFFFGGGGGGGGGGGGGGFCGGGGGGGGGGGGGGGGGGGGFFGGGGGGGGGGGGGGGGGGGGGGGDDGGGGGGGFGGGGGGGGGFGGGGGGGGGGGGGGGGGGGGGGGGGGGGGGGGGGGGGGGGGGGGGGGGGGGGGGGGGGGGGGGGGGGGGG
@EGRNA5_67
TGGGGAATATTGCGCAATGGGGGAAACCCTGACGCAGCAACGCCGCGTGGGTGATGAAGGTCTTCGGATTGTAAAGCCCTGTTTTCTGGGACGATAATGACGGTACCAGAGGAGGAAGCCACGGCTAACTACGTGCCAGCAGCCGCGGTAATACGTAGGTGGCGAGCGTTGTCCGGATTTACTGGGCGTAAAGAGTATGTAGGTGGGCATTTAAGTCAGATGTGAAATTCCCGGGCTTAACCTGGGAGCTGCATTTGATACTGGGTGTCTAGAGTGCAGGAGAGGAAAGTGGAATTCCTAGTGTAGCGGTGAAATGCGTAGAGATTAGGAAGAACACCAGTGGCGAAGGCGACTTTCTGGACTGTAACTGACACTGAGATACGAAAGCGTGGGTAGCAAACAGG
+
GGGGGGGGGGGGGGGGGGGGGGGGGGGGGGGGGGGGGGGGGGGGGGGGGGGFGGGGGGGGGGGGGGGGGGGGGGGGGGGGGGGGGGFGGGGGGGGGGGGGGGGGGGGGGGGGGGGGGGGGGGGGGGGGGGGGGGGGGGGGGGGGGGGGGGGGGGGGGGGGGGGGGGGGGGGGGGGGGFFFGGGGGGGGGGGGGGGGGGGFGGGGGGGGGGGFGGGFFFGGGGGGGGGGGGGGGGGGGGGGGGGGGGGGGGGGGGGGGFGGGGGGGGGGGGGGGGGGGDGGGGGGGGGGGGGGGGGGGGGFGGGGGGGGGGGGGGGGGGGGGGGGGGGGGGGGGGGGGGGGGGGGGGGGGGGGGGGGGGGGGGGGGGGGGGGGGGGGFGDGGGGGGGGGGGGGGGGGGGGGGGGG
@EGRNA5_68
TGGGGAATATTGCGCAATGGGGGAAACCCTGACGCAGCAACGTCGCGTGAGTGATGAAGGTTTTCGGATCGTAAAACTCTGTTATTTGGGACGATAATGACGGTACCAAATGAGGAAGCCACGGCTAACTACGTGCCAGCAGCCGCGGTAATACGTAGGTGGCAAACGTTGTCCGGATTTACTGGGCGTAAAGGGTGCGTAGGTGGATGCTTAAGTCAGATGTGAAATACCCGAGCTTAACTTGGGAGTTGCATTTGAAACTGGGCGTCTAGAGTACAGGAGAGGAAAGCGGAATTCCTAGTGTAGCGGTGAAATGCGTAGAGATTAGGAAGAACACCAGTAGCGAAGGCGGCTTTCTGGACTGTAACTGACACTGAGGCACGAAAGCGTGGGGAGCAAACAGG
+
FGGGGGGGGGGGGGGGGGGGGGGGGGGGGGGGGGGGGDFGGGEGGGGGFCGCEFGGGFGGGGGGFGGGGGGBFFFGGGGGGFGGGFCFGGEGGGCCGGGGGGGGGGGEGGGGGGGGGGGGGGGGGGGGGGG@EFGGGGFGGGGGGGGGGGGGGGGGGGGGGGGGGGFGFFGGGGGGCEGGGGGGGGGGFFGGGGGGBFFFFDGFFGGGGGGFGFGGGGGGGGGGGGGGGGGGGFGGGGFGGGGGGGGGGGFFGFGGGGGGGGGGGGGGGGGGGGGFFGGGGGGGFGEGGGGGGGGGGGGGGGGGGGGGGGGGGGGGGGGFGGGGGGGGGCGGGFGGGGGGGGGGGGGGGGGGGGGGGGGGFGGGGGFGGGGGGGGGGGGGGGGGEGGGGGGGGGGGGGGGGGGG
@EGRNA5_69
TGGGGAATATTGCACAATGGGCGCAAGCCTGATGCAGCCATGCCGCGTGTATGAAGAAGGCCTTAGGGTTGTAAAGCTCTGTCATATGGGAAGATAATGACGGTACCATAAGAGGAAGCCACGGCTAACTACGTGCCAGCAGCCGCGGTAATACGTAGGTGGCAAGCGTTGTCCGGATTTATTGGGCGTAAAGGGTGCGTAGGCGGCCTTTTAAGTCAGATGTGAAAGATCACGGCTCAACCGTGGTAAGCATTTGAAACTGAAAGGCTTGAGTTAAGGAGAGGAAAGTGGAATTCCTAGTGTAGCGGTGAAATGCGTAGATATTAGGAGGAATACCAGTGGCGAAGGCGACTTTCTGGACTTATACTGACGCTGAGGCACGAAAGCGTGGGGAGCGAACAGG
+
;EFFGEGGGGGGGGGGGFGFGGGGEGGGGGGGGGGGGGGGFFGGGDGFECFFGGGFFGGFFGFGGGGGFGGGGGGGGGGGGFGFGGGGGGGGGGGGGGGFFEGEGGGGGGGGGGGGGGGGGGGGGGGGGGGGGGGGGGGGGFEGEEEEEGE@FGGFCGDGGFCGGGGCF>CBFFFGEFA;?;BDFGGDCFFFGFG=EGGEEGGGGGGEGGFFFFGACFGGGFGGGGGGGCGGGFFGGGGGGGGGGGEGGGDFFFGDFBGD?FDBEGF9GGGGGGGFGFE;EFGFFFGFGGGGFFFGGGDGGGGG@FGGGGFFCDGGGFAFFFGFGGGFBGE@E9FGGFCFEFCGDGGFEGGGGGGFFFGGFDGFCGFEECEGGFGFFGGGEGFCGGGGGGGGGCFCFGGFGFF
@EGRNA5_70
TGGGGAATATTGCGCAATGGGGGAAACCCTGACGCAGCAACGCCGCGTGAGTGATGAAGGCCTTAGGGTTGTAAAGCTCTGTTATCTGGGACGATAATGACGGTACCAGAGGAGGAAGCCACGGCTAACTACGTGCCAGCAGCCGCGGTAATACGTAGGTGGCGAGCGTTGTCCGGATTTACTGGGCGTAAAGAGTGCGTAGGCGGATGTTTAAGTGAGATGTGAAATACCCGAGCTCAACTTGGGTGCTGCATTTCAAACTGGGCATCTAGAGTGCAGGAGAGGAAAGCGGAATTCCTAGTGTAGCGGTGAAATGCGTAGAGATTAGGAAGAACACCAGTGGCGAAGGCGGCTTTCTGGACTGTAACTGACGCTGAGGCACGAAAGCGTGGGGAGCAAACAG
+
FGGGDGGGFGGGGGGGGGGGGGGGGGGGGGGGGGGGGGGFGGGGGGGBCCFGGGGGGFGFGGFGGGGGGGGGGGGGGFGFGGGGGGGGGGGGGGGGGGGGGGGGGGGGGGGGGGGGGGGGGGGGGGGGGFGGGGGGGGGGGGGGGGGDGGGEGFGEFGGGGGGGGGGGGGEEFGGGC>EFGGGGGDFGEGGFGEGGFFGGEGGGGGGFGFFFFGGGCGGFFGGGGGGGGGGFGFGGFFFFGGGGGGGGFGFFFFGGGGGGGGFFFFFAGFE?GGGGGGGFFGGGGGGGGDGGGCF<FFCFGFGGEECGGGFEFGGGFGECCGGGGGGGGGEGF?GGGGGEEGDGGGGGGGGGGGFGGGGGGGGGFEEGGGGGGGCFEGGGGGGFGGGGGGGGGGFCDFFGGGF
@EGRNA5_71
TGGGGAATATTGCGCAATGGGGGAAACCCTGACGCAGCAACGCCGCGTGGGTGATGAAGGTCTTCGGATTGTAAAGCCCTGTTTTCTGGGACGATAATGACGGTACCTTAGGAGGAAGCCCCGGCTAACTACGTGCCAGCAGCCGCGGTAATACGTAGGGGGCAAGCGTTGTCCGGATTTATTGGGCGTAAAGGGTGCGTAGGCGGCCTTTTAAGTCAGATGTGAAAGATCACGGCTCAACTGTGGTAAGCATTTGAAACTGAAAGGCTTGAGTTAAGGAGAGGAAAGTGGAATTCCTAGTGTAGCGGTGAAATGCGTAGATATTAGGAGGAATACCAGTGGCGAAGGCGACTTTCTGGACTTATACTGACGCTGAGGCACGAAAGCGTGGGGAGCGAACAGG
+
GGGGGGGGGGGGGGGGGGGGGGGGGGGGGGGGGGEGGGGGGGGGGGGGGGG@FGGGGGGGGGGGGGGGGGGGGGGGGGGGGGGGGGGGGGGGGGGGGGGGGGGGGGGGGGGGGGGGGGGGGGGGGGGGGGGGGF>FFGGGGGGGGGGGEGGGGGGFGGGGGGGGGGGGGGGEGGGGGEGFGGGGGGGGGG5FFFGFGGGGGGEGGGGGGGGFGGGFFGGDFGGGGGGGGGGGGGGGFFFGFGGEFGGFFFGFFFGGFFGGGGGFEGGFGGGGGGGGGEGGGFEGGGGGGGGGGGGGGGGGGGGGGGGGGFGGGGGGGGGGGGGGGGGGGGGGFGGGGGGGGGGGGGGDEGGFFGGGGGGGGFFGGGGGGGGGGGGGGGGGGGGGGGGGGGGGGGGGGGGFGGG
@EGRNA5_72
TGGGGAATATTGCGCAATGGGGGAAACCCTGACGCAGCAACGCCGCGTGAGCGATGAAGGTCTTCGGATCGTAAAGCTCTGTCTTATGGGACGATAATGACGGTACCATAGGAGGAAGCCACGGCTAACTACGTGCCAGCAGCCGCGGTAATACGTAGGTGGCGAGCGTTGTCCGGAATTACTGGGCGTAAAGGGTGCGTAGGCGGATATTTAAGTCAGATGTGAAATTCCCGAGCTTAACTTGGGAGCTGCATTTGAAACTGGATATCTAGAGTGCAGGAGAGGAAAGCGGAATTCCTAGTGTAGCGGTGAAATGCGTAGAGATTAGGAAGAACACCAGTGGCGAAGGCGGCTTTCTGGACTGTAACTGACGCTGAGGCATGAAAGCGTGGGTAGCAAACAGG
+
GGGGGGGGGGGGGGGGGGGGGGGGGGGFFGFFFEGGGGFFGGGGGGGGGGGFDDFGGGFGGGGGGGGDGEGGGCDEFGGGGGGGGGGGGGGGGGGGGGF9ACDGGGGGGGGGGGGGGGGGFGGDCGGGGGGGGF7FGC@FGGG#EGABE?<F9FFGGGGGGFGDGGGDGG>GGGCFEEGGFCF?=CFEEFFDEGGGGGGGGGCGGGDGCFGGF;>FCFGGGGG#?FA:DF?GGFGGGGDE@F7D:GGGGGGGFFCFGFDGGGGGGGFADFGGGGDDGGGGGGGGGGGGGGGGGGGDFGGGGGGGGGGGGGGGGGGGGGFGGGGGGGGGGGGGGGGGGFGGEGGGGGGGGGGGGGGGGGGGGGGFDGGCCGGGGGGGFFCGGGGGGGGGGGFFFGGGFGGGGGGG
@EGRNA5_73
TGGGGAATATTGCGCAATGGGGGAAACCCTGACGCAGCAACGCCGCGTGAGTGATGAAGGTTTTCGGATCGTAAAACTCTGTCATTAGGGACGATAATGACGGTACCTAATGAGGAAGCCACGGCTAACTACGTGCCAGCAGCCGCGGTAATACGTAGGTGGCAAGCGTTGTCCGGATTTACTGGGCGTAAAGAGTATGTAGGTGGGCATTTAAGTCAGATGTGAAATTCCCGGGCTTAACCTGGGAGCTGCATTTGATACTGGGTGTCTAGAGTGCAGGAGAGGAAAGTGGAATTCCTAGTGTAGCGGTGAAATGCGTAGAGATTAGGAAGAACACCAGTGGCGAAGGCGACTTTCTGGACTGTAACTGACACTGAGATACGAAAGCGTGGGTAGCAAACAGG
+
GGGGGGGGGGGGGGGGGGGGGGGGGGGGGGGGGGGGGGGGGGGGGGGGGGGGGGGGGGGGGGGGGGGGGGGGGGGGGGGGGGGGGGGGGGGGGGGGGGGGGGGDGGGGGGGGGGGGGGGGGGGGGGGCFGGGGFGGGGGGGGGGGGGGGCGFGGGGGGGGGGGGGGGGGGFGGGGEEGGGGGGGGGGGFGGGGGGGFFGGGGGGGGGGGGGGGFGGGGGGGGGGGGGGGGFGGGGGGGGGGGGGGGGGGGGGGGGFE?FGGGFGGGGGGGGGGGGGFGDCGFGGGGGFGGGGGGFGGGGGGGGGGGGGGGGGGGGGGGGGF9GGGGGGGGGGGGGGGGGGGGGGGGGGGGGGGGGGGGGGGGGGGGGGGGGGGGGGGGGGGGGDEGGGGGGGGGGFEGGGGGGG
@EGRNA5_74
TGGGGAATATTGCGCAATGGGGGAAACCCTGACGCAGCAACGCCGCGTGAGTGATGAAGGTTTTCGGATCGTAAAACTCTGTCTTTGGGGATGATAATGACGGTACCCAAGGAGGAAGCCACGGCTAACTACGTGCCAGCAGCCGCGGTAATACGTAGGTGGCAAGCGTTGTCCGGATTTACTGGGCGTAAAGAGTATGTAGGTGGGCATTTAAGTCAGATGTGAAATTCCCGGGCTTAACCTGGGAGCTGCATTTGAAACTGGATATCTAGAGTGCAGGAGAGGAAAGCGGAATTCCTAGTGTAGCGGTGAAATGCGTAGAGATTAGGAAGAACACCAGTGGCGAAGGCGGCTTTCTGGACTGTAACTGACGCTGAGGCACGAAAGCGTGGGTAGCAAACAGG
+
GGGGGGGGGGGGGGGGGGGGGGGGGGGGGGGGGGGGGGGGGGGGGGGGGGGGGGGGGGGGFGGGGGGGGGGGGGGGGGGGGGGGGGGGGGGGGGGGGGGGGGGGGGGGGGGGGGGGGGGGGGGGGGGGGGGGGGGGGGGGGGGGGGGGGGGGGGGGGGGGGGGGFGGGEGGFGGGGEGGGGGGGGGGGFFGFGFGGGGFGGGGGGGGGGFGGGGGFFGGFGGGGGGGGGGGGGGGGGGGGGGGGGGGGGGGGGGGGGGGGGGGGGGGGGGGGGGGGGGGGGGGGGGGGGGGGGGGGGGGGGGGGGGGGGGGGGGGGGGGGGGGGGGGGGGGGGGGGGGGGGGGGGGGGGGGGGGGGGGGGGGGGGGGGGGGGGGGGGGGGGGGGFGGGGGGGGGGGGGGGGGGG
@EGRNA5_75
TGGGGAATATTGCGCAATGGGGGAAACCCTGACGCAGCAACGCCGCGTGAGTGATGAAGGCCTTAGGGTTGTAAAGATCTGTTATCTGGGACGATAATGACGGTACCAGAGGAGGAAGCCACGGCTAACTACGTGCCAGCAGCCGCGGTAATACGTAGGTGGCGAGCGTTGTCCGGATTTACTGGGCGTAAAGAGTGCGTAGGCGGATGTTTAAGTGAGATGTGAAATACCCGAGCTCAACTTGGGTGCTGCATTTCAAACTGGGCATCTAGAGTGCAGGAGAGGAAAGCGGAATTCCTAGTGTAGCGGTGAAATGCGTAGAGATTAGGAAGAACACCAGTGGCGAAGGCGGCTTTCTGGACTGTAACTGACGCTGAGGCACGAAAGCGTGGGGAGCAAACAGG
+
EEGGDGCEEFFG<C:FEGGGGGGGG?GGCCDCFGGECFGF@FEC@CFF+:+9CFE9FAFFGGGB<FAGG8=BFGCE,:BFACFEGG?FGGC>FGGC==@@>>:B<:9FBGFGF@FG:FC,<<F:F*:>><F<FFFC<DB:FFGCGGGGEEE<FGFGFGF<BFGGGGGGB9?4<:8EEEGC@C7EGGFCACA@FFC@FFGFFFFDFD>GB<CFFFDBCFG::GGFGFGDGGECF;CD>EAF::DCFFEFGFFFFFGGGGGGFDFGGGGGFGGGGFFF?CGFFGGFFD>>EF9GGGGE8FFDGGGGGGE?GGFGEF@GFECGGGFCGGGGGGGGFFE?GFFF?EGFDGGGGFCFDAFAGEGGGFFFEGFGGGFFE<EECEFDFF<FGGEGGGGGGGGGGGGGGDGG
@EGRNA5_76
TGGGGAATATTGCACAATGGGCGAAAGCCTGATGCAGCAACGCCGCGTGAACGATGAAGGTCTTCGGATCGTAAAGTTCTGTCGCAGGGGAAGATAATGACGGTACCCTGTGAGGAAGCACCGGCTAACTACGTGCCAGCAGCCGCGGTAATACGTAGGGTGCTAGCGTTATCCGGATTTACTGGGCGTAAAGGGTGCGTAGGCGGCCTTTTAAGTCAGATGTGAAAGATCACGGCTCAACCGTGGTAAGCATTTGAAACTGAAAGGCTTGAGTTAAGGAGAGGAAAGTGGAATTCCTAGTGTAGCGGTGAAATGCGTAGATATTAGGAGGAATACCAGTGGCGAAGGCGACTTTCTGGACTTATACTGACGCTGAGGCACGAAAGCGTGGGGAGCGAACAGG
+
GGGGGGGGGGGGGGGGGGGGGGGGGGGGGGGGGGGGGGGGGGGGGGGGGGGGGGGGGGGGGGGGGGGGGGGGGGGGGGGGFGGGGGGGGGGGGGGGGGGGGGGGGGGGGGGFGGGGGGGGGGGGGGGGGGGGGGGGGGGGGGGGGGGGGGGGGGGGGGGGGGGGGGGGGGGGGGGGGGGGGGGGGGGGGGGGFFGGFGGGGGGGGGGGGGFFFGFFGGGGGGGGGGGGGGGGGGGGFGGGGGGGGGGGGGGGGGGGGGGGGGGGGGGGGGGGGGGGGGGGGGGGGGGGGGGGGGGGGGGGGGGGGGGGGGGGGGGGGGGGGGGGGGGGGGGGGGGGGGGGGGGGGGGGGGGGGGGGGGGGGGGGGGGGGGGGGGGGGGGGGGGGGGGGGGGGGGGGGGGGGGG
@EGRNA5_77
TGGGGAATATTGCACAATGGAGGAAACTCTGATGCAGCGACGCCGCGTGAGCGATGAAGGTCTTCGGATCGTAAAGCTCTGTCCTAAGGGAAGATAGTGACGGTACCTTAGGAGGAAGCCCCGGCTAACTACGTGCCAGCAGCCGCGGTAACACGTAGGGGGCGAGCGTTGTCCGGAATTACTGGGTGTAAAGGGTGCGTAGGCGGCCTTGCAAGTCAGATGTGAAAGATCACGGCTTAACTGTGGTAAGCATTTGAAACTGTAAGGCTTGAGTGCAGGAGAGGAGAGTGGAATTACTAGTGTAGCGGTGAAATGCGTAGATATTAGGAAGAATATCAGTGGCGAAGGCGGCTCTCTGGACTGCAACTGACGCTGAGGCACGAAAGCGTGGGGAGCAAACAGG
+
GGGGGGGGGGGGGGGGGGGGGGGGGGGEEG@9C9CEEEC7FFGGGG@FCC:E@:FFFFGGFGGFFDE7BF=FFDDAFBFG9FGGGDGCFGGGGGGGGGDCFCCFFGGGGCC@G?C:CFGFGGCEEE:CGGFGCG7FFCCGGGGGGG>:BB7#CFGGGGG#GDE>EDEGGG>CFFFECEEGCFGDCFFFGG?FF?CF5;CE>?FFGGGGGGCCB=+:FFFFGGF>FGFGGDGGGFFEFDF@FFF?FGGGGGFADEEFFFGGGFFACFFFFCGFFFFFGGGFFDFGAF>EDEGFF,C9<,DFFF7ECFEFECGGFF=+E9E?FGGGGGGGGGGGFFFDGGGEFEGEGGCGGEFFCGGGGFGGGFE<DC,7C@GGFCFAFC@F:EGGGGGGGGGFFEC8GFGGGGG
@EGRNA5_78
AGGGGAATATTGCGCAATGGGGGAAACCCTGACGCAGCAACGCCGCGTGGGTGATGAAGGTTTTCGGATTGTAAAACCCTGTTTTCTGGGACGATAATGACGGTACCAGATGAGGAAGCCACGGCTAACTACGTGCCAGCAGCCGCGGTAATACGTAGGTGGCAAGCGTTGTCCGGATTTACTGGGCGTAAAGGGTGCGTAGGCGGATGCTTAAGTGAGATGTGAAATACCTAAGCTTAACTTAGGGGCTGCATTTCAAACTGGGCATCTAGAGTACAGGAGAGGGAAACGGAATTCCTAGTGTAGCGGTGAAATGCGTAGAGATTAGGAAGAACACCAGTGGCGAAGGCGGGTTCCTGGACTGTAACTGACGCTGAGGCACGAAAGCGTGGGTAGAAAACAGG
+
-CFGE@FE@FEGGGEFGGGGG:CFBFG,?F,=C,?:F@8EFCFGG7@FFDGF7=BFFGF8FGCFFGD+B+:CF9,,C+8F8DCGCCFFCDFGGCCFFF<=FFEGC@9A,3>3,,D8>F7,,3>5CEE,6=<@7CC@FF7<FCFGCFDE45.<4#;4?8C0.;#,:CF8AB:F>9@<78?F7:@F.;#EEEFF:5:AE5CEC8*?:C#EE=?FB;:#F=FF9CF;4?@#@##:@/<E@01@##939@FDDBF<7/9/6?#F@0B>@7@,,;FGGE=EGFFD8FF@,=6D@8GF>8,,8,,5=FCF@C@FE9FCFF@:AEGGGGGGF<GGGGGFFA,GF=EF7CGGFBC=BCC6,CFCEADCFE<C,E<,,7EC@FCC,9,CC6,D@GDGGFFCE,CC,DGGCF<C
@EGRNA5_79
TGGGGAATATTGCACAATGGGCGAAAGCCTGATGCAGCAACGCCGCGTGAACGATGAAGGTCTTCGGATCGTAAAGTTCTGTCGCAGGGGAAGATAATGACGGTACCCTGTGAGGAAGCACCGGCTAACTACGTGCCAGCAGCCGCGGTAATACGTAGGGTGCTAGCGTTATCCGGATTTACTGGGCGTAAAGGGTGCGTAGGTGGTCTTTCAAGTCGGTGGTTAAAGGCTACGGCTCAACCGTATTAAGCCGCCGAAACTGGAAGACTTGAGTGCAGGAGAGGAAAGTGGAATTCTCAGTGTAGCGGTGAAATGCGTAGATATTGAGAAGAACACCAGTAGCGAAGGCGGCTTTCTGGACTGTAACTGACACTGAGGCACGAAAGCGTGGGTAGCAAACAGG
+
DFFGGGGGGGGGGGFGGGGGGGGGGGGGCFDFGGGGGGGFGEFEGGGGGD@<FGDFFDGEGGGGGGGDGGGGGGGGGGEGGD<FGEEGGGFEFGDFCGGFBFGGGEEGGGGGGFGC>F7B<FGCFGGGGCGFEFCCEFGGGGGGDGEEECEGCFFGFGGGFGGF9F6CCECGGGGGGFEGGGGGGGGGGGCCCCE2:EGGGGGGGGGCGGACGFFGDDGFCDGCDEC:D#EFGGDGGECFCDDBFFF?>@:@<@GF=@@ADFGD;FGGFFDAF?8FGGFE,GGGGFF>C,A;F;FF?GFGF>CFB@BDEA9FFCEF?C<A9??5FFCFGGGGGFFEEFFFFFD?CCFEGFCFFCGCEEE@GGEGGGF<FFFGECEGGGFFCECF@7EFAGFGGGGCFCFDCFC
@EGRNA5_80
TGGGGAATATTGCGCAATGGGGGAAACCCTGACGCAGCAACGACGCGTGGGTGATGAAGGTTTTCGGATCGTAAAACCCTGTTTTCTGGGACGATAATGACGGTACCAGATGAGGAAGCCACGGCTAACTACGTGCCAGCAGCCGCGGTAATACGTAGGTGGCAAGCGTTGTCCGGATTTACTGGGCGTAAAGGGTGCGTAGGCGGATGCTTAAGTGAGATGTGAAATACCTAGGCTTAACTTAGGGGCTGCATTTCAAACTGGGCATCTAGAGTACAGGAGAGGGAAACGGAATTCCTAGTGTAGCGGTGAAATGCGTAGAGATTAGGAAGAACACCAGTGGCGAAGGCGGTTTCCTGGACTGTAACTGACGCTGAGGCACGAAAGCGTGGGTAGCAAACAGG
+
FFGGEGGGGFCCFGGGDGGGGGGGGCG<:FF=EC?BC7<FFG,@=>@GGGEG7FGF<FGF=FDGCCECFGGGGGGFG7FGEGFGC@ADGGCCFEGGGGAFFGGGGGD9>F,>F3FFGCBA:FBFGGGGCA;::FGFGG:FGFFCC?F6:8CC9,*:?FDGCF?:C9>;14:CFBEC;8#>9C69<CFECAA@F#;0<7?;5-;C;E#2FC7CGGG:FFGFFFCFGCE7@:>7<DE>6@;@@6FB>@FEFFAE<5,,=F;>8FDDED@,CGGD8FADDGGG@D=6:DGFBGFGDGFCE5E,A<>B:C=5A9F,=FB:7FCGGGGGGGFF9GGGGGFGFE8FBF>FFCB77CBEGGGFAACC@@FCEGFBFCFGGFCGFF8<EF<FCE@:@GF8E9FE8EFGAF<F
@EGRNA5_81
TGGGGAATATTGCACAATGGGCGCAAGCCTGATGCAGCCATGCCGCGTGTATGAAGAAGGCCTTCGGGTTGTAAAGTACTTTCAGCGGGGAGGAAGGTGTTGTGGTTAATAACCACAGCAATTGACGTTACCCGCAGAAGAAGCACCGGCTAACTCCGTGCCAGCAGCCGCGGTAATACGGAGGGTGCAAGCGTTAATCGGAATTACTGGGCGTAAAGCGCACGCAGGCGGTCTGTCAAGTCGGATGTGAAATCCCCGGGCTCAACCTGGGAACTGCATTCGAAACTGGCAGGCTAGAGTCTTGTAGAGGGGGGTAGAATTCCAGGTGTAGCGGTGAAATGCGTAGAGATCTGGAGGAATACCGGTGGCGAAGGCGGCCCCCTGGACAAAGACTGACGCTCAGGTGCGAAAGCGTGGGGAGCAAACAGG
+
FGGGGGGGGGGGGGGGGGGGGGGGGGGGGGGGGGGGGGGGGGGGGGGGGGGGGGGGGGGGGGGGGGGGGGGGGGGGGGGGGGGGGGGGGGGGGGGGGGGGGGGGGGGGGGGGGGGGGGGGGGGGGGGGGGGGGGGFGGGGGGGGGGGGGGGGGGGGGGGGGGGGGGGGGGGGGGGGGGGGGGGGGGGGGGGFGGFGGGGGGGEGGGGGGGGGGGGDFGGGGGGGD<E:FGGGFBFFFDFFFFEFFFGGGGGFFF=?GFGGFECCGFBF9GGGGGGGGFC5DGGGGGGGGGGGGGGGGGGGGGGGGGGGGGFD9GGGGGGGGGGGGGGGGGGGGGGGGGGGGGGGGGGGGGGGGGFGGGGGGGEGGGGGGGGGGGGGGGGGGGGGGGGGGGGGGGGGGGGGGGGGGGGGGGGGGGGGGGGGGGGGGGGGG
@EGRNA5_82
TGGGGAATATTGCGCAATGGGGGAAACCCTGACGCAGCAACGCCGCGTGGGTGATGAAGGTTTTCGGATCGTAAAACCCTGTTTTCTGGGACGATAATGACGGTACCAGATGAGGAAGCCACGGCTAACTACGTGCCAGCAGCCGCGGTAATACGTAGGTGGCAAGCGTTGTCCGGATTTACTGGGCGTAAAGGGTGCGTAGGCGGATGCTTAAGTGGGATGTGAAATCCCCGGGCTTAACCTGGGGGCTGCATTCCAAACTGGATATCTAGAGTGCAGGAGAGGAAAGCGGAATTCCTAGTGTAGCGGTGAAATGCGTAGAGATTAGGAAGAACACCAGTGGCGAAGGCGGCTTTCTGGACTGTAACTGACGCTGAGGCACGAAAGCGTGGGTAGCAAACAGG
+
GGGGGGGGGGGGGGGGGGGGGGGGGGGGGGGGGGGGGGGGGGGGGGGGGDGGGGGGGGGGGGGGGEGGGGGGGGGGGGGGGGGGGGGGGGGGGGGGGGGGGGGGGGGGGGGGGGGGGGGGGGCGEGGGGGGGGGGGGGGGGGGGGGGGGGGGGGGGGGGGGGGGGGGGGGGGGGGGGGGGGGGGGGGGGGGGGGGGGGGGGGEGGGGGGGGGGGGGGGGGGGGGGGGGGGGGGGGGGGGFFGFGGGGGGGGGGGGGGGGGGGGFGGGGGGGGGGGGGGGGGGGGGGGGGGGGGGGGGGGGGGGGGGGGGGGGGGGGGGGGGGGGGGGGGGGGGGGGGGGGGGGGGGGGGGGGGGGGGGGGGGGGGGGGGGGGGGGGGGFFGGGGGGGGGGGGGGGGGGGGGGGG
@EGRNA5_83
TGGGGAATATTGCACAATGGGCGCAAGCCTGATGCAGCCATGCCGCGTGTGTGAAGAAGGCCTTCGGGTTGTAAAGCACTTTCAGCGGGGAGGAAGGCGTTAAGGTTAATAACCTTGGCGATTGACGTTACCCGCAGAAGAAGCACCGGCTAACTCCGTGCCAGCAGCCGCGGTAATACAGAGGGTGCAAGCGTTAATCGGAATTACTGGGCGTAAAGCGCACGCAGGCGGTCTGTCAAGTCGGATGTGAAATCCCCGGGCTCAACCTGGGAACTGCATTCGAAACTGGCAGGCTAGAGTCTTGTAGAGGGGGGTAGAATTCCAGGTGTAGCGGTGAAATGCGTAGAGATCTGGAGGAATACCGGTGGCGAAGGCGGCCCCCTGGACAAAGACTGACGCTCAGGTGCGAAAGCGTGGGGAGCAAACAGG
+
<FGGCB@FFFFEFFFFEAEGGDGGCEFGGFFGFGGGGGGGGGGGGG:4CCDFE<F<FGFFGG@EEFC@?+@?AEFEGGGGAFFGFFGDGG7=CCEFCDF7F@FGGF<F:FGGFFEGFFGGGGCFGGGGGGGGGC:<C<FGFGFGE7C@EEE<CCGGGGFFC8C8CGGGC8CEDEEGGGG#:CEFD:CEGF9FE4022<CE8#C=7FFFFCGGG7CDCFCDGD<EG?CDDCD5C>:CFEFD94=7>#C7>F@=8=GECCFC@?:<E@FFC??GF?C?GGF5EGGF>FE88CEBC9F9CAFC9:7GGFEC;3+D9EFDFD:F@83D@8GGCDGFD?FGFGEEGFFCFF=4BGFAFFGFCFF>:CEFCC+?<B+@CEGGGGEEGDF<AGEDGGGFC@GGEE@E8FCEEGEFFGFC:EFFFCECGGEE;6DEE
@EGRNA5_84
TGGGGAATATTGCGCAATGGGGGAAACCCTGACGCAGCAACGCCGCGTGAGTGATGAAGGCCTTATGTTTGTAAAGCTCTGTTATCTGGGACGATAATGACTGTACCAGAGGAGGAAGCCACGGCTAACTACGTTCCAGCAGCCGCTGTAATACGTAGGTGGCGAGCGTTGTCCGGATTTACTTGGCGTAAAGAGTGCGTAGGCGGATGTTTAAGTGAGATGTGAAATAACCGAGCTCAAATTGGGTGCTGCATTTCAAACTGGGCATCTAGAGTGCAGGAGAGGAAAGAGGAATGAATAGTGTAGCGGTGAAATGCGTAGAGATTAGGAAGAACACCAGTGGCGAAGGCGGCTTTATGGACTGTAAATGACGCTGAGGCATGAAAGCGTGGGGAGCAAACAGG
+
<FGGGGEGGGGGGGGGGEGGGGGGGGG@BE,,:,8:+7,,:+@:+:+@+++<,,<,,,,,4:BF,,,,<A,:,,,,5C?D,BA,DCD,,DFGGGGGEC,,3,,:,38<,,,+,+++,,53>@**5>*,@@9>*>,5?,3DF7CG*=**6,,7,7;B?:B?.,4/*.#3:C4;<#E?ECEF@6A#/;#9#FFBF?#39/:C7/3>FE:?E<##=3*#:FFFGGF#9<7:4##C88@>@83##1##9GFGDFF63####=;@@,633,3,,,A=A@,@,ADD;D74,6749,@AC:,,,,,,A,@++++?A,EE@8++,5,5A,59,,A?9?A??A,:,,C,,?6DFEGFF@6:,,,,,,<FC,,<,6<,,:CGGFEE<;6,C,CCBFGGFFCCCC;;,@EFGFGF
@EGRNA5_85
TGGGGAATATTGCGCAATGGGGGAAACCCTGACGCAGCAACGCCGCGTGGGTGATGAAGGTTTTCGGATCGTAAAACCCTGTTTTCTGGGACGATAATGACGGTACCAGATGAGGAAGCCACGGCTAACTACGTGCCAGCAGCCGCCGTAATACGTAGGTGGCAAGCGTTGTCCGGATTTACTGGGCGTAAAGGGTGCGTAGGCGGATGCTTAAGTGAGATGTGAAATACCTAAGCTTAACTTAGGGGCTGCATTTCAAACTGGGCATCTAGAGTACAGGAGAGGGAAACGGAATTCCTAGTGTAGCGGTGAAATGCGTAGAGATTAGGAAGAACACCAGTGGCGAAGGCGGTTTCCTGGACTGGAACTGACGCTGAGGCACGAAAGCGTGGGTAGCAAACAGG
+
CFGGGGGGGGGGGGGGGGGGGGGGGGGACFC8C:@:CFC=EF>FCEDGG7@F77F9995,BFGGGEC7CC@BB8+,8=CFDGFGGGAACGGGGGGGGGD9B++C7BBFC@E9;>788>CF7F@CCFF?CGFE7F,=CE7FGFFGGG*1:54#9#CCCFCGF>C;,;C5C@8CC#FFFFFC;EF:61;=EFFFB?:F55CGCDCDEEEGGFGFBB=:7CFFFGF#2=2#<##GGCGGF@58/@F>@CFGGGF@@9@=,DDGD=@,A@>,;AEFFGGFCFFCFGGFD@DD6EAGEE4,,,,CGFFCEGCEDAGFFEEF@EFGGGGF<DGFGGFF?A?C,CFF7GGGGGGGFC@9C,78CGGFFF@C,DF77FFGGFEE@F@CE:FDFFEEEGEFE9FE8DFGGGFF
@EGRNA5_86
TGGGGAATATTGCGCAATGGGGGAAACCCTGACGCAGCAACGCCGCGTGAGTGATGAAGGTTTTCGGATCGTAAAACTCTGTCATTAGGGACGATAATGACGGTACCTAATGAGGAAGCCACGGCTAACTACGTGCCAGCAGCCGCGGTAATACGTAGGTGGCAAGCGTTGTCCGGATTTACTGGGCGTAAAGGGTGCGTAGGCGGATGCTTAAGTGAGATGTGAAATACCTAGGCTTAACTTAGGGGCTGCATTTCAAACTGGGCATCTAGAGTACAGGAGAGGGAAACGGAATTCCTAGTGTAGCGGTGAAATGCGTAGAGATTAGGAAGAACACCAGTGGCGAAGGCGGTTTCCTGGACTGTAACTGACGCTGAGGCACGAAAGCGTGGGTAGCAAACAGG
+
GGGGGGGGGGGGGGGGGGGGGGGGGGGEFG,,C7FFFFFCFEGGED:FD7@F99F9FCD8FGGGG@:+CCCFFFCDFGGG<FGCGGC<CGGGGGGGGG9<FC7FFGGFACGFFCF?CFFFFGCCBC@FFGGGCFAFFF,<FFGGGD9><:6?9#CEG:FGGFFDCCEEGGBEFGFFFFEGGFG:58@=CEFFD;?F5C@ECCCFGGGGGBEFFB=:GFGGGGG#;CCFCC#GGGGGFC;@7@FDFGGGGGGADA@8>F>GGGGGGFE;9GGGGGGGGGGGGGGGGGGEGFGGGF98DBCEGGGGGGGGGGGGGGCCDGGGGGGGCFGGGGGGGGFFFGGGEGGGGGGGGGFFC@?GGGGGFCCF9FF:7EGGGGGGFF@<FFGGGGGGGGFFF<FE8GGGGGGG
@EGRNA5_87
TGGGGAATATTGCGCAATGGGGGAAACCCTGACGCAGCAACGCCGCGTGGGTGATGAAGGTTTTCGGATCGTAAAACCCTGTTTTCTGGGACGATAATGACGGTACCAGATGAGGAAGCCACGGCTAACTACGTGCCAGCAGCCGCGGTAATACGTAGGTGGCAAGCGTTGTCCGGATTTACTGGGCGTAAAGGGTGCGTAGGCGGATGCTTAAGTGAGATGTGAAATACCTAGGCTTAACTTAGGGGCTGCATTTCAAACTGGGCATCTAGAGTACAGGAGAGGGAAACGGAATTCCTAGTGTAGCGGTGAAATGCGTAGAGATTAGGAAGAACACCAGTGGCGAAGGCGGTTTCCTGGACTGTAACTGACGCTGAGGCACGAAAGCGTGGGTAGCAAACAGG
+
GGGGGGGGGGGGGGGGGGGGGGGGGGGGGGGGGGGGGGGGGGGGGGGGGGGGGGGGGGGGGGGGGGGGGGGGGGGGGGGGGGGGGGGGGGGGGGGGGGGGGGGGGGGGGGGGGGGGGGGGGGGGGGGFGGGGGGGGGGGGGGGGGGGGGGGGGGGGGGGGGGGGGGGGG#GGGGGGEEGGGGGCFGGGGGGGGGGGGEDGGGGGGGGGGGGGGGGGGGGFGGGGFGGGGGGGGGGFCFGGCFFGGGGGGGGGFFGFGGGFFFFGGFFGGGGGGGGGGGGGGGGGGGGGGGGGGGDFGGGGGGGGGGGGGGGGGGGGGGDGGGGGGGGGGGGGGGGGGGGGGGGGGGGGGFFE<GGGGGGGGGGGGGGGGGGGGGGGGGGGGGGGGGGGGGGGGGGGFGGGGGGG
@EGRNA5_88
TGGGGAATATTGCGCAATGGGGGAAACCCTGACGCAGCAACGCCGCGTGGGTGATGAAGGTCTTCGGATTGTAAAGCCCTGTTTTCTGGGACGATAATGACGGTACCAGAGGAGGAAGCCACGGCTAACTACGTGCCAGCAGCCGCGGTAATACGTAGGTGGCGAGCGTTGTCCGGATTTACTGGGCGTAAAGGGTGCGTAGGCGGATGTTTAAGTGGGATGTTAAATCCCCGGGCTTAACCTGGGGGCTGCATTCCAAACTGGATATCTAGAGTGCAGGAGAGGAAAGCGGAATTCCTAGTGTAGCGGTGAAATGCGTAGAGATTAGGAAGAACACCAGTGGCGAAGGCGGCTTTCTGGACTGTAACTGACGCTGAGGCACGAAAGCGTGGGTAGCAAACAGG
+
GGGGGGGGGGGGGGGGGGGGGGGGGGGCEF,,C,?:+@<8F@CE@B@FD>>F7+C,,?,,BFFGE7++BC<FC9<,?E=F8FFFGCF99FGGGGGGGGCAB++C7FE9<,<787@7CF<::C@*>C7:FF9F*D7>F9,CFDGG7F56=8.#.C@G?<CF,;<46.#8EF@C?#FFFFCF@:@;81/;#FFFDAA;:?8C>55FFGGGGE#F?A;2:FFFGGG#;:4#>##GGEGFF@>89/9#:GGGFGE@69FBACBFE8DFGE>,,9GGGFED?GGDFGGGFFCCE8FFEA,,,,8EFFGDFGFEEAFFC@+4+B9FFEFF9FGGGGGFFE8C8<FB@EGGGGGFGCBC,C,,,CFFE,,C,EC,,EGGGGGFEC6,F:FFCGGGGGFCC,CC,FFGGGGG
@EGRNA5_89
TGGGGAATATTGCGCAATGGGGGAAACCCTGACGCAGCAACGCCGCGTGAGTGATGAAGGCCTTAGGGTTGTAAAGCTCTGTTATCTGGGACGATAATGACGGTACCAGAGGAGGAAGCCACGGCTAACTACGTGCCAGCAGCCGCGGTAATACGTAGGTGGCGAGCGTTGTCCGGATTTACTGGGCGTAAAGAGTGCGTAGGCGGATGTTTAAGTGAGATGTGAAATACCCAAGCTCAACTTGGGTGCTGCATTTCAAACTGGGCATCTAGAGTGCAGGAGAGGAAAGCGGAATTCCTAGTGTAGCGGTGAAATGCGTAGAGATTAGGAAGAACACCAGTGGCGAAGGCGGCTTTCTGGACTGTAACTGACGCTGAGGCACGAAAGCGTGGGGAGCAAACAGG
+
FGGGGGGGGGGGGGGGGGGGGGGGGGGGGGGGGGFGGGGGGGGGGGGGGGGGGGGGGGGGGGGGGGGGGGGGGGGGGGCFFGGGGGGGGGGGGGGGGGGGGGGGGGGGGGGGGDGGGFGGGGGGGGGGGGGGGGGGGGGGGGGGGGGGGGGGGGGGGGGGGGCEGCGGEEGGGGGGGFGGGGFGGGGGGGGGGGGGGGGFGGGGGGGGFGGFFFGGDGGFFFGGGGGGGGGFECGGGGGFGGGGFFGGFGGGFGAGGGGGGGGFF;;GGGGGFGFDD9FGGFGGGGGGGGGGGGGGGGGGGDGGGGGGGGGFCGGGGGGGGEFGFGGGGGGFGGGGGGGGGFDGGGGGGGGGGGGFGGGGFGGE<GGGGF@EGGFGGGGGGGGGGGGGGGGGGGGGGGGGGGGG
@EGRNA5_90
TGGGGAATATTGCACAATGGGCGAAAGCCTGATGCAGCAACGCCGCGTGAACGATGAAGGTCTTCGGATCGTAAAGTTCTGTCGCAGGGGAAGATAATGACGGTACCCTGTGAGGAAGCACCGGCTAACTACGTGCCAGCAGCCGCGGTAATACGTAGGGTGCTAGCGTTGTCCGGATTTACTGGGCGTAAAGGGTGCGTAGGCGGATGTTTAAGTGGGATGTGAAATCCCCGGGCTTAACCTGGGGGCTGCATTCCAAACTGGATATCTAGAGTGCAGGAGAGGAAAGCGGAATTCCTAGTGTAGCGGTGAAATGCGTAGAGATTAGGAAGAACACCAGTGGCGAAGGCGACTTTCTGGACTGTAACTGACACTGAGATACGAAAGCGTGGGTAGCAAACAGG
+
CFGGGGGDFGGGFFFGGGGGGGGGGGGGGGGGFFGGGGGGCFGGGGGGGGGGGGGGGGGGGGGGGGGGGGGFGGGGEFEGGGGGGGFGGGFEEGGGGGGGGGGEFFEFGG<@CFGFGGGGGGGGGGGGGGFGGGGGGGGFGGGGGGGGEEEFGGGFGGGGFGDFGFGGECGGGGGGGGGFGGFGGGGGEFFGGGDFGGGEGEGFGGCGGGGFFGGGFGGGFDGGGGGGGGGGGGGGGGGGGGGGGGGGFFGGGGGGGGGGGGGGGGGFGGGFGGGGGGFGGGFFGGCGGGGFFGGGGGGGGGGGGEFFGFEEGEEEGGGGGGGGGGGGGFGGGGGFGFFGEGGFGGGFGGGGGGGGGGGGFGGGGGGGGGFGGGGGGGGGGGGGGGGGGGGGGGGGGGGGGGFG
@EGRNA5_91
TGGGGAATATTGCACAATGGGCGAAAGCCTGATGCAGCAACGCCGCGTGAACGATGAAGGTCTTCGGATCGTAAAGTTCTGTCGCAGGGGAAGATAATGACGGTACCCTGTGAGGAAGCACCGGCTAACTACGTGCCAGCAGCCGCGGTAATACGTAGGGGGCAAGCGTTGTCCGGATTTATTGGGCGTAAAGGGTGCGTAGGCGGCCTTGCAAGTCAGATGTGAAAGATCACGGCTTAACTGTGGTAAGCATTTGAAACTGTAAGGCTTGAGTGCAGGAGAGGAGAGTGGAATTCCTAGTGTAGCGGTGAAATGCGTAGATATTAGGAAGAATATCAGTGGCGAAGGCGGCTCTCTGGACTGCAACTGACGCTGAGGCACGAAAGCGTGGGGAGCAAACAGG
+
FGGGGGGGGGGGGGGGGGGGGGGGGGGGGGGGGGGGGGGGGGGGGGGGGGGEGGGGGGGGGGGGGGGGGGGGGGGGGGGGGGGGGGGGGGGGGGFGGGGGGGGGGGGGGGGGGGGGGGGGGGGGGGGGGGGGGC@FGGGGGGGGGGGGGGGFGGGFFGGGGGEEFG>?EBFGGGFGGFEFFGGGGGFGGFEGGGGFGGGGGGGFGGGFFDFFGGFFGFFGGGGGGGGGGGGGGGGGGGGGGGGGGGGGGGGGGGFFGGGGGGGGGGGGGGGGGGGGGGGGGGGGGGGGGGGGGGFGGGGGGGGGGGGGGGGGGGGGGGGGGGGGGGGGGGGGGGGGGGGGGGGGGGGGGGGGGGGGGGGGGGGGGGGGGGGGGGGAGGGGGGGGGGGGGGGGGGGGGGGGGGG
@EGRNA5_92
TGGGGAATATTGCACAATGGGCGCAAGCCTGATGCAGCCATGCCGCGTGTATGAAGAAGGCCTTCGGGTTGTAAAGTACTTTCAGCGGGGAGGAAGGTGTTGAGGTTAATAACCTCAGCAATTGACGTTACCCGCAGAAGAAGCACCGGCTAACTCCGTGCCAGCAGCCGCGGTAATACGGAGGGTGCAAGCGTTAATCGGAATTACTGGGCGTAAAGCGCACGCAGGCGGTCTGTCAAGTCGGATGTGAAATCCCCGGGCTCAACCTGGGAACTGCATTCGAAACTGGCAGGCTAGAGTCTTGTAGAGGGGGGTAGAATTCCAGGTGTAGCGGTGAAATGCGTAGAGATCTGGGGGAATACCGGTGGCGAAGGCGGCCCCCTGGACAAAGACTGACGCTCAGGTGCGAAAGCGTGGGGAGCAAACAGG
+
CE@EE@F<<@FGGGCFC@FED<BEFEGDF@FGGEGFACFGGGC8F=FGGBCEFGGGGGGGGGF<ECGG<CFBFGGGGFFF<<FDF9FGGGGEF:FGGGG9CE<<@F8BCFC=,8@<<FACFA:FF<>*@:@F,>C<BFGGFGG,<FB:*:CEF,?9CF*CEGGGGGGFEE88C<8;CGCF#CEFC:CG#6@:=E42:<@CCGCCAFECFGFBF7579FFC,9BEGGGDD>GGGFGF7C>C8.8FF#GCFFF?G#G#C>*FFFCCGGFC<??9C?FDGFGEEE7>CFFDCD9EGGFCGFGF:@GGGGGEE@FDGGFCF8DFC?FFD<CF:+CCDFGDF7EGCF?FEF;DGGFF@4,CGFGF:GFECE@GGDC@FGGGGGGGFFE?@C@CACCCCC@GGFFFGFFEC>GGGF@GFBCF@F@AGGGGGGFCC
@EGRNA5_93
TGGGGAATATTGCGCAATGGGGGAAACCCTGCGGCAGCAACGCCGCGTGGGTGATGAAGGCCTTAGGGTTGTAAAGCTCTGTTATCTGGGAGGATAATGACGGTACAAGAGGAGGAAGCAACGGCAAACTACGTCCCAGCAGCCGCGGTAATACGTAGGGTGCTAGCGTTGTCCGGATTTACTGGGCGTAAAGAGTGCGTAGGCGGATGTTTAAGTGAGATGTGAAATACCCGAGCTCAACTTGGGTGCTGCATTTCAAACTGGGCATCTAGAGTGCAGGAGAGGAAAGCGGAATTCCTAGTGTAGCGGTGAAATGCGTAGAGATTAGGAAGAACACCAGTGGCGAAGGCGACTTTCTGGACTGTAACTGACACTGAGATACGAAAGCGTGGGTAGCAAACAGG
+
FFFFGCGGFGGGGGCEE@FGGGCCEEFGG@E,+876>,C=4CF774@4+444++5,?,C,EF<=,FD<B,++CF,,C,B,5C,@F,@DF8B++8>F<=,,,@+++@,83,@:,C*C8:F,D,>*>*>,@,,76=,6<0<:6=F#FFACD:>2#?::84CABF><#36:EB@DFBFFFEFE=?#=CD>FFAECA#A>:FBFDFFEFA*#FD:BB:C#F#FFCF##FFGGGG>;35GG#FGFCGB9FFFFGGFD#AGD#AFE@FFEFDGGGGGGGGD8DF?GEFADFDDGGGGGFGGGGGFDGGFECCBFGGFF>GGGGFFEC,CGGGFFGFFGGGGFGFF?C,GDFGFGGGGGGGFGFFGGGE<<AFEGFFFEFGGGGGGFFCFEGGCFEFFGGFDGGFFCCFFE
@EGRNA5_94
TGGGGAATATTGCGCAATGGGGGAAACCCTGACGCAGCAACGTCGCGTGAGTGATGAAGGTTTTCGGATCGTAAAACTCTGTTATTTGGGACGATAATGACGGTACCAAATGAGGAAGCCACGGCTAACTACGTGCCAGCAGCCGCGGTAATACGTAGGTGGCAAACGTTGTCCGGATTTACTGGGCGTAAAGGGTGCGTAGGTGGATGCTTAAGTCAGATGTGAAATACCCGAGCTTAACTTGGGAGTTGCATTTCAAACTGGGCATCTAGAGTACAGGAGAGGGAAACGGAATTCCTAGTGTAGCGGTGAAATGCGTAGAGATTAGGAAGAACACCAGTGGCGAAGGCGGTTTCCTGGACTGTAACTGACGCTGAGGCACGAAAGCGTGGGTAGCAAACAGG
+
GGGGGGGGGGGFFGGGGGGGGGGGGGGGGGGGGGGGGGGGGGGGGGGGGGGEFGGGGGGGGGGGGGGGGGGFGGGGGGGGGGGGGGGGGGGGGGGGGGGGGGGGGGGGGGFGGGGGGGGGGGGEGGGGGGGGGGGGGGGGGGGGGGGGGGGGGGGGGGGGGGGGGGGGGGGGGGGGGFGGGGGGGGGGFFGGGGGFFGGFGFGFFGGGGGFGGGGGGGGGGGGGGGGGGGGGFFGGGGGGGFGGGGGGGGGGGGGGGGGGGGGGGGGGGGGGGGGGGGGGGGGGFGFGFGGGGGGGGGGGGGGGGGGGGGGGGGGGGGGGGGGGGGGGGGGGGGGGGGGGGGGGGGGGGGGGGGGGGGGGGGGGGGGGGGGGGGGGGGGGGGGGGGGGGGGGGGGGGGGGGGGG
@EGRNA5_95
TGGGGAATATTGCGCAATGGGGGAAACCCTGACGCAGCAACGCCGCGTGAGTGATGAAGGCCTTAGGGTTGTAAAGCTCTGTTATCTGGGACGATAATGACGGTACCAGAGGAGGAAGCCACGGCTAACTACGTGCCAGCAGCCGCGGTAATACGTAGGTGGCGAGCGTTGTCCGGATTTACTGGGCGTAAAGAGTGCGTAGGCGGATGTTTAAGTGAGATGTGAAATACCCGAGCTCAACTTGGGTGCTGCATTTCAAACTGGGCATCTAGAGTGCAGGAGAGGAAAGCGGAATTCCTAGTGTAGCGGTGAAATGCGTAGAGATTAGGAAGAACACCAGTGGCGAAGGCGGCTTTCTGGACTGTAACTGACGCTGAGGCACGAAAGCGTGGGGAGCAAACAGG
+
FGGGGGGGGGGGGGGGGGGGGGGGGGGGGGGGGGGGGGGGGGGGGGGGGGGFGGGGGFGGGGGGGGGGEFFFGGGGGGGGGGGFGGGFGGGGGGGGGGGGFGGEGGGGFGGGGGGGGGGGGGGGGGGGGGGGGFGGGGGGGGGGGGGGBEGGGGGGGGGGGGGGGGGGFEGGGGGGGGFFGGGGGGGGGGGGGGGFGGGGFGGGGGGGFGGGGGGGGGGGGGGGGGGGGGGGFFGGGGFGGGGGGGGGGGGGGGGGGGGGGGGGGGGGGGGGGGGGGGGGGGGGGGGGGGGGGGGGGGGGGGGGGGGGGGGGGEGGGGGGGGGGGGGGGGGGGGGGGGGGGGGGGGGGGGGGGGGGGGGGGGGGGGGGGGGGGGGGGGGGGGGGGGGGGGGGGGGGGGGGGGGG
@EGRNA5_96
TGGGGAATATTGCGCAATGGGGGAAACCCTGACGCAGCAACGCCGCGTGGGTGATGAAGGTTTTCGGATCGTAAAACCCTGTTTTCTGGGACGATAATGACGGTACCAGATGAGGAAGCCACGGCTAACTACGTGCCAGCAGCCGCGGTAATACGTAGGGGGCAAGCGTTGTCCGGATTTATTGGGCGTAAAGGGTGCGTAGGCGGCCTTTTAAGTCAGATGTGAAAGATCACGGCTCAACTGTGGTAAGCATTTGAAACTGAAAGGCTTGAGTTAAGGAGAGGAAAGTGGAATTCCTAGTGTAGCGGTGAAATGCGTAGATATTAGGAGGAATACCAGTGGCGAAGGCGACTTTCTGGACTGTAACTGACGCTGAGGCACGAAAGCGTGGGTAGCAAACAGG
+
FGGGGGGGGGGGGGGGGGGGGGGGGGGGGGGGGGGGGGGGGGGGGGGGGGG@FGFGGGGGFGGGGGGGGGGGGGGGGGGGGGGGGGGGGGGGGGGGGGGGGGGGGGGGGG9FGGGGGGGGGGGGGGGGFGFGGGGGGGGGGGGGGGGGGGGGFFFBFGGGGGGGGGGGFFGGGGGGEFFFFFFGGGGGFGGGGGGGGGGFGGGGGGGGGGFFGGGGGGGGGGGGGGGGGGGGGGGGGGFGGGGGGGGGGGGGGGGGGGFGGGGGGGGGGGGGGGGFGGGGGGGGGGGGGGGGGGGGGGFGGGGGGGGGGGGGEDGGGGGGGGGGGGGGGGGGGCGGGGGGGGGGGGGGGGGGGGGGGGGGGGGGFGGGGGGGGGGGGGGGGGGGGGGGGGGGGGGGGGGGGGG
@EGRNA5_97
TGGGGAATATTGCGCAATGGGGGAAACTCTGATGCAGCGACGCCGCGTGAACGATGAAGGTCTTCGGATCGTAAAGTTCTGTCGCAGGGGAAGATAATGACGGTACCAAATGAGGAAGCCACGGCTAACTACGTGCCAGCAGCCGCGGTAATACGTAGGTGGCGAACGTTGTCCGGATTTACTGGGCGTAAAGGGTGCGTAGGTGGTCTTTCAAGTCGGTGGTTAAAGGCTACGGCTCAACCGTATTAAGCCGCCGAAACTGGAAGACTTGAGTGCAGGAGAGGAAAGTGGAATTCTCAGTGTAGCGGTGAAATGCGTAGATATTGAGAAGAACACCAGTAGCGAAGGCGGCTTTCTGGACTGTAACTGACACTGAGGCACGAAAGCGTGGGTAGCAAACAGG
+
FGGGGGGGGGGFGGGGGDGGGGGGGGGGGGGGGGGGGGGGGGGFEGGGGEGFGGGGGGGGGGGFGGGEGGEBFDFFGG<FGFGGGGGGGGGGGGGGGGGGGGGGGGGGGG:FGGGGGGGGGGGGGGGFC@FEGEGGGGGGGGGGGGGGCFDFFFG?CFGFGGGGGGGGGGGGGGGGGGGGGGFGGGFGFGGFGGFGGGGE@EGFFFGGGFGGFGD>FEGGGGGGGGGGGGGGGGGGGGGGGGGGF7FGGGGGGGGGFFGFFGGGCGGGGF@GFGGGGGGGGGGGGEGFGGGGFFEGGGFGGGGGGEFGGGGDGGGGGGFGFEFFFFAGFGGGGGGGGGGGGGGGGGGGGGGGGGFGGFGGFGGGFGGGFCGFFFGGGGGFCEFGDEGGFGGGGGGDF9GGGGG
@EGRNA5_98
TGGGGAATATTGCACAATGGGCGCAAGCCTGATGCAGCCATGCCGCGTGTGTGAAGAAGGCCTTCGGGTTGTAAAGCACTTTCAGCGGGGAGGAAGGCGTTAAGGTTAATAACCTTGGCGATTGACGTTACCCGCAGAAGAAGCACCGGCTAACTCCGTGCCAGCAGCCGCGGTAATACGGAGGGTGCAAGCGTTAATCGGAATTACTGGGCGTAAAGCGCACGCAGGCGGTCTGTCAAGTCGGATGTGAAATCCCCGGGCTCAACCTGGGAACTGCATTCGAAACTGGCAGGCTAGAGTCTTGTAGAGGGGGGTAGAATTCCAGGTGTAGCGGTGAAATGCGTAGAGATCTGGAGGAATACCGGTGGCGAAGGCGGCCCCCTGGACAAAGACTGACGCTCAGGTGCGAAAGCGTGGGGAGCAAACAGG
+
GGGGGGGGGGGGGGGGGGGGGGGGGGGGGGGGGGGGGGGGGGGGGGGGGGGGGGGGGGGGGGGGGGGGGGGGGGGGGGGGGGGGGGGGGGGGGGGGGGGGGGGGGGGGGGGGGGGGGGGGGGGGGGGGGGGGGGGGGGGGGGGGGGGGGGGGGGGGGGGGGGGGGGGGGGGGGGGGGGGGGGGGGGGGGDGGGFEGGGGGGGFGGGGGGGGGGDGGFGGGGGGGGGGGGGGGGFGGFGFGFFFFFFGGGGGFGGGGGGGGFGGGGGGGGGGGGGGGGGGGGGGGGGGGGGGGGGFDGGGGGGGGGGGGGGGGGGGGGGGGGGGGGGGGGGGGGGGGGGGGGGGGGGGGGGGGGGGGGGGGGGGGGGGGGGGGGGGGGGGGGGGGGGGGGGGGGGGGGGGGGGGGGGGGGGGGGGGGGGGGGGGGGGGGG
@EGRNA5_99
TGGGGAATATTGCGCAATGGGGGAAACCCTGACGCAGCAACGTCGCGTGAGTGATGAAGGTTTTCGGATCGTAAAACCCTGTTTTCTGGGACGATAATGACGGTACCAGATGAGGAAGCCACGGCTAACTACGTGCCAGCAGCCGCGGTAATACGTAGGTGGCAAGCGTTGTCCGGATTTACTGGGCGTAAAGGGTGCGTAGGCGGCCTTTTAAGTCAGATGTGAAAGATCACGGCTCAACCGTGGTAAGCATTTGAAACTAAGAGACTTGAGTGCAGGAGAGGAGAGTAGAATTCCTAGTGTAGCGGTGAAATGCGTAGATATTAGGAGGAATACCAGTTGCGAAGGCGGCTCTCTGGACTGTAACTGACACTGAGGCACGAAAGCGTGGGGAGCAAACAGG
+
GGGGGGGGGGGGGGGGGGGGGGGGGFGFGGFFGGGCGGGGGGGGGGGCGGGFGFGGGGGGGGGGGGGGGGGGGGGGGGGGGGGGGGGGGGGGGGGGGGGGGGGGGGGGGFFC<FGGGFGGGGGGGGGFGGGGGG7>FGFFFGGGGGGGGGGGGGGGGGGGGGGGFGGGGGGGFGGGGGGGCEFEDGFDEFGFFGECGGGGGGGGGEGGDFGGFGGGFFGGGGGGGGGGFGFGGGFCGGGGGFGEFFGGFDCFGGGGGFFGFFFEB>>?FCGGGFGGGGGEGGGGGGFGGGGGFE<GGGGGFGGGGGGGGGGGGGGGGGGGGGGGGGGGGGGGGFGGGGGEEEEGGGGGGGFCFGGGGGGGGGGGGGGGGGGGGFGGGGGGGGGGGGGGGGGGGFGGGGGGGGG
@EGRNA5_100
TGGGGAATATTGCGCAATGGGGGAAACCCTGACGCAGCAACGCCGCGTGGGTGATGAAGGTTTTCGGATCGTAAAACCCTGTTTTCTGGGACGATAATGACGGTACCAGATGAGGAAGCCACGGCTAACTACGTGCCAGCAGCCGCGGTAATACGTAGGTGGCAAGCGTTGTCCGGATTTACTGGGCGTAAAGGGTGCGTAGGCGGATGCTTAAGTGAGATGTGAAATACCTAGGCTTAACTTAGGGGCTGCATTTCAAACTGGGCATCTAGAGTACAGGAGAGGGAAACGGAATTCCTAGTGTAGCGGTGAAATGCGTAGAGATTAGGAAGAACACCAGTGGCGAAGGCGGCTTTCTGGACTGTAACTGACGCTGAGGCACGAAAGCGTGGGGAGCAAACAGG
+
FFGGGGGGGGGGGGGGGFGGGGGGGGGGGGGGGGGGGCFGGGGGGGG>FEGFFGGGGGGGGGGGGGGGGGGGGGGGGGGGGGGGGGGGGFGGGGGGGGGGGGGEGGGGGGGGGGGGGGGFGGGGGDGGGGGGGGGGGGGGGGGGGGGGGEGGGGGGGGGGGGGGGGGGFEGGGGEGGGEFFGGGGGGFFGGGGGGGGGGGGGGGFGGGGGGFC>GFGFFGGFFGGGGGGGGGGGGGGGGGGGGGGFFGFGGGGGGGGFGGGGGFFFFFFGGGGGGE=CGGGFGGGGGGDGGGGGGGGGGGGGGGGGEGGGGGGGGGGGGGGGGGGGGGGGGFGGGFGGGGEDGGFGGGGGGGGGGGGFGGGGGGGGGGGFCGGGGGFGGCGGGGGGGGGGEFGGGGGGGGGGGG
@EGRNA5_101
TGGGGAATATTGCGCAATGGGGGAAACCCTGACGCAGCGACGCCGCGTGAACGATGAAGGCTTTCGGGTCGTAAAGTTCTGTCCTAAGGGACGATAATGACGGTACCTTAGGAGGAAGCCCCGGCTAACTACGTGCCAGCAGCCGCGGTAATACGTAGGGGGCAAGCGTTGTCCGGATTTATTGGGCGTAAAGGGTGCGTAGGCGGCCTTTTAAGTCAGATGTGAAAGATCACGGCTCAACCGTGGTAAGCATTTGAAACTGAAAGGCTTGAGTTAAGGAGAGGAAAGTGGAATTCCTAGTGTAGCGGTGAAATGCGTAGATATTAGGAGGAATACCAGTGGCGAAGGCGACTTTCTGGACTTATACTGACGCTGAGGCACGAAAGCGTGGGGAGCGAACAGG
+
CFGGGGGGGGGGGGGGGGGGGGGGGGGGGGGGGGGGGGGGGGGGGGGGGGGGGGGGGGGGGGGGGGGGGGGGGGGGGGGGGGGGGGGGGGGGGGGGGGGGGGGGGGGGGGGGFGGGGGGGGGGGGGGGGGGGGGGGGGGGGGGGGGGGGFGGGGGGGGGGGGGGGGGGGGGGGGGGGEEF@EGGGGGGGGGGGGGGGGGFGGGGGGGGGGGGGGGGGGGGGGGGGGGGGGGGGGGGGGGGGGGGGGGGGGGGGGGGGGGGGGGGGGGGGGGGGGGGGGGGGGGGGGGGGGGGGGGGGGGGGGGGGGGGGGGGGGGGGGGGGGGGGGGGGGGGF9GGGGGGGGGGGGGGGGGGGGGGGGGGGGGGGGGGGGGGGGGGGGGGGGGGGGGGGGGGGGGGGGGGGGG
@EGRNA5_102
TGGGGAATATTGCGCAATGGGGGAAACCCTGACGCAGCAACGCCGCGTGAGTGATGAAGGCCTTAGGGTTGTAAAGCTCTGTTATCTGGGACGATAATGACGGTACCAGAGGAGGAAGCCACGGCTAACTACGTGCCAGCAGCCGCGGTAATACGTAGGTGGCAAGCGTTGTCCGGATTTACTGGGCGTAAAGGGTGCGTAGGCGGATGCTTAAGTGAGATGTGAAATACCTAGGCTTAACTTAGGGGCTGCATTTCAAACTGGGCATCTAGAGTACAGGAGAGGGAAACGGAATTCCTAGTGTAGCGGTGAAATGCGTAGAGATTAGGAAGAACACCAGTGGCGAAGGCGGTTTCCTGGACTGTAACTGACGCTGAGGCACGAAAGCGTGGGTAGCAAACAGG
+
GGGGGGGGGGGGGGGGGGGGGGGGGGGGGGGGGGGGGGGGGGGGGGGGGFFEGGGGGGGFFFGGGGGGGGGGGGGGGFGGGGGGGGGGGFGGGGGGGGGGGGGEFGGGGGGGGGGGGGGGGGGGGGGGGGGGGGGGGFGGGGGGGEGGGGGGGFGFGGGGGGGGFGGGGGGGGFGGGGGGGGGGGGGGGGGFGGGFFGGGGGGGFGGGGGFGFFGFFFGGGGGGGGGGGGGGGGGGGGGGGFGGGGGGGGGGGGGGGFFDFGGGGGGGGGGGGGGGGGGFCGGGGGGGGGGGGGGGGGGEGGGGGGGGGGGGGGGGGGGGGGGGGGGGGGGGGGFGGGGGGEEFGEEGGEFF8GGFGGGGGGGFGGGGGGGGGGGGFGGGGGGFGGGGGGGGGGGGGGGGGGGG
@EGRNA5_103
TGGGGAATATTGCGCAATGGGGGAAACCCTGACGCAGCAACGTCGCGTGAGTGATGAAGGTTTTCGGATCGTAAAACCCTGTTTTCTGGGACGATAATGACGGTACCAGATGAGGAAGCCACGGCTAACTACGTGCCAGCAGCCGCGGTAATACGTAGGGGGCAAGCGTTGTCCGGATTTATTGGGCGTAAAGGGTGCGTAGGCGGCCTTTTAAGTCAGATGTGAAAGATCACGGCTCAACCGTGGTAAGCATTTGAAACTGAAAGGCTTGAGTTAAGGAGAGGAAAGTGGAATTCCTAGTGTAGCGGTGAAATGCGTAGATATTAGGAGGAATACCAGTGGCGAAGGCGACTTTCTGGACTTATACTGACGCTGAGGCACGAAAGCGTGGGGAGCGAACAGG
+
FGGGGGGGGGGGGGGGGGGGGGGGGGGGGGGGGGGGGGGGGGFGGGGGGGGGGGGGGGGGGGDFGGGGGGGGGFGGGGGGGGGGGGGGGGGGGGGGDGGGGGGGGGGGGGGGGGGGGGGGGGGGGGGGGGGGGGGGGGGGGGGGGGGGGGGFCCF?FFGGDGGGGGGGGGGGGGGG<CEEGGGGGGGFEEGGFFCFGGGGGGGGGGGFGGFFFGGCFGGGGGGGGGFCF>GGGGGGFGGGGGGGGGGGFGGGFGGGGGGGGFDE>GGFFGGGGGGGGGGGGFEGCDDGGGGGFDFGGGGGGGGGGGGGGGGGFEGFGGGGFFFGGGGGGGGFDCGGGGGDGGGGGGGGGGGGGGGGGGGGGFGGGGGGGGGGGGGFGGDGGFGGGGGGGGGGGGGGGGGGGGG
@EGRNA5_104
TGGGGAATATTGCACAATGGGCGAAAGCCTGATGCAGCAACGCCGCGTGAGTGAAGAAGGCCTTCGGGTTGTAAAGCTCTGTCTTCAGGGACGATAATGACGGTACCTGAGGAGGAAGCCACGGCTAACTACGTGCCAGCAGCCGCGGTAATACGTAGGTGGCAAGCGTTGTCCGGATTTACTGGGCGTAAAGGGAGCGTAGGCGGATGTTTAAGTGAGATGTGAAATACCCGAGCTCAACTTGGGTGCTGCATTTCAAACTGGGCATCTAGAGTGCAGGAGAGGAACGCGGAATTCCTAGTGTAGCGGTGAAATGCGTAGAGATTAGGAAGAACACCAGTGGCGAAGGCGGCTTTCTGGACTGTAACTGACGCTGAGGCACGAAAGCGTGGGGAGCAAACAGG
+
GGGGCGEGGGGFGGGGGGFGGGGGGC@FGGGGGGCECFEGGCGG:CFGG7FGDGGAE@8BEG@FFDCFGG=FG<F<B<FF<FFGGDGGCDDGEGGGGG9DFGGEFDE<F@DFGCFCCFFGGG:7BFEGGGGFE>AFFCGGGFGGDG<BE:A?EGGGGG#EBEFGG@FFFFEBCFEFFBAFFGDFFGEFFFFGFCEGGFFFG@>EFGGFEGGGGGGDFFFFFFCF:GFDFGGFCGGGGGFGFCGECCF#FFE?FFGFFBFFGFGFGCC9FGEFFGGGED@GDDGEC=6+GGGGGGGGGFBAFGGF7GGF?EF<7DEGGEGGGCFCFFGFFEGGFEDGFFGGGGGGF@GEGFECGFFFFGGFEFFC<CC,DGGCEFF<F<@FE@AGF@CFBCGGGFEAEECFFE@F
@EGRNA5_105
TGGGGAATATTGCGCAATGGGGGAAACCCTGACGCAGCAACGCCGCGTGGGTGATGAAGGTTTTCGGATCGTAAAACCCTGTTTTCTGGGACGATAATGACGGTACCAGATGAGGAAGCCACGGCTAACTACGTGCCAGCAGCCGCGGTAATACGTAGGTGGCAAGCGTTGTCCGGATTTACTGGGCGTAAAGGGTGCGTAGGCGGATGCTTAAGTGAGATGTGAAATACCTAAGCTTAACTTAGGGGCTGCATTTCAAACTGGGCATCTAGAGTACAGGAGAGGGAGACGGAATTCCTAGTGTAGCGGTGAAATGCGTAGATATTAGGAGGAATACCGGTGGCGAAGGCGACTTTCTGGACTTATACTGACGCTGAGGCACGAAAGCGTGGGGAGCGAACAGG
+
GGGGGGGGGGGGGGGGGGGGG@FCGGCGGGGGF@FGGGAGFGGGGGGGGGGGGG9FGGGG=BFGGEGCG@GGGGGFGFEFGGFGFGCFGGGDGGCFGGFEGGGGFGGGGFAAFGGCEEFCCGFDGECF>FCFGGGGGGGFGGBFFGGGGFFFFGFFBFGDCCGD<FFA88*AFFEDE<EECFFFFFGGFGGFGGGGGFFADFFDFE5GF@CFFFF@C?FFGGFGGGFGGGFFF:GGGGGFF@F?EFFFGGGGCFFGEFGGGGD@<B?FGGGGGGGFE8EDGGGGGD@,8GGGGGGGGFF9GGGGGGGFGGGGGGGGGGGGGGFGGGGGGGGGFA+FF@,7GGGGGGGGGF@CGFFFGGFC6FEAGGGGGGGGGGGFFCGGGGGGGGGGGGGGGFGGGEGGGGGG
@EGRNA5_106
TGGGGAATATTGCACAATGGGCGCAAGCCTGATGCAGCCATGCCGCGTGTGTGAAGAAGGCCTTCGGGTTGTAAAGCACTTTCAGCGGGGAGGAAGGCGTTAAGGTTAATAACCTTGGCGATTGACGTTACCCGCAGAAGAAGCACCGGCTAACTCCGTGCCAGCAGCCGCGGTAATACGGAGGGTGCAAGCGTTAATCGGAATTACTGGGCGTAAAGCGCACGCAGGCGGTCTGTCAAGTCGGATGTGAAATCCCCGGGCTCAACCTGGGAACTGCATTCGAAACTGGCAGGCTAGAGTCTTGTAGAGGGGGGTAGAATTCCAGGTGTAGCGGTGAAATGCGTAGAGATCTGGAGGAATACCGGTGGCGAAGGCGGCCCCCTGGACAAAGACTGACGCTCAGGTGCGAAAGCGTGGGGAGCAAACAGG
+
FGGGGGGGFGGGGGGGGFGGGFGGGGGGGGFGFGFFGFFGFGGEFCFFFGGGGGGGGCFEGGGGDFGGGDBFFGGGGGGGGGGGGGGGGGGGGEGACCFG7FGGGGGGGGFGEFFFGGGG:*<>FGGGGGGFCFGCE@FFEGFFGG:*=7:CF:CF@EGG>FGG@:ECGGGGCE7;99AFGGGGGEGGGGGCFFGE??FFGCAACGGGGCCCD#FFFFGGGGGGBFGGGDGCGFGCFGFG>7>EFFGGFGGGFFFEFFDGFCGGGGGDGC@;EFFGFGFGGGGGGGGGFD>,FBCGGGE7EDCGGGGGGGGFFGFFGFGGGDGGGGGGGGGGFGFGFEGGGFAGGGGGGGGFGF?FGFFGEGGDFEEGCGGGGGGEDGEGFFGFFGF<FGGGGGFGFEGGGGGFCDFEGGGGGGGGGGGFFFEGGGFGG
@EGRNA5_107
TGGGGAATATTGCACAATGGGCGAAAGCCTGATGCAGCAACGCCGCGTGAACGATGAAGGTCTTCGGATCGTAAAGTTCTGTCGCAGGGGAAGATAATGACGGTACCCTGTGAGGAAGCACCGGCTAACTACGTGCCAGCAGCCGCGGTAATACGTAGGGTGCTAGCGTTATCCGGATTTACTGGGCGTAAAGGGTGCGTAGGTGGTCTTTCAAGTCGGTGGTTAAAGGCTACGGCTCAACCGTATTAAGCCGCCGAAACTGGAAGACTTGAGTGCAGGAGAGGAAAGTGGAATTCTCAGTGTAGCGGTGAAATGCGTAGATATTGAGAAGAACACCAGTAGCGAAGGCGGCTTTCTGGACTGTAACTGACACTGAGGCACGAAAGCGTGGGTAGCAAACAGG
+
EFGGGEEFGGGCEGGGGFGGGGGGFEGGGGGGGGFGDDFGGGFEGGGGGGGGGGGGGGEGGGGGGGGGGGGGGGGGGGGGGGGGGGGGGGGGGGGGGGGGGGGGGGGGGGGGGFGCG@FFGGGGGEGGGGGGEGDGGGGGGGGGGGGDGGGGGGGGGGGGGDEGGCEGEE#GGG>CEGGGGGGCFGDGGGGGGDCECGGGGDEFDGGGGGGGGGFCFGGGGGFGGFCFCGGGGGF8GGFFFGFFFFFGGGGEC>>D>AFEFGFECGDE?8?F@=8FGFFD=4,D9DCEFFA;FFFCFC?GGECGGGGGCF<GF::7F@9FF?EE<AFEFF<C?CFFAEB7CDGFF7GGGGGGGEC8GF9F,DFAGGGGFE9GGGFGF7GFCCGGGEEGGGGFGGGCFEFEAGG
@EGRNA5_108
TGGGGAATATTGCGCAATGGGGGAAACCCTGACGCAGCAACGTCGCGTGAGTGATGAAGGTTTTCGGTTCGTAAAACTCTGTTATTTGGGACGATAATGACGGTACCAAATGAGGAAGCCACGGCTAACTACGTGCCAGCAGCCGCGGTAATACGTAGGTGGCAAACGTTGTCCGGATTTACTGGGCGTAAAGGGTGCGTAGGTGGACGCTTAAGTCAGATGTGAAATACCCGAGCTTAACTTGGGAGTTGCATTTGAAACTGGGCGTCTAGAGTACAGGAGAGGAAAGCGGAATTCCTAGTGTAGCGGTGAAATGCGTAGAGATTAGGAAGAACACCAGTAGCGAAGGCGGCTTTCTGGACTGTAACTGACACTGAGGCACGAAAGCGTGGGGAGCAAACAGG
+
FGGGGGGGGGGGGGGGGGGGGGGGGGGGGGGGGGGGGGGGGGGGGGGGGGGGGGGGGGGGGGGGFGGGGGGGGGGGGFGGGGGGGGGGGGFGGGGGGGGGGGGGGGGGGGGGGGGGGGGGGGGGGGGGGGGGGGGGGGGGGGGGGGGGGGEGGGGGGGGGGGGGFFFDGGGGGGGGFGEGGGGGGGGGGGGGGGGGGGGGGGFFFGGGGGGGGFGGGGGFGGGGGGGGGGGGCFGGGGGGGGGGGGGGGGGGGGGGGGGGGGGGFGGGGGGGFGGGGGGGGGGGGGGGGGGGGGFEGGGGGGGGGGGGGGGGGEEGGGGGGGGGGGGGGGGGGGGGGGGGGGGGGGGGGGGGGGGGGGGGGGGGGGGGGGGGGGGGGGGGGGGGGGGGGFGGGGGGFGGGGGGG
@EGRNA5_109
GGGGGAATATTGCGCAATGGGGGAAACCCTGACGCAGCAACGCCGCGTGAGTGATGAAGGTTTTCGGATCGTAAAACCCTGTCATTAGGGACGATAATGACGGTACCTAATGAGGAAGCCACGGCTAACTACGTGCCAGCAGCCGCGGTAATACGTAGGTGGCCAGCGTTGTCCGGATTTACTGGGCGTAAAGAGTATGTAGGTGGGCATTTAAGTCAGATGTGAAATTCCCGGGCTTAACTTGGGAGCTGCATTTGATACTGGGTGTCTAGAGTGCAGGAGAGGAAAGTGGAATTCCTAGTGTAGCGGTGAAATGCGTAGAGATTAGGAAGAACACCAGTGGCGAAGGCGACTTTCTGGACTGTAACTGACACTGAGATACGAAAGCGTGGGTAGCAAACAGG
+
-@CEGCFFCGGGGGGGGDGGGGCGGGGGGFGCFEE7@CGDF@EC@FG>F+@>FFCCFGGG>FCF@FECF7<FFE*@<*8C<FGFGGGG?@:<<FCEGGCF:FGBCCC<CFC:?ECFGGGGGGGGG880::9CGECFEFCFGGG>EGGGA:A:FG8<#AEF:8;*D8@C;9:@B>;<C<CEF?D?:CED@FFEF8FCCEA6AEGGFFGGG>:B9FCC86FCGC7CDGF:E#EC@GD;BGGGGGFGFD>D>CFEAAGFD8FEFCEFGEEAB99?FGFGDGFGFFGFD=9EAEEECDFFFF=AGCFCCGEFC?AEGFCC<FCFGFBGFFDFGFEFEGFGE8FEF:C6F7FB@:<96CDGGFFF6DFF<C6C<,C6C@ADFEE8ECFDGGDDGGGGFGCFGGGGFEFF
@EGRNA5_110
TGGGGAATATTGCGCAATGGGGGAAACCCTGACGCAGCAACGCCGCGTGGGTGATGAAGGTCTTCGGATTGTAAAGCCCTGTTTTCTGGGACGATAATGACGGTACCAGAGGAGGAAGCCACGGCTAACTACGTGCCAGCAGCCGCGGTAATACGTAGGTGGCGAGCGTTGTCCGGATTTACTGGGCGTAAAGGGTGCGTAGGCGGATGTTTAAGTGGGATGTGAAATCCCCGGGCTTAACCTGGGGGCTGCATTCCAAACTGGATATCTAGAGTGCAGGAGAGGAAAGCGGAATTCCTAGTGTAGCGGTGAAATGCGTAGAGATTAGGAAGAACACCAGTGGCGAAGGCGGCTTTCTGGACTGTAACTGACGCTGAGGCACGAAAGCGTGGGTAGCAAACAGG
+
FED8CFGE9FGGFCBCFGGGGGGFGGECFEAFFFGGF@E=<F@FGGGGGGG>FGCFF,,4B98B<CFGEGGGBGF9FFDFGDDDFGFFGGGGG7FCB=FFGGGEGEEFG>FGGGGDFGG:FGGGGGGGFGGGGGCFGGGGGGGGGGGGCEEFFFDB:FEBCFFG>EGGCEFF>CEGEAAAFGFFGFFFAFFFFEECFGGGGGGGGGF:FFFFFFGAFFGFGDFF7:1:GGGFFFE@BCE9CGGGECBGGGFFGFFGGFEEGDB>=D9DCFCGFGGGGE?GFGGGGGEEDGGFF:AEEEGFFFGGGEGGGFCGF@CGDGGF<GEF9GGFFDFGGGGGGEGGCGGFFGF7F@FFEF?GGGGGFGGGGFGGGGGGEFE@,DCGGGGDC@GGGGGGGGGGGGGGGGGG
@EGRNA5_111
TGGGGAATATTGCGCAATGGGGGAAACCCTGACGCAGCAACGCCGCGTGGGTGATGAAGGTTTTCGGATCGTAAAACCCTGTTTTCTGGGACGATAATGACGGTACCAGATGAGGAAGCCACGGCTAACTACGTGCCAGCAGCCGCGGTAATACGTAGGTGGCAAGCGTTGTCCGGATTTACTGGGCGTAAAGGGTGCGTAGGCGGATGCTTAAGTGAGATGTGAAATACCTAGGCTTAACTTAGGGGCTGCATTTCAAACTGGGCATCTAGAGTACAGGAGAGGGAAACGGAATTCCTTGTGTAGCGGTGAAATGCGTAGAGATTAGGAAGAAAACCAGTGGCGAAGGCGGTTTCCTGGACTGTAACTGACGCTGAGGCACGAAAGCGTGGGTAGCAAACAGG
+
C@@FC7:F<;CFFGGEGDGFGF:@:CEGCE<CFC?+FFFCFGG@B=F+4>F@CF?FDCD?4EFGFG>GFCGEFDBAF+BFFF9,8=>CECC<CC@>:=,@FC7>EEGGGG>FFFFGGGCG:ACFE7C:CE;F<<<FC;FFCGGFDD:B*1*,4?8>F@7FFE0CCCC=8;C;:<@C*?:<<C#8>EGE:CFDECE8=;::DAC9AC+FE=9FFFGGGCG>ADDCDGGCFDFE#FGFE@,FFC#FEGEDAFE7FGGGFFD@8D,8,E37,CEGFGFD8F=@,?EFDD4D@,FGE:EEA,:,E?F@+FDGFAF<BCFC7CF9GGGGGGGGGFEFAA,AFCF:7?EFEB,GF@EFC,GCGFFF9FFEEE68,CGGFFFE<DB,FCFGGDFCGGGGGGEE;9FFFC9E
@EGRNA5_112
TGGGGAATATTGCGCAATGGGGGAAACCCTGACGCAGCAACGTCGCGTGAGTGATGAAGGTTTTCGGATCGTAAAACTCTGTTATTTGGGACGATAATGACGGTACCAAATGAGGAAGCCACGGCTAACTACGTGCCAGCAGCCGCGGTAATACGTAGGTGGCGAACGTTGTCCGGATTTACTGGGCGTAAAGGGTGCGTAGGTGGACGCTTAAGTCAGATGTGAAATACCCGAGCTTAACTTGGGAGTTGCATTTGAAACTGGGCGTCTAGAGTACAGGAGAGGAAAGCGGAATTCCTAGTGTAGCGGTGAAATGCGTAGAGATTAGGAAGAACACCAGTGGCGAAGGCGGTTGCCTGGACTGTAACTGACGCTGAGGCACGAAAGCGTGGGTAGCAAACAGG
+
CFF<B,BCEFDFGGGD@CFFGECCCFGEFG8CF?FEGE<6EGGGGEGEG7F59,,9BB?EAFCFFG7F7=FFG8+CDF<FCGFCDFDCEDC<FCFEDFFGGGEGGGGGG7DEFGGFDFGGCGC:FFGGGGGGGCFF@FFECFFGFGGG:EGFDCE0<CB#69:B8CEEC#;E7<C?656<@@C::DF:+8A:<C=#E#@:2;FFFF=DEE@9=?FFFFFFFFGFG=FD?CGG8:CECECEF#BGFGCFE:GFDFF#D:FE?CC6C6=;CDAGFEDFCGGGDGGFE=8GGFGF>,GFCFGGGFEEFF+GEEFGCGGGGGGGDGGFEGGGGGFFC<FGFFF:DGGGFCGGEEF@C6,FC9GFFGGGDFE:@:CGGGGGCFEDEEGFDGGGGGFE@@FE8CFGCFAE
@EGRNA5_113
TGGGGAATATTGCGCAATGGGGGAAACCCTGACGCAGCAACGCCGCGTGGGTGATAAAGGTCTTCGGATTGTAAAGCCCTGTTTTCTGGGACGATAATGACGGTACCAGATGAGGAAGCCACGGCTAACTACGTGCCAGCAGCCGCGGTAATACGTAGGTGGCAAGCGTTGTCCGGATTTACTGGGCGTAAAGGGTGCGTAGGCGGATGCTTAAGTGAGATGTGAAATACCTAGGCTTAACTTAGGGGCTGCATTTCAAACTGGGCATCTAGAGTACAGGAGAGGGAAACGGAATTCCTAGTGTAGCGGTGAAATGCGTAGAGATTAGGAAGAACACCAGTGGCGAAGGCGGTTTCCTGGACTGTAACTGACGCTGAGGCACGAAAGCGTGGGTAGCAAACAGG
+
FFCFGGGFEGGGGGGGGEGGGGGFCFFGGGD<FCFCGDGFGGGDCEGBFEG>+??EEEGFGFGGGGGGGGCFFGGGGBDFGFGFGGDFGCFD=>:FCAA9>:<8+@FFG<,>>>:E8,:CCC<FC*<FFFC7B,,<>BF7,4CFG:<C>EE<9FG.,=F:CC2:CGFGG5:;@9;E#C8@@F6<FGCC#AF>?CE:C?F@=>=/2:C#47GCCFD7>DC9FD@FE>F<:#D26FACFCGFGGEDC@:@:DCGFCGFGEAB#3,39FE=@,668EGGGGFDCDFGFF?D>E;ECE98EAFAFDEGGF7FFFF9GGGGDEGCFAGCFEF9@9DFFGFFGGGCGEFCGCCGGFFEFC@GFECGFGGFAFCDGEGGFGFFCGGGGGGF:EGEFFGGGGGGFGGGEE9F
@EGRNA5_114
TGGGGAATATTGCACAATGGGCGCAAGCCTGATGCAGCCATGCCGCGTGTGTGAAGAAGGCCTTCGGGTTGTAAAGCACTTTCAGTCGTGAGGAAGGTAGTGTAGTTAATAGCTGCATTATTTGACGTTAGCGACAGAAGAAGCACCGGCTAACTCCGTGCCAGCAGCCGCGGTAATACGGAGGGTGCAAGCGTTAATCGGAATTACTGGGCGTAAAGCGCACGCAGGCGGTCTGTCAAGTCGGATGTGAAATCCCCGGGCTCAACCTGGGAACTGCATTCGAAACTGGCAGGCTAGAGTCTTGTAGAGGGGGGTAGAATTCCAGGTGTAGCGGTGAAATGCGTAGAGATCTGGAGGAATACCGGTGGCGAAGGCGGCCCCCTGGACAAAGACTGACGCTCAGGTGCGAAAGCGTGGGGAGCAAACAGG
+
FGGGGGGGGGGGGGGGGGGGGGCGGGGGGEGGGGFGGGGGGGGGEGGGGGGGGGGGGGGGGGGGGGGGGGGGGGGGGGGGGGGGGGGGBFFFGGGGG=FGGGGGFAFFGGGGGGGGGFGGGGGGGGGGGGGGGGGGGGGGGGGGGGGGGGGG7FGGGGFFGGGFFGGGGEGEGGGGGGGGGEGGGGGGGGGGGGDGGGFGG#GFFGGGGGGDDDGGGGGGGGGGFDGGGGFGFFFFFGFGFEFDAACFFFGGGGGGFFGGFB:GGGGGGGGFGGGGCGCGGGFGGGGGGGGGCEGGGFFGGGGGGGGGGGFGGGGGGGGGGGGGFGFGEF:EFGFF9GGGDFEGGGFFGGGGGGEFFFGGGEFDGGCGEFEGFGGFGGGGDGGGGGGGGGGFEFCEDGGGGGGGGGGGGGGGGGGGGGGGGGGGGGGGG
@EGRNA5_115
TGGGGAATATTGCGCAATGGGGGAAACCCTGACGCAGCAACGCCGCGTGGGTGATGAAGGTCTTCGGATTGTAAAGCCCTGTTTTCTGGGACGATAATGACGGTACCAGATGAGGAAGCCACGGCTAACTACGTGCCAGCAGCCGCGGTAATACGTAGGTGGCAAGCGTTGTCCGGATTTACTGGGCGTAAAGAGTATGTAGGTGGGCATTTAAGTCAGATGTGAAATTCCCGGGCTTAACCTGGGAGCTGCATTTGATACTGGGTGTCTAGAGTGCAGGAGAGGAAAGCGGAATTCCTAGTGTAGCGGTGAAATGCGTAGAGATTAGGAAGAACACCAGTGGCGAAGGCGACTTTCTGGACTGTAACTGACACTGAGATACGAAAGCGTGGGTAGCAAACAGG
+
@FFGGGEGCFCEF@@FECFGAFGGGGGGCFG<EFGGDGGFGFGFEGGGGEG@FGFGGFGGGGGGAFGCFGFFGGGGGGGGGGGGFGGGGGGCFGGGGGGGGG@CG:CECFCFGGGFFFC@FGGE@FDFCEFCEFCFFFFFFFFFFGGGFFEFGFFFFGGFFGGGCF>EFFFGF:EEFFGFFFFFGGFGFFFGGGFFFEEFDFFFGGGGGFGGFFGFFF>FFGGGFGGGGGGGGGGGGGGFGGGGFFFGGGGGGGGGGGGGGGGGGGGGFGGGFGGGGGGGGF8CGFEBDFDGEGGGGGGGGGGGFEDGGGGGGGEGGGGGF;BDGGGGGGGGGGGGGGGGGGGGGGGGGGGGGGGGFFCFDGGGGGGFGGDFFCDGFGGGGEGGGFCGGGGGGGGGFGFGGGEG
@EGRNA5_116
TGGGGAATATTGCGCAATGGGGGAAACCCTGACGCAGCAACGCCGCGTGAGTGATGAAGGCCTTAGGGTTGTAAAGCTCTGTTATCTGGGACGATAATGACGGTACCAGAGGAGGAAGCCACGGCTAACTACGTGCCAGCAGCCGCGGTAATACGTAGGTGGCGAGCGTTGTCCGGATTTACTGGGCGTAAAGAGTGCGTAGGCGGATGTTTAAGTGAGATGTGAAATACCCAAGCTCAACTTGGGTGCTGCATTTGATACTGGGTGTCTAGAGTGCAGGAGAGGAAAGTGGAATTCCTAGTGTAGCGGTGAAATGCGTAGAGATTAGGAAGAACACCAGTGGCGAAGGCGACTTTCTGGACTGTAACTGACGCTGAGGCTCGAAAGCGTGGGGAGCAAACAGG
+
GGGGGGGGGGGGGGGGGGGGGGGGGGGGGGGGGGGGGGGGGGGGGGGGGGGGGGGGGGGGGGGGGGGGGGGGGGGGGGGGGGGGGGGGGGGGGGGGGGGGGGGGGGGGGGGGGGGGGGGGGGGGGGGGGGGGGGGGGGGGGGGGGGGGGGGGGGGFGGGGGGFGGGGGGFGGGGGGGGGGGGGGGGGGGGGGGGGGGGGGGGGGGGGGFGGFFFGGGGGGGGGGGGGGGGGGGGGGGGGGGGGDGGGGGGGGGGGGGFGGGGGGGGGGGGGGGGGGGGGGGGGGGGGGGGGGGGGGGGGGGGGGGGGGGGGGGGGGGGGGGGGGGGGGGGGGGGGGGGGGGGGGGGGGGGGGGGGGGGGGGGGGGGGGGGGGGGGGGGGGGGGGGGGGGGGGGGGGGGGGGGGG
@EGRNA5_117
TGGGGAATATTGCGCAATGGGGGAAACCCTGACGCAGCAACGCCGCGTGGGTGATGAAGGTCTTCGGATTGTAAAGCCCTGTTTTCTGGGACGATAATGACGGTACCAGAGGAGGAAGCCACGGCTAACTACGTGCCAGCAGCCGCGGTAATACGTAGGTGGCGAGCGTTGTCCGGATTTACTGGGCGTAAAGGGTGCGTAGGCGGATGTTTAAGTGGGATGTGAAATCCCCGGGCTTAACCTGGGGGCTGCATTCCAAACTGGATATCTAGAGTGCAGGAGAGGAAAGCGGAATTCCTAGTGTAGCGGTGAAATGCGTAGAGATTAGGAAGAACACCAGTGGCGAAGGCGGCTTTCTGGACTGTAACTGACGCTGAGGCACGAAAGCGTGGGTAGCAAACAGG
+
GGGGGGGGGGGGGGGGGGGGGGGGGGGGGGGGGGGGGGGGGGGGGGGGGGGGGGGGGGGGGGGGGGGGGGGGGGGGGGGGGGFGGGGGGGGGGGGGGGGGGGGGGGGGGGGGGGGGGGGGGGGGGGGGGGGGGGGGGGGGGGGGGGGGGGGGGGGGGGGCFGGGGGGGGGGGGGGGGGGGGGGGGGGGEGGGGGGGGGGEGGGGGGGGGGGFGGGGGGGGGGGGGGGGGGGGGGGGFGGGFGGGGGGGGGGGGGGGGGGGGGGGGFCGGGGGGGGGGGGGGGGGGGGGGGGGGGGGGGGGGGGGGGGGGGGGGGGGGGGGGGGGGGGGGGGGGGGGGGGGGGGGGGGGGGGGFGGGGGGGGGGGGGGGGGGGGGGGGGGGGGGGGGGGGGGGGGGGGGGGGGGG
@EGRNA5_118
TGGGGAATATTGCGCAATGGGGGAAACCCTGACGCAGCAACGTCGCGTGAGTGATGAAGGTTTTCGGATCGTAAAACTCTGTTATTTGGGACGATAATGACGGTACCAAATGAGGAAGCCACGGCTAACTACGTGCCAGCAGCCGCGGTAATACGTAGGTGGCGAACGTTGTCCGGATTTACTGGGCGTAAAGGGTGCGTAGGTGGACGCTTAAGTCAGATGTGAAATACCCGAGCTTAACTTGGGAGTTGCATTTGAAACTGGGCGTCTAGAGTACAGGAGAGGAAAGCGGAATTCCTAGTGTAGCGGTGAAATGCGTAGAGATTAGGAAGAACACCAGTAGCGAAGGCGGCTTTCTGGACTGTAACTGACACTGAGGCACGAAAGCGTGGGGAGCAAACAGG
+
GGGGGGGGGGGGGGGGGGGGGGGGGGGGGGGGGGGGGGGGGGGGGGGGGGGGGGGGGGGGGGGGGGGGGGGGGGGGGGGGGGGGGGGGGGGGGGGGGGFGGGGGGGGGGGFGGGGGGGFGGGGGGGGGGFGGGE:FGGGGFFGGGGGGCGGGGGGFGGGGGGGGGGGGGGGFGGGGEFGGGGGFGGGGFGGGGFGFFGGEGGGFEGDEGGGFFGGFGGGCFGGFGGGDGGGGFBFFEGFGGFFGGGGGGGGGGFFGGGGGGGGGGGGGFGGGGGGGGGGGGGGGGGGEGGFEE?GGGGGGGGGGGGGGGGGGGGGGGGGGFF9FGGGGGGGGGGGGGGGGGGGGGGGEGGGGGGGGGGGGGGGGGGGGGGGGGGGGGGGGGGGGGGGGGGGGGGGGGGGGGGGG
@EGRNA5_119
TGGGGAATATTGCACAATGGAGGAAACTCTGATGCAGCGACGCCGCGTGAACGATGAAGGCTTTCGGGTCGTAAAGTTCTGTCCTAAGGGACGATAATGACGGTACCTTAGGAGGAAGCCCCGGCTAACTACGTGCCAGCAGCCGCGGCAATACGTAGGGGGCAAGCGTTGTCCGGATTTATTGGGCGTAAAGGGTGCGTAGGCGGCCTTTTAAGTCAGATGTGAAAGATCACGGCTCAACCGTGGTAAGCATTTGAAACTGGAAGGCTTGAGTTAAGGAGAGGAAAGTGGAATTCCTAGTGTAGCGGTGAAATGCGTAGATATTAGGAGGAATACCAGTGGCGAAGGCGACTTTCTGGACTTATACTGACGCTGAGGCACGAAAGCGTGGGGAGCGAACAGG
+
FGGGGGEGGGGGFGGGGGGGFGGCFGGCFGGGGGGGGGGGEEGGGGGGGGGDGGCFFGGDG8EFEFFEGECGFGGGFGGGCGGGGFFGGGGFCFEGFDFFGGGGFGGCFFG9=FGD>7D,FFDGGGGCEE,?<<FGCCFFGCGGGGGD*4B,9FC?CCF#GDCGB;;A8?91<9>AC>C@7<C7CC56:AFFGGC#58E0FEEGEDGD=?FFFCFB>FABFC:?CE@GFFGEGFD>:CCDB7F@777#F<AGFCFF4DGFF@,9CGGGD=EDE@,FACDCGGFF=@3EFAFGFGECFFEGGFECGGGFDGEFCFGGFAFEE<FF9GGGGGGGGFFC=<CBCGGFFEFEFE?FFD<GGEE<FC,F9DGECGEGGFGGCEGGEEFFGGGFEFCGGGCGFFGGGGG
@EGRNA5_120
TGGGGAATATTGCACAATGGGCGAAAGCCTGATGCAGCAACGCCGCGTGAACGATGAAGGTCTTCGGATCGTAAAGTTCTGTCGCAGGGGAAGATAATGACGGTACCCTGTGAGGAAGCACCGGCTAACTACGTGCCAGCAGCCGCGGTAATACGTAGGTGGCAAGCGTTGTCCGGATTTACTGGGCGTAAAGAGTATGTAGGTGGGCATTTAAGTCAGATGTGAAATTCCCGGGCTTAACCTGGGAGCTGCATTTGATACTGGGTGTCTAGAGTGCAGGAGAGGAAAGTGGAATTCCTAGTGTAGCGGTGAAATGCGTAGAGATTAGGAAGAACACCAGTGGCGAAGGCGACTTTCTGGACTGTAACTGACACTGAGATACGAGAGCGTGGGTAGCAAACAGG
+
GGGGGGGGGGGGGGGGGGGGGGGGGGGGGGGGGGGGGGDGGGGGGGGGGGGDGGGGGGGGGGGGGGGFFEGGGGGGGGGGFGGGGGGGGGEGGGCGGFGGGDGGGGGGGGFGGGGGFGGGGGGGGGFFFFGGEF7FGGGGGGGGGGGGEEGGGGGFFFGFGGGGFGGGGFFECFGGFGFFFEFFGGGGFFGGGGGGGGGGGGGGGGGGGCFFFFGFGFFDFGGGGGGFGGGGGFGGFGGGFCBGGGGFFGGGGGGGGGGGGDGGGFGGGGGGGGGGGDGGFGGGGGFGGGGGGGFGGGGGGGGGGGGGGGGGGGGGFGGGGGGGGGGGGGGGGGGGGGGGGGGGGGGGGGGGGGGGGGGGGGGGGGGGGGGGFGGGFGGGGGGGGGGGGGGGGGGGGGGGGGGG
@EGRNA5_121
TGGGGAATATTGCGCAATGGGGGAAACCCTGACGCAGCAACGCCGCGTGAGTGATGAAGGTTTTCGGATCGTAAAACTCTGTCATTAGGGACGATAATGACGGTACCTAATGAGGAAGCCACGGCTAACTACGTGCCAGCAGCCGCGGTAATACGTAGGTGGCAAGCGTTGTCCGGATTTACTGGGCGTAAAGAGTATGTAGGTGGGCATTTAAGTCAGATGTGAAATTCCCGGGCTTAACCTGGGAGCTGCATTTGATACTGGGTGTCTAGAGTGCAGGAGAGGAAAGTGGAATTCCTAGTGTAGCGGTGAAATGCGTAGAGATTAGGAAGAACACCAGTGGCGAAGGCGACTTTCTGGACTGTAACTGACACTGAGATACGAAAGCGTGGGTAGCAAACAGG
+
EFGGGGEGGGGGGGGGGGGGGGGGGGGGGGGGGGGGGGGGGGGGGGGGGGGEGGGGGGGGGGGGGGGGGGGGGGGGFEGGGGFGG<DGGFGGGGGGGFGGGGGGGGFFFFGGGGGGGFGGGGGGEECFGFEGEFFFGGGGGFGGGGDGFEGGGGGDGGGGGFFGGGGGBEGGFFEGECFCEFFFFGGFFFFGFGFCFGGGGGGGGGGDFGGFGGGGGGGGFGGGGGGGGGGGBGFFGGFGGFGGGFFFGGGFFGGGGGGGGGGFGGGGGGGFFGGGGGGGGGGGGGGGGGFGGGGGGGF?GGGGGGGGGGGGGGGGGGGGGGGGGGGGGGDGGGGGGGGGGGGGGGGGGGFGGGGGGGGFGGGGFGGGFGFGGGGGGGFGGGGFCGGGDGGGGGGGGFGFGGGG
@EGRNA5_122
TGGGGAATATTGCACAATGGGCGAAAGCCTGATGCAGCAACGCCGCGTGAGTGATGAAGGCCTTCGGGTCGTAAAACTCTGTCCTCAAGGAAGATAATGACGGTACTTGAGGAGGAAGCCCCGGCTAACTACGTGCCAGCAGCCGCGGTAATACGTAGGGGGCTAGCGTTATCCGGATTTACTGGGCGTAAAGGGTGCGTAGGTGGTTTTTTAAGTCAGGAGTGAAAGGCTACGGCTCAACCGTAGTAAGCTCTTGAAACTGGAAAACTTGAGTGCAGGAGAGGAAAGTGGAATTCCTAGTGTAGCGGTGAAATGCGTAGATATTAGGAGGAACACCAGTAGCGAAGGCGGCTTTCTGGACTGTAACTGACACTGAGGCACGAAAGCGTGGGGAGCAAACAGG
+
GGGGGGGGGGGGGGGGGGGGGGGGGGGGGGGGGGGGGGGGGGGGGGGGGGGGGGGGGGGGGGGGGGGGGGGGGGGGGGGGGGGGGGGGGGGGGGGGGGGGGGGGGGGGGGGGGGGGGGGGGGGGGGGGGGGGGGGGGGGGGGGGGGGGGGGGGGGGGGGGGGGGGGGGFGGGGGGGGGGGGGGGGGGGFGGGGGGGGGGFGGGGGGGFGGFGGGGFGGGGGGGGGGGGGGGGGGGGGGGGGGGGGGGGGGGGGGGGGGGGGGGGGGGGGGGGGGGGGGGGGGGGGGGGGGGGGGGGGGGGGGGGGGGGGGGGGGGGGGGGGGGGGGGGGGGGGGGGGGGGGGGGGGGGGGGGGGGGGGGGGGGGGGGGGGGGGGGGGGGGGGGGGGGGGGGGGGGGGGGGGGG
@EGRNA5_123
TGGGGAATATTGCGCAATGGGGGAAACCCTGACGCAGCAACGCCGCGTGGGTGATGAAGGTTTTCGGATCGTAAAACCCTGTTTTCTGGGACGATAATGACGGTACCAGATGAGGAAGCCACGGCTAACTACGTGCCAGCAGCCGCGGTAATACGTAGGTGGCAAGCGTTGTCCGGATTTACTGGGCGTAAAGGGTGCGTAGGCGGATGCTTAAGTGAGATGTGAAATACCTAGGCTTAACTTAGGGGCTGCATTTCAAACTGGGCATCTAGAGTACAGGAGAGGGAAACGGAATTCCTAGTGTAGCGGTGAAATGCGTAGAGATTAGGAAGAACACCAGTGGCGAAGGCGGTTTCCTGGACTGTAACTGACGCTGAGGCACGAAAGCGTGGGTAGCAAACAGG
+
EFFFFGGGCAFFGEEGEFGGGGGGGFEDGGGGGGGGGGGGGGGGGGGFGGG=FGFGGGGGGGGGGGGGGEEGGGGGGGFDBGGGGGGFGGGGGGGGGFGGGGDGCFGGGGEFGAGCGDFFFGFEE:BFGGGGGCGGGGGGFFGGGGDGGGGFFFGFFGGGGEEFBFGGGGFDFFGGECCEFF7@FGFF:FEFGGGFFFFFFGGGEGCFFGFFFFF>DDFFFFGGGFFGGGGGGGFFCFFFDBGGGFGGFGGGGGFFGDEAFFGFB?GGGGGGGFDGGGGGGGGGGFFDEGGGDGFECCF9FGGGGGGGFCE9GGCCFEFCGFGGGGGGFCEGGGGGGGGEFEGGGGEGCCFF,@FGGGFFC<FFFFEGEFCDGGGGFGGFFGGGFEGGGGGGGGFGGGGGGGEF
@EGRNA5_124
TGGGGAATATTGCACAATGGGCGAAAGCCTGATGCAGCAACGCCGCGTGAACGATGAAGGTCTTCGGATCGTAAAGTTCTGTCGCAGGGGAAGATAATGACGGTACCCTGTGAGGAAGCACCGGCTAACTACGTGCCAGCAGCCGCGGTAATACGTAGGGTGCTAGCGTTATCCGGATTTACTGGGCGTAAAGGGTGCGTAGGTGGTCTTTCAAGTCGGTGGTTAAAGGCTACGGCTCAACCGTATTAAGCCGCCGAAACTGGAAGACTTGAGTGCAGGAGAGGAAAGTGGAATTCTCAGTGTAGCGGTGAAATGCGTAGATATTGAGAAGAACACCAGTAGCGAAGGCGGCTTTCTGGACTGTAACTGACACTGAGGCACGAAAGCGTGGGTAGCAAACAGG
+
GGGGGGGGGGGGGGGGGGGGGGGGGDFGGGGGGGGGGGGGGGGGGGGGGGGFFGFGGGGGGGGGGGGCF@FFGFFFGGGFAFEGCEEFGGGGGGGGGGGGGGGGGGGC9FGGGFGGGGGGFCGGGGGGGGGGGGGGGGGGGGGGGGGGGGGGGGGGGGGGEEGGGGGGGGGGGGGGGDGGGGGGGGGGGGDGGGGGGGGEGGGGGGGGGGGFFFGFGGGGGGGDCGGGGGGGGGGFFGFFFFFFFFGFFFFEGEECDFEBGFFAGFGFF?FFGGED8GGGGFFFE,GFFEGDGFEAE=AGFGC7GFAGGFACCGGGGFCGFFF<FCFADGGEFECDGGFC@GGGEGGGGFGFF@FFFF9@FGFGFF@CFEGFEGFAFF8GEE@CC@DGCGFFFGGGGGGGGGF
@EGRNA5_125
TGGGGAATATTGCACAATGGGCGAAAGCCTGATGCAGCAACGCCGCGTGAACGATGAAGGTCTTCGGATCGTAAAGTTCTGTCGCAGGGGAAGATAATGACGGTACCCTGTGAGGAAGCACCGGCTAACTACGTGCCAGCAGCCGCGGTAATACGTAGGTGGCAAGCGTTGTCCGGATTTACTGGGCGTAAAGGGTGCGTAGGCGGATGCTTAAGTGAGATGTGAAATACCTAGGCTTAACTTAGGGGCTGCATTTCAAACTGGGCATCTAGAGTACAGGAGAGGGAAACGGAATTCCTAGTGTAGCGGTGAAATGCGTAGAGATTAGGAAGAACACCAGTGGCGAAGGCGGTTTCCTGGACTGTAACTGACGCTGAGGCACGAAAGCGTGGGTAGCAAACAGG
+
FGGGGGGGGGGGGGGGGGGGGGGGGGGGGGGGGGGGGGGGGGGGGGGGGGGGGGGGGGGGGGGGGGGGGGGEFGGGGGGGGFGGFGGGGGGGGGGGGGGGGGGGFFFFGFFFGGGGGGGGGGGGGDEGGGGGGFGGGGGGGGGGGGGGGGGGGGGFFGGFGGGGGGGGEEGGGGGGGFFFGGGGGGGGFFFGGGGGGGGEGGGGGGGGFFFGGGGGGGGFFGGGGGGGGFGFGGGGGFFGGFFFFFFFFDFFGGGFFCGGGGGGGGGGGGGGGGGGGGGGGGGGGGGFFGGGGGFGGGGFGGGGGEGGGGGFGEGGGGGGGGGGGGGGGCFGEFGGGGGEGGEGGGGGGGFGDGGGGGFGEGFGGGGGGGGGGGFDFGECGGFGGGGGGGGGGGGGGGGGGGGG
@EGRNA5_126
TGGGGAATATTGCGCAATGGGGGAAACCCTGACGCAGCAACGCCGCGTGAGTGATGAAGGCCTTAGGGTTGTAAAGCTCTGTTATCTGGGACGATAATGACGGTACCAGAGGAGGAAGCCACGGCTAACTACGTGCCAGCAGCCGCGGTAATACGTAGGTGGCGAGCGTTGTCCGGATTTACTGGGCGTAAAGAGTGCGTAGGCGGATGTTTAAGTGAGATGTGAAATACCCGAGCTCAACTTGGGTGCTGCATTTCAAACTGGGCATCTAGAGTGCAGGAGAGGAAAGCGGAATTCCTAGTGTAGCGGTGAAATGCGTAGAGATTAGGAAGAACACCAGTGGCGAAGGCGGCTTTCTGGACTGTAACTGACGCTGAGGCATGAAAGCGTGGGTAGCAAACAGG
+
FGGF7FFG<EFCGEFGGGGGGGEFE@=FGFGGGGGGGGGGGGGGGGGGGGGGGGFFGFGG8FFGFFGFGGEGGGGGGGGGGGFGGGFFCGGGGGGCCEFGGGGGF:CEFGGGGGGGGGCGGGD>CECFGFGGGGG:FCC7CCFF9=FEEEG@CFG7:FF?BFGGC;CGE>8CFGGDEGGCF;FGGGFGGGGCFEF@@>B8=FFEFG?GFGGFBCFFFFF9>FGFGGFGFFFGABGFCFEFGFGFFC:8CGGGGGGGGGF>FFF?GFGGGGGGGGGFFGGGGGGFF=6GGEFE>CGCGFEADFCGDGDGGFFFFGGGGGGFFDEFCFGFGEFGGGFGGGGGGGGGGGGGGGGGGGFGGGGGGGGGFFCGGGGGGGGGGGGGGCGGG@EGGFFGEGGGGGGGDGGC
@EGRNA5_127
TGGGGAATATTGCGCAATGGGGGAAACCCTGACGCAGCAACGCCGCGTGGGTGATGAAGGTTTTCGGATCGTAAAACCCTGTTTTCTGGGACGATAATGACGGTACCAGATGAGGAAGCCACGGCTAACTACGTGCCAGCAGCCGCGGTAATACGTAGGTGGCGAGCGTTGTCCGGATTTACTGGGCGTAAAGAGTGCGTAGGCGGATGTTTAAGTGAGATGTGAAATACCCAAGCTCAACTTGGGTGCTGCATTTCAAACTGGGCATCTAGAGTGCAGGAGAGGGAAACGGAATTCCTAGTGTAGCGGTGAAATGCGTAGAGATTAGGAAGAACACCAGTGGCGAAGGCGGTTTCCTGGACTGTAACTGACGCTGAGGCACGAAAGCGTGGGTAGCAAACAGG
+
FFGGG@EFFCGGGGGGGGGGGGGGGGGGGGGGGGGGGGGGGGGGGGGFFGGCFFGGGGGGCEFGGGGGGGGGGGGGGGGGGGCBGGGGGGGGGGGGGGGGFEEFGGGGGGCGGGGGGGGGGGGGGGGGGGGGGGGGGGGGGGGGGGGEEEEFGGGGGGGFGGGGGGGGGCFGGGGGGG>FGGGGGGGGFGGFFFFGFFF@EGGGFGGGFGDFB>CFGFG7FG:F9CFGGGGGGFFFFGFFGGGGGGFGGGGGGGFGFFGGFFFGGGEDGGGFGGGFFGGGGFD8GFFGGFGGGGEEFFFFFECC@GGEGGFDECDGGGGGGEFEEEFGGGEGGFGGGGGGGGGGGGGGGGGFFGGGGGGGFGGGGE@GGGGGGGFFFGGGGGGGGGDGGGGGGGGGGGGFGGGG
@EGRNA5_128
TGGGGAATATTGCGCAATGGGGGAAACCCTGACGCAGCAACGCCGCGTGAGTGATGAAGGTTTTCGGATCGTAAAACTCTGTCATTAGGGACGATAATGACGGTACCTAATGAGGAAGCCACGGCTAACTACGTGCCAGCAGCCGCGGTAATACGTAGGTGGCAAGCGTTGTCCGGATTTACTGGGCGTAAAGAGTATGTAGGTGGGCATTTAAGTCAGATGTGAAATTCCCGGGCTTAACCTGGGAGCTGCATTTGATACTGGGTGTCTAGAGTGCAGGAGAGGAAAGTGGAATTCCTAGTGTAGCGGTGAAATGCGTAGAGATTAGGAAGAACACCAGTGGCGAAGGCGACTTTCTGGACTGTAACTGACACTGAGATACGAAAGCGTGGGTAGCAAACAGG
+
GGGGGGGGGGGGGGGGGGGGGGGGGGGGGGGGGGGGGGGGGGGGGGGGGGGFGGGGGGGGGGGGGGGGGGGGGGGGGGGGGGGGGGGGGGGGGGGGGGGGGGGEGGGGGGGGGGGGGGGGGGGGGGGGGGGGGGGGGGGGGGGGGGGGGGGFGGGGFGGFGGGGGGGGFGGGGFGGGGEFGGGGGGGGGGGGGGGGGFGGGGGGGGGGGGGFGGGGGGGGGGGGGGGGGGGGGGGGGGGGGGGGGFFGGGGGGGGGGGGGGGGGGGGGGGGGGGGGGGGGGGGGGGGGGGGGGGGGGGGGGGGGGGGGGGGGGGGGGGGGGGGGGGGGGGGGGGGGGGGGGGGGGGGGGGGGGGGGGGGGGGGGGGGGGGGGGGGGGGGGGGGGGGGGGGGGGGGGGGGGGGGG
@EGRNA5_129
TGGGGAATATTGCGCAATGGGGGAAACCCTGACGCAGCAACGCCGCGTGGGTGATGAAGGTTTTCGGATCGTAAAACCCTGTTTTCTGGGACGATAATGACGGTACCAGATGAGGAAGCCACGGCTAACTACGTGCCAGCAGCCGCGGTAATACGTAGGTGGCAAGCGTTGTCCGGATTTACTGGGCGTAAAGGGTGCGTAGGCGGATGCTTAAGTGAGATGTGAAATACCTAGGCTTAACTTAGGGGCTGCATTTCAAACTGGGCATCTAGAGTACAGGAGAGGGAAACGGAATTCCTAGTGTAGCGGTGAAATGCGTAGAGATTAGGAAGAACACCAGTGGCGAAGGCGGTTTCCTGGACTGTAACTGACGCTGAGGCACGAAAGCGTGGGTAGCAAACAGG
+
GGGGGGGGGGGGGGGGGGGGGGGGGGGGGGGGGGGGGGGGGGGGGGGGGGGFGGGGGGGGGGGGGGGGGGGGGGGGGGGGGGGGGGGGGGGGGGGGGGGGGGGGGGGGGGGGGGGGGGGGGGGGGGGGGGGGGGGGGGGGGGGGGGGGFGGGGGGFGGGGGGGGGGGGFGGGGGGGGGGGGGGGGGGGFGGGGGGGGGGGGGGGGGGGGGGFGGGFFGGGGGGGGGGGGGGGGGGGGGGGGGGGGGGGGGGGGGGGGGGGGGGGGGGGGGGGGGGGGGGGGGGGGGGGGGGGGGGGGGGGGGGGGGGGGGGGGGGGGGGGGGGGGGGGGGGGGGGGGGGGGGGGGGGGGGGGGGGGGGGGGGGGGGGGGGGGGGGGGGGGGGGGGGGGGGGGGGGGGGGGGGGG
@EGRNA5_130
TGGGGAATATTGCGCAATGGGGGAAACCCTGACGCAGCAACGCCGCGTGAGTGATGAAGGTTTTCGGATCGTAAAACTCTGTCATTAGGGACGATAATGACGGTACCTAATGAGGAAGCCACGGCTAACTACGTGCCAGCAGCCGCGGTAATACGTAGGTGGCAAGCGTTGTCCGGATTTACTGGGCGTAAAGAGTATGTAGGTGGGCATTTAAGTCAGATGTGAAATTCCCGGGCTTAACCTGGGAGCTGCATTTGATACTGGGTGTCTAGAGTGCAGGAGAGGAAAGTGGAATTCCTAGTGTAGCGGTGAAATGCGTAGAGATTAGGAAGAACACCAGTGGCGAAGGCGACTTTCTGGACTGTAACTGACACTGAGATACGAAAGCGTGGGTAGCAAACAGG
+
FGGGGGGGGGGGGGGGGGGGGGGGGGGGGGGGGGGGGGGGGGGGGGGFGGGGGGGGGGGGFGGGGGGGGGGGGGGGGGGGGGGGGGGGGGGGGGGGGGGGGGGGGGGGGGGGGGGGGGGGGGGGGGGGGGGGGGGGGGGGGGGGGGGGCEGGGGGFGGEFGGGEGGGGEEGEFGGGGGGGGGGFFGFGFCGGGGGGGGGGGGGGGGGGGGGFFGGFGGGGGGGGGGGGGGGGFFGGGGGFGFGGGGGGGGGGGGGGGGGGGGGGGGGGGGGGGGGFGGGGGGGGGFFGGGGGGGGGGGGGGGGGGGGGGGGGGGGGGGGGGGGGGGGGGGGGGGGGGGGGGGGGGGGGGGGGGGGGGGGGGGGGGGFGGGGGGGGGGGGGGGGGGGGGGGGGGGGGGGGGGGGG
@EGRNA5_131
TGGGGAATATTGCGCAATGGGGGAAACCCTGACGCAGCAACGCCGCGTGGGTGATGAAGGTTTTCGGATCGTAAAACCCTGTTTTCTGGGACGATAATGACGGTACCAGATGAGGAAGCCACGGCTAACTACGTGCCAGCAGCCGCGGTAATACGTAGGTGGCAAGCGTTGTCCGGATTTACTGGGCGTAAAGGGTGCGTAGGCGGATGCTTAAGTGAGATGTGAAATACCTAGGCTTAACTTAGGGGCTGCATTTCAAACTGGGCATCTAGAGTACAGGAGAGGGAAACGGAATTCCTAGTGTAGCGGTGAAATGCGTAGAGATTAGGAAGAACACCAGTGGCGAAGGCGGTTTCCTGGACTGTAACTGACGCTGAGGCACGAAAGCGTGGGTAGCAAACAGG
+
FGGGGGGGGGGGGGGGGGGGGGGGGGGGGFGGGGGGGGGGGGGGGGGGGGG@FGDGGGGGGGGGGGGGGGGGGGGGGGGGGFG9=DBFGGGGGGFGE<FFFGGGGGGGGGCFGGGGGFGGGGGGGGGGFGGGGFFGGGGGGGGGGDGGFEGGGGGFGGGFGGGGFFFEGCFFGGGGGGEFGGFFGGFGFGGGFGGGGGGGFFFFGGGGGGGFFFGFFGGCAGGGGGGFGGGFGGGGGGGGGDFFGFFGGGGGGGGGGGGGGGGGGGGGGGGGGFGGGGGGGGGFGGGGGGGGGGGGGGGDGGGGGGGGGFGFGGGGGGGGGGGGGGGGGGGGGGGGGGGGGGGGGGGGGGGGGGGGGGGGGGGGGGGGGGFGGGGFEGGGGGGGGGGGGGGGGGGGGGGGGGGG
@EGRNA5_132
TGGGGAATATTGCGCAATGGGGGAAACCCTGACGCAGCAACGCCGCGTGGGTGATGAAGGTCTTCGGATTGTAAAGCCCTGTTTTCTGGGACGATAATGACGGTACCAGAGGAGGAAGCCACGGCTAACTACGTGCCAGCAGCCGCGGTAATACGTAGGTGGCGAACGTTGTCCGGATTTACTGGGCGTAAAGGGTGCGTAGGCGGATGTTTAAGTGGGATGTGAAATCCCCGGGCTTAACCTGGGGGCTGCATTCCAAACTGGATATCTAGAGTGCAGGAGAGGAAAGCGGAATTCCTAGTGTAGCGGTGAAATGCGTAGAGATTAGGAAGAACACCAGTGGCGAAGGCGGCTTTCTGGACTGTAACTGACGCTGAGGCACGAAAGCGTGGGTAGCAAACAGG
+
FFGGGEGGGGGGGGGGGDGGGDEFGGCGGGGGGEGGGGGGGGGGGGGGGGG+FG,EFGGG?FFGGGGCGGGGGGGGGCGGFFGCG,5BDFG<FG7F>,FC<FE<F73<<7<C@C7:FFFGG:7FEFFG?;AFC<AFGGC:F>>@FEFE44BCFFC3<FCB>B@EEEDG:FFEEGGGEEGF7F?BFGC=6FFECCE#>;C1;@A?A?CGFCDFCFGGGGGFFGGFFGG9ECDFFGGFAFGFGFCGGFFEAGE@FF?FFGFG#GE=,DAGGFGGGGGGGGGFGGFA=+48GGGGFGGGGGFFGGGGGGGGGGGGDGGGGGGFGCGGFA9GGFFGGGGGGGFGEGGGGGGGGGGFGGGGGGGGFGGGGGEGGGGGGGGGFFCDFGGCGGGGGGGGGGGGFCGGGGGG
@EGRNA5_133
TGGGGAATATTGCACAATGGAGGAAACTCTGATGCAGCGACGCCGCGTGAACGATGAAGGCTTTCGGGTCGTAAAGTTCTGTCCTAAGGGACGATAATGACGGTACCTTAGGAGGAAGCCCCGGCTAACTACGTGCCAGCAGCCGCGGTAATACGTAGGGGGCAAGCGTTGTCCGGATTTATTGGGCGTAAAGGGTGCGTAGGCGGCCTTTTAAGTCAGATGTGAAAGATCACGGCTCAACCGTGGTAAGCATTTGAAACTGAAAGGCTTGAGTTAAGGAGAGGAAAGTGGAATTCCTAGTGTAGCGGTGAAATGCGTAGATATTAGGAGGAATACCAGTGGCGAAGGCGACTTTCTGGACTTATACTGACGCTGAGGCACGAAAGCGTGGGGAGCGAACAGG
+
CFFGGGGGGGGGGGGEFFGGGGGGGGGGFGGGGGGGEGGGGGGFGGGFEGGFGGGGGDDFGGGFFFEGG7CFFGGGGGFGGGF<FGDFGGGFDGDDGAFCFCEFFECCFGFGGGGGFGFG7F>FEEGGGFCGFFG>CFGC>>FGGGGG#E8FGGGGGFEDGGGCFGCGB>??7EEGCE;@D==ECEGG8EEGGFGGGEG8AFGFGFCF:#CFFGF#FFFFGGGGFCFGG@F:EEFFD:CFFFCFFGGGFGGGGFGFFCDGGGFFE>GGGGGFFA89GGGGGGGFE9FGGFE8E,GFGFDGGGGGGGGGGFGFGGGGGGGGGGGGGGGGFGGGFAGFGF@GFGFGC:GGGGGGGGGGGFFFCGFGGGGGGGGGGFFDFGGGGGGGDGGGGGGGGEGEGGGGGGG
@EGRNA5_134
TGGGGAATATTGCACAATGGAGGAAACTCTGATGCAGCGACGCCGCGTGAACGATGAAGGCTTTCGGGTCGTAAAGTTCTGTCCTAAGGGACGATAATGACGGTACCTTAGGAGGAAGCCCCGGCTAACTACGTGCCAGCAGCCGCGGTAATACGTAGGGGGCAAGCGTTGTCCGGATTTATTGGGCGTAAAGGGTGCGTAGGCGGCCTTTTAAGTCAGATGTGAAAGATCACGGCTCAACTGTGGTAAGCATTTGAAACTGAAAGGCTTGAGTTAAGGAGAGGAAAGTGGAATTCCTAGTGTAGCGGTGAAATGCGTAGATATTAGGAGGAATACCAGTGGCGAAGGCGACTTTCTGGACTTATACTGACGCTGAGGCACGAAAGCGTGGGGAGCGAACAGG
+
EFGGGEGGFFGGGGGGGGGGFGGGGGGGGGGGGGGGGG@FGGGGGGGGGGGFGGGGGGGGGGGGGGGGGGGGGG7FFGGGGGFGGGGGGGGGGGEGEGGGGGGGGGFFGFEDCGGGGGGF<FFEECEGGGGGGGGGFGGCFGGGGEGGGGGGGGF@BFEGEGGGGFGGFEGGGGEGDCCFFFGFGFGGFGFGFGCFFFGGFGECFFGGGGFGGGGFGFFCFGGGGGFGFFFGGFEDDGGGGGGGGGGGGGGGFGGFGGGGFFFCGGGGEFFFFACGGGGGGGGGGGGGGGEGFGGGGGGGGGGGGEGGGGGGGEEGGGGGGGGGGGGGFGGGGGGGGFF=EGGFCGGEGGF@GGGGGGGGGGGGGGGGFFEFFFGFGFGGGGGGGGGGGGGGGEGEGGGGGFG
@EGRNA5_135
TGGGGAATACTGCGCAATGGGGGAAACCCTGACGCAGCAACGCCGCGTGGGTGATGAAGGTCTTCGGATTGTAAAGCCCTGTTTTCTGGGACGATAATGACGGTACCAGAGGAGGAAGCCACGGCTAACTACGTGCCAGCAGCCGCGGTAATACGTAGGTGGCGAGCGTTGTCCGGATTTACTGGGCGTAAAGGGTGCGTAGGCCGCCATTTAAGTCAGATGTGAAAGATCACGGCTCAACCGTGGTAAGCATTTGAAACTGAAAGGCTTGAGTTGAGGAGAGGAGAGTGGCATTCCTAGTGTAGCGGTGAACTGCGTAGATATTAGGAGGAATACCAGTGGCGAAGGCGGCTTTCTGGACTGTACCTGACGCTGAGACACGAAAGCGTGGGGAGCAAACAGG
+
6-EFC,,;F,,6,B+@@@6E<7FF,,,6B,<,FF=FGC=F8>>+4+88@7FF7<EAFGG4=F<E,8CFB7BF<?5C,,B,3FA?C?F,CDAFEEECCCF9FEG3<+33DFC@FFGD8>F,@F7F<F7,@<FG><BFFA<FB:CGG*FG:B*?+285:=C#C8#4*#8##4/A9C=C9;/<##ECF#G5#*8=<;=E55782#/2#;*=#2<:+;9+:FFB:>C7#CB:71CEC<@@3C@677>##8E97,9==53,,,,:@,,3,FE=,9@,,2,,E>6,@,=8E6>@,,,,,F8=FCAA<=>>+DFBA,,@+?FA,,9?9,9,944:C,,,5:,,,C?,,B9:,6477,,FF@6<C,,,GGGFC,B,7F@696,696FFF@6,,@++6,<FGF9E6,E<EFE
@EGRNA5_136
TGGGGAATATTGCGCAATGGGGGAAACCCTGACGCAGCAACGCCGCGTGAGTGATGAAGGTCTTCGGATCGTAAAGTTCTGTCGCAGGGGAAGATAATGACGGTACCCTGTGAGGAAGCACCGGCTAACTACGTGCCAGCAGCCGCGGTAATACGGAGGGTGCAAGCGTTAATCGGAATTACTGGGCGTAAAGCGCACGCAGGCGGTCTGTCAAGTCGGATGTGAAATCCCCGGGCTCAACCTGGGAACTGCATTCGAAACTGGCAGGCTAGAGTCTTGTAGAGGGGGGTAGAATTCCAGGTGTAGCGGTGAAATGCGTAGAGATCTGGAGGAATACCGGTGGCGAAGGCGGCCCCCTGGACAAAGACTGACGCTCAGGTGCGAAAGCGTGGGGAGCAAACAGG
+
GGGGGGGGGGGGGGGGGGGGGGGGGGGGGGGGGGGGGGGGGGGGGGGGGGGGGGGGGGGGGGGGGGGGGGGGGGGGGGGGGGGGGGGGGGEGGGGGGGGGGGGGGGGGGGGGGGGGGGGGGGGGGGGGGGGGGGGGGGGGGGGGGGGGGGGGGGGGGGGDGGGGGGGGEGGGGGGGGGGGGGGGGGGGGGGGGGGGGGGGGGGGGGGGGGGGGGGGGGGGGGGGGGFGGGGGGGGGGGGGGGGGGGGGGGGGGGGGGGGGGGGC6GGGGGGGGGGGGGGGGGGGGGGGGGGFGGGGGGGGGGGGGGGGGGGGGGGGGGGGGGGGGGGGGGGGGGGGGGGGGGGGGGGGGDGGGGGGGGGGGGGGGGGGGGGGGGGGGGGGGGGGGGGGGGGGGGGGGGGGGGGG
@EGRNA5_137
TGGGGAATATTGCGCAATGGGGGAAACCCTGACGCAGCAACGCCGCGTGGGTGATGAAGGTTTTCGGATCGTAAAACCCTGTTTTCTGGGACGATAATGACGGTACCAGATGAGGAAGCCACGGCTAACTACGTGCCAGCAGCCGCGGTAATACGTAGGTGGCAAGCGTTGTCCGGATTTACTGGGCGTAAAGGGTGCGTAGGCGGATGCTTAAGTGAGATGTGAAATACCCGAGCTCAACTTGGGTGCTGCATTTCAAACTGGGCATCTAGAGTGCAGGAGAGGAAAGCGGAATTCCTAGTGTAGCGGTGAAATGCGTAGAGATTAGGAAGAACACCAGTGGCGAAGGCGGCTTTCTGGACTGTAACTGACGCTGAGGCACGAAAGCGTGGGGAGCAAACAGG
+
FGGGGGGGGGGGGGGGGGGGGGGGGGGGGGGGGGGGGGGGGGGGGGGGGGGFGGGGGGGGGGGGGGGGGGGGGGGGGGGGGGFGGGGGGGGGGGGGGGGGGGGGGGGGGGGGGGGGGGGGGGGGGGGGGGGGGFGGGGGGGGGGGGGGFFGGGGGFGGGGGGGGGGGGEGGGGGGGGGGGGGGGGGGGFGGGGGGGGGGGGGGGGGGGGGGGGGGGGGGGGGGGGGGGGGGGGFGGGGGGGGGGGGGGGGGGGGGGGGGGGGGGGGGGGGGGGGGGGGGGGGGGGGGGGGGGGGFGGGGGGGGGGGGGGGGGGGGGGGGGGFGGGGGGGFGGGGGGGGGGGGGGGGGGGGGGGGGGGGGGGGGGGGGGGGGGGGGGGGGGGGGGGGGGGGGGGGGGGGGGGGGG
@EGRNA5_138
TGGGGAATATTGCGCAATGGGGGAAACCCTGACGCAGCAACGCCGCGTGAGTGATGAAGGTTTTCGGATCGTAAAGTTCTGTCCTAAGGGACGATAATGACGGTACCTTAGGAGGAAGCCCCGGCTAACTACGTGCCAGCAGCCGCGGTAATACGTAGGGGGCAAGCGTTGTCCGGATTTATTGGGCGTAAAGGGTGCGTAGGCGGCCTTTTAAGTCAGATGTGAAAGATCACGGCTCAACCGTGGTAAGCATTTGAAACTGAAAGGCTTGAGTTAAGGAGAGGAAAGTGGAATTCCTAGTGTAGCGGTGAAATGCGTAGATATTAGGAGGAATACCAGTGGCGAAGGCGACTTTCTGGACTGTAACTGACGCTGAGGCACGAAAGCGTGGGGAGCAAACAGG
+
CFFEEFEGFGGAFECCFCEGFEE@CECC7EFFDFGGBFFFGGGGGGGFE:B?FGFGEFDGGGFCFFFEEGGFGCGFGGDFGG<DFGGDFGGFC:>FGG9D>FFECF=DCFCGFFE@GFA3>CFE@@:FGGFGC,C<@FCFC<FGECGE@EGFFBFBFGGB?EGG#8FE:;FF>CEDE#;;F?:AF>EFAA;FCGG6CEGEG;BBGDD9CD#FFFGFCFFFGGCFGFCC?89EECFD6CGFDEED8D==898FD@#EGF;GEE=9?@=,8DDCGF=FFFDGFFDGFEAECFF=DFCFGGCFE>:7GEFGGGFCCEFFGFGGEGFFCGDGGGGGGGGGGGEEGGGGFCFCGGGGGCFGGGFFEGFFEFEGFFGGGGFEDF8FEGF@67GGGDGGGGGGGGFGGFF
@EGRNA5_139
TGGGGAATATTGCGCAATGGGGGAAACCCTGACGCAGCAACGCCGCGTGGGTGATGAAGGTTTTCGGATCGTAAAACCCTGTTTTCTGGGACGATAATGACGGTACCAGATGAGGAAGCCACGGCTAACTACGTGCCAGCAGCCGCGGTAATACGTAGGTGGCAAGCGTTGTCCGGATTTACTGGGCGTAAAGGGTGCGTAGGCGGATGCTTAAGTGAGATGTGAAATACCTAAGCTTAACTTAGGGGCTGCATTTCAAACTGGGCATCTAGAGTACAGGAGAGGGAAACGGAATTCCTAGTGTAGCGGTGAAATGCGTAGAGATTAGGAAGAACACCAGTGGCGAAGGCGGTTTCCTGGACTGTAACTGACGCTGAGGCACGAAAGCGTGGGTAGCAAACAGG
+
<CEFDGGF@EFGGC@@7FFFFEGGGGCFGFGGFEGGGGGGGGEGGGGGGGG44DBFGGGGGGGGG@GGED:FDGFGFGGGGGGGGDD9F@EGGEGGEC9FF7FC@EFGGEGF9,@>CFCEFGFGGGCFGCFCGFGGGGGGG7FEEG*5C762<?FFGCFFFGE?<CFG8A8EGFFECGGG;<FD:D;FAFFFFBADFFFGFCFDGGFCFFGGGDGG>FFFFGGGFC?#ECFGFFFFGGFFFFFGFFGFEGGGGGGFFF#F?GFDF6F>@FDGFGGGFGFF?GGGGGGGFGGGFF;=@FGE<EC@FEEGFFEGFC@F7GGFAFGGGGGGEFCFGGFGFFCF:CCCFGFCGEGF@@CGGGEFFF<F@CFEGGGGFGGFECCFGFGDC:GEGGF@GGGGFGGGGGGG
@EGRNA5_140
TGGGGAATATTGCACAATGGAGGAAACTCTGATGCAGCGACGCCGCGTGAGCGATGAAGGTCTTCGGATCGTAAAGCTCTGTCCTAAGGGAAGATAGTGACGGTACCTTAGGAGGAAGCCCCGGCTAACTACGTGCCAGCAGCCGCGGTAACACGTAGGGGGCGAGCGTTGTCCGGAATTACTGGGTGTAAAGGGTGCGTAGGCGGCCTTGCAAGTCAGATGTGAAAGATCACGGCTTAACTGTGGTAAGCATTTGAAACTGTAAGGCTTGAGTGCAGGAGAGGAGAGTGGAATTCCTAGTGTAGCGGTGAAATGCGTAGATATTAGGAAGAATATCAGTGGCGAAGGCGGCTTTCTGGACTGTAACTGACGCTGAGGCACGAAAGCGTGGGGAGCAAACAGG
+
FFGGG7EFFGGFGGGGGGGGGGGGGGGGGGGGGGGGGGGGGGGGGGGGGGGGGGFGGDFGGGGGGGGG:FGGGGGFGGGGGGGGGGGGGGGGGFFGGEGGGGGGGEGGGGGGGGGGGGGGGGGGCEGGGGGGGGGGGGGGGGGGGGGGGGGGGGGGGGGGGGGG#GGGDGEEDGGEEG<FFGFFGFFFFFGGGEGFGGGGEGGGGGGGGGFGFGGAAFFGGGGGGGGGGECGGGGGFGGGGGGGFGGGGGGGGGGGGCFGGGGGGGGGGGGGGGGGGGGGGGGGGGGGGGGGGGGGGGCGGGGGGGGGGGGGGGGGFGGGGGGGGGGGGGGGGGGFGGGGDGGGGGGGGGGGGGGGGGGGGGGGGGGGGGGGGGGFGGGGGGGGGGGGGGGGGGGGGGGGGGG
@EGRNA5_141
TGGGGAATATTGCGCAATGGGGGAAACCCTGACGCAGCAACGCCGCGTGAGTGATGAAGGTTTTCGGATCGTAAAACTCTGTCATTAGGGACGATAATGACGGTACCTAATGAGGAAGCCACGGCTAACTACGTGCCAGCAGCCGCGGTAATACGTAGGTGGCAAGCGTTGTCCGGATTTACTGGGCGTAAAGAGTATGTAGGTGGGCATTTAAGTCAGATGTGAAATTCCCGGGCTTAACCTGGGAGCTGCATTTGATACTGGGTGTCTAGAGTGCAGGAGAGGAAAGTGGAATTCCTAGTGTAGCGGTGAAATGCGTAGAGATTAGGAAGAACACCAGTGGCGAAGGCGGTTTCCTGGACTGTAACTGACGCTGAGGCACGAAAGCGTGGGTAGCAAACAGG
+
FGGGGCGGFGGGGGGGGDGGGGGGGGGGGGF,FFGGGGGGGEGGGGGGGGGGGGGGGGFD<FFGGGCFGFGGGG@9FGGGFCFFEGGGGGGGGGGDEFGGGGGGFGGFGGFEDGGGGGFGGGGGGGEGGGGGGGFCECFCFFCFFCDEGGGGCCFGCGGGGEFFGGGGEGGGGGGEECGGFCGGCGGGGFEGG9;#9CGGFFGGGGGGFFGF>FGGFGGFGGFCGDCFFGFGGEFFFGFEFFGGGFGGGGEFFGGGGGFGGFGED?F>9DEGGGGGFGGFEGGGD9FFGFGE>:DGGGEFGFGFCDDGGDFACGGGFFFE9AGGF?FGGGGFGFFGGFGF@EF7GEFCGGGF<FGEFGFCECFFGFFECDGGGGFGFGECEGGFGGCGGGGGGFGFCCGGGGGE
@EGRNA5_142
TGGGGAATATTGCGCAATGGGGGAAACCCTGACGCAGCAACGCCGCGTGAGTGATGAAGGTTTTCGGATCGTAAAACTCTGTCATTAGGGACGATAATGACGGTACCTAATGAGGAAGCCACGGCTAACTACGTGCCAGCAGCCGCGGTAATACGTAGGTGGCAAGCGTTGTCCGGATTTACTGGGCGTAAAGAGTATGTAGGTGGGCATTTAAGTCAGATGTGAAATTCCCGGGCTTAACCTGGGAGCTGCATTTGATACTGGGTGTCTAGAGTGCAGGAGAGGAAAGTGGAATTCCTAGTGTAGCGGTGAAATGCGTAGAGATTAGGAAGAACACCAGTGGCGAAGGCGACTTTCTGGACTGTAACTGACACTGAGATACGAAAGCGTGGGTAGCAAACAGG
+
GGGGGGGGGGGGGGGGGGGGGGGGGGGGGGGGGGGGGGGGGGGGGGGGGGGFGGGGGGGGGGGGGGGGGGGGGGGGGGGGGGGGGGGGGGGGGGGGGGGGGGGGGGGGGGGGGGGGGGGGGGGGGGGGGGGGGGGGGGGGGGGGGGGGGGGGGGGFGGGGGGGGGGGGGGGGGGGGGGGGGGGGGGGGGGGGGGGGGGGGGGGGGGGGFGGGGGGGGGGGGGGGGGGGGGGGGGGGGGGGGGGFGGGGGGGGGGGGGGGGGGGGGGGGGGGGGGGGGGGGGGGGGGGGGGGGGGGGGGGGGGGGGGGGGGGGGGGGGGGGGGGGGGGGGGGGGGGGGGGGGGGGGGGGGGGGGGGGGGGGGGGGGGFGGGGGGGGGGGGGGGGGGDGGGGGGGGGGGGGGGGGG
@EGRNA5_143
TGGGGAATATTGCGCAATGGGGGAAACCCTGACGCAGCAACGCCGCGTGAGTGATGAAGGCCTTAGGGTTGTAAAGCTCTGTTATCTGGGACGATAATGACGGTACCAGAGGAGGAAGCCACGGCTAACTACGTGCCAGCAGCCGCGGTAATACGTAGGTGGCGAGCGTTGTCCGGATTTACTGGGCGTAAAGAGTGCGTAGGCGGATGTTTAAGTGAGATGTGAAATACGCGAGCTCAACTTGGGTGCTGCATTTCAAACTGGGCATCTAGAGTGCAGGAGAGGAAAGCGGAATTCCTAGTGTAGCGGTGAAATGCGTAGAGATTAGGAAGAACACCAGTGGCGAAGGCGGCTTTCTGGACTGTAACTGACACTGAGGCACGAAAGCGTGGGTAGCAAACAGG
+
FGGGGGGGDFGGGGGCFGG<FGGGGGGGGGGGGGGGGGGGGG7FGFGGGGFFEEEFGGFGGGGGGGGGGGGGGGGGFGGGGGFGDFAFGGGGGGCCGDFFGGGGGGFAA>FE8FCCGGGGGGCEEFDFGGGGGGCFFFGGFEFGCCFFEBCGC<:2C<F?CF4CEEGD?C#GGDECCCE6EC?#EF8A@8EFF9ACFFEA8DG?CC55#83AAFGFG#FCFCCGGGC7;C#9<#FGGGFCB7CGFD#F=D=;?FDAE=?GFFA:EAED9D=8GGFD69FGFFFGF?B@CFF9FFF<EECFGGGF7GGFCGFEFGFEFFGCDGFFGDFFF?9GGGGGFECFC:7GGGGF7GF8CGGGGFFGGFF9GGFGFCEDFGFC9GGFAGGGGGGGGFFCGFGGGGFGGGFF
@EGRNA5_144
TGGGGAATATTGCGCAATGGGGGAAACCCTGACGCAGCAACGCCGCGTGGGTGATGAAGGTTTTCGGATCGTAAAACCCTGTTTTCTGGGACGATAATGACGGTACCAGATGAGGAAGCCACGGCTAACTACGTGCCAGCAGCCGCGGTAATACGTAGGTGGCAAGCGTTGTCCGGATTTACTGGGCGTAAAGGGTGCGTAGGCGGATGCTTAAGTGAGATGTGAAATACCTAGGCTTAACTTAGGGGCTGCATTTCAAACTGGGCATCTAGAGTACAGGAGAGGGAAACGGAATTCCTAGTGTAGCGGTGAAATGCGTAGAGATTAGGAAGAACACCAGTGGCGAAGGCGGTTTCCTGGACTGTAACTGACGCTGAGGCACGAAAGCGTGGGTAGCAAACAGG
+
GGGGGGGGGGGGGGGGGGGGGGGGGGGGGGGGGGGGGGGGGGGGGGGGGGGFGGGGGGGGGGGGGGGGGGGGGGGGGGGGGGGGGGGGGGGGGGGGGGGGGGGGGGGGGGGGGGGGGGGGGGGGGGGGGGGGGGGGGGGGGGGGGGGGGGGGFFGGGGGGGGGGGGGGGGGGGGGGGGGGGGGGGGGGFGGGGGGGGGGGGGFGGGGGGGGGGGGGGGGGGGGGGGGGGGGGGGGGGGGFFFFGGGGGGGGGGGGGGGGGGGGGGGGGGGGGGGCGGGGGGGGGGGGGFGGGGGGGGGGGGGGGGGGGGGGGGGGGGGGGGGGGGGGGGGGGGGGGGGGGGGGGGGGGGGGGGGGGGGGGGGGGGGGGGGGGGGGGGGGGGGGGGGGGGGGGGGGGGGGGGGGG
@EGRNA5_145
TGGGGAATATTGCGCAATGGGGGAAACCCTGACGCAGCAACGCCGCGTGGGTGATGAAGGTTTTCGGATCGTAAAACCCTGTTTTCTGGGACGATAATGACGGTACCAGATGAGGAAGCCACGGCTAACTACGTGCCAGCAGCCGCGGTAATACGTAGGTGGCAAGCGTTGTCCGGATTTACTGGGCGTAAAGGGTGCGTAGGCGGATGCTTAAGTGAGATGTGAAATACCTAGGCTTAACTTAGGGGCTGCATTTCAAACTGGGCATCTAGAGTACAGGAGAGGGAAACGGAATTCCTAGTGTAGCGGTGAAATGCGTAGAGATTAGGAAGAACACCAGTGGCGAAGGCGGCTTTCTGGACTGTAACTGACGCTGAGGCACGAAAGCGTGGGGAGCAAACAGG
+
FFGGGGGGGGGGGGGGGGGGGGGGGGGGGGGFGGGGGGGGGGGGGGGCGGG:FF9FGGGGGGGGGGGGGGGGGGGGGGGGGGGGGGGGGGGGGGGGGGGGGGGGGGGGGGGGFGGGGGGGGGGGGGGGGGGGGGGGFGGGGGGFGGGGGGCGGGGFGGGGGGGGGGGGGFGGGFFGGGGGGGGGGGGGEFFGGGFFFGECFGGGGGGGFFGFFFGGGGGGFGGGGGGGGGGGGGGGFGGGFFGGGFFFFFFGGGGGGGGGGGGGGGGGGGGGGGGGGGGGGGGGGGGGGGGGGFGGFFE<GGGGGGGGGGGGDEGGGGGGGGGGGGGGGGFFF?EGGGGGGGGGGCCGGEFGGGFGGFGFEGGGGGGEFGGGGEDGFFDGGGGGGCGGFDEFGGGGGGFGGGGG
@EGRNA5_146
TGGGGAATATTGCGCAATGGGGGAAACCCTGACGCAGCAACGCCGCGTGAATGAAGAAGGCCTTAGGGTTGTAAAGTTCTGTCATATGGGAAGATAATGACGGTACCATATGAGGAAGCCACGGCTAACTACGTGCCAGCAGCCGCGGTAATACGTAGGTGGCAAGCGTTGTCCGGATTTACTGGGCGTAAAGGATGCGTAGGCGGACATTTAAGTCAGATGTGAAATACCCGGGCTCAACTTGGGTGCTGCATTTGAAACTGGGTGTCTAGAGTGCAGGAGAGGAAAGCGGAATTCCTAGTGTAGCGGTGAAATGCGTAGAGATTAGGAAGAACACCAGTGGCGAAGGCGGCTTTCTGGACTGTAACTGACGCTGAGGCATGAAAGCGTGGGGAGCAAACAGG
+
GGGGGGGGGGGGGGGGGGGGGGGGGGGGGGGGGGGGGGGGGGGGGGGGGGGGGGGGGGGGGGGGGGGGGGGGGGGGGGGGGGGGGGFGGGGGGGGGGGGGGGGDGGGGDGGGGGGGGGGGGGGGGGGGGGGGGFGGGGGGGGGGGGGGGGGGGGGFGGGGGGGGGGGGGGGGGGGGGGGGGGGGGGGGGGGGGGGGGGGGGFGGGGGGGGGFGGGGFGGGFGGGGGGGGGGGGFFGGGGGGGGGGGGGGFGGGFGGGGGGGGGGGGGGGGGGGGGGGGGGGGGGGGGGGGGGGGGFGGGGGGGGGGGGGGGGGGGGGGGGGGGGGGGGGGGGGGGGGGGGGGGGGGGGGGGGGGGGGGGGGGGGGGGGGGGGGGGGGGGGGGGGGGGGGGGGGGGGGGGGGGGG
@EGRNA5_147
TGGGGAATATTGCGCAATGGGGGAAACCCTGACGCAGCAACGCCGCGTGGGTGATGAAGGTTTTCGGATCGTAAAACCCTGTTTTCTGGGACGATAATGACGGTACCAGATGAGGAAGCCACGGCTAACTACGTGCCAGCAGCCGCGGTAATACGTAGGTGGCAAGCGTTGTCCGGATTTACTGGGCGTAAAGGGTGCGTAGGCGGATGCTTAAGTGAGATGTGAAATACCTAGGCTTAACTTAGGGGCTGCATTTCAAACTGGGCATCTAGAGTACAGGAGAGGGAAACGGAATTCCTAGTGTAGCGGTGAAATGCGTAGAGATTAGGAAGAACACCAGTGGCGAAGGCGGTTTCCTGGACTGTAACTGACGCTGAGGCACGAAAGCGTGGGTAGCAAACAGG
+
GGGGGGGGGGGGGGGGGGGGGGGGGGGGGGGGGGGGGGGGGGGGGGGGGGGGGGGGGGGGGGGGGGGGGGGGGGGGGGGGGGGGGGGGGGGGGGGGGGGGGGGGGGGGGGFFGGGGGGGGGGGGGGGGGGGGGGGGGGGGGGGGGGGGGGGGGGGGGGGGGGGGGGGGGGGGGGGG>FGGGGGGGGGGGFFGCFGGGGGGGGGGGGGGGGGGGGGGGGGGGGGGGGGCCFGGGGGFGGGGFFGGGGGGGGFFGGGGGGGGGGGGGGGGGGGGGGGGGGGGGGGGFGGGGGGGGGGFGGGGGGGGGGGGGGGGGGGGGGGGGGFGGGGGGGGGGGGGGGGGGGGGGGGGDGGGGGGGGGGGGGGGGGGGGGGGGGGGFGGGGGGGGGGGGGGGGGGGGGGGGGGG
@EGRNA5_148
TGGGGAATATTGCGCAATGGGGGAAACCCTGACGCAGCAACGCCGCGTGGGTGATGAAGGTTTTCGGATCGTAAAACCCTGTTTTCTGGGACGATAATGACGGTACCAGATGAGGAAGCCACGGCTAACTACGTGCCAGCAGCCGCGGTAATACGTAGGTGGCAAGCGTTGTCCGGATTTACTGGGCGTAAAGGGTGCGTAGGCGGATGCTTAAGTGAGATGTGAAATACCTAGGCTTAACTTAGGGGCTGCATTTCAAACTGGGCATCTAGAGTACAGGAGAGGGAAACGGAATTCCTAGTGTAGCGGTGAAATGCGTAGAGATTAGGAAGAACACCAGTGGCGAAGGCGGTTTCCTGGACTGTAACTGACGCTGAGGCACGAAAGCGTGGGTAGCAAACAGG
+
GGGGGGGGGGGGGGGGGGGGGGGGGGGGGGGGGGGGGGGGGGGGGGGGGGGBFGGGGGGGGGGGGGGGGGGGGGGGGGGGGGGGGGGGGGGGGGGGGGGGGGGGGGGFFGGGGGGGGGGGGGGGGGGGGGGGGGGGGGGGGGGGGGGGGGGGGGGFGGGGGGGGGGGGGGGGGGGGGGGGGGGGGGGGFFGGGGGGGGGGGGGGGGGGGGGFGGGGGGGGGGGGGGGGGGGGGGGGGGGGGFFGGGGGGGGGGGGGGGGGGGGGGGGFGGGGGGGGGGGGGGGGGGGGGGGGGGGGGGGGGGGGGGGGGGGGGGGGGGGGGGGGGGGGGGGGGGGGGGGGGGGGGGGGGGGGFGGGGGGGGGGGGGGGGGGGGGGGGGGGGGGGGGGGGGGGGGGGGGGGGGGG
@EGRNA5_149
TGGGGAATATTGCACAATGGGCGAAAGCCTGATGCAGCAACGCCGCGTGAACGATGAAGGTCTTCGGATCGTAAAGTTCTGTCGCAGGGGAAGATAATGACGGTACCCTGTGAGGAAGCACCGGCTAACTACGTGCCAGCAACCGCGGTAATACGTAGGGTGCTAGCGTTATCCGGATTTACTGGGCGTAAAGAGTATGTAGGTGGGCATTTAAGTCAGATGTGAAATTCCCGGGCTTAACCTGGGAGCTGCATTTGATACTGGGTGTCTAGAGTGCAGGAGAGGAAACTGGAATTCCTAGTGTAGCGGTGAAATGCGTAGAGATTAGGAAGAACACCAGTGGCGAAGGCGACTTTCTGGACTGTAACTGACACTGAGATACGAAAGCGTGGGTAGCAAACAGG
+
GGGGGGGGGGGGGGGGGGGGGGGGGGGGGGGGGGGGGGGGGGGGGGGGGGGGGGGGGGGGGGGGGGGGGGGGGGGGGGGGGGGGGGGGGGGGGGGGGGGGGGGGGGGGGGGDGGGGGGGGGGGGGGGGGGFGGGGGGGGGGGGGGGGGGGGGGGGGGGFGGGGGGGGGGGGGGGGGGGGGGGGGGGGGGGGGGGGGFGGGGGGGGGGGGGGGGGGGGGGGGGGGGGGGGGGGGFGGGGGGGGGGGGGGGGGGGGGGGGGGGGGGGGGGGGGGGGGGFGGGGGGGGGGGGGGGGGGGGGGGGGGGGGGGGGGGGGGGGGGGGGGGGGGGGGGGGGGGGGGGGGGGGGGGGGGGGGGGGGGGGGGGGGGGGGGGGGGGFGGGGGGGGGGGGGGGGGGGGGGGGGGG
@EGRNA5_150
TGGGGAATATTGCACAATGGAGGAAACTCTGATGCAGCGACGCCGCGTGAGCGATGAAGGTCTTCGGATCGTAAAGCTCTGTCCTAAGGGAAGATAGTGACGGTACCTTAGGAGGAAGCCCCGGCTAACTACGTGCCAGCAGCCGCGGTAACACGTAGGGGGCGAGCGTTGTCCGGAATTACTGGGTGTAAAGGGTGCGTAGGCGGCCTTGCAAGTCAGATGTGAAAGATCACGGCTTAACTGTGGTAAGCATTTGAAACTGTAAGGCTTGAGTGCAGGAGAGGAGAGTGGAATTCCTAGTGTAGCGGTGAAATGCGTAGATATTAGGAAGAATATCAGTGGCGAAGGCGGCTCTCTGGACTGCAACTGACGCTGAGGCACGAAAGCGTGGGGAGCAAACAGG
+
FGGGGGGGGGGGGGGGGGGGGGGGGGFGGGGGGGGGGGGGGGGGGGGGGGGGGGGGGGGGGGGGGGGGGGGGGGGGGGGGGGGGGGGGGGGGGGGGGGGGGGGGGGGGGGGGGGGGGGGFGGGGGGGGGGGGGFGGGGGGGGGGGGGGGGGGGGGBFFGGGGGGGGGGGEGGGGGGGGGGGGGGGGGGFGGGGGGGGGGGGGGGGGGGGGFGGGGGGGFGGGGGGGGGGGGGGGGGGGGGGFGFGGGGGGGGGGGGGGGGGGGGGGGGGGGGGGGGGGFFGGGGFGGGGGGGGGGGGGGGGGGGGGGGGGGGGGGGGGGGGGGGGGGGGGGGGGGGGGGGGGGGGGGGGGGGGGGGGGGGGGGGGGGGGGGGGGGGGGGGGGGGGGGGGGGGGGGGGGGGGGG
@EGRNA5_151
TGGGGAATATTGCGCAATGGGGGAAACCCTGACGCAGCAACGCCGCGTGGGTGATGAAGGTTTTCGGATCGTAAAACCCTGTTTTCTGGGACGATAATGACGGTACCAGATGAGGAAGCCACGGCTAACTACGTGCCAGCAGCCGCGGTAATACGTAGGTGGCGAGCGTTGTCCGGATTTACTGGGCGTAAAGGGTGCGTAGGCGGATGCTTAAGTGAGATGTGAAATACCTAGGCTTAACTTAGGGGCTGCATTTCAAACTGGGCATCTAGAGTACAGGAGAGGGAAACGGAATTCCTAGTGTAGCGGTGAAATGCGTAGAGATTAGGAAGAACACCAGTGGCGAAGGCGGTTTCCTGGACTGTAACTGACGCTGAGGCACGAAAGCGTGGGTAGCAAACAGG
+
EFGGGGGGGGGGGGGGGEGGGGGGDGGGGGGGGGGGGGGGGGGGGGEGGGGCGGGGGGGGGGAGGGGEFFGGGGGFGGGFFFGGGGGGGFGGGGEGGGGGGGGCEGGGGGFFFFFGGGGGFGGGGEGGGGGGGGGGGGGGGGGGEGGEGGGGGGGGGGGGFGGGGGGGGG@;FGGGCFFFGGGGGGGGFGGGGGGFGGGGGGGGFGGGGGGFGFGGGGGGGGGGGGGFGGGGGGFFFGGGGFGDGGGGGGGGGGGGGFFFGGGGGGGGEGFGGGGGGGGF=GGFFGGGFGFF@FGFFGGGGFGGGGGFGGGGGGGEGGGFGGGGGGGGGFAGGGGGFGGGGGGGGGGGGGGFCGDGGGFGEGFFGGFGGGGGGGFGGGGGGGFGGGGGGFGFGGGGGGGEGGGF
@EGRNA5_152
TGGGGAATATTGCACAATGGGCGAAAGCCTGATGCAGCAACGCCGCGTGAACGATGAAGGTCTTCGGATCGTAAAGTTCTGTCGCAGGGGAAGATAATGACGGTACCCTGTGAGGAAGCACCGGCTAACTACGTGCCAGCAGCCGCGGTAACACGTAGGGGGCGAGCGTTGTCCGGAATTACTGGGTGTAAAGGGTGCGTAGGCGGCCTTGCAAGTCAGATGTGAAAGATCACGGCTCAACCGTGGTAAGCATTTGAAACTGAAAGGCTTGAGTTAAGGAGAGGAAAGTGGAATTCCTAGTGTAGCGGTGAAATGCGTAGATATTAGGAGGAATACCAGTGGCGAAGGCGGCTCTCTGGACTGCAACTGACGCTGAGGCACGAAAGCGTGGGGAGCAAACAGG
+
FGGGGGGGGGGGGGGGGGGGGGGGGGGGGGGGGGGGGGGGGGGGGGGGGGGGGGGGGGGGGGGGGGGGGGGGGGGGGGGGGGGGGGGGGGGGGGGGGGGGGGGGGGGGGGGGGGGGGGGGGGGGGGGGGGGGGGGGGGGGGGGGGGGGGGGGGGGBFGGGGGGGGGGGGCGGGEGGGGGGGGGGGGFGFGGGGGGGGGG@EGGGGGGGGGFFGGFFGGGGGGGGGGGGFGGGGGGGGGGGGGGEFGGFFGGGGGGGGGGGGFDGGGGGGGGGGGGGGGGGGGGGGGGGGGGGGGGFGGFGGGGGGGGGGGGGGGGGGGGGGGFGGGGGFFGGFDGGGGGGGGGGGGGGGGGGFFGGGGGGGGGGFAGGGGGGGGGGGGGGGGGGGGGGFGGGGGGGGGGGGGF
@EGRNA5_153
TGGGGAATATTGCGCAATGGGGGAAACCCTGACGCAGCAACGCCGCGTGAGTGATGAAGGTTTTCGGATCGTAAAACTCTGTCATTAGGGACGATAATGACGGTACCTAATGAGGAAGCCACGGCTAACTACGTGCCAGCAGCCGCGGTAATACGTAGGTGGCAAGCGTTGTCCGGATTTACTGGGCGTAAAGAGTATGTAGGTGGGCATTTAAGTCAGATGTGAAATTCCCGGGCTTAACTTGGGAGCTGCATTTGATACTGGGTGTCTAGAGTGCAGGAGAGGAAAGTGGAATTCCTAGTGTAGCGGTGAAATGCGTAGAGATTAGGAAGAACACCAGTGGCGAAGGCGACTTTCTGGACTGTAACTGACACTGAGATACGAAAGCGTGGGTAGCAAACAGG
+
GGGGGGGGGGGFGGFGGGGGGGGGGGGGGGGGGGGEGGGGGGGGGGGGGGGFGFFGGGGGGGGGGGGDGGGGGGGGGGGGGGGGGGGGGGGGGGGDGGGGGGGGGGGGGGGGGGGGGGGGGFGGGGGGFGGGGGCGGFGGGGGGGGGGEEGGGGGFFGGGGGGGGFFGEGGGGGGGDCGFFGGGGGGG>CGGGGGFFEGGGGGGFGEFFFGFGFFCFGGGGGGEFGGDCCECGFGG#GEFFFF6GGDDGFFFFFGGE?FGFFFFGGGGGGE==?FCFGGGCFEFGGGGGGGGGGGGGGGGGGF7F>GGGCFGGGEEFF9GGGGGGGGGGGGGGGGGGGFG@@GGFGGGGGGGGGGGGGGGGGFFGFGE<DGGGGGFFFCFGCGGGGGFEFEGGFGGGGGGGGGF
@EGRNA5_154
TGGGGAATATTGCACAATGGAGGAAACTCTGATGCAGCGACGCCGCGTGAACGATGAAGGCTTTCGGATCGTAAAACTCTGTTATTTGGGACGATAATGACGGTACCAAATGAGGAAGCCACGGCTAACTACGTGCCAGCAGCCGCGGTAATACGTAGGTGGCGAACGTTGTCCGGATTTACTGGGCGTAAAGAGTGCGTAGGCGGATGTTTAAGTGAGATGTGAAATACCCGAGCTCAACTTGGGTGCTGCATTTCAAACTGGGCATCTAGAGTGCAGGAGAGGAAAGCGGAATTCCTAGTGTAGCGGTGAAATGCGTAGAGATTAGGAAGAACACCAGTGGCGAAGGCGGCTTTCTGGACTGTAACTGACGCTGAGGCACGAAAGCGTGGGGAGCAAACAGG
+
FGGGGFGGGGGGGGGGGGGGGGGGGGGGGGGGGGGGGGGGGGGGGGGGGGGGGGGGGGGGGGGGGGGGEGGGGGGGGGGGGGGGGGGGGGGGGGGGGFGGGGGGFEFGGGGGGGGGGFGGGGEGGGGGGGGGGFGGGGGGGGGGGGGGEGGGGGFFFGGFGGGGGGGGGFFGGGGGGGEGGFFGGGGGFGGGGGGGFFGFFGGGGGGGFGGGGFGFB7FGFGGGGGGGGGGGFEGGGGGGGGGGFGGGGGGGGGGGGGGGGGGGGGFCGGGGGGGGGGGGGGGGGGGGGGGGGGGGGGGGGGGGGGGGGGGGGGGGGGGGGGGGGGGGGGGGGGGGGGGGGGGGGGGGGGGGGGGGGGGGGGGGGGGGGGFGGGGGGGGGGGGGGGGGGGGGGGGGGGGGGGGG
@EGRNA5_155
TGGGGAATATTGCGCAATGGGGGAAACCCTGACGCAGCAACGCCGCGTGAGTGATGAAGGCCTTAGGGTTGTAAAGCTCTGTTATCTGGGACGATAATGACGGTACCAGAGGAGGAAGCCACGGCTAACTACGTGCCAGCAGCCGCGGTAATACGTAGGTGGCGAGCGTTGTCCGGATTTACTGGGCGTAAAGAGTGCGTAGGCGGATGTTTAAGTGAGATGTGAAATACCCGAGCTCAACTTGGGTGCTGCATTTCAAACTGGGCATCTAGAGTGCAGGAGAGGAAAGCGGAATTCCTAGTGTAGCGGTGAAATGCGTAGAGATTAGGAAGAACACCAGTGGCGAAGGCGGCTTTCTGGACTGTAACTGACGCTGAGGCACGAAAGCGTGGGGAGCAAACAGG
+
GGGGD,FFCF9EFC7C@CGEGDCEC,C<@F<FFCC+FCFFFECFGEGEG:F?5EE9@A<FABDEEFFGGGGGG<AFGGGGGGFGCD<FFGGFECFFGGGCEECFCFFGGGGGCEGGGGCFGGGDGGCFFGGGCCBDFG7FFGGGGD<C<BAC@CG:FCCFCFCFA:#5*>?G>CGD58CFGGGGGDFGECE>E7CCGFCE8EDFEG?;:CCFFAFFD>C9>GFFCCGDFFEEF>GFCFC??=7GGF#D7E@EF=FDA=;=E8?DD9FAFFEDGD8D,FGGFGGGGD8GEFGGEA;8CDFCFFFC6+EGDGGFCFF7FF9GGGGGFDGGFF@F@4BGFC=?:GEFF:7B:EFCC,GGGFEFC@,F<DFCCCF@FF<CCDCCEDGDCGFCFCC8GGDF@DFFCFEF
@EGRNA5_156
TGGGGAATATTGCACAATGGGCGAAAGCCTGATGCAGCAACGCCGCGTGAACGATGAAGGTCTTCGGATCGTAAAGTTCTGTCGCAGGGGAAGATAATGACGGTACCCTGTGAGGAAGCACCGGCTAACTACGTGCCAGCAGCCGCGGTAATACGTAGGTGGCGAGCGTTGTCCGGATTTACTGGGCGTAAAGGGTGCGTAGGTGGTTTTTTAAGTCAGAAGTGAAAGGCTACGGCTCAACCGTAGTAAGCTTTTGAAACTAGAGAACTTGAGTGCAGGAGAGGAGAGTAGAATTCCTAGTGTAGCGGTGAAATGCGTAGAGATTAGGAAGAACACCAGTAGCGAAGGCGGCTCTCTGGACTGTAACTGACACTGAGGCACGAAAGCGTGGGGAGCAAACAGG
+
GGGGGFGGGGGCGGGGGGGGGGGGGGGFFFGGGGGGGFGGFGGGDEEGGGCCD7=DCGGFGCB<FFGC7=F=FFFFGGGGGEFCF=CFEG7BFFGFA@FFFGGGGCF<F<BFCFGGGGFDGFGGFCGFGGGGGFF7FFFGFFGGGGGDACGDFGGC<C<7CEGGGFGEBFBB>FFFA;CFC7DBFCFFFFEGEFD;CEEEEGGC9A:AEGCDFDG:@B:>FGGFGFGGCFDGFGGGFECFGGGGGGGFFF@?CAAFBFB9D@EAEAEFDFGFGGCFFFGGGFCD8GGGGCF>:D@FEE9FGFC@EGGGGGGGGGGGGFFCGFGFFCGFFGFCF=EGGGGFFGFEC:FCEFD,GGGGGGGGGDFFGGCAGGGGFECFGGFGEGGFEDGFEBFGGGGGGGGGGGF
@EGRNA5_157
TGGGGAATATTGCGCAATGGGGGAAACCCTGACGCAGCAACGCCGCGTGAGTGATGACGGTCTTCGGATTGTAAAGCTCTGTTTTCAGGGACGATAATGACGGTACCTGAGGAGGAAGCCACGGCTAACTACGTGCCAGCAGCCGCGGTAATACGTAGGTGGCGAGCGTTGTCCGGATTTATTGGGCGTAAAGCATGCGTAGGCGGATACTTAAGTGGGATGTGAAATCCCGGGGCTCAACCCCGGTGCTGCATTCCAAACTGGATATCTAGAGTACAGGAGAGGAAAGCGGAATTCCTAGTGTAGCGGTGAAATGCGTAGAGATTAGGAAGAACACCAGTGGCGAAGGCGGCTTTCTGGACTGTAACTGACACTGAGGCACGAAAGCGTGGGGAGCAAACAGG
+
GGGGGFGGGGGGFGGGGGGGGGGGGGGGGGGGGGGGGGEGFGGEGGGGGGGGGGGGGGEF:FGFGGGGDGGGGGFGGGGGGF<FGGGGGGGGGGFGGGGGGGGGGGGGGFGGFEGCFF@<F>C@EFGGGFGGDG:F<;FEGCC<FEFGC@EG?CEGGGGGGGGGGGDEGE>?CFEEE>D@GC?FEGEGFFGCG>CGFFGEGGFCEFGGFGGGFGGGFGGGFGGGGGGD;4ECDEFEECCFGGGGEGFDGGFFGFFGFDFDEAFFGFFF9GGGGGGFFEGGGGGGFGEEGEGFGFGGGEFEFGGGCDGGFFGGGECGGEGGFFGGGACFGGCGGGFFGEFEBEDFE7GCGGGGGGGGFGGGGGGGGGGGGFFFFCE@GFDGGGGGFGGEFEEGGGGGGGGGFCGF
@EGRNA5_158
TGGGGAATATTGGACAATGGACCAAAAGTCTGATCCAGCACTTCTGTGTGCACGATGAAGGTTTTCGGATCGTAAAGTGCTTTCAGTTGGGAAGAAGAAAGTGACGGTACCAACAGAAGAAGCGACGGCTAAATACGTGCCAGCAGCCGCGGTAATACGTATGTCGCAAGCGTTATCCGGATTTATTGGGCGTAAAGCGCGTCTAGGCGGGTTCATAAGTCTGATGTTAAAATGCGGGGCTCAACTCCGTATTGCGTTGGAAACTGTGAACCTAGAGTATCAGAGAGGTGGGCGGAACTACAAGTGTAGAGGTGAAATTCGTAGATATTTGTAGGAATGCCGATGGAGAAGTCAGCTCACTGGATGAATACTGACGCTAAAGCGCGAAAGCGTGGGTAGCAAACAGG
+
GGGGGCFGGGGGGGGGGGGGFGGGGGDDGGGGFGGGGGGGEEGFFGGGG@FGGGGGGGECCGFGGGGGEFGGGGGGDFGGGGGGGGGFGGGGGGGGGGGGGGGFGGGGGGCFE@DD@FAFEDGGGGCGGGEGGGGFGG77FGCGFGGG>EA>E@ECFGFGGFE@CGGG8EG>FGEBBFGECCEFFFFEDEFCCEE=F#GEGGGGFFGFGGGGGGGGFFAFGGGGGGGGGFDGGGEGFGGGFAGGE>CFGGGGDGGFGGGG#GGGGGGGGGFDDGGGGGGGGGGGGGGGEGGGGGGGGGGGGGGGGGGGGGGGGGGGGFGGGGFGGGGFFEF<GGGGFEGGGGGGGGGGGFGFGGGGGGGGGGGFGGGGGGDGGGGGGGFGDGGGGGGGGGGGGGGGGGGGGGGGGGF
@EGRNA5_159
TGGGGAATATTGCGCAATGGGGGAAACCCTGACGCAGCAACGCCGCGTGAGTGATGAAGGTTTTCGGATCGTAAAACTCTGTCATTAGGGACGATAATGACGGTACCTAATGAGGAAGCCACGGCTAACTACGTGCCAGCAGCCGCGGTAATACGTAGGTGGCAAGCGTTGTCCGGATTTACTGGGCGTAAAGAGTATGTAGGTGGGCATTTAAGTCAGATGTGAAATTCCCGGGCTTAACCTGGGAGCTGCATTTGATACTGGGTGTCTAGAGTGCAGGAGAGGAAAGTGGAATTCCTAGTGTAGCGGTGAAATGCGTAGAGATTAGGAAGAACACCAGTGGCGAAGGCGACTTTCTGGACTGTAACTGACACTGAGATACGAAAGCGTGGGTAGCAAACAGG
+
FFGGGGGGGGGGGGGGGGGGGGGGGGGGGGGGGGGGGGGGGGGGGGGFGFEAFGGGGGGGFFGGGGGGDGGGGGGGGGGGGGGGGGGGGGGGGGGGGGGGGGGGGGGGGGGGGGGGGGGFGGGGGGGGGGGGGGGGGGGGGGGGGGGGCGGGFGGFGGGFGGGGGGGG@EEDFFFGGGGGGGGGGGGGFGGGFFFEFFFGGGGFFFGGGGGFFGGFFFFFFGGGGGGGGGGGGGGFEECFGGGFFFFGGGFFGGGGFFGGGGGGFGGGGGGGFGGGGGGGFGGGGFDGGGGGGGGGGGGGGGGGGGGGGGGGGGGGGGGGGGGGGGGGGGGGGGGGGGGGGGGGGGGGGGGGGGGGGGGGGGGGGGGGGGGGGGFGGGGGGGGGGGGGGGGGGGGGGGGGGGGG
@EGRNA5_160
TGGGGAATATTGCACAATGGGCGAAAGCCTGATGCAGCAACGCCGCGTGAACGATGAAGGTCTTCGGATCGTAAAGTTCTGTCGCAGGGGAAGATAATGACGGTACCCTGTGAGGAAGCACCGGCTAACTACGTGCCAGCAGCCGCGGTAATACGTAGGGTGCTAGCGTTATCCGGATTTACTGGGCGTAAAGGGTTCGTAGGTGGTCTTTCAAGTCGGTGGTTAAAGGCTACGGCTCAACCGTATTAAGCCGCCGAAACTGGAAGACTTGAGTGCAGGAGAGGAAAGTGGAATTCTCAGTGTAGCGGTGAAATGCGTAGATATTGAGAAGAACACCAGTAGCGAAGGCGGCTTTCTGGACTGTAACTGACACTGAGGCACGAAAGCGTGGGTAGCAAACAGG
+
FGGGGGGGGGGGGGGGGGGGGGGGGGGGGGGGGGGGGGGGGGGGGGGGGGGGGGGGGGGGGGGGGGGGEGFFGGGGGGGGGGGGGGGGGGGGGGFGGGGGGGGGGFGGFGFGGGGGGGGGGGGGGDGGGGGGGGGGGGGGGGGGGGGGGGGGGGGGGGGGFFGGGGGGCEGGGGGGGFGFGGGGGGGGGGGGGGGFEGGGGGGGGGGGGGGGGGGEGGGFGGGGGGGGGGGGGGGFGGGFGGFGGGGFGGGGGGGGGGGGGGGGGGGGGGGGGGGGGGGGGGGGGGGGFGGGGGGGGGGGGGGGGGGGGGGGGGGGGGGGGGGGGGGGGGGGGGGGGGGF7DGGGGGGGGGGGGGGGGGGGGGGGGGGGGGFGFGGGGGGGGGGGGGGFGGGGGGGGGGGGGG
@EGRNA5_161
TGGGGAATATTGCGCAATGGGGGAAACCCTGACGCAGCAACGCCGCGTGGGTGATGAAGGTTTTCGGATCGTAAAACCCTGTTTTCTGGGACGATAATGACGGTACCAGATGAGGAAGCCACGGCTAACTACGTGCCAGCAGCCGCGGTAATACGTAGGTGGCAAGCGTTGTCCGGATTTACTGGGCGTAAAGGGTGCGTAGGCGGATGCTTAAGTGAGATGTGAAATACCTAGGCTTAACTTAGGGGCTGCATTTCAAACTGGGCATCTAGAGTACAGGAGAGGGAAACGGAATTCCTAGTGTAGCGGTGAAATGCGTAGAGATTAGGAAGAACACCAGTGGCGAAGGCGGTTTCCTGGACTGTAACTGACGCTGAGGCACGAAAGCGTGGGTAGCAAACAGG
+
FGGGGGGGGGGGGGGGGGGGGGGGGGGGGGGGGGGGGGGGGGGGGGGGGGGFGGFGGGGGGGGGGGGEGGGGGGGGGGGGGGGGGGGGGGGGGGGGGGGGGGGGGGGGGGFGGGGGGGGGGGGGGDGGGGGGGFGGFGGGGGGGGGGGGGGGGGGFGGGGGGGGGGGGGGGFGGGGGGGGGGGGGGGGGGGGGGGGGGGGGGGGGGGGGGGGGFGGGGGGFGGGGGGGGGGGGGGGGGGGGGGGGGGGGGGGGGGGGGGGGGGGGGGGGGGGGGGGGGGGGGGGGGGGGGGGGGGGGGGGGGGGGGGGGGGGGGGGGGGGGGGGGGGGGGGGGDGGGGGGGGGGGGGGGGGGGGGGGGGGGGGGGGGGGGGGGGGGFGGGGGGGGGGGGGGGGGGGGGGGGGGG
@EGRNA5_162
TGGGGAATATTGCGCAATGGGGGAAACCCTGACGCAGCAACGCCGCGTGGGTGATGAAGGTTTTCGGATCGTAAAACCCTGTTTTCTGGGACGATAATGACGGTACCAGATGAGGAAGCCACGGCTAACTACGTGCCAGCAGCCGCGGTAATACGTAGGTGGCAAGCGTTGTCCGGATTTACTGGGCGTAAAGGGTGCGTAGGCGGATGCTTAAGTGAGATGTGAAATACCTAGGCTTAACTTAGGGGCTGCATTTCAAACTGGGCATCTAGAGTACAGGAGAGGGAAACGGAATTCCTAGTGTAGCGGTGAAATGCGTAGAGATTAGGAAGAACACCAGTGGCGAAGGCGGTTTCCTGGACTGTAACTGACGCTGAGGCACGAAAGCGTGGGTAGCAAACAGG
+
FGGGGGGGGGGGGGGGGGGGGGGGGGGGGGGGGGGGGGGGGGGGGGGGGGGCFFFGGGGGGGGGGGGGGGGGGGCFGGGGGGGGGFCFGGGGGGGGGFGFGGGGGGGGGG?FGGGGGGGGGGGGGGGGGGGGGGGGGGGGGGGGGGGGEGGGGGGFFGGGFGGGGGGGGFEGGGGGGGGGGGFGGGGGFFGGGGGGGGGFCGGGGGGGGGGFFFGGGGGGGGGGGGGGGGGGGFGGGGGGGGGGGGGGGGGGGGGGGGGGGGGGGGGGDGGGFGFGGGGGGGGGGGGGGGGGGGGGFGGGGGGGGGGGGGGGGGGGGGGGGGGGGGGGGGGGGGGGGGGGGGGGGGGGGGFFCGGGGGGGFGGGGGFGGGGGGGGGFGGGGGGGGGGGGGGGGGGGGGGGGFGG
@EGRNA5_163
TGGGGAATATTGCGCAATGGGGGAAACCCTGACGCAGCAACGCCGCGTGAGTGATGAAGGTTTTCGGATCGTAAAACTCTGTCATTAGGGACGATAATGACGGTACCTAATGAGGAAGCCACGGCTAACTACGTGCCAGCAGCCGCGGTAATACGTAGGTGGCAAGCGTTGTCCGGATTTACTGGGCGTAAAGAGTATGTAGGTGGGCATTTAAGTCAGATGTGAAATTCCCGGGCTTAACCTGGGAGCTGCATTTGATACTGGGTGTCTAGAGTGCAGGAGAGGAAAGTGGAATTCCTAGTGTAGCGGTGAAATGCGTAGAGATTAGGAAGAACACCAGTGGCGAAGGCGACTTTCTGGACTGTAACTGACACTGAGATACGAAAGCGTGGGTAGCAAACAGG
+
FFCEGGGGGGGGGGGGGGGGGGGGGGGGGGGGGGGGGGGGGGGGGGGGGGEFGGGGGGGGGGGGGGGGGGGCGGGGGGGGGGGGGGGGGGGGGGGGGFGFGGGGGGGGFGGGGGGGGGGGGGGGGGGGGGGGGGGGGGGGGFGGGGGGGGGFGGGGGGGGGGGFGGGGGGGGEGGGEEGFFGGGGGGGFEEGGGFFEFGGCFCFGFGGGGGGGGGGGGFFFGGGGGGGGGGGGGGGGGGGGFFGGGGGGGGGGGGGGFGGGGGGGFGGGGGGGGGGGGGGGGGGGGGGGGGGGGGGGGGGGGGGGGGGGGGGGGGGGGGGGFFGGGGGGGFGGGFGGGGGGGGGGGGGGGGGGGGGGECGFFGGGGGGGFGGGGFGGGGGGGGGGGGGGGGGGGGGGGFFGGGG
@EGRNA5_164
TGGGGAATATTGCACAATGGAGGAAACTCTGATGCAGCGACGCCGCGTGAACGATGAAGGCTTTCGGGTCGGAAAGTTCTGTCCTAAGGGACGATAATGACGGTACCTTAGGAGGAAGCCCCGGCTAACTACGTGCCAGCAGCCGCGGTAATACGTAGGGGGCAAGCGTTGTCCGGATTTATTGGGCGTAAAGGGTGCGTAGGCGGCCTTTTAAGTCAGATGTGAAAGATCACGGCTCAACTGTGGTAAGCATTTGAAACTGAAAGGCTTGAGTTAAGGAGAGGAAAGTGGAATTCCTAGTGTAGCGGTGAAATGCGTAGATATTAGGAGGAATACCAGTGGCGAAGGCGACTTTCTGGACTTATACTGACGCTGAGGCACGAAAGCGTGGGGAGCGAACAGG
+
;EFEG>EEFFGGCCCEECFGGGGCCGFCFGGFFFFGGEGCFE7:BFCFEEDFE4FFFG,FFE,49B4:B>C++8=<,,CFFA@FFGG8A=<=FC7:BB<,C+:+DF<9F3@3,@C:EC,3@>><>*<DCGGGD>FFGGGGFEFGGECEG7E2#9;,#F<FGGGGCG>C:9:3<FEGE7;;@C=<@8AEC*:@@:5CGEGG*BACGGD6GGFB76C7:#>:CCFC?FG@##@+;@77FDFFD=GGGFFAFF=8FF=@,1>FE@5#CF?GGGE,@=,9=FD,E,A==,4EAFF4A?=F<<<=C+EFGF<EF@57+CGF<AE?F??A,FGEE55,AFCFC=::GF=67C@GCFC<FFGFE<GGC9GF<GFB:FGGDGFF@CFC:FFGGCFEDGFCE@7C,;,<CEC
@EGRNA5_165
TGGGGAATATTGCGCAATGGGGGAAACCCTGACGCAGCAACGCCGCGTGAGTGATGAAGGTTTTCGGATCGTAAAACCCTGTTTTCTGGGACGATAATGACGGTACCAGATGAGGAAGCCACGGCTAACTACGTGCCAGCAGCCGCGGTAATACGTAGGTGGCAAGCGTTGTCCGGATTTACTGGGCGTAAAGGGTGCGTAGGCGGATGCTTAAGTGAGATGTGAAATACCTAGGCTTAACTTAGGGGCTGCATTTCAAACTGGGCATCTAGAGTACAGGAGAGGGAAACGGAATTCCTAGTGTAGCGGTGAAATGCGTAGAGATTAGGAAGAACACCAGTGGCGAAGGCGGTTTCCTGGACTGTAACTGACGCTGAGGCACGAAAGCGTGGGTAGCAAACAGG
+
EFGGGEGGGGGGGDGGGGGGG@EGGGGGGGGGCEEGGGFGGGGGGGGFE7F,CF?FDGGGGGGGGGFCF:FGGGGFGCFGGFGFGGFFGGGFGG7==B=FBEECC<9F<7:@;FG:FCEGDCCEFBF:DDFCF>>@BF<4<<<CFGGGBBECFGGECFC<>B?8B9:CE;4#;F@?/:CEEFFFFGACAFFFFECFGDFFD>FBCFEFGGGFFFCCF7A:FGFFGGFFCGGE=GGGGGGF?FD=EFFFEFGGGGFFFFFGGGGF9>GGGGGGGGGGFEFGDGGGFFCGFFGGFGFGFGGGGGGGGGGGGGGGGGGGGGGGGGGGFBAGFGGGGGGGGGGGEFGGGGGGGGGGDGGGGGGGGGGGFGGGGGFFCGGGFGGFGEECCGGGGGGGGGGGGGFGGGGG
@EGRNA5_166
TGGGGAATATTGCGCAATGGGGGAAACCCTGACGCAGCAACGCCGCGTGAGTGATGAAGGCCTTAGGGTTGTAAAGCTCTGTTATCTGGGACGATAATGACGGTACCAGAGGAGGAAGCCACGGCTAACTACGTGCCAGCAGCCGCGGTAATACGTAGGTGGCGAGCGTTGTCCGGATTTACTGGGCGTAAAGAGTGCGTAGGCGGATGTTTAAGTGAGATGTGAAATACCCGAGCTCAACTTGGGTGCTGCATTTCAAACTGGGCATCTAGAGTGCAGGAGAGGAAAGCGGAATTCCTAGTGTAGCGGTGAAATGCGTAGAGATTAGGAAGAACACCAGTGGCGAAGGCGGCTTTCTGGACTGTAACTGACGCTGAGGCACGAAAGCGTGGGGAGCAAACAGG
+
FGGGGGDGGGGGGGGGGGGGGGGGGGGGGGGGGGGGGGGGGGGGGGGGGGG?FGGGGGGGGGFGGGGGGGGGGGGGGGGGGGGGGGGGGGGGGGDEGFGGFGGGGGGGFGGGGGGGGGGFGGGGGGGGGGGGGGGGGGGFGGGFFFGGGGGGGGGFGGGGGGGGGGGG?FFGGGGGDGGGGG?EGGGGAEFGGGGGGGGFEGFGGGGGFGGGGFGFGFFFFGGGGFGGGGGGGFGGGGGGGGGEGGGGGFGGFGGGGGGGGGGCGGGGGGFGGGGGGGFGGGGGGCGCGGGGGGGGGGGGGGGGCEGGGGGGGGGGGGGGGGGGGGGGGGGGGGGGGGFGGGGGGGGGGGGGGGGGGGGGGGGGGGGGGGGGGGGFCGGGGGGGGGGGGGGFGGFGGGGGGGGG
@EGRNA5_167
TGGGGAATATTGCGCAATGGGGGAAACCCTGACGCAGCGACGCCGCGTGAGCGATGAAGGTCTTCGGATCGTAAAGCTCTGTCCTAAGGGAAGATAGTGACGGTACCTTAGGAGGAAGCCCCGGCTAACTACGTGCCAGCAGCCGCGGTAATACGTAGGGGGCAAGCGTTGTCCGGATTTATTGGGCGTAAAGGGTGCGTAGGCGGCCTTTTAAGTCAGATGTGAAAGATCACGGCTCAACTGTGGTAAGCATTTGAAACTGAAAGGCTTGAGTTAAGGAGAGGAAAGTGGAATTCCTAGTGTAGCGGTGAAATGCGTAGATATTAGGAGGAATACCAGTGGCGAAGGCGACTTTCTGGACTTATACTGACGCTGAGGCACGAAAGCGTGGGGAGCGAACAGG
+
GGGGGGGGGGGGGGGGGGGGGGGGGGGGGGGGGFGGGGGEGFEFGGGGGGG8FECGGGGFGGFGFGGGGGGGDGGCFFFGGGGGCFGGGGGGGGGFFCFGFGGFGGFCFFFGGGGEGGGGGGGGDDGGGGGGGGGGGGGGGGGGGGGGBEGGGGG?CGGG#GGGGGGGCEGEGGGGC8E;CFFFGGGGFGGFGFGFGGGFFEGFGGGGGGFFFGFGGGG>GFGFGGGGGDGGGGFFEGGGGGGFEFFGGGFFGFGFAD=AFCFFFGGGGGGGGGFFGFFGGGGGGFAGGCF@GGGGGGEDEB:GGEGFFACGGGGGFFFGGGGGGFFEDGGDFE,GGFF7FGGGGGGGGFEDDGGGGFFEGFFDGGGGGGGFDFF9GGFGGGGGGGGGGGGGFBGDGGGGFGG
@EGRNA5_168
TGGGGAATATTGCGCAATGGGGGAAACCCTGACGCAGCAACGCCGCGTGGGTGATGAAGGTTTTCGGATCGTAAAACCCTGTTTTCTGGGACGATAATGACGGTACCAGATGAGGAAGCCACGGCTAACTACGTGCCAGCAGCCGCGGTAATACGTAGGTGGCAAGCGTTGTCCGGATTTACTGGGCGTAAAGGGTGCGTAGGCGGATGCTTAAGTGAGATGTGAAATACCTAGGCTTAACTTAGGGGCTGCATTTCAAACTGGGCATCTAGAGTACAGGAGAGGGAAACGGAATTCCTAGTGTAGCGGTGAAATGCGTAGAGATTAGGAAGAACACCAGTGGCGAAGGCGGTTTCCTGGACTGTAACTGACGCTGAGGCACGAAAGCGTGGGTAGCAAACAGG
+
GGGGGGGGGGGGGGGGGGGGGGGGGGGGGGGGGGGGGGGGGGGGGGGFGGGCFGFGGGGGGGGGGGGGGGGGGGGGGGGGGGGGGGGGGGGGGGGGGGGGGGGGGGGGGGGGGGGGGGFGGGGGGGGGGGGGGGGGGGGGGGGGGGGGGGGGGGGGGGFFFFGGGGGGGGGGGGGGGGGGGGGGGGGGFFGFGFGGGGGGGGGGGGGGGGGGGFGGGGGGFGGGGGGGGGGGGGGGGGGGGGGGGGGGGGGGGFFGGGGGGGGGGGGGGGGGGGGGGGGGGGGGGGGGGGGGGGGGGGGGGGGGGGGGGGGGGGGGGGGGGGGGGGGGGGGGGGGGGGGGGGGGGGGGGGGGGGGGGGGGGGGGGGGGGGGGGGGGGGGGGGGGGGGGGGGGGGGGGGGGGGGG
@EGRNA5_169
TGGGGAATATTGCACAATGGGCGCAAGCCTGATGCAGCCATGCCGCGTGTATGAAGAAGGCCTTCGGGTTGTAAAGTACTTTCAGCGGGGAGGAAGGTGTTGAGGTTAATAACCTTGGCGATTGACGTTACCCGCAGAAGAAGCACCGGCTAACTCCGTGCCAGCAGCCGCGGTAATACGGAGGGTGCAAGCGTTAATCGGAATTACTGGGCGTAAAGCGCACGCAGGCGGTCTGTCAAGTCGGATGTGAAATCCCCGGGCTCAACCTGGGAACTGCATTCGAAACTGGCAGGCTAGAGTCTTGTAGAGGGGGGTAGAATTCCAGGTGTAGCGGTGAAATGCGTAGAGATCTGGAGGAATACCGGTGGCGAAGGCGGCCCCCTGGACAAAGACTGACGCTCAGGTGCGAAAGCGTGGGGAGCAAACAGG
+
GGGGGGCFGGGGGGGGGGGGGGDFGGGGGGGGGFFGGFGGCGGGEFCFGEFCFGFFGGGGGGGG<FGGEGGDFFFGGGCFGFCFGGGGGGEGGGGGGGGGGFGGGGGGFGGGGGGDEEGGGGGGGGGGGGGDFEGGGBFCFG@FGGFEGGGGGF@FCFGGEGGGGGFEGGGEDGEE#CFFD?#FFGGCG?CGEGEC5C9CGGDFGGFFGGDCD3CD9DFE<DGGG?:DGCDGF@@FFB@FFF:@;ABCCGF>6BC?EDC><:6GGGFC:9FBCGCFCFCGCGFGFFDCFCFFFAGGGGFC6:GGGFGGGEE?FF;FECGGF8GFGGGGGGGGGGGFAGGGGFFFFFFGGFGGGFEFGEFCEEGFGEGGDGEDGGEEF@EGFFCEFC9CE@AEGGEF7DFGGGGGGGGGGGGF@CGGGGGGFEAFF<<GG
@EGRNA5_170
TGGGGAATATTGCACAATGGAGGAAACTCTGATGCAGCGACGCCGCGTGAACGATGAAGGCTTTCGGGTCGTAAAGTTCTGTCCTAAGGGACGATAATGACGGTACCTTAGGAGGAAGCCCCGGCTAACTACGTGCCAGCAGCCGCGGTAATACGTAGGGGGCAAGCGTTGTCCGGATTTATTGGGCGTAAAGGGTGCGTAGGCGGCCTTTTAAGTCAGATGTGAAAGATCACGGCTTAACTGTGGTAAGCATTTGAAACTGTAAGGCTTGAGTGCAGGAGAGGAGAGTGGAATTCCTAGTGTAGCGGTGAAATGCGTAGAGATTAGGAAGAACACCAGTGGCGAAGGCGACTTTCTGGACTGTAACTGACACTGAGATACGAAAGCGTGGGTAGCAAACAGG
+
FGGGGGGGGGGGGGGGGGGGGGGGGGGGGGGGGGGGGGGGGGGGGGGGGGGGGGGGGGGGGGGGGGGGGGGFGGGGGGGGGGGGGGGGGGGGGGGGGGGGGGGGGGGGGGGGGGGGGGGFGGGGGDFGGGGGGGGGGGGGGGGGGGGGFGFGGGGFGGGGGGGGGGGGGGGGGGGGGFGFGGGGGGGGGGGGGGGFFFGGGGGGGGGGFGGGGGGGGGGGGGGGGGGGGGGGGGGGGGGGGGGGGGGGGGGGGGGGGGGGGGGGGGGGGGGGGGGGGGGGGGGGGGGGGGGGGGGGGGDGGGGGGGGGGGGGGGGGGGGGGGGGGGGGGGGGGGFGGGGGGGGGGGGGGGGGGGGGGGGGGGGGGGGGGGGGGGGFGGGGGGGGGGGGGGGGGGGGGGGGGGG
@EGRNA5_171
TGGGGAATATTGCGCAATGGGGGAAACCCTGACGCAGCAACGCCGCGTGAGTGATGAAGGCCTTAGGGTTGTAAAGCTCTGTTATCTGGGACGATAATGACGGTACCAGAGGAGGAAGCCACGGCTAACTACGTGCCAGCAGCCGCGGTAATACGTAGGTGGCGAGCGTTGTCCGGATTTACTGGGCGTAAAGAGTGCGTAGGCGGATGTTTAAGTGAGATGTGAAATACCCGAGCTTAACTTGGGAGTTGCATTTGAAACTGGGCGTCTAGAGTACAGGAGAGGAAAGCGGAATTCCTAGTGTAGCGGTGAAATGCGTAGAGATTAGGAAGAACACCAGTAGCGAAGGCGACTTTCTGGACTGTAACTGACACTGAGATACGAAAGCGTGGGTAGCAAACAGG
+
GGGGGGGGGGGGGGGGGGGGGGGGGGGFGGGGGGGGGGCGGGGGGDGGGGGFGGGGGGGGGGGGGGGGGGGGGGFGGGGGGGGGGGGFGGGGGGGGGGGGGGGGGEGGGGDF<@FGGGEGGGGGGGGGGGGGGFGGGGGGGGGGFGGG>BCGGGGFFGGGGGGGEFGGFGGGGGGGEEGFGGGGGFGEEGFGGGGFFFGGGGGDGGEFF@GFGFGGGGGFFGFGGFGGGGGGGFGGGGFFFGGGGFDGGGGGGGGGGFEFFFGFGGGFGFGGFFFFE9F>,88GFF>6GGGGGGGGGGGGGGEGEGGGFGFGFEGGGGGFEEFGGGGFGGGGGGGGGGGGGGGGGGEGGGGGGGGFGGGGFGGGCEFGGGGGFGGGFE?GGGFDCGGGGCGFGGGGGGGFGGGG
@EGRNA5_172
TGGGGAATATTGCACAATGGGCGAAAGCCTGATGCAGCAACGCCGCGTGAACGATGAAGGTCTTCGGATCGTAAAGTTCTGTCCTAAGGGACGATAATGACGGTACCTTAGGAGGAAGCCCCGGCTAACTACGTGCCAGCAGCCGCGGTAATACGTAGGGGGCAAGCGTTGTCCGGATTTATTGGGCGTAAAGGGTGCGTAGGCGGCCTTTTAAGTCAGATGTGAAAGATCACGGCTCAACTGTGGTAAGCATTTGAAACTGAAAGGCTTGAGTTAAGGAGAGGAAAGTGGAATTCCTAGTGTAGCGGTGAAATGCGTAGATATTAGGAGGAATACCAGTGGCGAAGGCGACTTTCTGGACTTATACTGACGCTGAGGCACGAAAGCGTGGGGAGCGAACAGG
+
EGGGGEGGGGGGGGGGGGGGGGGDGGGGGGGGGGGGGGGGGGGGGGGGGGGFGGGGGGGGGGGGGGGGEGGAFGGGGFGGFGGGGGGGGGGGGGGGGGGGFGGGGGGGGDGGGGEGGGGGGGGGGCGGGFGGGGGGGGGGGGGGGGGGGGGFGGGEGGGGGGGGGFGGFBEGGGGGFFFE@GFGGGGGGGGGGGGGGGGGGGGGGGGGGGGGGGGFFFGGGGGGGGGGGGGGGGGFFGGGGFGGGGGFGGGGGGFFGFFFFGGGGGGGGGGGGEFFGGFGGGGGGFGGGGGGFGGGGGFGGGGGGGGGGGGGGGGGGGGGGGGGGGGGGGGGGGGGGGGFFGGGGGGGGGGGGGGGGGGGGGGGGGGGGGGGGGGGGGFGGGGGGGGGGGGGGGGGGGGGGGG
@EGRNA5_173
TGGGGAATATTGCACAATGGGCGCAAGCCTGATGCAGCCATGCCGCGTGTGTGAAGAAGGCCTTCGGGTTGTAAAGCACTTTCAGCGGGGAGGAAGGCGTTAAGGTTAATAACCTTGGCGATTGACGTTACCCGCAGAAGAAGCACCGGCTAACTCCGTGCCAGCAGCCGCGGTAATACGGAGGGTGCAAGCGTTAATCGGAATTACTGGGCGTAAAGCGCACGCAGGCGGTCTGTCAAGTCGGATGTGAAATCCCCGGGCTCAACCTGGGAACTGCATTCGAAACTGGCAGGCTAGAGTCTTGTAGAGGGGGGTAGAATTCCAGGTGTAGCGGTGAAATGCGTAGAGATCTGGAGGAATACCGGTGGCGAAGGCGGCCCCCTGGACAAAGACTGACGCTCAGGTGCGAAAGCGTGGGGAGCAAACAGG
+
FGGGGGGGGGGGGGGGGGGGGGGGGGGGFFGGGGGGGGGGGGGGGGGGGFFFGGGGGGGGGGFGGGGGGGGGGFGGG=EFGGGGGGGGGGGGGGGGGGGGGGGGGFCFGGGGGGGGGFGGGEGGGGGFFFFGGGGGGGGGGGGFGGGGGGGGGGGGGGGFGGGGGGGGGEGGGGGGGGGGGGGGGGGGGGGGGFEEFGFGGGGGGGG?FGGGGFFFGGGGGGGGGGGDDFGGGFGFFGFGFFFFFFFFDFGGGGGGEGGGGGFGGGGFGC?GGGGGGGGGGGGGGGGGGF?FFGGGGGGGGGGGGGGEC>FDGGGGFCGGGGGGGGGGGGGGFGFFCEGGGGGGGGFGGGGGGGGGFGFGGGGGGGGGGFGGGGGGGGGGGGGGGGGGGGGFGGEEGGGGGGGGGGGGGGGGGGGGGGGGGGGGGGGGG
@EGRNA5_174
TGGGGAATATTGCACAATGGGCGCAAGCCTGATGCAGCCATGCCGCGTGTATGAAGAAGGCCTTCGGGTTGTAAAGTACTTTCAGCGGGGAGGAAGGCGTTGTGGTTAATAACCACAGCGATTGACGTTACCCGCAGAAGAAGCACCGGCTAACTCCGTGCCAGCAGCCGCGGTAATACGTAGGTGGCGAGCGTTGTCCGGATTTACTGGGCGTAAAGAGTGCGTAGGCGGATGTTTAAGTGAGATGTGAAATACCCGAGCTCAACTTGGGTGCTGCATTTCAAACTGGGCATCTAGAGTGCAGGAGAGGAAAGCGGAATTCCTAGTGTAGCGGTGAAATGCGTAGAGATTAGGAAGAACACCAGTAGCGAAGGCGGTTTCCTGGACTGTAACTGACGCTGAGGCACGAAAGCGTGGGTAGCAAACAGG
+
GGGGGGGGFGGGGGGGGGGGGGGEGGGGFFFFGGGGGGGGGGGGGFEGGGGFGFGGGGGFGGGGCFGGGGGGGGGGGGGGGGGGGCFGGGGGGGGGGGGGGGGGGFCGFFFGGGGGGGGCEAEFFGGGGGGGFGGGGGFGECGGGFFEGGGGGGGGGGGGGGGGGGGGGGGGGGGGGGFFFFGGFEGGGGGGGGGGGFGEG???FFGGGFGGGGCGGGFGFGFFFFFFGGGGGFGCFCFFAF@A6FGGGFGGGGGGEBEGFACDFFAGDGGGGGGGGFGGGFGGGGGGGFDE;CGGGGGFGGGE@,GGGGGGGGGGGFEBEEGECGFGCECGGGGGFGGCGGGGGGGGGGGGGGDGGGGDGGGGFGEGGGGGFDEGGGFGGGGGGEGGGGFFEGGEGGGGFEGCDFGFGGGCGGGGGGCGGGGGFCGFG
@EGRNA5_175
TGGGGAATATTGCACAATGGGGGAAACCCTGATGCAGCAACGCCGCGTGAGTGAAGAAGGTCTTCGGATTGTAAAGCTCTGTCTTCAGGGACGATAATGACGGTACCTGAGGAGGAAGCCACGGCTAACTACGTGCCAGCAGCCGCGGTAATACGTAGGTGGCAAGCGTTGTCCGGAATTATTGGGCGTAAAGGGTGCGTAGGCGGACTTTTAAGTGAGATGTGAAATTCCAGGGCTCAACTCTGGCGCTGCATTTCAAACTGGAAGTCTAGAGTGCAGGAGAGGAAAGCGGAATTCCTAGTGTAGCGGTGAAATGCGTAGAGATTAGGAAGAACACCAGTAGCGAAGGCGGCTTTCTGGACTGTAACTGACACTGAGGCACGAAAGCGTGGGGAGCAAACAGG
+
GGGGGGDGGGGGGGGGGGGGGGGGGGGGGGGGGGGGGGGGGGGGGGGGGGGGGGGGGGGGGGGGGGGFGGGGGGGGGGGGFGGGGGGGGGGGGGGGGGGGGGGGGGGGGGGGGGGGGGGGGDGGGGGGGG?GGCFGGGGGGFGGGGGGGGGGGGGGGGGGCGGGGGGGGGGGGGGGGGGFFGGFGGGGGFFGGGGGGGGGGFGGGGGGGGGFFFFGGGGGFGGGGFGGGGGGGGGGFGGFFFFGGGGGGGGGGGGGFGGGGGGGGGGGGGGGGGGGGGGGGGGGGGGCGFGGGGGGGGGGGGGGGGGGGGGGGGGGGGGGGGGGFCGGGGGGGGGGGGGGGGGGGGGGGGGGGGGGGGGGGGGGGGGGGGGGGGGGGGGGGGGGGGGGGGGGGGGGGGGGGGGG
@EGRNA5_176
TGGGGAATATTGCGCAATGGGGGAAACCCTGACGCAGCAACGCCGCGTGAGTGATGAAGGTTTTCGGATCGTAAAACTCTGTCATTAGGGACGATAATGACGGTACCTAATGAGGAAGCCACGGCTAACTACGTGCCAGCAGCCGCGGTAATACGTAGGTGGCAAGCGTTGTCCGGATTTACTGGGCGTAAAGAGTATGTAGGTGGGCATTTAAGTCAGATGTGAAATTCCCGGGCTTAACCTGGGAGCTGCATTTGATACTGGGTGTCTAGAGTGCAGGAGAGGAAAGTGGAATTCCTAGTGTAGCGGTGAAATGCGTAGAGATTAGGAAGAACACCAGTGGCGAAGGCGACTTTCTGGACTGTAACTGACACTGAGATACGAAAGCGTGGGTAGCAAACAGG
+
GGGGGGGGGGGGGGGGGGGGGGGGGGGGGGGGGGGGGGGGGGGGGGGGGGGFGGGGGGGGGGGGGGGGGGGGGGGGGGGGGGGGGGGGGGGGGGGGGGGGGGGGGGGGGGGGGGGGGGGGGGGGGGGGGGGGGGGGGGGGGGGGGGGGEGGGGGGGGGGGGGGGGGGGFFGGGGGGGGGGGGGGGGGGFGGGGGGFGGGGGGGGGGGGGGGGGGGGGGGGGGGGGGGGGGGGGGGGGGGGGGGGGFGGGGGGGGGGGGGGGGGGGGGGGGGGGGGGGGFGGGGGGGGGGGGGGGGGGGGGGGGGGGGGGGGGGGGGGGGGGGGGGGGGGGGGGGGGGGGGGGGGGGGGGGGGGGGGGGGGGGGGGGGGGGGGGGGGGGFGGGGFFEGGGGGGGGGGGGGGGGGG
@EGRNA5_177
TGGGGAATATTGCACAATGGGCGAAAGCCTGATGCAGCAACGCCGCGTGAGTGATGAAGGCCTTCGGGTCGTAAAACTCTGTCCTCAAGGAAGATAATGACGGTACTTGAGGAGGAAGCCCCGGCTAACTACGTGCCAGCAGCCGCGGTAATACGTAGGGGGCTAGCGTTATCCGGATTTACTGGGCGTAAAGGGTGCGTAGGTGGTTTTTTAAGTCAGGAGTGAAAGGCTACGGCTCAACCGTAGTAAGCTCTTGAAACTGGAAAACTTGAGTGCAGGAGAGGAAAGTGGAATTCCTAGTGTAGCGGTGAAATGCGTAGATATTAGGAGGAACACCAGTAGCGAAGGCGGCTTTCTGGACTGTAACTGACACTGAGGCACGAAAGCGTGGGGAGCAAACAGG
+
GGGGGGGGGGGGGGGGGGGGGGGGGGGGGGGGGGGGGGGGGGGGGGGGGGGFGGGGGGGGGGGGGGGGGGGGGGGGGGGGGGGGGGGGGGGGGGGGGGGGGGGGGGGGGGGGGGGGGGGGGGGGGGGGGGGGGGGGGGGGGGGGGGGGGGGGGGGGGGGGGGGGGGGGGGGGGGGGGGGGGGGGGGGGGGGGGGGFGGGEGGGGGGGFGGFFFFGGFGGGGGGGGGGGGGGGGGGGGGGGGGGGGGGGGGGGGGGGGGGGGGGGGFGGGGGGGGGGGGGGGGGGGGGGFGGGGGGGGGFGGGGGGGGGGGGGGGGGGGGGGGGGGGGGGGGGGGGGGGGGGGGGGGGGGGGGGGGGGGGGGGGGGGGGGGGFGGGGGGGGGGGGGGGGGGGGGGGGGGGGGGG
@EGRNA5_178
TGGGGAATATTGCGCAATGGGGGAAACCCGGACGCAGCAACGTCGCGTGGGGGATGAAGGTTTTGGGATGGTAAAACTCTGTCATTAGGGACGATAAGGACGGGAGCTAATGAGGAAGCCACGGCTAACTACGTGCCAGCAGCCGCGGTAATACGTAGGTGGCAAGCGTTGTCCGGATGTACTGGGCGTAAAGGGTGCGTAGGCGGATGATTAAGTGAGATGTGAAATACCTAGGCTTAACTTAGGGGCTGCATTTCAAACTGGGCATCTAGAGTACAGGAGAGGGAAACGGAATTTCTAGTGTAGCGGTGAAATGCCTAGAGATTAGGAAGAACACCAGTGGCGAAGGCGGTTTCCTGGACTGTAACTGACGCTGAGGCACGAAAGCGTGGGTAGCAAACAGG
+
6CFGCEGG<E,@C:+@:,E@FFCFD8FF@++F+@:+>:FFE+:444C>F+++>++8B,C<DGGB3@:<<+:3CFFDFC=3383,C,,CFFGF:F:FG,,>FF7*@**3?;CF@;,,8,>F,,=*<1*<,?C7*4=7<,>*?<AF91CE>5?.4+.0::;2<82ACFGG#>::<<8789#CC#?BEDCC684>4?;F9CC*CFFBFFC8E#FFCCC=:AA@FC?++@E97CDFFG#CGG#D<,#B>@583FA=#9>,D8GDD,8E=7,3,GFDD@368=?GGGDGGGFE@,EE,F77,A,<E,C@@7E?FFB9AF?4,,FEGEGFA?<EF,GGFA,CAC,,:EFDB7CCC@EF8FGF@C6F@FCF@C,EDGFBDC8C;C,,EB<8EF++EGGGGGEEF9AGFFFG
@EGRNA5_179
TGGGGAATATTGCGCAATGGGGGAAACCCTGACGCAGCAACGCCGCGTGAGTGATGAAGGTTTTCGGATCGTAAAACTCTGTCATTAGGGACGATAATGACGGTACCTAATGAGGAAGCCACGGCTAACTACGTGCCAGCAGCCGCGGTAATACGTAGGGGGCGAGCGTTGTCCGGAATTACTGGGTGTAAAGGGTGCGTAGGCGGCCTTGCAAGTCAGATGTGAAAGATCACGGCTTAACTGTGGTAAGCATTTGAAACTGTAAGGCTTGAGTTAAGGAGAGGAAAGTGGAATTCCTAGTGTAGCGGTGAAATGCGTAGATATTAGGAGGAATACCAGTGGCGAAGGCGACTTTCTGGACTTATACTGACGCTGAGGCACGAAAGCGTGGGGAGCGAACAGG
+
GGGGGGGGGGGGGGGGGGGGGGGGGGGGGGGGGGGGGGGGGGGGGGGGGFGFGGGGGGGGGGGGGGGGGGGFGGGGGGGGGGGGGGGGGGGGGGGGGFGGGGGFFGGGGGGGGGGGGGGGGGGGGGGGGGGGGGGGGGGGGGGGGGGGFGGCGGGFGGGGGGGGEGGGGGGGGGGGGGGFGGGGGGFFFGFGGGGDFGGFGGFGGGGFGGGGGGGFGGGGGGGGGGGGGGGGGGGGGGGGFGGGGGGGGGGGGGGEAGGGGGGGGGGGGGGGGGGGGGGGGGGGGGGGGGGGGGGGGGFGGGGFGGGGGGGGGGGGGGGGGGGGGGGGGGGGGGGGGGGGGGGGGGGGGGGGGGGGGGGGGGGGGGGGGGGGGGGGGGGGGGGGGGGGGGGGGGGGGGGGGGG
@EGRNA5_180
TGGGGAATATTGCGCAATGGGGGAAACCCTGACGCAGCAACGCCGCGTGAGCGATGAAGGTTTTCGGATCGTAAAACTCTGTCATTAGGGACGATAATGACGGTACCTAATGAGGAAGCCACGGCTAACTACGTGCCAGCAGCCGCGGTAATACGTAGGTGGCAAGCGTTGTCCGGATTTACTGGGCGTAAAGAGTATGTAGGTGGGCATTTAAGTCAGATGTGAAATTCCCGGGCTTAACCTGGGAGCTGCATTTGATACTGGGTGTCTAGAGTGCAGGAGAGGAAAGTGGAATTCCTAGTGTAGCGGTGAAATGCGTAGAGATTAGGAAGAACACCAGTGGCGAAGGCGACTTTCTGGACTGTAACTGACACTGAGATACGAAAGCGTGGGTAGCAAACAGG
+
GGGGGGGGGGGGGGGGGGGGGGGGGGGGGGGGGGGGGGGGGGGGGGGGGGGGGGGGGGGGGFGGGGGGGGGGGGGGGGGGGGGGGFGGGGGGGEFGGGGGGGGGGGGGGGGGFGGGFFGFGGGGGGGGGGGGGGFGGGGGGFGGGGGGEGGGGGGGGGEGGGGGGEFG#GDEGGGGGGGGGGGGGGGGGDCEFGGGGGGGGGGGGGGFGFGGGFGGGGGGGGGGGGGGGGGGGGGFFGFGFFFGGFFGGGGGGGFGGFGGGGGGFGFCFGGGGGGGGGGGGGGGGGGFGCGGGFCFFGGGGFFC@GGGGGFDGF@>FGGGFGGGFGGFGGFGEGGGGGFEGGGGGGGFGGFEFEDGGGFGGGGGGGGGGGGGGGGGGGGGGGGGGGGGGGGFGGGGGGGEGGGG
@EGRNA5_181
TGGGGAATATTGCACAATGGGCGAAAGCCTGATGCAGCAACGCCGCGTGAACGATGAAGGTCTTCGGATCGTAAAGTTCTGTCGCAGGGGAAGATAATGACGGTACCCTGTGAGGAAGCACCGGCTAACTACGTGCCAGCAGCCGCGGTAATACGTAGGGTGCTAGCGTTATCCGGATTTACTGGGCGTAAAGGGTGCGTAGGTGGTCTTTCAAGTCGGTGGTTAAAGGCTACGGCTCAACCGTATTAAGCCGCCGAAACTGGAAGACTTGAGTGCAGGAGAGGAAAGTGGAATTCTCAGTGTAGCGGTGAAATGCGTAGATATTGAGAAGAACACCAGTAGCGAAGGCGGCTTTCTGGACTGTAACTGACACTGAGGCACGAAAGCGTGGGTAGCAAACAGG
+
GGGGGGGGGGGGGGGGGGGGGGGGGGGGGGGGGGGGGGGGGGGGGGGGGGGGGGGGGGGGGGGGGGGGGGGGGGGGGGGGGGGGGGGGGGGGGGGGGGGGGGGGGGGGGGGGGGGGGGGGGGGGGGGGGGGGGGGGGGGGGGGGGGGGGGGGGGGGGGGGGGGGGGGGGGGGGGGGGGGGGGGGGGGGGGGGGGGGGGGGGGGGGGGGGGGFGGGGGGGGGGGGGGGGGGGGGGGGGGFGFGGGGGGGGGGGGGGGGGGGGGGGGGGGGGGGGGGGGGGGGGGGGFGGGGGGGGGGGGGGGGGGGGGGGGGGGGGGGGGGGGGGGGFGGGGGGGGGGGGGGGGGGGGGGGGGGGGGGGGGGGGGGGGGGGGGGGGGGGGGGGGGGGGGGGGGGGGGGGGGGGG
@EGRNA5_182
TGGGGAATATTGCGCAATGGGGGAAACCCTGACGCAGCAACGCCGCGTGGGTGATGAAGGTCTTCGGATTGTAAAGCCCTGTTTTCTGGGACGATAATGACGGTACCAGAGGAGGAAGCCACGGCTAACTACGTGCCAGCAGCCGCGGTAATACGTAGGTGGCGAGCGTTGTCCGGATTTACTGGGCGTAAAGGGTGCGTAGGTGGACGCTTAAGTCAGATGTGAAATACCCGAGCTTAACTTGGGAGTTGCATTTGAAACTGGGCGTCTAGAGTACAGGAGAGGAAAGCGGAATTCCTAGTGTAGCGGTGAAATGCGTAGAGATTAGGAAGAACACCAGTAGCGAAGGCGACTTTCTGGACTGTAACTGACACTGAGATACGAAAGCGTGGGTAGCAAACAGG
+
FGGGGDGGGGGGGGGGGGGGGGGGGGGGGGGGGGGGGGGGGGGGGGGEFGGFGGGGGGGGGGGFGGGGGGGGGGGGGGGGGGGGGGCFGGGGGGGGGGGGGGGGGGGGGGGGGGGGGGGGGGGGGGGGGGGGGGGGGGGGGGGGGGGGGGGFFGGEFGGFGGGGGGGGDCEGGGGGGGEFGGGGGGGGGGGGGGGGGGGEGGGFFGGGGGGGGGGFGGFGFGGGGGGGGGGGGFGGGGGGGGGGGGGGFFGGGGGGGGGGGGGDGGGGGGGGGGGGGGGGFGGGGGGGGGGGGGFGGGGGGGGGGGGGGGGGDGGGGGGGGGGGGGGGGGGGGFGGGGGGGGGGGGGGGGGGGGGGGFGGGGGGGGGGGGGGGGGGCGGGFGGEGGGGGGGGGGGGGGGGGGGG
@EGRNA5_183
TGGGGAATATTGCGCAATGGGGGAAACCCTGACGCAGCAACGCCGCGTGAGTGATGAAGGCTTTCGGATCGTAAAACTCTGTCATTAGGGACGATAATGACGGTACCTAATGAGGAAGCCACGGCTAACTACGTGCCAGCAGCCGCGGTAATACGTAGGTGGCAAGCGTTGTCCGGATTTACTGGGCGTAAAGAGTATGTAGGTGGGCATTTAAGTCAGATGTGAAATTCCCGGGCTTAACCTGGGAGCTGCATTTGATACTGGGTGTCTAGAGTGCAGGGGAGGAAGGTGGAATTCCTAGTGTAGCGGTGAAATGCGTAGAGATTAGGAAGAACACCAGTAGCGAAGGCGACTTTCTGGACTGTAACTGACACTGAGATACGAAAGCGTGGGTAGCAAACAGG
+
FFGFD:FGFGE9FCFEE@CFDFDFGDF?BFGGFFGGCFCFFGGGGDG=C=C?FGEGCFCF,E,B?FEEEGG=FFFGGG9FAFGGFFFDFFGGGGGGGGFGFGGGG:FCFD<>FD<FCAF<FFGGGCF?CFFFC>BFGGGC:FFC@EGG=E#FG#GFGGG?B:B#9B=CEG96<<CGGGG?FCEFGGC;:CE=FCFFG9:C9FFFFFEGFF:B:8C:*#C:#BCGFCGF7DEEEDDD>><?677FDFFFF>@6#@3=@@9A@FA?3=CE@,>88D6,CFC>,E;DD@,,EEEC4,C,A9E?<9F>+FDFF9F@@F:=DA9DGCGGGFF<<E<FEGGGGFE6B,F<F7FB+EFFFE@GGFFCC@FF<CGECDECFFFE6ACFCCFC,B7CGEC6C<CGGFADDF@;
@EGRNA5_184
TGGGGAATATTGCGCAATGGGGGAAACCCTGACGCAGCAACGCCGCGTGAGTGATGAAGGCCTTAGGGTTGTAAAGCTCTGTTATCTGGGACGATAATGACGGTACCAGAGGAGGAAGCCACGGCTAACTACGTGCCAGCAGCCGCGGTAATACGTAGGTGGCAAGCGTTGTCCGGATTTACTGGGCGTAAAGAGTATGTAGGTGGGCATTTAAGTCAGATGTGAAATTCCCGGGCTTAACCTGGGAGCTGCATTTGATACTGGGTGTCTAGAGTGCAGGAGAGGAAAGTGGAATTCCTAGTGTAGCGGTGAAATGCGTAGAGATTAGGAAGAACACCAGTGGCGAAGGCGACTTTCTGGACTGTAACTGACACTGAGATACGAAAGCGTGGGTAGCAAACAGG
+
GGGGGGGGGGGGGGGGGGGGGGGGGGGGGGGGGGGGGGGGGGGGGGGGGGGGGGGGGGGGGGGGGGGGGGGGGGGGGGGGGGGGGGGGGGGGGGGGGGGGGGGGGGGGGGGGGGGGGGGGGGGGGGGGGGGGGGGGGGGGGGGGGGGGGGGGGGGGGGGGGGGGGGGGGGGGGGGGGGGGGGGGGGGGGGGGGGGGGGGGGGGGGGGGGGGGGGGGGGGGGGGGGGGGGGGGGGFGGGGGGGGGGFCGGGGGGGFGGGGGGGGGGGGGGGGGGGGGGGGGGGGGGGGGGGGGGGGGGGGGGGGGEGGGGGGGGGDGGGGGGGGGGGGGGGGGGGGGGGGGGGGGGGGGGGGGGGGGGGGGGGGGGGGGGGGGGGGGGGGGGGGGGGGGGGGGGGGGGGGGGGGG
@EGRNA5_185
TGGGGAATATTGCGCAATGGGGGAAACCCTGACGCAGCAACGCCGCGTGGGTGATGAAGGTCTTCGGATTGTAAAGCCCTGTTTTCTGGGACGATAATGACGGTACCAGAGGAGGAAGCCACGGCTAACTACGTGCCAGCAGCCGCGGTAATACGTAGGTGGCGAGCGTTGTCCGGATTTACTGGGCGTAAAGGGTGCGTAGGTGGACGCTTAAGTCAGATGTGAAATACCCGAGCTTAACTTGGGAGTTGCATTTGAAACTGGGCGTCTAGAGTACAGGAGAGGAAAGCGGAATTCCTAGTGTAGCGGTGAAATGCGTAGAGATTAGGAAGAACACCAGTAGCGAAGGCGGCTTTCTGGACTGTAACTGACACTGAGGCACGAAAGCGTGGGGAGCAAACAGG
+
GGGGGGGGDGGGGGGGGGGGGGGGGGGGGGGGGGGGDGGGGGGGGGGGGGGCFGGGGGGGGGGGGGGGGGGGGGGGGGGGGGEFGGGGGGGGGGGGGGGGGGGGGGGGGGGGGGGGGGGGFGGGGGGGGCFGGFGGGGGGGGGGGGGGCECFGGGFFFGFGGGGGGGGGGGGGGGGGGFFFGGFGGGGGFGGGGFGGGGGGGGGGGGGGGFDGGGFGGGGGGGGGFGGGDGGGGFFFGFFFFFFFGGGGGFFGFGGGGFFFGEGGGGGGGGGFGGFGFFFAGGGGGGDGGGGGGFCGGGGGGGGDGGGGGGGEFDGGGGGGGGGGGGGGGGGGGGGGGGGGGGGGGGGGGGGGGGGGGGGGGGGGGGGGGGGGGGGFGGGGEGECCGGGGGGGGGGGGGGGGGG
@EGRNA5_186
TGGGGAATATTGCGCAATGGGGGAAACCCTGACGCAGCAACGCCGCGTGAGTGATGAAGGTTTTCGGATCGTAAAACTCTGTCTTTGGGGACGATAATGACGGTACCCAAGGAGGAAGCCACGGCTAACTACGAGCCAGCAGCCGCGGTAATACGTAGGTGGCAAGCGTTGTCCGGATTTACTGGGCGTAAAGAGTATGTAGGTGGGCATTTAAGTCAGATGTGAAATTCCCGGGCTTAACCTGGGAGCTGCATTTGATACTGGGTGCCTAGAGTGCAGGGGAGGAAAGTGGAATTCCTAGTGTGGCGGTGAAATGCGTAGAGATTAGGAAGAACACCAGTGGCGAAGGCGGCTTTCTGGACTGTAACTGACGCTGAGGCACGAAAGCGTGGGGAGCAAACAGG
+
FGGGGCFG<CEEFGE@FFGGGGGG@FFFGGGDFFFEE7AEGECGGCFCGGGFF<,CA9<<FGGCCFEDD:=AF<FGGG<FGEGGGGG@EGDGGGGDCDFC<CEECEA<FECGF,<:FF7B:FCC*<:FF>F<C*14:C,=:CBFCFC8:CEG9:#>BGG:<CFF##GE:,:CE+88*9;@4<AFFFCF8;;8C#A@#;;CF:+AA4:+AGGBFGG=FB:FCFFCB>9#C>EF3#D@5E@7FD9>D<0@>F@@FFFF@#F@,8CDGFFCAFD8GF?=+DC@,@FAF9FGF@>9D,8,,5,6+A+@+++F5<FBFG@:<DFEAE<FEEGFAGF?:FDF<<D:?7CGGGEGEEEC,8DAFC,,EFF99GFCC,,F@FE<<C7GFF<C7F@CC?GDF@CC,,CGFFEC
@EGRNA5_187
TGGGGAATATTGCGCAATGGGGGAAACCCTGACGCAGCAACGCCGCGTGAGTGATGAAGGTTTTCGGATCGTAAAACTCTGTCATTAGGGACGATAATGACGGTACCTAATGAGGAAGCCACGGCTAACTACGTGCCAGCAGCCGCGGTAATACGTAGGTGGCAAGCGTTGTCCGGATTTACTGGGCGTAAAGAGTATGTAGGTGGGCATTTAAGTCAGATGTGAAATACCCGAGCTCAACTTGGGTGCTGCATTTCAAACTGGGCATCTAGAGTGCAGGAGAGGAAAGCGGAATTCCTAGTGTAGCGGTGAAATGCGTAGAGATTAGGAAGAACACCAGTGGCGAAGGCGGCTTTCTGGACTGTAACTGACGCTGAGGCACGAAAGCGTGGGTAGCAAACAGG
+
GGGGGGGGGGGGGGGGGGGGGGGGGGGGGGGGGGGGGGGGGGGGGGGGGGGGGGGGGGGGGGGGGGGGGGGGGGGGGGGGGGGGGGGGGGGGGGGGGGGGGGGGGGGGGGGGGGGGGGGGGGGGGGGGGGGGGGGGGGGGGGGGGGGGEGGGGGGGGFGGGGGGGGFFGGGFGGGGGGGGGGGGGGGGGGGGGGGGGGGGGGGGGGGGGFGGGGGGGGGGGGGGGGGGGGGGFGGGGGGGGFGFFGGGGGGGGGGGGGGGGGGGGFGFGGGGGGGGGGGGGGGGGGGGGGGGGGGGGGGGGGGGGGGGGGGGGGGGGGGGGGGGGGGGGGGGGGGGGGGGGGGGGGGGGGGGGGGGGGGGGGGGGGGGGGGGGGGGGGGGGGGGGGGGGGGGGGGGGGGGGGGG
@EGRNA5_188
TGGGGAATATTGCGCAATGGGGGAAACCCTGACGCAGCAACGCCGCGTGAGTGATGAAGGCCTTAGGGTTGTAAAGCTCTGTTATCTGGGACGATAATGACGGTACCAGAGGAGGAAGCCACGGCTAACTACGTGCCAGCAGCCGCGGTAATACGTAGGTGGCGAGCGTTGTCCGGATTTACTGGGCGTAAAGAGTGCGTAGGCGGATGTTTAAGTGAGATGTGAAATACCCGAGCTCAACTTGGGTGCTGCATTTCAAACTGGGCATCTAGAGTGCAGGAGAGGAAAGCGGAATTCCTAGTGTAGCGGTGAAATGCGTAGAGATTAGGAAGAACACCAGTGGCGAAGGCGGCTTTCTGGACTGTAACTGACGCTGAGGCACGAAAGCGTGGGGAGCAAACAGG
+
GGGGGGGGGGGGGGGGGGGGGGGGGGGGGGGGGGGGGGGGGGGGGGGGGGGGGFFGGGGGGGGGGGGGGGGGGGGGGGGGGGGGGGGGGGGGGGGGGGGGGGGGGGGGGGGGGGGGGGGGGGGGGGGGGGGGGGGGGGGGGGGGGGGGGGGGGGGGGGGGGGGGGGGGGGGGGGGGGGGGGGGGGGGGFGFGGGGGGGGGGGGGGGGGGGGGGGGGGGGGGGGGGGGGGGGGGGGGGGGGGGGGGGGGGGGFGGGGGGGGGGGGGGGGGGGGGGGGGGGGGGGGGGGGGGGGGGGGGGGGGGGGGGGGGGGGGGGGGGGGGGGGGGGGGGGGGGGGGGGGGGGGGGGGGGGGGGGGGGGGGGGGGGGGGGGGGGGGGGFGGGGGGGGGGGGGGGGGGGGGGGGG
@EGRNA5_189
TGGGGAATATTGCGCAATGGGGGAAACCCTGACGCAGCAACGCCGCGTGAGTGATGAAGGCCTTAGGGTTGTAAAGCTCTGTTATCTGGGACGATAATGACGGTACCAGAGGAGGAAGCCACGGCTAACTACGTGCCAGCAGCCGCGGTAATACGTAGGTGGCGAGCGTTGTCCGGATTTACTGGGCGTAAAGAGTGCGTAGGCGGATGTTTAAGTGAGATGTGAAATACCCGAGCTCAACTTGGGTGCTGCATTTCAAACTGGGCATCTAGAGTGCAGGAGAGGAAAGCGGAATTCCTAGTGTAGCGGTGAAATGCGTAGAGATTAGGAAGAACACCAGTGGCGAAGGCGGCTTTCTGGACTGTAACTGACGCTGAGGCACGAAAGCGTGGGGAGCAAACAGG
+
GGGGGGGGGGGGGGGGGGGGGGGGGGGGGGGGGGGGGGGGGGGGGGGGGGGFGGGGGGGGGGGGGGGGGGGGGGGGGGGGGGGGGGGGGGGGGGGGGGGGGGGGGGGGGGGGGGGGGGGGGGGGDGGGGGGGGGGGGGGGGGGGGGGGGGGGGGGGGGGGGGGGGGGGFFFGGGGGGGGGGGGGGGGGGGFGGGGGFFGGGGGGGGGGGGGGGGGGFGGGGGGGGGGGGGGGGFGGGGGGGGGGGGGGGGGGGGGGGGGGGGGGGGGGGGGGGGGGGGGGGGGGGGGGGGGGGGGGGGGGGGGGGGGGGGGGGGGGGGGGGGGGGGGGGGGGGGGGGGGGGGGGGGGGGGGGGGGGGGGGGGGGGGGGGGGGGGGGGGGGGGGGGGGGGGGGGGGGGGGGGGGG
@EGRNA5_190
TGGGGAATATTGCGCAATGGGGGAAACCCTGACGCAGCAACGCCGCGTGGGTGATGAAGGTCTTCGGATTGTAAAGCCCTGTTTTCTGGGACGATAATGACGGTACCAGAGGAGGAAGCCACGGCTAACTACGTGCCAGCAGCCGCGGTAATACGTAGGTGGCGAGCGTTGTCCGGATTTACTGGGCGTAAAGGGTGCGTAGGCGGATGTTTAAGTGGGATGTGAAATCCCCGGGCTTAACCTGGGGGCTGCATTCCAAACTGGATATCTAGAGTGCAGGAGAGGAAAGCGGAATTCCTAGTGTAGCGGTGAAATGCGTAGAGATTAGGAAGAACACCAGTGGCGAAGGCGACTTTCTGGACTGTAACTGACACTGAGATACGAAAGCGTGGGTAGCAAACAGG
+
GGGGGFGGGGGGGGGGGGGGGGGGGGGGGGGGGGGGGGGGGGGGGGGGGGGGGFGGGGGGGGGGGGGGGGGGGGGGGGGGGGGGGGGGGGGGGGGGGGGGGGGGGGGGGGGGGGGGGGGGGGGGGGGGGGGGGGGGGGGGGGGGGGGGEGGGGGGGGGGGGGGGGGGGGGGGGGFEGFFGGGGGGGGGEGGGGGGGGGGGGGGGGGGGGGGFFGGGGGGFGGGGGGGGFGGGGGGGGGGFGGGGGGGGGGGGGGGGGGGGGGGGGGGGGGGGGGGGGGGGGGGGGGGGGGGGGGGGGGGGGGGGGGGGGGGGGGGGGGGFGGGGGGGGGGGGGGGGGGGGGGGGGGGGGGGGGGGGGGGGGGGGGGGGGGGGGGGGGGFGGGGGGGGGGGGGGGGGGGGGGGGG
@EGRNA5_191
TGGGGAATATTGCGCAATGGGGGAAACCCTGACGCAGCAACGCCGCGTGAGTGATGAAGGTTTTCGGATCGTAAAACTCTGTCATTAGGGACGATAATGACGGTACCTAATGAGGAAGCCACGGCTAACTACGTGCCAGCAGCCGCGGTAATACGTAGGTGGCAAGCGTTGTCCGGATTTACTGGGCGTAAAGGGTGCGTAGGCGGATGCTTAAGTCAGATGTGAAATACCCGAGCTTAACTTGGGAGTTGCATTTGAAACTGGGCGTCTAGAGTACAGGAGAGGAAAGCGGAATTCCTAGTGTAGCGGTGAAATGCGTAGAGATTAGGAAGAACACCAGTGGCGAAGGCGGCTTTCTGGACTGTAACTGACGCTGAGGCACGAAAGCGTGGGTAGCAAACAGG
+
FGGGGGGGGGGGGGGGGGGGGGGGGGGGGGGGGGGGGGFGGGGGGGGGGGGGGGGGGGGGGAFGFGGGGGGGGFGGFGGGGGGGFGGGGGGGGGGGGGGD,CEGFGGCGCFGGGGGGGGGGGGGGGGGGGGGGFFGGGGGGGGGGGGDGBEFFGGBFFGGFGFGGGGDEEGECCGGGDEFEFGGGGGGEFGCGGCGGDCECGFFGGCGFFFFGGGGGGGGFCGGCGACFGGGE#GCGGGFFFFFGGGGGGGGGGGFGCGGGGGGDGGCFGFGGGGFGGGGGGGGGFEGECFGFGGGCFE9GGGGGGGGGGGGGGGGGGGGGGGGFFFGFGGGGGGGGGGGGEGGGGGGGGGGFGFGGGGGAGFFFDGGGGGGGGGGGFC<FGGGGGGFGGGGGAGGGGGGGGGG
@EGRNA5_192
TGGGGAATATTGCACAATGGAGGAAACTCTGATGCAGCGACGCCGCGTGAACGATGAAGGCTTTCGGGTCGTAAAGTTCTGTCCTAAGGGACGATAATGACGGTACCTTAGGAGGAAGCCCCGGCTAACTACGTGCCAGCAGCCGCGGTAATACGTAGGGGGCAAGCGTTGTCCGGATTTATTGGGCGTAAAGGGTGCGTAGGCGGCCTTTTAAGTCAGATGTGAAAGATCACGGCTCAACCGTGGTAAGCATTTGAAACTGAAAGGCTTGAGTTAAGGAGAGGAAAGTGGAATTCCTAGTGTAGCGGTGAAATGCGTAGATATTAGGAGGAATACCAGTGGCGAAGGCGACTTTCTGGACTTATACTGACGCTGAGGCACGAAAGCGTGGGGAGCGAACAGG
+
EGGGE@FFGGGGGGGGGGGGFCFGGFGGGGGGGGGGGGGGGGGGGGGGGGGGGGGGGGGGGGGGGGGGGGGGGGGFFFGFGGGGGGGGGGGGEFGGGGGGGGGGGGGGCGGGGGGGGGGDGGGGGGGGGGGGGGGGGGGGGGGGGGGGGGGGGGGFGGGGGGGGGGGGGCEGGGGGGEGGGGGGGGGGGGDFGGGFEGGGGGGGGGGEEGGGGGGGGGGGGGGFGGGGGGGG:FFFFGFFFGGGGEDGGGGGGGGFDFFEF?>FAFGGFCGGGGGDGGGFFGGDFACCEGGGEAFGGFCGFECBFCGGEFA?DCGDAGEDGGFFAGGFAEFGGGGGGGGGEGGGECGGGDGGFGGGGGGFFF<FGFGEGGGGGGGGFEGFEFGGGGGGGGGFE@EGEGFGGGF
@EGRNA5_193
TGGGGAATATTGCGCAATGGGGGAAACCCTGACGCAGCAACGCCGCGTGGGTGATGAAGGTTTTCGGATCGTAAAACCCTGTTTTCTGGGACGATAATGACGGTACCAGATGAGGAAGCCACGGCTAACTACGTGCCAGCAGCCGCGGTAATACGTAGGTGGCAAGCGTTGTCCGGATTTACTGGGCGTAAAGGGTGCGTAGGCGGATGCTTAAGTGAGATGTGAAATACCTAGGCTTAACTTAGGGGCTGCATTTCAAACTGGGCATCTAGAGTACAGGAGAGGGAAACGGAATTCCTAGTGTAGCGGTGAAATGCGTAGAGATTAGGAAGAACACCAGTGGCGAAGGCGGTTTCCTGGACTGTAACTGACGCTGAGGCACGAAAGCGTGGGTAGCAAACAGG
+
GGGGGGGGGGGGGGGGGGGGGGGGGGGGGGGGGGGGGGGGGGGGGGGGGGG:FGGGGGGGGGGGGGDFEEEFGGGGGGEFGGGGGGFGGGGAFECGGCCFFGGCFGGFFF9>9FFGFEGFFCGCFFFFG@9CC<CFFEGGGEGFGGGGDFFDCEGFFFFDCFFFGGFEGFFFGGGGFGGGGGFFGGFFFFGGGGGDCFFFGFFFGGGGFGGFFFGFFFFFFGGGGGFGGGGGGGGFFFGGGFGGGGGGGGGGGGGGGGGGGGGFFFGGGGGGGGGGGGGGGGGGGGGGGGGGGGGGGGGGGGGGGGGGGGGGGGGGGGGGGGGGGGGGGGGGGGGFGGGGGGGGGGGGGGGGFGGGGGGGGGGGGGGGGGGGGGGGGGGGGGGGGGGGGGGGGGGGGGGGGGGG
@EGRNA5_194
TGGGGAATATTGCGCAATGGGGGAAACCCTGACGCAGCAACGCCGCGTGAGCGATGAAGGTCTTCGGATCGTAAAGCTCTGTCTTATGGGACGATAATGACGGTACCTTAGGAGGAAGCCCCGGCTAACTACGTGCCAGCAGCCGCGGTAATACGTAGGGGGCAAGCGTTGTCCGGATTTACTGGGCGTAAAGGGTGCGTAGGCGGATGTTTAAGTCAGATGTGAAATACCCGAGCTTAACTTGGGAGTTGCATTTGATACTGGGTGTCTAGAGTGCAGGAGAGGAAAGTGGAATTCCTAGTGTAGCGGTGAAATGCGTAGAGATTAGGAAGAACACCAGTGGCGAAGGCGACTTTCTGGACTGTAACTGACACTGAGATACGAAAGCGTGGGTAGCAAACAGG
+
FFFFGCGG?FGGGDD:FCGFFGFE@FFGGGD<EFGDGGFFFCCCGGGGG7FFCCGFGGC8E<EFEFGD@FGGGCDGGGGGCFFFFFFCFCDEGDGECCFG=E@FCF=FF=FGGG7<FCFGG:1><CFFGB;CG:=7C9<<;CBFE@4AB2BF@CCG@FFG>E88@G<?C#@D::EC>E>C9<@DFGEFCF?BABA@CFD#=FFBACC20<CGC<=:AFAFGD>CFGGGGGGGGFGFEGF#F@GFGGGGGGGFAGEFEFGGGGEEEEGCGEAFGGFCDEDD4@49GFGGGEFGGGF?FFE9GFF@:C@FCEE,BF:7F?<EFGGGGGGGGGFBF?<FFGEC?F7CFF@,GCFC,FDFFFCCC<GFGGFFCEGGGFFFFGGFCCF,CB8886GGGGGFGECDGFFF
@EGRNA5_195
TGGGGAATATTGCACAATGGGCGAAAGCCTGATGCAGCAACGCCGCGTGAACGATGAAGGTCTTCGGATCGTAAAACTCTGTTATTTGGGACGATAATGACGGTACCAAATGAGGAAGCCACGGCTAACTACGTGCCAGCAGCCGCGGTAATACGTAGGTGGCAAACGTTGTCCGGATTTACTGGGCGTAAAGGGTGCGTAGGTGGATGCTTAAGTCAGATGTGAAATACCCGAGCTTAACTTGGGAGTTGCATTTGAAACTGGGCGTCTAGAGTACAGGAGAGGGAAACGGAATTCCTAGTGTAGCGGTGAAATGCGTAGAGATTAGGAAGAACACCAGTGGCGAAGGCGGTTTCCTGGACTGTAACTGACGCTGAGGCACGAAAGCGTGGGTAGCAAACAGG
+
GGGGGGGGGGGGGGGGGGGGGGGGGGGGGGGGGGGGGGGGGGGGGGGGGGGGGGGGGGGGGGGGGGGGGGGGGGGGGGGGGGGGGGGGGGGGGGGGGGGGGGGGGGGGGGGGGGGGGGGGGGGGGGGGGGGGGGGGGGGGGGGGGGGGGGGGGGGGGGGGGGGGGGGGGGFGCGGGGGGGGGGGGGGGGGGGGGGGGGGGGGGFGGGGGGGGGGGGGGGFFGGGGGGGGGGGF>GGGGGGGGGGGGGGGGGGGGGGGGGGGGGGGGGGGGGGGGGGGGGGGGGGGGGGGGGGGGGGGGGGGGGGGGGGGGGGGGGGGGGGGGGGGGGGGGGGGGGGGGGGGGGGGGGGGGGGGGGGGGGGGGGGGGGGGGGGGGGGGGGGGGGGGGGGGGGGGGGGGGGGGGGG
@EGRNA5_196
TGGGGAATATTGCACAATGGGCGAAAGCCTGATGCAGCAACGCCGCGTGAACGATGAAGGTCTTCGGATCGTAAAGTTCTGTCGCAGGGGAAGATAATGACGGTACCCTGTGAGGAAGCACCGGCTAACTACGTGCCAGCAGCCGCGGTAATACGTAGGGTGCTAGCGTTATCCGGATTTACTGGGCGTAAAGGGTGCGTAGGAGGTCTTTCAAGTCGGTGGTTAAAGGCTACGGCTCAACCGTATTAAGCCGCCGAAACTGGAAGACTTGAGTGCAGGAGAGGAAAGTGGAATTCTCAGTGTAGCGGTGAAATGCGTAGAGATTAGGAAGAACACCAGTGGCGAAGGCGACTTTCTGGACTGTAACTGACACTGAGATACGAAAGCGTGGGTAGCAAACAGG
+
GGGGGGGGGGGFGGGGGGGGGGGGGGGGGGGGGGGGGGGGGGGGGGGGGGGGGGGGGGGGGGGGGGGGGGGGGGGGGGGGGGGGGGGGGGGGGFGGGGGGGGGGGGGGGGGGGGGGGGGFGGGGGGGGGGGGGGCGGFFFFEGGGGGGGGGGGGGGGGGGGGGGGGGGGGGGGGGGFGGGGGGGGGGGGGGGGGGGGGGGFGGGGGGFGGGGFGGGGGGGGGGGGGGGGGGGDGGGGGGGGGFBFFGGGGGGGFGGGGGGGGGGGGGGGGGGGGGGGGGGGGGGGGGGGGGGGGGGGGGGGGGGGEGGGGGGEGGGGGGGGGGGGGGGGGGGGGGGGGEGGGGGGGGGGGGGGGGGGGGGGGGGGGGGGGGGGGGFGGGGGGGGGGGGGGGGGGGGGGGGGGG
@EGRNA5_197
TGGGGAATATTGCGCAATGGGGGAAACCCTGACGCAGCAACGCCGCGTGAGTGATGAAGGTTTTCGGATCGTAAAACTCTGTCATTAGGGACGATAATGACGGTACCTAATGAGGAAGCCACGGCTAACTACGTGCCAGCAGCCGCGGTAATACGTAGGGGGCAAGCGTTGTCCGGATTTATTGGGCGTAAAGGGTGCGTAGGCGGCCTTTTAAGTCAGATGTGAAAGATCACGGCTCAACTGTGGTAAGCATTTGAAACTGAAAGGCTTGAGTTAAGGAGAGGAAAGTGGAATTCCTAGTGTAGCGGTGAAATGCGTAGATATTAGGAGGAATACCGGTGGCGAAGGCGACTTTCTGGACTTATACTGACGCTGAGGCACGAAAGCGTGGGGAGCGAACAGG
+
CCFGGEEEFFGFGGGGGGGGGGGGGGGGGGGGGGGGGGGGGGGGGGGGGEGAFGGGGFGGFEGGGGGEDFGEGGGGGGGGGGDA@AFFCGGGGG7BFBDGFGGGFGFCFFGGCC?BFFGGGGDGGFGG?;FEECCDCFFFFF>=CCCFBFA<BBF?9>FGGGGGGGGG;98;>CFE?FFFFFFFGFFGGFEGFGE;FFDFFEGBFGGFFFFFFGFFCFDDGGGGGGGGFGGGGGGG#GGGGGGGGGFGFFGCFGGF=FFFDF<#FGFCGGGFGGGGGFGCCGGGGFGFF>GGGEDGFEFGGDGGEFCFC59GGGGGFGGGGGFEGGGGGGGEF:CGGGGEGFDB=GGGCGGGGGGGGGGGFGGGFFGGGGF<DFFCGECGFCFGFEEGGGGGGGGGGGGFAGG
@EGRNA5_198
TGGGGAATATTGCACAATGGAGGAAACTCTGATGCAGCGACGCCGCGTGAGCGATGAAGGTCTTCGGATCGTAAAGCTCTGTCCTAAGGGAAGATAGTGACGGTACCTTAGGAGGAAGCCCCGGCTAACTACGTGCCAGCAGCCGCGGTAACACGTAGGGGGCGAGCGTTGTCCGGAATTACTGGGTGTAAAGGGTGCGTAGGCGGCCTTGCAAGTCAGATGTGAAAGATCACGGCTTAACTGTGGTAAGCATTTGAAACTGTAAGGCTTGAGTGCAGGAGAGGAGAGTGGAATTCCTAGTGTAGCGGTGAAATGCGTAGATATTAGGAGGAATAGCAGTGGCGAAGGCGACTTTCTGGACTTATACTGACGCTGAGGCACGAAAGCGTGGGGAGCGAACAGG
+
FAFGGGEGGGGGGFGGGGGDGGGGGGGGFGGGGFGGGGGGGGGGCCGGGGGFGB?FGGGF=FGGGGDG?FEGGEDFGFGEGGGGGGFFFE<BFDFGGFGGGGGGGGGGCFGGGGGGFCCGCGGGGGGGGFGGD:FGGGGGGFFGGGGGGGGGGGGCGFGGEGGG5CEG8:>A>FEEGGCGGGGGGCFEGGCFFGCCEDGECEEGGGGFGGFFGGGFFFFFGGDDDGGGGE>CGGEDAFCEEFGFFGGGGGFFGGFFAFFD9GFDGGGGFGGFGGGGED37,E=88CEE9FFCGGGFF?9EGGEGGGGGEEEGEFCA?E<AGGGGFF=GEFFFEFC,CGF@7GGFDEGGGFGF<E<FCEFFFFEFAF@CFFGGGGFGFF@FCDEEGGGGF@FF<7EEDECFEC9
@EGRNA5_199
TGGGGAATATTGCACAATGGAGGAAACTCTGATGCAGCGACGCCGCGTGAACGATGAAGGCTTTCGGGTCGTAAAGTTCTGTCCTAAGGGACGATAATGACGGTACCTTAGGAGGAAGCCCCGGCTAACTACGTGCCAGCAGCCGCGGTAATACGTAGGGGGCAAGCGTTGTCCGGATTTATTGGGCGTAAAGGGTGCGTAGGCGGCCTTTTAAGTCAGATGTGAAAGATCACGGCTCAACCGTGGTAAGCATTTGAAACTGAAAGGCTTGAGTTAAGGAGAGGAAAGTGGAATTCCTAGTGTAGCGGTGAAATGCGTAGATATTAGGAGGAATACCAGTGGCGAAGGCGACTTTCTGGACTTATACTGACGCTGAGGCACGAAAGCGTGGGGAGCGAACAGG
+
FGGGGGGGGGGGGGGGGGGGGGGGGGGGGGGGGGGGGGGGGGGGGGGGGGGGGGGGGGGGGGGGGGGGGGGGGFDFGGGGGGGGGGGGGGGGGGGGGGGGGGGGGGGGGGGGGGGGGGGGGGGGGGGGGGGGGGGGGGGGGGGGGGGGGGGGGGGGGGGGGGGGGGGGGGGGGGGGGGGGGGGGGGGGGGFGGFGGGGGGGGGGGGGGGGFGGGFGGGGGGGGGGGGGGGGGGGGGGGGGGGGFFGGGGGGGGGGGGGGGGGGGGGGGFGGGGGGGGGGGGGGGGGGGGGGF@AGGGEGGGGGGGGGGGGGGEDGGGGGGGGGGGGGGGGGGGDGGGGGGGGGGGGGGGGGGGGGGGGGGGGFGGGGGGGGGGGGGGGGGGGGGGGGGGGGGGGGGGGGGGGG
@EGRNA5_200
TGGGGAATATTGCACAATGGGCGAAAGCCTGATGCAGCAACGCCGCGTGAACGATGAAGGTCTTCGGATCGTAAAGTTCTGTCGCAGGGGAAGATAATGACGGTACCCTGTGAGGAAGCACCGGCTAACTACGTGCCAGCAGCCGCGGTAATACGTAGGGTGCTAGCGTTATCCGGATTTACTGGGCGTAAAGGGTGCGTAGGTGGTCTTTCAAGTCGGTGGTTAAAGGCTACGGCTCAACCGTATTAAGCCGCCGAAACTGGAAGACTTGAGTGCAGGAGAGGAAAGTGGAATTCTCAGTGTAGCGGTGAAATGCGTAGATATTGAGAAGAACACCAGTAGCGAAGGCGGCTTTCTGGACTGTAACTGACACTGAGGCACGAAAGCGTGGGTAGCAAACAGG
+
GGGGGGGGGGGFFFGGFGGGGGGGGEGGGGGGDGFCAFEGGGGGGGGGDGFGGGGGGGGFGGGAGGGGGGGGFFGEFF9EFGGGGGGGGGEDGFGFGGGGGGGGGGGGFGCFGGGGCDGGGGGGGGGGGGGGGGG>E,>C@FGGGFGGGGGGFEGGGGGGGEGG?FBCEGGGGGGGG8EE99FFFGFEGCEFFGGGEECCCEEGGFFBCEF=>GFDFDFGFGDGGGGGGGGGFDFGGEEGGGGGGEGGGEFC@8EGGDEFGGGFDDFFE>=D@8?DDB8AGGGGEB@8,,GGGGGGGGGGGEC@EFDGEGFGC7@CFGGGGGGEFE,FFFGDGFFGFDGGDGGFF@GGGGGGGFGGFFGGGGGGGGGGFGFFGGGGGGGGGGGGGGGGGGGGGGGGGGFFGF9
@EGRNA5_201
TGGGGAATATTGCACAATGGAGGAAACTCTGATGCAGCAACGCCGCGTGAGTGATGAAGGTCTTCGGATTGTAAAGCTCTGTTTTCTGGGACGATAATGACGGTACCAGAGGAGGAAGCCACGGCTAACTACGTGCCAGCAGCCGCGGTAATACGTAGGTGGCGAGCGTTGTCCGGATTTACTGGGCGTAAAGGGTGCGTAGGTGGTCTTTCAAGTCGGTGGTTAAAGGCTACGGCTCAACCGTATTAAGCCGCCGAAACTGGAAGACTTGAGTGCAGGAGAGGAAAGTGGAATTCCTAGTGTAGCGGTGAAATGCGTAGATATTAGGAGGAATACCAGTGGCGAAGGCGACTTTCTGGACTTATACTGACGCTGAGGCACGAAAGCGTGGGGAGCGAACAGG
+
FGGGGGGGFGGFGGGGGGGGGGGGCGGGGGGGGGGGGGGGGGGGGGGGGGGGGGGGGGFGGGGGGGGGEGGGGGGGGGGGGGGGGGGGGGGGGGGGGGGGGGGGGGGGGGGGGGGGGGGGGGGGGGGGGGGGGFFGGGGGGFGGGGGGEGDGGGGGGGGGGGGGGGGGGGGGGGGGEEGGGGGGGEGGEFEGFGGGGGGCEGGFGGEFFFCFGGGGGGGGGGGGGGGGGGGGGGGGFGGGGGGFGFGGGGGGGGGGGGGGGGGGFGGGGGGGGGGGGGGGGFCGGGGGGGGGGDCGGGGGFGGGGGGGGGGGFDGGGGGGGGGGGGGGGGGGGFGGGGGGGGGGGGDGGGGGGGGGGGGGGGGGGFGGGGGGGFFEGGGGGGGGGGGGGGGGGGGGGGGGGGG
@EGRNA5_202
TGGGGAATATTGCGCAATGGGGGAAACCCTGACGCAGCAACGCCGCGTGAGCGATGAAGGTCTTCGGATCGTAAAGCTCTGTCTTATGGGACGATAATGACGGTACCATAGGAGGAAGCCACGGCTAACTACGTGCCAGCAGCCGCGGTAATACGTAGGTGGCGAGCGTTGTCCGGAATTACTGGGCGTAAAGGGTGCGTAGGCGGATATTTAAGTCAGATGTGAAATTCCCGGGCTTAACTTGGGAGCTGCATTTGATACTGGGTGTCTAGAGTGCAGGAGAGGAAAGCGGAATTCCTAGTGTAGCGGTGAAATGCGTAGAGATTAGGAAGAACACCAGTGGCGAAGGCGGCTCTCTGGACTGCAACTGACGCTGAGGCACGAAAGCGTGGGGAGCAAACAGG
+
GGGGGGGGGGGGGGGGGGGGGGGGGGGGGGGGGGGGGGGGGGGGGGGGGGGGGGGGGGGGGGGGGGGGGGGGGGGGGGGGGGGGGGGGGGGGGGGGGGGGGGGGGGGGGGGGGGGGGGGGGGGGGGGGGGGGGGGGGGGGGGGGGGGGGGGGGFGFGGGGGFGGGGGGFGGGGGGGGGGGGGGGGGGGGGGGGGGGGGGFGGGGGGGGGGGFFGGFFGGGGGGGGGGGGGGGGGGGGFGFGGGGGGFGGGGGGGGGGGGGGGGGGGGGGGGGGGGGGGGGGGGGFCEDGGGGGGGGGGGFGGGGGGGGGGGGGGGGGGGGGFGGGGGGGGFGGGGGGGGGGGGGGGEGGGGGGGGGGGGGFGGGGGGGGGGGGGGGGGGGGGGGGGGGGGGGGGGGGGGGGGGG
@EGRNA5_203
TGGGGAATATTGCGCAATGGGGGAAACTCTGATGCAGCGACGCCGCGTGAACGATGAAGGCTTTCGGGTCGTAAAGTTCTGTCCTAAGGGACGATAATGACGGTACCTTAGGAGGAAGCCCCGGCTAACTACGTGCCAGCAGCCGCGGTAATACGTAGGGGGCAAGCGTTGTCCGGATTTATTGGGCGTAAAGGGTGCGTAGGCGGCCTTTTAAGTCAGATGTGAAAGATCACGGCTCAACCGTGGTAAGCATTTGAAACTGAAAGGCTTGAGTTAAGGAGAGGAAAGTGGAATTCCTAGTGTGGCGGTGAAATGCGTAGATATTAGGAGGAATACCAGTGGCGAAGGCGACTTTCTGGACTTATACTGACGCTGAGGCACGAAAGCGTGGGGAGCGAACAGG
+
GGGGGGGGGGGGGGGGGGGGGGGGGGGGGGGGGGGGGGGGGGGGGGGGGGGGGGGGGGGGGGGGGGGGGGGGFGGGGGGGGGGGGGGGGGGGGGGGGGGGGGGFGGGGGGGGGGGGGGGGGGGGGGGGGGGGGGGGGGGGGGGGGGGGGGGGGGGBFGGGGGGGGGGGGGGGGGGGGE@@CFFGGGGGGGGGGGGGDGGGFFGGGGGGGGFFFGGFGGGGGGGGGGGGGGGGGGGGFGGGEGGGGGGGGGGGGGGGGGGGGGGGGGGGGGGGGGGGGGGGGGGGCFFGGGGGGGGGGGGGGGF7GGGGGGGGGGGGGGGGGGGGGGGGGGGGFDGGGGGGGGGGGGGGGGGGGGFGGGGGGGGGGGGGGGGGGGGGGGGGGGGGFGGGGGGGGGGGGGGGGGG
@EGRNA5_204
TGGGGAATATTGCACAATGGGCGAAAGCCTGATGCAGCAACGCCGCGTGAACGATGAAGGTCTTCGGATCGTAAAGTTCTGTCGCAGGGGAAGATAATGACGGTACCCTGTGAGGAAGCACCGGCTAACTACGTGCCAGCAGCCGCGGTAATACGTAGGGTGCTAGCGTTATCCGGATTTACTGGGCGTAAAGGGTGCGTAGGTGGTCTTTCAAGTCGGTGGTTAAAGGCTACGGCTCAACCGTATTAAGCCGCCGAAACTGGAAGACTTGAGTGCAGGAGAGGAAAGTGGAATTCTCAGTGTAGCGGTGAAATGCGTAGATATTGAGAAGAACACCAGTAGCGAAGGCGGCTTTCTGGACTGTAACTGACGCTGAGGCACGAAAGCGTGGGGAGCAAACAGG
+
GGGGGGGGGGGGGGGGGFGGGGGGGGGGGGGCFFGGGGGGGGGGGGGGGGGGGGGGGGGGGGGGGGGGGGGGGGGGGGGGGGGGG7FCDEGGGGGGGGGGGGGGGGGGGGGGGABFGFGGGGGGGGGGGGCF<FFFGGGGGFGGGGGCGGEFGGFGGFGGGGGGGGGGGGGGGGGGGGFG>FFGGGGGGGGGFGGGGGGGGGFCFGGF#GGGGGGGGGGGGGFGG?DCFDGGGGGGGGGGGGGGGGFGGCFFFGGFGEGGFGFFGGFFCGGGFCGGGGGGGGGGGGGGGFCGGGGGGGGGGGGGGGGGGGGGGGGFGDGGGDFFGGFGFGGGFGGGGGGGGGGDFCGDGGGGGGGGGGGGFGGGGGGGGGGGGGGFGF@GDGFFB8886GGGGGFFFGGGGGG
@EGRNA5_205
TGGGGGATATTGCACAATGGAGGAAACTCTGATGCAGCGACGCCGCGTGAGGGAAGACGGTTTTCGGATTGTAAACCTCTGTCTTCAGGGAAGAAACAAATGACGGTACCTGAAGAGGAAGCCCCGGCTAACTACGTGCCAGCAGCCGCGGTAATACGTAGGGGGCAAGCGTTGTCCGGATTTATTGGGCGTAAAGGGTGCGTAGGCGGCCTTTTAAGTCAGATGTGAAAGATCACGGCTCAACCGTGGTAAGCATTTGAAACTGAAAGGCTTGAGTTAAGGAGAGGAAAGTGGAATTCCTAGTGTAGCGGTGAAATGCGTAGATATTAGGAGGAATACCAGTGGCGAAGGCGACTTTCTGGACTTATACTGACGCTGAGGCACGAAAGCGTGGGGAGCGAACAGG
+
GGGGGGGGGGGGGGGGGGGGGGGGGGGGGGGGGGGGFGEGGGGGGGGGGGGGGGGGGGGGGGGGGGGGGGGGGGGGGGGGGGGGGGGGGGGGGGGGGGGGGGGGGGGGGGGGGFGGGGGGGGCFGGGGGGGGGGGGGGGGGGGGGGGGGGFGGGGGGGGGGGGGGGGGGGGGGGGGGGGFFGGGGFFGFGGGGGGGFGGGGGGGFFGGGGGGGGGFGFFFGGFGGGGGGGGGFGGGGGGGGGGGGGGGGGGGGGGGGFGGGGGGGGGGGGGGGGGGGGGGGGGGGCGFGGGGGGGGGGGGGGGGGGGGGGGGGGGGGGGGGGGGGGGGGGGGGGGGGGGGGGGGGGGGGGGGGGGGGGGGGGGGGGGGGGGGGGGGGGFGGGGGGGGGGGGGGGGGGGGGGGGGGG
@EGRNA5_206
TGGGGAATATTGCGCAATGGGGGAAACCCTGACGCAGCAACGCCGCGTGAGTGATGAAGGCCTTAGGGTTGTAAAGCTCTGTTATCTGGGACGATAATGACGGTACCAGAGGAGGAAGCCACGGCTAACTACGTGCCAGCAGCCGCGGTAATACGTAGGTGGCGAGCGTTGTCCGGATTTACTGGGCGTAAAGAGTGCGTAGGCGGATGTTTAAGTGAGATGTGAAATACCCGAGCTCAACTTGGGTGCTGCATTTCAAACTGGGCATCTAGAGTGCAGGAGAGGAAAGCGGAATTCCTAGTGTAGCGGTGAAATGCGTAGAGATTAGGAAGAACACCAGTGGCGAAGGCGGCTTTCTGGACTGTAACTGACGCTGAGGCACGAAAGCGTGGGGAGCAAACAGG
+
FGGGGGGGGGGGGGGGGGGGGGGGGGGGGGGGGGGGGGGGGGGGGGGGGGGEGGGGGGGGGGGGGGGGGGGGGGGGGGGGGGGGGGGGGGGGGGGGGGGGGGGGGGGGGGGGGGGGGGGGGGGGGGGGGGGGGGGGGGGGGGGGGGGGEGGGGGGCFGGGGGGGGGGGEGGGGGGGGGGGGGFGGGGGGGGGGGGGGGGGGGGGGG=CFGGGGGGGGFGGGGGGGGGGGGGGFFGGGGGGGGGGGGGGGGGGGGGGGGGGGGGGGGGGGGGGGGGGGGGGGGGGGGGGGGGGGGGGGGGGGGGGGGGGGGGGDGGGGGGGGGGGGGGGGGGGGGGGGGGGGGGGGGGGGGGGGGGGGGGGGGGGGGGGGGGGGGGGGGGGGGGGGGGGGGGGGGGGGGGGGGGG
@EGRNA5_207
TGGGGAATATTGCGCAATGGGGGAAACCCTGACGCAGCAACGCCGCGTGAGTGATGAAGGCCTTAGGGTTGTAAAGCTCTGTTATCTGGGACGATAATGACGGTACCAGAGGAGGAAGCCACGGCTAACTACGTGCCAGCAGCCGCGGTAATACGTAGGTGGCGAGCGTTGTCCGGATTTACTGGGCGTAAAGAGTGCGTAGGCGGATGTTTAAGTGGGATGTGAAATCCCCGGGCTTAACCTGGGGGCTGCATTCCAAACTGGATATCTAGAGTGCAGGAGAGGAAAGCGGAATTCCTAGTGTAGCGGTGAAATGCGTAGAGATTAGGAAGAACACCAGTGGCGAAGGCGGCTTTCTGGACTGTAACTGACGCTGAGGCATGAAAGCGTGGGTAGCAAACAGG
+
GGGGGGGGGGGGGGGGGGGGGGGGGGGGGGGGGGGGGGGGGGGGGGGGGGGFGGGFGGGGGGGGGGGGGGGGGGFFGGGGGGGGGGGGGGGGGGGGGGGGGGGGGGGGGGGGGGGDGGGGGGGGGGGGGGGGGGGFGGGGGGGGGGGGGEGGGGGGGGGGGGGGGGGGGGGGEGGGFGGGGFGFGGGGCFFFF?C#7CGGGGFGGGGGGGGFGGCFFFGGGGGGFGGGGGGGGFFGGGGGGGFGGGGGDGFGGFGFGGGGGFGGGGGGGFGGGGGGGGGGGGGGGGGGGGGGGGGGGFGGGGGDGGGGGGGGGGGGGFGGGGGGGGGGGGGGGGGGGGEEGGGGGGGGGGGGFGGGGGGGGGGGCGGGGGGGGGGGGGGGGGGGGGGGGGGGGGGGGGGGGGGG
@EGRNA5_208
TGGGGAATATTGCGCAATGGGGGAAACCCTGACGCAGCAACGCCGCGTGAGTGATGAAGGTTTTCGGATCGTAAAACTCTGTCATTAGGGACGATAATGACGGTACCTAATGAGGAAGCCACGGCTAACTACGTGCCAGCAGCCGCGGTAATACGTAGGTGGCAAGCGTTGTCCGGATTTACTGGGCGTAAAGAGTATGTAGGTGGGCATTTAAGTCAGATGTGAAATTCCCGGGCTTAACCTGGGAGCTGCATTTGATACTGGGTGTCTAGAGTGCAGGAGAGGAAAGTGGAATTCCTAGTGTAGCGGTGAAATGCGTAGAGATTAGGAAGAACACCAGTGGCGAAGGCGACTTTCTGGACTGTAACTGACACTGAGATACGAAAGCGTGGGTAGCAAACAGG
+
GGGGGGGGGGGGGGGGGGGGGGGGGGGGGGGFFGGGGGGFFGGGEEFCGEGDFFFFGFFGGGGGGGCGGCFFGGGGGGGFFFCFGDGGGGGEGGGGGD9FEGGECGGEFFFAEFFGGGGDC>FCDFGCFC>><>,>F?FBBFF>FFGFEGGF?FFFFFEFFFFGEF>EGFFFFBFFFGGFGGFGGGCDCFGFF?FEFFFFFFFFFGGGFGGFFFGFFFFFFGGGGGGGGGGGGGGGGGGGGGFGGGGGGGGGGGGGGEFGGGGGGGGGDGGGFGGGGGGGFGGGGGGGGGGGGGGGGGGGGGGGGGGGGGGGDGGGGGGGGGGGGGGGGGGGGGGGGGGGGGGGGGGGGGGGGGGGGGGGGGGGGGGGGGGGGGGGGGGGGGGGGGGGGGGGGGGGGGGGGGGG
@EGRNA5_209
TGGGGAATATTGCACAATGGGCGCAAGCCTGATGCAGCCATGCCGCGTGAACGATGAAGGCTTTCGGGTCGTAAAGTTCTGTCCTAAGGGACGATAATGACGGTACCTTAGGAGGAAGCCCCGGCTAACTACGTGCCAGCAGCCGCGGTAATACGTAGGTGGCGAGCGTTGTCCGGATTTACTGGGCGTAAAGAGTGCGTAGGCGGATGTTTAAGTGAGATGTGAAATACCCGAGCTCAACTTGGGTGCTGCATTTCAAACTGGGCATCTAGAGTGCAGGAGAGGAAAGCGGAATTCCTAGTGTAGCGGTGAAATGCGTAGAGATTAGGAAGAACACCAGTGGCGAAGGCGGCTTTCTGGACTGTAACTGACACTGAGGCACGAAAGCGTGGGTAGCAAACAGG
+
EGGGEGEGGGGGGF@EF<FGGGGGGGGGGFFGGGGGGGGGGGGGGGGGGGGFGGFCDGGGGEGGFFEGCFFGFGDC?E?9FEGGGGGFAFGGG@+CFDEEGC=CF:FGFFG=3FB@CFGGGCGGG:FFGGFGGF@CGGGGFGGGCGCEGGGGGGGBFGG1;;EC8C9EGE:?+<FEE>FFE;FFFFFFFFEFFGDCGFE;@>:ACGECC2CCF>FFFB3:;9FDC:FCFCFG@5BDFGGEFBDEFGGF#FDB?D=CF:CGFFA=?FEGGF>CF?CGGGFCCFGFDDCEGFFFGGF=FGGGGFCFCECEFGF?:?EGFGGGGEFFDGGFGFBEE@FCCAGGGEGGGGGEC:BF,8GFE9,EC9GGGFGGGFGGFECEACCCGGFFFEEFCCEEGGGGGFEFGFGF
@EGRNA5_210
TGGGGAATATTGCGCAATGGGGGAAACCCTGACGCAGCAACGCCGCGTGAGTGATGAAGGTTTTCGGATCGTAAAACTCTGTCATTAGGGACGATAATGACGGTACCTAATGAGGAAGCCACGGCTAACTACGTGCCAGCAGCCGCGGTAATACGTAGGTGGCAAGCGTTGTCCGGATTTACTGGGCGTAAAGAGTATGTAGGTGGGCATTTAAGTCAGATGTGAAATTCCCGGGCTTAACCTGGGAGCTGCATTTGATACTGGGTGTCTAGAGTGCAGGAGAGGAAAGTGGAATTCCTAGTGTAGCGGTGAAATGCGTAGAGATTAGGAAGAACGCCAGTGGCGAAGGCGGCTTTCTGGACTGTAACTGACACTGAGGCACGAAAGCGTGGGGAGCAAACAGG
+
EFGGGGGGFGGGFGGGGGGGGGGGGGGGGFGGGGFGGGFGGGGGGGGFGGG,AE<FBFFGFFEGGEE7FCECCF<EFFGGGGGGCGFGGGGGGG=CECGGGGGGG>FGFGGFDG<FEGGFFFGGGGGGGGGGGCEFDFFGGGGG#GGGCEGC#GGGG:@<FCCFFFGG=CGG@FEEGECDCF8:FGEGACGFGGGFGEFFFDDEGGGFGFCFGGGAFAC#FG>GGFDDCGGGGGFGFE?FGGECFF#DDEGGGFGE@4FBF?<GFCFE9>3=8GGF=GGGGGAE=@@;GFFE>,FFFF<<GDGEDGGGGGFF:8>EFBGCFF9GGGGGDFFFCF@,GFCC@ECECCDGGGGGFGEGGGFEFFCDGFCGGGGFCC<FGD7GGGGGGCFC:<FFGGEGDGGFFGGG
@EGRNA5_211
TGGGGAATATTGCGCAATGGGGGAAACCCTGACGCAGCAACGCCGCGTGAGTGATGAAGGCCTTAGGGTTGTAAAGCTCTGTTATCTGGGACGATAATGACGGTACCAGAGGAGGAAGCCACGGCTAACTACGTGCCAGCAGCCGCGGTAATACGTAGGTGGCGAGCGTTGTCCGGATTTACTGGGCGTAAAGAGTGCGTAGGCGGATGTTTAAGTGAGATGTGAAATACCCGAGCTCAACTTGGGTGCTGCATTTCAAACTGGGCATCTAGAGTGCAGGAGAGGAAAGCGGAATTCCTAGTGTAGCGGTGAAATGCGTAGAGATTAGGAAGAACACCAGTGGCGAAGGCGGCTTTCTGGACTGTAACTGACGCTGAGGCACGAAAGCGTGGGGAGCAAACAGG
+
GGGGGFGGFGGGGGDGGGGGGDGGGEFFEFGGGGGGGGDFGECFGGGFFFFFFFGGGFGFGGGGGGGGGGGGGFAFGGGGG<FCGGGGGGGGGGGGGGGFCCFFEGGGGGGGGGGGGCEGGFGGGGEGFGGFGGGCFCFGGGGBCFGGGGGGDGGC@GGFF;FGGGGGC>GGGGGGDGFFEFFGEGFF=FFFFFFGFGGEGGCGFGF#FF:FFFGFFFFFFFGGGFGDGFGFBCGGFGGGGGGGGGFGEGFFF?FGGGGGFFCEGFGFFGGFGFFF?GF@AFGGGGGGEDFFGFEEFGGFFCGGGGGGFCGGGGGGGGGGGGGGGGGGGGGGGGGGGEECCGGGGGGGGGGFGFFGGFGGFFEFFGFFFFFGGGCFCFEDFDGCCGGGGGGGGGGGDGGGGGGG
@EGRNA5_212
TGGGGAATATTGCGCAATGGGGGAAACCCTGACGCAGCAACGCCGCGTGAGCGATGAAGGTCTTCGGATCGTAAAGCTCTGTCTTATGGGACGATAATGACGGTACCATAGGAGGAAGCCACGGCTAACTACGTGCCAGCAGCCGCGGTAATACGTAGGTGGCGAGCGTTGTCCGGATTTACTGGGCGTAAAGAGTGCGTAGGCGGCCTTGCAAGTCAGATGTGAAAGATCACGGCTTAACTGTGGTAAGCATTTGAAACTGTAAGGCTTGAGTGCAGGAGAGGAGAGTGGAATTCCTAGTGTAGCGGTGAAATGCGTAGATATTAGGAAGAACACCAGTAGCGAAGGCGGCTTTCTGGACTGTAACTGACACTGAGGCACGAAAGCGTGGGTAGCAAACAGG
+
GGGGGGGGGGGGGGGGGGGGGGGGGGGGGGGGGGGGGGGGGGGGGGGGGGGGGGGGGGGGGGGGGGGGGGGGGGGGGGGGGGGGGGGGGGGGGGGGGGGGGGGGGGGGGGGGGGGGGGGGGGGGGGGGGGGGGFGGGGGGGGGFGGGGFGGGGGGBFFGGGGGGGGGGEGGGGGFGGFGGGGGGGGFGFGGGGGGGGGGDFGGGGGGGGGFDGGGFGGGGGGGGGGGGGGGGFFGGGGGGGGGGGGGGGGGGGFGFDGEGFFDCGGGGFGGFFGGEFFGGGGGGGGGGGGGGGGGGGGFGGGGFDGGGGGFCDGGFFGGFGGGFGGGGGGGGGGGGGGGGGGGGGGGGGGGGGGGGGGGGGGGFGFGGGFGFGGGGGGGFEGGGGGGGGGGGGGGGGGGGGGG
@EGRNA5_213
TGGGGAATATTGCGCAATGGGGGAAACCCTGACGCAGCAACGCCGCGTGAGTGATGAAGGTTTTCGGATCGTAAAACTCTGTCATTAGGGACGATAATGACGGTACCAGATGAGGAAGCCACGGCTAACTACGTGCCAGCAGCCGCGGTAATACGTAGGGGGCAAGCGTTGTCCGGATTTATTGGGCGTAAAGGGTGCGTAGGCGGCCTTTTAAGTCAGATGTGAAAGATCACGGCTCAACCGTGGTAAGCATTTGAAACTGAAAGGCTTGAGTTAAGGAGAGGAAAGTGGAATTCCTAGTGTAGCGGTGAAATGCGTAGATATTAGGAGGAATACCAGTGGCGAAGGCGACTTTCTGGACTTATACTGACGCTGAGGCACGAAAGCGTGGGGAGCGAACAGG
+
CEFDD@FFDCFGGGGEFFFFGGGGGGGGGFGGGGGGGGGGGGGEEEGFCFECFFGGGGGGFEFGGGDGCFFFF8<DFDEFFDFC<@BF9FGGGGEGGFCGGGGDGGGGGGFGFFGCGGGGFFGG@CEGFCFGGEFGGFGGGFGGGGGGEGEFGFGEGC@FGGEGGFGG:AEEFE@EDG=;<@=CFEGG=EEFDGGGGGGFEGGGGGGGGFFFFFFCGFFFGGFGGECDCDFGGFGF?E8FGGGB>GGFBFFGGGFGGD;EGGGGGGGGEEFGE@88GFDDDGGF=9GE9E=GGGF=CFFFEDGGGGGGGGFEDGGDFFGFE<EFGFEA<@AFFGFAFGGFDGFGGFGF@FFC9<<GFGGGGF<EECGGGGFCDADDGGGGGFGF:F@FCGGEGGGGGGGEEF@
@EGRNA5_214
TGGGGAATATTGCGCAATGGGGGAAACCCTGACGCAGCAACGCCGCGTGGGTGATGAAGGTTTTCGGATCGTAAAACCCTGTTTTCTGGGACGATAATGACGGTACCAGATGAGGAAGCACCGGCTAACTACGTGCCAGCAGCCGCGGTAATACGTAGGTGGCGAGCGTTGTCCGGATTTACTGGGCGTAAAGAGTGCGTAGGCGGATGTTTAAGTGAGATGTGAAATACCCGAGCTCAACTTGGGTGCTGCATTTCAAACTGGGCATCTAGAGTGCAGGAGAGGAAAGCGGAATTCCTAGTGTAGCGGTGAAATGCGTAGAGATTAGGAAGAACACCAGTGGCGAAGGCGGCTTTCTGGACTGTAACTGACGCTGAGGCACGAAAGCGTGGGGAGCAAACAGG
+
GGGGGGEGFGGGGGGGGGGGGGGGGGGGGGGGGGGGGGGGGGGGGGGGGGGGGGGGGGGGGGGGGGGGGGGGGGGGGGGGGGGGGGGGGGGGGGGGGGGGGGGGGGGGGGGGGGGGGGGGGGGGGGDGGGGGGGDFGGGGGGGGGGGGCFGGGGGFGFGGFGGGGGGBEC>EGGGGGGGFGGGGGGGGGGGGGGGGGGGFFGFFGGDFFDFGGGGGGGFGFGGGGGGGGGGFFBGGGGGFFFGGGFFFGGGGGGFCGFFDGGGGFEFGFFGGGGGGGGGGGGGGGF>CGGGGGGGFGEFGGGGGGGGGGGGGGGDGGGGGGGGGGGGGGGGGGGGGFGCF7GGGGGGGGGGGGFGGGGFGGFCGFGFGEGGGGGFGGGGGGGGGGGGGGGGGGGGGEGGGGGGG
@EGRNA5_215
TGGGGAATATTGCACAATGGAGGAAACTCTGATGCAGCGACGCCGCGTGAACGATGAAGGCTTTCGGGTCGTAAAGTTCTGTCCTAAGGGACGATAATGACGGTACCTTAGGAGGAAGCCCCGGCTAACTACGTGCCAGCAGCCGCGGTAATACGTAGGGGGCAAGCGTTGTCCGGATTTATTGGGCGTAAAGGGTGCGTAGGCGGCCTTTTAAGTCAGATGTGAAAGATCACGGCTCAACCGTGGTAAGCATTTGAAACTGAAAGGCTTGAGTTAAGGAGAGGAAAGTGGAATTCCTAGTGTAGCGGTGAAATGCGTAGATATTAGGAGGAATACCAGTGGCGAAGGCGACTTTCTGGACTTATACTGACGCTGAGGCACGAAAGCGTGGGGAGCGAACAGG
+
FFGGGCEFGG9EGGGGGGGGGGGGGDFFGGGGGGGGGFEGEFEEGGGGGGGGGG@FGGGGGGGFGGGGGGGGGGGGGGDCDFFGGGGGGGGGGGEEEFGGGGGGGGFGGGGGGGGGGCGFEGGGGGGGGGGGGFGGGGGGGGGGGGGGGGG?@CF8FFEGEECGGGGGEGGCEFCECE<@AFGGGG>F8CEFFFGEGDCCCEGEGEGGDGFFGGG#FFF<CGEEGGGGGFGEFBGF?CEGGFDGGGGGGGFGGGDFDFFGGGFCFGFFDGFCFFGGGGGGFDADCGFGGGGGGGGGGFAGCF=C>GGGGGC>GGGF?F9GGGGGGGFGGGGGGGFGEEFG@DFFECGGGGGFFGFGFEFDEFGEC@F@EGGGDGGFFCGGGGGEEGGGCGGGFGGGGGGGGF<
@EGRNA5_216
TGGGGAATATTGCACAATGGGCGAAAGCCTGATGCAGCAACGCCGCGTGAACGATGAAGGTCTTCGGATCGTAAAGTTCTGTCGCAGGGGAAGATAATGACGGTACCCTGTGAGGAAGCACCGGCTAACTACGTGCCAGCAGCCGCGGTAATACGTAGGGTGCTAGCGTTATCCGGATTTACTGGGCGTAAAGGGTGCGTAGGTGGTCTTTCAAGTCGGTGGTTAAAGGCTACGGCTCAACCGTATTAAGCCGCCGAAACTGGAAGACTTGAGTGCAGGAGAGGAAAGTGGAATTCTCAGTGTAGCGGTGAAATGCGTAGATATTGAGAAGAACACCAGTAGCGAAGGCGGCTTTCTGGACTGTAACTGACACTGAGGCACGAAAGCGTGGGTAGCAAACAGG
+
GGGGGGGGGGGGGGGGGGGGGGGGGGGGGGGGGGGGGGGGGGGGGGGGGGGGGGGGGGGGGGGGGGGEGGGFDGGGGGGGGGGGGGGGGGGGGGGGGGGGGGGGGGGGGGGGGGGGGGGGGGGGGGGGGGGGGGGGGGGGGGGGGGGGGGGGGGGGGGGGGGGGGGGGGGGGGGGGGGGGGGGGGGGGFGGGGGGGGGGGGGGGGGGGGGGGGGGGGGGGGGGGGGGGGGGGGGGGGGGGGGFFGGGGFFGGGGGGGGGGGGGGGGGFGGGGGGGFFGGGFGGGGGGGGGGGGFGGGGGGGGGGGGGGGGGGGGGGGGGGGGGFGGGGGGGGGGGGGGGGGGGGGGGGGGGGGGGGFGGGGGGGGGGGGGGGGGGFGGGGGGGGGGGGGGCGGGGGGGGGGGG
@EGRNA5_217
TGGGGAATATTGCGCAATGGGGGAAACCCTGACGCAGCAACGCCGCGTGAATGAAGAAGGCCTTAGGGTTGTAAAGCTCTGTTATCTGGGACGATAATGACGGTACCAGAGGAGGAAGCCACGGCTAACTACGTGCCAGCAGCCGCGGTAATACGTAGGTGGCGAGCGTTGTCCGGATTTACTGGGCGTAAAGAGTGCGTAGGCGGATGTTTAAGTGGGATGTGAAATCCCGGGGCTCAACCCCGGTGCTGCATTCCAAACTGGGTATCTAGAGTACAGGAGAGGAAAGCGGAATTCCTAGTGTAGCGGTGAAATGCGTAGAGATTAGGAAGAACACCAGTGGCGAAGGCGGCTTTCTGGACTGTAACTGACGCTGAGGCATGAAAGCGTGGGTAGCAAACAGG
+
GGGGGGGGGGGGGGGGGGGGGGGGGGGGGGGGGGGGGGGGGGGGGGGGGGGGGGGGGGGGFGGGGGGGGGGGGGGGGGGCGGGGGGGGGGGGGGGGGGGGGGGGGGGGGGGGGGGGGGFGGGGGGGGGGGGGGFGGGGGGGGGGGGGGCFGGGGGFGGGGGGGGGGGGGGGFGGGGFFGFGGGGGGGGFGGGGGGGGGGFGGGGGGGGGGGFFGGGGGGGGGGGGGGGGGGGGFGGGGGGGGGGGGGGGGGGGGGGGGGGGGGGGGFGGGGGGGGGGGGGFGGGGGGGGGGGGGGGGGGGGGGGGGGGGGGGGGGGGGGGGGGGGGGGGGGGGGGFGGGGGGGGGGGGGGGGGGGGGGGGGGGGGGGGGGGGGGGGGGGGGGGGGGGGGGGGGGGGGGGGGGGG
@EGRNA5_218
TGGGGAATATTGCACAATGGGCGCAAGCCTGATGCAGCCATGCCGCGTGTATGAAGAAGGCCTTCGGGTTGTAAAGTACTTTCAGCGGGGAGGAAGGTGTTGTGGTTAATAACCACAGCAATTGACGTTACCCGCAGAAGAAGCACCGGCTAACTCCGTGCCAGCAGCCGCGGTAATACGGAGGGTGCAAGCGTTAATCGGAATTACTGGGCGTAAAGCGCACGCAGGCGGTCTGTCAAGTCGGATGTGAAATCCCCGGGCTCAACCTGGGAACTGCATTCGAAACTGGCAGGCTAGAGTCTTGTAGAGGGGGGTAGAATTCCAGGTGTAGCGGTGAAATGCGTAGAGATCTGGAGGAATACCGGTGGCGAAGGCGGCCCCCTGGACAAAGACTGACGCTCAGGTGCGAAAGCGTGGGGAGCAAACAGG
+
GGGGGGGGGGGGGGGGGGGGGGGGGGGGGGGGGGGGGGGGGGGGGGGGGCGGGGGGGGGGGGGGGGGGGGGGGGGGGGGGGGGGGGGGGGGGGGGGGGGGGGGGGFFGGGGGGGGGGGGGGGGGGGGGGGGGGGGGGGGGGGGGGGGGGGGGGGGGGGGGGGGGGGGGGGGGGGGGGGGGGGGGGGDGGFGGGEE?FFGGGGGGGGGGGGGGGFGGGGGGGGFFGGGGGGGGGFGGFGFGFFFFFFGFFGGGGGGGGGGGGGGGGGGGGGGGGGGGGGGGGGGGGGGGGGGGGGGGGGGGGGGGGGGGGGGGGGGGGGGGGGGGGGGGGGGGFGGGGGGGGGGGGGGFFGGGGGFGGGGGGGGGGGGGGGGGGGGGGGGGGGGGGGGGGGGGGGGGGGFFGGGGGGGGGGGGGGGGGGGGGGGGGGGGG
@EGRNA5_219
TGGGGAATATTGCACAATGGAGGAAACTCTGATGCAGCGACGCCGCGTGAACGATGAAGGCTTTCGGGTCGTAAAGTTCTGTCCTAAGGGACGATAATGACGGTACCTTAGGAGGAAGCCCCGGCTAACTACGTGCCAGCAGCCGCGGTAATACGTAGGGGGCAAGCGTTGTCCGGATTTACTGGGCGTAAAGGATGCGTAGGCGGATATTTAAGTGGGATGTGAAATCCCCGAGCTTAACTCGGGGGCTGCATTCCAAACTGGATATCTAGAGTGTCGGAGGGGAAAGTGGAATTCCTAGTGTAGCGGTGAAATGCGTAGAGATTAGGAAGAACACCAGTGGCGAAGGCGACTTTCTGGACGATAACTGACGCTGAGGCATGAAAGCGTGGGGAGCAAACAGG
+
GGGGGGGGGGGGGGGGGGGGGGGGGGGGGGGGGGGGGGGGGGGGGGGGGGGGGGGGGGGGGGGGGGGGGGGGGGGGGGGGGGGGGGGGGGGGGGGGGGGGGGGGGGGGGGGGGGGGGGGGGGGGGGGGGGGGGGFGGGGGGGGGGGGGGGGGGGGGGGGGGFGGGGGGGGGGGGGGGGGFGGGGGGFGGGGGGGGGGGGGGGGGGGGGGGGFGCDGGGGGGGGGGGGGGGGGFFGGGGGGGGGFGFGGFGGGGGGFGGGGGGGGGGGGGGGGGGEGEGCGGGGGGGGGGGGGGGGGGGGGGGGGGGGGGGGGGGGGGGGGGGGGGGGGGGGGGGGGGGGGGGGGGGGGGGGFGGGGGGGGGGGGGGGGGGGGGGGGGGGGGGGGGGGGGGGGGGGGGGGGGGGG
@EGRNA5_220
TGGGGAATATTGCGCAATGGGGGAAACCCTGACGCAGCAACGTCGCGTGAGTGATGAAGGTTTTCGGATCGTAAAACTCTGTTATTTGGGACGATAATGACGGTACCAAATGAGGAAGCCACGGCTAACTACGTGCCAGCAGCCGCGGTAATACGTAGGTGGCGAACGTTGTCCGGATTTACTGGGCGTAAAGGGTGCGTAGGTGGACGCTTAAGTCAGATGTGAAATACCCGAGCTTAACTTGGGAGTTGCATTTGAAACTGGGCGTCTAGAGTACAGGAGAGGAAAGCGGAATTCCTAGTGTAGCGGTGAAATGCGTAGAGATTAGGAAGAACACCAGTGGCGAAGGCGGCTTTCTGGACTGTAACTGACGCTGAGGCACGAAAGCGTGGGTAGCAAACAGG
+
EFGGGGGGGGGGGGGGGGGGGGGGGGGGGGGGGGGGGGGGGGGGGGGFGGGFGGGGGGGGFGGGGGGGFDFEEGGGGGGGGGGGGGCGGGGGGGGGGGGGGGGGGGGGGGCGGGGGGGGGGGGGGGGGGGGGGFGGGGGGGGGGGGGGFGGGGGGFGGGFGFGGGGGFFFGGGGGGGGGGGGGGGGGGGGGGGGGGGEEEEGGGGGGGGGGFGGGGGGGGFGGGGGGGGGGGEFGGGGFGGGGGGGGGGGGGGGGGGGGFGGGGGGGGGGGGGGGGGGCFGGGGGGGGGGGGGGGGGGGFGGGGGGGGGGGGGGGGGGGGGFGGGGGGGGGGGGFFGGGGGGGGGGGGGGGGGGGGGGGGGGGGGGGGGGGGGGGGGGGGGGGGGGGGGGGGGGGGGGGGGFGG
@EGRNA5_221
TGGGGAATATTGCGCAATGGGGGAAACCCTGACGCAGCAACGCCGCGTGAGTGATGAAGGCCTTAGGGTTGTAAAGCTCTGTTATCTGGGACGATAATGACGGTACCAGAGGAGGAAGCCACGGCTAACTACGTGCCAGCAGCCGCGGTAATACGTAGGTGGCGAGCGTTGTCCGGATTTACTGGGCGTAAAGAGTGCGTAGGCGGATGTTTAAGTGAGATGTGAAATACCCGAGCTCAACTTGGGTGCTGCATTTCAAACTGGGCATCTAGAGTGCAGGAGAGGAAAGCGGAATTCCTAGTGTAGCGGTGAAATGCGTAGAGATTAGGAAGAACACCAGTGGCGAAGGCGGCTTTCTGGACTGTAACTGACGCTGAGGCACGAAAGCGTGGGGAGCAAACAGG
+
FGGGGGGGGGGGGGGGGGGGGGGGGGGGGGGGGGGGGGGGGGGGGFGGGGGEFGGGGGGGGGGGGGGGGGGGGGGGFEDFFFGGGGGGGGGGGGGFGGGGGGGGGGFGGGGGGGGGGGGGGGGGGDEGGGGGGGGGGGGGGGFGGGGGEGGGGGGBFGGGGGGGGGGGFFGFFFFGG?FFFFFGGGGGFFGGGFFGGFFFFGGGGGGGFCFGGFGFGFFFFGGGGGGGGGGGGGGGGGGGGGGGGGGGGGGGGGGGGGGGGGGGGGGGGGGGGGGGGGGGGGGGGGGGGGGGGGGGGGGGGGGGGDGGGGGGGGGGGGGGGGGGGGGGGGGGGGGGGGGGGGGGGGGGGGGGGGGGGGGGGGGGGGGGGGGGGGGGGGGGGGGGGGGGGGGGGGGGGGGGGGGG
@EGRNA5_222
TGGGGAATATTGCGCAATGGGGGAAACCCTGACGCAGCAACGCCGCGTGAGTGATGAAGGTTTTCGGATCGTAAAACTCTGTCATTAGGGACGATAATGACGGTACCAGAGGAGGAAGCCACGGCTAACTACGTGCCAGCAGCCGCGGTAATACGTAGGTGGCGAGCGTTGTCCGGATTTACTGGGCGTAAAGAGTGCGTAGGCGGATGTTTAAGTGAGATGTGAAATACCCGAGCTCAACTTGGGTGCTGCATTTCAAACTGGGCATCTAGAGTGCAGGAGAGGAAAGCGGAATTCCTAGTGTAGCGGTGAAATGCGTAGAGATTAGGAAGAACACCAGTGGCGAAGGCGGCTTTCTGGACTGTAACTGACGCTGAGGCACGAAAGCGTGGGGAGCAAACAGG
+
GGGGGGGGGGGGGGGGGGGGGGGGGGGGGGGGGGGGGGGGGGGGGGGGGGGGGGGGGGGGGGGGGGGGGGGGGGGGGGGGGGGGGGGGGGGGGGGGGGGGGGGGGGGGGGGGGGGGGGGGGGGGGGGGGGGGGGGGGGGGGGGGGGGGGGGGGGGGGGGGGGGGGDGGGGGGGGGGGGGGFGGGGGGGGGGGGFGGGGGGGGGGGGGGGGGGGGGGGFFFFGGGGGGGGGGGGDGGGGGGGFGGGGGGGGGGGGGGGGGGGGGGGGGGGGGGGGGGGGGGFGGGGGGGGGGGGGGGGGGGGGGGGGGGGGGGGGEGGGGGGGGGGGGGGGGGGGGGGGGGGGGGGGGGGGGGGGGGGGGGGFGGGGGGGGGGGGGGGGGGGGGGGGGGGGGGGGGGGGGGGGGG
@EGRNA5_223
TGGGGAATATTGCGCAATGGGGGAAACCCTGACGCAGCAACGCCGCGTGAGTGATGAAGGTTTTCGGATCGTAAAACTCTGTCATTAGGGACGATAATGACGGTACCTAATGAGGAAGCCACGGCTAACTACGTGCCAGCAGCCGCGGTAATACGTAGGTGGCAAGCGTTGTCCGGATTTACTGGGCGTAAAGAGTATGTAGGTGGGCATTTAAGTCAGATGTGAAATTCCCGGGCTTAACCTGGGAGCTGCATTTGATACTGGGTGTCTAGAGTGCAGGAGAGGAAAGTGGAATTCCTAGTGTAGCGGTGAAATGCGTAGAGATTAGGAAGAACACCAGTGGCGAAGGCGACTTTCTGGACTGTAACTGACACTGAGATACGAAAGCGTGGGTAGCAAACAGG
+
FGGGGGGGGGGGGGGGGGGGGGGGGGGGGGGGGGGGGGGGGGGGGGGFFEGFEGGGGGGGGGGGGGGGGGGGGGGGGGGGGGGGGGGGGGGGGGGGGGGGGGGEGGGGGGGGGGGGGGGGGGGGGGGGGFGGGGGGGGGGGGGGGGGGCGGGGGGGGGGGGGGGGGGGGDGEGGGGGGGFGGGGGGGGGGGGGGGGGFGGGGGGGGGGGGGFFFGGGGGGFFFGGGGGGGGGGGGFGGFFGGGGGGGGGGGGFGGGGGGGGGGGGGGGGGGGGGGGGGGGFGGGGGGGGGGGGGGGGGGGGGGGGGGGGGGGGGGGGGGGGGGGGGGGGGGGGGGGGGGGGGGGGGGGGGGGGGGGGGGGGGGGGGGGGGGGGGGGCGFGGGGGFGGGGGGGGGGGGGGGGGGG
@EGRNA5_224
TGGGGAATATTGCACAATGGAGGAAACTCTGATGCAGCGACGCCGCGTGAACGATGAAGGCTTTCGGGTCGTAAAGTTCTGTCCTAAGGGACGATAATGACGGTACCTTAGGAGGAAGCCCCGGCTAACTACGTGCCAGCAGCCGCGGTAATACGTAGGGGGCAAGCGTTGTCCGGATTTATTGGGCGTAAAGGGTGCGTAGGCGGCCTTTTAAGTCAGATGTGAAAGATCACGGCTCAACCGTGGTAAGCATTTGAAACTGAAAGGCTTGAGTTAAGGAGAGGAAAGTGGAATTCCTAGTGTAGCGGTGAAATGCGTAGAGATTAGGAAGAACACCAGTGGCGAAGGCGGTTTCCTGGACTGTAACTGACGCTGAGGCACGAAAGCGTGGGTAGCAAACAGG
+
GGGGGEGGGGGGGGGGGGGGGGGGGGGGGGGGGGGGGGGGGGGGGGGGGGGGGGGGGGGGGGGGGGGGGGGFGGFGFGGGGGGGGGGGGGGGGGGGDDGFGGGGGGGGFGGGGGGGGGGGGGGGGGGGGGGGGGGGGGGGGGGGGGGGGGGGGGGFFGGGGGGGFGGGEEEGGGGGECGGGFGGGFGGFGGGFGG;ECEEGGGGGGGGGFFGFGGGGFGFGGGGGGGDCCCGGGFFFGGGGGGGFGFGGGGGGF#GGGGGFGFGGGGGGGGGGEDDCGGGGGGGGGGGGGGGGGGGGGGGGGGGGGGGGGGGGGGGGGGGGGGFGGGGGGGGGGGF?GGGGGGGGGGGGGFFGGGGGGGGGFGGGGGGGGGGGGGGGGGGGGGGGGGGGGGGGGGGGGGGGGG
@EGRNA5_225
TGGGGAATATTGCGCAATGGGGGAAACCCTGACGCAGCAACGCCGCGTGGGTGATGAAGGTTTTCGGATCGTAAAACTCTGTCTTTGGGGACGATAATGACGGTACCCAAGGAGGAAGCCACGGCTAACTACGTGCCAGCAGCCGCGGTAATACGTAGGTGGCAAGCGTTGTCCGGATTTACTGGGCGTAAAGAGTATGTAGGTGGGCATTTAAGTCAGATGTGAAATTCCCGGGCTTAACCTGGGAGCTGCATTTGATACTGGGTGTCTAGAGTGCAGGAGAGGAAAGTGGAATTCCTAGTGTAGCGGTGAAATGCGTAGAGATTAGGAAGAACACCAGTGGCGAAGGCGACTTTCTGGACTGTAACTGACACTGAGATACGAAAGCGTGGGTAGCAAACAGG
+
GGGGGGGGFGGFGGGGGGGGGGGDGGGGGGGGGGGGGGGGGGGGGGGGGGGGGGGGGGGGFEGGGGGGGGGGGGGGGGGGGGGGGGGGGGGGGGGGGGGGGGGGGGGGGGGGGGGGGGFFFGGGGGDGGGGGGGGGGGGGGGGGGGGGGGGGGGGGFFGGGGGGGGGG?EFEGGGGDECEGGGGGGGGFGGGGGGGGGFECGGFFFE#6+GFFFGFFGGFGGGGGGGGGGGGGGGGGGGGGGGGGF=FGGGGGFGGGGFGGGGGGFD9GGGGGGGGGGGGGGGGGGGGGGGGGGGGGGGGGGGGGGGGGGGGGGGGGGGGGGGGGGGGGGGGGGGGGGGGGGGGGGGGGGGGGGGGGGGGGGGGGEGGGGGF<GGGGGGGGGGGGGGGGGGGGGGGGGGGGFGG
@EGRNA5_226
TGGGGAATATTGCGCAATGGGGGAAACCCTGACGCAGCAACGCCGCGTGAGTGAAGAAGGCCTTAGGGTTGTAAAGCTCTGTCATATGGGACGATAATGACGGTACCAAATGAGGAAGCACCGGCTAACTACGTGCCAGCAGCCGCGGTAATACGTAGGGTGCTAGCGTTATCCGGATTTACTGGGCGTAAAGGGTGCGTAGGTGGTCTTTCAAGTCGGTGGTTAAAGGCTACGGCTCAACCGTATTAAGCCGCCGAAACTGGAAGACTTGAGTGCAGGAGAGGAAAGTGGAATTCTCAGTGTAGCGGTGAAATGCGTAGATATTGAGAAGAACACCAGTAGCGAAGGCGGCTTTCTGGACTGTAACTGACACTGAGGCACGAAAGCGTGGGTAGCAAACAGG
+
FE8F7FG@GGFGAFEECF<EFGDEGGGGEG86::FEGGGFGGC:=@F@CFCBFDC<<<?<FB,B?FEGE<CFFGEDFAFGFGGGGG,@AB=FF7F@C,EFE@@FFFGFGD=C<BFEGFGCCGC3F@CCFGCC>FFFGCEGGFFFCFE7ECE#GGFB:<<:CEEEG9?EE5BFFCCGC:CE?<>CEFFGG8EFEB=EEC;CEGEGFFE9+<FB>FF*#7:9?8DC:C:FGGGFEF?>,:/D@GD;D@FGFFFFBFEGFFGGFD>E=BAGD3DAGEE8GGGGFFGC@,FE=9F@,C,FDFFFDGGCGGGGEEA:CF@ADB?<A@AE9GGFEFFFA<FCC<F==FDE@7GF@@C6DF<GGGGFAF@CCGEDEFAFFCC@D:FGFFFEEECEE<FGFGGGDFGFFFE
@EGRNA5_227
TGGGGAATATTGCGCAATGGGGGAAACCCTGACGCAGCAACGCCGCGTGGGTGATGAAGGTTTTCGGATCGTAAAACCCTGTTTTCTGGGACGATAATGACGGTACCAGATGAGGAAGCCACGGCTAACTACGTGCCAGCAGCCGCGGTAATACGTAGGTGGCAAGCGTTGTCCGGATTTACTGGGCGTAAAGGGTGCGTAGGCGGATGCTTAAGTGAGATGTGAAATACCTAGGCTTAACTTAGGGGCTGCATTTCAAACTGGGCATCTAGAGTACAGGAGAGGGAAACGGAATTCCTAGTGTAGCGGTGAAATGCGTAGAGATTAGGAAGAACACCAGTGGCGAAGGCGACTTTCTGGACTTATACTGACGCTGAGGCACGAAAGCGTGGGGAGCGAACAGG
+
FGGGGGGGGGGGGGGGGGGGGGGGGGGGGGGGGGGGGGGGGGGGGGGFFGG@FGGGGGGGGFGGGGGGGGGGGGGGGGGGGGGGGGGGGGGGGGGGGFGGGGGGGGGGGGFFGGGGGGGGFGGGGGGGGGGGGFGGGGGGGGGGGGGGCGGGGGGFGGGGGGGGGGGGEEGGGGGGGGGGGGFFGGGGFFGGGGGGGGGFEGGGGGGGGGGFGFGFGGGGGGGGGGGGGGGGGGGGGGGGGGGGGGFGGGGGGGGGGFFFGGGGGGGFGGGGGGGGGGGGGGGGGGGGGGGGGGGGGGGGGGGGGGGGGGGGGGGGGGGGGGGGGGGGGGGGGGGGGGGGGGGGGGGGGGGGGGGGGGGGGGGGGGGGGGGGGGGGGGGGGGGGGGGGGGGGGGGGGGGGGGGG
@EGRNA5_228
TGGGGAATATTGCACAATGGGCGAAAGCCTGATGCAGCAACGCCGCGTGAGCGATGAAGGCCTTCGTGTCGTAAAGCTCTGTCCTCAAGGAAGATAATGACGGTACTTGAGGAGGAAGCCCCGGCTAACTACGTGCCAGCAGCCGCGGTAATACGTAGGGGGCTAGCGTTATCCGGAATTACTGGGCGTAAAGGGTGCGTAGGTGGTCTTTCAAGTCGGTGGTTAAAGGCTACGGCTCAACCGTATTAAGCCGCCGAAACTGGAAGACTTGAGTGCAGGAGAGGAAAGTGGAATTCTCAGTGTAGCGGTGAAATGCGTAGATATTGAGAAGAACACCAGTAGCGAAGGCGGCTTTCTGGACTGTAACTGACACTGAGGCACGAAAGCGTGGGGAGCAAACAGG
+
GFGGGGGGGGGGGGGGGGGGGGGGGGGGGGGGGGGGGGGGGGGGGGGGGGGGGGGGGGGGGGGGGGGGGGGGGGGGGGGGGGGGCGGGGGGGGGGGGGGGGGGGGGGFGGGGGGGGGGGGGGGGGGGGGGGGGGFGGGGGGGGGGGGGGGGGGGGGGGGGGGGGGGGGGFEGGGGGGGGGGGGGGGGGFGGGGGGFFEGEGGGGGGGGGGGGGGGACGGGGGGFGFGGGGGGGGGGGGGGGFFGFGGGGGGCGGDGDGGGGGFGFFDGFGGGGGGGGGGFGGFFGGGGGGGGGGGGGGGGGGGGGGGGGGGGGGGGGGGGGGGGGGGGGGGGGGFFGDGGGGGGGGGEGGGGGGGGGGGGGGGFGFGGGGGGGGGGGGGGGGGGGGGGGGGGGGGGGGGGGGG
@EGRNA5_229
TGGGGAATATTGCGCAATGGGGGAAACCCTGACGCAGCAACGCCGCGTGGGTGATGAAGGTCTTCGGATTGTAAAGCCCTGTTTTCTGGGACGATAATGACGGTACCAGAGGAGGAAGCCACGGCTAACTACGTGCCAGCAGCCGCGGTAATACGTAGGTGGCGAGCGTTGTCCGGATTTACTGGGCGTAAAGGGTGCGTAGGCGGATGTTTAAGTGGGATGTGAAATCCCCGGGCTTAACCTGGGGGCTGCATTCCAAACTGGATATCTAGAGTGCAGGAGAGGAAAGCGGAATTCCTAGTGTAGCGGTGAAATGCGTAGAGATTAGGAAGAACACCAGTGGCGAAGGCGGCCCCCTGGACAAAGACTGACGCTCAGGTGCGAAAGCGTGGGGAGCAAACAGG
+
GGGGGGGGGGGGGGGGGGGGGGGCGGGGGGGGGGGDGGFGGGGGGGGGGGGEGGGGGGGGGGGGGGGGGGGGGGDFGGGFGGGGGGGGGGGGGGGGGGGGGGGGGDGGFFGGGGGGGGGGGGGDGGCFFGGGEGGGGGGGGGGGGGGDGGGGGGGGGGFFGGGGGGGGGGGGGGGG>EEFFGGGGGGGGFFFGGGGGFFFFEGGFGGGGGFGFFGGGGGFFGGGGFCGGGGGGGFEGGFFGEFFFCGGGGGFGGFGGGGGFFGGGGGGGGGGGGGGGGGGGGGGGGGGGGGGFGGFFFGGGGGGGGGGGGGGGEGGGGGGGGGGFGGGGGGGGGGGFDGGGGGGGGGGGGGFGGGGGGGGGGGGGGGGGGGGGGGGGGGGGGGGGGGGGGGGGGGGGGGGGGGF
@EGRNA5_230
TGGGGAATATTGCACAATGGGCGAAAGCCTGATGCAGCAACGCCGCGTGAACGATGAAGGTCTTCGGATCGTAAAGTTCTGTCGCAGGGGAAGATAATGACGGTACCCTGTGAGGAAGCACCGGCTAACTACGTGCCAGCAGCCGCGGTAATACGTAGGGTGCTAGCGTTATCCGGATTTACTGGGCGTAAAGGGTGCGTAGGTGGTCTTTCAAGTCGGTGGTTAAAGGCTACGGCTCAACCGTATTAAGCCGCCGAAACTGGAAGACTTGAGTGCAGGAGAGGAAAGTGGAATTCTCAGTGTAGCGGTGAAATGCGTAGATATTGAGAAGATCACCAGTAGCGAAGGCGGCTTTCTGGACTGTAACTGACACTGAGGCACGAAAGCGTGGGTAGCAAACAGG
+
FGGGGGGGGGGGGGGGGGCF<FGGDGGGGFGGGGGGGGGGGGGEGGGEEFGGGGGGCAFDGGGGFFEGGGGFGGGGGGGGGFGGGEGGGGGGEGGGGCGGFGGGGGGFGGGGGGGGGGFGGFGGGGGGGGGGGGCFG@FGGGGEGCGGGGDGFEGFFGGGGGGGGGGEGEGGGGGGEGGGFGFFFGGGEGGG:9EFGGC?EGGGGGGGGGGGGGGGCG5F>DGCFGGGGGGDFB<BEDFFFGGFFFFGC@BCGEDEG#GFCFB=;GE,,8DD==FGFGFEGE,AD9AGF=FE39FA5,<CGGGF@+,5<?CDFCCF9FAF;EF9GEF<F,@:,BCB?FFF47DFCBFECB,CE<F=<F,<GGGGGGFEF6<F8CFFFCCFF9<GB:7GGGAFFFFCE9GGGEF
@EGRNA5_231
TGGGGAATATTGCGCAATGGGGGAAACCCTGACGCAGCAACGCCGCGTGAGTGATGAAGGCCTTAGGGTTGTAAAGCTCTGTTATCTGGGACGATAATGACGGTACCAGAGGAGGAAGCCACGGCTAACTACGTGCCAGCAGCCGCGGTAATACGTAGGTGGCGAGCGTTGTCCGGATTTACTGGGCGTAAAGAGTGCGTAGGCGGATGTTTAAGTGAGATGTGAAATACCCGAGCTCAACTTGGGTGCTGCATTTCAAACTGGGCATCTAGAGTGCAGGAGAGGAAAGCGGAATTCCTAGTGTAGCGGTGAAATGCGTAGAGATTAGGAAGAACACCAGTGGCGAAGGCGGCTTTCTGGACTGTAACTGACGCTGAGGCACGAAAGCGTGGGGAGCAAACAGG
+
GGGGGGGGGGGGGGGGGGGGGGGGGGGGGGGGGGGGGGGGGGGGGGGGGGGFGGGGGGGGGGGGGGGGGGGGGGGGGFGGGGGGGGGGGGGGGGGGGGGGGGGGGGGGGGGGGGGGGGGGGGGGGGGGGGGGGGGGGGGGGGGGGGGGGGGGGGGGGGGGGGGGGDGGEGG>GGGGGGGGGGGGGGGGGGGGGGGGGGGGGGGGGGGGFGGGFGGGFFFFGGGGGGGGGGGGGGGGFCGFGGGGGGGGGGFFGGGGGGGGGGGGGGGFGGGGGGGGFFFGFGGGGGGGGGGGGGGGGGGGGGGGGGGGGGGGGGGGGGGGGGGGGGGGGGGGGGGGGGGGGGGGGGGGGGGGGGGGGGGGGGGGGGGGGGGGGGDGGGGGGGGGGGGGGGGGGGGGGGGGGGGG
@EGRNA5_232
TGGGGAATATTGCGCAATGGGGGAAACCCTGACGCAGCAACGTCGCGTGAGTGATGAAGGTTTTCGGATCGTAAAACTCTGTTATTTGGGACGATAATGACGGTACCAAATGAGGAAGCCCCGGCTAACTACGTGCCAGCAGCCGCGGTAATACGTAGGGGGCAAGCGTTGTCCGGATTTATTGGGCGTAAAGGGTGCGTAGGTGGTCTTTCAAGTCGGTGGTTAAAGGCTACGGCTCAACCGTATTAAGCCGCCGAAACTGGAAGACTTGAGTGCAGGAGAGGAAAGTGGAATTCTCAGTGTAGCGGTGAAATGCGTAGATATTGAGAAGAACACCAGTAGCGAAGGCGGCTTTCTGGACTGTAACTGACACTGAGATACGAAAGCGTGGGTAGCAAACAG
+
GGGGGGGGGGGGGGGGGGGGGGGGGGGGGGGGGGGGGGGGGGFGGGGGGGGFGGGGGGGGGGGGGGGGGGGGGGGGGGGGGGGGGGGGGGGGGGGGGFGGGEGGGGGGGGGGGGGGGGGGGEGGGGGGGGGGGGGGGGGGGGGGGGGGGGGGGGGGGGGGGGGGGGGGGEDEGGGGGFAFFGGGGGGGFFGGGGGGGGGFGGGGGGGGGGFGFGGFGGGGGGGGGGGGGGGGGGGGGGGGGGGFGGGGGGGGGGGGGGGGGGGGGGGGGGGGGGGGGGGGGGGGGGGGFGGGGGGGGGGGGGGGGGGGGGGGGGGGGGGGGGGGGGDGGGGGGGGGGGGGGGGGGGGGGGGGGGGGGGGGGGGGGGGGGGGGGGGGGGGGGGGGGGGGGGGGGGGGGGGGGG
@EGRNA5_233
TGGGGAATATTGCACAATGGGGGAAACCCTGATGCAGCAACGCCGCGTGAGTGAAGAAGGTCTTCGGATTGTAAAGCTCTGTCTTCAGGGACGATAATGACGGTACCTGAGGAGGAAGCCACGGCTAACTACGTGCCAGCAGCCGCGGTAATACGTAGGTGGCAAGCGTTGTCCGGATTTACTGGGCGTAAAGGGTGCGTAGGCGGATGCTTAAGTGAGATGTGAAATACCTAAGCTTAACTTAGGGGCTGCATTTCAAACTGGGCATCTAGAGTACAGGAGAGGGAAACGGAATTCCTAGTGTAGCGGTGAAATGCGTAGAGATTAGGAAGAACACCAGTGGCGAAGGCGGTTTCCTGGACTGTAACTGACGCTGAGGCACGAAAGCGTGGGTAGCAAACAGG
+
GGGGGGGGGGGGGGGGGGGGGGGGGGGGGGGGGGGGGGGGGGGGGGGGGGGGGGGGGGGGGGGGGGGGGGGGGGGGGGGGGGGGGGGGGGGGGGGGGGGGGGGGGGGGGGGGGGGGGGGGGGGGGGGGGGGGGGGGGGGGGGGGGGGGGGGGGGGGGGGGGGGGGGGGEGGGGGGGGGGGGGGGGGGGGGGGGGGGGGGGGGGGGGGGGGGGGGGGGFGGGGGGGGGGGGGGGGGGGGGGGGGGGGGGGGGGGGGGGGGGGGGGGGGGGGGGGGGGGGGGGGGGGGGGGGGGGGGGGGGGGGGGGGGGGGGGGGGGGGGGGGGGGGGGGGGGGGGGGGGGGGGGGGGGGGGFFGGGGGGGGGGGGGGGGGGGGGGGGGGGGGGGGGGGGGGGGGGGGGGGGGGG
@EGRNA5_234
TGGGGAATATTGCGCAATGGGGGAAACCCTGACGCAGCAACGCCGCGTGAGCGATGAAGGTCTTCGGATCGTAAAGCTCTGTCTTATGGGACGATAATGACGGTACCATAGGAGGAAGCCACGGCTAACTACGTGCCAGCAGCCGCGGTAATACGTAGGTGGCGAGCGTTGTCCGGAATTACTGGGCGTAAAGGGTGCGTAGGCGGATATTTAAGTCAGATGTGAAATTCCCGGGCTTAACTTGGGAGCTGCATTTGAAACTGGATATCTAGAGTGCAGGAGAGGAAAGCGGAATTCCTAGTGTAGCGGTGAAATGCGTAGAGATTAGGAAGAACACCAGTGGCGAAGGCGGCTTTCTGGACTGTAACTGACGCTGAGGCACGAAAGCGTGGGTAGCAAACAGG
+
GGGGGGGGGGGGGGGGGGGGGGGGGGGGGGGGGGGGGGGGGGGGGGGGGGGGGGGGGGGGGGGGGGGGGGGGGGGGGGGGGGGGGGGGGGGGGGGGGGGGGGGGGGGGGGGGGGGGGGGGGGGGGGDGGGGGGGGGGGGGGGGGGGGGGGGGGGGCFGGGGGGGGGGGGGGGGGGGGGGGGGGGGGGGGGGGGGGGGGGGGGGGGGGGGGGFFGGFGGGGGGGGGGGGGGGGGGGGFGGGGGGGGGGGGGGGGGGGGGGGGGGGGGGGGGGGGGGGGGGGGGGGGGGGGGGGGGGGGGGGGGGGGGGGGGGGGGGGGGGGGGGGGGGGGGGGGGGGGGGGGGGGGGGGGGGGGGGGGGGGGGGGGGGGEGGGGGGGGGGGGGGGGGGGGGGGGGGGGGGGGGGG
@EGRNA5_235
TGGGGAATATTGCGCAATGGGGGAAACCCTGACGCAGCAACGCCGCGTGAGTGATGAAGGTTTTCGGATCGTAAAACTCTGTCATTAGGGACGATAATGACGGTACCTAATGAGGAAGCCACGGCTAACTACGTGCCAGCAGCCGCGGTAATACGTAGGGGGCTAGCGTTATCCGGAATTACTGGGCGTAAAGGGTGCGTAGGTGGTTTTTTAAGTCAGAAGTGAAAGGCTACGGCTCAACCGTAGTAAGCTTTTGAAACTAGAGAACTTGAGTGCAGGAGAGGAGAGTAGAATTCCTAGTGTAGCGGTGAAATGCGTAGATATTAGGAGGAATACCAGTGGCGAAGGCGACTTTCTGGACTTATACTGACGCTGAGGCACGAAAGCGTGGGGAGCGAACAGG
+
FGGGGGGGGGGGGGGGGGGGGGGGGGGGGGGGGGGGGGGGGGGGGGGGGGGFGGGGGGGGFGGGGGGGGGGGGGGGGGGGGGGGGGGGGGGGGGGGGGGGGGGGGGGGFGGGGGGGGGGGGGGGGGGGGGGGGGGGGGGGGGGGGGGGGGGGGGGGGGGGGGGGGGGGDGGGGFGGGGGGGGGGGGGGGGGGGGGFFGGGGGGFGGGGGGFGGGGFFFFFGGGGGGGGGGGGGGGGGGGGGGGGGGGGGGGGFGGGGGGGGGGGGGGGEGGGGGGGGGGGGGGGGGGGGGGGGGGGGGGGGGGGGGGGGGGGGGGGGGGGGGGGGGGGGGGGFAGGGGGGGGGGGGGGGGGGGGGGGGGGGGGGGGGGGGGGGGGGGGGGGGGGGGGGGGGGGGGGGGGGGGG
@EGRNA5_236
TGGGGAATATTGCACAATGGGCGAAAGCCTGATGCAGCAACGCCGCGTGAACGATGAAGGTCTTCGGATCGTAAAGTTCTGTCGCAGGGGAAGATAATGACGGTACCCTGTGAGGAAGCACCGGCTAACTACGTGCCAGCAGCCGCGGTAATACGTAGGGTGCTAGCGTTATCCGGATTTACTGGGCGTAAAGGGTGCGTAGGTGGTCTTTCAAGTCGGTGGTTAAAGGCTACGGCTCAACCGTATTAAGCCGCCGAAACTGGAAGACTTGAGTGCAGGAGAGGAAAGTGGAATTCTCAGTGTAGCGGTGAAATGCGTAGATATTGAGAAGAACACCAGTAGCGAAGGCGGCTCTCTGGACTGCAACTGACGCTGAGGCACGAAAGCGTGGGGAGCAAACAGG
+
FGGGGGGGGGGGGGGGGGGGGGGGGGGGGGGGGGGGGGGGGGGGGGGGGGGGGGGGGGGGGGGGGGGGFGGFGGGGGGGGGGGGGGGGGGGGGGGGGGGGGGGGGGGGGGGFGGGGGGGGGGGGGGEGGGGGGGGGGGGGGGGGGGGGGGGGGGFCGGGGGGGGGGGGFDECGGGGGGGGGGFGGGGGFGGGGGGGGGCEEGGGGGGGGFFFGGGGGDGGGGGFFFGGGGGGGGGGFGGGGGGGGGGGGGGGGGGGGGGGGGGGGGGGGGGGGGGGGGGGGGGE99GGGGGGFGGFGCEGGGGGGGGGGGFDGGGGGFAGGGGGFGDGGGGGGGGGFFFBDGGGGGGGGFCGGGGGGGGGGGFAGGEGGGGGGGGGGGGGGGFGGGGGGGGGGFGGGGGGGGG
@EGRNA5_237
TGGGGAATATTGCGCAATGGGGGAAACCCTGACGCAGCAACGCCGCGTGAGTGATGAAGGTTTTCGGATCGTAAAACTCTGTCATTAGGGACGATAATGACGGTACCTAATGAGGAAGCCACGGCTAACTACGTGCCAGCAGCCGCGGTAATACGTAGGTGGCAAGCGTTGTCCGGATTTACTGGGCGTAAAGAGTATGTAGGTGGGCATTTAAGTCAGATGTGAAATTCCCGGGCTTAACCTGGGAGCTGCATTTGATACTGGGTGTCTAGAGTGCAGGAGAGGAAAGTGGAATTCCTAGTGTAGCGGTGAAATGCGTAGAGATTAGGAAGAACACCAGTGGCGAAGGCGACTTTCTGGACTGTAACTGACACTGAGATACGAAAGCGTGGGTAGCAAACAGG
+
FGGGGGGGGGGGGGGGGGGGGGGGGGGGGGGGGGGGGGGGGGGGGEGFGGG<BCGGGGGGFFGGGGGGGGGGGGGGGGGGGGGDFGGGGGGGGGGGGGGGGGGGGDGGCFGGFFGFGGGGGGGGGGGGGGGGGGGGGGGGGGGGGGGG<FGGFFGGGFGFFGGGFGGGGGGGGGGGFFGGEFGGGGGFFFGFGGGGFGGGGGFGGGGGGGGGFFGGGGGGGGGGGGGGGGGGGFGGGGFFFFFGFF@GFGGGGGGGGFFGFFCF=CFGGGGFGGGGGGGGDGGGGGFFGFGGGGGGGGGGGGGGGGGGGFF9GGGGFAFFFGGGFGGGGFGGGGGGGGGGGGGGGGGGGGFGGGGGFGGGFGGGGGGGGGGGGGFFFGGGGGGGGGGGGFGFFCGGGGGGGGGG
@EGRNA5_238
TGGGGAATATTGCGCAATGGGGGGAACCCTGACGCAGCAACGCCGCGTGAGTGATGAAGGCCTTAGGGTTGTAAAGCTCTGTTATCTGGGACGATAATGACGGTACCAGAGGAGGAAGCCACGGCTAACTACGTGCCAGCAGCCGCGGTAATACGTAGGTGGCGAGCGTTGTCCGGATTTACTGGGCGTAAAGAGTGCGTAGGCGGATGTTTAAGTGAGATGTGAAATACCCGAGCTCAACTTGGGTGCTGCATTTCAAACTGGGCATCTAGAGTGCAGGAGAGGAAAGCGGAATTCCTAGTGTAGCGGTGAAATGCGTAGAGATTAGGAAGAACACCAGTGGCGAAGGCGGCTTTCTGGACTGTAACTGACGCTGAGGCACGAAAGCGTGGGGAGCAAACAGG
+
GGGGGGGGGGGGGGGGGGGGGGGGGGGGGGGFGGGGGGGGGGGGGGGGGGGGGGGFGGGGGGGGGGGGGGGGGGGGGGGGFGGGGGGGFGGGGGGGGGGGGGGGGGGGGGGGGGGGGGGGGGGGGGGGGGGGGGGGGGGGGGGGGGGGGGGGGGGFGGGGGGGGGDGGGGGGGFGGFGGGGGGGFGGGGGGGGGGGFGGGGDFFGGGGGGGGFFGGGFFFFGFFGGGGGGGGFFGGGGGGGFGGGGGGGGGGGFFGFGGGGGGGGGGGGGGGGGGGGGGGGGGGGGGGGGGGGGGGGGFGGGGGDGGFGGGGGEF@<GGGGGFGGGGGGGGGGGGGGGGGGGGGGGGGGDGGGGGGGGGGGGGGGGGGGGGGGGGGGGGGGGGGGGGGGGGGGGGGGGGGGGGG
@EGRNA5_239
TGGGGAATATTGCGCAATGGGGGAAACCCTGACGCAGCAACGCCGCGTGGGTGATGAAGGTCTTCGGATTGTAAAGCCCTGTTTTCTGGGACGATAATGACGGTACCAGAGGAGGAAGCCACGGCTAACTACGTGCCAGCAGCCGCGGTAATACGTAGGTGGCGAGCGTTGTCCGGATTTACTGGGCGTAAAGGGTGCGTAGGCGGATGTTTAAGTGGGATGTGAAATCCCCGGGCTTAACCTGGGGGCTGCATTCCAAACTGGATATCTAGAGTGCAGGAGAGGAAAGCGGAATTCCTAGTGTAGCGGTGAAATGCGTAGAGATTAGGAAGAACACCAGTGGCGAAGGCGGCTTTCTGGACTGTAACTGACGCTGAGGCACGAAAGCGTGGGTAGCAAACAGG
+
GGGGGGGGGGGCGGGGGGGGGGGGGGGGGGGGGGGGGGGGGGGGGGGGGGGGGGGGGGGGGGGGGGGDGGGGGGGGGGGGGGGGGGGGGGGGGGGGGGGGGGGGGGGGFGGGGGGGGGGGGGGGGGGGGGGGGGGGGGGGGGGGGGGGGGGGGGGFFGGGGGGGGGGGGGGGGGGGFFGGGGGGGGGGGGGGGGGGGGGFGGGGGGGGFGGFFFGGGDGFFGGGGGGGGGGGGGGGFGGGGGGGGGGGGGGGGGGGGGGGGGGGGGGGGGGGGGGGGGGGGGGGGGGGGGGGGGGGGGFGGGGGGGGGGGGGGGGGGGGGGFGGGGGGGGGGGGGGGGGGGGGGGGGGGGGGGGGGGGGGGGGGGGGGGGGGGGGGFGGGGGGGGGGGGGGGGGGGGGGGGGGG
@EGRNA5_240
TGGGGAATATTGCGCAATGGGGGAAACCCTGACGCAGCAACGCCGCGTGAGTGATGAAGGTTTTCGGATCGTAAAACTCTGTCATTAGGGACGATAATGACGGTACCTAATGAGGAAGCCACGGCTAACTACGTGCCAGCAGCCGCGGTAATACGTAGGTGGCAAGCGTTGTCCGGATTTACTGGGCGTAAAGAGTATGTAGGTGGGCATTTAAGTCAGATGTGAAATTCCCGGGCTTAACCTGGGAGCTGCATTTGATACTGGGTGTCTAGAGTGCAGGAGAGGAAAGTGGAATTCCTAGTGTAGCGGTGAAATGCGTAGAGATTAGGAAGAACACCAGTGGCGAAGGCGACTTTCTGGACTGTAACTGACACTGAGATACGAAAGCGTGGGTAGCAAACAGG
+
GGGGGGGGGGGGGGGGGGGGGGGGGGGGGGFGGGGGGGGGGGGGGGGGGGGGGGGGGGGGGGGGGGGGGGGGGGGGGGGGGGGGGGGGGGGGGGGGGGGGGGGGGGGGGGGGGGGGGGGGGGGGGGGGGGGGGGFGGGGGGGGGGGGGGGGGGGGGGGGGGGGGGGGGGGGGGGGGEFFGGGGGGGGGGFFGGFFGFGGGGGGGGGGGGGGGGFGGGGGGGGGGGGGGGGGGGGFFGGGGGGGGGGFFGGGGGGGFGFFGGGGFFFGFCGGGGGGGGGGGGGGGGGGGGGGGGGGGGGGGGGGGGGGGGGGGGGGGGGGGGGGFGGGGGGGGGGGGGGGGGGGGGGGGGGGGGGGGGGGGGGGGGGGGGGGGGGGGGGGGGGGGGGGGGGGGGGGGDGGGGGGG
@EGRNA5_241
TGGGGAATATTGCGCAATGGGGGAAACCCTGACGCAGCAACGCCGCGTGAGTGATGAAGGCCTTAGGGTTGTAAAGCTCTGTTATCTGGGACGATAATGACGGTACCAGAGGAGGAAGCCACGGCTAACTACGTGCCAGCAGCCGCGGTAATACGTAGGTGGCGAGCGTTGTCCGGATTTACTGGGCGTAAAGAGTGCGTAGGCGGATGTTTAAGTGAGATGTGAAATACCCGAGCTCAACTTGGGTGCTGCATTTCAAACTGGGCATCTAGAGTGCAGGAGAGGAAAGCGGAATTCCTAGTGTAGCGGTGAAATGCGTAGAGATTAGGAAGAACACCAGTGGCGAAGGCGGATTTCTGGACTGTAACTGACGCTGAGGCACGAAAGCGTGGGGAGCAAACAGG
+
FFGGEGGGGGGGGGGCEEFG<FGGGGGGGG<EFGCGFGGGF>E:>FG@EGGG9AFGFF5=F,BFFDFDGG7CFFAGGGGG<FFEGFGCCF@DGGGGGGFFFCFGC:>,D<FFFGCCAC7DB,>5F><FGGGGGG:F:>DFGCGA<##<<2<CCC>F:FEG9@EE8B*CG#E;0>CEGEE><CF?FF#GGG=5FC>#?ECGGCCFAEGEFFCGCFFGGGFDGFGF7:C?C*9CB:FE>9;FGGFGG#F#A979=FFF<FB=@7@F##E33DBCFFCFDFGGF9GGGGEE@E=?DFFC?EF9GGC:@++,9,5CGGFF7GGDGFDF?,EE,GFFGFEFF@FFCFFFGDGGFFEC,FE9E<FFECCFFEFB,GF+,FCFGFCDEGGFFF7GGEC@FE<GCGGGGGFF
@EGRNA5_242
TGGGGAATATTGCGCAATGGGGGAAACCCTGACGCAGCAACGCCGCGTGAGTGATGAAGGTTTTCGGATCGTAAAACTCTGTCATTAGGGACGATAATGACGGTACCTAATGAGGAAGCCACGGCTAACTACGTGCCAGCAGCCGCGGTAATACGTAGGTGGCAAGCGTTGTCCGGATTTACTGGGCGTAAAGAGTATGTAGGTGGGCATTTAAGTCAGATGTGAAATTCCCGGGCTTAACCTGGGAGCTGCATTTGATACTGGGTGTCTAGAGTGCAGGAGAGGAGGGTGGAATTCCTAGTGTAGCGGTGAAATGCGTAGAGATTAGGAAGAACACCAGTGGCGAAGGCGACTTTCTGGACTGTAACTGACACTGAGATACGAAAGCGTGGGTAGCAAACAGG
+
EFCFECEGGFGGGGGGGGGGGGG@FGFDFGGGGGG:FGFGGGGEGFGFGCFEEEFGGF?EFGFGGG7FEGGGFGGGDFFGDGGGGGGGGGGGCEGGGGGGGDGFGGGGCFGGGGFGGFFGGGGFGGGGGGGGGFBFGGB<FCFGGGGGGG9>BFFGDDG<CGGFFFFEEGGGGGGG>ECF7@FGGGG:6CCF?<EGGCGGCFEFGGGGG#G>FGGGFCF>FGGGFGFCFGGFGFCE##FFFFGGFDFFF=EFGGGAFEFFFFFGGDE@>9FFAE=88GGFAGGGGFB,FAGGGGEEA,GGGGF=>GGGGFF<?ECEFFFGGGGFCAGGGFFE@<EC<?GGGGGCGECGGEFF<@<<EAGFCFCFFCEFAGGGGGDFAFCFEFFDEEGDGGGGFCCFC@EGFGGF
@EGRNA5_243
TGGGGAATATTGCACAATGGGCGAAAGCCTGATGCAGCAACGCCGCGTGAACGATGAAGGTCTTCGGATCGTAAAGTTCTGTCGCAGGGGAAGATAATGACGGTACCCTGTGAGGAAGCACCGGCTAACTACGTGCCAGCAGCCGCGGTAATACGTAGGTGGCGAGCGTTGTCCGGATTTACTGGGCGTAAAGAGTGCGTAGGCGGATGTTTAAGTGGGATGTGAAATCCCCGGGCTTAACCTGGGGGCTGCATTTCAAACTGGGGATCTAGAGTGCAGGAGAGGAAAGCGGAATTCCTAGTGTAGCGGTGAAATGCGTAGAGATTAGGAAGAACACCAGTGGCGAAGGCGACTTTCTGGACTGTAACTGACACTGAGATACGAAAGCGTGGGTAGCAAACAGG
+
FFGG7E:FFFF9FDEFFFGGFGDG@+8EFFFADFGECFG,CFGB@==FEEGGGGGFGEA,EGDFG@::FEE<?,=8FF<?EFGGGGGGGGEGFGCG<,CFCF+BCC<F<F@<=FAF?>FGGGGG7CF@7@FFF>DFG?:@:FF#F?<>4=EABFGFCFGGGCCCG7BC#9>:AEGGCEEGDC:@EFFC+ACCG:2#123;0?EGGGD7;#F:CFFG*FFCFDGGFGF?CGGC:FD:@CGFFFFFGF8D2,AD=,E,9=;E8=6,>,CFFDADA=1,,D?FE@,,GE>6=8FFEE,<8FFC<9@+@F=9GGGEC?:7AC,FE4,?,FFGFCEGGF?F,GFEFGC@E,GGF@C6FC96<GGF@<<6FCGGEDGGFECCDFC8@:GFB,7@@CFFF<DGDF<GGFCG
@EGRNA5_244
TGGGGAATATTGCGCAATGGGGGAAACCCTGACGCAGCAACGCCGCGTGAGTGATGAAGGCCTTAGGGTTGTAAAGCTCTGTTATCTGGGACGATAATGACGGTACCAGAGGAGGAAGCCACGGCTAACTACGTGCCAGCAGCCGCGGTAATACGTAGGTGGCGAGCGTTGTCCGGATTTACTGGGCGTAAAGAGTGCGTAGGCGGATGTTTAAGTGAGATGTGAAATACCCGAGCTCAACTTGGGTGCTGCATTTCAAACTGGGCATCTAGAGTGCAGGAGAGGAAAGCGGAATTCCTAGTGTAGCGGTGAAATGCGTAGAGATTAGGAAGAACACCAGTGGCGAAGGCGGCTTTCTGGACTGTAACTGACGCTGAGGCACGAAAGCGTGGGGAGCAAACAGG
+
EF8FGCEGEFGFGGGGGGGCABFEGFGFGGGGGGGG:FFEFGGGGGGGGEGFFDFFEFGGFGFGGGGGGGGGGGGGGFFGGGGGGGGGFFFGGGGGGGGGGGGGGGGGGFGGGGGGGGGGGGGDGGGGGGFGGGGGFGCGGFGGGGGGGGGGGGGGG?CFF@F8:CEGGGEGGGEG#:FEFFFGGGGGG=E8EGGGGGGGDEDGFGGGGGFFFGGFC#FFFGGGGGGGGGFGFFFEEGFGGGFGEGFGGGGFGAFFGGGGGD>DFF@BAFGGGGGGGGFD9AGGGGGGGFFFGF=GFCFGGGGGF7FEEGGGGGGGEFFGFGGGFFGGGFFFEGGGEGGGGFCDGGGEFCGGGGFFGGGGGGGFAF@GEGGGFEGGGGF@GEGFCGGGGGGFGEGGGGGGGGGG
@EGRNA5_245
TGGGGAATATTGCGCAATGGGGGAAACCCTGACGCAGCAACGCCGCGTGAGTGATGAAGGCCTTAGGGTTGTAAAGCTCTGTTATCTGGGACGATAATGACGGTACCAGAGGAGGAAGCCACGGCTAACTACGTGCCAGCAGCCGCGGTAATACGTAGGTGGCGAGCGTTGTCCGGATTTACTGGGCGTAAAGAGTGCGTAGGCGGATGTTTAAGTGAGATGTGAAATACCCGAGCTCAACTTGGGTGCTGCATTTCAAACTGGGCATCTAGAGTGCAGGAGAGGAAAGCGGAATTCCTAGTGTAGCGGTGAAATGCGTAGAGATTAGGAAGAACACCAGTGGCGAAGGCGGCTTTCTGGACTGTAACTGACGCTGAGGCACGAAAGCGTGGGGAGCAAACAGG
+
GGGGGGGGFGGGGGGGGGGGGGGGGGGGGGGGGGGGEGFGGGGGEGGGGGGEGGGF<FGGGGGGFGGGGGGGGGAFGFGGGGGGGGGGFGGGGGGGGGGGGGGGGGGFFGGGFGGEGGGGGGGGGGGGGGGGDFGGGGGGGGGGGGGGEGGGGGGGGFGGFFGFCGGGGG>ACFGGFEEGDCGGGGGCAFFEFAFFGFGGGGFGGG#GFCCFFFGGFFFFFGGGGGGFFGGGGEGGFGGGFFFGGGFGGGGGGGGGGGGGGFGGGFGDB9GGGGGGGGGGGGGGGGGGGGGGGFFGGGFGGGGGGGGGGGGGGGCGGGGGGGGGCGGGGGGGGGGGGGGGGGGGGGGGGGGGGGFGGGGGGGGGGGGGGGGGGGGGGGGGGGGGGGGGGGGGGGGGGGGGGGGG
@EGRNA5_246
TGGGGAATATTGCGCAATGGGGGAAACCCTGACGCAGCAACGCCGCGTGAGTGATGAAGGTTTTCGGATCGTAAAACTCTGTCTTTGGGGACGATAATGACGGTACCCAAGGAGGAAGCCACGGCTAACTACGTGCCAGCAGCCGCGGTAATACGTAGGTGGCAAGCGTTGTCCGGATTTACTGGGCGTAAAGAGTATGTAGGTGGGCATTTAAGTCAGATGTGAAATTCCCGGGCTTAACCTGGGAGCTGCATTTGATACTGGGTGCCTAGAGTGCAGGAGAGGAAAGTGGAATTCCTAGTGTAGCGGTGAAATGCGTAGAGATTAGGAAGAACACCAGTGGCGAAGGCGACTTTCTGGACTGTAACTGACACTGAGATACGAAAGCGTGGGTAGCAAACAGG
+
GGGGGGGGGGGGGGGGGGGGGGGGGGGGGGGGGGGGGGGGGGGGGGGGGGGGGGGGGGGGGGGGGGGGGGGGGGGGGGGGGGGGGGGGGGGGGGGGGGGGGGGGGGGGGGGGGGGGGGGGGGGGGGGGGGGGGGGGGGGGGGGGGGGGFGGGGGGGGGGGGGGGGGGGGGGGGGGGGGGGGGGGGGGGGGGGGGGGGGGGGGGGGGGGGGGGGGGGGGGGGGGGGGGGGGGGGGGGGGGGGGGGGGGGGGGGGGGGGGGGGGGGGGGGGGGGGGGGGGGGGGGGGGGGGGGGGGGFGGGFGGGGGGGGGGGGGGGGGGGGGGGGGGGGGGGGGGGGGGGGGGGGGGGGGGGGGGGGGGGGGGGGGGGGGGGGGGGGGGGGGGGGGGGGGGGGGGGGGGGGGGGG
@EGRNA5_247
TGGGGAATATTGCACAATGGGGGAAACCCTGATGCAGCAACGCCGCGTGAGTGAAGAAGGTCTTCGGATTGTAAAGCTCTGTCTTCAGGGACGATAATGACGGTACCAAATGAGGAAGCCACGGCTAACTACGTGCCAGCAGCCGCGGTAATACGTAGGTGGCGAACGTTGTCCGGATTTACTGGGCGTAAAGGGTGCGTAGGTGGACGCTTAAGTCAGATGTGAAATTCCCGGGCTTAACCTGGGAGCTGCATTTGATACTGGGTGTCTAGAGTGCAGGAGAGGAAAGTGGAATTCCTAGTGTAGCGGTGAAATGCGTAGAGATTAGGAAGAACACCAGTAGCGAAGGCGGCTTTCTGGACTGTAACTGACACTGAGGCACGAAAGCGTGGGGAGCAAACAGG
+
GGGGGGGGGGGGGGGGGGGGGGGGGGGGGGGGGGGGGGGGGGGGGEEGGGGGGGGGGGGGGGGGGGGGGGGGGGGGGGGGGGGGGGGGFGGGGGGGGGGGGGGGGGGFFGGGGGGGGFGFGGGGGGGGGGGGGGGGGGGGFGGGGGGGGEFFE@FGGGGGFGGGGGGGGGGGFGGGGGGGGGGGGGGGGGGGGGGFGGGGGGGGGGGGGGGGGGGGGGGGGGGGGGGGGGGGFDFGGGFFFFGGFFFGEGGGGGFGGGGGGGEFGFFFDCGGGFFGFCFGFGGFDFGDE;FAFGGCGGFFGFCGF@EGGGGGGGGGGDGGFFFGGGGGGGGFFEFFGGGGGGGGGFGCGFEC<EFGDFGGGFGGGGGGFGGGGGGGGGGFGGGGGEGGEFFDGGGFGFFAGFGG
@EGRNA5_248
TGGGGAATATTGCGCAATGGAGGAAACTCTGATGCAGCGACGCCGCGTGAACGATGAAGGCTTTCGGGTCGTAAAGTTCTGTCCTAAGGGACGATAATGACGGTACCTTAGGAGGAAGCCCCGGCTAACTACGTGCCAGCAGCCGCGGTAATACGTAGGGGGCAAGCGTTGTCCGGATTTATTGGGCGTAAAGGGTGCGTAGGCGGCCTTTTAAGTCAGATGTGAAAGATCACGGCTCAACCGTGGTAAGCATTTGAAACTGAAAGGCTTGAGTTAAGGAGAGGAGAGTGGAATTCCTAGTGTAGCGGTGAAATGCGTAGATATTAGGAAGAATATCAGTGGCGAAGGCGGCTCTCTGGACTGCAACTGACGCTGAGGCACGAAAGCGTGGGGAGCAAACAGG
+
GGGGGFGGFGGGGGGGGGGGGGGGGGGGGGGGGGGGGGGGGGGGGGGGGGGGGGGGGGGGGGGGGGGGGGGGGGGGGGGGGGGGGGGGGGGGGGGGGGFGGGGGGGGCGGGGGGGGGGGGGDGGGGGGGFFGGGGGGGGGFGGGGGGGFCCFGGGFGGGGGGGEGGGGGGGGGGGGECEEFGDGGEGGFCFGGGGGGGGGGGFFGGGFG?FFFGGFFGFGGGFGGGGGGGGGFGGGGGGGGGFFGGGGGGGGGFGGGGFD@GGGGGGGGGGGGFDGGGGGGGGGFGGGGGGGGFEGGGGGGGGGEGGGGGFDGGGGGGFFGFFCCGGGCGGGGGFCGGGGGGGGGEEGGGGGGGGGGGGFGEFAGGGEGEGGGGGFGGGGGGGGGGGGGGGGGFGGGGGGGGG
@EGRNA5_249
TGGGGAATATTGCGCAATGGGGGAAACCCTGACGCAGCAACGCCGCGTGAGTGATGAAGGTTTTCGGATCGTAAAACTCTGTCATTAGGGACGATAATGACGGTACCTAATGAGGAAGCCACGGCTAACTACGTGCCAGCAGCCGCGGTAATACGTAGGTGGCAAGCGTTGTCCGGATTTACTGGGCGTAAAGAGTATGTAGGTGGGCATTTAAGTCAGATGTGAAATTCCCGGGCTTAACCTGGGAGCTGCATTTGATACTGGGTGTCTAGAGTGCAGGAGAGGAAAGTGGAATTCCTAGTGTAGCGGTGAAATGCGTAGAGATTAGGAAGAACACCAGTGGCGAAGGCGACTTTCTGGACTGTAACTGACACTGAGATACGAAAGCGTGGGTAGCAAACAGG
+
GGGGGGGGGGGGGGGGGGGGGGGGGGGGGGGGGGGGGGGGGGGGGGGGGEGGGGGGGGGGGGGGGGGGGGGGGGGGGGGGGGGGGGGGGGGGGGGGGGGGGGGGGGGGGGGGGGGGGGGGGGGGGGGGGGGGGGGGGGFGFGGGDGGGGGGGGGGGGGGGGFGGGGGGGGGGGGGGFFGGGGGGGGGGGGGEFGGGGGGGGGGGGGGGGGGGGGGGFGGGGGGGGGGGGGGGFGGGGGGGGGGGGGFGGGGGGGGGGGGGGGGGGGGGGGGGGGGGGGGGGGGGGGGGGGGGGGGGGGGGGGGGGGGGGGGGGGGGGGGGGGGGGGGGGGGGGGGGGFGGGGGGGGGGGGGGGGGGGGGGGGGGGGGGGGGGGGGGGGGGGGGGGGGGGGGGGGGGGGGGGGGG
@EGRNA5_250
TGGGGAATATTGCGCAATGGGGGAAACCCTGACGCATCAACGCCGCGTGGGTGATGAAGGTTTTCGGATCGTAAAACCCTGTTTTCTGGGACGATAATGACGGTACCAGATGAGGAAGCCACGGCTACCTACGTGCCAGCAGCCGCGGTAATACGTAGGTGGCAAGCGTTGTCCGGATTTACTGGGCGTAAAGGGTGCGTAGGCGGATGCTTAAGTGAGATGTGAAATACCTAGGCTTAACTTAGGGGCTGCATTTCAAACTGGGCATCTAGAGTACAGGAGAGGGAAACGGAATGACTAGTGTAGCGGTGAAATGCGTAGAGATTAGGAAGAACACCAGTGGCGAAGGCGACTTTCTGGACTGTAACTGACACTGAGATACGAAAGCGTGGGTAGCAAACAGG
+
FGF<@7,C,CFEFCGBF:FAGGG:F8EFGGEEFFGG,@,6CCGEGGGGGGGFGGFDB,A,:FGGE::=EGGGFGD<DCGGGGGGG9FCFGGGGDGGCFFAF>FF@FGGFGGGGFECFCD@FF7>CCC,>F;FCCC@FCF>4=FFGGFEE@-B;CDFGG7C;:F8B@;A?G:#GGG#/;@E=CF?+DCCCE#;9:=A>ECG#@EE5C5=<=EG#FCCFCFC:FFGF7#:FGGGD6=;6#;GEFFGECGD>9@BFF?F>#9DFA==FB@7,EDGFEC@,=8DE=DE=E@=EFGF=C4,5DE?EF4>>EEFDCFA:?=B<AFEFDGF<FFEEFF9FE?6<8FF=BB,FFBGF:EF@C,,,C,FFC6F9FCC,CFE6;,;,C<CGEGCGFF@@EFFGEDFEDGEFE@D
@EGRNA5_251
TGGGGAATATTGCGCAATGGGGGAAACCCTGACGCAGCAACGCCGCGTGAGTGATGAAGGCCTTAGGGTTGTAAAGCTCTGTTATCTGGGACGATAATGACGGTACCAGAGGAGGAAGCCACGGCTAACTACGTGCCAGCAGCCGCGGTAATACGTAGGTGGCGAGCGTTGTCCGGATTTACTGGGCGTAAAGAGTGCGTAGGCGGATGTTTAAGTGAGATGTGAAATACCCGAGCTCAACTTGGGTGCTGCATTTCAAACTGGGCATCTAGAGTGCAGGAGAGGAAAGCGGAATTCCTAGTGTAGCGGTGAAATGCGTAGAGATTAGGAAGAACACCAGTGGCGAAGGCGGCTTTCTGGACTGTAACTGACGCTGAGGCACGAAAGCGTGGGGAGCAAACAGG
+
GGGGGGDGGGGFGGGGGGGGGGGGGGGGGGFGGGGGGGGGGGGGGGGGGGGGGGGFGGGGGGGGGGGGGGGGGGGGGFGGGGGGGGGGGGGGGGGGGGGGGGGGGGGGGGGGGGGGGGGGGGGGGGGGGGGGGGGGGGDGG>GGGGGGGFGGGGGGGGGGGFGGGGGGGGGGGGGGGGGGFGGFFGGGGGFFFFDFFGGGFGGGGGGGFGGGGGGGGGGGGGGGGGGGGGGGFCGFGGGGFFGGGGGGGGGGFFGGGGGGGGGGGDGGGGGGGGGGGGGGGGGGGGGGGGGGGGGGGGGGGGGGGGGGGGGGGGGGGGGGGGGGGGGGGGGGGGGGGGGGGGGGGGGGGGGGGGGGGGGGGGGGGGGGGGGGGGGGGGGGGGGGGGGGGGGGGGGGFGGGGGGG
@EGRNA5_252
TGGGGAATATTGCGCAATGGGGGAAACCCTGACGCAGCAACGCCGCGTGGGTGATGAAGGTTTTCGGATCGTAAAACCCTGTTTTCTGGGACGATAATGACGGTACCAGATGAGGAAGCCACGGCTAACTCCGTGCCAGCAGCCGCGGTAATACGTAGGTGGCAAGCGTTGTCCGGATTTACTGGGCGTAAAGGGTGCGTAGGCGGATGCTTAAGTGAGATGTGAAATACCTAGGCTTAACTTAGGGGCTGCATTTCAAACTGGGCATCTAGAGTACAGGAGAGGGAAACGGAATTCCTAGTGTAGCGGTGAAATGCGTAGAGATTAGGAAGAACACCAGTGGCGAAGGCGGTTTCCTGGACTGTAACTGACGCTGAGGCACGAAAGCGTGGGTAGCAAACAGG
+
GFGGGGGGGGGGGEGGGGGGGGGGGGGGGGGGGGGGFGGGGEGGGGGGGGGEGEGGGGGGGGGGGGGDGGGF8FFGGGGGGFGGGGGAFGFGGGGGGGGGGGDGGGGFGGGGGDGFGEGF:F@>FDFCGG,<F<CEGCFFGGGGGG7:<CCGDCBFD8EECEFC?EFGEC>EFGFE#:?E;2CE>E#E=FECF8CFEGDE=E@/4FCFFFFFFFDCFCFCFGGGFGGGGGGGGGFGGGGFFBFGFE<GCGGFGGGGGGFEGFCE9>=;FDGGE:AFFGGGGGD9GGFD4FGGGFCGGFFFGFF7GDEFFFFCGGGGGFAGGGFGGGGGGGGGGGDFGGGEFGGGGDGEFFFFCFGFFGFFEFFFDFFEGEFGGGGGGGGGGGGGGGGGGGGGGFGGGGGGGFDG
@EGRNA5_253
TGGGGAATATTGCACAATGGGCGAAAGCCTGATGCAGCAACGCCGCGTGAGCGATGAAGGCCTTCGGGTCGTAAAGCTCTGTCCTCAAGGAAGATAATGACGGTACTTGAGGAGGAAGCACCGGCTAACTACGTGCCAGCAGCCGCGGTAATACGTAGGGTGCTAGCGTTATCCGGATTTACTGGGCGTAAAGGGTGCGTAGGTGGTCTTTCAAGTCGGTGGTTAAAGGCTACGGCTCAACCGTATTAAGCCGCCGAAACTGGAAGACTTGAGTGCAGGAGAGGAAAGTGGAATTCTCAGTGTAGCGGTGAAATGCGTAGATATTGAGAAGAACACCAGTAGCGAAGGCGGCTTTCTGGACTGTAACTGACACTGAGGCACGAAAGCGTGGGTAGCAAACAGG
+
GGGGGGGGGGGGGGGGGGGGGGGGGGGGGGGGGGGGGGGGGGGGGGGGGGGGGGGGGGGGGGGGGGGGGGGGGGGGGGGGGGGGGGGGGGGGGGGGGGGGGGGGGGGGCFGGGGGGGGGCGGGGGGGGGGGGGG,DFGGGFGGGGGDGGGDFCCFFFFGGGCEGCFGGGGGFFGEG>CGGFGGFGGGGGGGFFDFFBCEGGFGGGGGGGGGGFGGGGGGGGGGGGGGGGFGGGGGGFGGGGGFDEGGGGGGEGE@GGGGGGGGGGGGGGGGGGGGDFGGGGGGGFGGGGGGGGGGGGFGGGGGGGDGGGGGGGGGGGGGGGFFGGGGGGGGGGGGGFGGGGGGGGGGGGGGGGGGGGGGGGGFGGGGGGGGGGGGGGGGGGGGGGGGGGGGGGGGGGGGGGGG
@EGRNA5_254
TGGGGAATATTGCACAATGGAGGAAACTCTGATGCAGCGACGCCGCGTGAGCGATGAAGGTCTTCGGATCGTAAAGCTCTGTCCTAAGGGAAGATAGTGACGGTACCTTAGGAGGAAGCCCCGGCTAACTACGTGCCAGCAGCCGCGGTAACACGTAGGGGGCGAGCGTTGTCCGGAATTACTGGGTGTAAAGGGTGCGTAGGCGGCCTTGCAAGTCAGATGTGAAAGATCACGGCTTAACTGTGGTAAGCATTTGAAACTGTAAGGCTTGAGTGCAGGAGAGGAGAGTGGAATTCCTAGTGTAGCGGTGAAATGCGTAGATATTAGGAAGAATATCAGTGGCGAAGGCGGCTCTCTGGACTGCAACTGACGCTGAGGCACGAAAGCGTGGGGAGCAAACAGG
+
GGGGGGGGGGGFGGGGGGGGGGGGGGGGGGGGGFGGGGGGGGGGGGFECFEGGFGGGGGGGGGGGGGDGGGGGGGGGGGGGGGGGFGGGGGGGGGGGGGGGDGGGGGCGGGFGGGGGGGGDGEGGGGGGGGGGGGGGGGGGGGGGGDGGGGGGGGGFFGGGGFFBF?EGGGGGGGGFFGGGGGGGFGGGGFFFFGGGGGGGGGGGGGGGGGGFGFFFFFGGGGGGGGFGDFGDGGGGGGFGGGCGGGGGGGGGGGGGGGGGGGGGGGGGGGGGGGGGGGGGGGFA8GGGGFFGGGGGGGGGGGGGGGGGGGGGGGGGGGGGGGGGGGGFGGGGCF9GGGGGGGGGGGGGGGGGGGGGGFEGGGGGGGGGGGGGGGFFC<GGGGDGGGGGGGGGGGGGGGGGGG
@EGRNA5_255
TGGGGAATATTGCACAATGGGCGAAAGCCTGATGCAGCAACGCCGCGTGAACGATGAAGGTCTTCGGATCGTAAAGCTCTGTCTTATGGGACGATAATGACGGTACCCTGTGAGGAAGCACCGGCTAACTACGTGCCAGCAGCCGCGGTAATACGTAGGGTGCTAGCGTTATCCGGATTTACTGGGCGTAAAGGGTGCGTAGGTGGTCTTTCAAGTCGGTGGTTAAAGGCTACGGCTCAACCGTATTAAGCCGCCGAAACTGGAAGACTTGAGTGCAGGAGAGGAAAGTGGAATTCTCAGTGTAGCGGTGAAATGCGTAGAGATTAGGAAGAACACCAGTGGCGAAGGCGGTTTCCTGGACTGTAACTGACGCTGAGGCACGAAAGCGTGGGTAGCAAACAGG
+
GGGGG>FGGGGFGGGGGGGFGGDEFGGGGGGGGGGGFGGGGGGGGGGGGGGGGGGGGGGGGGGGGGGGGGDFEGGGGGGGGGGGGGGGGGGGGGEEFGGGGGGGGGGGGGGCFGG?GFGGGGGGGDGGGGGGGGFFGGFFGGGGDFGDEGGGGGGGGGGGG?FFFFGGEEFGGGDG:EAF?FGFGDGGGGFFGGFFFDEGEGGGGGDFGGFFDGFGGFGFGFGFGGGFGEGGGFGCBGGGDGGGGGGGGGGGGGGGGGGEFGGGGGFGGFGGGGGGGGGGGGGGGGGGGFGGGGGFCGGGGGGGGGGGGGGGGGGGGGGGGGGGGGGGGGGGGFGGGGGGGGGGGGGGGGGGGGGGGGGGGGGGGGGGGGGGGGGGGGFGGGGGGGGGGGGFEGGGGGGGGGG
@EGRNA5_256
TGGGGAATATTGCACAATGGGCGCAAGCCTGATGCAGCCATGCCGCGTGTATGAAGAAGGCCTTCGGGTTGTAAAGTACTTTCAGCGGGGAGGAAGGTGTTGTGGTTAATAACCACAGCAATTGACGTTACCCGCAGAAGAAGCACCGGCTAACTCCGCGCCAGCAGCCGCGGTAATACGGAGGGTGCAAGCGTTAATCGGAATTACTGGGCGTAAAGCGCACGCAGGCGGTCTGTCAAGTCGGATGTGAAATCCCCGGGCTCAACCTGGGAGCTGCGTTCGAAACTGGCAGGCTAGAGTCTGGTAGAGGGGGGTAGGATTCCAGGTGTAGCGGTGAAATGCGTGGAGAGCTGGAGGGATACCGGTGGCGAAGGCGGCCCCCTGGACAAAGACTGACGCTCAGGTGCAAGAGCGTGGGGGGCAAACAGG
+
EFGGD,FF<EGFFGGGGGGCFEFFB@:,CF,C6CF,,CEF,C<FB+>@:FC,?<F9FCC,,4?FAF++BFF8EFGDA<,FFCECFFGD>F3:BFFGDB<F=FG+::<,@<CC<F9F::,>:F><F9*6@FGGGDECC*3<:,CFGGF1*=B:?<;CF<**4=1=C78CF>::8E8C997CG>C852*=C9CF8C**1<<CG**:<<?CF7=09#55-:*9D#DCD99@DDD#05:0#**96#FFFFGC:8=#6@20C>?#B5:?C8B21?5,***C=,D5CD29F:8GFD9FD,FGGC@,,@,GECEC?8GFDFCF@,@8DCD8F@@>8+CCB5,A5+EFE:EC,E=FF44A+B,,A,F:FE7GEEF?+F:@DGEEF6@@<<CF<@<<GGFGEGF6EGEFGFE<C<C,@,GFBGEGFF;,C,CGFFF@;
@EGRNA5_257
TGGGGAATATTGCACAATGGGCGAAAGCCTGATGCAGCAACGCCGCGTGAACGATGAAGGTCTTCGGATCGTAAAGTTCTGTCGCAGGGGAAGATAATGACGGTACCCTGTGAGGAAGCACCGGCTAACTACGTGCCAGCAGCCGCGGTAATACGTAGGTGGCAAGCGTTGTCCGGATTTACTGGGCGTAAAGGGTGCGTAGGCGGATGCTTAAGTGAGATGTGAAATACCTAGGCTTAACTTAGGGGCTGCATTTCAAACTGGGCATCTAGAGTACAGGAGAGGGAAACGGAATTCCTAGTGTAGCGGTGAAATGCGTAGAGATTAGGAAGAACACCAGTGGCGAAGGCGGGTTCCTGGACTGTAACTGACGCTGAGGCACGAAAGCGTGGGTAGCAAACAGG
+
FFGGGEEGGGGGGGGGGGGGGGGGEEFGGGGGGGGGGFFEGGGG@EEGGGGGGGGGGFGFGGGGGGDGGGGGFGGGGGGGGGGDFFEGGGGEGGGFFGGGGGGGGGGG<F8FFGGGGGG?FGGGGGGGGGDGGGGGGGGGGGGGFGGGEEEG@GGGGGGG@CFGGFGGGGEGGGGG?;EGGGGGGCFEFGFGGGE@@AC??A@4FGGGFGFCF>=>FAFFEFG?CGFF@FGFFFC@FFCCF6BGGGFFGGGEDCFGFGG#GGGGFEE@=GEGFD=EGD?BDFACGGFE=GGGGE=?GFBG@CGCGGEEFGGGEG@GGF<GFFEFFCGGFFGGGGGGGGGGGGGFFDGGF@FD,E7GGGGGGFAGFGGCDGGGGFFGGGE?GGGGFB@FGFGGFFGGGGGGGGGG
@EGRNA5_258
TGGGGAATATTGCGCAATGGGGGAAACCCTGACGCAGCAACGCCGCGTGAGTGATGAAGGCCTTAGGGTTGTAAAGCTCTGTTATCTGGGACGATAATGACGGTACCAGAGGAGGAAGCCACGGCTAACTACGTGCCAGCAGCCGCGGTAATACGTAGGTGGCGAGCGTTGTCCGGATTTACTGGGCGTAAAGAGTGCGTAGGCGGATGTTTAAGTGAGATGTGAAATACCCGAGCTCAACTTGGGTGCTGCATTTCAAACTGGGCATCTAGAGTGCAGGAGAGGAAAGCGGAATTCCTAGTGTAGCGGTGAAATGCGTAGAGATTAGGAAGAACACCAGTGGCGAAGGCGGCTTTCTGGACTGTAACTGACGCTGAGGCACGAAAGCGTGGGGAGCAAACAGG
+
GGGGGGGGGGGCFGGGGGGGGGGGGGGGGG8FGGGGDFGFGGGGGGGGGGGGFGGGGGGGGGGGGGGGGGGGGGDGGGGGGGGGGGGGGGGGGGGGGGGGGGGGGGGGGFGGGGGGGGGGGGGGGGGGGGGGGGFGGGGGGGG#GGGGGGDGEGGGGFGGFGGEEEGGGGGGGGGFEEGGFGGGGGGGFCEGGDFFCGGGFCCCEFGFGGGGGFBFFFFFGGGGFFGGGGGGGFGFDGFFFFFGGGFGGGFFFFFFFGGGGGGFF<GGFFGGCEDGGGGGGGGGGGGGGGGGGGD8GGGGGFGGGGGGGGGGGGGGFFAGGGGGGGGGGGGGGGGGFGFF7GGGGGGGGGGGGGGFGGGGGGEGGGGGGGGGGGGGGGGFGGGGGGGGGGGGGGEGFGGGGGGG
@EGRNA5_259
TGGGGAATATTGCGCAATGGGGGAAACCCTGACGCAGCAACGCCGCGTGAGTGATGAAGGCTTTCGGGTCGTAAAGTTCTGTCCTAAGGGACGATAATGACGGTACCTAATGAGGAAGCCACGGCTAACTACGTGCCAGCAGCCGCGGTAATACGTAGGTGGCAAGCGTTGTCCGGATTTACTGGGCGTAAAGAGTATGTAGGTGGGCATTTAAGTCAGATGTGAAATTCCCGGGCTTAACCTGGGAGCTGCATTTGATACTGGGTGTCTAGAGTGCAGGAGAGGAAAGTGGAATTCCTAGTGTAGCGGTGAAATGCGTAGAGATTAGGAAGAACACCAGTGGCGAAGGCGACTTTCTGGACTGTAACTGACACTGAGATACGAAAGCGTGGGTAGCAAACAGG
+
GGGGGGGGGGGGGGGGGGGGGGGGGGGGGGGGGGGGGGGGGGGGGGGGGGGGGGGGGGGGGGGGGGGGGGGGGGGGGGGGGGGGGGGGGGGGGGGGGGGGGGGGGGGGGGGGGGGGGGGGGGGGGGGGGGGGGGGGGGGGGGGGDFGGGGGGGGGGGGGGGGGGFGFFGGFGGGGGGGGGFGGGGGGGGGGGGGGFFGGGGFGGGGGGGGGGGGGGGGGGGGGGGGGGGGGGGGGEGGFFFGGGGFGGGGGGGGGGGGFGGGGGGGGFGGGGGGGGGGGGGGGGGGGGGGGGGGGFFGGGGGGGGGGGGGGGGGGGGGGGGGGGGFGGGGGGEGGGGGGGGGGGGGGGGGGGGGGGGGGGGGGGGGGGGGGGGGGGGGGGGGGGGGGGGGGGGGGGGGGGGGGG
@EGRNA5_260
TGGGGAATATTGCACAATGGGCGCAAGCCTGATGCAGCCATGCCGCGTGTGTGAAGAAGGCCTTCGGGTTGTAAAGCACTTTCAGCGGGGAGGAAGGCGTTAAGGTTAATAACCTTGGCGATTGACGTTACCCGCAGAAGAAGCACCGGCTAACTCCGTGCCAGCAGCCGCGGTAATACGGAGGGTGCAAGCGTTAATCGGAATTACTGGGCGTAAAGCGCACGCAGGCGGTCTGTCAAGTCGGATGTGAAATCCCCGGGCTCAACCTGGGAACTGCATTCGAAACTGGCAGGCTAGAGTCTTGTAGAGGGGGGTAGAATTCCAGGTGTAGCGGTGAAATGCGTAGAGATCTGGAGGAACACCAGTGGCGAAGGCGGTTTCCTGGACTGTAACTGACGCTGAGGCACGAAAGCGTGGGTAGCAAACAGG
+
GGGGGGGGGGGGGGGGGGGGGGGGGGGGGGGGGGGGGGGGGGGGGGGGGGGGGGGGGGGGGGGGGGGGGGGGGGGGGGGGGGGGGGGGGGGGGGGGGGGGGGGGGGGGGGGGGGGGGGGGGGGGGGGGGGGGGGGDGGGGGGGGGGGGGGGGGGGGGGGCGGGGGGGGGGGGGGGGGGGGGGGGGGGGGGGGGGGGGGGGGGGGGGGGGFFFFGGFFFGGGGGGGGGGGGGGGFGFFFFGFFFFFFGGGGGGCGGGEFGGGFFGGGGGGGGGGCGGGGGGGGGGGGGGGGGGGFGGGGGGFGGGGGGGDGGGGGGGGGGGGGGGGGGGGGGGGGGGGGGGGGGGGGGGGGGGGGGGGGGGGGGGGGGGGGGGGGGGF,GGGGGGGGGGGGGGGGGGGGGGGGGGGGGGGGGGGGGGGGGGGGGGGGGGG
@EGRNA5_261
TGGGGAATATTGCACAATGGGCGAAAGCCTGATGCAGCAACGCCGCGTGAGCGATGAAGGCCTTCGGGTCGTAAATCTCTGTCCTCAAGGAAGATAATGACGGTACTTGAGGAGGAAGCCCCGGCTAACTACGTGCCAGCAGCCGCGGTAATACGTAGGGGGCTAGCGTTATCCGGAATTACTGGGCGTAAAGGGTGCGTAGGTGGTTTTTTAAGTCAGAAGTGAAAGGCTACGGCTCAACCGTAGTAAGCTTTTGAAACTAGAGAACGTGAGTGCAGGAGAGGAGAGTAGAATTCCTAGTGTAGCGGTGAAATGCGTAGATATTAGGAGGAAGACCAGTAGCGAAGGCGGCTCTCTGGACTGTAACTGACACTGAGGCACGAAAGCGTGGGGAGCAAACAGG
+
CF@<EF:F<@FEEGFEEEFGGFE7+@6<FC@FGFGGFFF8FGGG++@FGGC=CFFGFFFGGFGFFFGDFG:FFDB,CFFGACFC?DECFGFG8>DGFDDDGGCF7FDCEG8<87B@FGGAFDEEFGG@<CGGEFGGFCACFCECCFEE::8FFGDFF>C?EGGC8,<CEDGD?FGEG5FFGCFGFFGGGGDFE?>4>CEEBCFGGD?:CFFCCF9D8CAFFGDGG:@@4#CCC8>:88@4.7FFGGGEGF@99DFFDF=A9GFFDD>6,FFGGFD8CD8GGGGF;FE@=FF8A,A8DGFEDF4GGGGGFFBFCC=+FAAGCGFFFGECDGEEC,F8GGCBGFEGC>GF:FFB<@C8FFFFC<FADFGFCFF@@<E,FF8F@EF7CGEGGGGGF@F<FCAEF<F
@EGRNA5_262
TGGGGAATATTGCGCAATGGGGGAAACCCTGACGCAGCAACGCCGCGTGAGTGATGAAGGTTTTCGGATCGTAAAACTCTGTCATTAGGGACGATAATGACGGTACCTAATGAGGAAGCCACGGCTAACTACGTGCCAGCAGCCGCGGTAATACGTAGGTGGCAAGCGTTGTCCGGATTTACTGGGCGTAAAGAGTATGTAGGTGGGCATTTAAGTCAGATGTGAAATTCCCGGGCTTAACCTGGGAGCTGCATTTGATACTGGGTGTCTAGAGTGCAGGAGAGGAAAGTGGAATTCCTAGTGTAGCGGTGAAATGCGTAGAGATTAGGAAGAACACCAGTGGCGAAGGCGACTTTCTGGACTGTAACTGACACTGAGATACGAAAGCGTGGGTAGCAAACAGG
+
FGGGGGCFEGGGGGGGEGGGFGGC@FGGGGGGGGGD@FEFFGDGGGGGGDG?FGGEEEGGGGGGGGECCFGGFDDGGGGGGGGGGGFFFGGFGDGGDFGGGE7FGGGGGFGC=FG<FCCDFGDEGEG7BFFGGFGFGFFFAFC#GGDGEE6CEGGG9FGFGGG:C@GGGCGGFGGCCCGGFGFGDDFGCCF?<+;@FF7CFDCGGGGGFD#GFB=FG#A:DCDGFA#;:CDGFFEEFGE@D9@F@GGFDFFF@@F#GFFF@FEF8FF>GFDGFFFGDFD8GFFFFDAEFDGGFA,=8ECGGGGGGGGGFFGGGEEGFFFGGGGF?AGGGGGGEFEF<DGEDFGFGFCGFFEFE<C9GGGGFGGGGGFF,GF@CFAGGFCFFGGGF:GDGGGGFEFF@EGGGGGG
@EGRNA5_263
TGGGAATATTGCACAATGGAGGAAACTCTGATGCAGCGACGCCGCGTGAACGATGAAGGCTTTCGGGTCGTAAAGTTCTGTCCTAAGGGACGATAATGACGGTACCTTAGGAGGAAGCCCCGGCTAACTACGTGCCAGCAGCCGCGGTAATACGTAGGGGGCAAGCGTTGTCCGGATTTATTGGGCGTAAAGGGTGCGTAGGCGGATGCTTAAGTGAGATGTGAAATACCTAGGCTTAACTTAGGGGCTGCATTTCAAACTGGGCATCTAGAGTACAGGAGAGGGAAACGGAATTCCTAGTGTAGCGGTGAAATGCGTAGAGATTAGGAAGAACACCAGTGGCGAAGGCGGTTTCCTGGACTGTAACTGACGCTGAGGCACGAAAGCGTGGGTAGCAAACAGG
+
GGGGGGGGGGGGGGGGGGGGFEGGGGGGGGGGFGGGGGGGGGGGGGGGGGGGGGGGGGGGGGGGGGGGGGGGGGGGGGGGGGGGGGGGGGGGGGGGGGGGGGGGGGGGGGGGGGGGGGGGGGGGGGGGGGGGGGGGGGGGGGGGGGGGGGGGGGGGGGGGGGGFFFGEGGGGGGGEFGGGGGFGGGGGGGGGGGGGGGEEGGGGGGGGGGGGGGGGGGGFGGGGGGGGGGGGGGGFFGFFFGGGGGGGGGFGFFGFGGGGGGGGFGGGGGGGGGGGGGGGGGGGFFGGGGGGGGGGGGGGGGGGGGGGGGGGFEGGGGGGGGGGGGGGGGGGGGGGGGGEGGGGGGGGGGF@GGGGGGGGGGGGGGGGGGGGGGGGGGFGGGGGGGGGGGGGGGGGGGGGGGG
@EGRNA5_264
TGGGGAATATTGCGCAATGGGGGAAACCCTGACGCAGCAACGCCGCGTGGGTGATGAAGGTCTTCGGATTGTAAAGCCCTGTTTTCTGGGACGATAATGACGGTACCAGAGGAGGAAGCCACGGCTAACTACGTGCCAGCAGCCGCGGTAATACGTAGGTGGCGAGCGTTGTCCGGATTTACTGGGCGTAAAGGGTGCGTAGGCGGATGTTTAAGTGGGATGTGAAATCCCCGGGCTTAACCTGGGGGCTGCATTCCAAACTGGATATCTAGAGTGCAGGAGAGGAAAGCGGAATTCCTAGTGTAGCGGTGAAATGCGTAGAGATTAGGAAGAACACCAGTGGCGAAGGCGGCTTTCTGGACTGTAACTGACGCTGAGGCACGAAAGCGTGGGTAGCAAACAGG
+
FDGGGGGFGGGGGGGGGGGGFGGGGGGFGGAEFGGGEGGGGGGGFGGGGGGCEDG<FCFGGGGGGGGGGG@FGGGGGGGGGGGGGGGGGCCGGGGGGGCCGGGGGEGGGGGFCGGGECGGGGDCGGGGGGGGGGGCCFFFGFGGCC9BFEGGGGGGGGGG@CCCEEGGGG4#CGFFFFGGGGGGGGGFGFFFFFGFGGGFFFFFFFGF?<CFFFGFFFFGFGGGGFGGGGFGGGGGGFGGGGGGCEGFGGGGFFGGGGGGGGGGF=AAGGGGGGFGGGGGEFGGGGEGGFGGGGGGGGGGGGGGGGGGGFGGGGGGFGGGGGGGFAGGGGGGGGGGGGGGGGGGGGGGGGGGGGGGGGGGFFGGGGGGDGGGGGGGGGGGGGGGGGGGGGGGGGGGGGGGGGGG
@EGRNA5_265
TGGGGAATATTGCACAATGGGCGAAAGCCTGATGCAGCAACGCCGCGTGAACGATGAAGGTCTTCGGATCGTAAAGTTCTGTCGCAGGGGAAGATAATGACGGTACCCTGTGAGGAAGCACCGGCTAACTACGTGCCAGCAGCCGCGGTAATACGTAGGGGGCAAGCGTTGTCCGGATTTATTGGGCGTAAAGGGTGCGTAGGCGGCCTTTTAAGTCAGATGTGAAAGATCACGGCTCAACCGTGGTAAGCATTTGAAACTGAAAGGCTTGAGTTAAGGAGAGGAAAGTGGAATTCCTAGTGTAGCGGTGAAATGCGTAGAGATTAGGAAGAACACCAGTGGCGAAGGCGGCTTTCTGGACTGTAACTGACGCTGAGGCACGAAAGCGTGGGTAGCAAACAGG
+
GGGGGGGGGGGGGGGGGGGGGGGGGGGGGGGGGGGGGGGGGGGGGGGGGGGGGGGGGFGFGGGGGGGGGGGGGGGGGGGGGGGGGGGGGGGGGGGGGGGGGGGGGGGGGGGGGGGGGGGGGGGGGGGGGGGGGGFGGFCGECFGGGGGGGGGGGGGGGGFFGGGGGGFGGGGGGGGFGGGFFGFGFFGGGGGGGGGGGGGGFGGGGGGGGGGGGFGGGGFGGGGGGGGGGGGFGFFGGGGFFGFGGFGGGFFFFGGGGGGGGGGGGGGGGGGGGGGGGGGGGGGGGGGGGGGGGGGCCGGGGGGGGGGGGGGGGGGGGGGGGGFGGGGGGGGGGGGGGGGGGGGGGGGGGGGGGGGGGGGGGGGGGGGGGGGGGGGGGFGGGGGGGGGGGGGGGGGGGGGGGG
@EGRNA5_266
TGGGGAATATTGCACAATGGGCGAAAGCCTGATGCAGCAACGCCGCGTGAACGATGAAGGTCTTCGGATCGTAAAGTTCTGTCGCAGGGGAAGATAATGACGGTACCCTGTGAGGAAGCACCGGCTAACTACGTGCCAGCAGCCGCGGTAATACGTAGGGTGCTAGCGTTATCCGGATTTACTGGGCGTAAAGGGTGCGTAGGTGGTCTTTCAAGTCGGTGGTTAAAGGCTACGGCTCAACCGTATTAAGCCGCCGAAACTGGAAGACTTGAGTGCAGGAGAGGAAAGTGGAATTCTCAGTGTAGCGGTGAAATGCGTAGATATTGAGAAGAACACCAGTAGCGAAGGCGGCTTTCTGGACTGTAACTGACGCTGAGGCACGAAAGCGTGGGGAGCAAACAGG
+
GGGGGGGGGGGGGGGGGGGGGGGGGGGGGGGGGGGGGGGGGGGGGGGGGGGGGGGGGGGGGGGGGGGGGGGGGGGGGGGGGGGGGGGGGGGGGGGGGGGGGGGGGGGGGGGGGGGGFGGGGGGGGGGGGGGGGGFGGGGGGGGGGGGGGGGGFGGGGGGG#EGGFGGGGGGGGGGDFFGGFFGGG@FGGFFFFGGGGGGGGGFFGFFGGGGGGGFGGGFGGGGGGGGGGGGGGGGFFEGGFFGGGGGGGGGFGFFGGGGGGGGGGGFCG?GGGGG?GGGGGGGGGGGGGGGGGFGFF9GGGGGGGGGGGGGGGGGGGGGGGGGGGGGGGGGGGGGGGGGGGGGGGGGGGGGGGGFGGGGGGGGGGGGGGGGGGGGGGGFGGGGGGGGGGGGGGGGEGGGGGGG
@EGRNA5_267
TGGGGAATATTGCGCAATGGGGGAAACCCTGACGCAGCAACGCCGCGTGGGTGATGAAGGTCTTCGGATTGTAAAGCCCTGTTTTCTGGGACGATAATGACGGTACCAGAGGAGGAAGCCACGGCTAACTACGTGCCAGCAGCCGCGGTAATACGTAGGTGGCGAGCGTTGTCCGGATTTACTGGGCGTAAAGGGTGCGTAGGCGGATGTTTAAGTGGGATGTGAAATCCCCGGGCTTAACCTGGGGGCTGCATTCCAAACTGGATATCTAGAGTGCAGGAGAGGAAAGCGGAATTCCTAGTGTAGCGGTGAAATGCGTAGAGATTAGGAAGAACACCAGTGGCGAAGGCGACTTTCTGGACTTATACTGACGCTGAGGCACGAAAGCGTGGGGAGCGAACAGG
+
GGGGGGGGFGGGGGGGGGGGGGGGGGGGGGGGGGGGGGGGGGGGGGGGGGGGGGGGGGGGGGGGGGGGGGGGGGFDFGGGGGGGGGFGGGGGGGGGGGGGGGGGGGGGGGGGGGGGGGGGGGGGGGGGGGGGGGGGGGGGGGGGGGGGGGGGGGGGGGGGGGGGEGGGGGGGGGGGCFDFGGGGGGGGGFGGGFGFFFEEFFGGGGGGGGGGGGGGGGGGGGGGGGEDGGGGGFGGFGFGGFGGGGGGGGGGGGGGEGFDFFGGGGGGFGGGGGGGGGGGGGGGGFGGGGGGGGGGGGDGGGGGGGGGGGGGGGGDGGGGGGGGGGGGGGGGGGGGGGGFEGFGGGGGGGGGGGGGGGGGGGGGGGGGFCFGGGGGGGGDGGGGGGGGGGGGGGGGGGGGGGGG
@EGRNA5_268
TGGGGAATATTGCACAATGGAGGAAACTCTGATGCAGCGACGCCGCGTGAACGATGAAGGCTTTCGGGTCGTAAAGTTCTGTCCTAAGGGACGATAATGACGGTACCAGAGGAGGAAGCCACGGCTAACTACGTGCCAGCAGCCGCGGTAATACGTAGGTGGCGAGCGTTGTCCGGATTTACTGGGCGTAAAGAGTGCGTAGGCGGATGCTTAAGTGAGATGTGAAATACCTAAGCTTAACTTAGGGGCTGCATTTCAAACTGGGCATCTAGAGTACAGGAGAGGGAAACGGAATTCCTAGTGTAGCGGTGAAATGCGTAGAGATTAGGAAGAACACCAGTGGCGAAGGCGGTTTCCTGGACTGTAACTGACGCTGAGGCACGAAAGCGTGGGTAGCAAACAGG
+
GGGGGGGGGGGFGGGGGGGGFCFGGGGGGGCGFGGGGGGGGEGGGGGGGGGGGGGGGGGGGGGGGGGGGGGGGGFGGGGGFFGGGGGCFGGGGGGGGGGFGGGGGGGGGGGFGEEGGFGGGGGGGGGGGGGGGGGGGGF#GFGGGGFEEGEFBGGGGGGGG7CFFCGGGGGGGGGGGGGGGGGFFFGGGGFFGGGGGGFGGGAEFFGGGGGGGFGFGGFFFGGFGGFDFGGGGFFFGFDFGFGGGGEGFGGFDFFFEGGGGGE>E9GGFGGGGGGGGGGGGGGFECED@FGGGF;E<<@GGGGGGGGGGGFGGGEGGGGGGGGGFFGGGGGGGGGGGGGGDGGGGGGGEFEGGGGFFGGGGFGGGGGGGEGEGGGGGGFCGGGGGGGGGGGGGEGGFGGGGGGG
@EGRNA5_269
TGGGGAATATTGCACAATGGGCGAAAGCCTGATGCAGCAACGCCGCGTGAACGATGAAGGTCTTCGGATCGTAAAGTTCTGTCGCAGGGGAAGATAATGACGGTACCCTGTGAGGAAGCACCGGCTAACTACGTGCCAGCAGCCGCGGTAATACGTAGGGTGCTAGCGTTATCCGGATTTACTGGGCGTAAAGGGTGCGTAGGTGGTCTTTCAAGTCGGTGGTTAAAGGCTACGGCTCAACCGTATTAAGCCGCCGAAACTGGAAGACTTGAGTGCAGGAGAGGAAAGTGGAATTCTCAGTGTAGCGGTGAAATGCGTAGATATTGAGAAGAACACCAGTAGCGAAGGCGGCTTTCTGGACTGTAACTGACACTGAGGCACGAAAGCGTGGGTAGCAAACAGG
+
GGGGGGGGGGGDGGGGGGGGGGGGGGGGGGGGGGGGFGEGGGGGGGGGGGGGGGGGGGGGGGGGGGGGGGGGDCFGGGGGGGG<FGDEGEGCEFGGGGGGGGGGGGGGGGGGDCGFFGGGGGGGGGEGGGGGGG,FFFFGGFGFD#GFFDCGGGGG:<:C#CEGFG#GGGECEGGGGGGGFGGFDFFFGFFECCE#GGGGFGGGFFCFGGGGGGDGGGGFGGGGGGGGGFFGGGGGGGGFFGGEGFGGGGC?DGDGGGGGGGGGGGGGGFGGGGGFGGGGGGGGGGGGFGGGGGGGFGGGFGGEFCGGGGGGGGGGGGGGGGFCFGGGGFFF=GGGGGGGGGGGGGGGDGGFFCGGGGGGGGGFGGGGGGGGGGGGGGGGGGGGGGGGGGGGFFGFGGGGGGG
@EGRNA5_270
TGGGGAATATTGCACAATGGGCGAAAGCCTGATGCAGCAACGCCGCGTGAACGATGAAGGTCTTCGGATCGTAAAGTTCTGTCGCAGGGGAAGATAATGACGGTACCCTGTGAGGAAGCACCGGCTAACTACGTGCCAGCAGCCGCGGTAATACGTAGGGTGCTAGCGTTATCCGGATTTACTGGGCGTAAAGGGTGCGTAGGTGGTCTTTCAAGTCGGTGGTTAAAGGCTACGGCTCAACCGTATTAAGCCGCCGAAACTGGAAGACTTGAGTGCAGGAGAGGAAAGTGGAATTCTCAGTGTAGCGGTGAAATGCGTAGATATTGAGAAGAACACCAGTAGCGAAGGCGGCTTTCTGGACTGTAACTGACACTGAGGCACGAAAGCGTGGGTAGCAAACAGG
+
<EGGGEGGGGGGGGGGFGGGGGGGGGGGGGGGGGGGGGGGGGGGGG=FGGGGGGGFGGGGGGGGGGGGGGGDDFGGGGGGGGGFFGDEGGGGGGGGGFGGGGGGGGGGGFFDFEFGGGGGGGGGGGGGGGGGGGGGGGGGDGECGG#EEGGGGGGFGGGGGGGGGGGGCEGGGGGGA>FFGGGGGGGGFFFFFGGFGGGEEGGGGGGGGGGGGGGGG4F=FGFCFGGGGG?CFFEFGGFGFFGGGGGGDGGGGDECGGGGGGGGGGGGGFGFGFFCGGFAGGGGGGGGGGGGGFGFGGFGFGGGGEGGFGF?@GGGGFEGGCGFF?EFGGGGGGGGGGGGGGGGGGGGEGGEGGGGGGFGGGGGGGGECFFFCFC<GGGGGF8GGGGGGGGGGGGGGGFDCGG
@EGRNA5_271
TGGGGAATATTGCGCAATGGGGGAAACCCTGACGCAGCAACGCCGCGTGAGCGATGAAGGTCTTCGGATCGTAAAGCTCTGTCTTATGGGACGATAATGACGGTACCATAGGAGGAAGCCACGGCTAACTACGTGCCAGCAGCCGCGGTAATACGTAGGTGGCAAGCGTTGTCCGGATTTACTGGGCGTAAAGAGTATGTAGGTGGGCATTTAAGTCAGATGTGAAATTCCCGGGCTTAACCTGGGAGCTGCATTTGATACTGGGTGTCTAGAGTGCAGGAGAGGAAAGTGGAATTCCTAGTGTAGCGGTGAAATGCGTAGAGATTAGGAAGAACACCAGTGGCGAAGGCGACTTTCTGGACTGTAACTGACACTGAGATACGAAAGCGTGGGTAGCAAACAGG
+
FGGGGGGGGGGGGGGGGGGGGGGGGGGGGGGGGGGGGGGGGGGGGGGGGGGGGGGGGGGGGGGGGGGGDGGGGGGGGGGGGGGGGGGGGGGGGGGGGGGFGGGGGGGGGGGGGGGGGGGGGGGGGGGGGGGGGGGGGGGGGGGGGGGGGGGGGGGGGGGGGGGGGGGGEGGGGGGGGGGGGGGGGGGGFGGGGGGFGGGGGGGGGGGGFFDGGGGGGGGGGGGGGGGGGGGGGGGGGGGGGGGGGGFGGGGGGFGFFGGGFGGGGGGGGGGGGGGGGGGGGGGGGGGGGGFGGGGGGGGGGGGGGGDGGGGGGGGGGGGGGGGGGGGGGGGGGGGGGGGGGGGGGGGGGGGGGGGGGGGGGGGGGGGGGGGGGGGGGGGGGGGGGGGGGGGGGGGGGGGGGGGG
@EGRNA5_272
TGGGGAATATTGCACAATGGGCGAAAGCCTGATGCAGCAACGCCGCGTGAACGATGAAGGTCTTCGGATCGTAAAGTTCTGTCGCAGGGGAAGATAATGACGGTACCCTGTGAGGAAGCACCGGCTAACTACGTGCCAGCAGCCGCGGTAATACGTAGGGTGCTAGCGTTATCCGGATTTACTGGGCGTAAAGGGTGCGTAGGTGGTCTTTCAAGTCGGTGGTTAAAGGCTACGGCTCAACCGTATTAAGCCGCCGAAACTGGAAGACTTGAGTGCAGGAGAGGAAAGTGGAATTCTCAGTGTAGCGGTGAAATGCGTAGATATTGAGAAGAACACCAGTAGCGAAGGCGGCTTTCTGGACTGTAACTGACACTGAGGCACGAAAGCGTGGGTAGCAAACAGG
+
FFGGGGGGGGGGGFEGGFFGFGGGGCFGGF8<EFFGGFGGGGGD@C>FEGGFFGGGFFGGGDGGFGECGC=?FGCGDFGGGDEGGFGGGGECGGGFGG<EGEGCFEFFGGE8CCC:BFGGFGGEGGGGGGFGGGFGFGF>FFGFEFGFEGGGB?:BFGGGGGGFGGGGGGDFGFGFFGGFFFFGGGGGFFFFFE;@FFGEGFFGFCEEFGFFFGGGFGGGGGCFGGGFFFFGFGFFGGGGGFEE@@FCFGFGFFGGGGE>FFFGFGGGGFGGGGD8GGGFGGDGGFFFACGGGEFDFGGFFGDGGGGGFGGGGCGGGCGGGGGGGFEGGGGGGFGFGFGCGGGGGGGGGFF@GGFFGGGFEFFAFCGGGGGFFFGFGGFGGGGGGGGGGGGGDGFEGGGGFGG
@EGRNA5_273
TGGGGAATATTGCGCAATGGGGGAAACCCTGACGCAGCAACGCCGCGTGGGTGATGAAGGTCTTCGGATTGTAAAGCCCTGTTTTCTGGGACGATAATGACGGTACCAGAGGAGGAAGCCACGGCTAACTACGTGCCAGCAGCCGCGGTAATACGTAGGTGGCGAGCGTTGTCCGGATTTACTGGGCGTAAAGGGTGCGTAGGCGGATGTTTAAGTGGGATGTGAAATCCCCGAGCTTAACTCGGGGGCTGCATTCCAAACTGGATATCTAGAGTGTCGGAGGGGAAAGTGGAATTCCTAGTGTAGCGGTGAAATGCGTAGAGATTAGGAAGAACACCAGTGGCGAAGGCGACTTTCTGGACGATAACTGACGCTGAGGCATGAAAGCGTGGGGAGCAAACAGG
+
GGGGGGGGGGGGGGGGGGGGGGGGGGGGGGGGGGGGGGGGGGGGGGGGGGGGGGGGGGGGGGGGGGGGGGGGGGGGGGGGGGGGGGGGGGGGGGGGGGGGGGGGGGGGGGGGGGGGGGGGGGGGGGGGGGGGGGGGGGGGGGGGGGGGGGGGGGGGGGGGGGGGGGGGGGGGGGGGGGGGGGGGGGGGGGGGGGGGGGGGGGGGGGGGGGGGGGGGGGGGGGGGGGGGGGGGGGGGGGGGGFGGGGGGGGGGGGGGFGGGGGGGGGGGGGGGGGGGGGGGGGGGGGGGGGGGGGGGGGGGGGGGGGGGGGGGGGGGGGGGGGGGGGGGGGGGGGGGGGGGGGGGGGGGGGGGGGGGGGGGGGGGGGGGGGGGGGGGGGGGGGGGGGGGGGGGGGGGGGGGGGGG
@EGRNA5_274
TGGGGAATATTGCGCAATGGGGGAAACCCTGACGCAGCAACGCCGCGTGAGTGATGAAGGCCTTAGGGTTGTAAAGCTCTGTTATCTGGGACGATAATGACGGTACCAGAGGAGGAAGCCACGGCTAACTACGTGCCAGCAGCCGCGGTAATACGTAGGTGGCGAGCGTTGTCCGGATTTACTGGGCGTAAAGAGTGCGTAGGCGGATGTTTAAGTGAGATGTGAAATACCCGAGCTCAACTTGGGTGCTGCATTTCAAACTGGGCATCTAGAGTGCAGGAGAGGAAAGCGGAATTCCTAGTGTAGCGGTGAAATGCGTAGAGATTAGGAAGAACACCAGTGGCGAAGGCGGCTTTCTGGACTGTAACTGACGCTGAGGCACGAAAGCGTGGGGAGCAAACAGG
+
GGGGGGGGFGGGGGGGGGGGGGGGGGGGGGGGGGGGGGGGGGGGGGGGGGGGGGGGGGGGGGGGGGGGGGGGGGGGGGGGGGGGGFGGGGGGGGGGGGGGGGCGGGGGGFFGGGGGGFGGGGGDGDGGGGGCEGGGGGGGGGGGGGGGGGDGGFGGGGGGGGGGCGGGGGGGGGGGCEEGEFGDGGEFGGGGGFGEGGGEDGGFFGGGGGGGGFGGGGFFFGGGGGGGGGGGGAGGGGGGECFDGGGGGGGGGFFGGGGGGGGFFFGGGGGGGGGGGGGGGGGGGGGGGGGGGGGGGGGGGGGGGGGGGGGGGGGGGGGGGGGGGGGGGGGGGGGGGGGGEGGFGGGGGGGGGGGGGGGGGGGGGGGGGGGGGGGGGGGFGGGGGGGGGGGGGGGGFGGGGGGG
@EGRNA5_275
TGGGGAATATTGCACAATGGGCGAAAGCCTGATGCAGCAACGCCGCGTGAACGATGAAGGTCTTCGGATCGTAAAGTTCTGTCGCAGGGGAAGATAATGACGGTACCCTGTGAGGAAGCACCGGCTAACTACGTGCCAGCAGCCGCGGTAATACGTAGGGTGCTAGCGTTATCCGGAATCACTGGGCGTAAAGGGTGCGTAGGTGGTCTTTCAAGTCGGTGGTTAAAGGCTACGGCTCAACCGTATTAAGCCGCCGAAACTGGAAGACTTGAGTGCAGGAGAGGAAAGTGGAATTCTCAGTGTAGCGGTGAAATGCGTAGATATTGAGAAGAACACCAGTAGCGAAGGCGGCTTTCTGGACTGTAACTGACACTGAGGCACGAAAGCGTGGGTAGCAAACAGG
+
GGGGGGGGGGGGGGGGGGGGGGGGGGGGGGGGGGGGGGGGGGGGGGGGGGGGGGGGGGGGGGGGGGGGGGGGGGGGGGGGGGGGGGGGGGGGGGGGGGGGGGGGGGGGGGGGGGGGGGGGGGGGGGGGGGGGGGGGGGGGGGGGGGGGGGGGGGGGGGGGGGGGGGGGGGGGGGGGGGGGGGGGGGGGGGGGGGGGGGGGGGGGGGGGGGGGGGGGGGGGGGGGGGGGGGGGGGGGGGGGGGGFGGGGGGGGGFGGGGGGGGGGGGGGGGGGGGGGGGGGGGGGGGGGGGGGGGGGGGGGGGGGGGGGGGGGGGGGGGGGGGGGGGGGGGGGGGGGGGGGGGGGGGGGGGGGGGGGGGGGGGGGGGGGGGGGGGGGGGGGGGGGGGGGGGGGGGGGGGGGGGG
@EGRNA5_276
TGGGGAATATTGCGCAATGGGGGAAACCCTGACGCAGCAACGCCGCGTGAGTGATGAAGGTTTTCGGATCGTAAAACTCTGTCATTAGGGACGATAATGACGGTACCTAATGAGGAAGCCACGGCTAACTACGTGCCAGCAGCCGCGGTAATACGTAGGTGGCAAGCGTTGTCCGGATTTACTGGGCGTAAAGAGTATGTAGGTGGGCATTTAAGTCAGATGTGAAATTCCCGGGCTTAACCTGGGAGCTGCATTCCAAACTGGATATCTAGAGTGCAGGAGAGGAAAGCGGAATTCCTAGTGTAGCGGTGAAATGCGTAGAGATTAGGAAGAACACCAGTGGCGAAGGCGGCTTTCTGGACTGTAACTGACGCTGAGGCACGAAAGCGTGGGTAGCAAACAGG
+
@FFGGGEGECF9EC@CBFEGF@FC@C=EBFFCCFGGEGFDFGG@44=@C4?FGGFGD<FCG9FD@B7?F@@>=8>?FGAFFGGFCDGC<FGFCCFG:FFFGGGGG@:@F>CFCGGG:CFB7FGG7>F,>F,3=<:FCFGGF>FCEECECCCFF?FEFBFACBFG1>CG8FF?B;8CCEEFF?FGGGBEGDFFFF=<?<EFGFEFFGGFCDFFCACAFFFFF=>G>C?CGCGDDGFC>FFFGGGGGGGGGFE@FFFGFCBCGFCFGFE,GGGGGGGGGGGFFGGGGFCGGGGGGGDECGGGGGGEEGDGGFGFECGGFGFGGGGFDGGFFGEFF<GGGFGCEEGGGDGGGGGGGFFGGGGFFGFGGGFGGGGGGGGF<GFFGCFDGGGGFDFGGCGGFGGGGFFG
@EGRNA5_277
TGGGGAATATTGCGCAATGGGGGAAACCCTGACGCAGCAACGCCGCGTGGGTGATGAAGGTTTTCGGATCGTAAAACCCTGTTTTCTGGGACGATAATGACGGTACCAGATGAGGAAGCCACGGCTAACTACGTGCCAGCAGCCGCGGTAATACGTAGGGGGCAAGCGTTGTCCGGATTTATTGGGCGTAAAGGGTGCGTAGGCGGCCTTTTAAGTCAGATGTGAAAGATCACGGCTCAACCGTGGTAAGCATTTGAAACTGAAAGGCTTGAGTTAAGGAGAGGAAAGTGGAATTCCTAGTGTAGCGGTGAAATGCGTAGATATTAGGAGGAATACCAGTGGCGAAGGCGACTTTCTGGACTTATACTGACGCTGAGGCACGAAAGCGTGGGGAGCGAACAGG
+
GGGGGGGGFGGFGGGGGGGGGGGGGGGGGGFFGGGGGGGGGGGGGGGGGGGGEGGGGGGGGFGGGGGGGGGGGGFFFGGGGGGGGGGGGGGGGGGGGGGGGGGGGEGGGFGGGGGGGGGGGGGGGGGGGGGGGGGGGFCFFCGGGGGGGGGGGGGGGGGGGEGFGGGGGGGG#GGGGGGGFFGFGEEFGGFFFF@FEGGGDGGCEGGGGGGGGGFFGGGGGGGGGGGGGFFEFGFFFGFEFGGCGGFGGGFGGGGGGFGGFGGGGGFF?FGGGFCGGGGGGGGGGGGFFGGGFFFFGFGGFGGGGGGGGGGGGGGGGFGGGDGCGGGGGGGGF,GGGGGGGGGGGGGGGGGGFGFGGGGGFCDFCGGGGGGGGGGGGGFGGGGGGGGGGGGGGGGCGGGGGGG
@EGRNA5_278
TGGGGAATATTGCACAATGGGCGAAAGCCTGATGCAGCAACGCCGCGTGAACGATGAAGGTCTTCGGATCGTAAAGTTCTGTCGCAGGGGAAGATAATGACGGTACCCTGTGAGGAAGCACCGGCTAACTACGTGCCAGCAGCCGCGGTAATACGTAGGGTGCTAGCGTTATCCGGATTTACTGGGCGTAAAGGGTGCGTAGGTGGTCTTTCAAGTCGGTGGTTAAAGGCTACGGCTCAACCGTATTAAGCCGCCGAAACTGGAAGACTTGAGTGCAGGAGAGGAAAGTGGAATTCTCAGTGTAGCGGTGAAATGCGTAGATATTGAGAAGAACACCAGTAGCGAAGGCGGCTTTCTGGACTGTAACTGACACTGAGGCACGAAAGCGTGGGTAGCAAACAGG
+
GGGGGGGGGGGGGGGGGGGGGGGGGGGGGGGGGGGFCFGGGGGGGGGGGGGGGGGGGGGGGGGGGGGCGGGG@FGGGGGGGGGGGCEEGGGEGGGGGGFGGGGGGGDFFGGGGGGGGGGGGGGGGGDGGGGGGGGGG:CGFFGGGGGGGGGGGGG#GGGGGGGGGC#GGGGGGGGGEEGGGGGCGGGGEGGFGGDF5=EGGGFGGGDFGGGGGGGGGGGGGGGGGGGGGGGGFFFFFDGFFFFFFGFGGGGGGEGGGGGFGGGGGGGGGFGGGGGFGGGGGGGGGGGGGGGGFDGGGFGGGGGGGGGGGGGGGDGGGFGGGFFGGGGGGGGFFGGGFGGGGGGGGGGGGGGGF8GGGGGGGDGGGGCFGGGGGGGGGGGGGGGGGGGGGGGGGGGFGGGGGGG
@EGRNA5_279
TGGGGAATATTGCGCAATGGGGGAAACCCTGACGCAGCAACGCCGCGTGAGTGATGAAGGTTTTCGGATCGTAAAACTCTGTCATTAGGGACGATAATGACGGTACCTAATGAGGAAGCCACGGCTAACTACGTGCCAGCAGCCGCGGTAATACGTAGGTGGCAAGCGTTGTCCGGATTTACTGGGCGTAAAGAGTATGTAGGTGGTCTTTCAAGTCGGTGGTTAAAGGCTACGGCTCAACCGTATTAAGCCGCCGAAACTGGAAGACTTGAGTGCAGGAGAGGAAAGTGGAATTCTCAGTGTAGCGGTGAAATGCGTAGATATTGAGAAGAACACCAGTGGCGAAGGCGACTTTCTGGACTGTAACTGACACTGAGATACGAAAGCGTGGGTAGCAAACAGG
+
GGGGGGGGGGGGGGGGGGGGGGGGGGGGGGGGGGGGGGGGGGGGGGGGGGGGGGGGGGGGGGGGGGGGGGGGGGGGGGGGGGGGGGGGGGGGGGGGGGGGGGGGGGGGGGGGGGGGGGGGGGGGGGGGGGGGGGGGGGGGGGGGGGGGGGGGGGGGGGGGGGGGGGGGGGGGGGGGGGGGGGGGGGGGGGGGGGGGGGGGGGGGGGGGGGGGGGGGGGGGGGGGGGGGGGGGGGGGFGGGGGGGGGGGGGFFGGGGGGGGGGGGGFGGGGGGGGGGFFGGGGGGGGGGGGGGGGGGGGGGGGGGGGGGGGGGGGGGGGGGGGGFGGGGGGGGGGGGGGGGGGGGGGGGGGFGGGGGGGGGGGGGGGGGGGGGGGGGGGGGGGGGGGGGGGGGGGGGGGGGGGG
@EGRNA5_280
TGGGGAATATTGCGCAATGGGGGAAACCCTGACGCAGCAACGCCACGTGAGTGATGAAGGCCTTAGGGTTGTAAAGCTCTGTTATCTGGGACGATAATGACGGTACCAGAGGAGGAAGCCACGGCTAACTACGTGCCAGCAGCCGCGGTAATACGTAGGTGGCGAGCGTTGTCCGGATTTACTGGGCGTAAAGAGTGCGTAGGCGGATGTTTAAGTGAGATGTGAAATACCCGAGCTCAACTTGGGTGCTGCATTTCAAACTGGGCATCTAGAGTGCAGGAGAGGAAAGCGGAATTCCTAGTGTAGCGGTGAAATGCGTAGAGATTAGGAAGAACACCAGTGGCGAAGGCGGCTTTCTGGACTGTAACTGACGCTGAGGCACGAAAGCGTGGGGAGCAAACAGG
+
FFFFGCFGFGGGGGGGGGGFGGGGGGGGGGE=FGGGGGGGFFGECG:FE<CGFFF9BFGGGGGGCFCGGGFGFGFGGGGG<FDFGGGGGGEGGGEE@FGGGGGGDGGG<,><F7F:FGGGGGGDEGCGGG9FFGCFFGC#EAFGGGEEGDEF?<CGDGGGC9=::EGDGGCGGGGGFCEFFGG8<>EFEFFEFDFFGGFGFGFGGGFGGGGGGFGFFFFFFGGGFF#:F@>EE@FCADGFGFFGGGGGGGGFEFFFAEFGGDGGGGGGGGGGGGGGFGGGGGGGGGEGECFGFFF<89FGGGGGGGGGGGGGGGGGFGGGGGGGGGGGGGFGGFGGFGGGGGGGGGGGGGGFFCE@8GFEE,GGGGGGGGGGGGGGGGFDGGGGGGGGGGGGFGGF<GGGGGGF
@EGRNA5_281
TGGGGAATATTGCACAATGGAGGAAACTCTGATGCAGCGACGCCGCGTGAGCGATGAAGGTCTTCGGATCGTAAAGCTCTGTCCTAAGGGAAGATAGTGACGGTACCTTAGGAGGAAGCCCCGGCTAACTACGTGCCAGCAGCCGCGGTAACACGTAGGGGGCGAGCGTTGTCCGGAATTACTGGGTGTAAAGGGTGCGTAGGCGGCCTTGCAAGTCAGATGTGAAAGATCACGGCTTAACTGTGGTAAGCATTTGAAACTGTAAGGCTTGAGTGCAGGAGAGGAGAGTGGAATTCCTAGTGTAGCGGTGAAATGCGTAGATATTAGGAAGAATATCAGTGGCGAAGGCGGCTCTCTGGACTGCAACTGACGCTGAGGCACGAAAGCGTGGGGAGCAAACAGG
+
GGGGGGGGGGGGGGGGGGGGGGGGGGGGGGCFGGGGGGGGGGGGGGGGGGGGGGGGGGGGGGGGGGGGGGGFGBEFGEGGGGGGGGG@GGGGGGGGGGGGGGGGGGGGGGGGGGGGGGGGGGEGGGGGGGGGGG7FGGGGGFGGGGGGGGGGGGGGFFGGCGGEEGGGGGGGGGGDGGFGGGGCGGGGGGGGGGGGGGFFGFEFGGGGGFFFFGGFGFFGGGGFGGGGGFGGGGGFFDGFFFCBGGGGGGGGGGGGGGGGGGGFGGGGGGGGGFGGGGGGGGGGGGGGGFGFF,AEFFGGGGGGGEGGFGGGFCGGGGGGGDGFGGGGGGGGGGGFGGGGGGGFGGGGGGGGGGGGDGGGGGGGGGEGGGGGGFFFGGDGGGGGGGGGGGFGGGGGGGGGGGG
@EGRNA5_282
TGGGGAATATTGCGCAATGGGGGAAACCCTGACGCAGCAACGCCGCGTGAGTGATGAAGGTTTTCGGATCGTAAAACTCTGTCTTTGGGGACGATAATGACGGTACCCAAGGAGGAAGCCACGGCTAACTACGTGCCAGCAGCCGCGGTAATACGTAGGTGGCAAGCGTTGTCCGGATTTACTGGGCGTAAAGAGTATGTAGGTGGGCATTTAAGTCAGATGTGAAATTCCCGGGCTTAACCTGGGAGCTGCATTTGATACTGGGTGTCTAGAGTGCAGGAGAGGAAAGTGGAATTCCTAGTGTAGCGGTGAAATGCGTAGAGATTAGGAAGAACACCAGTGGCGAAGGCGACTTTCTGGACTGTAACTGACACTGAGATACGAAAGCGTGGGTAGCAAACAGG
+
FCGGGGGGGGGFGGGGGGGGGGGGGGGGGGCFGGGGGGGGGGGGGGGGGFGFGGGFGGGGGGGGGGGGEGGGGGGGGGGGGGGGGGGGGGGGGGEGGGGGGGGGGGGGG<FFGGGGGCDGGGGGGGEFGGGGGG,CFDCGGGGGGGGGFEGGGGGGFGGGGFFDGGGFGGGGFGEEEFGGGFGFC:EFGFFFGGGGGGFGFFGGGGGGGGGGGGFGGGGGGGGGGGGGGGGGGGGGFGGFFFGGGFGGGGGFFFFFEGFGFFEGGDGFEAGGGGGGCGFGEGGGGGGGGFGGGGG?FF?EGGF:GGGGGGFGGGDGGGGFFGGGGGGGGGGGGGEGGFGGGDGGGGDGGCGGGGGGGGGGGGGGGGGGFGGGGGGGGGGGGGGGGGGGGGGGGGGGDGGGGGGG
@EGRNA5_283
TGGGGAATATTGCACAATGGAGGAAACTCTGATGCAGCGACGCCGCGTGAACGATGAAGGCTTTCGGGTCGTAAAGTTCTGTCCTAAGGGACGATAATGACGGTACCTTAGGAGGAAGCCCCGGCTAACTACGTGCCAGCAGCCGCGGTAATACGTAGGGGGCAAGCGTTGTCCGGATTTATTGGGCGTAAAGGGTGCGTAGGCGGCCTTGCAAGTCAGATGTGAAAGATCACGGCTTAACTGTGGTAAGCATTTGATACTGGGTGTCTAGAGTGCAGGAGAGGAAAGTGGAATTCTCAGTGTAGCGGTGAAATGCGTAGAGATTAGGAAGAACACCAGTGGCGAAGGCGACTTTCTGGACTGTAACTGACACTGAGATACGAAAGCGTGGGTAGCAAACAGG
+
GGGGGGGGEGGFFGGGGGGGGGGB,@CF?@F<FGGGAGGDGGGGGGGFGFGGGGGGG9A,BFGFF@CEGGGGEGGCFGGGGGCEGFGFDGGGGGGGGGD<EG7FGGFCGGGFGG7FFFFFGGGF:<*<<F=:CF@FFGGGG;#FGGECCC<F?F??F@CFGEG87CFEGGCCFGGCE>CFCFGEGFFFFGGGC?9CGGGGGFEEGGGGGGGGGFAGGGFGGGFF?DE:C:47;@9<>GFF@FD@FGG#GGF:?FFGGGFFFEFGFFFCGGGGFD88CGFE==8GGFDE9FGE?,AEFGGGE>@GGGFDGFECDC@DGGGGCFGFGGE?GGGFF,FADGGGGEFFCEFF7GFFFGGGFFFF9FFDFDGDGGGDFGFEGCGGEGGCFEGGGGGGCFFCGGFFFEG
@EGRNA5_284
TGGGGAATATTGCACAATGGGCGAAAGCCTGATGCAGCAACGCCGCGTGAACGATGAAGGTCTTCGGATCGTAAAGTTCTGTCGCAGGGGAAGATAATGACGGTACCCTGTGAGGAAGCACCGGCTAACTACGTGCCAGCAGCCGCGGTAATACGTAGGGTGCTAGCGTTGTCCGGATTTACTGGGCGTAAAGGGTGCGTAGGTGGTCTTTCAAGTCGGTGGTTAAAGGCTACGGCTCAACCGTATTAAGCCGCCGAAACTGGAAGACTTGAGTGCAGGAGAGGAAAGTGGAATTCTCAGTGTAGCGGTGAAATGCGTAGATATTGAGAAGAACACCAGTAGCGAAGGCGGCTTTCTGGACTGTAACTGACGCTGAGGCACGAAAGCGTGGGGAGCAAACAGG
+
FFGGGFFGGGGGGGGGGGGGDFGGGGGGCFGGGGGFEGGFGGGGGGGGGEGFGGGGGGGGGGGGGFGGGGGFFGGGGGFFGGGGGGGDGG7FGFFGGGGGGGGGGGGG@F<FGGGGG7>FFGGGGGGGGGGGGGGGGGGGGGGGGGGGFFGGGGGFGFGDGGGGGGGGFGFGGGGGEGECGGGGGFFGGGGGGGGGGGGGDGGGGGGFGGGGFGGGGGGGGFGGGGGGGGGGFFFFDGGGGGFFFFFDGGFFGGDGGFFFFFCFFGGGGGGGGFGGGGGGGGGGGFA9;9GGFFCE<CGEGGGFECGFGGGFGCGFDEEFCCGGFF?GGGFCBGGGFFBCGGGGDEGGEFECGGGGGGFFFGFGFGGFCGEFGGGFGGGGFEFGF7GGFGGGFAF<FFFGGGG
@EGRNA5_285
TGGGGAATATTGCACAATGGGCGCAAGCCTGATGCAGCCATGCCGCGTGTATGAAGAAGGCCTTCGGGTTGTAAAGTACTTTCAGCGGGGAGGAAGGGAGTAAAGTTAATACCTTTACTCATTGACGTTACCCGCAGAAGAAGCACCGGCTAACTCCGTGCCAGCAGCCGCGGTAATACGGAGGGTGCAAGCGTTAATCGGAATTACTGGGCGTAAAGCGCACGCAGGCGGTTTGTTAAGTCAGATGTGAAATCCCCGGGCTCAACCTGGGAACTGCATCTGATACTGGCAAGCTTGAGTCTCGTAGAGGGGGGTAGAATTCCAGGTGTAGCGGTGAAATGCGTAGAGATCTGGAGGAATACCGGTGGCGAAGGCGGCCCCCTGGACGAAGACTGACGCTCAGGTGCGAAAGCGTGGGGAGCAAACAGG
+
GGGGGGGGGGGGGGGGGGGGGGGGGGGGGGGGGGGGGGGGGGGGGGGGGGGGGGGGGGGGGGGGGGGGGGGGGGGGGGGGGGGGGGGGGGGGGGGGGGGGGGGGGGGGGGGGGGGGGGGGGGGGGGGGGGGGGGGGGGGGGGGGGGGGGGGGGGGGGGGGGGGFGGGGGGGGGGGGGGGGGGGGGGGGGGGGGGGGGGGGGGGGGGGGGGGGGGGGGGGGGGGGGGGGGGGGGFGGFGFGFFFFFFFFFFFGFGGEGGGGGGGGGGGGGGGFGGGGEFGGGGGGGGGFGFFGGGGGGGGGGGGGGFGGGGGGGGGGGGGGGGGGGGGGGGGFDGGGGGGGGGGGGGGGFFGGGGFGGGFCGGGGGGGGGGGGEGGGGGGGGGGGGGGGGGGGGGGGGGGGGGGGGGGGGGGGGGGGGGGGGGGGGGGGG
@EGRNA5_286
TGGGGAATATTGCGCAATGGGGGAAACCCTGACGCAGCAACGCCGCGTGAGTGATGAAGGCCTTAGGGTTGCAAAGCTCTGTTATCTGGGACGATAATGACGGTACCAGAGGAGGAAGCCCCGGCTAACTACGTGCCAGCAGCCGCGGTAATACGTAGGGGGCAAGCGTTGTCCGGATTTATTGGGCGTAAAGGGTGCGTAGGCGGCCTTTTAAGTCAGATGTGAAAGATCACGGCTCAACTGTGGTAAGCATTTGAAACTGAAAGGCTTGAGTTAAGGAGAGGAAAGTGGAATTCCTAGTGTAGCGGTGAAATGCGTAGATATTAGGAGGAATACCAGTGGCGAAGGCGACTTTCTGGACTTATACTGACGCTGAGGCACGAAAGCGTGGGGAGCGAACAGG
+
GFFGGDEFGGGDFGGCEGGGGGGGGGGGGGGGGGGGGG8EGEGGGGGGGDGFGGGF,AEFGGFFEEFCGGG8<A<,B,B<AFF?FEFGG,BEF+BFGGGGGGGGGGGGF<C*<<C7FEGG*C:7C:>FFGCGDFFGGGGGCFGGDF88#C@CFC#EFBFGGG#CFCDE4#CEF?8:9;?:C+DA88EGGGCE9E=8E=EE;?8<7;:CE#GFCC:C>;3:#F#FFACCCCFGFF:C#FEBFEFB@FDG#FEFFACDFEFEE3FCGDFFBAGGGGF8FFD8FGGGFFDECFF=FFAGGGFGFGGGGGGFGGF=@GGFF<GGGGFCFGGFGEGFFDFC8GGGGDGFCEGGCFDCCFFFGGGFGGFFFGGCGFFA@,GFGFDGDGFDDEGFDEGGGEDGGGF@9GD
@EGRNA5_287
TGGGGAATATTGCGCAATGGGGGAAACCCTGACGCAGCAACGCCGCGTGAGTGATGAAGGTTTTCGGATCGTAAAACTCTGTCATTAGGGACGATAATGACGGTACCAGAGGAGGAAGCCACGGCTAACTACGTGCCAGCAGCCGCGGTAATACGTAGGGGGCTAGCGTTGTCCGGAATCACTGGGCGTAAAGCGCACGCAGGCGGTCTGTCAAGTCGGATGTGAAATCCCCGGGCTCAACCTGGGAACTGCATTCGAAACTGGCAGGCTAGAGTCTTGTAGAGGGGGGTAGAATTCCAGGTGTAGCGGTGAAATGCGTAGAGATCTGGAGGAATACCGGTGGCGAAGGCGGCCCCCTGGACAAAGACTGACGCTCAGGTGCGAAAGCGTGGGGAGCAAACAGG
+
GGGGGGGGGGGGGGGGGGGGGGGGGGGGGGGGGGGGGGGGGGGGGGGGGGGGGGGGGGGGGGGGGGGGGG+FFGGGGGGGGGFGGGGGGGGGGGGGGGGGGDGGGGGGFGGGGGGGGGGGGGGGGGGGGFGGGG@EGGGGGGGGGGGGGGGGGGGGGFGGFGGGGGGGGC9EGGGGGGGGGGGFGDDFEGEGEFGGGGGGCC>EFGGGGFCCFFDGGGGGGGGGGGGGFGGGGGGGGCGFFGGGGGEFFGGGGGGGGGGGGGGFFGGGEFCGGGGGGGGGGGGGGGGGGGGGGGGGGGGGGGGGGGGGGGGGGGGGGGGGGGGGG?GFGCGGGGDGGGGGGGGGGGGGGGGGGGGGGGGGGGGGGGGGGGGGGGGGGGGGGGGGGGGGGGGGGGGGGGGGGGGG
@EGRNA5_288
TGGGGAATATTGCGCAATGGGGGAAACCCTGACGCAGCAACGTCGCGTGAGTGATGAAGGTTTTCGGATCGTAAAACTCTGTTATTTGGGACGATAATGACGGTACCTTAGGAGGCAGCCCCGGCTAACTACGTGCCAGCAGCCGCGGTAATACGTAGGGGGCAAGCGTTGTCCGGATTTATTGGGCGTAAAGGGTGCGTAGGTGGTCTTTCAAGTCGGTGGTTAAAGGCTACGGCTCAACCGTATTAAGCCGCCGAAACTGGAAGACTTGAGTGCAGGAGAGGAAAGCGGAATTCCTAGTGTAGCGGTGAAATGCGTAGAGATTAGGAAGAACACCAGTGGCGAAGGCGGCTTTCTGGACTGTAACTGACGCTGAGGCACGAAAGCGTGGGTAGCAAACAGG
+
CCFGGGGGGFGFFEGGGGGGFGFFGFGGFGG?F:FC@FFAFGEF@FEGG=4FGGGGGGG8BFGFFGG7FE:BFFD,EEAGEDFGGGGGDGGEEGEFGGAFFFGEFGGEFGFFG,>+@@>FGCGDFG7FFG9FCC:EFEFBFFGFEGCEC7EF?FFGFFFB?F<#BEGCEGGGCFFFFADE:EGFGDFFFFF#E@BCFFFEFFFFGGCG:CFFFGDFFDGGGGCCGGG#C:GEGG#CFCGE@FE#D>FGFFFFFFFGCB>9FCGFEFD>DE=AD8FGFGFA9DFGFGCC@FF8F;GGGEGF<GEDF:EE,GGGGGGFFFFFACGGGGGGFGGFF<GEEF?,EFBEFGEF=FE,@C,FCEFCEFGFEGEGGFCEF<C,FF<G@FGGFCEGFCFF,FE8GGGGFFF
@EGRNA5_289
TGGGGAATATTGCGCAATGGGGGAAACCCTGACGCAGCAACGCCGCGTGAGTGATGAAGGTTTTCGGATCGTAAAACTCTGTCATTAGGGACGATAATGACGGTACCTAATGAGGAAGCCACGGCTAACTACGTGCCAGCAGCCGCGGTAATACGTAGGTGGCAAGCGTTGTCCGGATTTACTGGGCGTAAAGAGTATGTAGGTGGGCATTTAAGTCAGATGTGAAATTCCCGGGCTTAACCTGGGAGCTGCATTTGATACTGGGTGTCTAGAGTGCAGGAGAGGAAAGTGGAATTCCTAGTGTAGCGGTGAAATGCGTAGAGATTAGGAAGAACACCAGTGGCGAAGGCGACTTTCTGGACTGTAACTGACACTGAGATACGAAAGCGTGGGTAGCAAACAGG
+
GGGGGGGGGGGGGGGGGGGGGGGGGGGGGGGGGGGGGGGGGGGGGGGGGGGGGGGGGGGGGGGGGGGGGGGGGGGGGGGGGGGGGGGFGGGGGGGGGGGGGGGGGGGGGGGGGGGGGGGGGGGGGGGGGGGGGGCGGGGGGGGGGGGGGGGGGGGGGGGGGFGGGGGGGGGGGGGEGGGGGGGGGGGFGGFEFFFFGGGGGGGGGGGGGGGGFGFGGGGGGGGGGGGGGGGGGGGGFGFGGGGGGGGGGGGGGGGGGGGFGGGGGGGFDFGGGGGGFGGGGGGGGGGGGGGGGFACGCGGGGGGGGGGGGGGGGGGGGGGGGGGGFGGGGGGGGGGGFGGGGGGGGGGGGGGGGGGGGGGGGGGGGGGGGGGGGGGGGFGGGGGGGGGGGGGGGGGFGGGGGGG
@EGRNA5_290
TGGGGAATATTGCGCAATGGGGGAAACCCTGACGCAGCAACGCCGCGTGAGTGATGAAGGTTTTCGGATCGTAAAACTCTGTCATTAGGGACGATAATGACGGTACCTAATGAGGAAGCCACGGCTAACTACGTGCCAGCAGCCGCGGTAATACGTAGGTGGCAAGCGTTGTCCGGATTTACTGGGCGTAAAGAGTATGTAGGTGGGCATTTAAGTCAGATGTGAAATTCCCGGGCTTAACTTGGGAGCTGCATTTGATACTGGGTGTCTAGAGTGCAGGAGAGGAAAGTGGAATTCCTAGTGTAGCGGTGAAATGCGTAGAGATTAGGAAGAACACCAGTGGCGAAGGCGACTTTCTGGACTGTAACTGACACTGAGATACGAAAGCGTGGGTAGCAAACAGG
+
FGGGGEGGGGFGGGGGGGGGGGGGGGGGGGCEFGGGGGGGGGGGGGGGGGGFGGGGGGGGGGGGGGGDGGGGGGGGGGGGFGGGGGGGGGGGGGDGGGGGGEGGGGGGFGGGGGGGGGGGGGGDGGGFGGGGGGGGG:FGGGGGGGGGGGGGGGGGGGGGEFGGGGGEGGGECBEFEFGGFGGFFGGFFFGGGGGFGGGGGGGGGGGGGGGGGGGGGGGGGGGGGGGGGGFGFGFEEGEEBFGFFFDGGGGGGGGGGGGGGGGGGGGFFGGGEFFGGGGGGGGGGGGGGGGGGGGGGGGGGGGGGGGGGGGF@GGGGGGFGGGGGGGGGFGGFGGGGGGFCGGGGGGCDGGGGGGGGGGGGGGGGGGFFGGGGGGGGGGGGGGGGGGGGGGGGGGF?GGGGGGG
@EGRNA5_291
TGGGGAATATTGCGCAATGGGGGAAACCCTGACGCAGCAACGCCGCGTGAGTGATGAAGGCCTTAGGGTTGTAAAGCTCTGTTATCTGGGACGATAATGACGGTACCAGAGGAGGAAGCCACGGCTAACTACGTGCCAGCAGCCGCGGTAATACGTAGGTGGCGAGCGTTGTCCGGATTTACTGGGCGTAAAGAGTGCGTAGGCGGATGTTTAAGTGAGATGTGAAATACCCGAGCTCAACTTGGGTGCTGCATTTCAAACTGGGCATCTAGAGTGCAGGAGAGGAAAGCGGAATTCCTAGTGTAGCGGTGAAATGCGTAGAGATTAGGAAGAACACCAGTGGCGAAGGCGGCTTTCTGGACTGTAACTGACGCTGAGGCACGAAAGCGTGGGGAGCAAACAGG
+
GGGGGGGGFGGFGGGGGGGGGGGGGGGGGGFGGGGGGGGGGGGGGGGGGGGGGGGFGGGGGGGGGGGGGGGGGGGGGGGGGGGGGGGGGGGGGGGGGGGGGGGGGGGGGCFGGGGEGGGGGGGGGGGGGGGGGGCFGFG#FFGGGGGGGGDGGGGGGGGGC>FGEGGGGGDGGGDFFGGGFGGEFDGFGGGFFGGG?FF@FFFFFGGGGGGGFFGGFFFFGGGGGGFGGGGGGFFFEGGGDFFGGGGGGGGGGFFFGGGGGGGGGGFDDGGGGGGGGGGGGGGGGGGGGGGGGGEDDF8GGGGGGGGGGGGGGGGGGGGGGGGGGGGGGGGGGGGGGGGGGGGGGGGGGGGGGGGGFGGGGFGGGGGGGGGGGGGGGGGGGGGGGGGGGGGGGGGGGGGGGGGG
@EGRNA5_292
TGGGGAATATTGCGCAATGGGGGAAACCCTGACGCAGCAACGCCGCGTGGGTGATGAAGGTTTTCGGATCGTAAAACTCTGTCATTAGGGACGATAATGACGGTACCTAATGAGGAAGCCACGGCTAACTACGTGCCAGCAGCCGCGGTAATACGTAGGTGGCAAGCGTTGTCCGGATTTACTGGGCGTAAAGAGTGCGTAGGCGGATGTTTAAGTGAGATGTGAAATACCCGAGCTCAACTTGGGTGCTGCATTTCAAACTGGGCATCTAGAGTGCAGGAGAGGAAAGCGGAATTCCTAGTGTAGCGGTGAAATGCGTAGAGATTAGGAAGAACACCAGTGGCGAAGGCGGCTTTCTGGACTGTAACTGACGCTGAGGCACGAAAGCGTGGGGAGCAAACAGG
+
FGGGGGGGGGGGGGGGGGGGGGGGGGGGGGFGGGGGGGGGGGGGGGGGGGGGGGGGGGGGGGGGGGGGGGEGGGGGFFGGGGGGGGGGGGFFGGEGGGGGGGGGGGGGGGGGGGGGGGGGGGGGGGGGGGGGGGGGGGGGGGGGGGGGGGGGFGFGGGGGGGGGGGGGGGGGGGGGGGGGGGGGGGGGGFGFGGGGGGGFGGFGGGGFFGGGGGGGGGFGGGGGGGGGGGGGGGGGGGFFFGGGGGGGGGGGFFFFFGGGGGGGFGGGGGGGGGGGGGGGGGGGGGGGGGGGGGGGGGGGGGGGGGGGGGGGGGGGGGGGGGGGGGGGGGGGGGGGGGGGGGGGGGGGGGGGGGGGGGGGGGGGGGGGGGGGGGGGGGGGGGGGGGGGGGGGGGGGGGGGGGGG
@EGRNA5_293
TGGGGAATATTGCGCAATGGGGGAAACCCTGACGCAGCAACGCCGCGTGGGTGATGAAGGTCTTCGGATTGTAAAGCCCTGTTTTCTGGGACGATAATGACGGTACCAGAGGAGGAAGCCACGGCTAACTACGTGCCAGCAGCCGCGGTAATACGTAGGGGGCAAGCGTTGTCCGGATTTATTGGGCGTAAAGGGTGCGTAGGCGGCCTTTTAAGTCAGATGTGAAAGATCACGGCTCAACCGTGGTAAGCATTTGAAACTGAAAGGCTTGAGTTAAGGAGAGGAAAGTGGAATTCCTAGTGTAGCGGTGAAATGCGTAGATATTAGGAGGAATACCAGTGGCGAAGGCGACTTTCTGGACTTATACTGACGCTGAGGCACGAAAGCGTGGGGAGCAAACAGG
+
FGGGGGGGGGGAFGGGGGGGGGGGGFGGGFGGGEGGGGGGGGGGGGGGGGGGGFGGGGGGGGGGGGGCFG@EFGEFGGGGGGGGGEGGGGFGGGGGEGAEGGGGGGGFFFGCFEFGGGGGG@FDGGGGGGGGGGGGGGGGGGGGGGDDBEEGGGF#EGFFGDGGGGGGGGEGGGGGEGGGFGGFGGFEEFEFFFBFC@BFEECGGGGGGGGGDG8:FFFGGGGGGGGGGGGGGGFDBGGGFGGFFGFGGGGFFFGFGFBGFFDFGGGFGGGGGGGGGGFFGGGGFDGDGGGGGGGGFDAGGGF:GGFCEDGEGGGGGGGFGFFFFGGGGFCGGFGGGGGFCGGGGGGGGGGFGGGGGGGGGGGGGGGGGGEGGGFE@@@GGGGGFDGGGGGGGGGFGGGGGGG
@EGRNA5_294
TGGGGAATATTGCGCAATGGGGGAAACCCTGACGCAGCAACGCCGCGTGGGTGATGAAGGTTTTCGGATCGTAAAACCCTGTTTTCTGGGACGATAATGACGGTACCAGATGAGGAAGCCACGGCTAACTACGTGCCAGCAGCCGCGGTAATACGTAGGGTGCGAGCGTTAATCGGAATTACTGGGCGTAAAGCGCATGCAGGTGGTTTGTTTAGTCAGATGTGAAAGCCCGGGGCTCAACCTCGGAACTGCATTCGAAACTGGCAGGCTAGAGTCTTGTAGAGGGGGGTAGAATTCCAGGTGTAGCGGTGAAATGCGTAGAGATCTGGAGGAATACCGGTGGCGAAGGCGGCCCCCTGGACAAAGACTGACGCTCAGGTGCGAAAGCGTGGGTAGCAAACAGG
+
GGGGGGGGGGGGGGGGGGGGGGGGGGGGGGGGGGGGGGGGGGGGGGGGGGGGGGGGGGGGGGGGGGGGGGGGGGGGGGGGGGGGGGGGGGGGGGGGGGGGGGGGGGGGGGGGGGGGGGGGGGGGGGGGGGGGGGGGGGGGGGGGGGGGGGGGGGGGGGGGGFGGGGGGGGGGGGGGGGGGGGGGGGGGGGGGGGGGGGGGGGGGGGGGGGGGGGGGFGGGGGGGGGGGGGGGGGGGGGGGGGGGGGGGGGGGGGGGGGGGGGGGGGGGGGGGGGGGGGGGGGGGGGGFGGGGGGGGGGGGGGGGGGDGGGGGEGGGGGGGGGF?FGGGGGGGGGDGGGGGGGGGGGGGGGGGGGGGGGGGGGGGGGGGGGGGGGGGGGGGGGGGGGGGGGGGGGGGGGGGGGGG
@EGRNA5_295
TGGGGAATATTGCACAATGGGCGCAAGCCTGATGCAGCCATGCCGCGTGTATGAAGAAGGCCTTCGGGTTGTAAAGTACTTTCAGCGGGGAGGAAGGTGTTGAGGTTAATAACCTCAGCAATTGACGTTACCCGCAGAAGAAGCACCGGCTAACTCCGTGCCAGCAGCCGCGGTAATACGGAGGGTGCAAGCGTTAATCGGAATTACTGGGCGTAAAGCGCACGCAGGCGGTCTGTCAAGTCGGATGTGAAATCCCCGGGCTCAACCTGGGAACTGCATTCGAAACTGGCAGGCTAGAGTCTTGTAGAGGGGGGTAGAATTCCAGGTGTAGCGGTGAAATGCGTAGAGATCTGGAGGAATACCGGTGGCGAAGGCGGCCCCCTGGACAAAGACTGACGCTCAGGTGCGAAAGCGTGGGGAGCAAACAGG
+
GFGGGGEGGGGFGGGGGGGGGGGGGEEGGG8FFEGGFGGGGGGG@FGGGGGGGGGFGGGGGGGGGGGGGGGGFFA?FEGGGGGGGGGGGGEGGGGGGGGGGGGGGGGGGGCFGGDGGGGGFGEFGGGGGGGGGGGGCGFC@FCFGGGGEGEDDGGFGGGFGFF8FCFG#GGGGGEGGGGFEGCEGGGGFG?=CEGEGF#G=ECFGGGGGC7FDG89D@CGGGGGC<E:DGDGFBFFFF?4@FDFFAGFFFF4?#?FCFCA78?C>::?GD??GC@A@DC5CF@FFD<@,FGGDFGGDFE>@,CFFFA33=+CGGFDFE=,B,?FGGGGECF7GGGFF@F@@FFAFGFGFFFFFFFADFF7FC:GGFF7DE?BGDFCE>CCGGFDFGEEDGFF:7GGGF<FFGGFEDCGGECGF7GGGGGFGGGGGGGGG
@EGRNA5_296
TGGGGAATATTGCGCAATGGGGGAAACCCTGACGCAGCAACGCCGCGTGAGTGAAGAAGGCCTTAGGGTTGTAAAGCTCTGTCATATGGGAAGATAATGACGGTACCATAAGAGGAAGCCACGGCTAACTACGTGCCAGCAGCCGCGGTAATACGTAGGTGGCGAGCGTTGTCCGGATTTACTGGGCGTAAAGGATGCGTAGGCGGATATTTAAGTGGGATGTGAAATCCCCGAGCTTAACTCGGGGGCTGCATTCCAAACTGGATATCTAGAGTGTCGGAGGGGAAAGTGGAATTCCTAGTGTAGCGGTGAAATGCGTAGAGATTAGGAAGAACACCAGTGGCGAAGGCGACTTTCTGGACGATAACTGACGCTGAGGCATGAAAGCGTGGGGAGCAAACAGG
+
CFGGD7FFAFFGCFFC@FGGGEDGEGGCGGGGGGGGGG@FGGGGGGGGGGGAEGFGDEDFGG@EFEFCEFCEGEGG9FFFFFFGFFCFGGGGGGGGGGGGGGGGGGGGGGGGGGGGGGGCFGGGGECFEGGGGEGGGGGGGGGGGGGGGGGGGFGFGGE<:B#BEGGGEGDGFDCGGECDCFFGGGFFEFFEFEB;<@FC@CFFGGEFACGFGFDCFFGFFD7FFGGGGFFGGF#GGFGGEFGECEGFCGGFCFGGGFFGFADFAGGGGGGFGGEGGGGECD9EGGGGGGGGFD;ECGFAFDGGEGGGGGGGGGGGFGGGGGGGGGGGGE?GGGGGGGGGFEGGGGGGGGGGGGGFGGGGFCFGGGEGEGGGGGGGGGGFGGGGGGGGEGGGGGGGFGGGGFAG
@EGRNA5_297
TGGGGAATATTGCACAATGGGCGAAAGCCTGATGCAGCAACGCCGCGTGAACGATGAAGGTCTTCGGATCGTAAAGTTCTGTCGCAGGGGAAGATAATGACGGTACCCTGTGAGGAAGCACCGGCTAACTACGTGCCAGCAGCCGCGGTAATACGTAGGGTGCTAGCGTTATCCGGATTTACTGGGCGTAAAGGGTGCGTAGGTGGTCTTTCAAGTCGGTGGTTAAAGGCTACGGCTCAACCGTATTAAGCCGCCGAAACTGGAAGACTTGAGTGCAGGAGAGGAAAGTGGAATTCTCAGTGTAGCGGTGAAATGCGTAGATATTGAGAAGAACACCAGTAGCGAAGGCGGCTTTCTGGACTGTAACTGACACTGAGGCACGAAAGCGTGGGTAGCAAACAGG
+
FGGGGGGGGGGGGGGGGGGGGGGGGGGGGGGGFFGGAFFGFGGGGGGGGGGGGGGG?EGGGGGGGGGGGGGGGGGGGGGGGGGGGEEGGGGGGGGAFGGFGEGGGGGGGGGGGGFFGGGGGGC@FFGDGGGGGGGDGFFGFGGGFEEGGC@FDGGFGG@2BECDBFGGGGGGGGGCDFGGGGGGGEFGGGG>FF>CEGFEFEFGGGGGGGGGGGDBFGFFGGGGGFCD=CGGGGGGGCGGFFFBFFGGGGC@FEGFGGGGFGGGGFDFGGGGGGGGGGGGGFDGGGGFGGGGGGGGGEGGGGGGGGGGGGGGGGGGGGGGGGGGGFEFFGGGGGGGGGGGGGFFCGGGGGGFGGGGGGGGGGFGGGGGGGGGFGGGGGGGGGGGGGGGGGGGGGGGGGGGGGG
@EGRNA5_298
TGGGGAATATTGCGCAATGGGGGAAACCCTGACGCAGCAACGCCGCGTGGGTGATGAAGGTTTTCGGATCGTAAAGTTCTGTCGCAGGGGAAGATAATGACGGTACCCTGTGAGGAAGCACCGGCTAACTACGTGCCAGCAGCCGCGGTAATACGTAGGGTGCTAGCGTTATCCGGATTTACTGGGCGTAAAGAGTATGTAGGTGGGCATTTAAGTCAGATGTGAAATTCCCGGGCTTAACCTGGGAGCTGCATTTGATACTGGGTGTCTAGAGTGCAGGAGAGGAAAGTGGAATTCCTAGTGTAGCGGTGAAATGCGTAGAGATTAGGAAGAACACCAGTGTCGAAGGCGACTTTCTGGACTGTAACTGACACTGAGATACGAAAGCGTGGGTAGCAAACAGG
+
GGGGGGGGFGGGGGGGGGGGGGGGGGGGGGGGGGGGGGGGGGGGGGGGGGGGGGGGGGGGGGGGGGGGGGGGGGGGGGGGGGGGGGGGGGGGGGGGGGGGGGGGGGGGGGGGGGGGGGGGGGGGGGGGGGGGGGGGGGGGGGGGGGGGGGGGGGGGGGGGGFGGGGGGGGGGGGGGGGGGGGGGFGGGGGGGGGGGGGGGGGGGGGGGGGGGGGGGGGGGGGGGGGGGGGGGGGGFGGGGGGGGGGGGGGGGGFGGGFFGGGGGGGGGFGGGGGGGGGGGGGGGGGGGGGGGGGGGGGGGGGGGGGGGGGGGGGGGGGGGGGGGGGGGGGGGGGGGGGGGGGGGGGGGGGGGGGGGGGGGGGGGGGGGGGGGGGGGGGGGGGGGGGGGGGGGGGGGGGGGGGGG
@EGRNA5_299
TGGGGAATATTGCACAATGGGCGAAAGCCTGATGCAGCAACGCCGCGTGAACGATGAAGGTCTTCGGATCGTAAAGTTCTGTCGCAGGGGAAGATAATGACGGTACCCTGTGAGGAAGCCACGGCTAACTACGTGCCAGCAGCCGCGGTAATACGTAGGTGGCGAGCGTTGTCCGGATTTACTGGGCGTAAAGAGTGCGTAGGCGGATGTTTAAGTGAGATGTGAAATACCCGAGCTCAACTTGGGTGCTGCATTTCAAACTGGGCATCTAGAGTGCAGGAGAGGAAAGCGGAATTCCTAGTGTAGCGGTGAAATGCGTAGAGATTAGGAAGAACACCAGTGGCGAAGGCGGCTTTCTGGACTGTAACTGACGCTGAGGCACGAAAGCGTGGGGAGCAAACAGG
+
GFGGDEGGFGGGGFGGGGFCFGGEGEGGGG@FGDDFFGGEGGEGGGGGCEFGGGGFAEC8FDGGGGGCBCCF@<D?FGBFGGFGGGGGFEEEC<F=DGGGGGGGGEGGGGFGGGGGCGFGGG<BGGG?FGGGGG7FFCGFG9FGGG7CEE7BFFGGGCGGF7CE#8EGGG9CFFFCC;*C<;EFDGGEGCC@FGFGGGGE>E?GGGFFFFGFFFC>F:FCFGGE=+?7A>7CE7GGEC@67CFFGGFFAGFAFFFF9FG#CDE:@313>9FGGGE@,CGCGGFGAGGCGF=CFF;8CCF<FE>+FCF?,FFGGGDGFGGEAGFE9CGGGGFF:FBGFGFC?FF<FCBGC=@FC:,<GGFGGFAGDGF@GGGGECCGFC7CGEGGGGGF@CGFE,CGGGGFGGCG
@EGRNA5_300
TGGGGAATATTGCGCAATGGGGGAAACCCTGACGCAGCAACGCCGCGTGAGTGATGAAGGTTTTCGGATCGTAAAACTCTGTCATTAGGGACGATAATGACGGTACCTAATGAGGAAGCCACGGCTAACTACGTGCCAGCAGCCGCGGTAATACGTAGGTGGCAAGCGTTGTCCGGATTTACTGGGCGTAAAGAGTATGTAGGTGGGCATTTAAGTCAGATGTGAAATTCCCGGGCTTAACCTGGGAGCTGCATTTGATACTGGGTGTCTAGAGTGCAGGAGAGGAAAGTGGAATTCCTAGTGTAGCGGTGAAATGCGTAGAGATTAGGAAGAACACCAGTGGCGAAGGCGACTTTCTGGACTGTAACTGACACTGAGATACGAAAGCGTGGGTAGCAAACAGG
+
GGGGGGGGGGGGGGGGGGGGGGGGGGGGGGGGGGGGGGGGGGGGGGGGGGGGGGGGGGGGEGGGGGGGGGGGGGGGGGGGGGGGGGGGGGGGGGGGGGGGGGGGGGGGGGGGGGGGGGGGGGGGGGGGGGGGGGFGGGGGGGGGGGGGGGGGGGGGGGGGGGGGGGGGFGGGGGGGGGGGGGGGGGGGGFGGGGGGGGGGGGGGGGGGGGGGGGGGFGGGGGGGGGGGGGGGGGGGGGGGGGGGGGGGGGGGGEGGGGGGGGGGGGGGGGGGGGGGGGGGGGGGGGGGGGGGGGGGGGGGGGGGGGGGGGGGGGGGGGGGGGGGGGGGGGGGGGGGGGGGGGGGGGGGGGGGGGGGGGGGGGGGGGGGGGGGGGGGGGGGGGGGGDGGGGGGGGGGGGGGGGGG
@EGRNA5_301
TGGGGAATATTGCGCAATGGGGGAAACCCTGACGCAGCAACGCCGCGTGAGTGATGAAGGCCTTAGGGTTGTAAAGCTCTGTTATCTGGGACGATAATGACGGTACCAGAGGAGGAAGCCACGGCTAACTACGTGCCAGCAGCCGCGGTAATACGTAGGTGGCGAGCGTTGTCCGGATTTACTGGGCGTAAAGAGTGCGTAGGCGGATGTTTAAGTGAGATGTGAAATACCCGAGCTCAACTTGGGTGCTGCATTTCAAACTGGGCATCTAGAGTGCAGGAGAGGAAAGCGGAATTCCTAGTGTAGCGGTGAAATGCGTAGAGATTAGGAAGAACACCAGTGGCGAAGGCGGCTTTCTGGACTGTAACTGACGCTGAGGCACGAAAGCGTGGGGAGCAAACAGG
+
EGGGGGGGCGGGGECEDFGGGG@FGFGGGGFGGGGGFFGGFCGGGEFGGFFAEEGFGGGGGGGGGFGCGFEBFGFGGCBFACEFFDEGGGGFCE<FEGDGEC+8:FFCFGGFGGDGGFGGGFGGD>FFCGGGDGCFF?:CBFFFG:FF>FEFF?FECGGAC>FF?F9?:F#?F9;ECGGGFFFFDF5FFFF9A5:EF:FFFFFBFGFGFGGFGFGFFACFFC0CFGFCGECE@5FD#FGGGGFFGD8GCGCGGFEGFGGE?FCGE3FGFGGGEFEE8GGDAGGGGDC=E8GGDFAFCCAGGGGEEGGGGFFDGGGCDGFGGGGGGGGGGGFGGGDF=EC:,GGFFFGEGGGFE<FGGGGF@GGGGGGGEEGFEEFDCGFEF@GGGGGGGGCGGF<GFGGGGGGG
@EGRNA5_302
TGGGGAATATTGCACAATGGAGGAAACTCTGATGCAGCGACGCCGCGTGAGCGATGAAGGTCTTCGGATCGTAAAGCTCTGTCCTAAGGGAAGATAGTGACGGTACCTTAGGAGGAAGCCCCGGCTAACTACGTGCCAGCAGCCGCGGTAACACGTAGGGGGCGAGCGTTGTCCGGAATTACTGGGTGTAAAGGGTGCGTAGGCGGCCTTGCAAGTCAGATGTGAAAGATCACGGCTTAACTGTGGTAAGCATTTGAAACTGTAAGGCTTGAGTGCAGGAGAGGAGAGTGGAATTCCTAGTGTAGCGGTGAAATGCGTAGATATTAGGAAGAATATCAGTGGCGAAGGCGGCTCTCTGGACTGCAACTGACGCTGAGGCACGAAAGCGTGGGTAGCAAACAGG
+
FGGGGGGGGGGGGGGGGGGGGGGGGGGGGGGGGGGGGGGGGGGGGGGGGGGGGGGGGGGGGGGGGGGGGGGGGGGGGGGGGGGGGGGFGGGGGGGGGGGGGGGGGGGGGGGGGGGGGGGGGGGGGGGGGGGGGGCGGGGGGGGGGGGGGGGGGGGGGGGGGGGGGGGGGGGGGGGGGGGGGGGGGGGGGGGFGGGGGGGGGGGGGGGGGGGGGGFGGGGGGGGGGGGGGGGGGGGGFGGGFGGFFGGGGGGFFGGGGGGGGGGGGGGFCGGFGGGGGGGGGGGGGGGGGGGGFCGGGGGGGGGGGGGGGGGGGGGGGGGGGFGGGGGGGGGGGCFCGGGGGGGGGGGGGGGGGGGGGGGGGGGGGGGGGGGGGGGGGGGGGGGGGGGGGGGGFGGGGGGGGGG
@EGRNA5_303
TGGGGAATATTGCGCAATGGGGGAAACCCTGACGCAGCAACGCCGCGTGAGTGATGAAGGTTTTCGGATCGTAAAACCCTGTTTTCTGGGACGATAATGACGGTACCAGATGAGGAAGCCACGGCTAACTACGTGCCAGCAGCCGCGGTAATACGTAGGTGGCAAGCGTTGTCCGGATTTACTGGGCGTAAAGGGTGCGTAGGCGGATGCTTAAGTGAGATGTGAAATACCTAGGCTTAACTTAGGGGCTGCATTTCAAACTGGGCATCTAGAGTACAGGAGAGGGAAACGGAATTCCTAGTGTAGCGGTGAAATGCGTAGAGATTAGGAAGAACACCAGTGGCGAAGGCGACTTTCTGGACTGTAACTGACACTGAGATACGAAAGCGTGGGTAGCAAACAGG
+
EFGGGGGGGGGGGGGGGEGGGGGGGGGGGGGFGGGGGGGGGGGGGGGEFEFFFCFGGFGGGGGGGGGGGGGGGGGGGGGGGGGGGGGGGGGGCGGFGFFFGGGGGGGGGGGFFGGGGGGGGGGGGGGGGGGGGGFGGGGGGGFGGGGGGGG?FGGGGGGFCFGEGFGGDEEGGGGGDGGGFDFFGGGGFGGGGGGFGGG#@=FGGGCEDGGGGGGF>CA>FGGFGGGGGGGGFFGGGGFFFGF?GFFFCFGFGGGGGGFFFGGGGFGF9FFGDAGGFEBB,EAFFGFF@GGGGGGGGGGGGGGGGFFAGF<GGGGGFFGGGGGFDFFDGFGGGGGGGGGDGGGGFGGGGGGGGGGGFGGFECGGDGGGGGFGCFGFFGFGGGGGGEGEGGGGGGGGGGGGGGGG
@EGRNA5_304
TGGGGAATATTGCGCAATGGGGGAAACCCTGACGCAGCAACGCCGCGTGGGTGATGAAGGTTTTCGGATCTTAAAACCCTGTTTTCTGGGACGATAATAACGGTACCAGATGAGGAAGCCACGGCTAACTACGTCCCAGCAGCCGCGGTAATACGTAGGTGGCAAGCGTTGTCCGGATTTACTGGGCGTAAAGGGTGCGTAGGCGGATGCTTAAGTGAGATGTGAAATACCTAGGCTTAACTTAGGGGCTGCATTTCAAACTGGGCATCTAGAGTACAGGAGAGGGAAACGGAATTCCTAGTGTAGCGGTGAAATGCGTAGAGATTAGGAAGAACACCAGTGGCGAAGGCGGTTTCCTGGACTGTAACTGACGCTGAGGCACGAAAGCGTGGGTAGCAAACAGG
+
EFFGCGGFGGGFCCCFGGFCGGCGEDGGFDCEF@F7@>F8F:FF>FEFFG>@BFGGC?F8?FGC,@C7FC,CFF<9FGGF,B??D9DGF8FF7@:FCF,38@:@@FG9F7@,@B@FC,D>CEEFC<F<F;FG7F,=:F7=:FFDFBAACE<?F?BFGB#DFGGG9B66CCFF<FEE#CEE5<2>A#:B6FFBBBFFC>>C>*>EFF#FEDG=D7FB9;AABGGGFGGG#CE7FGGFFGEE@?FFGEFD@GEBFFAFGGGGFFEEFFAFDDCCGFCGDGGF?GGFGGGFE8CFEE;CFEA,GCGGFFCGFGGGGGGGFF@E?EFGGEEDGGGFGFCF=E8GGGEF@GGGF@F,@FF@GGFFFAFCFFF@GDGGGFFF9GCCFCGGGGDEGFGFGGGGGGGGGGGG
@EGRNA5_305
TGGGGAATATTGCGCAATGGGGGAAACCCTGACGCAGCAACGCCGCGTGGGTGATGAAGGTTTTCGGATCGTAAAACCCTGTTTTCTGGGACGATAATGACGGTACCAGATGAGGAAGCCACGGCTAACTACGTGCCAGCAGCCGCGGTAATACGTAGGTGGCAAGCGTTGTCCGGATTTACTGGGCGTAAAGGGTGCGTAGGCGGATGTTTAAGTGGGATGTGAAATCCCCGGGCTTAACCTGGGGGCTGCATTCCAAACTGGATATCTAGAGTGCAGGAGAGGAAAGCGGAATTCCTAGTGTAGCGGTGAAATGCGTAGATATTAGGAGGAATACCAGTAGCGAAGGCGGCTCTCTGGACTGTAACTGACACTGAGGCACGAAAGCGTGGGGAGCAAACAGG
+
GGGGGGGGGGGGGGGGGGGGGGGGGGGGGGGGGGGGGGGGGGGGGGGGGGGGGGGGGGGGGGGGGGGGGGGGGGGGGGGGGGGGGGGGGGGGGGGGGGFGGGGGGGFGGGGGGGGGGGFGGGGGGGGGGGGGGGFFGGGGGGGGGGGGGGGGGGGGGFGFGGGGGGGGFGGGGGGGFFGFGGGGGGGGGGGGGGGGGGGGGGGGGGGGGGGGGGGGGGGGGGGGGFFGGCFGFFGGGGGFGGGGGGGGGGGGGGGGGGGGGGGGGGGGGGGGFGFGGGGGGGGFGFGGGGGGGGGGGGGGGGGGGGGGFFGGGGGGGGGGGGGGGGGGGGGGGGGGGGGGGGGGGGGEGGGFGGGGGGGGGGGGGGGGGGGGFGGGGGGGGGGGGGGGGGGGGGGGGGGGGGGG
@EGRNA5_306
TGGGGAATATTGCACAATGGAGGAAACTCTGATGCAGCGACGCCGCGTGAACGATGAAGGCTTTCGGGTCGTAAAGTTCTGTCCTAAGGGACGATAATGACGGTACCTTAGGAGGAAGCCCCGGCTAACTACGTGCCAGCAGCCGCGGTAATACGTAGGGGGCAAGCGTTGTCCGGATTTATTGGGCGTAAAGGGTGCGTAGGCGGCCTTTTAAGTCAGATGTGAAAGATCACGGCTCAACCGTGGTAAGCATTTGAAACTGAAAGGCTTGAGTTAAGGAGAGGAAAGTGGAATTCTCAGTGTAGCGGTGAAATGCGTAGATATTGAGAAGAACACCAGTAGCGAAGGCGGCTTTCTGGACTGTAACTGACACTGAGGCACGAAAGCGTGGGTAGCAAACAGG
+
GGGGGFGGFFGFGGGGGGGGGGGEFGFGGGGGGGGGGGGGGGGGGGGGGGGFGGGGGGGGGGGGGGGGGGGGGGGFFGGGDGGGGGGGGGGGEGGGGGGAFEGGGGGAFCGGGGDCGGGFGGGDGGEFFGGGGFFGGGFGGGCGGGFEGGGGGGGGFFFGFGGGGGGGG#GGFGGGCGEDFFGEG>EFGFFFFGDGGGGGFGGGGGGGGCAFFFFFFFGGFFFCGGGGGFGGGGFFFDGGEEE@FDFGFGGDAFFGFFGGGGGGGGF?GFGGGE8FDGGGGGGGGFGGGGGGGGGGGGGGGGGGGGGGGGFGGGGGGGGGFAFDEFDGGGGGGFGGGGGFEGGGGGGGGGGFGEGGGGGGGFGGGGGGGGFCFGFFGECGGGGGGGGGGGGGGGGFGGGGGGG
@EGRNA5_307
TGGGGAATATTGCACAATGGGCGCAAGCCTGATGCAGCCATGCCGCGTGTGTGAAGAAGGCCTTCGGGTTGTAAAGCACTTTCAGTCGTGAGGAAGGTAGTGTAGTTAATAGCTGCATTATTTGACGTTAGCGACAGAAGAAGCACCGGCTAACTCCGTGCCAGCAGCCGCGGTAATACGGAGGGTGCGAGCGTTAATCGGAATTACTGGGCGTAAAGCGCATGCAGGTGGTTTGTTAAGTCAGATGTGAAAGCCCGGGGCTCAACCTCGGAATTGCATTTGAAACTGTCAGACTAGAGTACTGTAGAGGGGGGTAGAATTTCAGGTGTAGCGGTGAAATGCGTAGAGATCTGAAGGAATACCGGTGGCGAAGGCGGCCCCCTGGACAGATACTGACACTCAGATGCGAAAGCGTGGGGAGCAAACAGG
+
GGGGGGGGGGGGGGGGGGGGGGGGGGGGGGGGGGGGGGGGGGGGGGGGGGGGGGGGGGGGGGGGGGGGGGGGGGGGGGGGGGGGGGGGGGGGGGGGGGGGGGGGGGGGGGGGGGGGGGGGGGGFGGGGGGGGGGGGGGGGGGGGGGGGGGGGGGGGGGGGGGGGGGGGGGGGGGGGGGGGGCGGGGGGGEGGGGGGGGGGGGGGGGGGGGGGFGFFGGGGGFGFGFFGGFGGGFGGFGFGFFFFFFGGGGFEDGGGGGGGFFDGGGGGGGGGGGGGGGGGGGGGGGGGGGGGGGGGGGGGGGGGGGGGEGGGGGGGGGGGGGGGGGGGGGGGGGGGGGGGGGGGGGGGGGGGGGGGGGGGGGGGGGGGGGGGGGGGGGGGGGGGGGGGGGGGGGGGGGGGGGGGGGGGGGGGGGGGGGGGGGGGGGGGG
@EGRNA5_308
TGGGGAATATTGCACAATGGAGGAAACTCTGATGCAGCGACGCCGCGTGAACGATGAAGGCTTTCGGGTCGTAAAGTTCTGTCCTAAGGGACGATAATGACGGTACCTTAGGAGGAAGCCCCGGCTAACTACGTGCCAGCAGCCGCGGTAATACGTAGGGGGCAAGCGTTGTCCGGATTTATTGGGCGTAAAGGGTGCGTAGGCGGCCTTTTAAGTCAGATGTGAAAGATCACGGCTCAACCGTGGTAAGCATTTGAAACTGAAAGGCTTGAGTTAAGGAGAGGAAAGTGGAATTCCTAGTGTAGCGGTGAAATGCGTAGAGATTAGGAAGAACACCAGTGGCGAAGGCGGCTTTCTGGACTGTAACTGACGCTGAGGCACGAAAGCGTGGGGAGCGAACAGG
+
GFGGDG:FAFG,EEGGCEFG9EEGDAFFGGGCFGGGGGG@FFGFCFGGGGFGGGGGGGF,,FGGGGCEGGGDEGFEFGBFFGGFGGGGGGGGGGDFGFGGGGDFDGGGFDFFFCFFG<FGGGG:7BF@>D,D:F7FEF?CFCFFFGGACFB?CEBBFG?FF?BEF>CFEGBFEBCEEEGGDFFFGFGFGCCFCEEGGDD?FEEGGGGGGGFCFGFFFFGFGGGGGGGF;DEGCGGF?GGDFEFFFFF4FGGFFGFFFGFFFFBD8FFEDEA@,,8GGFFDD:AGGE;BFGGGFAGGGGGEDC7DF@<GFF<CB>GDF<GF=DF<GGFGGGGGGGGFGFEGEGCF7GGDEGF<FEGFGGF@GGGGGGGGGGGFCFGFGFFGEEFGC@GGGFGGF@+@FGGEGDG
@EGRNA5_309
TGGGGAATATTGCACAATGGGCGCAAGCCTGATGCAGCCATGCCGCGTGTGTGAAGAAGGCCTTCGGGTTGTAAAGCACTTTCAGCGGGGAGGAAGGCGTTAAGGTTAATAACCTTGGCGATTGACGTTACCCGCAGAAGAAGCACCGGCTAACTCCGTGCCAGCAGCCGCGGTAATACGTAGGTGGCGAGCGTTGTCCGGATTTACTGGGCGTAAAGGGTGCGTAGGTGGATGCTTAAGTCAGATGTGAAATACCCGAGCTTAACTTGGGAGTTGCATTTGAAACTGGGCGTCTAGAGTACAGGAGAGGAAAGCGGAATTCCTAGTGTAGCGGTGAAATGCGTAGAGATTAGGAAGAACACCAGTGGCGAAGGCGGCTTTCTGGACTGTAACTGACGCTGAGGCACGAAAGCGTGGGGAGCAAACAGG
+
FGFGGEGGGGGGGGGGGGGGGGGGGGGGGGGGFGGGGGGGGGGGGGEGGFGGGGGGGGGGGGGGCFGGGEGEGEFFGGGGFGGGGGGGGGGGGGGGGGGGGGGGGGGGGGGGGGGGDCGGGGGGFGGGGFGGFGGGGGGGGGGDGGDGGGGGGGGGGGGGGGFG#GG#GGGFGGEGGGGGGFGGGGGGDGFEGGGGGGGGGEGGGGGFFFDFFFFFDGGGGDGEFFGFGGGGGFFFFFFFFFFFFFGGGDBFFFFFGFGGFFGFFFFGGGGGGGFGDE,GFGFDCFCCCEGGFGGGGGGGGGGGGGGGGGGEGGGGGGGGDEFCCFGGGGGGGGGGGEGGGFGGGGGGGGFGGGGGGGGGGGGGGGGGGFGGGGGGGGGGGGGGGGGGGGGGGGGEGGGGGGGGGGGGGGGGGGGGGGGGGGGGGGGGG
@EGRNA5_310
TGGGGAATATTGCGCAATGGGGGAAACCCTGACGCAGCAACGCCGCGTGAGTGATGAAGGCCTTAGGGTTGTAAAGCTCTGTTATCTGGGACGATAATGACGGTACCAGAGGAGGAAGCCACGGCTAACTACGTGCCAGCAGCCGCGGTAATACGTAGGTGGCGAGCGTTGTCCGGATTTACTGGGCGTAAAGAGTGCGTAGGCGGATGTTTAAGTGAGATGTGAAATACCCGAGCTCAACTTGGGTGCTGCATTTCAAACTGGGCATCTAGAGTGCAGGAGAGGAAAGCGGAATTCCTAGTGTAGCGGTGAAATGCGTAGAGATTAGGAAGAACACCAGTGGCGAAGGCGGCTTTCTGGACTGTAACTGACGCTGAGGCACGAAAGCGTGGGTAGCAAACAGG
+
GEGGGGGGGGGGGGGGGGGGGGGGGGGGGGGCGGGGGGGCFGGGGGGGGGGFCGGFGEGFGGFGDGFGGGGGAFAFGDFGGGGGGGGDGGGGGGGDGGGFGGEGGGGGGGGGGGEGGCFGFGGGGGGGGGGGGGGGGGGGGGGGEGFGGGGGFGGGGGEGFEGGGGGFFGFFGGGGFFFFFEFFGGGGGGFFFFFFFDFGGGFFGGGGGGGGGFGGGGGGGGGGGGGGGGGGGGGGFGGGFFFGFGGGGGGGGFGGGGGGGGGCGGGGFGGGGGGGGGGGGGGGGGGGGGGGGGGGGGGGGGGGGGGGGGGGGGGGGGGGGGGGGCGGGGGGGGGGGGGGGGGGGGGGGGGGCGGGGGGGGGGGGGGGGGGGGGGGGGGDGGGGGGGGGGGGGFGGGGGGGGGG
@EGRNA5_311
TGGGGAATATTGCACAATGGGCGAAAGCCTGATGCAGCAACGCCGCGTGAACGATGAAGGTCTTCGGATCGTAAAGTTCTGTCGCAGGGGAAGATAATGACGGTACCCTGTGAGGAAGCACCGGCTAACTACGTGCCAGCAGCCGCGGTAATACGTAGGGTGCTAGCGTTATCCGGATTTACTGGGCGTAAAGGGTGCGTAGGTGGTCTTTCAAGTCGGTGGTTAAAGGCTACGGCTCAACCGTATTAAGCCGCCGAAACTGGAAGACTTGAGTGCAGGAGAGGAAAGTGGAATTCTCAGTGTAGCGGTGAAATGCGTAGATATTGAGAAGAACACCAGTAGCGAAGGCGGCTTTCTGGACTTATACTGACGCTGAGGCACGAAAGCGTGGGGAGCGAACAGG
+
GGGG7CEFGGGFGGGGGGG?FGEGCFGGGGFGCFGGFGFFGGGDGGGGGGGGGEGGGDFECFGGFFEC=FGDFF<BFGGG9FFGC:C>FFGGGGDFGG9<F@CGGFCFCFFFBD7CCFFGGFGCFG:CGGGGGFGCFDCGG,CB@F<CG7EC;F?B??:::EEG#BEFAGGGGF888CEFFEF:<:CC99/A<?E==E;ECB>FGFFCFGGGG7>CGBCFGGFF#=07CCGEGGFEECGFE@GCFFDCGEEEEFGGGGGGGGGGGGGFCGGGGGFFAGFGGFGGEE;E,FFCGFFGGFGGFGGEGGGGFGGGGGGGGFGGFGFEE?<GGGGGGGGGGFBCCGGGGGGGEAFFECAGFEEEF@9GFFFGGGGGGGGGGDGGGGGDGGGEFGGGFFE@AGGGGFG
@EGRNA5_312
TGGGGAATATTGCACAATGGGCGCAAGCCTGATGCAGCCATGCCGCGTGTATGAAGAAGGCCTTCGGGTTGTAAAGTACTTTCAGCGGGGAGGAAGGTGTTGAGGTTAATAACCTCAGCAATTGACGTTACCCGCAGAAGAAGCACCGGCTAACTCCGTGCCAGCAGCCGCGGTAATACGGAGGGTGCAAGCGTTAATCGGAATTACTGGGCGTAAAGCGCACGCAGGCGGTCTGTCAAGTCGGATGTGAAATCCCCGGGCTCAACCTGGGAACTGCATTCGAAACTGGCAGGCTAGAGTCTTGTAGAGGGGGGTAGAATTCCAGGTGTAGCGGTGAAATGCGTAGAGATCTGGAGGAATACCGGTGGCGAAGGCGGCCCCCTGGACAAAGACTGACGCTCAGGTGCGAAAGCGTGGGGAGCAAACAGG
+
FGGGGGGGGGGGGGGGGGGGGGGGGGGGGGGGGGGGGGGGGGGGGGGGGGGGGGGGGGGGGGGGGGGGGGGGGGGGGGGGGGGGGGGGGGGGGGGGGGGGGGGGGGGGGGGGGGDGGGGGGGGGGGGGGGGGGGGGGGGGGGGGGGGGGGGGGGGGGGGGGGGGGGGGGGGGGGGGGGGGGGGGGGG#GGGGGGGGGGGGGGGGGGGGGGGGGGGGGGGGGGGGGGGGGGGGFFGGFGFGFFFFFFGGGGGFGEGGGGGGGGGGGGGGGGGGGGGGGGGGGGGGGGGGGGGGGGGGGGGGGGGGGGGGGGGGGGGGGGGGGGGGGGGGGGGGGGGGGGGGGGGGGGFGGGGGGGGGGGGGGGGGGGGGGGGGGGGGGGGGGGGGGGGGGGGGGGGGGGGGGGGGGGGGGGGGGGGGGGGGGGGGGGGGG
@EGRNA5_313
TGGGGAATATTGCGCAATGGGGGAAACCCTGACGCAGCAACGCCGCGTGAGTGATGAAGGCCTTAGGGTTGTAAAGCTCTGTTATTTGGGACGATAATGACGGTACCAAAGGAGAAAGCCACGGCTAACTACGTGCCAGCAGCCGCGGTAATACGTAGGTGGCGAGCGTTGTCCGGATTTACTGGGCGTAAAGAGTGCGTAGGCGGATGTTTAAGTGAGATGTGAAATACCCGAGCTCAACTTGGGTGCTGCATTTCAAACTGGGCATCTAGAGTACAGGAGAGGAAAGCGGAATTCCTAGTGTAGCGGTGAAATGCGTAGAGATTAGGAAGAACACCAGTGGCGAAGGCGGCTTTCTGGACTGTAACTGACGCTGAGGCACGAAAGCGTGGGGAGCAAACAGG
+
GGGGGGGGGGGGGGGGGGGGGGGGGGGGGGGGGGGGGGGGGGGGGGGGGGGGGGGGFGGGGGGGGGGGGGGGGGGGGGGGGGGGGGGGGGGGGGGGGGGGGGGGGGGGGGGGGGGGGGGGGGGGGGGGGGGGGGGGGGGGGGG#GGGGGGGGGGGGGGGGGGGGGGGGGGFGGGGGGGGGGGGGGGGGGGGFGGGGGGGGGGGGGGGGGGGGGFGGGGGGGGGGGGGGGGGGGGGGGGGGFFGGGGGGGGGGGGGGGGGGGGGGGGGGFGGGGGGGGGGGGGGFGGGGGFGGGGGGGGGGGGGGGGGGGGGGGGGGGGGGGGGGGGGGGGGGGGGGGGGGGGGGGGGGGGGGFGGGGGGGGGGGGGGGGGGGGGGGGGGGGGGGGGGGGGGGGGGFEGGGGGGG
@EGRNA5_314
TGGGGAATATTGCGCAATGGGGGAAACCCTGACGCAGCAACGCCGCGTGGGTGATGAAGGTTTTCGGATCGTAAAACCCTGTTTTCTGGGACGATAATGACGGTACCAGATGAGGAAGCCACGGCTAACTACGTGCCAGCAGCCGCGGTAATACGTAGGTGGCAAGCGTTGTCCGGATTTACTGGGCGTAAAGGGTGCGTAGGCGGATGCTTAAGTGAGATGTGAAATACCTAAGCTTAACTTAGGGGCTGCATTTCAAACTGGGCATCTAGAGTACAGGAGAGGGAAACGGAATTCCTAGTGTAGCGGTGAAATGCGTAGAGATTAGGAAGAACACCAGTGGCGAAGGCGGTTTCCTGGACTGTAACTGACGCTGAGGCACGAAAGCGTGGGTAGCAAACAGG
+
GGGGGGGGGGGGGGGGGGGGGGGGGGGGGGGGGGGGGGGGGGGGGGGGGGGGGGGGGGGGGGGGGGGGGGGGGGGGGGGGGGGGGGGGFGGGGGGGGGGGGGGGGGGGGGGGGGGGGGGGGGGGGGGGGGGGGGGGGGGGGGGGGGGGGGGGGGGGGGGGGGGGGGGGGGGGGGGGGGGGGGGFGGGFFFFGGGGGGGGGGGGGGGGGGGGGGGGGGGGGGGGGGGGGGGGGGGGGGGFGFFFGGGGGGGGGFFGGFGGGGGGGFFFFFGGGGGFGGGGGGGGGGGGGGGGGGGGGGGGGGGGGGGGGGGGGGGGGGGGGGGGGGGGGGGGGGGGGGGGGGGGGGGGGGGGGGGGGGGGGGGGGGGGGGGGGGGGGFGGGGGGGGGGGGGGGGGGGGGGGGGGG
@EGRNA5_315
TGGGGAATATTGCGCAATGGGGGAAACCCTGACGCAGCAACGTCGCGTGAGTGATGAAGGTTTTCGGATCGTAAAACTCTGTTATTTGGGACGATAATGACGGTACCAAATGAGGAAGCCACGGCTAACTACGTGCCAGCAGCCGCGGTAATACGTAGGTGGCAAACGTTGTCCGGATTTACTGGGCGTAAAGGGTGCGTAGGTGGATGCTTAAGTCAGATGTGAAATACCCGAGCTTAACTTGGGAGTTGCATTTGAAACTGGGCGTCTAGAGTACAGGAGAGGAAAGCGGAATTCCTAGTGTAGCGGTGAAATGCGTAGAGATTAGGAAGAACACCAGTGGCGAAGGCGACTTTCTGGACTGTAACTGACACTGAGATACGAAAGCGTGGGTAGCAAACAGG
+
GGGGGGGGGGGGGGGGGGGGGGGGGGGGGGGGGGGGGGGGGGGGGGGGGGGEGGGGGGGGGGGGGGGGGGGGGGGGGGGGGGGGGGGGGGGGGGGGGGGGGGGGGGGGGGGGGGGGGGGGGGGGGGDGGGGGGGGGGGGGGGGGGGGGGGGGGGGGGGGGGGGGGGGGGGGGGGGGGGGGGGGGGGGGGGGGGGGGGGGGGGGGGGGGGGGGGGGGGGGGGGGGGGGGGGGGGFGGGGGGGGGGGGGGGGGGGFFFGGGGGGGGGGGGGGGGGGGGGGGGGGGGGGGGGGGGGGGGGGGGGGGGGGGGGGGGGGGGGGGGGGGGGGGGGGGGGGGGGGGGGGGGGGGGGGGGGGGGGGGGGGGGGGGGGGGGGGGGGGGGGGGGGGGGGGGGGFGGGGGGGGGG
@EGRNA5_316
TGGGGAATATTGCACAATGGGCGAAAGCCTGATGCAGCAACGCCGCGTGAACGATGAAGGTCTTCGGATCGTAAAGTTCTGTCGCAGGGGAAGATAATGACGGTACCCTGTGAGGAAGCACCGGCTAACTACGTGCCAGCAGCCGCGGTAATACGTAGGGTGCTAGCGTTATCCGGATTTACTGGGCGTAAAGGGTGCGTAGGTGGTCTTTCAAGTCGGTGGTTAAAGGCTACGGCTCAACCGTATTAAGCCGCCGAAACTGGAAGACTTGAGTGCAGGAGAGGAAAGTGGAATTCTCAGTGTAACGGTGAAATGCGTAGATATTGAGGAGAACACCAGTAGCGAAGGCAGCTTTCTGGACTGTAACTGACACTGAGGCACGAAAGCGTGGGTAGCAAACAGG
+
CAEFGFGFFGGGGGGGGGGG<CCFBFGGGFGGGGGFFGGC,>FCCG@FEEFEC>FGGGG<FGGGGGGEFEGFGGGGGGGGFGGGFGEGGGDC>FFF<DFGGEGGG7>C=<,><=<CC7FAFGGGGGGFGFFFGGGFGDFFGGGCFCFGGEGFGFCFC<C#ACEGFGGGGG>FGCB8:EGG?@EFGG8;CGCF@FCEGGG@CEGFFGGG#GGDFDFGGFGDDGD5FCGGF>FGGGGGFGGFGGGCFF:FFFFFFBF>B;E=FEDE;@4,DF=9@D@,FBD;AE8GF9E>4,=E4,C5CA<?9C=4,@,AGGECGFEFGGFA;F,A?<?9,FEBA96,EEF=?GCGGF4B6,F8DF<EE@C6@FFCAGFAFFFFF<FFF7FFFAFGF:ECGFGGFGF8CGFEFCF
@EGRNA5_317
TGGGGAATATTGCGCAATGGGGGAAACCCTGACGCAGCAACGCCGCGTGAGTGATGAAGGCCTTAGGGTTGTAAAGCTCTGTTATCTGGGACGATAATGACGGTACCAGAGGAGGAAGCCACGGCTAACTACGTGCCAGCAGCCGCGGTAATACGTAGGTGGCGAGCGTTGTCCGGATTTACTGGGCGTAAAGAGTGCGTAGGCGGATGTTTAAGTGAGATGTGAAATACCCGAGCTCAACTTGGGTGCTGCATTTCAAACTGGGCATCTAGAGTGCAGGAGAGGAAAGCGGAATTCCTAGTGTAGCGGTGAAATGCGTAGAGATTAGGAAGAACACCAGTGGCGAAGGCGGCTTTCTGGACTGTAACTGACGCTGAGGCACGAAAGCGTGGGGAGCAAACAGG
+
@EFGGGGGGFGFGGDGGGGGGGGGGFGGGGFGGGGDEGGDGEGGGC@GGGGGGGGGGFEGGGFFFGGGGGGGGGGGGGGGGGGGGGGFGGGGGGGGGGGGGGDGGGFGGECFCFDEGGGGGFGGGGGGGGGGEEFFGGGGGGGFFFFGEGGFFFGGFFFFFFG>BCFEFEGGFGE?<C>FFFGFFDCFEGGGFFECFGGFFFFDFGFGGGGGFC8FFFFCGFGGFGGGFGEGGFGGGGFFDFFGGGGGFGFFFFFFBGGGGGGGFED9GGGGGGGGGCGGFEEGGGGCC8FFDGFFCFCFGFGDGGGFFED@CGGGGGGGGGGFGGGEGFGFEGGGGGEFCGGFGGGGGGGFAGGGFGFGGFGGGGGGGCGGEGGGGGGGGGGGGGGGGGGGGGGFFGGGFGGG
@EGRNA5_318
TGGGGAATATTGCACAATGGAGGAAACTCTGATGCAGCGACGCCGCGTGAACGATGAAGGCTTTCGGGTCGTAAAGTTCTGTCCTAAGGGACGATAATGACGGTACCTTAGGAGGAAGCCCCGGCTAACTACGTGCCAGCAGCCGCGGTAATACGTAGGGGGCAAGCGTTGTCCGGATTTATTGGGCGTAAAGGGTGCGTAGGTGGACGCTTAAGTCAGATGTGAAATACCCGAGCTTAACTTGGGAGTTGCATTTGAAACTGTAAGGCTTGAGTGCAGGAGAGGAGAGTGGAATTCCTAGTGTAGCGGTGAAATGCGTAGATATTAGGAAGAATATCAGTGGCGAAGGCGGCTCTCTGGACTGCAACTGACGCTGAGGCACGAAAGCGTGGGGAGCAAACAGG
+
GGGGGGGGGGGGGGGGGGGGGGGGGGGGGGGGGGGGGGGGGGGGGGGGGGGGGGGGGGGGGGGGGGGGGGGGGGGGGGGGGGGGGGGGGGGGGGGGGGGGGGGGGGGGGGGGGGGGGGGGGGGGGGGGGGGGGGGGGGGGGGGGGGGGGGGGGGGGGGGGGGGGGGGGGGGGGGGGGGGEGGGFGGGGGGGGGGGGGGGGGGGGGGGGGGGGGGGGGGGGGGGGGGGGGGGGGFGGGGGGGGGGGGGGGGGGGGGGGFGGGGGGGGGGGGDGGGGGGGGFDGGGGGGGGGGGGGGGGGGGGGGGGGGGGGGGGGGGGGGGGGGGGGGGGGGGGGCGGGGGGGGGGGGGGGGGGGGGGGGGGGGGGGGGGGGGGGGGGGGGGGGGGGGGGGGGGGGGGGGGGGGG
@EGRNA5_319
TGGGGAATATTGCGCAATGGGGGAAACCCTGACGCAGCAACGTCGCGTGAGTGATGAAGGTTTTCGGATCGTAAAACTCTGTTATTTGGGACGATAATGACGGTACCAAATGAGGAAGCCACGGCTAACTACGTGCCAGCAGCCGCGGTAATACGTAGGTGGCAAACGTTGTCCGGATTTACTGGGCGTAAAGGGTGCGTAGGTGGATGCTTAAGTCAGATGTGAAATACCCGAGCTTAACTTGGGAGCTGCATTTGATACTGGGTGTCTAGAGTGCAGGAGAGGAAAGTGGAATTCCTAGTGTAGCGGTGAAATGCGTAGAGATTAGGAAGAACACCAGTGGCGAAGGCGGCTTTCTGGACTGTAACTGACGCTGAGGCACGAAAGCGTGGGGAGCAAACAGG
+
CEGGGGGGGGGFGGGGGGGGGGGGGGGGGGGGGGGG7FGGGGGGGGGG@FFECCGGFGGGBFGGFGGGGGGGGG7EGGFGGGGGGGGGGGFGGGGGGGGGGGGGGGGGGGGGGFFFGGGGGGGCFGGGGGGGGGFGGG?FGDGCCEAFEEGGG#GGGFFGFFGFFGGGFGG>EFCEGGGGGGFFGFGFGFGFFE?F=EGGCFFFGGGGFDFFGAFFGGGCGDCECFGGGGFFDBFFFFDGGGGGGF?FFGGFFGGGGGGEFGGGGGD>AGGGGGGGGGGGGFFFDFGFGFGFECGFGFGFGFGG@EGGGGGGGGGGGGGGGGGGGGGGGGFGGGGGFGGGGGGGGDGEGGGGGGGGGGGGGGFGFFFGGGGGGGGF<GGGGGGGGGGGGGGGGF9GGGGDGGGG
@EGRNA5_320
TGGGGAATATTGCGCAATGGGGGAAACCCTGACGCAGCAACGCCGCGTGAGTGATGAAGGTTTTCGGATCGTAAAACTCTGTCATTAGGGACGATAATGACGGTACCTAATGAGGAAGCCACGGCTAACTACGTGCCAGCAGCCGCGGTAATACGTAGGTGGCAAGCGTTGTCCGGATTTACTGGGCGTAAAGGGTGCGTAGGTGGACGCTTAAGTCAGATGTGAAATACCCGAGCTTAACTTGGGAGTTGCATTTGAAACTGGGCGTCTAGAGTACAGGAGAGGGAAACGGAATTCCTAGTGTAGCGGTGAAATGCGTAGAGATTAGGAAGAACACCAGTGGCGAAGGCGGTTTCCTGGACTGTAACTGACGCTGAGGCACGAAAGCGTGGGTAGCAAACAGG
+
GFGGGGGGGGGGGGGGGGDGGGGGGGGGGGGGGGGGDGFGGGGGGGGGGGGGGGGGGGGGGGGGGGGGGGDGGGGGGGGGGGGGGGGGFEGGGGGGGGGGGGGGGGGGGGGGGGGFGCGGGGDGGGGGGGGGGGDGGGCFCFG#EGFGGGGGGGGGGGGGGGGG?FGEGGGGGGGFGGGGGFGGGGGFFFFGFFGGEGGGGFGGDGDG>CGGGGGGFGGFGGGGGGEGGGGGGGGFFGGGFFFGGGGGGGGGE@GGGGGGGGGGGDFFFGGGGGGGGEFGFFGGEGGGEGGGGGGGGFGGGGGGGGGGGGGGGGGGGGGGGGGGFGGGGGGGGGGGGGGGGGGFGGFGGDFFFF@FGGGGGGFGGGGGGGGGGFGGGGF@GGGGGGGGGGGGGGGGGGGGGGGG
@EGRNA5_321
TGGGGAATATTGCGCAATGGGGGAAACCCTGACGCAGCAACGCCGCGTGAGTGATGAAGGCCTTAGGGTTGTAAAGCTCTGTTATCTGGGACGATAATGACGGTACCAGAGGAGGAAGCCACGGCTAACTACGTGCCAGCAGCCGCGGTAATACGTAGGTGGCGAGCGTTGTCCGGATTTACTGGGCGTAAAGAGTGCGTAGGCGGATGTTTAAGTGAGATGTGAAATACCCGAGCTCAACTTGGGTGCTGCATTTCAAACTGGGCATCTAGAGTGCAGGAGAGGAAAGCGGAATTCCTAGTGTAGCGGTGAAATGCGTAGAGATTAGGAAGAACACCAGTGGCGAAGGCGGCTTTCTGGACTGTAACTGACGCTGAGGCACGAAAGCGTGGGGAGCAAACAGG
+
GGGGGGGGGGGGGGGGGGGGGGGGGGGGGGGGGGGGGGGGGGGGGGGGGGGGGGGGGGGGGGGGGGGGGGGGGGGGGGGGGGGGGGGGGGGGGGGGGGGGGGGGGGGGGGGGGGGGGGGGGGGGGGGGGGGGGGGGGGGGGGGGGGGGGGGGGGGGGGGGGGGGGGGGGGGGGGGGGGGGGGGGGGGGGGGGGGGGGGGGGGGGGGGGFGGGGGGGGGGGGGGGGGGGGGGGGFGGGGGFGGGGGGGGGGFFGGGGGGGGGGGGGGGGGGGGGGGGGFGGFGCGGGGGGGGGGGGGGGGGGGGGGGGGGGGGGEGGGGGGGGGGGGGGGGGGGGGGGGGGGGGGGGGGGGGGDGGGGGGGGGGGGGGGEGGGGGGGGGGGGGGGGGGGGGGGGGGGGGGGGGGG
@EGRNA5_322
TGGGGAATATTGCGCAATGGGGGAAACCCTGACGCAGCAACGTCGCGTGAGTGATGAAGGTTTTCGGATCGTAAAACTCTGTTATTTGGGACGATAATGACGGTACCAAATGAGGAAGCCACGGCTAACTACGTGCCAGCAGCCGCGGTAATACGTAGGTGGCAAACGTTGTCCGGATTTACTGGGCGTAAAGGGTGCGTAGGTGGATGCTTAAGTCAGATGTGAAATACCCGAGCTTAACTTGGGAGTTGCATTTGAAACTGGGCGTCTAGAGTACAGGAGAGGAAAGCGGAATTCCTAGTGTAGCGGTGAAATGCGTAGAGATTAGGAAGAACACCAGTAGCGAAGGCGGCTTTCTGGACTGTAACTGACGCTGAGGCACGAAAGCGTGGGTAGCAAACAGG
+
GGGGGGGGGGGGGGGGGGGGGGGGGGGGGGGGGGGGGGGGGGGGGGGGGGGGGGGGGGGGGGGGGGGGGGGGGGGGGGGGGGGGGGGGGGGGGGGGGGGGGGGGGGGGGGGGGGGGGGGGGGGGGGGGGGGGGGGGGGGGGGGGGGGGFGGGGGGGGGGGGGGGGGGGGGGGGGGGGGFFGGGFGGFGFGGGGGGGGGGFEGGGGGGGGGGGGFGFGGGGGGGGGGGGGGGGFFGGGGGGGGGGGGGGGGGGGGFFGGGGGGGGGGGGGGGGGGGGGGGGGGGGGFGGCDGGGGGGGGGGGGGGGGGGGGGGGGGGGGGGGGGGGGGGGGGGGGGGGGGGGGGGGGGGGGGGGGGGGGGGGGGGGGGGGGGGGGGGGGGGGGGGGEGGGGGGGGGGGGGGGGGG
@EGRNA5_323
TGGGGAATATTGCACAATGGGCGAAAGCCTGATGCAGCAACGCCGCGTGAACGATGAAGGTCTTCGGATCGTAAAGTTCTGTCGCAGGGGAAGATAATGACGGTACCCTGTGAGGAAGCACCGGCTAACTACGTGCCAGCAGCCGCGGTAATACGTAGGTGGCAAGCGTTGTCCGGATTTACTGGGCGTAAAGAGTATGTAGGTGGGCATTTAAGTCAGATGTGAAATTCCCGGGCTTAACCTGGGAGCTGCATTTGATACTGGGTGTCTAGAGTGCAGGAGAGGAAAGTGGAATTCCTAGTGTAGCGGTGAAATGCGTAGAGATTAGGAAGAACACCAGTGGCGAAGGCGACTTTCTGGACTGTAACTGACACTGAGATACGAAAGCGTGGGTAGCAAACAGG
+
GGGGGGGFGGGAFGGGGGEGGGCCB:FFGGGGGGGGDFFFGGGGCGGGEEGGGGGGG9FFGGGGGGGGGGGFGGFGGGGGGGGGGGGEGGGGGGGFGGGGGGEGGGGGGFFACFFFGGGGGGFEEFGFGGGGGGFGGGGGGGGGGGGGGGEGFGGFGGGGFGCCFCFGGGGGGGGGCEGGGGGFGGFGGFGFFFFEGGGGGGGGFGGGGFGGFFFFGGGGGGGGGDFFGDGGGGGFEFFGD@FF?GFGFFFFCFFGGGGGGGGGGGF>;FGGGGGGGGFDFGGGGGGGGFGGFGFGEDDGGGCGGGGGGEFFGGEGCGGGGGGGFGGGGGGGGFGGGGGFCGGGGGGGEEGFGF<DGGGGFD@FCGGGGGGFF9GGGGGGGGGGEGGGGFGGF<GGFGGGGGGF
@EGRNA5_324
TGGGGAATATTGCGCAATGGGGGAAACCCGGACGCAGCAACGCCGCGTGAGTGATGAAGGTTTTCGGATCGTAAAACTCTGTCATTAGGGACGATAATGACGGTACCTAATGAGGAAGCCACGGCTAACTACGTGCCAGCAGCCGCGGTAATACGTAGGTGGCAAGCGTTGTCCGGATTTACTGGGCGTAAAGGGTGCGTAGGCGGATGCTTAAGTGAGATGTGAAATACCCGAGCTTAACTTGGGAGTTGCATTTGAAACTGGGCGTCTAGAGTACAGGAGAGGAAAGCGGAATTCCTAGTGTAGCGGTGAAATGCGTAGAGATTAGGAAGAATATCAGTGGCGAAGGCGTCTCTCTGGACTGCAACTGACGCTGAGGCACGAAAGCGTGGGGAGCAAACAGG
+
EFFFGEEGGGGFGGGGGGGG87CFCGGGGG7FGGDGEGCFFFGGCEFCGEGG99BDFGADGGCGGGD+BFEGDFDFFGGFFFG9FFFE9<DFCECFCFFGF>FGGGGGF,@;BFFGGCEGGGGGGG*?FG;FGF7FG4:#A1FFEG<@CEEFFGEGG::F9#4:<E#GGG8EGGGGG#GCCGGGFGFEGGDD@FEFEEEGE9A;FE@CEGGGG#=FCCCFFGGGG7=FDGFFE@@DFGFFFFF=@:FCAAFF?GEFFFE@=FC?B<=;,GGFCCFD=7,EDFFAFFEC7FFAEA7,,==F9=@==@+FF,CECC:CCE5,FFEF<<CCAF@A<5,C98F=,B,<GGF:@CB,6,CC,,,EF,<CGFF7E:GECFFDFFCDC:CGF@@:C<BCFEE<EFFEEC,C
@EGRNA5_325
TGGGGAATATTGCACAATGGGCGCAAGCCTGATGCAGCAACGCCGCGTGAACGATGAAGGTCTTCGGATCGTAAAGTTCTGTCGCAGGGGAAGATAATGACGGTACCCTGTGAGGAAGCACCGGCTAACTACGTGCCAGCAGCCGCGGTAATACGTAGGGTGCTAGCGTTATCCGGATTTACTGGGCGTAAAGGTTGCGTAGGTGGTCTTTCAAGTCGGTGGTTAAAGGCTACGGCTCAACCGTATTAAGCCGCCGAAACTGGAAGAATTGAGTGCAGGAGAGGAAAGTGGAATTCTCAGTGTAGCGGTGGAATGCGTAGATATTGAGAAGAACACCAGTAGCGAAGGCGGCTTTCTGGACTGTAACTGACACTGAGGCACGAAAGCGTGGGTAGCAAACAGG
+
GGG8+6BFDGACFFGFG@EFC@B+66@FDG8EGGGF9D,FEBFGFGGF:@FGGGGGA,59EFGGGG@C:FCFG<F9FFEG9AFFFGGGGGG@:==D><FFG+CFFGFGFCDFFGFF,@F7FFF>CCCFCGGGEG7FFBFFFBDFF:AACCC@CGGCFC:FC:CF9BC*;:EGFGE*?<EFGF>CE#<@::<;9C#+>3@EEE>?9C:ECF7DC5::?5DCCGGFGFE0*9C;GG#C>DC:@>EBFFFGFECFGECGGF@,3,GFFD@,CFFGGF=,GFFFF;GGGGGE;;AGGCFF?=ACFECCF:FFF@,FFF7F<CGGFFGGFGGGFGFCA,E8EFEDCGFCGEGFDGGFE@FFE@CEECF<FFFFFEF@@@C,FCDGEGGGGGC:GFFECAF@GFEFADD
@EGRNA5_326
TGGGGAATATTGCGCAATGGGGGAAACCCTGACGCAGCAACGCCGCGTGAGTGATGAAGGTTTTCGGATCGTAAAACTCTGTCATTAGGGACGATAATGACGGTACCTAATGAGGAAGCCACGGCTAACTACGTGCCAGCAGCCGCGGTAATACGTAGGTGGCAAGCGTTGTCCGGAATTATTGGGCGTAAAGGGTGCGTAGGCGGACTTTTAAGTGAGATGTGAAATTCCAGGGCTCAACTCTGGCGCTGCATTTCAAACTGGAAGTCTAGAGTGCAGGAGAGGAAAGCGGAATTCCTAGTGTAGCGGTGAAATGCGTAGAGATTAGGAAGAACACCAGTGGCGAAGGCGGCTTTCTGGACTGTAACTGACGCTGAGGCACGAAAGCGTGGGGAGCAAACAGG
+
GGGGDCFGGGFFGGGGGGGFGGGGGCFEGGGGGEGGEGEEE>CEGDGGGGGGGGGGCGDGEGEGGGGDCFEF?F@@FGGGGGGGGGGGGGGGGGEGGGGFGGGGGGGCC@FFCFGGF@CFEGGGEGGGGFCFGGGGGGGGGGGGGGDGEEEFFCFFFGDCBEGFFBEEGG:;CFEGEGGCFGGFFGFFGFFFFDBCEGDGGGGGGGCFBFGFFFC?CGAAFFFGFGACFGGGFFFCCGFFEFFFFFFFFGFDEFFFDFFCFFFDCFFFGFGGFGFEFGFGGGGGGGGEGGGGE8;CGFFGGGGF==7GGFGFFC@DFFFFEAFGFGGGGGGGGGFFGGGGEGGGGGFFFEFF8F?GGGGGGFFGGFFEGGGGFECFEFCFGEGFBCGGGGGGGFCFEFFEGGGF
@EGRNA5_327
TGGGGAATATTGCACAATGGAGGAAACTCTGATGCAGCGACGCCGCGTGAACGATGAAGGCTTTCGGGTCGTAAAGTTCTGTCCTAAGGGACGATAATGACGGTACCTTAGGAGGAAGCCCCGGCTAACTACGTGCCAGCAGCCGCGGTAATACGTAGGGGGCAAGCGTTGTCCGGATTTATTGGGCGTAAAGGGTGCGTAGGCGGCCTTTTAAGTCAGATGTGAAAGATCACGGCTCAACCGTGGTAAGCATTTGAAACTGAAAGGCTTGAGTTAAGGAGAGGAAAGTGGAATTCCTAGTGTAGCGGTGAAATGCGTAGATATTAGGAGGAATACCAGTGGCGAAGGCGACTTTCTGGACTTATACTGACGCTGAGGCACGAAAGCGTGGGGAGCGAACAGG
+
GGGGGGGGGGGGGGGGGGGGGGGGGGGGGGGGGGGGGGGGGGGGGGGGGGGGGGGGGGGGGGGGGGGGGGGGGGFGGGGGGGGGGGGGGGGGGGGGGGGGGGGGGGGGGGGGGGGGGGGGGGGGGGGGGGGGGGGGGGGGGGGGGGGGGGGGGGGGGGGGGGGGGGGGGGGGGGGGGGGGGGGFGGGGGGGFGGGGGGGGGGGGGGGGGGGGGGGGGGGGGGGGGGGGGGGGGGGGGGGGGGGGGGGGGGGGGGGGGGGGGGFGGGGGGGGGGGGGGGGGGGGGGGGGGGGGGGGGGGGGGGGGGGGGGGGGGGGGGGGGGGGGGGGGGGGGGGGGGGF>GGGGGGGGGGGGGGGGGGGGGGGGGGGGGGGGGGGGGGGGGGGGGGGGGGGGGGGGGGGGGGG
@EGRNA5_328
TGGGGAATATTGCGCAATGGGGGAAACCCTGACGCAGCAACGCCGCGTGAGTGATGAAGGTTTTCGGATCGTAAAACTCTGTCATTAGGGACGATAATGACGGTACCTAATGAGGAAGCCACGGCTAACTACGTGCCAGCAGCCGCGGTAATACGTAGGTGGCAAGCGTTGTCCGGATTTACTGGGCGTAAAGAGTATGTAGGTGGGCATTTAAGTCAGATGTGAAATACCCGGGCTCAACTTGGGTGCTGCATTTGAAACTGGGTGTCTAGAGTGCAGGAGAGGAAAGCGGAATTCCTAGTGTAGCGGTGAAATGCGTAGAGATTAGGAAGAACACCAGTGGCGAAGGCGACTTTCTGGACTGTAACTGACACTGAGATACGAAAGCGTGGGTAGCAAACAGG
+
GGGGGGGGGGGGGGGGGGGGGDGGGGGEGGFFGGGGGGGGGGGGGGGEGGGFCFGGGGGGGGDGGGEGFGGGFFGGGGGGGGGGGGGGGGGGGEFFGGGGGGGGGGGGGGGGFGGGGGGGGGGGGGGGGGGGGF7FGGFGGGG#GGGGGGGGGGGGG@FGCFGGGGGGEGGGG#GGFGGGFGGECDGGFFFFFFFCFGGGGFCFFFEGGGGGFAGGGGGGGGGGGGGFGGGFDFD:;>FFFFGGGGFGFGGGGGCGGDFEFGGFGFDE9GGFGGGGGGFGFFGGGGGGGGGGGFFBFFGGGGGEGGEGGGGGEGGGGGGGGGGGGGGGGGGGGGGGGGGGGGGGGGEC7GGGGFFFFGGGGGGGGGGGGGGGGGFFCGGFFCGGGGGGGGGGGFGF8GGGGGGG
@EGRNA5_329
TGGGGAATATTGCACAATGGAGGAAACTCTGATGCAGCGACGCCGCGTGAACGATGAAGGCTTTCGGGTCGTAAAGTTCTGTCCTAAGGGACGATAATGACGGTACCTTAGGAGGAAGCCCCGGCTAACTACGTGCCAGCAGCCGCGGTAATACGTAGGGGGCAAGCGTTGTCCGGATTTATTGGGCGTAAAGGGTGCGTAGGTGGACGCTTAAGTCAGATGTGAAATACCCGAGCTTAACCTGGGAGCTGCATTTGATACTGGGTGTCTAGAGTGCAGGAGAGGAAAGTGGAATTCCTAGTGTAGCGGTGAAATGCGTAGAGATTAGGAAGAACACCAGTGGCGAAGGCGACTTTCTGGACTGTAACTGACACTGAGATACGAAAGCGTGGGTAGCAAACAGG
+
GGGGGGGGGGGGGGGGGGGGGGGGGGGGGGGGGGGGGGGGGGGGGGGGGGGGGGGGGGGGGGGGGGGGGGGGGGGGGGGGGGGGGGGGGGGGGGGGGGGGGGGGGGGGGCGGGGGGGGGGGGGGGGGGGGGGGGFGGGGGGGGGGGGGGGGGGGGGFGGGGGGGGGGGGGGGGGGGGGGGFGGFGGGGGFGGGGGGFFGGGGGGGGGGGGGGGGGFGGGGGGGGGGGGGGGGGGGGGGGGGGGGGGGGGGGGGGFGGGGGGGGGGGGGGGGGGGGGGGGGGGGGGGGGGGGGGGGGGGGGGGGGGGGGGGGGGGGGGGGGGGGGGGGGGGGGGGGGGGGGGGGGGGGGGGGGGGGGGGGGGGGGGGGGGGGGGGGGGGGGGGGGGGGGGGGGGGGGGGGGGGGG
@EGRNA5_330
TGGGGAATATTGCACAATGGGCGAAAGCCTGATGCAGCAACGCCGCGTGAACGATGAAGGTCTTCGGATCGTAAAGTTCTGTCGCAGGGGAAGATAATGACGGTACCCTGGGAGGAAGCACCGGCTAACTACGTGCCAGCAGCCGCGGTAATACGTAGGGTGCTAGCGTTATCCGGATTTACTTGGCGTAAAGGGTGCGTAGGCGGTCTGTCAAGTCGGATGTGAAATCCCCGGGCTCAACCTGGGAACTGCATTCGAAACTGGCAGGCTAGAGTCTTGTAGAGGGGGGTAGAATTCCAGGTGTAGCGGTGAAATGCGTAGAGATCTGGAGGAATACCGGTGGCGAAGGCGGCCCCCTGGACAAAGACTGACGCTCAGGTGCGAAAGCGTGGGGAGCAAACAGG
+
GGGF7BCFFFGFGGGGFFFFFFCGDCEFDGCE<FEE,EE@FFFGGDGGGGGAC@@EEA5?FFFFAE:FECFEF87EFGFGFGF+FCGGGECGCCCDFFGGGGD=FE,EF,++@:@F><BFFFG:F**><F,<FF,>>;CFFGGG7FGGECEBCFB2#-C7E78CFGGE#GEGF#88EGEFEGC#<:C9;?#ECCGGGDG=E;8FFEGFEE:=;:6>#;>6FGC:D>=#C7CF=5:5?##BB@9F?FC;FFF::@FFDF;DBGCF??:E,GGGF776GGGFCGGGGGGFCGDFGF=,A,<D=GGEGGGGEGGFCFCDFFE9FDEE?GFECFGGF=EGFCBEDGDGGEGFCEF@F7CEEF9EE9GFGFF@F:GGGGGDCGGEGGGFGGGGF8@GGF<GDFCGFGGG
@EGRNA5_331
TGGGGAATATTGCACAATGGGCGCAAGCCTGATGCAGCCATGCCGCGTGTATGAAGAAGGCCTTCGGGTTGTAAAGTACTTTCAGCGGGGAGGAAGGTGTTGAGGTTAATAACCTCAGCAATTGACGTTACCCGCAGAAGAAGCACCGGCTAACTCCGTGCCAGCAGCCGCGGTAATACGGAGGGTGCAAGCGTTAATCGGAATTACTGGGCGTAAAGCGCACGCAGGCGGTCTGTCAAGTCGGATGTGAAATCCCCGGGCTCAACCTGGGAACTGCATTCGAAACTGGCAGGCTAGAGTCTTGTAGAGGGGGGTAGAATTCCAGGTGTAGCGGTGAAATGCGTAGAGATCTGGAGGAATACCGGTGGCGAAGGCGGCCCCCTGGACAAAGACTGACGCTCAGGTGCGAAAGCGTGGGGAGCAAACAGG
+
GGGGGGGGGGGFGGGGGGGGGGGGGGGGGGGGGGGGGGGGGGGGGGGGGGGGGGGGGGGGGGGGGGGGGGGGGGGFGGGGGGGGFGGGGGGGGGFGGGGGGGGGGGGGGGGGGGFGGGGGGGGGGGGEGGGGGGGGGGGGGGGGGGGGGGGGGGGGGGGGGGGGGGGGGGGGGGGGFGGGGGGGGGGGGGGGGGGGGGFGGGGGGGGGGGGGGFFGGGGGGFFGGGGGGGGGGFGGFGFFFFFFFFGFFFFFGGFFFGFGGGGGGGFCGGGGGGGGGGFGDGGGGGGGGGGGGGGGGGFCCFGGGGGGGGFGGGGGGGGGGGGGGGGGGGGGGGGGGEDGGGGGGGGGGCGFGGGGGGGGGGGGGGGGFGGGGGDGGGGGGGGGGGGGGGGGGGGGGGGGGGGGDGGGGGGGGGGGGGGGGGGGGGGGG
@EGRNA5_332
TGGGGAATATTGCGCAATGGGGGAAACCCTGACGCAGCAACGCCGCGTGAGTGATGAAGGTTTTCGGATCGTAAAACTCTGTCATTAGGGACGATAATGACGGTACCTAATGAGGAAGCCACGGCTAACTACGTGCCAGCAGCCGCGGTAATACGTAGGTGGCAAGCGTTGTCCGGATTTACTGGGCGTAAAGAGTATGTAGGTGGGCATTTAAGTCAGATGTGAAATTCCCGGGCTTAACCTGGGAGCTGCATTTGATACTGGGTGTCTAGAGTGCAGGAGAGGAAAGTGGAATTCCTAGTGTAGCGGTGAAATGCGTAGAGATTAGGAAGAACACCAGTGGCGAAGGCGACTTTCTGGACTGTAACTGACACTGAGATACGAAAGCGTGGGTAGCAAACAGG
+
GGGGGGGGGGGEGGGGGGGGGGGGGGGGGGFFGGGGGGFFGGGGGGGGGFGGGGGFFFGGGGGGGGGGGGGGGGGGGGGGGGGGGGGDGGGGGGGGGGGGGGGGGGGGGGGGGGGGGGGGGGGGGGGGGGGGGGFGGGFGGCFGGGGGGGGGGGGGGGGGGGGGGGGGGGDGGGGGGGGGGGGGFFGGGFGGFCFFGGGGGGGGGGGGGGGGGGGGGGGGGGGGGFCDGGGGGGGFFGGGFGGGGGGGGGGGFFFGGGFGFGGGGGGF;GGGGGGGFGGGGGGGGGGGGGGGGFFDGGGGGGGGGGGGGGGGGGGGGGFGGGGGGGGGGGGGGGGGGGGGGGGGGGGGGGGGGGGGGGGGGGGGGGGGGGGGGGGGGGGGGGGGGGGGGGGFGGGGFGGGGGGG
@EGRNA5_333
TGGGGAATATTGCACAATGGGCGAAAGCCTGATGCAGCAACGCCGCGTGAACGATGAAGGTCTTCGGATCGTAAAGTTCTGTCGCAGGGGAAGATAATGACGGTACCCTGTGAGGAAGCACCGGCTAACTACGTGCCAGCAGCCGCGGTAATACGTAGGGTGCTAGCGTTATCCGGATTTACTGGGCGTAAAGGGTGCGTAGGTGGTCTTTCAAGTCGGTGGTTAAAGGCTACGGCTCAACCGTATTAAGCCGCCGAAACTGGAAGACTTGAGTGCAGGAGAGGAAAGTGGAATTCTCAGTGTAGCGGTGAAATGCGTAGATATTGAGAAGAACACCAGTAGCGAAGGCGGCTTTCTGGACTGTAACTGACACTGAGGCACGAAAGCGTGGGTAGCAAACAGG
+
GGGGGGGGFGGFGGGGGGGFGGGGGDGGGGGGGFGGGGEGGGGGGGGGGGGGGGGGGGGGGGGGGGGGGGGGGGGGGGGGEGFGGGGGGGGEGGGGGGGGGGGGGGGGGGGFGGGGGGGGGGGGGGGGGGGGGG7FGGGGGGGGEGGGGGGGGGGEGGGGGGGGGGGGGGGGGGGGGGGGGGGFGGGGGGGFGGFGGFGGGGGFGGGGGGGGGGEEFFGGGGGGGGGFCGDFEFGFFGGGGGFFFFGGGGGGGGGGGGGGGGGGGGGGGGGGGGGGGGGGGGGGGGGGGGGGGFDGFGGGGGGGGCGGGGGGGGGGGGGGGGGFGEDGGGGGGGGGGGGGCGGGGGGGGGGCGGGFGGGGGGGGGGGFGGGFGGGGGGGGGGGGGGGGGGGGGGGGGGGGGGG
@EGRNA5_334
TGGGGAATATTGCACAATGGGCGAAAGCCTGATGCAGCAACGCCGCGTGAACGATGAAGGTCTTCGGATCGTAAAGTTCTGTCGCAGGGGAAGATAATGACGGTACCCTGTGAGGAAGCACCGGCTAACTACGTGCCAGCAGCCGCGGTAATACGTAGGGTGCTAGCGTTATCCGGATTTACTGGGCGTAAAGGGTGCGTAGGTGGTCTTTCAAGTCGGTGGTTAAAGGCTACGGCTCAACCGTATTAAGCCGCCGAAACTGGAAGACTTGAGTGCAGGAGAGGAAAGTGGAATTCTCAGTGTAGCGGTGAAATGCGTAGATATTGAGAAGAACACCAGTAGCGAAGGCGGCTTTCTGGACTGTAACTGACACTGAGGCACGAAAGCGTGGGTAGCAAACAGG
+
GGGGGGGGGGGGGGGGGGGGGGGGGGGGGGGGGGGGGGGGGGGGGGGGGGGGGGGGGGGGGGGGGGGGGGGGGGGGGGGGGGGGGGGGGGFGGGGGGGGGGGGGGGGGGGGGGGGFGGGFGGGGGGGGGGGGGGEGGGGGGGGGGGGGGGGGGGGGGGGGGDGGGGGGGGGGGGGGGGGGGGGGGGGGGGFGGGGGGGGGGGGGGGGGGGGGGGGGGGGGGGGGGGGFGGGGGGFFGGGGFFFFGGFGGGGGGFFGGGGGGGGGGGGGGGGGGGGGGGGGGGGGGGGGGGGGGGGGGGGGGGGGGDGGGGGGGGGGGGGGGGGGGGGGGGGGGGGGGGGGGGGGGGGGGGGGGGGGGGGGGGGGGGGGGGGGGGGGGGFGGGGGGGGGGGGGFGGCGGGGGGG
@EGRNA5_335
TGGGGAATATTGCGCAATGGGGGAAACCCTGACGCAGCAACGCCGCGTGAGTGATGAAGGTTTTCGGATCGTAAAACTCTGTCATTAGGGACGATAATGACGGTACCTAATGAGGAAGCCACGGCTAACTACGTGCCAGCAGCCGCGGTAATACGTAGGTGGCAAGCGTTGTCCGGATTTACTGGGCGTAAAGAGTATGTAGGTGGGCATTTAAGTCAGATGTGAAATTCCCGGGCTTAACCTGGGAGCTGCATTTGATACTGGGTGTCTAGAGTGCAGGAGAGGAAAGTGGAATTCCTAGTGTAGCGGTGAAATGCGTAGAGATTAGGAAGAACACCAGTGGCGAAGGCGGCTTTCTGGACTGTAACTGACGCTGAGGCACGAAAGCGTGGGGAGCAAACAGG
+
GGGGGGGGGGGGGGGGGGGGGGGGGGGGGGGGGGGGGGGGGGGGGGGFGGGGGGGFGGGGFFGGGGGGEEEEGFFGGCFGGGGGGGGGGGGGGGGGGGFGGGGGGGGGGGGGDGGGGGGGGGGDGGGGGGGGGC@FGGGGGGGGGGCFEGGGGGGGGFGGGCGGGGGGDGGG9EGGGGGGEFGGGGGGGGFGGFGGGGGGGGGGGGGGGGGGG#GFFGFFFGGGGGGGGGGGGGGGGGGGGGGGGGGGGGGGGGGGGGGGGGGGGGGGGGGGGGGGGGGGGGGGGFGDGGGGFGGGGGFGGGGGGGGGGGGGGGGGGGGGGGGGGGGGGGGGGGGGGGGGGGGGGGGGGGGGGGGGGGGGGGGGGGGGCGGGGGGGGGGGGGGGGGGGGGGGGGGGGGGGGGGG
@EGRNA5_336
TGGGGAATATTGCACAATGGAGGAAACTCTGATGCAGCGACGCCGCGTGAACGATGAAGGCTTTCGGGTCGTAAAGTTCTGTCCTAAGGGACGATAATGACGGTACCTTAGGAGGAAGCCACGGCTAACTACGTGCCAGCAGCCGCGGTAATACGTAGGTGGCAAGCGTTGTCCGGATTTACTGGGCGTAAAGGGAGCGTAGGCGGCCTTTTAAGTCAGATGTGAAAGATCACGGCTCAACCGTGGTAAGCATTTGAAACTGAAAGGCTTGAGTTAAGGAGAGGAAAGTGGAATTCCTAGTGTAGCGGTGAAATGCGTAGATATTAGGAGGAATACCAGTGGCGAAGGCGGGTTCCTGGACTGTAACTGACGCTGAGGCACGAAAGCGTGGGTAGCAAACAGG
+
GGGGGGDGGGGFGGGGGGGGGGGGGGGGGGGGGFGGDGFGGGGGGGGGGGGGGGGGGGGGGGGGGGGGGGGGGGGGGGGGGGGGGGGGGGGGGGGGGGGGGGGGGGGGGGGGFGGGGGGGGGGGGGGGGGGGGGCFGGCGGFGGGGGGGGGGGGGGGGGGGFGGGGGGGGGGGGGFFGGGGGGGGGGGGGGFFFGGGGGGDFFGGGGGGGGGGGGGGGGGGGGGGGGGGGGGFGGGGGGFGGGGGGFGGGGGGGGGGGGGGGGGGGGFGGGGGGGGGGGGGGGGGGGGGGGGGGGGGGGGGGGGGEGGGGGGGGGGGGGFGDFGFGGGGGGGFDGGGGGDGGGGGGGGGFC,GGGGGGGGGGGGGGFCGGGGGGGGGGGGGGGGGGGGGGGGGGGCGGGGGGG
@EGRNA5_337
TGGGGAATATTGCGCAATGGGGGAAACCCTGACGCAGCAACGCCGCGTGAGTGATGAAGGTTTTCGGATCGTAAAACTCTGTCATTAGGGACGATAATGACGGTACCTAATGAGGAAGCCACGGCTAACTACGTGCCAGCAGCCGCGGTAATACGTAGGTGGCAAGCGTTGTCCGGATTTACTGGGCGTAAAGAGTATGTAGGTGGGCATTTAAGTCAGATGTGAAATTCCCGGGCTCAACTCTGGCGCTGCATTTCAAACTGGAAGTCTAGAGTGCAGGAGAGGAAAGCGGAATTCCTAGTGTAGCGGTGAAATGCGTAGATATTGAGAAGAACACCAGTAGCGAAGGCGGCTTTCTGGACTGTAACTGACACTGAGGCACGAAAGCGTGGGTAGCAAACAGG
+
GGGGGGGGGGGGGGGGGGGGGGGGGGGGGGGGGGGGGGGGGGGGGGGGGGGFFGGCGFGGGGGGGGGGGGGGGGGGGGGGGGGGGGGGGGGGGGGGGGGGGGGGGGGGGGGGGGGGGGGGGGGGGGGGGGGGGGGGGGGGGGGGGGGGGGGGGGGGGGGGGGGGGGGFGFEEGGGGFGGGFGGGGGGGGGGFFGGGGGGGGFFGGGGGGGGGGFGGGGGGGGGGGGGGGGGGGGFFDGGGGFGGGFFGFGGGGGGGGGGGGGGGGGGGGGGGGGGGGGGGGGGGGGGGGGGGGGGGGGFGGGGGGGGGGGGGGGGGGGGGGGFGGGGGGGGGGGGGGGGGGGGGGGGGGGGGGGGGGGGGGGGGGGGGGGGGGGGGGGGGGGGGGGGGGGGGGGGGGGGGGGGG
@EGRNA5_338
TGGGGAATATTGCGCAATGGGGGAAACCCTGACGCAGCAACGTCGCGTGAGTGATGAAGGTTTTCGGATCGTAAAACTCTGTTATTTGGGACGATAATGACGGTACCAAATGAGGAAGCCACGGCTAACTACGTGCCAGCAGCCGCGGTAATACGTAGGTGGCGAACGTTGTCCGGATTTACTGGGCGTAAAGGGTGCGTAGGTGGACGCTTAAGTCAGATGTGAAATACCCGAGCTTAACTTGGGAGTTGCATTTGAAACTGGGCGTCTAGAGTACAGGAGAGGAAAGCGGAATTCCTAGTGTAGCGGTGAAATGCGTAGAGATTAGGAAGAACACCAGTAGCGAAGGCGGCTTTCTGGACTGTAACTGACACTGAGGCACGAAAGCGTGGGGAGCAAACAGG
+
GDFCCC:FECFCFECEDGD<<FCGDDGEFF<EEEGC:F<FF@FFF7>@B7FEGDF9FBFGFGFFFGG=FCFBFGFFFGGGGGG9DCEFF>FEE@::BF<9F+7F<F9@,@@DFFCGFFG73@FDFGG@:FFG7F,>EG::F@FGCGEG<48>?<B<<?FC@F#GD7#CF974+<;>CEG#7:<:<@CC#FA?>3:A5C8AEG6CFGC0>:5DD=>#C#FCCCC:+?FFFGGGCCDAFFF6@FFFDADEE?:@66#@FD;D,ECB@+GE=9ECFFCE8EFEGGGGCE>GGCGGCGGFGGFGFFF@BF@GFFFA:GEGFGFBGGFF?5FFFCGFFF@GF<=>:EFFFC=:DCF8<FEC,9CC,CAEC@CAFAF<F@8FEGDGGDGFEFCEGFFFFF@<,EC@GGFG
@EGRNA5_339
TGGGGAATATTGCACAATGGGCGAAAGCCTGATGCAGCAACGCCGCGTGAACGATGAAGGTCTTCGGATCGTAAAGTTCTGTCGCAGGGGAAGATAATGACGGTACCCTGTGAGGAAGCACCGGCTAACTACGTGCCAGCAGCCGCGGTAATACGTAGGGTGCTAGCGTTATCCGGATTTACTGGGCGTAAAGGGTGCGTAGGTGGTCTTTCAAGTCGGTGGTTAAAGGCTACGGCTCAACCGTATTAAGCCGCCGAAACTGGAAGACTTGAGTGCAGGAGAGGAAAGTGGAATTCTCAGTGTAGCGGTGAAATGCGTAGATATTGAGAAGAACACCAGTAGCGAAGGCGGCTTTCTGGACTGTAACTGACACTGAGGCACGAAAGCGTGGGTAGCAAACAGG
+
GGGGGGGGGGGGGGGGGGGGGGGGGGGGGGGGGGGGGGGGGGGGGGGGGGGGGGGGGGGGGGGGGGGGGGGGGGGGGGGGGGGGGGGGGGGGGGGGGGGGGGGGGGGGGGGGGGGGGGGGGGGCGGDGGGGGGG@FGFFGGGGGGGDGGGGGFGGGGFGDGDGGGGGGGGGGGGGGGGGGFGGGGFGFGGGFGEFGFGGGFGGGGGGGGGGGFGGGGGGGGGGGGGGGGGGGGGGFGGGGFFFFGFFGGGGGGFFGGGGGGGGGGGGCGGGGGGGGFD4GGGGGGGGGGGGGGGGGGGGGGGGGGGGGGGGGGGGGGGGGGFGGGGGGGGGGGGGGGGGGGGGGGGGGGGGGGGGGGGGGGGGGGGGGGGGGGGGGGGGGGGGGGGGGGGGGGGGGGGGGGGG
@EGRNA5_340
TGGGGAATATTGCGCAATGGGGGAAACCCTGACGCAGCAACGTCGCGTGAGTGATGAAGGTTTTCGGATCGTAAAACTCTGTTATTTGGGACGATAATGACGGTACCAAATGAGGAAGCCACGGCTAACTACGTGCCAGCAGCCGCGGTAATACGTAGGTGGCAAACGTTGTCCGGATTTACTGGGCGTAAAGGGTGCGTAGGTGGACGCTTAAGTCAGATGTGAAATACCCGAGCTCAACTTGGGTGCTGCATTTCAAACTGGGCATCTAGAGTGCAGGAGAGGAAAGCGGAATTCCTAGTGTAGCGGTGAAATGCGTAGAGATTAGGAAGAACACCAGTGGCGAAGGCGGCTTTCTGGACTGTAACTGACGCTGAGGCACGAAAGCGTGGGGAGCAAACAGG
+
GGGGGGGGGGGGGGGGGGGGGGGGGGGGGGGGGGGGGGGGGGGGGGGGGGGGGGGGGGGGFGGGGGGGGGGGGGFGGGGGGGGGGGGGFGGGGGGGGGGGGGGGGGGGFFGGGGGGGGGGGGCEGGGGGGGGDGCGGGGFFFGGFGGGGGGGGGGGGGGGFGGGGGGGGGFEFGGFFGGGGGGGFGFGGGFFGGGGGGGGGGFFGGGGGGGGGFGFGGFFGGGGGGFDGGGGGGGGGGGGGGFFGGGGGGGGGGFGGGGGGGGGGCGDGGGGGGGGGGGGGGGGGGGGGGGGGGGGGGGGGGGGGGGGGGGGGGGGGGGGGGGGGGGGGGGGGGGGGGGGDGGGGGGGGGGGFGFGGGGGGGGGGGGGFGGGGGGGFGGGGGGGGGGGGGGGGGGGGGGGGGGG
@EGRNA5_341
TGGGGAATATTGCACAATGGGCGAAAGCCTGATGCAGCAACGCCGCGTGAGCGATGAAGGCCTTCGGGTCGTAAAGCTCTGTCCTCAAGGAAGATAATGACGGTACTTGAGGAGGAAGCCCCGGCTAACTACGTGCCAGCAGCCGCGGTAATACGTAGGGGGCGAGCGTTGTCCGGAATTACTGGGTGTAAAGGGTGCGTAGGCGGCCTTGCAAGTCAGATGTGAAAGATCACGGCTTAACTGTGGTAAGCATTTGAAACTGTAAGGCTTGAGTGCAGGAGAGGAGAGTGGAATTCCTAGTGTAGCGGTGAAATGCGTAGATATTAGGAAGAATATCAGTGGCGAAGGCGGCTCTCTGGACTGCAACTGACGCTGAGGCACGAAAGCGTGGGGAGCAAACAGG
+
GGGGGGGGGGGGGGGGGGGGGGGGGGGGGGGGGGGGFGFGGGGGGGGGFGGGGGGCGGGGGGGGGGGGGGGGGGGGGGGGGGGGGGFGGGGGGGGGGGGGGGGGGGGGGGGGGGGGGFGGGGGEGGGGGGGGGGGGGGFGGFGGGGGGGGDGGGFGGGGGFGGGEGGGGGGGGGGGEEGGGGGGGGGGGGFFFGDGGGGGFFFFGGGGGGFFGGFGGGGGGGGGGGGF7FGGFGGFFGFGFFFFGGGGGGGGGGGGGGGGFGGGGGGGGGGGGGGGGGGGGGGGGGGGGGGGF;FGGGGGGGGGGGGGGGGGGGGGGGGGGGGGGGGGGGGGFEFAGGGGGGGGGGGGGGGGGGGGGGGGGGGGGGGGGGGGGGGGGGDGGGGGEGGGGGGGGGGFGGGGGGG
@EGRNA5_342
TGGGGAATATTGCGCAATGGGGGAAACCCTGACGCAGCAACGCCGCGTGGGTGATGAAGGTTTTCGGATCGTAAAACCCTGTTTTCTGGGACGATAATGACGGTACCAGATGAGGAAGCCACGGCTAACTACGTGCCAGCAGCCGCGGTAATACGTAGGTGGCAAGCGTTGTCCGGATTTACTGGGCGTAAAGGGTGCGTAGGCGGCCTTTTAAGTCAGATGTGAAAGATCACGGCTCAACCGTGGTAAGCATTTGAAACTGAAAGGCTTGAGTTAAGGAGAGGAAAGTGGAATTCCTAGTGTAGCGGTGAAATGCGTAGAGATTAGGAAGAACACCAGTGGCGAAGGCGACTTTCTGGACTGTAACTGACACTGAGATACGAAAGCGTGGGTAGCAAACAGG
+
F@FGGGGGGGGFGGG@EGFFDDCFGEGGGG@FGGGE7FFFFEGCFFGGEGG>FGGGGGG8EDEFFEGGGGGGFGGGGGGGGGGGGFGFAFGGGGGGDGFFGGGGGFGGGGGGCFFDGFGGFGGEGGGGGGGGGFCGGF@FG;FGGGGGGGGGGGGGGGDGGGGFGGGEGC>ACFEEGGGGGGGGGEFGGFFFFFDGFEFEGEEGGGGGGGFGFGFGGFFCCFDGGGGGGGGEFGGGDGGGE>GGGGGGGGFFFFGGGGGGGGGGGGGDGDGGFD8FGDGGGGGGGGGGGGGGGDGGGGGGGGGGGGGGGGGGGGGGGGGGGGGGGGGGGGFGFGGGGGGGGGGGGGGGGGGFFGGGGGGGFGGGFGGGGGGGGGGGGGGGGGGGGGGGGGGGFGGGGGGGGCG
@EGRNA5_343
TGGGGAATATTGCGCAATGGGGGAAACCCTGACGCAGCAACGCCGCGTGGGTGATGAAGGTTTTCGGATCGTAAAACCCTGTTTTCTGGGACGATAATGACGGTACCAGATGAGGAAGCCACGGCTAACTACGTGCCAGCAGCCGCGGTAATACGTAGGTGGCAAGCGTTGTCCGGATTTACTGGGCGTAAAGGGTGCGTAGGCGGATGCTTAAGTGAGATGTGAAATACCTAGGCTTAACTTAGGGGCTGCATTTCAAACTGGGCATCTAGAGTACAGGAGAGGGAAACGGAATTCCTAGTGTAGCGGTGAAATGCGTAGAGATTAGGAAGAACACCAGTGGCGAAGGCGGTTTCCTGGACTGTAACTGACGCTGAGGCACGAAAGCGTGGGTAGCAAACAGG
+
GGGGGGGGGGGGGGGGGGGGGGGGGGGGGGGGGGGGGGGGGGGGGGGGGGGGGGGGGGGGGGGGGGGGGGGGGGGGGGGGGGGGGGGGGGGGGGGGGGGGGGGGGGGGGGGGGGGGGGGGGGGGGGGGGGGGGGFGGGGGGGGGGGGGGGGGGGGGGGGGFCFGGGGGGGGGGGGEEGGGGGGGGGGGGGFFGGGGG#GGGEGGGGGGGGGGFFGGFGGGGGGGGGGGGGGGGGGGGGGFFFFGGGGGGGGFFGFFGGGGGGGGGFGFGGGGGGGGGGGGGGGGGGGGGGGGGGGGGGFGGGGGGGGGGGGGGGGGGGGGGGGGGGGGGGGGGGGGGGGGGGGGGGGGGGGF<GGGGGGGGGGGGGGGGGGGGGGGGGGGGGGGGGGGGGGGGGGGFGGGGGGG
@EGRNA5_344
TGGGGAATATTGCGCAATGGGGGAAACCCTGACGCAGCAACGCCGCGTGGGTGATGAAGGTTTTCGGATCGTAAAACCCTGTTTTCTGGGACGATAATGACGGTACCAGATGAGGAAGCCACGGCTAACTACGTGCCAGCAGCCGCGGTAATACGTAGGTGGCAAGCGTTGTCCGGATTTACTGGGCGTAAAGGGTGCGTAGGCGGATGCTTAAGTGAGATGTGAAATACCTAGGCTTAACTTAGGGGCTGCATTTCAAACTGGGCATCTAGAGTACAGGAGAGGGAAACGGAATTCCTAGTGTAGCGGTGAAATGCGTAGAGATTAGGAAGAACACCAGTGGCGAAGGCGGTTTCCTGGACTGTAACTGACGCTGAGGCACGAAAGCGTGGGTAGCAAACAGG
+
GGGGGGGGGGGGGGGGGGGGGGGGGGGGGGGGGGGGGGGGGGGGGGGGGGGGGGGGGGGGGGGGGGGGGGGGGGGGGGEGGGGGGGGGGGGGGGGGGGFGGGGGFGGGGGGGGGGGGFGGGG:CFGDGGGGGGGGGGF:FGFGGGGGGGGGGGGFGFGGGGFGGGGGGGGGGGGGGFGGGGGGGGGGGGGGFFFEGBEGGGGGGGGGGGGGGGFGGFGGFFGGGGGGGGGGGGGGGGGGGFFGGGGGGGGGFFFFFFGGGGGGGGFGGFGGGGGGGGGGGGGGGGGGGGGGGGGGGGGGGGGGGGGGGGGGGGGGGGGGGGGGGGGGGGGGGGGGGGGGGGGGGGGGGGGGF<GGGGGGGGGGGGGGGGGGGGGGGGGFCGDGGGGGGGGGGGGGGGGGGGGGG
@EGRNA5_345
TGGGGAATATTGCACAATGGGCGCAAGCCTGATGCAGCCATGCCGCGTGTATGAAGAAGGCCTTCGGGTTGTAAAGTACTTTCAGCGGGGAGGAAGGCGGTGAGGTTAATAACCTCACCGATTGACGTTACCCGCAGAAGAAGCACCGGCTAACTCCGTGCCAGCAGCCGCGGTAATACGGAGGGTGCAAGCGTTAATCGGAATTACTGGGCGTAAAGCGCACGCAGGCGGTCTGTCAAGTCGGATGTGAAATCCCCGGGCTCAACCTGGGAACTGCATTCGAAACTGGCAGGCTAGAGTCTTGTAGAGGGGGGTAGAATTCCAGGTGTAGCGGTGAAATGCGTAGAGATCTGGAGGAATACCGGTGGCGAAGGCGGCCCCCTGGACAAAGACTGACGCTCAGGTGCGAAAGCGTGGGGAGCAAACAGG
+
FGGGGDGGGGGFEGGGGGGGGGGGGGGGGGGGGGGGGGGGGGGGGGGGGGGGGGGGGGEGGGGGGGGGGGGGGGCEGGGGGGGGGGGGGGGGGGGGGGGGGGGGGFGGGGGGGGGGGGGGGGGGGG:FGGGGGGGFGGGGGGFGGGGGGGGDCGGGGGGFGGFCGGGGGGGGGGGGGGGGG?EEDEGGGGGGGGG=FGGGGGGGGGGGGGGGGGGEGGGGGGGFFFFCDGCDEFGGFFFFFF>FEFFGGGGGGGFGGGGGGFGGGGFGGFGGDGFGGGFFCGE;@D?GFCGDGCGGGEF?FGGGGGGGE>FGGGGGGFGGGGGGGGGGGGGGGGGGGGGGGFGGGGGGGFFCGGFGGFFEGEGGGGGGGGEGGGGGGGGGGGGGGFFGGGGGGGGGGGGGGGGGGGGGGGGGGGGGGGGGFFGGGGGGG
@EGRNA5_346
TGGGGAATATTGCACAATGGGCGAAAGCCTGATGCAGCAACGCCGCGTGAACGATGAAGGTCTTCGGATCGTAAAGTTCTGTCGCAGGGGAAGATAATGACGGTACCCTGTGAGGAAGCACCGGCTAACTACGTGCCAGCAGCCGCGGTAACACGTAGGGGGCGAGCGTTGTCCGGAATTACTGGGTGTAAAGGGTGCGTAGGCGGCCTTGCAAGTCAGATGTGAAAGATCACAGCTTAACTGTGGTAAGCATTTGAAACTGTAAGGCTTGAGTGCAGGAGAGGAGAGTGGAATTCCTAGTGTAGCGGTGAAATGCGTAGATATTAGGAAGAATATCAGTGGCGAAGGCGACTCTCTGGACTGCAACTGACGCTGAGGCACGAAAGCGTGGGGAGCAAACAGG
+
GGGGGGGGGGGGGGGGGGGGGGGGGGGGGGGGGGGGGGGGGGGGGGGGGGGGGGGGGGGGGGGGGGGGGGGGGGGGFGGGGGGGGGGGGGGGGGGGGGGGGGGGGGGGGGGGGGGGGGGGGGGGGGGGGGGGGGGGGGGGGGGGGGGGGGGGGFGEGGGGGGGGGGGGGGGGGGGGGGGGGGGGGGGGGGGGGGGGGGGGGGGGGGGGGGGFGFFCFFGGGGGGGGGGGGGGGGGFGGGGGGGGGGGGGGGGGGGGFFGGGGGGGGGFGGGGGGGGGFGFGGGGGGFDGGGGGFGGGGGGGGGGGGGGGGGGGGGGGGGGGGGGGGGGGGGGGGGGGFGEFGFGGGGGGGGGGGGGGGGGGGGGGGGGGGGGGGGGGGFGGGGGGGGGGGGGGGGGGGGGGGG
@EGRNA5_347
TGGGGAATATTGCGCAATGGGGGAAACCCTGACGCAGCAACGCCGCGTGGGTGATGAAGGTTTTCGGATCGTAAAACCCTGTTTTCTGGGACGATAATGACGGTACCAGATGAGGAAGCCACGGCTAACTACGTGCCAGCAGCCGCGGTAATACGTAGGTGGCAAGCGTTGTCCGGATTTACTGGGCGTAAAGGGTGCGTAGGCGGATGCTTAAGTGAGATGTGAAATACCTAGGCTTAACTTAGGGGCTGCATTTCAAACTGGGCATCTAGAGTACAGGAGAGGGAAACGGAATTCCTAGTGTAGCGGTGAAATGCGTAGAGATTAGGAAGAACACCAGTGGCGAAGGCGGCTTTCTGGACTGTAACTGACGCTGAGGCACGAAAGCGTGGGGAGCAAACAGG
+
GGGGGGGGGGGGGGGGGGGGGGGGGGGGGGFGGGGGGGGGGGGGGGGGGGGGGGGGGGGGGGGGGGGGGGGGGGGGGGGGGGGGGGGFFGGGGGGGGGGGGGGGGGGGGGGGGGGGGGGGGGGGGGGGGGGGGGAFGF:FGGGGGGFGGGGGGGGGGGGGGGGGGGGGGGGGGGGGGGGGFDFGGGGGGFGFGGGGGGGGFGGGGGGGGGGGGFGGGFFFGGGGGGGFGGDGGGGGGGGGGFGGGGGGGGGFGGGFFGGGGGGGGFFCDGGGGGGGGGGGGGGGGGGGGGGGGFGGGGFGGGGGGGGGGGGGGGGGGGGGGGGGGGGGGGGGGGGGGGGGGGGGGGGGGGGGGGFGGGGGGGGGGGGGGGGGGGGGFGGGGGGGGGGGGGGGGGGGDGGGGGGG
@EGRNA5_348
TGGGGAATATTGCGCAATGGGGGAAACCCTGACGCAGCAACGCCGCGTGGGGGATGAAGGTTTTCGGATCGTAAAACCCTGTTTTCTGGGACGATAATGACGGTACCAGATGAGGAAGCCACGGCTAACTACGTGCCAGCAGCCGCGGTAATACGTAGGTGGCAAGCGTTGTCCGGATTTACTGGGCGTAAAGGGTGCGTAGGCGGATGCTTAAGTGAGATGTGAAATACCTAGGCTTAACTTAGGGGCTGCATTTCAAACTGGGCATCTAGAGTACAGGAGAGGGAAACGGAATTCCTAGTGTAGCGGTGAAATGCGTAGAGATTAGGAAGAACACCAGTGGCGAAGGCGACTTTCTGGACTTATACTGACGCTGAGGCACGAAAGCGTGGGGAGCGAACAGG
+
CFGGEDFG9FFGGGGGGGGGGGGGGFGGGFGGGGGGGGGGFGGDEGG:=FC+@FBGGFGGGGGGGGGGG@FFGGF9FGGGGGGGGGGGGGD>CEEC7FDGG>FCCGGGGGGGGFFCGFGCFFGDGBFDFGG:FFFFGGGGFGGGGGGGGEGGGGGGGGGDGFCCCGCEEGGGFGEGGGE<FD;EDCGC:AF@BFEGCEE>C=EGGFC=FFAFFDFFFDGC7D;@:E:CGFGFFFFFFF9@F74DCFFGFGFFCDGFGGGGGFFGD>C@,FGGGFFE,FGFCDD8GGFFD=9GGGCCFF=:,,CGGCCDGGGGGGFGGFGFE,B<EFGGGGGFGGF<GFFF@GGFF:BEG@FFE8EGGFGFFGGGGGFF7GGDGFDF@DFDFEGGGGGGGGGGGGGGEGGGGCGG
@EGRNA5_349
TGGGGAATATTGCACAATGGAGGAAACTCTGATGCAGCGACGCCGCGTGAGCGATGAAGGTCTTCGGATCGTAAAGCTCTGTTATCTGGGACGATAATGACGGTACCTTAGGAGGAAGCCCCGGCTAACTACGTGCCAGCAGCCGCGGTAATACGTAGGGGGCAAGCGTTGTCCGGATTTATTGGGCGTAAAGGGTGCGTAGGCGGCCTTTTAAGTCAGATGTGAAAGATCACGGCTCAACCGTGGTAAGCATTTGAAACTGAAAGGCTTGAGTTAAGGAGAGGAAAGTGGAATTCCTAGTGTAGCGGTGAAATGCGTAGATATTAGGAGGAATACCAGTGGCGAAGGCGACTTTCTGGACTTATACTGACGCTGAGGCACGAAAGCGTGGGGAGCGAACAGG
+
GGGGGGGGGGGGGGGGGGGGGGGGGGGGGGGGGGGGGGGGGGGGGGGGGGGGGGGGGGGGGGGGGGGGGGGGGGGGGGGGGGGGGGGGGGGGGGGGGGGGGGGGGGGGGGGGFGGGGGGGGEGGGGGGGGGGGGGGGGGGGGGGGGGGGGGGGGGGGGGGGGGGGGGGGGGGGGGGGGGFGGGDGGGGGGGGGGGGGGGGGGGGGGGGGGGGGGFGGGGGGGGGGGGGGGGGGGFFDGGGGGGGFGFGGFFFGGGGGGGGGFAGGGGGGDFGGGGGGGGGGGGGGGGGGGGGGGGGGGGGGGGFEGGGGGGGGGGGGGFDGGGGGGGGGGGGGGGGGGGGGGGGGGGGGGGGGGGGGGGGFAGGGGGGGGGGGGGGGDFGGGGGGGGGGGGGGGGGGGGGGGG
@EGRNA5_350
TGGGGAATATTGCGCAATGGGGGAAACCCTGACGCAGCAACGTCGCGTGAGTGATGAAGGTTTTCGGATCGTAAAACTCTGTCATTAGGGACGATAATGACGGTACCTAATGAGGAAGCCACGGCTAACTACGTGCCAGCAGCCGCGGTAATACGTAGGTGGCAAGCGTTGTCCGGATTTACTGGGCGTAAAGAGTATGTAGGTGGGCATTTAAGTCAGATGTGAAATTCCCGGGCTTAACTTGGGAGCTGCATTTGATACTGGGTGTCTAGAGTGCAGGAGAGGAGAGTGGAATTCCTAGTGTAGCGGTGAAATGCGTAGATATTAGGAAGAATATCAGTGGCGAAGGCGGCTCTCTGGACTGCAACTGACGCTGAGGCACGAAAGCGTGGGGAGCAAACAG
+
GGGGGGGGGGGFGGGGGGGGGGGGGGGGGGFGGGGGGGGGGGGGGGGGGGGGGGGFGGFGGGGGGGGGGGGGCFGGGGGGGGGGGGFCFFGGGGGGGGGGGGGGGGGGGGGGGGGGGGGGGGGDGGGGGGGGGG:FGGGGGCGGGGDGGGGGGGGGGFFGEDGDFGGGGGGGGGGEGGGGGGGGGDGFFGGFGGFEGGGGGFFGFGGGGGGGGGGGGGGFGGGGGGFFDGGCGGFFGGGFFFGGGGGGGGFFFFFFGGGGFGCDFDFFGFGGGGGGGGGGGGGGGGGGGGGGGFFCGGGGGGGGGGGGGGGGGGGGDGGGFGFGGFGGGGGFCGGGGGGGGGGGGGGGGGFF7F?GFFGGGGGGGGGGGGGGGGGGGGF@GGGGGGGGGGGGGGGFFGGGGGG
@EGRNA5_351
TGGGGAATATTGCGCAATGGGGGAAACCCTGACGCAGCAACGCCGCGTGAGTGATGAAGGTTTTCGGATCGTAAAACTCTGTCATTAGGGACGATAATGACGGTACCTAATGAGGAAGCCACGGCTAACTACGTGCCAGCAGCCGCGGTAATACGTAGGTGGCAAGCGTTGTCCGGATTTACTGGGCGTAAAGAGTATGTAGGTGGGCATTTAAGTCAGATGTGAAATTCCCGGGCTTAACCTGGGAGCTGCATTTGATACTGGGTGTCTAGAGTGCAGGAGAGGAAAGTGGAATTCCTAGTGTAGCGGTGAAATGCGTAGAGATTAGGAAGAACACCAGTGGCGAAGGCGACTTTCTGGACTGTAACTGACACTGAGATACGAAAGCGTGGGTAGCAAACAGG
+
GGGGGGGGGGGGGGGGGGGGGGGGGGGGGGGGGGGGGGGGGGGGGGGGGGGGGGGGGGGGGGGGGGGGGGGGGGGGGGGGGGGGGGGGGGGGGGGGGGGGGGGGGGGGGGGGGGFGGFGGGGGGGGGGGGGGGGFGGGGGGGGGGGGGGGGGGGGGGGGGGGGGGGGGGGGGGGGGFGGGGGGDGFGGGFGGGGGFGGGGGGGFFGGGGGGGGGGGGGFFFGGGGGFGGGGGGGGFGGGGFGGGGGGGGGGGGGFGGGFGGGGGGGGGGGGGGGGGGGGGGGGGGGGGGGGGGGGFGGGGGGGGGGGGGGGGGGGGGGGGGGGGGFGGGGGGGGGGFFFGGGGGGGGGGGGGGGGGGGGGGGGGGGGGGGGGGGGGGGGGGGGGGGGGGGGGGGGGFGGGGGGG
@EGRNA5_352
TGGGGAATATTGCACAATGGGCGCAAGCCTGATGCAGCCATGCCGCGTGTGTGAAGAAGGCCTTCGGGTTGTAAAGCACTTTCAGTCGTGAGGAAGGTAGTGTAGTTAATACCTTTGCTCATTGACGTTACCCGCAGAAGAAGCACCGGCTAACTCCGTGCCAGCAGCCGCGGTAATACGGAGGGTGCAAGCGTTAATCGGAATTACTGGGCGTAAAGCGCACGCAGGCGGTTTGTTAAGTCAGATGTGAAATCCCCGGGCTCAACCTGGGAACTGCATCTGATACTGGAAAGCTTGAGTCTCGTAGAGGGGGGTAGAATTCCAGGTGTAGCGGTGAAATGCGTAGAGATCTGGAGGAATACCGGTGGCGAAGGCGGCCCCCTGGACGAAGACTGACGCTCAGGTGCGAAAGCGTGGGGAGCAAACAGG
+
<EFGGDGGGGGDGGGGGGGGGGGGGGGGGGFGFGFGGGGGGGGGGGGGG7FGGGEFGGGGGGGGGGGGGGGGGGGGFCEGGGFFFG<BGGGGGGGGD>?DDGGGGGGGGGGGGFDDFDGGAFG,@FECG<FFGGGC7FFF:FEFFFG@8EECGGG9FEG*:FEDFBFGGCC<EE>;<CECGB:CFG?C8?6;AAA?CFBAAFFFGFGGFGGGFFFDGDCFFFC???>EFFGGGFBFFFFF6C=FFFF#GGGE6GEC?GFGGF>GGGFGGGGGGGGGCCD:;:;9GGEE>,CGFCCCGGGGE>GGCGEGGGDDAFGGGGGGGGGGGGGGGGGGGGGGGGGGGGGGGGGFGGGGGGGDFGDCGGGFGGGGGGGGGGF@GEGCFEEEGEGGGFGGGGGGGGGGGGGGGGGGGGCGGGGGGGGGGGGGGGGGG
@EGRNA5_353
TGGGGAATATTGCGCAATGGGGGAAACCCTGACGCAGCAACGCCGCGTGGGTGATGAAGGTCTTCGGATTGTAAAGCCCTGTTTTCTGGGACGATAATGACGGTACCAGAGGAGGAAGCCACGGCTAACTACGTGCCAGCAGCCGCGGTAATACGTAGGTGGCGAGCGTTGTCCGGATTTACTGGGCGTAAAGGGTGCGTAGGCGGATGTTTAAGTGGGATGTGAAATCCCCGGGCTTAACCTGGGGGCTGCATTCCAAACTGGATATCTAGAGTGCAGGAGAGGAAAGCGGAATTCCTAGTGTAGCGGTGAAATGCGTAGAGATTAGGAAGAACACCAGTGGCGAAGGCGACTTTCTGGACTGTAACTGACACTGAGATACGAAAGCGTGGGTAGCAAACAGG
+
GGGGGGGGGGGGGGGGGGGGGGGGGGGGGGGGGGGGGGGGGGGGGGGGGGGGGGGGGGGGGGGGGGGGGGGGGGGGGGGGGGGGGGGGGGGGGGGGGGGGGGGGGGGGGGGGGGGGGGGGGGGGGGGGGGGGGGGGGGGGGGGGGGGGGGGGGGGGGGGGGGGGGGGGGGGGGGGGGGGGGGGGGGGGGGGGGFGGGGGGGGGGGGGGGGGGGGGGGGGGGGGGGGGGGGGGGGGGGGGGGGGGGGGGGGGGGGGFGGGGGGGGGGGGGGGGGFFGGDFGGGGGGGGGGGGGGFFGGGGGGGGGGGGGGGGGGGGGGGGGGGGGGGGGGGGGGGGGGGGGGGGGGGGGGGGGGGGGGGGGGGGGGGGGGGGGGGGGFGGGGGGGGGGGGGGGGGGGGGGGGGGG
@EGRNA5_354
TGGGGAATATTGCGCAATGGGGGAAACCCTGACGCAGCAACGCCGCGTGAGTGATGAAGGTTTTCGGATCGTAAAACTCTGTCATTAGGGACGATAATGACGGTACCTAATGAGGAAGCCACGGCTAACTACGTGCCAGCAGCCGCGGTAATACGTAGGTGGCAAGCGTTGTCCGGATTTACTGGGCGTAAAGAGTATGTAGGTGGGCATTTAAGTCAGATGTGAAATTCCCGGGCTTAACCTGGGAGCTGCATTTGATACTGGGTGGCTAGAGGGCAGGAGAGGAAAGTGGAATTCCTAGTGTAGCGGTGAAATGCGTAGAGATTAGGAAGAACACCAGTGGCGAAGGCGGCTTTCTGGACTGTAACTGACGCTGAGGCACGAAAGCGTGGGGAGCAAACAGG
+
GGGGGGGGDFGFDCFGEGGGGEGGGGGGEGFGGCGFEEGGGGGGCF@FGFFBEFGGGGGGFGGGGGGCBCBFGGGEEF=DADFFF9FFFFGGGGGGEFAACFEGF@>;3>FFGGC:F,@,@C<CE@FCCF<FCGC@7>FGGGGGEG@ECC8CGGC<:<:FF7EC:EFC8CEEF+;88?*<<9CFC5CGCGG;C#AAE@EGFFGGCGFDFGD8>;7?FFFDAB:GFFFG7GFFE@EBFGFFFFF>FF@6;FFFF9GCGD@DFGED@,=,,FD@,1,FCGE@,=:FGGGFF=GGEFFFFEF9GGGF@B@FFEEEGGGGFDFA?;DE<EGFF9GFCFFGGFGF@EF=E,GEF@GGGGGFFGGGFGGGFFGDGGFEF@GE9FGFGEGGGGF:EGGGGFAE<FDGGF<G
@EGRNA5_355
TGGGGAATATTGCACAATGGGCGCAAGCCTGATGCAGCCATGCCGCGTGTGTGAAGAAGGCCTTCGGGTTGTAAAGCACTTTCAGTCGTGAGGAAGGCGGCGTCGTTAATAGCGGCGTTGTTTGACGTTAGCGACAGAAGAAGCACCGGCTAACTCCGTGCCAGCAGCCGCGGTAATACGGAGGGTGCGAGCGTTAATCGGAATTACTGGGCGTAAAGCGCATGCAGGTGGTTTGTTAAGTCAGATGTGAAAGCCCGGGGCTCAACCTCGGAATTGCATTTGAAACTGGCAGGCTAGAGTACTGTAGAGGGGGGTAGAATTTCAGGTGTAGCGGTGAAATGCGTAGAGATCTGAAGGAATACCGGTGGCGAAGGCGGCCCCCTGGACAAAGACTGACGCTCAGGTGCGAAAGCGTGGGGAGCAAACAGG
+
GGGGGGGGGGGFGGGGGGGGGGGGGGGGGGGGGGGGGGGGGGGGGGGGGGGGGGGGGGGGGGGGGGGGGGGGGGGGGGGGGGGFFGGDGGGGGGGGGGEFGGGGGGGGGGGFFGGGGGGGGGGGDE@FGGGGDGGG<FE<FGFCGGGEEGGGFGGGGGGCGGG:F;FFGGGGDGGFEGFGGFGGFEGGGFFEGGGEGGGGDGFFFGGGGFGCFFFFDGFGGGGFGGGFGFGGGFGGFFFFFFFFFFGGGGGGFFFGGGGGGFGGGGGGGGGFGGGGGGGGGGGGGGGGFFGGGGGGGGGGGGGGGGGGEGFGGGGGGGGGGGGGGGGGGGGGGGGGGGGGGGGGGGGGGGFFGGGGGGF+GGGGGGGGGGGGGGGGGGGGGGGGGGGGGGGGGGGGGGGGGGGGGGGGGGGGGGGGGGGGGDGGGGGGG
@EGRNA5_356
TGGGGAATATTGCGCAATGGGGGAAACCCTGACGCAGCAACGCCGCGTGAGTGATGAAGGTTTTCGGATCGTAAAACTCTGTCATTAGGGACGATAATGACGGTACCTAATGAGGAAGCCACGGCTAACTACGTGCCAGCAGCCGCGGTAATACGTAGGTGGCAAGCGTTGTCCGGATTTACTGGGCGTAAAGAGTATGTAGGTGGGCATTTAAGTCAGATGTGAAATTCCCGGGCTTAACCTGGGAGCTGCATTTGATACTGGATATCTAGAGTGCAGGAGAGGAAAGCGGAATTCCTAGTGTAGCGGTGAAATGCGTAGAGATTAGGAAGAACACCAGTGGCGAAGGCGGCCCCCTGGACAAAGACTGACGCTCAGGTGCGAAAGCGTGGGGAGCAAACAGG
+
GGGGGGGGGGGGGGGGGGGGGGGGGGGGGGGGGGGGGGGGGGGGGGGGGEGGGGGGGGGGGGGGGGGGGGGGGGGGGGGGGGGGGGGGGGGGGGGGGGGGGGGGGGGGGGGGGGGGGGGGGGGGGGGGGGGGGGGGGGFGGFGGGGGGGGGGGGGGGGGGGGGGGGGGGGGGGGGGFGGGGFGGGGGGGGGGGFGGGGGGGGGGGGGGGGGGGFGFGGGGGGGGGGGDFGGGGGGGGGGGGGFGGGGGGGGGGGFGGGFGGGGGGGGFGGGGGGGGGGGGGGGGGGGGGGGGGGFGGGGGGGGGGGGGGGGGGGCGGGGGGGGGGGGGGGGGGCGGGGGGGGGGGGGGGGGGGGGGGGGGGGGGGGGGGGGGGGGGGGGGGGGGGGGGGGGGGGGGFGGGGGGG
@EGRNA5_357
TGGGGAATATTGCGCAATGGGGGAAACCCTGACGCAGCAACGCCGCGTGGGTGATGAAGGTTTTCGGATCGTAAAACCCTGTTTTCTGGGACGATAATGACGGTACCAGATGAGGAAGCCACGGCTAACTACGTGCCAGCAGCCGCGGTAATACGTAGGTGGCAAGCGTTGTCCGGATTTACTGGGCGTAAAGGGTGCGTAGGCGGATGCTTAAGTGAGATGTGAAATACCTAGGCTTAACTTAGGGGCTGCATTTCAAACTGGGCATCTAGAGTACAGGAGAGGGAAACGGAATTCCTAGTGTAGCGGTGAAATGCGTAGAGATTAGGAAGAACACCAGTGGCGAAGGCGGGTTCCTGGACTGTAACTGACGCTGAGGCACGAAAGCGTGGGTAGCAAACAGG
+
@CFGGGEGGGFFGGGGGGGGDGGGEGFGGGFGGGGCCGG<EFFFCGGGEGGGEGGG9??EFFGGGEGEGG@GFGFCFGGGGGGGGGFGGGFGGCGGGGGFGGDGGGGGGCGCGGGGEFGGGGGGGGGGGGGGEGCFFEFGC:FGFGCGGCEG?#GFGF>FFCFDFFFGGGEGEGEECCCF?FGEFC#=EFF=A7?ACEGGDGDGEG#>;EGGFFDFGCCCGGGFFGFFGFFGFGFF?GE@=@GGGFFGFFDEE#FFFGGF@AFE@:FBDGGGGFAFDGGGGGGGGFDFECGGGFECEA<AF9F:GFDGGFGGGGDGGGGGGGFF9GGGGGGGGFGGEFDC,DGGGGGEGGGGDGGGGGFFE@FFAGFEGGGFFCGGGFGDGGGGGFDDGFGGGGGF@GGGGGGG
@EGRNA5_358
TGGGGAATATTGCGCAATGGGGGAAACCCTGACGCAGCAACGCCGCGTGGGTGATGAAGGTTTTCGGATCGTAAAACCCTGTTTTCTGGGACGATAATGACGGTACCAGATGAGGAAGCCACGGCTAACTACGTGCCAGCAGCCGCGGTAATACGTAGGTGGCAAGCGTTGTCCGGATTTACTGGGCGTAAAGGGTGCGTAGGCGGATGCTTAAGTGAGATGTGAAATACCTAGGCTTAACTTAGGGGCTGCATTTCAAACTGGGCATCTAGAGTACAGGAGAGGGAAACGGAATTCCTAGTGTAGCGGTGAAATGCGTAGAGATTAGGAAGAACACCAGTGGCGAAGGCGGTTTCCTGGACTGTAACTGACGCTGAGGCACGAAAGCGTGGGTAGCAAACAGG
+
FFGGGGGG@FFGGGGGGGGGGGGGGGGGGGGGGGGCFGGGGGGGGGGGGGG=FFGGFDFGGGGGDGGGGC=FFGGGFGGG<FGGGGGGGGGFGGGGGGGGGGGGGGGGGGGFGGGFCFGFFEGEDGECFGG@<<@EFGFGCGGGGGGGEEEGGGGFFGGGGGFGGGFEEGCGFFFGEEEFGGGFFGFFFGEGFFEG#CFFFFGFGGGGFGGFFFGFGGGGDGGGGGGGFGGGFGGAFFFFGGFGGGFCBEFFFFAFGGFFFDB>GEEF9GGGGGGGGGFF@@GFFFDEGGGGGGE8FCFCGGGGEECGGGGGEGDGGGGGGGGGGGGGGGFGEGGGGGFC?@GGGFBCCGFEC8FFFAGGGFFFFGGDGFFC?GGGGGEDGGGGEGGGGGFDGGGF8GGGGGGG
@EGRNA5_359
TGGGGAATATTGCACAATGGGCGAAAGCCTGATGCAGCAACGCCGCGTGAACGATGAAGGTCTTCGGATCGTAAAGTTCTGTCGCAGGGGAAGATAATGACGGTACCCTGTGAGGAAGCACCGGCTAACTACGTGCCAGCAGCCGCGGTAATACGTAGGTGGCAAACGTTGTCCGGATTTACTGGGCGTAAAGGGTGCGTAGGTGGATGCTTAAGTCAGATGTGAAATACCCGAGCTTAACTTGGGAGTTGCATTTGAAACTGGGCGTCTAGAGTACAGGAGAGGAAAGCGGAATTCCTAGTGTAGCGGTGAAATGCGTAGAGATTAGGAAGAACACCAGTAGCGAAGGCGGCTTTCTGGACTGTAACTGACACTGAGGCACGAAAGCGTGGGGAGCAAACAGG
+
GGGGDGGGGGGGGGGGGGGGGGGGGGGGGGGGGGGGGGGGGGGGGGGGGGGGGGGGGGGGGGGGGGGGGGGGGGGGGGGGGGGGGGGGGGGGGGGGGGGGGGGGGGGGGGGGGGGGGGGGGGGGGGGGGGGGGGGGGGGGGGGGGGGGGGGGGGGGGGGGGGGGGGGGGGGGGGGGFEGGGGGGGGGGGGGGGGGGGGGGGGGGGGGGGGGGGGGGGGGGGGGGGGGGGGGGFFGGGGGGFFFGGGFGGGGGGGGGGGGGGGGGGGGGGGGGGGGGGGGGGGGGGGGGGGGGGGGGGGGGGGGGGGGGGGGGGGGGGGGGGGGGGGGGGGGGGGGGGGGGFGGGGGGGGGGGGFGGGGGGGGFGGGGGGGGGGGGGGGGGGGGGGGGGGGGGGGGGGGGGGGGG
@EGRNA5_360
TGGGGAATATTGCACAATGGGCGAAAGCCTGATGCAGCAACGCCGCGTGAACGATGAAGGTCTTCGGATCGTAAAGTTCTGTCGCAGGGGAAGATAATGACGGTACCCTGTGAGGAAGCACCGGCTAACTACGTGCCAGCAGCCGCGGTAATACGTAGGGTGCTAGCGTTATCCGGATTTACTGGGCGTAAAGGGTGCGTAGGTGGTCTTTCAAGTCGGTGGTTAAAGGCTACGGCTCAACCGTATTAAGCCGCCGAAACTGGAAGACTTGAGTGCAGGAGAGGAAAGTGGAATTCTCAGTGTAGCGGTGAAATGCGTAGATATTGAGAAGAACACCAGTAGCGAAGGCGGCTTTCTGGACTGTAACTGACACTGAGGCACGAAAGCGTGGGTAGCAAACAGG
+
EFGGC,CFCED<FFF@FDF8EFFGE+@FFF,6CCEEAFEFFBFGGGGGGEFGFFFGGD<BF?EGGGD+FFGFCF+CFFFGFEDFGEGGGGFEGGGFDGGFGEGGFGCDDDF,3@F8FC@CBFECEG@FGGGGEFGGG97<F@CGCB4>EGGG::?CBECG#EGFEFGGGGDGFG@B<8>E<CF@F:EG8AFF#=<<<AEEEG>AFCCFFF?FFGFGGG37DDGGCGGGGGGGGGDEDCED77;<@7FEEFFF>EFGFGF=9DDC>@6,DDFGGDD=GGGFFGGFFFBE9GFFECDFGGGFFFC4>+FEFGEEGGEFGDGGGCGF9GGF<GFC98GGGGFCGFDGC:E@@FCF8FFCFFFCC9GGGGEAGGFGFCDFGFCEEGFFF@DGGGFE@FE,FGGGFFC
@EGRNA5_361
TGGGGAATATTGCACAATGGGCGAAAGCCTGATGCAGCAACGCCGCGTGAGCGATGAAGGCCTTCGGGTCGTAAAGCTCTGTCCTCAAGGAAGATAATGACGGTACTTGAGGAGGAAGCCCCGGCTAACTACGTGCCAGCAGCCGCGGTAATACGTAGGGGGCTAGCGTTATCCGGAATTACTGGGCGTAAAGGGTGCGTAGGTGGTTTTTTAAGTCAGAAGTGAAAGGCTACGGCTCAACCGTAGTAAGCTTTTGAAACTAGAGAACTTGAGTGCAGGAGAGGAGAGTAGAATTCCTAGTGTAGCGGTGAAATGCGTAGATATTAGGAGGAATACCAGTGGCGAAGGCGACTTTCTGGACTTATACTGACGCTGAGGCACGAAAGCGTGGGGAGCGAACAGG
+
GGGGGGGGGGGGGGGGGGGGGGGGGGGGGGGGGGGGGGGGGGGGGGGGGGGGGGGGGGGGGGGGGGGGGGGGGGGGGGGGGGGGGGGGGGGGGGGGGGGGGGGGGGGGGGGGGGGGGGGGGGGGGGGGGGGGGGGGGGDGGGGGGGGGGGGGGGGGGGGGGGGGGGGGGGGGGGGGGGGGGGGGGGGGGGGGGGGGGGGFGGGGGGGGGGGGGGGGGGGFGGGGGGGGGGGGGGFFGGGGFFGGGGGGGGGFFFGGGGGGFGGGGGFF8GGGGGGFGGFGGGGGGGGGGGGGGGGGGGGGGGGGGGGGGGGGGGGGGGGGGFGGGGGGGGGGF9GGGGGGGGGGGGGGGGGGGGGGGGGGGFGGGGGGGGGGGGGGGGGGGGGGGGGGGGGGGGFCGGGGGGG
@EGRNA5_362
TGGGGAATATTGCACAATGGAGGAAACTCTGATGCAGCGACGCCGCGTGAACGATGAAGGCTTTCGGGTCGTAAAGTTCTGTCCTAAGGGACGATAATGACGGTACCTTAGGAGGAAGCCCCGGCTAACTACGTGCCAGCAGCCGCGGTAATACGTAGGGGGCAAGCGTTGTCCGGATTTATTGGGCGTAAAGGGTGCGTAGGCGGCCTTTTAAGTCAGATGTGAAAGATCACGGCTCAACCGTGGTAAGCATTTGAAACTGAAAGGCTTGAGTTAAGGAGAGGAAAGTGGAATTCCTAGTGTAGCGGTGAAATGCGTAGATATTAGGAGGAATACCAGTGGCGAAGGCGACTTTCTGGACTTATACTGACGCTGAGGCACGAAAGCGTGGGGAGCGAACAGG
+
GGGGGGGFGGGFCAFGGGGGFDFGGGGGGGGGGGGGGGGGGEGGDGGGEFFEEEGDGDEFGF?EEC@CFCFFG@<EAFGGGFGGGCFFGGB@FGEGGGGC=>@FFG9@F<FF<>FGCCFGGGDGGGD,5;FGGFGGDFGCCG7FFGGGECGGGGG9<:<FC7C5?EECE88CFCEG8ECG@EDCGGF=EC88<=CG2>C==DEDFGC=C?FFFGFCGGGFFFFCGF?GGGGC5?>:6EFFFFE#8GFCDFGFFD:E,EDGE;==8F9@=BE:9F=@@,E;E=,,,9D>9E;GGGF@?BE<F7F@+@,E<<GF@+@D,GF9FF?,EB<ACGGGGFGGFGFCGGGGGGGGF9EFA@FCFDFCAECGGGCCFG@CEE@GF7GGF@FFCCB@8C@@E,7CDFCGGGG
@EGRNA5_363
TGGGGAATATTGCACAATGGAGGAAACTCTGATGCAGCGACGCCGCGTGAACGATGAAGGCTTTCGGGTCGTAAAGTTCTGTCCTAAGGGACGATAATGACGGTACCTTAGGAGGAAGCCACGGCTAACTACGTGCCAGCAGCCGCGGTAATACGTAGGTGGCAAACGTTGTCCGGATTTACTGGGCGTAAAGGGTGCGTAGGTGGACGCTTAAGTCAGATGTGAAATACCCGAGCTTAACTTGGGAGTTGCATTTGAAACTGGGCGTCTAGAGTACAGGAGAGGAAAGCGGAATTCCTAGTGTAGCGGTGAAATGCGTAGAGATTAGGAAGAACACCAGTAGCGAAGGCGGCTTTCTGGACTGTAACTGACGCTGAGGCACGAAAGCGTGGGGAGCAAACAGG
+
CGGGGGGGGGGFGGGGGGGGGEEGGFGGGGGGGGGGFGGGGGGGGGGGGGFFGGFGGGGGGGGGGEGGGGGGGGFGGGEEC@FGGGGGFGGGGGGGGGGGGGCFFGFFFGGFFGGGFFGGGGDEGGGGFGGGGGGGGDFFG@G#GGGGGGGGFCF<CGEBFFGGFGGGGGGGGFDGEGGGGGGGGGGGAFGGGGGGGGGGECFFFGGGGGGGFGGGGFGGGGGGGFGCGGGGFGGFFGBBFFFGGGGGFGGFAFFGFGFGFFCCE>FDE9FFGGFDDDCBFGGGFGGGGFGGFEGFFGFGGGGGGDGFGGGGFGGGFGGGFGGGGGFFAAGGGFCGGFFEFCCGFF:GEDGGFDGGGGFGGGGFGFFGGDFGGGGFFGECGGGEGGGEEGGGGGFGFGGGGGGG
@EGRNA5_364
TGGGGAATATTGCGCAATGGGGGAAACCCTGACGCAGCAACGCCGCGTGAGTGATGAAGGTTTTCGGATCGTAAAACTCTGTCATTAGGGACGATAATGACGGTACCTAATGAGGAAGCCACGGCTAACTACGTGCCAGCAGCCGCGGTAATACGTAGGTGGCAAGCGTTGTCCGGATTTACTGGGCGTAAAGAGTATGTAGGTGGGCATTTAAGTCAGATGTGAAATTCCCGGGCTTAACCTGGGAGCTGCATTTGATACTGGGTGTCTAGAGTGCAGGAGAGGAAAGTGGAATTCCTAGTGTAGCGGTGAAATGCGTAGAGATTAGGAAGAACACCAGTGGCGAAGGCGGCTCTCTGGACTGCAACTGACGCTGAGGCACGAAAGCGTGGGGAGCAAACAGG
+
FFFGGGGGCFGGGGDGGGGGGGGGGGGGGGFGFGGEEFGGGGGGGGG>FGGFFGFGGGGGEGCGFEGGGFG@FGGFGGGDFFFGGGGGGGGGGGGGGGGGGGGGGGGFFGGGGGGGGCGGGGCGGGGGGFGGG@EGGGGGGGFGGGGGGGDCFGGGGGGFGGFGGGFBCGGGGGFGEECEFFGGGGGGGGGGGGF+CFFFGFGGGGGGGGGGGGGGGGGGFGGGGGGGGGGGFGGFFFCGDF?>FF?FDGGGGGGGGGGGFFAGGGFFGGFGGGGGGGGGGFDFGFGGGGGFGGGGGGGGGGGGDGFFEFF<GGEG@GF<FAGGFGGGGEDGFGGGGGGECFFGFEGGGGGGGFCGGGGGGFFFAGGGGGEGGCEF9FF@FGGGGGGGGGGGFGEGFGGGGGGG
@EGRNA5_365
TGGGGAATATTGCACAATGGGCGAAAGCCTGTTGCAGCAACGCCGCGTGAACGATGAAGGTCTTCGGATCGTAAAGTTCTGTCGCAGGGGAAGATAATGACGGTACCCTGTGAGGAAGCACCGGCTAACTACGTGCCAGCAGCCGCGGTAATACGTAGGGTGCTAGCGTTATCCGGATTTACTGGGCGTAAAGGGTGCGTAGGTGGTCTTTCAAGTCGGTGGTTAAAGGCTACGGCTCAACCGTATTAAGCCGCCGAAACTGGAAGACTTGAGTGCAGGAGAGGAAAGTGGAATTCTCAGTGTAGCGGTGAAATGCGTAGATATTGAGAAGAACACCAGTAGCGAAGGCGGCTTTCTGGACTGTAACTGACACTGAGGCACGAAAGCGTGGGTAGCAAACAGG
+
GGGGGGGGGGGGEFGGGGGGGGGGGEFGGGGGGGGFGGGGGGGGCGEGGGGGGGGGGGGGGGGGGGGGGGGFEFGGGGGGGGGGDCEGGGEDGFGGGGFDFG>FGGGF@FF8FGFGGCFGGGEGGEFGGGGGGGGGG:FFC>CCCFCEGDGFGFFEGCCGGGGGGGGGGGGGGGED<>>?C7EGDEG8EFDFCEB;FFEA@EGGGGGGGGGFFGGGGFGGGGF@FACGFGEGEGGFD9FFDGGGGGGEDDGGGGGGGGGGGGGGCD=9DGGGF?FGGGE;GGGGGGGGFGGFACGGGGGGFGGFC=DGGGGGGGGGGGDGGFGF?GGGFEFFFEFGGGGGGGFFFGGGDGGFFFF8GGFFGCFGFC@FGGFFE@<GFGGGDFGGDGGGGGGGDGFFFGFD@GG
@EGRNA5_366
TGGGGAATATTGCGCAATGGGGGAAACCCTGACGCAGCAACGCCGCGTGAGTGATGAAGGCCTTAGGGTTGTAAAGCTCTGTTATCTGGGACGATAATGACGGTACCAGAGGAGGAAGCCCCGGCTAACTACGTGCCAGCAGCCGCGGTAATACGTAGGGGGCAAGCGTTGTCCGGATTTATTGGGCGTAAAGGGTGCGTAGGCGGCCTTTTAAGTCAGATGTGAAATTCCCGGGCTTAACCTGGGAGCTGCATTTGATACTGGGTGTCTAGAGTGCAGGAGAGGAAAGTGGAATTCCTAGTGTAGCGGTGAAATGCGTAGAGATTAGGAAGAACACCAGTGGCGAAGGCGACTTTCTGGACTGTAACTGACACTGAGATACGAAAGCGTGGGTAGCAAACAGG
+
GGGGGGDGFGGGGGGGGGGGGGGGGGGGGG<FGGGGGGGGGGGGGGGGGEGGGGGFGFFGGFGGGGGFGGGGGGGGGGGGGGGGGGGDFGGGGDGGDGGGGGGGGGGGG?FFGGCEGGGFGGGGGGGGGGGGGGFGGGGGGGGGGGGDGD@FGGFGGGGGG7ECFEFDGGGGGGEEEFGGGGGFGGFGGFGGFFFCEECGGGFFFCEGGGGGFFFGGFFGGGGGFDC>FGGGGGGGGGFFCCGGGFCGGGGGGFGFGGGGGFCDGGGDGGGGGGGGGGGFFGGGGGGGGGGGGGGGGGGGGGGGGGGGGGGGGGGGGGGGGGGGGGGGGGGFFEGGGFGGEGGGGGGGGGGGGGGGGGGGGGGGGGGGGGGGGGGGGGGGGGGGGGGGGFEGGEGFCGGGGGGG
@EGRNA5_367
TGGGGAATATTGCGCAATGGGGGAAACCCTGACGCAGCAACGCCGCGTGGGTGATGAAGGTTTTCGGATCGTAAAACCCTGTTTTCTGGGACGATAATGACGGTACCAGATGAGGAAGCCACGGCTAACTACGTGCCAGCAGCCGCGGTAATACGTAGGTGGCAAGCGTTGTCCGGATTTACTGGGCGTAAAGGGTGCGTAGGCGGATGCTTAAGTGAGATGTGAAATACCTAGGCTTAACTTAGGGGCTGCATTTCAAACTGGGCATCTAGAGTACAGGAGAGGGAAACGGAATTCCTAGTGTAGCGGTGAAATGCGTAGAGATTAGGAAGAACACCAGTGGCGAAGGCGGTTTCCTGGACTGTAACTGACGCTGAGGCACGAAAGCGTGGGTAGCAAACAGG
+
GGGGGGGGGGGGGGGGGGGGGGGGGGGGGGGGGGGGDGGGGGGGGGGGGGGGGGGGGGGGGGGGGGGGGGGGGFGGGGGGGGGGGGGGGGGGGGGGGGGGGGGGGGGGGGGGGGGGGGGGGGGGGGGGGGGGGG7FGGGGG>FGGGGGGGGGGGGGGGGGGGGFGGGGGGGGGGGCFFGG?EGGFGGGGGGGGGGGDGFGGGGGGGGGGGGGGFGGFFGGGGGGGGGGGGGGGGGFGGGGEFFGGGGGGGGFFFFFFGGGGGGGGEGGGGGGGGFGGGGGGGGGFGGGGGGGGGGGGGFGGGGGGGGGGGGGGGGGGGGGGGGGGGGGGGGGGGGGGGGGGGGGGGGGGGGE8GGGGGGGGGGGGGGGEGGGGGFGGGGGGGGGGGGGGGGGGGGGFGGGGGGG
@EGRNA5_368
TGGGGAATATTGCGCAATGGGGGAAACCCTGACGCAGCAACGCCGCGTGAGTGATGAAGGTTTTCGGATCGTAAAACTCTGTCATTAGGGACGATAATGACGGTACCTAATGAGGAAGCCACGGCTAACTACGTGCCAGCAGCCGCGGTAATACGTAGGTGGCAAGCGTTGTCCGGATTTACTGGGCGTAAAGAGTATGTAGGTGGGCATTTAAGTCAGATGTGAAATTCCCGGGCTTAACCTGGGAGCTGCATTTGATACTGGGTGTCTAGAGTGCAGGAGAGGAAAGTGGAATTCCTAGTGTAGCGGTGAAATGCGTAGAGATTAGGAAGAACACCAGTGGCGAAGGCGACTTTCTGGACTGTAACTGACACTGAGATACGAAAGCGTGGGTAGCAAACAGG
+
FGGGGCFFGGGGGGGGGGGGGCGGEGGGGD8FGGGGDGGGGGGGCGGGGGGFGGGCFGFGGGGGGFGGGGGGFFEFGGGGGGGFGGGGCFGGDGGGGGEFG>FGGGGGFGGGGGGGF>FGGGGGEGEGGGFGDGCGEFCGF;FCCEAFDCEGCGGGGDEGGGGFFFGGCC>ECEFGEGGGGGGB?EGFFFEFGFGGGFBEFFFFFGEGGGGGFFFFFFGFGGGGFFGGGGGGGGGGGFE=GGFGGGFGGGGGGGDFGGFGGF#6GGFDGGGGGGGGFGGGGGGGGEDGGGGGGGGGGGGGGGGGGGGGGGGGGGGGGGGGGGGFEGGGGGGEGFFCDFFFC7GGGGGGGGFGGGGGGGGGGGGFFGGGGGGGGGGGGGGGGGGGGGGGGGGGGGGGEEFGGGGG
@EGRNA5_369
TGGGGAATATTGCGCAATGGGGGAAACCCTGACGCAGCAACGCCGCGTGAGTGATGAAGGTTTTCGGATCGTAAAACTCTGTCATTAGGGACGATAATGACGGTACCTAATGAGGAAGCCACGGCTAACTACGTGCCAGCAGCCGCGGTAATACGTAGGTGGCAAGCGTTGTCCGGATTTACTGGGCGTAAAGAGTGCGTAGGCGGATGTTTAAGTGAGATGTGAAATACCCGAGCTCAACTTGGGTGCTGCATTTCAAACTGGGCATCTAGAGTGCAGGAGAGGAAAGCGGAATTCCTAGTGTAGCGGTGAAATGCGTAGAGATTAGGAAGAACACCAGTGGCGAAGGCGGCTTTCTGGACTGTAACTGACGCTGAGGCACGAAAGCGTGGGTAGCAAACAGG
+
GGGGGDFGGGGGGGGGGGGGGGE:FFGGGGGGGGGGGG@CFGGGGGGGGGGGGGG9<EEFGFGGG@CE@FGGF8<EFGGGFFGGGGGGGGGGGGGGGGGGGGGGGGFFAFFGDCGGGGGGGGGDGGCGGGGGGGGCCCFGCGGGGG7CCEGGG#GGGGGGGGGGGGGGG#GGGGGG5CEGFGFDFGFE#FGAFC=EFGGEBEGGGG7CC?FFFF7>FGGFGGGF>GGDDGGGFDDD>GFFFFFFGGGFFFGGGFGFFGFEFF9?FEBB9GGGFFGF?GGFFGGGGGGGEFGGGF>:C@FFGGGF@GGGGGGGEGGF<FFGGEGF<CGGGGGGGFCFE@FEEGGGGGEGGE<F<FA,GGGGGGCGGGGC@GGGGGGGCGGFGGGGDGGGGFGGGGGFCGGGGGFG
@EGRNA5_370
TGGGGAATATTGCACAATGGAGGAAACTCTGATGCAGCGACGCCGCGTGAACGATGAAGGCCTTAGGGTTGTAAAGCTCTGTTATCTGGGACGATAATGACGGTACCAGAGGAGGAAGCCACGGCTAACTACGTGCCAGCAGCCGCGGTAATACGTAGGTGGCGAGCGTTGTCCGGATTTACTGGGCGTAAAGGGTGCGTAGGCGGATGTTTAAGTGGGATGTGAAATCCCCGGGCTTAACCTGGGGGCTGCATTCCAAACTGGATATCTAGAGTGCAGGAGAGGAAAGCGGAATTCCTAGTGTAGCGGTGAAATGCGTAGAGATTAGGAAGAACACCAGTGGCGAAGGCGGCTTTCTGGACTGTAACTGACGCTGAGGCACGAAAGCGTGGGTAGCAAACAGG
+
GGGGGGGGGGGGGGGGGGGGGGGGGGGGGGGGGGGGGGGGGGGGGGGGGGGGGGGGGGGGGGGGGGGGGGGGGGGGGGGGGGGGGGGGGGGGGGGGGGGGGGGGGGGGGGGGGGGGGGGGGGGGGGGGGGGGGGGGGGGGGGGGGGGGGGGGGGGGGGGGGGGGGGGGGGGGGGGGGGGGGGGGGGGGGGGGGGGGGGGGGGFGGGGGGGGGGGGGGGGGGGGGGGGGGGGGGGGGGGGGGGGGGGGGGGGGGGGGGGGGGGGGGGGGGGGGGGGGGGGGFGGGGGGGGGGGGGGGGGFFGGGGGGGGGGGGGGGGGGGGGGGGGGGGGGGGGGGGGGGGGGGGGGGGGGGGGGGGGGGGGGGGGGGGGGGGGGGGGGGGGGGGGGGGGGGGGGGGGGGGGGGG
@EGRNA5_371
TGGGGAATATTGCACAATGGGCGAAAGCCTGATGCAGCAACGCCGCGTGAACGATGAAGGTCTTCGGATCGTAAAGTTCTGTCGCAGGGGAAGATAATGACGGTACCCTGTGAGGAAGCACCGGCTAACTACGTGCCAGCAGCCGCGGTAATACGTAGGTGGCGAGCGTTGTCCGGATTTACTGGGTGTAAAGGGTGCGTAGGCGGCCTTGCAAGTCAGATGTGAAAGATCACGGCTTAACTGTGGTAAGCATTTGAAACTGTAAGGCTTGAGTGCAGGAGAGGAGAGTGGAATTCCTAGTGTAGCGGTGAAATGCGTAGATATTAGGAAGAATATCAGTGGCGAAGGCGGCTCTCTGGACTGCAACTGACGCTGAGGCACGAAAGCGTGGGGAGCAAACAGG
+
GEGGGFGGFGGCGGGGGGFFFGGGG@F8FGFGFDFGGGEGGGGGEEFGGGGGGD@AFFGGGGDGGGG7FFDGGGFEFGGGCGGCFF?FDGGGGGGGGG9AFGGGGGGGGGGGFCCFFGGGGGFGFF@EGGGGEF7FGG<FGGGGCE7CC?>F3FCFG7FGFCFC@CEFGG;ECFEECCGGFGFEGFFFEGFFBECF>CCGFEEFFGEEFGFFFGF>FFFFGFFGGGFFFFGGGGGGGFFEBFGGGGFGGFFE?FFFDFGGFGGGGGGGGGGGF?F?FFFGGGGGGGGGFGGGGFEGGFGGFGGGF=GGGGGGGGDGGGGFF?FAFGGGGGGFF<FFGGGCGGGGGGFGGFGCGGFFFGGFD9GCGGGGGGGGGFFEGFFGGGFCGEGGGGGGGGGCGGGFGGG
@EGRNA5_372
TGGGGAATATTGCACAATGGAGGAAACTCTGATGCAGCGACGCCGCGTGAGCGATGAAGGTCTTCGGATCGTAAAGCTCTGTCCTAAGGGAAGATAGTGACGGTACCTTAGGAGGAAGCCCCGGCTAACTACGTGCCAGCAGCCGCGGTAACACGTAGGGGGCGAGCGTTGTCCGGAATTACTGGGTGTAAAGGGTGCGTAGGCGGCCTTGCAAGTCAGATGTGAAAGATCACGGCTTAACTGTGGTAAGCATTTGAAACTGTAAGGCTTGAGTGCAGGAGAGGAGAGTGGAATTCCTAGTGTAGCGGTGAAATGCGTAGATATTAGGAAGAAGATCAGTGGCGAAGGCGGCTCTCTGGACTGCAACTGACGCTGAGGCACGAAAGCGTGGGGAGCAAACAGG
+
FGGGGGEGFGGGGGGGGGGGGGGGGGGGGGGGGGGGGGGCFGGGEGGGGGGGGGGGGEFGFGFGGGDFGGGGGAFGGGFGGGGGGGGGFGGGGGGFGGFGGGGGGGGGGFGGGGGGFGGECFFFFGGGGGGGGGGGGGGGFFGGGGGGGGGGGGGGGGGGGGGGGGGGDGGGGGGGGGGGGGGGGF#FFGGGFGGGGGGGGD=FGGGGGGGFFGGGGGGGGGGGGGGGGGGGGGFEFGFFFFGGGGGGGGFGCGGGFFFAFFADGGGGDCGGGDCFG?GGGGFGGGGGDFGGF;FFGGGGFGGGGGGGGGFGEEE@GFGGGGFE?GGGGFGFA,FDGGGGGGGGGGGGGGGFCFGGGFGFGFGGGFGGGEEGDFGFGGFGGGGGGGGGGGGFGFGFGGGGGGF
@EGRNA5_373
TGGGGAATATTGCGCAATGGGGGAAACCCTGACGCAGCAACGCCGCGTGGGTGATGAAGGTTTTCGGATCGTAAAACCCTGTTTTCTGGGACGATAATGACGGTACCAGATGAGGAAGCCACGGCTAACTACGTGCCAGCAGCCGCGGTAATACGTAGGGTGCTAGCGTTATCCGGATTTACTGGGCGTAAAGGGTGCGTAGGTGGTCTTTCAAGTCGGTGGTTAAAGGCTACGGCTCAACCGTATTAAGCCGCCGAAACTGGAAGACTTGAGTGCAGGAGAGGAAAGTGGAATTCTCAGTGTAGCGGTGAAATGCGTAGATATTGAGAAGAACACCAGTAGCGAAGGCGGCTTTCTGGACTGTAACTGACACTGAGGCACGAAAGCGTGGGTAGCAAACAGG
+
GGGGGGGGGGGGGGGGGGGGGEGGGGGGGGGGFCFGGG<FCFGGGGGGG@:+BFDGGCGGEFFGFFGD:3CFEGGGG:CDAFGGGF9CCDFCB<:FEGGGGGGGGGG,F,:=FCFGGFGFEFGGEGGGFGFGGGCFGGGGGDGGGCCEGGCCFFGC<?FG?BEFCFGGGECFGGGGGGGGGGGCEFGGGGG#ECE8A=EEGDCGFGE9AGFGCCEGGFGGGGGFGG:>CDFECDCCDGFFGFEEF>FFFGGGEE>GGGGGGGFDDDCGFCGGGFFFGGGGGGGFEE9FCGGGGF?E59FGGGGGGGGGGGGGGGGGGGGGGGGGDFGGGGGGGGGGGFFEEGGGGGGGGFGGGFAGDE@GGFCGGDGGGGF<GGGGGGGGGGGGGGGGGGGGFGGGGGGGGGG
@EGRNA5_374
TGGGGAATATTGCACAATGGAGGAAACTCTGATGCAGCGACGCCGCGTGAGCGATGAAGGTCTTCGGATCGTAAAGCTCTGTCCTAAGGGAAGATAGTGACGGTACCTTAGGAGGAAGCCCCGGCTAACTACGTGCCAGCAGCCGCGGTAATACGTAGGGGGCTAGCGTTATCCGGAATTACTGGGCGTAAAGGGTGCGTAGGTGGTTTCTTAAGTCAGAAGTGAAAGGCTACGGCTCAACCGTAGTAAGCTTTTGAAACTAAGAGACTTGAGTGCAGGAGAGGAGAGTAGAATTCCTAGTGTAGCGGTGAAATGCGTAGATATTAGGAGGAATACCAGTTGCGAAGGCGGCTCTCTGGACTGTAACTGACACTGAGGCACGAAAGCGTGGGGAGCAAACAGG
+
GGGGGGGGGGGGGGGGGGGGGGGGGGGGGGGGGGGGGGGGGGGGGGGGGGGGGGGGGGGGGGGGGGGGGGGGGGGGGGGGGGGGGGGGGGGGGGGGGGGGGGGGGGGGGGGGGGGGGGGGGGGGGGGGGGGGGGGGGGGGGGGGGGGGGGGGGGGGGGGGGGGGGGGGGGGGGGGGGGGGGGGGGGGGGGGGGGGGGGGGGGGGGGGGGGGGGGGGGGGGGGGGGGGGGGGGGGGGGGGGGGGGGGGGGGGGGGFGGGGGGGGGGGGGGGGGGGGFFGGGGGGGGGGGGGGGGGGGGGGGGGGGGGGGGGGGGGGGGGGGGFGGGGGGGGGFE<GGGGGGGGGGGGGGGGGGGFGGGGGGGGGGGGGGGGGGGGGGGGGGGGGGGGGGGGGGGGGGGGGGGGG
@EGRNA5_375
TGGGGAATATTGCACAATGGGCGCAAGCCTGATGCAGCCATGCCGCGTGTATGAAGAAGGCCTTCGGGTTGTAAAGTACTTTCAGTCGTGAGGAAGGCGGCGTCGTTAATAGCGGCGTTGTTTGACGTTAGCGACAGAAGAAGCACCGGCTAACTCCGTGCCAGCAGCCGCGGTAATACGGAGGGTGCGAGCGTTAATCGGAATTACTGGGCGTAAAGCGCATGCAGGTGGTTTGTTAAGTCAGATGTGAAAGCCCGGGGCTCAACCTCGGAATAGCATTTGAAACTGGCAGACTAGAGTACTGTAGAGGGGGGTAGAATTTCAGGTGTAGCGGTGAAATGCGTAGAGATCTGAAGGAATACCGGTGGCGAAGGCGGCCCCCTGGACAGATACTGACACTCAGATGCGAAAGCGTGGGGAGCAAACAGG
+
FGGGGGGGGGGGGGGGGGGGGGGGGGGGGGGGGGGGGGGGGGGGGGGGGGGGGGGGGGGGGGGGGGGGGGGGGGGGGGGGGGGGGGGGGGGGGGGGGGGGGGGGGGGGGGGGGGGGGGGGGGGFGGGGCFEFGGGFGGGGGGGGGGGGGGGGGGGGGGGGGGGGGGGGGGGGGGGGGGGGGDFGGGGGGGGGGGGGGGFGGGDFDFGGGGGGGFFFGGGGGGGGGGGGGGGDFFGFFFFFFFFFFFGFGGFFFFGGGGGFDGGGGCFGGGGGGGGGGFFCGGGGGGFGGGGGGGGGGGGGGGFF;GGGGGGGGGGGGFGE=GGGGGGGGGGGGGGGGGGEGGGGGGGGGEGGGGGGGGGGGGGGGGGGGGGGGGGGGDGGGGGGGFGGGGGGGEGGGGGFGGEGGGGGGGGGGGGGGGGFGFGGGGGGG
@EGRNA5_376
TGGGGAATATTGCGCAATGGGGGAAACCCTGACGCAGCAACGCCGCGTGAGTGATGAAGGTTTTCGGATCGTAAAACTCTGTCATTAGGGACGATAATGACGGTACCTAATGAGGAAGCCACGGCTAACTACGTGCCAGCAGCCGCGGTAATACGTAGGTGGCAAGCGTTGTCCGGATTTACTGGGCGTAAAGAGTATGTAGGTGGGCATTTAAGTCAGATGTGAAATTCCCGGGCTTAACCTGGGAGCTGCATTTGATACTGGGTGTCTAGAGTGCAGGAGAGGAAAGTGGAATTCCTAGTGTAGCGGTGAAATGCGTAGATATTAGGAGGAATACCAGTGGCGAAGGCGACTTTCTGGACTTATACTGACGCTGAGGCACGAAAGCGTGGGGAGCGAACAGG
+
GGGGGGGGGGGGGGGGGGGGGGGGGGGGGGGGGGGGGGGGGGGGGGGGGGGGGGGGGGGGGGGGGGGGGGGGGGGGGGGGGGGGGGGGGGGGGGGGGGGGGGGGGGGGGGGGGGGGGGGGGGGGGGGGGGGGGGFGGGGGGGGGGGGGGGGGGGGGGGGGGGGGGGGGGGGGGGGGGGGGGGGGGGGGGGGFGGGGGGGGGGGGGGGGGGGGGGGGGGGGGGGGGGGGGGGGFGGGFGGGGGGGGGGGGGGGGGGGGGGGGGGGGGGFFGGGGGGGGGGGGGGGGGGGGGGGGGGGGGGGGGGGGGGGGGGGGGGGGGGGGGGGGGGGGGGGGFGGGGGGGGGGGGGGGGGGGGGGGGGGGGGGGGGGGGGGGGGGGGGGGGGGGGGGGGGGGGGGGGGGGGGG
@EGRNA5_377
TGGGGAATATTGCGCAATGGGGGAAACCCTGACGCAGCAACGCCGCGTGAGTGATGAAGGTTTTCGGATCGTAAAACTCTGTCATTAGGGACGATAATGACGGTACCTAATGAGGAAGCCACGGCTAACTACGTGCCAGCAGCCGCGGTAATACGTAGGTGGCAAGCGTTGTCCGGATTTACTGGGCGTAAAGAGTATGTAGGTGGGCATTTAAGTCAGATGTGAAATTCCCGGGCTTAACCTGGGAGCTGCATTTGATACTGGGTGTCTAGAGTGCAGGAGAGGAAAGTGGAATTCCTAGTGTAGCGGTGAAATGCGTAGAGATTAGGAAGAACACCAGTGGCGAAGGCGACTTTCTGGACTGTAACTGACACTGAGATACGAAAGCGTGGGTAGCAAACAGG
+
GGGGGGGGGGGFGGGGGGGGGGGGGGGGGGGGGGGGGGGGGGGGGGGGGGGGGGGGGGGGGGGGGGGGGGGGGGGGGGGGGGGGGGGGGGGGGGGGGGGGGGGGGGGGGGGGGGGGGGGGGGGGGGGGGGGGGGGGGGGGGFGGDGGGGGGGGGGGGGGGGFGGGGGGGGGGGGGGGGGGFGGGGGGGGGGFFFGGGGGGGGGGGGGGGGGGFFGGGGGGGGGGGGFFGGGGGGGFFGFGFFFGGGGGGGGGGGGGGGGGGGGGGGGGGGGGGGGGFGGGGGGGGGGGGGGGGGGGGFGGGGGGGGGGGGGGGGGGGGGGGGGGGGGGGGGGGGGGGGGGGGGGGGGGGGGGGGGGGGGGGGGGGGGGGGGGGGGGGGGGGGGGGGGGGGGGGFGGCGGGGGGG
@EGRNA5_378
TGGGGAATATTGCGCAATGGGGGAAACCCTGACGCAGCAACGCCGCGTGGGTGATGAAGGTTTTCGGATCGTAAAACCCTGTTTTCTGGGACGATAATGACGGTACCAGATGAGGAAGCCACGGCTAACTACGTGCCAGCAGCCGCGGTAATACGTAGGTGGCAAGCGTTGTCCGGATTTACTGGGCGTAAAGGGTGCGTAGGCGGATGCTTAAGTGAGATGTGAAATACCTAGGCTTAACTTGGGTGCTGCATTTCAAACTGGGCATCTAGAGTGCAGGAGAGGGAAACGGAATTCCTAGTGTAGCGGTGAAATGCGTAGAGATTAGGAAGAACACCAGTGGCGAAGGCGGTTTCCTGGACTGTAACTGACACTGAGATACGAAAGCGTGGGTAGCAAACAGG
+
GGGGGGGGGGGGGGGGGGGGGGGGGGGGGGGGGGGGGGGGGGGGGGGGGGGEGGGGGGGGGGGGGGGGGGGGGGGGGGGGGGGGGGGGGGGGGGGGGGGGGGGGGGGGGGGGGGGGGGGGGGGGGGGGGGGGGGDGGGGGGGGGGGGGGGGGGGGGGGGGG>FGGGGGGGGGGGGGGGGGGGGGGGGGGGGGGGGGGGGGGGGGGGGGGGGGGGGGGFFGGGGGGGGGGGGGGGFGGGGGFFFGGGGGGGGFGGFGGGGGGGGGGGGFFGGGGGGGGGGGGGGGGGGGGGGGGGGGGGGGGGGGGGGGGGGGGGGGGGGGGGGGGFGGGGGGGGGGGGGGGGGGGGGGGGGGGGGGGGGGGGGGGGGGGGGGGGGGGGGGGGGGGGGGGGGGGGGGGGGGGGGG
@EGRNA5_379
TGGGGAATATTGCACAATGGGCGCAAGCCTGATGCAGCCATGCCGCGTGTATGAAGAAGGCCTTCGGGTTGTAAAGTACTTTCAGCGGGGAGGAAGGCGTTGTGGTTAATAACCACAGCGATTGACGTTACCCGCAGAAGAAGCACCGGCTAACTCCGTGCCAGCAGCCGCGGTAATACGGAGGGTGCAAGCGTTAATCGGAATTACTGGGCGTAAAGCGCACGCAGGCGGTCTGTCAAGTCGGATGTGAAATCCCCGGGCTCAACCTGGGAACTGCATTCGAAACTGGCGGGCTGGAGTCTTGTAGGGGGGGGTAAAATCCCGGGTGTAGCGGTGAAATGCGTAGAGATCTGGGGGAAGACCGGGGGCGAAGGCGGCCCCCTGGAAAAAGACTGACGCTCAGGTGCGAAAGCGTGGGGAGAAAACAGG
+
GGGGGGGGGGGGGGGGGGGGGGGGGGGGGGGGGGGGGGGGGGGGEGGGGGGGGGGGGGGGGGGGGGGGGGGGGGGGGGGGGGGGGGGGGGGGGGGGGGGGGGGGGGGGGGGGGGGGGGGGCGGGGGGGGGGGGGGGGGGGGGGGGGGGGGGGGGGGGGGGGGGGGGGGGGGGGGGGGGGGGDGGGGGGGGGGGGGGFGGGGGGGGGG#GGGGG#GDGGGGGGGG##EG#DGGFEFFFGFFF#FFFFFFFF=F#GFFFFF>BCBC???#F<15+<1+99=/*?F<<3*:1**C6,2,:4:4,A12*/*5GEFE>483,8@@+<++F>=B+3B:FA?BF@33+<9C<A;DE4+7GF<FCC4+8+BF@+C8,=F,ECCF@FGFEC,EC@,FC6C<67@668EC@8F@6B,,FF7C668GGF@66,GFCF@FF
@EGRNA5_380
TGGGGAATATTGCACAATGGGCGAAAGCCTGATGCAGCAACGCCGCGTGAACGATGAAGGTCTTCGGATCGTAAAGTTCTGTCGCAGGGGAAGATAATGACGGTACCCTGTGAGGAAGCACCGGCTAACTACGTGCCAGCAGCCGCGGTAATACGTAGGGTGCTAGCGTTATCCGGATTTACTGGGCGTAAAGGGTGCGTAGGTGGTCTTTCAAGTCGGTGGTTAAAGGCTACGGCTCAACCGTATTAAGCCGCCGAAACTGGAAGACTTGAGTGCAGGAGAGGAAAGTGGAATTCTCAGTGTAGCGGTGAAATGCGTAGATATTGAGAAGAACACCAGTAGCGAAGGCGGCTTTCTGGACTGTAACTGACGCTGAGGCACGAAAGCGTGGGGAGCAAACAGG
+
GGGGGGGGGGGGGGGGGGGGGGGGGGGGGGGGGGGGGGGGGGGGGGGGGGGGGGGGGGGGGGGGGGGGGGGCGFGGGGGGGGGGGGGGGGGGGGGGGGGGGGGGGGGGGGFFGGGGGGGGGGGGGDGGGGGGGGGGGGGGGGGGGGGGGGGGGGGGGGGGGEEFGGGGGGGGGGGFFCFFFFGGGFGGFFFGGFGGFFGGGGGGGGGGFGGGFGGGGGGGGGGGGFGGGGGGFGFGGGGGGFFFGGGGGGGGGFEGGGFGGGGGGGFGGGGGGGGGGGFGGGGGGGGGGGGGGDFGGGGGGGGGGGGGGGGGGGGGGGGGGGGGGF9GGGGGGGGGGGGGGGGGGGGGGGGGGFDGGGGGGGGGGGGGGGGGGGGGGGGGGGGGGGGGGGGGGGGGGGGGGGG
@EGRNA5_381
TGGGGAATATTGCGCAATGGGGGAAACCCTGACGCAGCAACGCCGCGTGGGTGATGAAGGTCTTCGGATTGTAAAGCCCTGTTTTCTGGGACGATAATGACGGTACCAGAGGAGGAAGCCACGGCTAACTACGTGCCAGCAGCCGCGGTAATACGTAGGTGGCGAGCGTTGTCCGGATTTACTGGGCGTAAAGGGTGCGTAGGCGGATGTTTAAGTGGGATGTGAAATCCCCGGGCTTAACCTGGGGGCTGCATTCCAAACTGGATATCTAGAGTGCAGGAGAGGAAAGCGGAATTCCTAGTGTAGCGGTGAAATGCGTAGAGATTAGGAAGAACACCAGTGGCGAAGGCGGTTTCCTGGACTGTAACTGACGCTGAGGCACGAAAGCGTGGGTAGCAAACAGG
+
GGGGGGGGGGGGGGGGGGGGGGGGGGGGGGGGGGGGGGGGGGGGGGGGGGGGGGGGGGGGGGGGGGGGGGGGGGGGGGGGGGGGGGGGGGGGGGGGGGGGGGGGGGGGGGGGGGGGGGGGGGGGGGGGGGGGGGGGGGGGGGGGGGGGFGGGGGGFGGGGDGGGGGGGGFGGGGGFFFGFFGFFFGGGGFGGGGGGGGGGGFGGGGGGGGGFGGGGFFGFFGGGGGGGGGGGGGGGGGGGGGGGGGFGGGGGGGGGGGGGGGGGFGCGGGGGGGGGGGGGGGGGGGGGGGGGGGGGGGGGGGGGGGGGGGGGGGGGGGGGGGGGGGGGGGGGGGGGGGGGGGGGGGGGGGGGCGGGGGGGGGGGGGGGGGGGGGGGGGGGGGGGGGGGGGGGGGGGGGGGGGGG
@EGRNA5_382
TGGGGAATATTGCGCAATGGGGGAAACCCTGACGCAGCAACGCCGCGTGAGTGATGAAGGTTTTCGGATCGTAAAACTCTGTCATTAGGGACGATAATGACGGTACCTAATGAGGAAGCCACGGCTAACTACGTGCCAGCAGCCGCGGTAATACGTAGGTGGCAAGCGTTGTCCGGATTTACTGGGCGTAAAGAGTATGTAGGTGGGCATTTAAGTCAGATGTGAAATTCCCGGGCTTAACCTGGGAGCTGCATTTGATACTGGGTGTCTAGAGTGCAGGAGAGGAAAGTGGAATTCCTAGTGTAGCGGTGAAATGCGTAGAGATTAGGAAGAACACCAGTGGCGAAGGCGACTTTCTGGACTGTAACTGACACTGAGATACGAAAGCGTGGGTAGCAAACAGG
+
GGGGGFGFFGGGGFGGEGGGGGGGGGGGGGGDGGGGGGGGGGGGGGGGG7CGFGGGGGGGGGGGGGGGGGGGGGGGGGGGGGGFGCFDAFFGGGGGDGGFFEGGGGGGGGGGGFFCCE@BFGEFGGGGGGGFCF@EFGGFGCGG:BEBBBCGFGDFGGGGGGGFCGGGDCGGGGGGEE?FGGFFGFGGFFFFGGGGFFFGGGFGG7CGFECFGGGGGGGGGGGGGGFCFCFGGFBEGGFGGGGGGGFGFGGGFFGFGEBGGGGFBAB@>,FGGGFFEGEBAGGGGGGGGDEFGGECGEDFGCGGFEGGFCFGGGEGFGGGGGGGGGFFGGGGGGGGGGGGGGGGGFCEGGGGGGF9FEFFFCGGGFFDGGGFGGFFGFGGGEGGGGGGFFDGGGGGGGGGGGGG
@EGRNA5_383
TGGGGAATATTGCGCAATGGGGGAAACCCTGACGCAGCAACGCCGCGAGGGTGATGAAGGTCTTCGGATTGTAAAGCCCTGTTTTCTGGGACGATAATGACGGTACCAGAGGAGGAAGCCACGGCTAACTACGTGCCAGCAGCCGCGGTAATACGTAGGTGGCGAGCGTTGTCCGGATTTACTGGGCGTAAAGGGTGCGTAGGCGGATGTTTAAGTCAGATGTGAAATTCCCGGGCTTAACCTGGGAGCTGCATTTGATACTGGGTGTCTAGAGTGCAGGAGAGGAAAGTGGAATTCCTAGTGTAGCGGTGAAATGCGTAGAGATTAGGAAGAACACCAGTGGCGAAGGCGACTTTCTGGACTGTAACTGACACTGAGATACGAAAGCGTGGGTAGCAAACAGG
+
GGGGGGGGFGGGGGGGGGGGGGGGGGGCGGGDFGGGGGDFFGGGGGG@FGGG@FFGFGGFGGGGGGDFFGFGGGFGGGGGGGGGGGGGGGGGGGGGGGGGGDGGGGGAFCGGGGGGGGGGG>FGGGGGGGGGGGCFGGGGGGGGGGGGGGGGGGGGGGGGFFGFFGGGGGGGGGGGGGGGGGGGGGGGGAAFGGGGGGGGGGGGGGGGGGGGGGGGGFFFGGGGFCE>FFDGDFFF>GFFFCGGGGGFFGGFFFFFFFFFGFGGF:GGFGGGGGFGGFFEAGGGGGDFECGGE=;8GFFGGFGDGGGFFFFE:FCGGGFGGGGGGGGGGGGFFEGGGGGGGGGGGGGF:CFF<CGGGGGGGGGGGGGGGGGGGGGGFGGGFGGGGGGGGGGGGEFGFGGGGGGG
@EGRNA5_384
TGGGGAATATTGCACAATGGGCGAAAGCCTGATGCAGCAACGCCGCGTGAACGATGAAGGTCTTCGGATCGTAAAGTTCTGTCGCAGGGGAAGATAATGACGGTACCCTGTGAGGAAGCACCGGCTAACTACGTGCCAGCAGCCGCGGTAATACGTAGGGGGCAAGCGTTGTCCGGATTTATTGGGCGTAAAGGGAGTGTAGGCGGATACTTAAGTCAGATGTGAAATCCCCGGGCTTAACCTGGGAGCTGCATTTGATACTGGATATCTAGAGTGCAGGAGAGGAAAGCGGAATTCCTAGTGTAGCGGTGAAATGCGTAGAGATTAGGAAGAACACCAGTGGCGAAGGCGGCTTTCTGGACTGTAACTGACGCTGAGGCACGAAAGCGTGGGTAGCAAACAGG
+
GGGGGGGGGGGGGGGGGGGGGGGGGGGGGGGGGGGGGGGGGGGGGGGGGGGGGGGGGGGGGGGGGGGGGGGGGGGGGGGGGGGGGGGGGGGGGGGGGGGGGGGGGGGGGGGGGGGGGGGGGGGGGGGGGGGGGGFGGGG#GFGGGGEGGGGGFGGGGGGGGGGGGGGGGGGGGGGGGGGGGGGFFFGGGGFGFGFGGGGGGGGGGGGGGGGGGGGGGGGFGGGGGGGGGGGGGGGGGGGGGGGGGF8GGGGGGGGGGGGGGGGGGGFFGGGGGGFGGGGGGGGGGGGGGDGGGGGGGGGGGGGGGGGGGGGGGGGGGGGGGGGGGGGGGGGGGGGGGGGGGGGGGGGGGGGGGGGGGGGGGGGGGGGGGGGGGGGGGGGGGGGGGGGGGGGGGGGGGGGGGGGG
@EGRNA5_385
TGGGGAATATTGCGCAATGGGGGAAACCCTGACGCAGCAACGCCGCGTGAGTGAAGAAGGCCTTAGGGTTGTAAAGCTCTGTCATATGGGAAGATAATGACGGTACCATAAGAGGAAGCCACGGCTAACTACGTGCCAGCAGCCGCGGTAATACGTAGGTGGCAAGCGTTGTCCGGATTTACTGGGCGTAAAGGATGCGTAGGCGGACATTTAAGTCAGATGTGAAATACCCGGGCTCAACTTGGGTGCTGCATTTCAAACTGGGCATCTAGAGTGCAGGAGAGGAAAGCGGAATTCCTAGTGTAGCGGTGAAATGCGTAGAGATTAGGAAGAACACCAGTGGCGAAGGCGGCTTTCTGGACTGTAACTGACGCTGAGGCACGAAAGCGTGGGGAGCAAACAGG
+
GGGGGGGGGGGCGGGGGGGFFEGGGGGGGGGGGGGGGGGGGGGGGGGGGGGGGGGGGGGGGGGGGGGGGGGGGGGGGGGGGFGGGGGGGGGGGGGGGGGGGGGGGGGGGGGGGGGGGGGGGGGGGGGGGGGGGGCGGGGGGCGGFGGGGGGGGGGGGGGGCFGFFFGGGGEGGGGGECGGEGGFGFGGGGGFFDBDBCEGGDCGFGGDFGGGFFGGGFFFGGGGGGGGGGGGGGGGFGGGGFGGGGGGGGGFGGGFGGGGGGGGGGGGGGGGGGGGGGGGGGGGGGGGGFGGGGGGGGCGGGGGGGGGGGGGGGGGGGGGGGGGGFGGGGGGGGGGGGGGGGGGGGGGGGGGGGGGGGGGGGGGGGGGGGGGGGGGGGGGGGGGGGGGGGGGGGGGFGGGGGGG
@EGRNA5_386
TGGGGAATATTGCACAATGGGGGAAACCCTGATGCAGCCATGCCGCGTGTGTGAAGAAGGCCTTCGGGTTGTAAAGCACTTTCAGCGAGGAGGAAAGGTTAGTAGTTAATACCTGCTAGCTGTGACGTTACTCGCAGAAGAAGCACCGGCTAACTCCGTGCCAGCAGCCGCGGTAATACGGAGGGTGCGAGCGTTAATCGGAATTACTGGGCGTAAAGCGTGCGCAGGCGGTTTGTTAAGCGAGATGTGAAAGCCCCGGGCTCAACCTGGGAACCGCATTTCGAACTGGCAAACTAGAGTCTTGTAGAGGGGGGTAGAATTCCAGGTGTAGCGGTGAAATGCGTAGAGATCTGGAGGAATACCGGTGGCGAAGGCGGCCCCCTGGACAAAGACTGACGCTCAGGTGCGAAAGCGTGGGGAGCAAACAGG
+
GGGGGFGGGGGGGGGGGGGGGGGGGGGGGGGGFFGGFGGGGGGGEGGGGGGGFGFFGGGGGGGGGGGGGGGGGFGGGGGGGGGGGGGEGGGGGGGGGGGGGGGGGGGGGGGGGGGGGGGGGGGGGGGGGGGGGGGGGGFCGGFGGGGGGEGGGGGGGGGGGGGGGGGGGGGGGGGGGGGGCCEFGGEGGGGGGGGEFGGGGGBEGGGGGFFGGGFFFFGGGGGEGGGDGGGGGFFFFFFFFFEFFFFFFFGFFFGGGGGGGEGGGFGGGGGGGGGGGFECGGGGGGGGGGGGGGGGGGGA6GGGGGGGGGGGGGGGGGGFFGGGGGGGGGGGGGGGGGGGGGGGGGGGGFGGGGGGGGF:GGGGGGGGGGGGGGGGGGGGGGGGGGGGGGGGGGGGGGGGGGGGGGGGGGGGGGGGGGGGGGGGGGGGG
@EGRNA5_387
TGGGGAATATTGCACAATGGGCGAAAGCCTGATGCAGCAACGCCGCGTGAGCGATGAAGGCCTTCGGGTCGTAAAGCTCTGTCCTCAAGGAAGATAATGACGGTACTTGAGGAGGAAGCCCCGGCTAACTACGTGCCAGCAGCCGCGGTAATACGTAGGGGGCTAGCGTTATCCGGAATTACTGGGCGTAAAGGGTGCGTAGGCGGTCTTTCAAGCCAGAAGTGAAAGGCTACGGCTCAACCGTAGTAAGCTTTTGGAACTGTAGGACTTGAGTGCAGGAGAGGAGAGTGGAATTCCTAGTGTAGCGGTGAAATGCGTAGATATTAGGAGGAATACCAGTGGCGAAGGCGACTTTCTGGACTTATACTGACGCTGAGGCACGAAAGCGTGGGGAGCGAACAGG
+
GCFDGDGGGGGFGGGGGGGGFFEGEGGGGGG@FFGGGGFCFGGGGGGGDGGGGGGEGEGGGGGGGFGGGGGGDCCFGGGGGGGGGGGGDGGGGGGGGGGGGGGGGGGGGFGGFGGCFGGFFGGGGGGDGGGGGGFGFFGGGGGGGGGDGGGGGGGGFGGGEGGGGFGGGGGGGGGGFEGGGGGFGGGGGFFFFGGGGGGGG?EFGGGGGGGGGGFGGGFGGGGGGGGGFFGGFFDEDGEFFFFFFFGGGEFF=CGGGEGCGGGFFB@=8FGFDGGDGFD9GFF?AGGGGGGGGDEFE@GFGGFGGGGFACFEGEGGGFGE;?F9GGGGFFGEE<GFGGGGGGGGGGGGFGFFFEAFDGGGGFFFDGGGGFDGGGGFGGCGGGF:GGGGGGGFGGGEGGGGGGG
@EGRNA5_388
TGGGGAATATTGCGCAATGGGGGAAACCCTGACGCAGCAACGCCGCGTGAGTGATGAAGGTTTTCGGATCGTAAAACCCTGTTTTCTGGGACGATAATGACGGTACCAGATGAGGAAGCCACGGCTAACTACGTGCCAGCAGCCGCGGTAATACGTAGGGGGCTAGCGTTATCCGGAATTACTGGGCGTAAAGGGTGCGTAGGTGGTTTTTTAAGTCAGAAGTGAAAGGCTACGGCTCAACCGTAGTAAGCTTTTGAAACTAGAGAACTTGAGTGCAGGAGAGGAGAGTAGAATTCCTAGTGTAGCGGTGAAATGCGTAGATATTAGGAGGAATACCAGTAGCGAAGGCGGCTCTCTGGACTGTAACTGACACTGAGGCACGAAAGCGTGGGGAGCAAACAGG
+
GGGGGGGGEGGGGGGGGGGGGGGGGGGGGGGGGGGGGGGGGGGGGGGGGGGGGGGGGGGGGGGGGGGGGGGGGGGGGGGGGGGGGGGGGGGGGGGGGGGGGGGGGGGGGGGGGGGGGGGGGGGGGGGGGGGGGGGGGGGGGGGGGGGGGGGGGGGGGGGGGGGGGGGFGGGGGGGGGGGGGGGGGGGGGGGGGGGGGGGGGGGGGGGGGGGGGGGGGGGGGGGGGGGGGGGGGGGGFGGGGGGGGGGGGGGGGGFGGGGGGGGGFGGGGFGGGGGGGGGGGGGGGGGGGGGGGGGGGGGGGGGGGGGGGGGGGGGGGGGGGFGGGGGGGGGGGFGGGGGGGGGGGGGGGGGGGGGGGGGGGGGGGGGGGGGGGGGGGGGGGGGGGGGGGGGGGGGGGGGGGGG
@EGRNA5_389
TGGGGAATATTGCGCAATGGGGGAAACCCTGACGCAGCAACGCCGCGTGGGTGATGAAGGTCTTCGGATTGTAAAGCCCTGTTTTCTGGGACGATAATGACGGTACCAGAGGAGGAAGCCACGGCTAACTACGTGCCAGCAGCCGCGGTAATACGTAGGTGGCGAGCGTTGTCCGGATTTACTGGGCGTAAAGGGTGCGTAGGCGGATGTTTAAGTGGGATGTGAAATCCCCGGGCTTAACCTGGGGGCTGCATTCCAAACTGGATATCTAGAGTGCAGGAGAGGAAAGCGGAATTCCTAGTGTAGCGGTGAAATGCGTAGAGATTAGGAAGAACACCAGTGGCGAAGGCGGCTTTCTGGACTGTAACTGACGCTGAGGCACGAAAGCGTGGGTAGCAAACAGG
+
GFGGGGGGGGGFGGGGGGGGGGGGGGGGGGGGGGGGGGGGGGGGGGGGGGGGGGGGGGGGGGGGGGGGGGGGGGGGGGGGGGGGGGGGGGGGGGGGEGGGGGGGGGGGGGGGGGGGGGGGGGGGGGGGGGGGGGFGGGFGGGGGGGGGGGGGGGFGFGGGGGGDCEEGGG?EFGGGGGGGFFGFGGGFFFFGGGGGGGGGGGGGGGGGGGGGGGGGFGGFFGGGGGGGGGGGGGGGGGGFGFFGFFGGFGGGFFGGGGGGFGGGGGGGFGGGGGGGGGGGGGGGGGGGGGGGGGGGGGGGGGGGGGGGGGGGGGGGGGGGGGGGGGGGGGGGGGGGGGGGGGGGGGGGGGGGGGGGGGGGGGGGGGGGGGGGGGGGGGGGGGGGGGGGGGGGGGGGGGGGGGGG
@EGRNA5_390
TGGGGAATATTGCGCAATGGGGGAAACCCTGACGCAGCAACGCCGCGTGAGTGATGAAGGTTTTCGGATCGTAAAACTCTGTCATTAGGGACGATAATGACGGTACCTAATGAGGAAGCCACGGCTAACTACGTGCCAGCAGCCGCGGTAATACGTAGGTGGCAAGCGTTGTCCGGATTTACTGGGCGTAAAGAGTATGTAGGTGGGCATTTAAGTCAGATGTGAAATTCCCGGGCTTAACCTGGGAGCTGCATTTGATACTGGGTGTCTAGAGTGCAGGAGAGGAAAGTGGAATTCCTAGTGTAGCGGTGAAATGCGTAGAGATTAGGAAGAACACCAGTGGCGAAGGCGACTTTCTGGACTGTAACTGACACTGAGATACGAAAGCGTGGGTAGCAAACAGG
+
GGGGGGGGGGGGGGGGGGGGGGGGGGGGGGGGGGGGGGGGGGGGGGGGGGGAEGGGGGGGGGGGGGGGGGGGGGGGGGGGGGGGGGGGGGGGGGGGGGGGGGGGGGGGGGGGGGGGGFGGGGGGGGGGGGGGGGGGGGG#GEGGGGGGGGGGGGFFGGGGGGGGGGGGGGGGGGGGGGGGFGGGGGGGGGGGGGGGGGGGGGGGGGGGGGGGGGGGGGGCGFDEFGGGGGGGGGFFGGGGGFGGGGFGGGGGGGGGGGGGGGGGGGGGGGGGGGGGFGGGGGGGFGGGGGGGGGF@<GGGGGGGGGGGGGGGGGGGGGGGGGGGGGGGGGGGGGGGGGGGGGGGGGGGGGGGGGGGGGGGGGGGGGGGGGGGGGGGFGGGGGGGGGGGGGGGGGGGGGGGGGGG
@EGRNA5_391
TGGGGAATATTGCGCAATGGGGGAAACCCTGACGCAGCAACGCCGCGTGAGTGATGAAGGTTTTCGGATCGTAAAACTCTGTCATTAGGGACGATAATGACGGTACCTAATGAGGAAGCCACGGCTAACTACGTGCCAGCAGCCGCGGTAATACGTAGGTGGCAAGCGTTGTCCGGATTTACTGGGCGTAAAGGGTGCGTAGGCGGATGCTTAAGTGAGATGTGAAATACCTAGGCTTAACTTAGGGGCTGCATTTCAAACTGGGCATCTAGAGTACAGGAGAGGGAAACGGAATTCCTAGTGTAGCGGTGAAATGCGTAGATATTGAGAAGAACACAAGTAGCGAGGGCGGCTTTCTGGACTGTAACTGACACTGAGGCACGAAAGCGTGGGTAGCAAACAGG
+
EF<@C,FG<EFFGGGDCED8FGGDCGGGGGD@FGGGGGGGFGEEEGGGGCGFFGGGGFGDAFGGGGFDFFGGGDCGGFGFDGDFFGDDAFFGGCEG:D,<F@FF<FFGGFEGDFFC:FFCGGGDGG:FGGFGGF:EFGFGF@FGGGE@EG7:CFGGGC*2>8CGC7C;?EGG#GGG#EGFF9F;>;E8C#A=?CE#=#5>8:8F==ECEGGGFFDGF9BFF#C<FFG>DGF<D@<@D>??FF3B@;@BDCADF<@7:?D>=#GGFAFCFDFGGFCDGGGGFGGEE,@6,4E?@,,,8FACECF>:EDGGGDE7GGEAEE<EF?FF:<E,FEBE=<FC,GEEF@GE@+EF7FC6C<,GF@DFCEDEC<9<GGGF@FFFFDGFEFFGGGGGGGGFGGF,FGFFEGG
@EGRNA5_392
TGGGGAATATTGCGCAATGGGGGAAACCCTGACGCAGCAACGCCGCGTGGGTGATGAAGGTTTTCGGATCGTAAAACCCTGTTTTCTGGGACGATAATGACGGTACCAGATGAGGAAGCCACGGCTAACTACGTGCCAGCAGCCGCGGTAATACGTAGGTGGCAAGCGTTGTCCGGATTTACTGGGCGTAAAGGGTGCGTAGGCGGATGCTTAAGTGAGATGTGAAATACCTAGGCTTAACTTAGGGGCTGCATTTCAAACTGGGCATCTAGAGTACAGGAGAGGGAAACGGAATTCCTAGTGTAGCGGTGAAATGCGTAGAGATTAGGAAGAACACCAGTGGCGAAGGCGGTTTCCTGGACTGTAACTGACGCTGAGGCACGAAAGCGTGGGTAGCAAACAGG
+
CFCFGGGGCGGFGGGGGGFGGGEGGFGGGGGEGGG@BCFCFFGGFGEGGGGFGGFGF<FGGGGGGGGDGGGFFFGGGGGGGGGGGGGGFFGFFGGGDGGFGGDFFGGGAFGGGG?GDFGGCFGFGGGGGGGGGGGFGFGGGGFFGGGAEGGGGFGGGGDGG:EGCFGGGGGGGGEFEEFFFFGGFDCFCGFCF?CCEDDEGC?FGGGFGGGGFFGFFFGFFGGGGGGFGFEGGFE;FFFFFFFGGGGGDGFD@=BDDGGGGGG#FAFDEGGGGGGGGGGGGGGGDGGGFEGGGGGEFGFGGGGGGGGGGGGGGGGGGGGGGGGGGGGGGGGGGGGGGGGGGGGGGGGGGGFF8GGGGGGGGGGGGGGGGGGGGGGGGGGGGGGGGGGGGGGGGGGGFGGGGGGG
@EGRNA5_393
TGGGGAATATTGCACAATGGGCGAAAGCCTGATGCAGCAACGCCGCGTGAACGATGAAGGTCTTCGGATCGTAAAGTTCTGTCGCAGGGGAAGATAATGACGGTACCCTGTGAGGAAGCACCGGCTAACTACGTGCCAGCAGCCGCGGTAATACGTAGGGTGCTAGCGTTATCCGGATTTACTGGGCGTAAAGGGTGCGTAGGTGGTCTTTCAAGTCGGTGGTTAAAGGCTACGGCTCAACCGTATTAAGCCGCCGAAACTGGAAGACTTGAGTGCAGGAGAGGAAAGTGGAATTCTCAGTGTAGCGGTGAAATGCGTAGATATTGAGAAGAACACCAGTAGCGAAGGCGGCTTTCTGGACTGTAACTGACACTGAGGCACGAAAGCGTGGGTAGCAAACAGG
+
GGGGGGGGGGGGGGGGGGGGGGGGGGGGGGFFFEGGGGGGGGGGGGGGGGGGGGGGGGGGGGGGGGGGGGGGFGGGGGGGGGGGGGGGGGGGGGGGGGGGGGGGGGGGGGGGGGGGGGGGGGGGGGGGGGGGGGGGGGGGGGGGGGFGGGGGGGGGFFGFGCGGCEGGGGGGGGGGGGGGGGGFGGFGFGGFFGGGGGGGFGGGGGGGGGGGGDCGGGGGGGGGGGGGFGGGFGFFGEGFFFFFFFGGGGGFFFFGGGGGGGGGGGGGGGGGGGGGGGGGGGGGGGGGGGGGGGGGCFGGGGEGGEGGGGGGGGGGGGGGGGGGGGGGGGGGGGGGFGGGGGGGGGGGGGGFGGGGGGGGGGGGGGGGGGGGGGGGGGGGGGGGGGGGGGGGFGGEGGGGGGG
@EGRNA5_394
TGGGGAATATTGCACAATGGGCGAAAGCCTGATGCAGCAACGCCGCGTGAACGATGAAGGTCTTCGGATCGTAAAGTTCTGTCGCAGGGGAAGATAATGACGGTACCCTGTGAGGAAGCACCGGCTAACTACGTGCCAGCAGCCGCGGTAATACGTAGGGTGCTAGCGTTATCCGGATTTACTGGGCGTAAAGGGTGCGTAGGTGGTCTTTCAAGTCGGTGGTTAAAGGCTACGGCTCAACCGTATTAAGCCGCCGAAACTGGAAGACTTGAGTGCAGGAGAGGAAAGTGGAATTCTCAGTGTAGCGGTGAAATGCGTAGATATTGAGAAGAACACCAGTAGCGAAGGCGGTTTCCTGGACTGTAACTGACGCTGAGGCACGAAAGCGTGGGTAGCAAACAGG
+
GGGGGEGGGGGGGGGGGGGGGGGGGGGGGGGGGGGGGGGGGGGGGGGGGGGGGGGGGGGGGGGGGGGGGGGFGGGGGGGGGGGGGGGGGGGGGGGGGGGGGGGGGGGGGGGGGGGGGGGGGGGGGGGGGGGGGGGGGGGGGGGGGGGGGGGGGGGGGGGGGGGGFGGGGGGGGGGGGGGGGGGGGGGGGGFGGCFGGGGGGG>FGGGGGGGGGGGGGFGGGGGGGGGGGGGGGGGGGGGGGFGEFFFGGGGFGFFGGGGGGGGGGGGGGGGGGGGGGGGFGGGGGGGGGGGGGGGGGFGGGGGGGGGGGGGGGGGGGGGGGGGGGGGGGGGGGGGGGGGGGGGGGGGGGGFEGGGGGGGGGGGGGGGGGGGGGGGGGGGGGGGGGGGGGGGGGGGGGGGGGGG
@EGRNA5_395
TGGGGAATATTGCACAATGGGGGAAACCCTGATGCAGCAACGCCGCGTGAGTGAAGAAGGTCTTCGGATTGTAAAGCTCTGTCTTCAGGGACGATAATGACGGTACCTGAGGAGGAAGCCACGGCTAACTACGTGCCAGCAGCCGCGGTAATACGTAGGTGGCAAGCGTTGTCCGGAATTATTGGGCGTAAAGGGTGCGTAGGCGGACTTTTAAGTGAGATGTGAAATTCCAGGGCTCAACTCTGGCGCTGCATTTCAAACTGGAAGTCTAGAGTGCAGGAGAGGAAAGCGGAATTCCTAGTGTAGCGGTGAAATGCGTAGAGATTAGGAAGAACACCAGTGGCGAAGGCGACTTTCTGGACTGTAACTGACACTGAGATACGAAAGCGTGGGTAGCAAACAGG
+
GGGGGGDGGGGFGGGGGGGGGGGGGGGGGGGGGGGGGGFGGGGGGGGGGGGGGGGGGGGGGGGGGGGGGGGGGGGGGGGGGGGGGGGGGGGGGGGGGGGGGGGGGGGGGGGGGGGGGGGGGGGGGGGGGGGGGGGGGGGGGFGGGGGGGGGGGGGGGGGGGGGFGGGGGGGGGGGGGGGGGGGGGGGGGGGGGGDGGGGGGGGGGGGGGGGGGFGGGFGGGGGGGGGGGGGGGGGGGGGGGGGGGGGGFGGGGGGGGGGGGGGGGGFFGGGGGGGGFGGGGGGGGGGGGGGGGGGGGGGGGGGFGGGGGGGGGGGGGGGGGGGGGGGGGGGGGGGGGGGGGGGGGGGGGGGGGGGGGGGGGGGGGGGGGGGGGGGGGGGGGGGGGGGGGGGGGGGGGGGGGGGG
@EGRNA5_396
TGGGGAATATTGCGCAATGGGGGAAACCCTGACGCAGCAACGTCGCGTGAGTGATGAAGGTTTTCGGATCGTAAAACTCTGTTATTTGGGACGATAATGACGGTACCAAATGAGGAAGCCACGGCTAACTACGTGCCAGCAGCCGCGGTAATACGTAGGTGGCAAGCGTTGTCCGGATTTACTGGGCGTAAAGGGTGCGTAGGCGGATGCTTAAGTGAGATGTGAAATACCTAGGCTTAACTTAGGGGCTGCATTTCAAACTGGGCATCTAGAGTACAGGAGAGGGAAACGGAATTCCTAGTGTAGCGGTGAAATGCGTAGAGATTAGGAAGAACACCAGTGGCGAAGGCGGTTTCCTGGACTGTAACTGACGCTGAGGCACGAAAGCGTGGGTAGCAAACAGG
+
GGGGGGGGFGGFGGGGGGGGGGGGGGGGGGGFGGGGGGGGGGGGGGGGGGGGGGGFGGGGGGGGGGGGGGGGGGGGGGGGGGGGGGGGGGGGGGGGGGGGGGGGGGGGGGGGGGGGGGGGGGGGGGGGGGGGDGGGGGGGGGGGFGDGGGDGGGGGFGGGGGGGGGGGGG>EGGEEGGGGGGGFGGGGGGGFFFFGGGGGDGGFFGGGGGGGGFGGGGGGGGGGGGGGGGGGGGGFGGGFFFFGGGFGGGGFFGFFGGGGGGGGGFGFGGGGGGFGGGGEGGGGGGGGGFGGGFGGGGGGGGGGGGGGGGGGGGGGGGGGGGGGGGGGGGGGGGGGGGGGGGGGGGGGGDGGGGGGGGGGGGGGGGGGGGGGGGGGGGGCGGGGGGGGGGGGGFGGGGGGGGGG
@EGRNA5_397
TGGGGAATATTGCACAATGGGCGCAAGCCTGATGCAGCCATGCCGCGTGTGTGAAGAAGGCCTTCGGGTTGTAAAGCACTTTCAGCGGGGAGGAAGGCGATAAGGTTAATAACCTTGTCGATTGACGTTACCCGCAGAAGAAGCACCGGCTAACTCCGTGCCAGCAGCCGCGGTAATACGGAGGGTGCAAGCGTTAATCGGAATTACTGGGCGTAAAGCGCACGCAGGCGGTCTGTCAAGTCGGATGTGAAATCCCCGGGCTCAACCTGGGAACTGCATTCGAAACTGGCAGGCTAGAGTCTTGTAGAGGGGGGTAGAATTCCAGGTGTAGCGGTGAAATGCGTAGAGATCTGGAGGAATACCGGTGGCGAAGGCGGCCCCCTGGACAAAGACTGACGCTCAGGTGCGAAAGCGTGGGGAGCAAACAGG
+
FGGGGGGGFGGGGGGFGGGGDGGGDFGGGGGGGGGGGGGGGGGGGGGGGGGGGFGGGGGGGGGGGGGGGGGGGFEFFGGGGFFGGGGGGGEEGCGGGFGGGGGGGFGGGFFGFGGGGFCEGGGGGGGGGGGFGGGDGGGGGGGGGGGGGGGDGGGGGGGGGGGGGGGGFGDGGGGCCGGGGGGGGGGEFFGGGGGGGCGGGGCFGFBCFGFGGGGGGGFDDCFCDGDDGGGGGFG@FGFGFFFFFFGGGGGGGF?5EBDFGGGGGGFFGFE7AGGGGCF88@CFGCCGFDCCCGFFFFE9GGGGGGGGEGDFFGGGGGGFF8GFGFFECEGGGGGGFDGGGGGGDGGFDECGFGFGGGGDGGFFCCGGGGGGGGGGGGGFFEAFFFFDGFGGGGGGGGGFFFGGGGGGGEGGGGGGGGGGGGGGGGGFF
@EGRNA5_398
TGGGGAATATTGCACAATGGGCGAAAGCCTGATGCAGCAACGCCGCGTGAACGATGAAGGTCTTCGGATCGTAAAGTTCTGTCGCAGGGGAAGATAATGACGGTACCCTGTGAGGAAGCACCGGCTAACTACGTGCCAGCAGCCGCGGTAATACGTAGGGTGCTAGCGTTATCCGGATTTACTGGGCGTAAAGGGTGCGTAGGCGGATGCTTAAGTGAGATGTGAAATACCTAGGCTTAACTTAGGGGCTGCATTTCAAACTGGGCATCTAGAGTACAGGAGAGGGAAACGGAATTCCTAGTGTAGCGGTGAAATGCGTAGAGATTAGGAAGAACACCAGTGGCGAAGGCGACTTTCTGGACTGTAACTGACACTGAGATACGAAAGCGTGGGTAGCAAACAGG
+
GGGGGGGGGGGGGGGGGGGGGGGGGGGGGGGGGGGGGGGGGGGGGGGGGGGGGGGGGGGGGGGGGGGGGGGGGGFGGGGGGGGGG>FGGGGGGGGGGGGGGGGGGGGGGGGGGGGGGDFGGGGGGGGGGGGGGGGGGGGGFGGGGGGGGGEGGFGFGGGEGGGGGGGGGGGGGGGGGGGGGGGGCGEEGGGGGGGGGGGGGGGGFECEFGGFFFGFFFFFGGGGGGGGGGGGGGGGGGGGGFGGGGFGGGGFGGGGGGGGGGGGFFGGGFFAGGGGGGGFGGGGFGEGGGGGGGGGGGGGGGGGGGGGGGGGGDGGGGGGGGGGGGGGGGGFFFGGGGGGGGGGGGGGGGFC,GGGGGGGGGDGGGGGGGGGGGGGGGGGGGGGGGGGGGGGGGGGGGGGGGGG
@EGRNA5_399
TGGGGAATATTGCGCAATGGGGGAAACCCTGACGCAGCAACGCCGCGTGAGTGATGAAGGCCTTAGGGTTGTAAAGCTCTGTTATCTGGGACGATAATGACGGTACCAGAGGAGGAAGCCACGGCTAACTACGTGCCAGCAGCCGCGGTAATACGTAGGTGGCGAGCGTTGTCCGGATTTACTGGGCGTAAAGAGTGCGTAGGCGGATGTTTAAGTGGGATGTGAAATCCCCGGGCTTAACCTGGGGGCTGCATTCCAAACTGGATATCTAGAGTGCAGGAGAGGAAAGCGGAATTCCTAGTGTAGCGGTGAAATGCGTAGAGATTAGGAAGAACACCAGTGGCGAAGGCGGCTTTCTGGACTGTAACTGACGCTGAGGCACGAAAGCGTGGGTAGCAAACAGG
+
FGGGGGGGGGGGGGGGGGGGGGGGGGGGGGGGGGGGGGGFGGGGGGGCF:FFGGGGGGGGGGGGGGGGGGGGGGGGGFGGGGFGGGFGGGGGDGGGGGGGGGGGGGGGGGGGGGGGGGGGGGGGGGGGGGGGGGGGGGGGGGGGGGGGGGGGGGGGGGGGGGGGGGGGGGGEGGGGGGGGFFGGGGGGGGGGGGGGGGGFFGGGGGGGGGFGGGGFGGGGFGGGGGGGGGGGGGGGGGFGGFCFGFFGGGGGGGGGGGFFEGGGGFFGGGGGGGGGGGGGGGGGGFDGGGGGEDGFFFGGGGGGGGFCGGGGGGGGGGGGGGGGGGGGGGGGGFGGGGGGGGGGGGGGGGGGGGFGGGGGFGGGGGGGGGGGGGGGGGGEGGGGGGGGGGGGGGGGGGGGGGGG
@EGRNA5_400
TGGGGAATATTGCGCAATGGGGGAAACCCTGACGCAGCAACGCCGCGTGAGTGATGAAGGTTTTCGGATCGTAAAACTCTGTCATTAGGGACGATAATGACGGTACCTAATGAGGAAGCCACGGCTAACTACGTGCCAGCAGCCGCGGTAATACGTAGGTGGCAAGCGTTGTCCGGATTTACTGGGCGTAAAGGGTGCGTAGGCGGACGCTTAAGTGAGATGTGAAATACCTAGGCTTAACTTAGGGGCTGCATTTCAAACTGGGCATCTAGAGTACAGGAGAGGGAAACGGAATTCCTAGTGTAGCGGTGAAATGCGTAGAGATTAGGAAGAACACCAGTGGCGAAGGCGGTTTCCTGGACTGTAACTGACGCTGAGGCACGAAAGCGTGGGTAGCAAACAGG
+
GGGGGEGGGGGGGGGGGGGGGGGGGGGGGGGGGGGGEGFGGGGGGGEGGGGGGGGCFFGGGGGGGDGGGGGGGGGGGGGGGGGGGGGGGGGGGEGGGGGGGGGGGGGGGGGGGGGGFGGGGGGDGGGGGGGGGG7FGGGGGFGGGGGGGGGGGGGGFGGFGGGFGGGGGGGGGGGGGGGGGGGGG9FFGFGGGGFCCEGGFFFGGGGGGGGGGFGFGGGFFGGGDGFGGGGGGFFFFGFFGFFGGGGGGGGGFFFGGGGGFFGEGGFFDGGGGFDGGGGGGGFD8GGGFGGGGGGGFFFGGGGGGGGGFCGGEGGGGGGGGGGGFCGGFGGGGGGGGGGGGGEFGGEGGGFGF<@DEEF<GGGGGGGGEGGGGGGGFGGFGGGGGGGGDFGGGGGGFGGGGGCG
@EGRNA5_401
TGGGGAATATTGCGCAATGGGGGAAACCCTGACGCAGCAACGTCGCGTGAGTGATGAAGGTTTTCGGATCGTAAAACTCTGTTATTTGGGACGATAATGACGGTACCAAATGAGGAAGCCACGGCTAACTACGTGCCAGCAGCCGCGGTAATACGTAGGTGGCAAACGTTGTCCGGATTTACTGGGCGTAAAGGGTGCGTAGGTGGACGCTTAAGTCAGATGTGAAATACCCGAGCTTAACTTGGGAGTTGCATTTGAAACTGGGCGTCTAGAGTACAGGAGAGGAAAGCGGAATTCCTAGTGTAGCGGTGAAATGCGTAGAGATTAGGAAGAACACCAGTGGCGAAGGCGACTTTCTGGACTGTAACTGACACTGAGATACGAAAGCGTGGGTAGCAAACAGG
+
GGGGGGGGGGGEGGGGGGGGGGGGGGGGGGDGGGGGGGGGGGGGGGGGGGGGGGGDFGGGGGGGGGGGGGGGGGGGGGGGGGGGGGGCGCGGGDFEGGGGGGGGGGGGGGGGGGGGGGGGGGGGGGGGGGGGGGAFGGGGGGG#GGGGGGFGGGGGGGFFFFGGFFGGGGGGGGGGEGGGGGGFFDEGGGFFGGGGGGGGGGGGGGGGGGGGGGGGGGFFFGGGGGGDCGGFGGGGFGFFFGFGGGGGGGGGGFGFGGGGGGGGGEGFFGGGGFDGGGGGGGGGGGGGGGGGGGGFGGGGGGGGGGGGGGGGGGGGGGGGGGGGFGGGGGGGGGGGGGGGGGGGGGGGGGGGGGGGGGGGGGGGFGGGFGGGGGGGGGGGGGGGGGGGGGGGF<GGFGGGGGGG
@EGRNA5_402
TGGGGAATATTGCACAATGGAGGAAACTCTGATGCAGCGACGCCGCGTGAACGATGAAGGCTTTCGGGTCGTAAAGTTCTGTCCTAAGGGACGATAATGACGGTACCTTAGGAGGAAGCCCCGGCTAACTACGTGCCAGCAGCCGCGGTAATACGTAGGGGGCAAGCGTTGTCCGGATTTATTGGGCGTAAAGGGTGCGTAGGCGGCCTTTTAAGTCAGATGTGAAAGATCACGGCTCAACTGTGGTAAGCATTTGAAACTGAAAGGCTTGAGTTAAGGAGAGGAAAGTGGAATTCCTAGTGTAGCGGTGAAATGCGTAGATATTAGGAGGAATACCAGTGGCGAAGGCGACTTTCTGGACTTATACTGACGCTGAGGCACGAAAGCGTGGGGAGCGAACAGG
+
GGGDDEEGGGGCFGGGGGGGGGGGGGGGGGGGGGGGGGEGGGGEGGGGGGFGGGGGGGGGGGGGGGGGGGGGGGDFGGGFGFFGGGGGGGGGCCEGGGGGGGGGFFGFGFFGGGGGGGGGGGGGGGDFGEFFC:CGGFGGGGGGGGEGGGGGGGFFFFGDEGGGFGGGEGEGGCEGE>>=FGGBECGGGG@FFFFFGGGGGDEGGGGGGGFGGFGFGC?DDGGFGGGGGDGGF?EGGFEGFFGFFGFGGGFFFFFGFGFDGGGGGFGF8DCFGGGGD8GFGEAGE9FE;DFE@FGGGGGGFECGEGGGGFF:CGGGGGFGGDFGGGGGGGGGFDGGGFGFEGGGFEGGGGF?FFGGGFE<GGGGFCGGGGGDGFE@@DGGGGGGGGGGGF@GGEGGGGGGGGG
@EGRNA5_403
TGGGGAATATTGCACAATGGGGGAAACCCTGATGCAGCAACGCCGCGTGAGTGAAGAAGGTCTTCGGATTGTAAAGCTCTGTCTTCAGGGACGATAATGACGGTACCTGAGGAGGAAGCCACGGCTAACTACGTGCCAGCAGCCGCGGTAATACGTAGGTGGCAAGCGTTGTCCGGAATTATTGGGCGTAAAGGGTGCGTAGGCGGACTTTTAAGTGAGATGTGAAATTCCAGGGCTCAACTCTGGCGCTGCATTTCAAACTGGAAGTCTAGAGTGCAGGAGAGGAAAGCGGAATTCCTAGTGTAGCGGTGAAATGCGTAGAGATTAGGAAGAACACCAGTGGCGAAGGCGGCTTTCTGGACTGTAACTGACGCTGAGGCACGAAAGCGTGGGGAGCAAACAGG
+
GGGGGGGGFFG9FGGGGGGGGGGGGGGGGGF@FFGGFGGGGGGGGGGGGGGGFCGFGGGGGGGGGGGEGGGGFG,CEGFGGGGGGGFFFGGGGGGGGGGGGFGGGGGGGAEGFFGGGFGGGGGGGGGGGGGGGGCFFAFGG>FGGGDGGDEF@FGGGGGGEGGGFGGGGGFGGGGGCFFGFFGCFF=ACFFDFBEGDGGGFGGGEGGGGGGGFFGFGGGFGGG#GGCDGGGGGFFEFFGFFFGGGEGGFGGFFFGGFGGGGGGDGFF;9CGGGGGFDDGGGGGGGGGGEBEGGGGGGFFFGGGCEGGGGGGGGGGGGGGGGGFFGGGGGGGGGGGGGGGGGGGGGGGGGGGFGGFGDGGFGFFGGGGEGGGGGGGGGGGGGGGGGGGGGGGGGGGGGGGGGGGG
@EGRNA5_404
TGGGGAATATTGCACAATGGAGGAAACTCTGATGCAGCGACGCCGCGTGAACGATGAAGGCTTTCGGGTCGTAAAGTTCTGTCCTAAGGGACGATAATGACGGTACCTTAGGAGGAAGCCCCGGCTAACTACGTGCCAGCAGCCGCGGTAATACGTAGGGGGCAAGCGTTGTCCGGATTTATTGGGCGTAAAGGGTGCGTAGGCGGCCTTTTAAGTCAGATGTGAAATTCCCGGGCTTAACCTGGGAGCTGCATTTGATACTGGGTGTCTAGAGTGCAGGAGAGGAAAGTGGAATTCCTAGTGTAGCGGTGAAATGCGTAGAGATTAGGAAGAACACCAGTGGCGAAGGCGACTTTCTGGACTGTAACTGACACTGAGATACGAAAGCGTGGGTAGCAAACAGG
+
FFACCGCF<E@<EGDCEFEGGDCC8C@F<69C@FGFAFGEGGGFCCFF7BFEFG@FE9C<=?BEF::FG:@:B=?@FEB,<FA=DEGDDFGDC=:CBF<@3>F<<8>FC,3,@<:FGGF:*@>*>>1FGBFGC>FCCC?FF71F*<F1CGG94F??>=;<:E#GCFFGCCEGE@C5594<DC;5ADDEC8:@9CCCF@B:E=?:*91;3#GFFFGFFFFA@CFFC>A9D5?C:DEFEB>FCD>8@=8?FFACGF:AE3D68FCCFGGD9GGDA?8FD7,@,=DE,9F9GFFEF?EAFCGGFDC=>:CE<EC,?+BCGEFC94,F,<E?<DFGGFECFGGFFB:<??:FGCFFDC,@EF<<C@<FCC@E@FGF9E@9,E@CGCF66:F:CCFCGGFGADF@GF@D
@EGRNA5_405
TGGGGAATATTGCACAATGGGCGCAAGCCTGATGCAGCCATGCCGCGTGTATGAAGAAGGCCTTCGGGTTGTAAAGTACTTTCAGTCGTGAGGAAGGCGGCGTCGTTAATAGCGGCGTTGTTTGACGTTAGCGACAGAAGAAGCACCGGCTAACTCCGTGCCAGCAGCCGCGGTAATACGGAGGGTGCGAGCGTTAATCGGAATTACTGGGCGTAAAGCGCATGCAGGTGGTTTGTTAAGTCAGATGTGAAAGCCCGGGGCTCAACCTCGGAATAGCATTTGAAACTGGCAGACTAGAGTACTGTAGAGGGGGGTAGAATTTCAGGTGTAGCGGTGAAATGCGTAGAGATCTGGAGGAAGACCGGTGGCGAAGGCGGCCCCCTGGACAAAGACTGACGCTCAGGTGCGAAAGCGTGGGGAGCAAACAGG
+
FEGGGDEGGGGGGGFGGGGGGGGGDDFFGGFFGGGGGGGGGGGFEEGGGGGGGGGCFFFGGGGGCDEGGGGGGGGCFFFGDFFDFFFGCFDBFGFGGGGGGGGGG@:>FGGGFGGGDF7FF<<FCFGGCFGGGGGC7FFFCGCFCGGG7EGGGGFCGGGGGGGGGGGF>EEGCECEEGC;CECGCCEGFFFFFBA*:CGCCC=FFFGGFGGFGCGGGGGDC5C=7?<<5FC9#FFFA@=CFFAFFFFGFFFFF?>F>FFEFGFEEGC7GGFGGGGGFCF?GE:FEGFFCCGGGDGFCE9AA8GGGDGGGGGGGGGFFBC,,DGGGGDF>7GGGFFDB==CFFGEEDEF=ECDEEGFF,@+GDGGCGFFBF?+GFC7CFCEGGFGGFGGFFEC@7C@@F<8<8GGGGGGF::@6CECGGGGGGGGFCGGE
@EGRNA5_406
TGGGGAATATTGCACAATGGGCGAAAGCCTGATGCAGCAACGCCGCGTGAGCGATGAAGGCCTTCGGGTCGTAAAGCTCTGTCCTCAAGGAAGATAATGACGGTACTTGAGGAGGAAGCCCCGGCTAACTACGTGCCAGCAGCCGCGGTAATACGTAGGGGGCTAGCGTTATCCGGAATTACTGGGCGTAAAGCGCACGCAGGCGGTCTGTCAAGTCGGATGTGAAATCCCCGGGCTCAACCTGGGAACTGCATTCGAAACTGGCAGGCTAGAGTCTTGTAGAGGGGGGTAGAATTCCAGGTGTAGCGGTGAAATGCGTAGAGATCTGGAGGAATACCGGTGGCGAAGGCGGCCCCCTGGACAAAGACTGACGCTCAGGTGCGAAAGCGTGGGGAGCAAACAGG
+
GGGGGGGGGGGGGGGGGGGFGGGGGGGGGGGGGGGGGGGGGGGGGGGGGGGGGGGGGGGGGGGGGGGGGGGGGGGGGDGGGGGGGGGGGGGGGGGGGGFGGGGGGGFGFFFFGGGCFAFGGGGGGGGGGGGGGGFGGGGGGGGGGGGGGGGGGGGGGGGGDGGGGFGGEGGGGGGGGGGGGGGGFFFGGFGGGGGGGGCGFFGGGGGGGGGGGFGFGGFFGGGGGGGFGGGGGGGGGGGGGGGGGGGGGGGGGGFGGGFEGGGGGGGGGGGGGGGGGGGGGGGGGGGGGGGGGGGGGGGGGGGGGGGGGGGGGGGGGGGGGGGGGGFGGGGGGGDGGGGGGGGGGGGGGGGGGGGGGGGGGGGGGGGGGGGGGGGGGGGGGGGGGGGGGGGGGGGGGGGGGGGG
@EGRNA5_407
TGGGGAATATTGCACAATGGGCGCAAGCCTGATGCAGCCATGCCGCGTGTGTGAAGAAGGCCTTCGGGTTGTAAAGCACTTTCAGTCGTGAGGAAGGTAGTGTAGTTAATAGCTGCATTATTTGACGTTAGCGACAGAAGAAGCACCGGCTAACTCCGTGCCAGCAGCCGCGGTAATACGGAGGGTGCGAGCGTTAATCGGAATTACTGGGCGTAAAGCGCATGCAGGTGGTTTGTTAAGTCAGATGTGAAAGCCCGGGGCTCAACCTCGGAATTGCATTTGAAACTGGCAGGCTAGAGTACTGTAGAGGGGGGTAGAATTCCAGGTGTAGCGGTGAAATGCGTAGAGATCTGGAGGAATACCGGTGGCGAAGGCGGCCCCCTGGACAAAGACTGACGCTCAGGTGCGAAAGCGTGGGGAGCAAACAGG
+
FFGGGCGGFGGGGGGGGGFGGGGGEGGGGGGDFGGGFGGGGGGGGGGGGGGGGGGGGGGGGGGGGGGGGGGGGGGGGFGGGGGGGGGGGGGGGGGGGFGGGGGFGGGGGGGGGGGGGGGFGGGDGGGGGF>FGGGFEGGGGGGGGGGGGGGDGGGGGGGGGGGCGCCGGGGFFGDGGGGGGFFFGG>EGGFFCEGDFGGGFEDGGGGGGGGGGGFFFGGGGGGGGFGFFGGDFFGGFFFFFFFFFFGGGFGFFFFGGFGGGFGGGGGFGGGGGGGGFGGFGGGFECFGGGGGGGGGGGGGFGFGGGGGGEGGGGGGGFFC7GGGGGGGGGGGGGFGGGGGGGGGGGGGGFGGGGFGGFD+GDGGGGGGGGGGGGGGGGGGGGGGGGGGGGGGGDGGGGGGGGGGGGGGGGGGGGGGGGGGGGGGGGGGG
@EGRNA5_408
TGGGGAATATTGCACAATGGGCGAAAGCCTGATGCAGCAACGCCGCGTGAACGATGAAGGTCTTCGGATCGTAAAGTTCTGTCGCAGGGGAAGATAATGACGGTACCCTGTGAGGAAGCACCGGCTAACTACGTGCCAGCAGCCGCGGTAATACGTAGGGTGCTAGCGTTATCCGGATTTACTGGGCGTAAAGGGTGCGTAGGTGGTCTTTCAAGTCGGTGGTTAAAGGCTACGGCTCAACCGTATTAAGCCGCCGAAACTGGAAGACTTGAGTGCAGGAGAGGAAAGTGGAATTCTCAGTGTAGCGGTGAAATGCGTAGAGATTAGGAAGAACACCAGTAGCGAAGGCGGCTTTCTGGACTGTAACTGACACTGAGGCACGAAAGCGTGGGGAGCAAACAGG
+
GGGGGG@CFGGGGGGGGGGGGGEGEGGGFGGGGFGGGGGGGFGFGGGGGGFGGDGGGGGGGGGGGGGGGGGGGGGGGGGGGGGGGGGGGGGGGGGDGGGGGCEGGGGGGGFGGGDGGGGFGGGGGGGGGGGGGGGGGGGGGGGGGGGGGEGGC@FFGGGGGGGGGGGGGGGGGGGDDEGFGGFFGGGGGFGFFFGFFGGGGGFGGGGGGFGGGDGGGGGGGGGGGGGGFFGGGGFECDGFFFGFGGGFGGFFEEEGGGGCGGGGGGF9DDGAFGFCGGGCGE8GFGGGFFF>EGGGFGFF=GGFFCGF9GGGGCGFGFEE;GGFGFGGGGGGGFGFFG@GGGGFEGGGGGGGGFFFGGGGGFGCGFFGGFGGGGF@FGFFGGGGGGGDGGGGFAGFGGFGGCG
@EGRNA5_409
TGGGGAATATTGCGCAATGGGGGAAACCCTGACGCAGCAACGCCGCGTGAGTGATGAAGGTTTTCGGATCGTAAAACTCTGTCATTAGGGACGATAATGACGGTACCTAATGAGGAAGCCACGGCTAACTACGTGCCAGCAGCCGCGGTAATACGTAGGTGGCAAGCGTTGTCCGGATTTACTGGGCGTAAAGAGTATGTAGGTGGGCATTTAAGTCAGATGTGAAATTCCCGGGCTTAACCTGGGAGCTGCATTTGATACTGGGTGTCTAGAGTGCAGGAGAGGAAAGTGGAATTCCTAGTGTAGCGGTGAAATGCGTAGAGATTAGGAAGAACACCAGTGGCGAAGGCGGTTTCCTGGACTGTAACTGACGCTGAGGCACGAAAGCGTGGGTAGCAAACAGG
+
FGGGGEFGGFGAGGCGGGGGGGGGGGGGGGFGGGGGGGGGGGGGGGGGGGEGGGGGGGGGGFGGGGGGGGGGGGGGGGGGGGGGFGGGFGGGGGGGGGGGGGGGGGGGGGGGGGGGGGGGGGGGGGGGGGGGGGGGGGGGFGGGGGDFFGFFGGGGGGGGGGGGGGGGGGGGGGGGGGGGFFGGGGGGFFFFGFA6FFFB=FGGGGGGGGGCFGGFFFFFFGGGGGGGGGGGF@GDEFGGGFFGFGFGGGGGGGGGGGFAFGCFGGFFFGGGGGFCGGGGGGGGGGEGFFDGFE9GGGFGFGGGGEFCGGF9DGGECGFGGGGGFGGGGGFGGFEGFGGFFEGGGDGGEDGF@GFGGGGGGGGGGGEGGGGGGFGGFGGGGGGGGGGGFDGGFGFGCGFFGGAG
@EGRNA5_410
TGGGGAATATTGCGCAATGGGGGAAACCCTGACGCAGCAACGCCGCGTGGGTGATGAAGGTCTTCGGATTGTAAAGCCCTGTTTTCTGGGACGATAATGACGGTACCAGAGGAGGAAGCCACGGCTAACTACGTGCCAGCAGCCGCGGTAATACGTAGGTGGCGAGCGTTGTCCGGATTTACTGGGCGTAAAGGGTGCGTAGGCGGATGTTTAAGTGGGATGTGAAATCCCCGGGCTTAACCTGGGGGCTGCATTCGAAACTGGCAGGCTAGAGTCTTGTAGAGGGGGGTAGAATTCCAGGTGTAGCGGTGAAATGCGTAGAGATCTGGAGGAATACCGGTGGCGAAGGCGGCCCCCTGGACAAAGACTGACGCTCAGGTGCGAAAGCGTGGGGAGCAAACAGG
+
GGGGGGGGGGGGGGGGGGGGGGGGGGGGGGGGGGGGGGGGGGGGGGGGGGGGGGGGGGGGGGGGGGGGGGGGGGGGGGGGGGGGGGGGGGGGGGGGGGGGGGGGGGGGGCGGGGGGGGGGGGGGGGGGGGGGGGGGGGGFGGGGGGGGGGDGGGGGGGGGGGGGGGGGGGGGGGGGGGGGGGGGGGGGGGFGGGGGGGGGGGGGGGFGGGGGGGGGGGGFGGGFGGFGGGGGGGGGGGGGGGFGGGGGGGGGGGGGGGGGGGGGGGGGDGGGGGGGGGGGGGGGGGGGGGGGGGGGGGGGGGGGGGGGGGGGGGGGGGGGGGGGGGGGGFFGFD+GGGGGGGGGGGGGGGGGGGGGGGGGGGGGGGGGGGGGGGGGGGGGGGGGGGGGGGGGGGGGGGGGGGGG
@EGRNA5_411
TGGGGAATATTGCACAATGGAGGAAACTCTGATGCAGCGACGCCGCGTGAGCGATGAAGGTCTTCGGATCGTAAAGCTCTGTCCTAAGGGAAGATAGTGACGGTACCTTAGGAGGAAGCCCCGGCTAACTACGTGCCAGCAGCCGCGGTAACACGTAGGGGGCGAGCGTTGTCCGGAATTACTGGGTGTAAAGGGTGCGTAGGCGGCCTTGCAAGTCAGATGTGAAAGATCACGGCTTAACTGTGGTAAGCATTTGAAACTGTAAGGCTTGAGTGCAGGAGAGGAGAGTGGAATTCCTAGTGTAGCGGTGAAATGCGTAGATATTAGGAAGAATATCAGTGGCGAAGGCGGCTCTCTGGACTGCAACTGACGCTGAGGCACGAAAGCGTGGGGAGCAAACAGG
+
GGGGGGGGGGGGGGGGGGGGGGGGGGGGGGDEFFGGGGGGGGGGGGGGGGGGGGGGGGGGGGGGGGGGGGGGGFFGGGGGGGGGGGGGGGGGGGGGGGGGGGGGGGGGGGGGGGGGGFGGGGEGGGGGGGGGGGGGGGCFGGGGGGEGGCGGGGGGFGFGGGGGGGGGGGGGGGGGGGGGGGGGGFFFGGGFFFDGDGFEDGEFGGGGGGGGGGFGGGGGFGGGGGFFFGGEGGFFGGGFFFDFGFGGGGGGFFFGGGGGFDDGGGGFGCGGGGGFGGGGGGGGGGGE9GGGGGCFGGGGFGGGF=GGFGGGGGGGGGGGF<FEEGGGGGGGF9F?FGGGGGGGGGGGGGGGFFFGGGGGGGGGGGGDGGGGGGGGGGGGGGGGGGGGGGGGGGGFGGGGGGG
@EGRNA5_412
TGGGGAATATTGCGCAATGGGGGAAACCCTGACGCAGCAACGCCGCGTGGGTGATGAAGGTTTTCGGATCGTAAAACCCTGTTTTCTGGGACGATAATGACGGTACCAGATGAGGAAGCCCCGGCTAACTACGTGCCAGCAGCCGCGGTAATACGTAGGGGGCAAGCGTTGTCCGGATTTATTGGGCGTAAAGGGTGCGTAGGCGGCCTTTTAAGTCAGATGTGAAAGATCACGGCTCAACCGTAGTAAGCATTTGAAACAGAAAGGCATGAGTGAAGGAGAGGAAAGTGGAAGTACTAGTGTAGCGATGAAATGCGTAGAGATTAGGAGGAATACCAGTGGCGAAGGCGACTTTGTGGACTTATACTGACGCTGAGGCACGAAAGCGTGGGGAGCGAACAGG
+
GFG8+@@EEDD9EFGFCFFGGCGGGCFGGGGGGG==CC,CEFGEB:CEFGG@B?FFA9E@BFGGFEGDCFDF8DGCF:FFFDFCD<>DFAFFGF@F@<F<<<CGFCGC3<,EFGFGD,:3@FCGDGDFGGGGGG:CFCFGFBFFGC#CEG#FG#CGGCC#G0F<?>:/;E26#FDD;#AC9@:#<9C:CEG8CCCCF@EEG;E#EGG#GGEGFGFF8F?FCB9E7B?:F#:@8ECB3#C@78,7#,:C=FE#19=E8D@@#AEGF=@,,DE==6,@9D@4;=@==,E>68,:,,,,E4,=,>+GFFC,,,5+4+++A:,F4,E<AFF?,,<?A<?CC4:GGFA,:C:DFFEC6C,,E9<C6,E9FF@F@B@6,66,6,,C,@D@:@+6<B6@E6@,@EEC9FF
@EGRNA5_413
TGGGGAATATTGCACAATGGGCGAAAGCCTGATGCAGCAACGCCGCGTGAGCGATGAAGGCCTTCGGGTCGTAAAGCTCTGTCCTCAAGGAAGATAATGACGGTACTTGAGGAGGAAGCCCCGGCTAACTACGTGCCAGCAGCCGCGGTAATACGTAGGGGGCTAGCGTTATCCGGAATTACTGGGCGTAAAGGGTGCGTAGGTGGTTTTTTAAGTCAGAAGTGAAAGGCTACGGCTCAACCGTAGTAAGCTTTTGAAACTAGAGAACTTGAGTGCAGGAGAGGAGAGTAGAATTCCTAGTGTAGCGGTGAAATGCGTAGATATTAGGAGGAATACCAGTAGCGAAGGCGGCTCTCTGGACTGTAACTGACACTGAGGCACGAAAGCGTGGGGAGCAAACAGG
+
GGGGGGGGGGGGGGGGGGGGGGGGGGGGGGGGGGGGGGGGGGGGGGGGGGGGGGGGGGGGGGGGGGGGGGGGGGGGGGGGGGGGGGGGGGGGGGGGGGGGGGGGGGGGGGGGGGGGGGGGGGGGGGGGGGGGGGCGGGGGGGGGGGGGGGGGGGGGGGGGGDGGGGGGGGGGGGGGGFGGGGGGGFFFFFGGGGGGGGGGGGGGGGGFGGGGGGFGGGGGGGGGGGGGGGGGFGGFGGGGFFGGGGGGGGGGGGGGGGGGGGGGGGGGGGGGGGGGGGGGGGGGGGGGGGGGGGGGGGGGGGGGGGGGGGGGGGGGGGGGGFGGGGGGGGGGGGGGGGGGGGGGGGGGGGGGGGGGGGGGGGGGGGGGGGGGGGGGGGGGGGGGGGGGGGGGGGGGGGGGGGG
@EGRNA5_414
TGGGGAATATTGCGCAATGGGGGAAACCCTGACGCAGCAACGCCGCGTGAGTGATGAAGGCCTTAGGGTTGTAAAGCTCTGTTATCTGGGACGATAATGACGGTACCAGAGGAGGAAGCCACGGCTAACTACGTGCCAGCAGCCGCGGTAATACGTAGGTGGCGAGCGTTGTCCGGATTTACTGGGCGTAAAGAGTGCGTAGGCGGCCTTTTAAGTCAGATGTGAAAGATCACGGCTCAACCGTGGTAAGCATTTGAAACTGAAAGGCTTGAGTTAAGGAGAGGAAAGTGGAATTCCTAGTGTAGCGGTGAAATGCGTAGATATTAGGAGGAATACCAGTGGCGAAGGCGACTTTCTGGACTTATACTGACGCTGAGGCACGAAAGCGTGGGGAGCGAACAGG
+
GGGGGGGGGGGGGGGGGGGGGGGGGGGGGGGGGGGGGGGGGGGGGGGGGGGGGGGGGGGGGGGGGGGGGGGGGGGGGGGGGGGGGGGGGGGGGGGGGGGGGGGGGGGGGGGFGGGGGGGGGGGGGGGGGGGGGGGGGGGGGFGGGGGGGGGGGGGGGGGGFEGGGGGGGGGGGGGGGGGGGGGFGGGGGGGGGGGFGGGGGGGGGGGGGGGGGGFFGFFFGGGGGGGGGGGEEGGFGGGGGFGGGGGGGGGGFGGGGGGGGGG#GGGFGFGGGGGGGGGGGGGGGGGGGGGGGGGGGGGGGGGGGGGGGGGGGGGGGGGGGGGGGGGGGGGGGEGGGGGGGGGGGGGGGGGGGGGGGGGGFFGGGGGGGGGGGGGGGGFGGGGGGGGGGGGGGGGGGGGGGGG
@EGRNA5_415
TGGGGAATATTGCACAATGGAGGAAACTCTGATGCAGCGACGCCGCGTGAACGATGAAGGCTTTCGGGTCGTAAAGTTCTGTCCTAAGGGACGATAATGACGGTACCTTAGGAGGAAGCCCCGGCTAACTACGTGCCAGCAGCCGCGGTAATACGTAGGGGGCAAGCGTTGTCCGGATTTATTGGGCGTAAAGGGTGCGTAGGCGGCCTTTTAAGTCAGATGTGAAAGATCACGGCTCAACCGTGGTAAGCATTTGAAACTGAAAGGCTTGAGTTAAGGAGAGGAAAGTGGAATTCCTAGTGTAGCGGTGAAATGCGTAGATATTAGGAGGAATACCAGTGGCGAAGGCGACTTTCTGGACTTATACTGACGCTGAGGCACGAAAGCGTGGGGAGCGAACAGG
+
GGGGGGGGGGGGGGGGGGGGGGGFGGGGGGGGGGGGGGGGGGGGGGGGGGGGGGGGGGGGGGGGGGGGGGGGGGGGGGGGGGGGGGGGGGGGGGGGGGGGGGGGGFGGGCGGGGGGGGGGFGEGGGGGGGGGGGFFGFGGGGGGGGGGGGGGGGGGGGGEGGGGGGGGFGGGGGGGEEEFGGGFGGFGGFGGGGGGGGGGGGGGGGGGGGGGGGGGGGGGGGGGGGGGFGGGGGFGGGGGGGGGGGGGGGGGGGGGGGGGGGGGGGGGGGGGGGGFGGGGGGGGGFGGGGGGGGGGGGGGGGGGGGGGFGGDGGGGFGFGGGFGGGGGFGGGGFGGGGGGGGGGGGGGGGGGGGGGGGFGGGGGGFGGGGGGGGGGGGFGGGGGGGGGGGGGGGGGGGGGGGG
@EGRNA5_416
TGGGGAATATTGCGCAATGGGGGAAACCCTGACGCAGCAACGCCGCGTGAGTGATGAAGGTTTTCGGATCGTAAAACTCTGTCATTAGGGACGATAATGACGGTACCTAATGAGGAAGCCACGGCTAACTACGTGCCAGCAGCCGCGGTAATACGTAGGTGGCAAGCGTTGTCCGGATTTACTGGGCGTAAAGAGTATGTAGGTGGGCATTTAAGTCAGATGTGAAATTCCCGGGCTTAACCTGGGAGCTGCATTTGATACTGGGTGTCTAGAGTGCAGGAGAGGAAAGTGGAATTCCTAGTGTAGCGGTGAAATGCGTAGAGATTAGGAAGAACACCAGTGGCGAAGGCGACTTTCTGGACTGTAACTGACACTGAGATACGAAAGCGTGGGTAGCAAACAGG
+
FGGGGEGGFGGGGGGGGGGGGGGGGGGGGGGGGGGGGGGGGGGGGGGGGGGEFGGGGGGGGGGGGGGGGGGGGGGGGGFGGGGGGGGGGGGGGGGGGGGGGGGGGGGGGGGGGGGGGGGGGGGGGGGGGGGGGGGGGGGGGGGGGGGGGGGGGGGGGGGGGGFGGGGGEEGGGGGGGGGGGGGGGGGGGGGGGGGGGGGGGGGGGGGGGGGGGGGFGGGGGGGGGGGGGGGGGGGGGGFGGGFGGGFGFGGGGGGGGGGGGFGGFGGGGGGGGGGGGGGGGGGGGGGFGGGFGGGGGGGFGGGGDGGGGGGGDGGGGGGGGGGGGGGGGGGGEGGGGFGDGGGGGFCEGGGFGGGGGGGGGGGGGGGGGGGGGGGGFGGGGGGGGGGGGGGGGGGGGGGGGGGG
@EGRNA5_417
TGGGGAATATTGCACAATGGGCGCAAGCCTGATGCAGCCATGCCGCGTGTATGAAGAAGGCCTTCGGGTTGTAAAGTACTTTCAGCGGGGAGGAAGGCGTTGAGGTTAATAACCTCAGCGATTGACGTTACCCGCAGAAGAAGCACCGGCTAACTCCGTGCCAGCAGCCGCGGTAATACGGAGGGTGCAAGCGTTAATCGGAATTACTGGGCGTAAAGCGCACGCAGGCGGTCTGTCAAGTCGGATGTGAAATCCCCGGGCTCAACCTGGGAACTGCATTCGAAACTGGCAGGCTAGAGTCTTGTAGAGGGGGGTAGAATTCCAGGTGTAGCGGTGAAATGCGTAGAGATCTGGAGGAATACCGGTGGCGAAGGCGGCCCCCTGGACAAAGACTGACGCTCAGGTGCGAAAGCGTGGGGAGCAAACAGG
+
FFGGGGGGFGGGGGGGGGGGGGGGGGGGGGGFFFGCEFGFGGGGGDEFF@FEFGGGFGF@FFGGGGGGGGGGGGGGGGGGGGFDGGGDGGDEGGGGGGGGGCGGGFGGGGFGGGEGGGGDGGFFCFBFCFGGGGGGGGGFFFGGGGGGDEGGGFCCFG@FGFFGGGFGGDGEEGCEGGGGEGGGDGG#GGGGGGGGCGGEEGGGGGGCFGGGGGD#;:FGGCCGGGEDDDCDEFFFF>9?F7AA@@EFFFFA?#EEGFECB3GGFB3EGGFFFCCGE>1*8GFEE8@E8>;GGECGGEC@,CFFEGGGGGGGFFGDEDD:8BBFGGGGGGGGGGGFGGF@EFFEGGDFGFCGF?<FCF?7GGGEF@@GGGGFF:GFGC:GGGEFFCAFGGGFGGFFDGGGGFGFCGGGGGGDGGFGGGGFF<GGFFGFF
@EGRNA5_418
TGGGGAATATTGCGCAATGGGGGAAACCCTGACGCAGCAACGCCGCGTGAGTGATGAAGGTTTTCGGATCGTAAAACTCTGTCATTAGGGACGATAATGACGGTACCTAATGAGGAAGCCACGGCTAACTACGTGCCAGCAGCCGCGGTAATACGTAGGTGGCAAGCGTTGTCCGGATTTACTGGGCGTAAAGAGTATGTAGGTGGGCATTTAAGTCAGATGTGAAATTCCCGGGCTTAACCTGGGAGCTGCATTTGATACTGGGTGTCTAGAGTGCAGGAGAGGAAAGTGGAATTCCTAGTGTAGCGGTGAAATGCGTAGAGATTAGGAAGAACACCAGTGGCGAAGACGACTTTCTGGACTGTAACTGACACTGAGATACGAAAGCGTGGGTAGCAAACAGG
+
GGGGG>FGGGGGGGGGGDF<FGGGEGGGGGGEFGGGGGFGGEGEGGDCFGGFDAF<<<EFGGEFEFGGGGGGFEGGFFGDFGGGGGGGCFGFBEGDCFFGGGGGGGGCGGGGCFFGGGGGFGGGGGGDFGGECFCFG;FCE:EFGGGGC*;CCFBCGCCF@88@CGGEG#;EF#G.?EEGFGGFF;#AAA55:@AC9CGGF;7F?FGG=GFFD>DGG#AFGGGFGGGGGGCF<D:BDGFGD=@C>CEEEFCFF<@F@3#4@?B#EE:BEFDFA@=@@=D,D=E8GGE=>;E9DEF=8C<GGGGFF7EEDF@A@+EEEGGFFGFAA?E?AFC,+EFF@=F:=:@CFB6B,CCFC,ECFFFF?@@FC@EEC@CAFAGGFFGFFDGFFF:F@GFGF<GFEGFGFEDG
@EGRNA5_419
TGGGGAATATTGCGCAATGGGGGAAACCCTGACGCAGCAACGCCGCGTGGGTGATGAAGGTCTTCGGATTGTAAAGCCCTGTTTTCTGGGACGATAATGACGGTACCAGAGGAGGAAGCCACGGCTAACTACGTGCCAGCAGCCGCGGTAATACGTAGGTGGCGAGCGTTGTCCGGATTTACTGGGCGTAAAGGGTGCGTAGGCGGATGTTTAAGTGGGATGTGAAATCCCCGGGCTTAACCTGGGGGCTGCATTCCAAACTGGATATCTAGAGTGCAGGAGAGGAAAGCGGAATTCCTAGTGTAGCGGTGAAATGCGTAGAGATTAGGAAGAACACCAGTAGCGAAGGCGGCTTTCTGGACTGTAACTGACACTGAGGCACGAAAGCGTGGGTAGCAAACAGG
+
EC8AGCFFGFFAFGGFGGGGGGC@CFECFG8FFFEEGGCEFGGDDGGEGGGF:FEECF5?FFGGFGGGGGGGDD9C<>FGGGGGGGGFDFFGGGGGGGGFGEGG:FGGGGGGGGGGGGGFCFGDEG@EGGCFEG<:FGFGFGGGGGFGGCEECCGBFFGGFFGGCGGGGGC#GGGGEDGF@FFGGGGGG=EDCEEFGGGGGE=#GG5CCG#FGFCDG7F<FGGGGFCGGDFFGGFFFGFFFFFFFFFBFFFFFFFFGFCGGFGGEADF=AGFEFGGDGF=8GGGGFCGE8FF=FA<==AFFEF@GEGFFCGGGEGFCF9GGGGEE<GGGGFECF=E8FGCBDECGGEFF+DA8E6CDGGFFGFF<DFEFFF<EEFGGGFCF7GEGGF@BE<GECGFAGGGGGGF
@EGRNA5_420
TGGGGAATATTGCACAATGGAGGAAACTCTGATGCAGCGACGCCGCGTGAACGATGAAGGCTTTCGGGTCGTAAAGTTCTGTCCTAAGGGACGATAATGACGGTACCTTAGGAGGAAGCCCCGGCTAACTACGTGCCAGCAGCCGCGGTAATACGTAGGGGGCAAGCGTTGTCCGGATTTATTGGGCGTAAAGGGTGCGTAGGCGGCCTTTTAAGTCAGATGTGAAAGATCACGGCTCAACCGTGGTAAGCATTTGAAACTGAAAGGCTTGAGTGCAGGAGAGGAAAGCGGAATTCCTAGTGTAGCGGTGAAATGCGTAGAGATTAGGAAGAACACCAGTGGCGAAGGCGGCTTTCTGGACTGTAACTGACGCTGAGGCACGAAAGCGTGGGGAGCAAACAGG
+
GGGGGGGGGGGGGGGGGGGGGGGGGGGGGGGGGGGGGGGGGGGGGGGGGGGGGGGGGGGGGGGGGGGGGGGGGGGGGGGGGGGGGGGGGFGGGGGGGGGGGGGGGGGGGGGGGGGGGGGGGGGGGGGGGGGGGGGGGGGGGGGGGGGGGGGGGGGGGGGGGGGGGGGGGGGGGGGGGGGGGGGFGFGGGFGGFGGGGGGGGGGGGGGGGGGGFGGGFGGGGGGGGGGGGGGGGGGGGGGGFFGGGGGGGGGFFGGGGGGGGGGGGGGGGGGGGGGGGGGGGGGGGGGGGGGGGGGGGGGGGGGGGGGGGGGGGGGGGGGGGGGGGGGGGGGGGGGGGGGGGGGGGGGGGGGGGGGGGGGGGGGGGGGGGGGGGGGGGGGGGGGGGGGGGGGGGGGGGGGGGGG
@EGRNA5_421
TGGGGAATATTGCACAATGGAGGAAACTCTGATGCAGCGACGCCGCGTGAACGATGAAGGCTTTCGGGTCGTAAAGTTCTGTCCTAAGGGACGATAATGACGGTACCTTAGGAGGAAGCCCCGGCTAACTACGTGCCAGCAGCCGCGGTAATACGTAGGGGGCAAGCGTTGTCCGGATTTATTGGGCGTAAAGGGTGCGTAGGCGGCCTTTTAAGTCAGATGTGAAAGATCACGGCTCAACTGTGGTAAGCTTTTGAAACTAAGAGACTTGAGTGCAGGAGAGGAGAGTAGAATTCCTAGTGTAGCGGTGAAATGCGTAGATATTAGGAGGAATACCAGTTGCGAAGGCGGCTCTCTGGACTGTAACTGACACTGAGGCACGAAAGCGTGGGGAGCAAACAGG
+
GGGGGGGGGGGGGGGGGGFFCFGGGGGGGGGGGGGGGGGGGGGGGG@GGGGGGDGFGGGGGGGGGGGGGGGGGGGGGGGGGGGGGGGGGGCFGGGGGGG<FGDGGGGGGGGGGGGGGGGGGGGEGGGGGGGGEGFGGGGGGGGGDGGGGGGGGGCEGGGFFCEGGGGGGGBCGFEEEGGGCFGFGDFFFFFFFFGGFFFGGGGGGEGGGGGGGGFGGFGGGGGGGGGGGGGGFGGEFGGFDCGFGGGGGFGFFGGGGGGFFGGGGGGGGGGGGGGGGGGGGGGGGGFGGGGGGGGGGGGGGGGGGGGGGGGGGGGGGGGGGGGGGGGGCGGGGGGGGGGGGGGGGGGGGGGGGGGGGGGGGGGGGGGFGGGGGGFGGGGGGGGGGGDGGGGGGGGGGGGGGGG
@EGRNA5_422
TGGGGAATATTGCACAATGGGCGAAAGCCTGATGCAGCAACGCCGCGTGAACGATGAAGGTCTTCGGATCGTAAAGTTCTGTCGCAGGGGAAGATAATGACGGTACCCTGTGAGGAAGCACCGGCTAACTACGTGCCAGCAGCCGCGGTAATACGTAGGGTGCTAGCGTTATCCGGATTTACTGGGCGTAAAGGGTGCGTAGGTGGTCTTTCAAGTCGGTGGTTAAAGGCTACGGCTCAACCGTATTAAGCCGCCGAAACTGGAAGACTTGAGTGCAGGAGAGGAAAGTGGAATTCTCAGTGTAGCGGTGAAATGCGTAGATATTGAGAAGAACACCAGTAGCGAAGGCGGCTTTCTGGACTGTAACTGACACTGAGGCACGAAAGCGTGGGTAGCAAACAGG
+
GGGGGGGGGGGGGGGGGGGGGGGGGGGGGGGGGGGGGGGGGGGGGGGGGGGGGGGGGGGGGGGGGGGGGGGGGGGGGGGGGGGGGGGGGGGGGGGGGGGGGGGGGGGGGGGGGGGGGGGGGGGGGGGGGGGGGGGGGGGGGGGGGGGGGGGGGGGGGGGGGGGGGGGGGGGGGGGGGGGGGGGGGFGGGGGGGGGGGGGGGGGGGGGGGGGGGGGGGGGGGGGGGGGGGGGGGGGGGGGGGGGGGGGGGGGGFGEGGGGGGGGGGGGGGGGGGGGGGGGGGGGGGGGGGGGGGGGGGGGGGGGGGGGGGGGGGGGGGGGGGGGGGGGGGGGGGGGGGGGGGGGGGGGGGGGGGGGGGGGGGGGGGGGGGGGGGGGGGGGGGGGGGGGGGGGGGGGGGGGGGGG
@EGRNA5_423
TGGGGAATATTGCACAATGGAGGAAACTCTGATGCAGCGACGCCGCGTGAACGATGAAGGCTTTCGGGTCGTAAAGTTCTGTCCTAAGGGACGATAATGACGGTACCTTAGGAGGAAGCCCCGGCTAACTACGTGCCAGCAGCCGCGGTAATACGTAGGGGGCAAGCGTTGTCCGGATTTATTGGGCGTAAAGCATGCGTAGGCGGATACTTAAGTGGGATGTGAAATCCCGGGGCTCAACCCCGGTGCTGCATTCCAAACTGGGTATCTAGAGTACAGGAGAGGAAAGCGGAATTCCTAGTGTAGCGGTGAAATGCGTAGAGATTAGGAAGAACACCAGTGGCGAAGGCGGCTTTCTGGACTGTAACTGACACTGAGGCACGAAAGCGTGGGTAGCAAACAGG
+
GGGGGGGGGGGGGGGGGGGGGGGGGGGGGGGGGGGGGGGGGGGGGGGGGGGGGGGGGGGGGGGGGGGGGGGGGGGGGGGGGGGGGGGGGGGGGGGGGGGGGGGGGGGGGGGGGGGGGGGGGGGGGGGGGGGGGGGGGGGGGGGGGGGGGGGGGGDGCFFGEGGGGGGGGGGGGGGGFFGFGGGFFGGGGFFGGGF@FGGGFCFGGGGGGGGGGFGF;CFGGGGGGGGGGFGGGGGGGGFFFFFGGGGGGGGFGGGGFFGGGGGGGGGGGGGGGGGGGGGGGGGGGGGGGGGGGGFGGGGGGGGGGGGGGFGFGGGGGGGGGGGGGGGGGGGGGGGFGGDEGGGGGGGGGGGGGGGGGGGGGGGGGGGGGGGGGGGGFGGGGGGGGGGGGGGGGGGGGGGGGGGG
@EGRNA5_424
TGGGGAATATTGCACAATGGAGGAAACTCTGATGCAGCGACGCCGCGTGAACGATGAAGGCTTTCGGGTCGTAAAGTTCTGTCCTAAGGGAAGATAGTGACGGTACCTTAGGAGGAAGCCCCGGCTAACTACGTGCCAGCAGCCGCGGTAACACGTAGGGGGCGAGCGTTGTCCGGAATTACTGGGTGTAAAGGGTGCGTAGGCGGCCTTTTAAGTCAGATGTGAAAGATCACGGCTCAACCGTGGTAAGCATTTGAAACTGAAAGGCTTGAGTTAAGGAGAGGAAAGTGGAATTCCTAGTGTAGCGGTGAAATGCGTAGATATTAGGAGGAATACCAGTGGCGAAGGCGACTTTCTGGACTTATACTGACGCTGAGGCACGAAAGCGTGGGGAGCGAACAGG
+
GGGGGGGGGGGGGGGGGGGGGGGGGGGGGGGGGGGGGGGGGGGGGGGGGGGGGGGGGGGGGGGGGGGGGGGGGGGGGFGGGGGGGGGGGGGGGGGGGGGGGGGGGGGGGGGGGGGGGGGGGGGGGGGGGGGGGGFFGGGGGFGGGGGGGGGGGGGGGGGGGGGGGGGGGGGGGGGGGGGGGGGGGGGGGGFFGGGGGGGGGGGGGGGGGGGGGC>FGGGGGGGGGGGGGGGGGGGFGGGFFGGFGGFGGFFEAE#GGFGFGGFGGGGFFGGGFEFGGGGGGGGGGGGGGFFGFDGGFGGGGGGFCCGCGFGGGGGGGGGGGGGGGGGGGGGFGGGGGGGGGGGGGGGGGGF8GGGGGGGGGGGGGGGGGGGGGGGGGECGGGGGGGGGGGGGFGECGGGGGGG
@EGRNA5_425
TGGGGAATATTGGACAATGGGCCACAAGCCTGATCCAGCAATTCTGTGTGCACGATGAAGGTTTTCGGATCGTAAAGTGCTTTCAGTTGGGAAGAAGAAAGTGACGGTACCAACAGAAGAAGCGACGGCTAAATACGTGCCAGCAGCCGCGGTAATACGTATGTCGCAAGCGTTATCCGGATTTATTGGGCGTAAAGCGCGTCTAGGCGGAAAAGAAAGTCTGATGTTAAAATGCGGGGCTCAACTCCGTATTGCGTTGGAAACTGCTTTTCTAGAGTACTGGAGAGGTGGGCGGAACTACAAGTGTAGAGGTGAAATTCGTAGATATTTGTAGGAATGCCGATGGAGAAGTCAGCTCACTGGACAGATACTGACGCTAAAGCGCGAAAGCGTGGGGAGCAAACAGG
+
GGGGGDGGFGGGGGGGGGGGGGGGGGGGGGGGGGGGGGGGGGGGGGGGGGGGGGGGGGGGGGGGGGGGGGGGGGGGGGGGGGGGGGFGGGGGGGGGGGGGGGGGGGGGGGGGGGGGGGGGGGGGGGGGGGGGGGGGGGGGGGGGGGGGGGGGGGGGGGGGGFGGGGGGGGGGGGGGGGGEGGGGGGGFGGGGGGGGGGGGFGGGGGGGGGGGGGGGGGGGGGGGGGGGGGGGFGFGGGGGCGGEB8EGFFGGFGGGFGGGGGGGGGGGGFGGFGGGGEFGGGGGGGGEGGGGGGGGEFGGEFGGGGGGGGGGGGGGGGGGGGGGGGGGGGGGGGGFFGGGGGGGGGGGGGFFGGGGGGGGGGGGGGGGGGGGGGGGGGGGGGGGGGGGGGGGGGGGGGGGGGGGGGG
@EGRNA5_426
TGGGGAATATTGCGCAATGGGGGAAACCCTGACGCAGCAACGCCGCGTGAGTGATGAAGGCCTTAGGGTTGTACAGCTCTTTTATCTGGGACGATAATGACGGTACCAGAGGAGGAAGCCACGGCTAACTACGTGCCAGCAGCCGCGGTAATACGGAGGTGGCAAGCGTTGTCCGGATTTACTGGGCGTAAAGGGTGCGTAGGCGGATGCTTAAGTGAGATGTGAAATACCTAGGCTTAACTTAGGGGCTGCATTTCAAACTGGGCATCTAGAGTACAGGAGAGGGAGACGGAATTCCTAGTGTAGCGGTGAAATGCGTAGAGATTAGGAAGAACACCAGTGGCGAAGGCGACTTTCTGGACTGTAACTGACACTGAGATACGAAAGCGTGGGTAGCAAACAGG
+
FGFF7F@F96FEC@:CBCFG<B:@FE<@@C<<<FG+6@<,FGGC+@CBF:CGGG<FCEF,,,E<FFC<AFEFF,5EFG<F,,C?<5AFFGAFEG7=:=DCF@38:+3@F<CDC7+8FA7353**3>F73<F,16D11;,*?F>#BC#<6,2B:F4#1B></B#+;896=5@=;#EGGGC::0C.<74BE#45<8#=:*3:;EG6FCGEEB?8;8521:FDFC;=5252FC:9C<@#>9E@D,CFCFCFEACE?6=98E#>@FFD>=;,GE=FFF:E38FD8GFFE46,=8FF,=?<<CF9GFF+>GF?F<E58++++<<<EA?EBFGFEGDGGFEF@GF?:EFEF=BF4@FCC,8CFFDFFFECGFDF@EFDCF@F,@,@:@CCC@7CFEFFE<EFAGGFFF@C
@EGRNA5_427
TGGGGAATATTGCACAATGGAGGAAACTCTGATGCAGCGACGCCGCGTGAACGATGAAGGCTTTCGGGTCGTAAAGTTCTGTCCTAAGGGACGATAATGACGGTACCTTAGGAGGAAGCCCCGGCTAACTACGTGCCAGCAGCCGCGGTAATACGTAGGGGGCAAGCGTTGTCCGGATTTATTGGGCGTAAAGGGTGCGTAGGCGGCCTTTTAAGTCAGATGTGAAAGATCACGGCTCAACTGTGGTAAGCATTTGAAACTGAAAGGCTTGAGTTAAGGAGAGGAAAGTGGAATTCCTAGTGTAGCGGTGAAATGCGTAGATATTAGGAGGAATACCAGTGGCGAAGGCGACTTTCTGGACTTATACTGACGCTGAGGCACGAAAGCGTGGGGAGCGAACAGG
+
GFFGGGDG9FFGGAFGGFGG<FEFGGGFEGFFFFFG9FCFCFGEFE:FGGGGGGGF<FGGFFGGGGGGGEGGGGFDGFGGFGDFFFFGGGGFEGCCFGGFC7:C>FFCFGGEF8>ECGG:FFFCFGGGCFGGDGFF@<><<EEGEEF<E8<F<F<CGGCCFFCCBF>D=CFFFFFFFFFFFFFFGFFFGGGFFFEFBFFFGFFEGG5@FFFGFGFAFFFFGGGGGGGFAC6CECD:FEGGFFF=FE:GFE8#E=GGDFEFFF=CGF@,FE===8GGFEGGGFFGGGGGCFGGFCF<F<AGFEBCFCFGFF<GFC:DGFD@AEDFGGGFAEE?FGGGFEFF:EEFCGGGCGFFA<E6E<FCFFGGGF7GFCGE@EE9FE<F7GGGF@@GDGGGGDFFFFFEF@F
@EGRNA5_428
TGGGGAATATTGCGCAATGGGGGAAACCCTGACGCAGCAACGTCGCGTGAGTGATGAAGGTTTTCGGATCGTAAAACTCTGTTATTTGGGACGATAATGACGGTACCAAATGAGGAAGCCACGGCTAACTACGTGCCAGCAGCCGCGGTAATACGTAGGTGGCGAACGTTGTCCGGATTTACTGGGCGTAAAGGGTGCGTAGGCGGCCTTGCAAGTCAGATGTGAAAGATCACGGCTTAACTGTGGTAAGCATTTGAAACTGTAAGGCTTGAGTGCAGGAGAGGAGAGTGGAATTCCTAGTGTAGCGGTGAAATGCGTAGATATTAGGAAGAATATCAGTGGCGAAGGCGGCTCTCTGGACTGCAACTGACGCTGAGGCACGAAAGCGTGGGGAGCAAACAGG
+
GGGGGDGGDGGGGGGGGGGGGGGGGGGGGGGGGGGGGGGGGGGGGGGGGCGGGGGGGGGGGGGGGGGGGGGGGGGGGGGGGGGGGGGGGGGGGGDGGGGGGGGGGGGGFGFGFGGGGDGCFGGGGGGGGGGGGGGGGGGGGGGGGGGGGGGGGGGGGGGGGGGGGGGGGGGGGGGGFCFGFCFGGGGGGGGGGGGGGGGFGGGGGGGFGGGFGGFGGGGFGFGGFFGGGGGGGGFGGGFFFFGGGGGGGGGGEFGGFGGGGGFBAFGGGGGGGFGGGGGFGGGGFGGGFGGGGFFGFGCGFGGGGGGFFGGGGGGGGFGFGGGGGGGGGGGGGGGGGFGDGGGGGGGGGGGGGGGGGGGFFGGGGGGGGGGGGGGGGGGGGGGGGGGGGGGGGGGFGGGGGGG
@EGRNA5_429
TGGGGAATATTGCGCAATGGGGGAAACCCTGACGCAGCAACGCCGCGTGAGTGATGAAGGCCTTAGGGTTGTAAAGCTCTGTTATCTGGGACGATAATGACGGTACCAGAGGAGGAAGCCACGGCTAACTACGTGCCAGCAGCCGCGGTAATACGTAGGTGGCGAGCGTTGTCCGGATTTACTGGGCGTAAAGAGTGCGTAGGCGGATGTTTAAGTGAGATGTGAAATACCCGAGCTCAACTTGGGTGCTGCATTTCAAACTGGGCATCTAGAGTACAGGAGAGGAAAGCGGAATTCCTAGTGTAGCGGTGAAATGCGTAGAGATTAGGAAGAACACCAGTGGCGAAGGCGGCTTTCTGGACTGTAACTGACGCTGAGGCACGAAAGCGTGGGGAGCAAACAGG
+
FGGGGGGGGGGGGGGGGGGGGGGGGGGGGGGGGGGGGGGGGGGGGGGGGGGFFGFGGGGGGGAGGGGGGGGGGGGGGCGGFFFGGGGGGGGGGGGGGGGGGGGGGGGGGGGGGGGGGGGGGGGGGGGGGGGGGGGGGGGGGGGGGGGGFGGGGGGFEGGFFGGEEGGGFFGFFGGGGGGGGGFGFGGGGGGGGFGGGGGEGGGGGGGGGGGGGFGFGGFGGGGFGGGGFGGFEEGGFFFGGGGGGGGGGGGGGGGGGGGGGGFFFGGGGGGGDFGGGGGEFFGGGGGGGGFGGGGGGGGEFFFC7GGGGGGGGGDGGFDGGFGGGGFGGGGGGGGFGGGGEEGGGGGGGGGGGFGCGGGGGGGGGGGEGGGGGGGGGGGGGGGFGGGGFFGGGGGGGGGGGGGF
@EGRNA5_430
TGGGGAATATTGCGCAATGGGGGAAACCCTGACGCAGCAACGCCGCGTGAGTGATGAAGGTTTTCGGATCGTAAAACTCTGTCATTAGGGACGATAATGACGGTACCTAATGAGGAAGCCACGGCTAACTACGTGCCAGCAGCCGCGGTAATACGTAGGTGGCAAGCGTTGTCCGGATTTACTGGGCGTAAAGAGTATGTAGGTGGGCATTTAAGTCAGATGTGAAATTCCCGGGCTTAACTTGGGAGCTGCATTTGATACTGGGTGTCTAGAGTGCAGGAGAGGAAAGTGGAATTCCTAGTGTAGCGGTGAAATGCGTAGAGATTAGGAAGAACACCAGTGGCGAAGGCGACTTTCTGGACTGTAACTGACACTGAGATACGAAAGCGTGGGTAGCAAACAGG
+
GGGGGGGGGGGGFGGGGGGGGGGGGGGGGGGGGGGGGGGGGGGGGGGGGGGGGGGGFEDGGGGGGGGGFGGGGFFFGGGGGGGGGGGGGGGGGGGGFGGGFGGGGGGGGGCGFGGGGCC@FGGGGGGGGGGGGGGGFGGGGGGGGGGGGGGGGGGGGGGGGGGGFGFEEGGGGGGDG?FFFGGGGGGGGGGGGGGGGGFFGGFGGGG=FCFGGGGGGGGGGGGGGFCDF7GGGGFEFGFFFFFFF@FGGFGGFFFFGFGFFFADB?B>EE@,GFFED=@,,=CE,D44E:,,GFFAF,FFFBFC:GFF9CCGGGGGFFFBGDGGGGFDGGGGGF?FDCGGGGGE?GGGGF@E@FE<GGFFFFGGFFC@GGFGFAE9GGGGGGGGGFGC:FGEGGEFDGGGGFAG
@EGRNA5_431
TGGGGAATATTGCGCAATGGGGGAAACCCTGACGCAGCAACGCCGCGTGAGTGAAGAAGGCCTTAGGGTTGTAAAGCTCTGTCATATGGGAAGATAATGACGGTACCATAAGAGGAAGCCACGGCTAACTACGTGCCAGCAGCCGCGGTAATACGTAGGTGGCGAGCGTTGTCCGGATTTACTGGGCGTAAAGGATGCGTAGGCGGATATTTAAGTGGGATGTGAAATCCCCGAGCTTAACTCGGGGGCTGCATTCCAAACTGGATATCTAGAGTGTCGGAGGGGAAAGTGGAATTCCTAGTGTAGCGGTGAAATGCGTAGAGATTAGGAAGAACACCAGTGGCGAAGGCGACTTTCTGGACTGTAACTGACACTGAGATACGAAAGCGTGGGTAGCAAACAGG
+
FFFGDGEGFFG9EFGCGGFGFGGGDCFFCA8<EFGGFFC,FGGC:FFGGCFEFGGGGFCFDFCGFD,FFFEF<<EEFGGGBFGGGGGGGGGGGGGG9FGGGGGGGGGDCFGGGGGGGGGGGGGGGGGGGGGGGGCGGGGGGGGGGGCEGGGGGGGGGG#GGCF8CGCEEGEGG#G:5CGGGGGFFFGGGGGGFGECFFGGGDEGGGC8B<CFFADG4FFFGGGGFFGDG:<DFAAEFFECFBBDEGGFFGFFFFFF@@DA@FFD=9FA;FAE=E8@++EC8@9ECFAGF9GFF?E=8FGF,E:@EFEEGFE@?=:C,?AGF;FAAGGFGGFGFDGGFGGG@GGGGGGGEGGGGGCGGGGFFDFEFFFFDFDFEFGF,GGGFGGFCCCGGGFGGFGFCGFGFGFF
@EGRNA5_432
TGGGGAATATTGCGCAATGGGGGAAACCCTGACGCAGCAACGCCGCGTGAGTGATGAAGGTTTTCGGATCGTAAAACTCTGTCATTAGGGACGATAATGACGGTACCTAATGAGGAAGCCACGGCTAACTACGTGCCAGCAGCCGCGGTAATACGTAGGTGGCAAGCGTTGTCCGGATTTACTGGGCGTAAAGAGTATGTAGGTGGGCATTTAAGTCAGATGTGAAATTCCCGGGCTTAACCTGGGAGCTGCATTTGATACTGGGTGTCTAGAGTGCAGGAGAGGAAAGTGGAATTCCTAGTGTAGCGGTGAAATGCGTAGAGATTAGGAAGAACACCAGTGGCGAAGGCGACTTTCTGGACTGTAACTGACGCTGAGGCACGAAAGCGTGGGTAGCAAACAGG
+
FGFGGGGGGGGGGGGGEGGGGGGGGGGGEFGGGGGGGGGGGGGGFGGGGDFFGGGFGGGGGGGGGGGGGGGEEEFGGGGGGGGGGGGGGGGGDGGEGGGFGEGGGGGG<FFEFGGGFGGGGFEEGGGFGGGGGGFGGCFFG7FFGGGDEEEGFFGGGFGGGGGGGGGGEDECFGGG?CEGGGGFGGFFGGGGGGGFGGGGGGGFFGGGGGGFGCDFGGFGGGGGGCGGGGFGFGGGGGGGFGGFFGFFFFGFGGF?EFFFFGGGFGFDEGFDAGGCFDFGDGGGGGGFEEFGF?GGGFGFFFEEGGGGGGGGGGDGGFFGGFF?<GGGGGGGGGFF@EGFCFB,CGGGGDGGGFFAFFCF@GGGGGGGGGGEFDGFFDEGFEGDCGGGGGGGGGGDGGGGF<GG
@EGRNA5_433
TGGGGAATATTGCACAATGGAGGAAACTCTGATGCAGCGACGCCGCGTGAACGATGAAGGCTTTCGGGTCGTAAAGTTCTGTCCTAAGGGACGATAATGACGGTACCTTAGGAGGAAGCCCCGGCTAACTACGTGCCAGCAGCCGCGGTAATACGTAGGGGGCAAGCGTTGTCCGGATTTATTGGGCGTAAAGGGTGCGTAGGCGGCCTTTTAAGTCAGATGTGAAAGATCACGGCTCAACTGTGGTAAGCATTTGAAACTGAAAGGCTTGAGTTAAGGAGAGGAAAGTGGAATTCCTAGTGTAGCGGTGAAATGCGTAGATATTAGGAGGAATACCAGTGGCGAAGGCGACTTTCTGGACTTATACTGACGCTGAGGCACGAAAGCGTGGGGAGCGAACAGG
+
GGGGGGGGGGGGGGGGGGGGGGGGGGGGGGGGGGGGGGGGGGGGGGGGGGGGGGGGGGGGGGGGGGGGGGGGGGGGGGGGGGGGGGGGGGGGGGGGGGGGGGGGGGGGFGFGGGGGGGGGGGGGGGGGGGGGGGGGFGGGGGGGGGGGGGGGGGGGGGGGGGGGGGGGFGGFGGGGGGEFFGGGGGGGGGGGGGGGGGGGGGGGGGGGGGGGFGGGGGGFGGGGGGGGGGGGGGGGGGGGGGGGGGGGGGGGGGGGGGFGGGGGGGGGGGGGDCGGGGGGGGGGGGGGGGGGGGGGGGGGGGGGGGGGGGGGGGGGGGGGGGGGGGGGGGGGGGGGGGGGGGGGGGGGGGGGGGGGGGGGGGGGGGGGGGGGGGGGGGGGGGGGGGGGGGGGGDGGGGGGGGG
@EGRNA5_434
TGGGGAATATTGCGCAATGGGGGAAACCCTGACGCAGCAACGCCGCGTGAGTGATGAAGGTTTTCGGATCGTAAAACTCTGTCATTAGGGACGATAATGACGGTACCTAATGAGGAAGCCACGGCTAACTACGTGCCAGCAGCCGCGGTAATACGTAGGTGGCAAGCGTTGTCCGGATTTACTGGGCGTAAAGAGTATGTAGGTGGACGCTTAAGTCAGATGTGAAATACCCGAGCTTAACTTGGGAGTTGCATTTGAAACTGGGCGTCTAGAGTACAGGAGAGGAAAGCGGAATTCCTAGTGTAGCGGTGAAATGCGTAGAGATTAGGAAGAACACCAGTGGCGATGGCGACTTTCTGGACTGTAACTGACACTGAGATACGAAAGCGTGGGTAGCAAACAGG
+
GGGGGGGGGGGGGGGGGGGGGGGGGGGGGGGGGGGGGGGGGGGGGGGGGGGGGGGGGGGGGGGGGGGGGGGGGGGGGGGGGGGGGGGGGGGGGGGGGGGGGGGGGGGGGGGGGGGGGGGGGGGGGGGGGGGGGGGGGGGGGGGGGGGGGGGGGGGFGGGGGGGGGGGGGGGGGGGGFGGGGGGGGGGGGGGGGGGGGGGGGGGGGGGGGGGGGGGGGGGGGGGGGGGGGGGGGGGGGGGGGGGFGGGGGGGGGGGGGGGGGGGGGGGGGGGGGGGGGGGGGGGGGGGGGGGGGGGGGGGGGGGGGGGGGGGGGGGGGGGGGGGGGGGGGGGGGGGGGGGGGGGGGGGGGGGGGGGGGGGGGGGFCGGGGGGGGGGGGGGGGGGGGGGGGGGGGGGGGGGGGGGG
@EGRNA5_435
TGGGGAATATTGCACAATGGGCGCAAGCCTGATGCAGCCATGCCGCGTGTATGAAGAAGGCCTTCGGGTTGTAAAGTACTTTCAGCGGGGAGGAAGGTGTTGAGGTTAATAACCTCAGCAATTGACGTTACCCGCAGAAGAAGCACCGGCTAACTCCGTGCCAGCAGCCGCGGTAATACGGAGGGTGCAAGCGTTAATCGGAATTACTGGGCGTAAAGCGCACGCAGGCGGTCTGTCAAGTCGGATGTGAAATCCCCGGGCTCAACCTGGGAACTGCATTCGAAACTGGCAGGCTAGAGTCTTGTAGAGGGGGGTAGAATTCCAGGTGTAGCGGTGAAATGCGTAGAGATCTGGAGGAATACCGGTGGCGAAGGCGGCCCCCTGGACAAAGACTGACGCTCAGGTGCGAAAGCGTGGGGAGCAAACAGG
+
GGGGGGGGGGGFGGGGGGGGGGGGGGGGGGGGGGGFGGGGGGGGGGGGGGGGGGGGGGGGGGGGGGGGGGGGGGGGGGGGGGGGGGGGGGGGGGGGGGGGGGGGGGGGGGGGGGGGGGGGGGGGGGGGGGGGGGGGGGGGGGGGGGGGGGGGGGGGGGGGGGGGGGGGGGGGGGEEGFGCEDGGGGGDDGGGGEGGFFFGGGGG#GGFGFDFGGGGGGGGDFDGD:>;DGGFFEFDFFFGDFEE@FGFC6@FFBFFFFGGFFGCGGGFGGGGCGGGGGFC8GGGFD6GGFGGF;GFFGFGGGGGGGGGGGGGGGGGGGFGFFGGGGGGGGGGGGGGGGGGGGGGGFFGFGDFGGGGGGGGGGGGGGGGGGGGGGGGDGDGGGGGGGGGGGGGGGGGGGGGGGGGGGGGGGGGGGGGGGGGGGGGGGGGG
@EGRNA5_436
TGGGGAATATTGCACAATGGGCGAAAGCCTGATGCAGCAACGCCGCGTGAACGATGAAGGTCTTCGGATCGTAAAGTTCTGTCGCAGGGGAAGATAATGACGGTACCCTGTGAGGAAGCACCGGCTAACTACGTGCCAGCAGCCGCGGTAATACGTAGGGTGCTAGCGTTATCCGGATTTACTGGGCGTAAAGGGTGCGTAGGTGGTCTTTCAAGTCGGTGGTTAAAGGCTACGGCTCAACCGTATTAAGCCGCCGAAACTGGAAGACTTGAGTGCAGGAGAGGAAAGTGGAATTCTCAGTGTAGCGGTGAAATGCGTAGATATTGAGAAGAACACCAGTAGCGAAGGCGGCTTTCTGGACTGTAACTGACACTGAGGCACGAAAGCGTGGGTAGCAAACAGG
+
GGGGGEGGGGGFGGGGGGFFGGGGGGGGGGGGGGGGGGGGGGGGGGGGGGGGGGGGGGGGGGGGGGGGGGGGGGGGGGGGGGGGGGGGGGGGGGGGGGGGGGGGGGGGGGGGGGGGGGGGGGGGGGGGGGGGGGFGGGGGGGGGGGGGGGGGGGGGGGGDFGGGGGGGGGGGGGGGDGGGGGGGGGGGGFGGGGGGGGGGGGGGGFGGGGGGGGDFGGGGGGGGGGGGGGGGGGGGGGGGGGGFGGGGGGGGGFGGGGGGGGGGGGGGGGGGGGGGGGGFGGGGGGFGGGGGGGGGGGGGGGGGGGGGGGGGGGGGGGGGGGGGGGGGGFGGGGGGGGGGGGGGGGGGGGGGGGGGGGGGGGGGGGGGGGGGGGGGGGGGGGGGGGGGGGGGGGGGGGGGGGG
@EGRNA5_437
TGGGGAATATTGCGCAATGGGGGAAACCCTGACGCAGCAACGCCGCGTGAGTGATGAAGGCCTTAGGGTTGTAAAGCTCTGTTATCTGGGACGATAATGACGGTACCTAATGAGGAAGCCACGGCTAACTACGTGCCAGCAGCCGCGGTAATACGTAGGTGGCAAGCGTTGTCCGGATTTACTGGGCGTAAAGAGTATGTAGGTGGGCATTTAAGTCAGATGTGAAATTCCCGGGCTTAACTTGGGAGCTGCATTTGATACTGGGTGTCTAGAGTGCAGGAGAGGAAAGTGGAATTCTCAGTGTAGCGGTGAAATGCGTAGATATTGAGAAGAACACCAGTAGCGAAGGCGGCTTTCTGGACTGTAACTGACACTGAGGCACGAAAGCGTGGGTAGCAAACAGG
+
GGGGGGDGGGGFGFGGGGGGGGGGGFFDGGFGGGGGGGDCFEGGGGGGGEEGGGGEGGGGGGGGEGGGGGGGGGGFGGGGGGGDEFFEFFGGGGGGDGFFGGGGFGFGD8FGFFGGGGGCFFCGGGFFGGGGGG7:DB?#F9FGGGGGECEFFGGFFFDFC7FFCFGGGGGGFGFFE<?E<FGEB::FCFFC<+FFFGFGBFDFFGGGGG#GFADFGFFFFGGGC7A?FFGFGGGGGGFGD=FGGGCFDFGEFFBFGFGGFGGD?FGFFGGFFGFGFGGFGFFGGGFCGGGGGGGGFCFGGGGGGGGGGGGGGGGGGGGGGGFFEF9GGGGGGGGGGGGGFCGGGGGGGGGFCGFGGGGGFDGGFGGGGGGGGGGGGFF7GEGGGGGGGGGFFGGFCGGGGGGG
@EGRNA5_438
TGGGGAATATTGCACAATGGGCGAAAGCCTGATGCAGCAACGCCGCGTGAACGATGAAGGTCTTCGGATCGTAAAGTTCTGTCGCAGGGGAAGATAATGACGGTACCCTGTGAGGAAGCACCGGCTAACTACGTGCCAGCAGCCGCGGTAATACGTAGGGTGCTAGCGTTATCCGGATTTACTGGGCGTAAAGGGTGCGTAGGTGGTCTTTCAAGTCGGTGGTTAAAGGCTACGGCTCAACCGTATTAAGCCGCCGAAACTGGAAGACTTGAGTGCAGGAGAGGAAAGTGGAATTCTCAGTGTAGCGGTGAAATGCGTAGATATTGAGAAGAACACCAGTAGCGAAGGCGGCTTTCTGGACTGTAACTGACACTGAGGCACGAAAGCGTGGGTAGCAAACAGG
+
GGGGGGGGGGGGGGGGGGGGGGGGGGGGGGGGGFGGGGGGGGGGGGGGGGGGGGGGGGGGGGGGGGGDEEDFGGGGGGGGGGGGGGGGGGCGGGFGGGGGGGGGGGGGGGGGGGGGGGGGGGGGGGGGGGGGGGGGGGGGGGGGGGGGGGGGFGGFGGGGGGGGGGGGGGGGGFGGGGGGGGGGFFFFEGGFGGGGEDFGGGGGGGGGGGGGGGGGGGGGGGGGGGGGGCGGGGGGGGGGGGGGFFGGGGGGGGGGFFGGFGGGFFEFGGFGGFGFDGGFGGGFFFGGGGGGGFGGGGGGGGF+DGGGGGGEGGGGGFFGGCFFEGGGGGGGGGGGFGGEEGGGGEGGGGGGGFGGGFFFGGGGGGGGGGGGGFGFGGFGGGGGGGDGGGGGGGGGGGGGGGG
@EGRNA5_439
TGGGGAATATTGCACAATGGGGGAAACCCTGATGCAGCAACGCCGCGTGAGTGAAGAAGGTCTTCGGATTGTAAAGCTCTGTCTTCAGGGACGATAATGACGGTACCTGAGGAGGAAGCCACGGCTAACTACGTGCCAGCAGCCGCGGTAATACGTAGGTGGCAAGCGTTGTCCGGATTTACTGGGCGTAAAGAGTGCGTAGGCGGCCTTGCAAGTCAGATGTGAAAGATCACGGCTTAACTGTGGTAAGCATTTGAAACTGTAAGGCTTGAGTGCAGGAGAGGAGAGTGGAATTCCTAGTGTAGCGGTGAAATGCGTAGATATTGAGAAGAACACCAGTAGCGAAGGCGGCTTTCTGGACTGTAACTGACACTGAGGCACGAAAGCGTGGGTAGCAAACAGG
+
GGGGGGGGGGGGGGGGGGGGGGGGGGGGGGGGGGGGGGGGGGGGGGGGGGGGGGGGGGGGGGGGGGGGGGGGGGGGGGGGGGGGGGGGGGGGGGGGGGGGGGGGGGGGGGGGGGGGGGGGGGGGGGGGGGGGGGGGGGGGGGGGGGGGGGGGGGGGGGGGGGGGGGGGGGGGGGGGFGGGGGGGGGGGGGGGGGGGGGGGGGGGGGGGGGGGGGGGGGGGGGGGGGGGGGGGGGGGFGGGGGGGGGGGGGGGFGGGGGGGGGGFFGGGGFGGGGGGGFGGGGGGGGGGGFGGGGGGGGGGGGGGGGGGGGGGGGGGGGGGGGGGGGGGFGGGGGGGGGGGGGGGGGGGGGGGGGGGGGGGGGGGGGGGGGGGGGGGGGGGGGGGGGGGGGFGGGGGGGGGGGG
@EGRNA5_440
TGGGGAATATTGCGCAATGGGGGAAACCCTGACGCAGCAACGCCGCGTGAGTGATGAAGGCCTTAGGGTTGTAAAGCTCTGTTATCTGGGACGATAATGACGGTACCAGAGGAGGAAGCCACGGCTAACTACGTGCCAGCAGCCGCGGTAATACGTAGGTGGCGAGCGTTGTCCGGATTTACTGGGCGTAAAGAGTGCGTAGGCGGATGTTTAAGTGAGATGTGAAATACCCGAGCTCAACTTGGGTGCTGCATTCCAAACTGGTTATCTAGAGTGCAGGAGAGGAGAGTGGAATTCCTAGTGTAGCGGTGAAATGCGTAGAGATTAGGAAGAACACCAGTGGCGAAGGCGACTCTCTGGACTGTAACTGACGCTGAGGCTCGAAAGCGTGGGGAGCAAACAGG
+
GGGGGGGGGGGGGGGGGGGGGGGGGGGGGGGGGGGGGGGGGGGGGGGGGGGGGGGGGGGGGGGGGGGGGGGGGGGGGGGGGGGGGGGGGGGGGGGGGGGGGGGGGGGGGGGGGGGGGGGGGGGGGGGGGGGGGGGGGGGGGG7FEGGGGGGGGGGGGGGGGGGGDGGGGGGGGGGGGGGFGGGGGGGGGGG#FGGGGGGGGGGGGGGGFFFGGGGFFFFGGGGGGGGGGGGGFGGGFGFGGGGGGGGGGGGGGGGGGGGGGGGGGFFFGGGGGGGGGGGGFFFGFAGGGGGGGGGGGGGGGGGEGGGGGGGGEGGGGGGGGGGGGGGGGGGGGGGGGGGGGGGGGGGGGGGF:GGGGGGGGGGGGGGGGGGGGGGGGGGGGGGGGGGGGGGGGGGGGGGGGGGG
@EGRNA5_441
TGGGGAATATTGCGCAATGGGGGAAACCCTGACGCAGCAACGCCGCGTGAGTGATGAAGGTTTTCGGATCGTAAAACTCTGTCTTTGGGGACGATAATGACGGTACCCAAGGAGGAAGCCACGGCTAACTACGTGCCAGCAGCCGCGGTAATACGTAGGTGGCAAGCGTTGTCCGGATTTACTGGGCGTAAAGAGTATGTAGGTGGGCATTTAAGTCAGATGTGAAATTCCCGGGCTTAACCTGGGAGCTGCATTTGATACTGGGTGTCTAGAGTGCAGGAGAGGAAAGTGGAATTCCTAGTGTAGCGGTGAAATGCGTAGAGATTAGGAGGAATACCAGTGGCGAAGGCGACTTTCTGGACTTATACTGACGCTGAGGCACGAAAGCGTGGGGAGCGAACAGG
+
GGGGGGGGGGGGGGGGGGGGGGGGGGGGGGGGGGGGGGGGGGGGGGGGGGGGGGGGGGGGFFGGGGGGGGGGGGFGGGGGGGGGGGGGGGGGGGGGGGGGGGGGGGGGGGGGGGGGGFGGGGGGGDGGGGGGGGGGGGGGGGGGEGGGGGGGGGGGGGGGGGGGGFGGGGGGGGGGGGGGFGDGGGGGGGFEGFFGFGGGGGGGGGGGGGGGGGGGGGGGGGGGGGGGGGGGGGGGGGGGGGGGGGGGGGGGGFFGGGGGGGGFGGGDFGGGGGGGGGGGGGGGGGGGFGGGGGDGGGGGGGGGGGGGGGGGGGDGGGGGGGGGGGGGGGFGGGGGGGGGGGGGGGGGGGGGGGGGGGGGGGGGGGGGGGGGGGGGGGGGGGGGGGGGGGGGGGGGGGGGGGGG
@EGRNA5_442
TGGGGAATATTGCGCAATGGGGGAAACCCTGACGCAGCAACGTCGCGTGAGTGATGAAGGTTTTCGGATCGTAAAACTCTGTTATTTGGGACGATAATGACGGTACCAAATGAGGAAGCCACGGCTAACTACGTGCCAGCAGCCGCGGTAATACGTAGGTGGCAAGCGTTGTCCGGATTTACTGGGCGTAAAGAGTATGTAGGTGGGCATTTAAGTCAGATGTGAAATTCCCGGGCTTAACCTGGGGGCTGCATTCCAAACTGGATATCTAGAGTGCAGGAGAGGAAAGCGGAATTCCTAGTGTAGCGGTGAAATGCGTAGAGATTAGGAAGAACACCAGTGGCGAAGGCGGCTTTCTGGACTGTAACTGACACTGAGGCACGAAAGCGTGGGTAGCAAACAGG
+
FGGGG:@F@EEGGGE@FGGFGGGGGGGACCCEDCFECC<FFGFGGDG:CCFFEFFGGFA?FF<FFFGEEEEFFFC<FG9FGFGGGGGGGDFCEEBFGGGGGGGGG7FFGFCFGGFGGGGGCGGGGGGGGGC:CFFGGGGGDCGGGGGGGGGGGGGFFGGB>FGGGGGGGGEGGGGGDCEFGGFGGGGGGGGGGFGFFGEFGGFGGGGGFGEGGGGGGGGFFGGGGGGGGGGF@FFFFGGFGF?FFFGD7>DF:FCCEFFFFFFFGGGEFFB=8A8GEGFFAGGGGE6GDFCGEE;EFEF<EGGGFGEFAGGFCC@7FFE5,FGDFFGFGFGFFFGGGGCF?=:CF=67FEGFGGGFFF<9ECFEFAGFCCCAGFCF9F@CF@<<@F7EFEE,GGFF<CFGGGGF
@EGRNA5_443
TGGGGAATATTGCACAATGGGCGAAAGCCTGATGCAGCAACGCCGCGTGAACGATGAAGGTCTTCGGATCGTAAAGTTCTGTCGCAGGGGAAGATAATGACGGTACCCTGTGAGGAAGCACCGGCTAACTACGTGCCAGCAGCCGCGGTAATACGTAGGGTGCTAGCGTTATCCGGATTTACTGGGCGTAAAGGGTGCGTAGGTGGTCTTTCAAGTCGGTGGTTAAAGGCTACGGCTCAACCGTATTAAGCCGCCGAAACTGGAAGACTTGAGTGCAGGAGAGGAAAGTGGAATTCTCAGTGTAGCGGTGAAATGCGTAGATATTGAGAAGAACACCAGTAGCGAAGGCGGCTTTCTGGACTGTAACTGACACTGAGGCACGAAAGCGTGGGTAGCAAACAGG
+
GGGGGFGGGGGGGGGGGGGGGGGGGGGGGGGGGGGGGGGGGGGGGGGGGGGGGGGGGGGGGGGGGGGGGGGGGGGGGGGGGGGGGGGGGGGGGGGFGGGGGGGGGGGGGGGGGGGGGGGGGGGGGGGGGGGGGGGGGGGGGGGGGGGGGGGGGGGGGGGGGGGGGGGGGGGGGGGGGGGGGGGGGGGGGGGGGGGGGGGGGGGGGGGGGGGGGGGGGGGGGGGGGGGGGGGGGGGGGGGGGGGGGGGGGGGGGGGGGGGGGGGGGGGGGGGGGGGGGGGGGGGGGGGGGGGGGGGGGGGGGGGGGGGGGGGGGGGGGGGGGGGGGGEGGGGGGGGGGGGGGGGGGGGGGGGGGGGGGGGGGGGGGGGGGGGGGGGGGGGGGGGGGGGGGGFGGGGGGGGGGGG
@EGRNA5_444
TGGGGAATATTGCACAATGGAGGAAACTCTGATGCAGCGACGCCGCGTGAACGATGAAGGCTTTCGGGTCGTAAAGTTCTGTCCTAAGGGACGATAATGACGGTACCTTAGGAGGAAGCCCCGGCTAACTACGTGCCAGCAGCCGCGGTAATACGTAGGGGGCAAGCGTTGTCCGGATTTATTGGGCGTAAAGGGTGCGTAGGCGGCCTTTTAAGTCAGATGTGAAAGATCACGGCTCAACCGTGGTAAGCATTTGAAACTGAAAGGCTTGAGTTAAGGAGAGGAAAGTGGAATTCCTAGTGTAGCGGTGAAATGCGTAGATATTAGGAAGAATATCAGTGGCGAAGGCGGCTCTCTGGACTGCAACTGACGCTGAGGCACGAAAGCGTGGGGAGCAAACAGG
+
GGGGGGGGGGGGGGGGGGGGGGGGGGGGGGGGGGGGGGGGGGGGGGGGGGFGGGGGGGGGGGGGGGGGGGGGGGGG?FGGDGGGGGGGGGGGGGGGGGGGGGCGGGGGGGGGGGGGGGGGGGGGGGGFGGGGGGGGGGGGGGGGGGGGGGGGGGGGGGGGGGGGGGGGFGGGGGGGEEEGFGGFGGGGGGGGGGEFGGGFFFFFGGGGGGGGGGGGGGGGGGGGGGGGGGGGGGGGGGGGGGGGGGGGGGGGGGGGGGGGGGGGGGGDGGGGGGFGGGGGGGGGGGGGGGGGGGFGGGGGGGGGGGGGGGGGGGGGGGGGGGGGGGGGFGGGGGGFGGGGGGGGGGGGGGGGGGGGGGGGGFGGGGGGGGGGGGGFGGGGGGGGGGGGGGGGGGGGGGGGGGG
@EGRNA5_445
TGGGGAATATTGCGCAATGGGGGAAACCCTGACGCAGCAACGCCGCGTGAGTGATGAAGGTTTTCGGATCGTAAAACTCTGTCATTAGGGACGATAATGACGGTACCTAATGAGGAAGCCACGGCTAACTACGTGCCAGCAGCCGCGGTAATACGTAGGTGGCAAGCGTTGTCCGGATTTACTGGGCGTAAAGAGTATGTAGGTGGGCATTTAAGTCAGATGTGAAATTCCCGGGCTTAACCTGGGAGCTGCATTTGATACTGGGTGTCTAGAGTGCAGGAGAGGAAAGTGGAATTCCTAGTGTAGCGGTGAAATGCGTAGAGATTAGGAAGAACACCAGTGGCGAAGGCGACTTTCTGGACTGTAACTGACACTGAGATACGAAAGCGTGGGTAGCAAACAGG
+
FGGGGGGGGGGGGGGGGGGGGGGGDGGGGGGGGGGGGGGGGGGGGGGCGGGGGGG9FGGGGGFFGGEGEGGGGGGGCAFGGGGGFAFGGG?FEGFCCFGGFGGGGGGGGCGGGGFGGGGGGFGGGGGGGGGGGGGGGGGGFGGGGGGGGCCGCBF5<CFDFGGGGGGGGEGEGFGGGGGGGGGGGGGGG=EGG9FFFFEGGGGGGGFGGGGFGFFFGGFFGGGGGGCGGGGFDFEFDGFGGGGGFDFGGFGGFCFFGFGGGFEFFGGFGGFGCGFGGGGGDGFGGGGGGGGGGGGF8GGGGGGGDGGGGGGE?F@EFGGGGGGF?FAGEGGGFFFCCFFEDGGGGGGGGEFFE8ECGGFCEEGGFGGGCFFFFDE@EF@FFGGGGEGGGGGGGGFF@GFFGGFG
@EGRNA5_446
TGGGGAATATTGCGCAATGGGGGAAACCCTGACGCAGCAACGTCGCGTGAGTGATGAAGGTTTTCGGATCGTAAAACTCTGTTATTTGGGACGATAATGACGGTACCAAATGAGGAAGCCACGGCTAACTACGTGCCAGCAGCCGCGGTAATACGTAGGTGGCAAACGTTGTCCGGATTTACTGGGCGTAAAGAGTATGTAGGTGGGCATTTAAGTCAGATGTGAAATTCCCGGGCTTAACCTGGGAGCTGCATTTGATACTGGGTGTCTAGAGTGCAGGAGAGGAAAGTGGAATTCCTAGTGTAGCGGTGAAATGCGTAGAGATTAGGAAGAACACCAGTGGCGAAGGCGACTTTCTGGACTGTAACTGACACTGAGATACGAAAGCGTGGGTAGCAAACAGG
+
GGGGGGGGGGGFGGGGGGGGGGGGGGGGGGGGGGGGGGGGGGGGGGGGGGGGGGGGGGGGGGGGGGGGCGGGGGGGGGGGGGGGGGGGGGGGGGGGGGGGGGGGGGGGGGGGGGGGGGGGGGGGGGGGGGGGGGGGGGGGGGGGGGGGGGGGGGGGGGGGGGGGGFFGGGGGGGGGGGDFGGFGGGGGFGGGGGGGFFGGFFFFGGFGGGGGGGGFGGGGGGGGGGGGGGGGGGGGFGGGGGGGGGGGGGGGGGFGFGFGGGGGGGGGGGGGGGGGGGGGGGFFGGGGGGGGGFFGGGGGGGGGGGGGGGGGGGGGGGGGGGGGGGGGGGGGGGGGGGGGGGGGGGGGGGGGGGGGGGGGGGGGGGGGGGGGGGGGGGGGGGGGGGGGGGGDGGGGGGGGGGGG
@EGRNA5_447
TGGGGAATATTGCACAATGGGCGAAAGCCTGATGCAGCAACGCCGCGTGAGCGATGAAGGCCTTCGGGTCGTAAAGCTCTGTCCTCAAGGAAGATAATGACGGTACTTGAGGAGGAAGCCCCGGCTAACTACGTGCCAGCAGCCGCGGTAATACGTAGGGGGCTAGCGTTATCCGGAATTACTGGGCGTAAAGGGTGCGTAGGTGGTTTTTTAAGTCAGAAGTGAAAGGCTACGGCTCAACCGTAGTAAGCTTTTGAAACTAGAGAACTTGAGTGCAGGAGAGGAGAGTAGAATTCCTAGTGTAGCGGTGAAATGCGTAGATATTAGGAGGAATACCAGTAGCGAAGGCGGCTCTCTGGACTGTAACTGACACTGAGGCACGAAAGCGTGGGGAGCAAACAGG
+
GGGGGGGGGGGFGGGGGGGGGGGGGGGGGGGGGGGGGGGGGGGGGGGGGGGGGGGGGGGGGGGGGGGGGGGFGGGGGGGGGGGGGGGGGGGGGGGGGGGGGGGGGGGGGGGGGGGGGGGGGGGGGGGGGGGGGGGGGGGGGGGGGGGGGGGGGGGGGGGGGGGGGGGGFEGGGGGGGGGGGGGGGGGGGGGGGGGGGGGGGGGGGGGAFGGGGGGGGGGGGGGGGGGGGGGGGGGGGGGGGGGGGGGGGGGGGGGGGGGGGGGGGGGGFEGFGGGGGGGGGGGGGGGGGGGGGGGGGGGGGGGGGGGGGGGGGGGGGGGGGGGGGGGGGGGGGGGGGGGGGGGGGGGGGGGGGGGGGGGGGGGGGGGGGGGGGGGGGGGGGGGGGGGGGGGGGGGGGGGGGGG
@EGRNA5_448
TGGGGAATATTGCGCAATGGGGGAAACCCTGACGCAGCAACGCCGCGTGGGTGATGAAGGTTTTCGGATCGTAAAACCCTGTTTTCTGGGACGATAATGACGGTACCAGATGAGGAAGCCACGGCTAACTACGTGCCAGCAGCCGCGGTAATACGTAGGTGGCGAGCGTTGTCCGGATTTACTGGGCGTAAAGAGTGCGTAGGCGGATGTTTAAGTGAGATGTGAAATACCCGAGCTCAACTTGGGTGCTGCATTTCAAACTGGGCATCTAGAGTGCAGGAGAGGAAAGCGGAATTCCTAGTGTAGCGGTGAAATGCGTAGAGATTAGGAAGAACACCAGTGGCGAAGGCGGTTTCCTGGACTGTAACTGACGCTGAGGCACGAAAGCGTGGGTAGCAAACAGG
+
GGGGGGGGCGGGGGGGGGGGGGGGGGGGGGGFGGGGGGGGGGGGGGGGGGGGGGGGGGGGGGGGGGGGGGGGGGGGGEGGGGDGFGGGGGGGGGGGGGGGGGGGGGGGGGGGFFGDGGGGGGGGGGGGGGGGGGGGGGGGGGGGGGGGGDGGGGGGGGGGGGGGGDGGGGGGGGGGGGFFGGGGGGGGGGGGGGGGGGGGFGGGGGGFFFFGGGGGGFGGFGGGGGGGGGGGFFGGGGGGGGGGGFEGGGGGGFGGGGGGGGGGFABGGGGGGGGGGGGGGGGGGGEGGGFGGGGGGGGGGGGGGGGGGGGGGGGGGGGGGGGGGGGGGGFGGGGGGGGGGGGGGGGGGGGGFCCFGGGGGGGGGGGGGGGGGGGGGGGGFGGGGGGGGGGGGGGGFGGGGGGG
@EGRNA5_449
TGGGGAATATTGCGCAATGGGGGAAACCCTGACGCAGCAACGCCGCGTGGGTGATGAAGGTTTTCGGATCGTAAAACCCTGTTTTCTGGGACGATAATGACGGTACCAGATGAGGAAGCCACGGCTAACTACGTGCCAGCAGCCGCGGTAATACGTAGGTGGCAAGCGTTGTCCGGATTTACTGGGCGTAAAGGGTGCGTAGGCGGATGCTTAAGTGAGATGTGAAATACCTAGGCTTAACTTAGGGGCTGCATTTCAAACTGGGCATCTAGAGTACAGGAGAGGGAAACGGAATTCCTAGTGTAGCGGTGAAATGCGTAGAGATTAGGAAGAACACCAGTGGCGAAGGCGGTTTCCTGGACTGTAACTGACGCTGAGGCACGAAAGCGTGGGTAGCAAACAGG
+
FGGGGGGGFGGGGGGGGGGGGGGGGGGGGGGGGGGGGGGGGGGGGGGGGGGFFGGGGGGGGGGGGGGGGGGGGGGGGGGGGGGGGGGGGGGGGGGGGGGGGGGGGGGGGGGGGGGGGGGGGGGGGGGGGGGGGGGGGGGGGGGFGGGGGGGGGGGGGGGGGGGGGGGGGGGGGGGGGEGFFFGGGGGGGGGGGGGGGGGGGGGGGGGGFGGGFFFCFFGFGFGGGGGGGGGGFGFFGGGGGFGGFGGFFFFFFFGGGGGGFGGGGFFFFGGGGFDGGGGGGGGGGGGGGGGGGGGGFGFGGGGGGGGGGGGGGGGGGGGGGGGGGGGGGGGGGGGGGGGGGGGGGGGGGGGGEGGGGGGGGGGFCGGGCGGGGGGGGGGGGGGGGGGGGGGGGGGGGGGGGGGG
@EGRNA5_450
TGGGGAATATTGCGCAATGGGGGAAACCCTGACGCAGCAACGCCGCGTGAGTGATGAAGGCCTTAGGGTTGTAAAGCTCTGTTATCTGGGACGATAATGACGGTACCAGAGGAGGAAGCCACGGCTAACTACGTGCCAGCAGCCGCGGTAATACGTAGGTGGCGAGCGTTGTCCGGATTTACTGGGCGTAAAGAGTGCGTAGGCGGATGTTTAAGTGAGATGTGAAATACCCGAGCTCAACTTGGGTGCTGCATTTCAAACTGGGCATCTAGAGTGCAGGAGAGGAAAGCGGAATTCCTAGTGTAGCGGTGAAATGCGTAGAGATTAGGAAGAACACCAGTGGCGAAGGCGGCTTTCTGGACTGTAACTGACGCTGAGGCACGAAAGCGTGGGGAGCAAACAGG
+
GGGGGGGGGGGGGGGGGGGGGGGGGGGGGGGGGGGGGGGGGGGGGGGGGFGGGGGGGGGGGGGGGGGGGGGGGGGGGGGGGGGGGGFGGGGGDGGGGGGGGGGGGGGGGGGGGGGGGGGGGGGGGGGGGGGGGGGGGGGGGGGGGGGGGDDGGGGGGGGFGGGGGGGGGG>CGGGGGGGGGGGGGGGGGGGGGGGGGGGGGGGGGGGGFGGGGFGGGGGGFGGGGGGGGGGGGGGGGGGGGGGGGGGGGGGFFFFGGGGGGGGGGGGGGGGGGGGGGGGGGGGGGGGGGGGGGGGGGFGGGGGGGGGGGGGGGGGGGGGGGGGFFGGGGGGGGGGGGGGGGGGGGGGEGGGGGGGGGGGGGGGGGGGGGGGEGGGGGGGFGGGGGGGGGGGGGGGGGGGGGGGG
@EGRNA5_451
TGGGGAATATTGCACAATGGGCGAAAGCCTGATGCAGCAACGCCGCGTGAACGATGAAGGTCTTCGGATCGTAAAGTTCTGTCGCAGGGGAAGATAATGACGGTACCCTGTGAGGAAGCACCGGCTAACTACGTGCCAGCAGCCGCGGTAATACGTAGGGTGCTAGCGTTATCCGGATTTACTGGGCGTAAAGGGTGCGTAGGTGGTCTTTCAAGTCGGTGGTTAAAGGCTACGGCTCAACCGTATTAAGCCGCCGAAACTGGAAGACTTGAGTGCAGGAGAGGAAAGTGGAATTCTCAGTGTAGCGGTGAAATGCGTAGATATTGAGAAGAACACCAGTAGCGAAGGCGGCTTTCTGGACTGTAACTGACACTGAGGCACGAAAGCGTGGGTAGCAAACAGG
+
CFECG7CCDFEFAFDEFGG@CFGEE:FG<<6FECFC9EFGEB>FGGGGGGFGDGGGFF?=FFFCEDF7=>C48=4,EFEFCFFGFGE@E:FGEDADCFCEF@CFGFFGFF<FCG<<FFGFCGGGGGEFFFGGGFF?>FGGGGGGGGDEEE#GGGGG?=FE9CC:;FFGEGGF9CCGAFFF?@@9CFGFBE7AA7;;EGGG@BFEGGGGFGACFFFGFDFDGGGF:?;CFGGEEFFCCDGGGCBGGGFFFFFF@BGFC#EAGFAGGGGFFGFEDCF?GGFCFA9AGFGGGGGFE;AE9FCFFF>:C=FE9FF=??7@CFF?9GGCFFF:,GF@A99,,=@FCGGFEGEF@EF8FEEC9<EEFCEC6,GDEFEC6<C,77CGCGFGEGCCGGFGFCE,FGGGE,F
@EGRNA5_452
TGGGGAATATTGCGCAATGGGGGAAACCCTGACGCAGCAACGCCGCGTGAGTGATGAAGGTTTTCGGATCGTAAAACTCTGTCTTTGGGGACGATAATGACGGTACCAGATGAGGAAGCCACGGCTAACTACGTGCCAGCAGCCGCGGTAATACGTAGGTGGCGAACGTTGTCCGGATTTACTGGGCGTAAAGGGTGCGTAGGTGGACGCTTAAGTCAGATGTGAAATACCCGAGCTTAACTTGGGAGTTGCATTTGAAACTGGGCGTCTAGAGTACAGGAGAGGAAAGCGGAATTCCTAGTGTAGCGGTGAAATGCGTAGAGATTAGGAAGAACACCAGTAGCGAAGGCGGCTTTCTGGACTGTAACTGACGCTGAGGCACGAAAGCGTGGGGAGCAAACAGG
+
GGGGGGGGGGGFGGGGGGGGGGGGGGGCFGGGGGGGGGGGGGGGGGGGGGGGGGGGGGGGGGGGGGGEGGGGGGGGGGGGGGGGGGGGGGGGGGGGGGGGGGGGGGGGGFGGGFGGGGGGGGGGGGGGGGGGGGGGGGGGGGGGGGGGGGGGGGGFGGGFGGGGGGGGGGGGGGGGGGGGFGGGGGGGGGFFGFCGGGGEFFFGGGDFGGGGGFGGGGGFFGGGGGGGGGGGGEGGGGGGGGGGGGGGGGGGFGGGGGGGGFGGGGGFDGGGGGGGGGGGCGGFFD6GGFGGGGGGGGFGGGGGGGGGGGGGGGGCFEDGFFGGGGGGGGGGGGGGFCFGDGGGGGGGGGFGFEFEGGFF<FEGCGGGGGGGGGGGGGDGGGGGGGGGGGGGGGGFGGGGGGGG
@EGRNA5_453
TGGGGAATATTGCGCAATGGGGGAAACCCTGACGCAGCAACGCCGCGTGAGTGATGAAGGCCTTAGGGTTGTAAAGCTCTGTTATTTGGGACGATAATGACGGTACCAAAGGAGAAAGCCACGGCTAACTACGTGCCAGCAGCCGCGGTAATACGTAGGTGGCGAGCGTTGTCCGGATTTACTGGGCGTAAAGAGTGCGTAGGCGGATGTTTAAGTGAGATGTGAAATACCCGAGCTCAACTTGGGTGCTGCATTTCAAACTGGGCATCTAGAGTACAGGAGAGGAAAGCGGAATTCCTAGTGTAGCGGTGAAATGCGTAGAGATTAGGAAGAACACCAGTGGCGAAGGCGGTTTCCTGGACTGTAACTGACGCTGAGGCACGAAAGCGTGGGTAGCAAACAGG
+
GGGGGGGGGGGGGGGGGGGGGGGGGGGGGGGGGGGGGGGGGGGGGGGGGGGGGGGGGGGGGGGGGGGGGGGGGGGGGGGGGGGGGGGGGGGGGGGGGGGGGGGGGGGGGGGGGGGGGGGGGGGGGGGGGGGGGGGGGGGGGGGGGGGGGGGGGGGGGGGGGGGGGEGGGGGGGGGGEGGGGGGGGGGGGGGGGGGGGGGFGGGGGGGGGGGFFFFGGGGGGGGGGGGGGGGGFFGGGGGGGGGGGGGGGGGGGGGGGGGGFGGGGGGGGGGGGGGGGGGGGGGGGGGGGGGGGGGGGGGGGGGGGGGGGGGGGGGGGGGGFFGGGGGGGGGGGGGGGGGGGGGGGGGGGGGGFGGGGGGGGGGGGGGGGGGGGGGGDGGGGGGGGGGGGGGGGGGGGGGGGGGG
@EGRNA5_454
TGGGGAATATTGCGCAATGGGGGAAACCCTGACGCAGCAACGCCGCGTGAGTGATGAAGGCCTTAGGGTTGTAAAGCTCTGTTATCTGGGACGATAATGACGGTACCAGAGGAGGAAGCCACGGCTAACTACGTGCCAGCAGCCGCGGTAATACGTAGGTGGCGAGCGTTGTCCGGATTTACTGGGCGTAAAGAGTGCGTAGGCGGATGTTTAAGTGAGATGTGAAATACCCGAGCTCAACTTGGGTGCTGCATTTCAAACTGGGCATCTAGAGTGCAGGAGAGGAAAGCGGAATTCCTAGTGTAGCGGTGAAATGCGTAGAGATTAGGAAGAACACCAGTGGCGAAGGCGGCTTTCTGGACTGTAACTGACGCTGAGGCACGAAAGCGTGGGTAGCAAACAGG
+
GGGGGGGGGGGGGGGGGGGGGGGGGGGGGGGGGGGGGGGGGGGGGGGGGGGGGGGGGGGGGGGGGGGGGGGGGGGGGGGGGGGGGGGGGGGGGGGGGGGGGGGGGGGGGGGGGGGGGGGGGGGGGGGGGGGGGGGGGGGGGGGGGGGGGGGGGGGGGGGGGGGGDGGGGGGGGGGGEGGGGGGGGGGGGGGGGGGGGGGGGGGGGGGGFGGGGGGGGFGGGGGGGGGGGGGGGFGGFGGGGGGGGGGGGGGGGGGGFGGFGGGGGGGGGGGGGGGGGGGGGGGGGGGGGGGGGGGGGGGGGGGGGGGGGGGGGGGGGGGGGGGGGGGGGGGGGGGGGGGGGGGGGGGGGGGGGGGGGGGGGGGGGGGGGGGGGGGGGGGGGGGGGGGGGGGGGGGGGGGGGGGG
@EGRNA5_455
TGGGGAATATTGCGCAATGGGGGAAACCCTGACGCAGCAACGCCGCGTGAGTGATGAAGGTTTTCGGATCGTAAAACTCTGTCATTAGGGACGATAATGACGGTACCTAATGAGGAAGCCACGGCTAACTACGTGCCAGCAGCCGCGGTAATACGTAGGTGGCAAGCGTTGTCCGGATTTACTGGGCGTAAAGAGTGCGTAGGCGGATGTTTAAGTGAGATGTGAAATACCCGAGCTCAACTTGGGTGCTGCATTTCAAACTGGGCATCTAGAGTGCAGGAGAGGAAAGCGGAATTCCTAGTGTAGCGGTGAAATGCGTAGAGATTAGGAAGAACACCAGTGGCGAAGGCGGCTTTCTGGACTGTAACTGACGCTGAGGCACGAAAGCGTGGGGAGCAAACAGG
+
GGGGGGGGGGGGGGGGGGGGGGGGGGGGGGGGGGGGGGGGGGGGGGGGGGGGGGGGGGGGGGGGGGGGGGGGGGGGGGGGGGGGGGGGGGGGGGGGGGGGGGGGGGGGGGGGGGGGGGGGGGGGGGGGGGGGGGGGGGGGGGGGGGGGGGGGGGGGGGGGGGGGGGGGGGGGGGGGGGGGGGGGGGGGGFGGGGGGGGGGGGGGGGGGGGGGGGGGGGGGGGGGGGGGGGGGFGGGGGGGGFGGGGGGGGGGGGGGGGGGGGGGGGGGGGGGGGGGGGGGGGGGGGGGGGGGGFGGGGGGGGGGGGGGGGGGGGGGGGGGGGGGGGGGGGGGGGGGGGGGGGGGGGGGGGGGGGGGGGGGGGGGGGGGGGGGGGGGGGGFGGGGGGGGGGGGGGGGGGGGGGGG
@EGRNA5_456
TGGGGAATATTGCGCAATGGGGGAAACCCTGACGCAGCAACGCCGCGTGGGTGATGAAGGTCTTCGGATTGTAAAGCCCTGTTTTCTGGGACGATAATGACGGTACCAGAGGAGGAAGCCACGGCTAACTACGTGCCAGCAGCCGCGGTAATACGTAGGTGGCGAGCGTTGTCCGGATTTACTGGGCGTAAAGGGTGCGTAGGCGGATGTTTAAGTGGGATGTGAAATCCCCGGGCTTAACCTGGGGGCTGCATTCCAAACTGGATATCTAGAGTGCAGGAGAGGAAAGCGGAATTCCTAGTGTAGCGGTGAAATGCGTAGAGATTAGGAAGAACACCAGTGGCGAAGGCGACTTTCTGGACTGTAACTGACACTGAGATACGAAAGCGTGGGTAGCAAACAGG
+
GGGGGGGGGGGGGGGGGGGGGGGGGGGGGGGGGGGGGGGGGGGGGGGGGGGGGGGGGGGGGGGGGGGGGGGGGGGGGGGGGGGGGGGGGGGGGGGGGGGGGGGGGGGGGGGGGGGGGFGGGGGGGGGGGGGGGGGGGGGGGGGGGGGGGGGGGGGGFGGGGGGGGGGGGGBEGGGGFGGGGGGGGGGGGGGGGGGGDGGGGGGFGGGGGGGGGGGGFGGGGGGGGGGGGGGGGGGGGGGGGGGGGGGGGGGFGGFFGGGGGGGGGGGGGGGGGGGGGGGGGGGGGGGGGGGGGGGGGGGGGGGGGGGGGGGGGGGGGGGGGGGGGGGGGGGGGGGGGGGGGGGGGGGGGGGGGGGGGGGGGGGGGGGGGGGGGGGGGGGGGGGGGGGGGGGGGGGGGGGGGGGG
@EGRNA5_457
TGGGGAATATTGCACAATGGGCGAAAGCCTGATGCAGCAACGCCGCGTGAACGATGAAGGTCTTCGGATCGTAAAGTTCTGTCGCAGGGGAAGATAATGACGGTACCCTGTGAGGAAGCACCGGCTAACTACGTGCCAGCAGCCGCGGTAATACGTAGGGTGCTAGCGTTATCCGGATTTACTGGGCGTAAAGGGTGCGTAGGTGGTCTTTCAAGTCGGTGGTTAAAGGCTACGGCTCAACCGTATTAAGCCGCCGAAACTGGAAGACTTGAGTGCAGGAGAGGAAAGTGGAATTCTCAGTGTAGCGGTGAAATGCGTAGATATTGAGAAGAACACCAGTAGCGAAGGCGGCTTTCTGGACTGTAACTGACACTGAGGCACGAAAGCGTGGGTAGCAAACAGG
+
GGGGGGGGFGGGGGGGGGGGGGGGGCGGGGGGGGGGGGFFGGGGGGGGGGGGGGGGGGGGGGGGGGGGGGGGGGGGGGGGFGGGGGGGGGGGGGGFGGGGGGGGGGGGGGGGGGGGGGGGGGGGGGGGGGGGGGGGGGGGGGG#GGDGGGGGGGGGGGGGGGGGCGGGGGGGGGGGGGGG>FFGGGGGGGGGGGD;CFGFGFFFGGGGGGGGGGGGGGGGGGGFGGFDGGGGGFFFFDFGGGGGCFFCGGGG?>EGGGGGGGGEGGGGGGGGGGGGGFGGFGFGFGGGGGGGGFFGGGGGGGGF@DGFFGGGGGGGGGEFGDFECFCGGGGGGGGGEGFGFGFGGGGGGGGGGGGGGGGGGGGGGGGGGGGGGFGGFECGGGGGGGFGGGFGGGGGGGGGGGG
@EGRNA5_458
TGGGGAATATTGCGCAATGGGGGAAACCCTGACGCAGCAACGCCGCGTGAGTGATGAAGGCCTTAGGGTTGTAAAGCTCTGTTATCTGGGACGATAATGACGGTACCAGAGGAGGAAGCCACGGCTAACTACGTGCCAGCAGCCGCGGTAATACGTAGGTGGCGAGCGTTGTCCGGATTTACTGGGCGTAAAGAGTGCGTAGGCGGATGTTTAAGTGAGATGTGAAATACCCGAGCTCAACTTGGGTGCTGCATTTCAAACTGGGCATCTAGAGTGCAGGAGAGGAAAGCGGAATTCCTAGTGTAGCGGTGAAATGCGTAGAGATTAGGAAGAACACCAGTGGCGAAGGCGGCTTTCTGGACTGTAACTGACGCTGAGGCACGAAAGCGTGGGGAGCAAACAGG
+
GGGGGGGGGGGGGGGGGGGGGGGGGGGGGGGGGGGGGGGGGGGGGGDGGGGGGGGGGGGGGGGGGGGGGGGGGGGGGGGGGGGGGGGGGGGGGGGGGGGGGGGGGGGGGGGGGGGGGGGGGGGGGEGGGGGGGGGGGGGGGGGGGGGGGGGBFFGFFGGGGGGGGGGGGGGGGGGGGGGGGGGGGGGGGGGFFFFFFGGGGGFFGGGGFGGGGFGFFGGGGGGFGGGGGGDGGFGGGGFGGGGGGGGGGFGGGGGGGGGGGGGGGGGGGGGGGGGGGGGGGGGGGGGGGGGGGGGGGGGGGGGGGGGGGGGGGGGGGGGGGFGGGGGGGGGGGGGGGGGGGGGGGGGGGGGGGGGGGGGGGGGGGGGGGGGGGGGGGGGGGGGGGGGGGGGGGGGGGGGGGGGG
@EGRNA5_459
TGGGGAATATTGGACAATGGACCAAAAGTCTGATCCAGCAATTCTGTGTGCACGATGAAGGTTTTCGGATCGTAAAGTGCTTTCAGTTGGGAAGAAGAAAGTGACGGTACCAACAGAAGAAGCGACGGCTAAATACGTGCCAGCAGCCGCGGTAATACGTATGTCGCAAGCGTTATCCGGATTTATTGGGCGTAAAGCGCGTCTAGGCGGGTTCATAAGTCTGATGTTAAAATGCGGGGCTCAACTCCGTATTGCGTTGGAAACTGTGAACCTAGAGTATCAGAGAGGTGGGCGGAACTACAAGTGTAGAGGTGAAATTCGTAGATATTTGTAGGAATGCCGATGGAGAAGTCAGCTCACTGGATGAATACTGACGCTAAAGCGCGAAAGCGTGGGTAGCAAACAGG
+
GGGGGGGGGGGGGGGGGGGGGGGGGGGGGGGGGGGGGGGGGGGGGGGGGGGGGGGGGGGGGGGGGGGGGGGGGGGGGGGGGGGGGGEFGGGGGGGGGGGGGGGGGGGGGGGGGGGGGGGGGGGGGGGGGGGGGGGGGGGGGGGGGGGGGGGGGGGGGGGGGGGFGGGGGGGGGGGGGGGGGFGFGGGGGGGGGGGGGGGGGFGGGGGGGGGFGGGFGGGGGGGFGGGGGGGGGGGGGGGGGGGGGGGGGFGGGGGGGGGGGGGGGGGGGGGGGGGGGGGGGGGGGGGGGGGGGGGGGGGGGGGGGGGGGGGGGGGGGGGGGGGGGGGGGGGGGGGGGGGGGGGGGGGGGGGGGGGGGGGGGGGGGGGGGGGGGGGGGGGGGGGGGGGGGGGGGGGGGGGGGGGGGGG
@EGRNA5_460
TGGGGAATATTGCGCAATGGGGGAAACCCTGACGCAGCAACGCCGCGTGGGTGATGAAGGTCTTCGGATTGTAAAGCCCTGTTTTCTGGGACGATAATGACGGTACCAGAGGAGGAAGCCACGGCTAACTACGTGCCAGCAGCCGCGGTAATACGTAGGTGGCAAGCGTTGTCCGGATTTACTGGGTGTAAAGGGTGCGTAGGCGGCCTTGCAAGTCAGATGTGAAAGATCACGGCTTAACTGTGGTAAGCATTTGAAACTGTAAGGCTTGAGTGCAGGAGAGGAGAGTGGAATTCCTAGTGTAGCGGTGAAATGCGCAGATATTAGGAAGAATATCAGTGGCGAAGGCGGCTCTCTGGACTGCAACTGACGCTGAGGCACGAAAGCGTGGGGAGCAAACAGG
+
GGGGGGGGGGGGGGGGGGGGGGGGGGGGGGGGGGGGGGGGGGGGGGGGGGGGGGGGGGGGGGGGGGGGGGGGGGGGGGGGGGGGGGGGGGGGGGGGGGGGGGGGGGGGGGGGGGGGGGGGGGGGGGGGGGGGGGGGGGGGGGGGGGGGGGGGGGFFGGGGGGGGGGGGGGGGGGGGGGGGGGGGGGGGGGGGGGGGGGGGGGGGGGGGGGGGGGGGGGGGGGGGGGGGGGGGGGGGGGGGFGGGGGGGGGGGGGGGGGGGGGGGGGGGGGGGGGGGGGGGGGGGGGGGGGGGGGFGGGGGGGGGGGGGGGGGGGGGGGGGGGGGGGGGGGGGGGGGGGGGGGGGGGGGGGGGGGGGGGGGGGGGGGGGGGGGGGGGGGGGGGGGGGGGGGGGGGGGGGGGGGG
@EGRNA5_461
TGGGGAATATTGCACAATGGAGGAAACTCTGATGCAGCGACGCCGCGTGAACGATGAAGGCTTTCGGGTCGTAAAGTTCTGTCCTAAGGGACGATAATGACGGTACCTTAGGAGGAAGCCCCGGCTAACTACGTGCCAGCAGCCGCGGTAATACGTAGGTGGCAAGCGTTGTCCGGAATTATTGGGCGTAAAGGGTGCGTAGGCGGACTTTTAAGTGAGATGTGAAATTCCAGGGCTCAACTCTGGCGCTGCATTTCAAACTGGAAGTCTAGAGTGCAGGAGAGGAAAGCGGAATTCCTAGTGTAGCGGTGAAATGCGTAGAGATTAGGAAGAACACCAGTAGCGAAGGCGGCTTTCTGGACTGTAACTGACACTGAGGCACGAAAGCGTGGGTAGCAAACAGG
+
GGGFEFFFFGGGGGGGFGGGGGGDFFFGGGGGGGGGGGEGGGGGGGGGGGGGG@DGGGGDFFGGGGEGGGGGDADGGGGGEGGGGGGGGGGGGGGGEFGGGGGGGGGGCFGGGFGEGGDCFFEFEEGFGGEGFFGFG;CF@CGGG@FGCCEGGGG?FG><CFFGGGFGGGE>FGGE?CGFGGGEFCCEGGFFFG=CEGGGGGGGFGGGCF@CFFGGGGGFFCGGFFFFFFCGDFFFFCCGFFCCFFCFFGGGGGGGGEFAFFGFF9E=9=FGGDGGGGFGGGGGGGGGGGCGGEBADGGFE<GGFEGGFAE@F?+GGEFGFGFGGGGFCGGFGFFGGFDCCCGCFECCGEGGFCF9GGFGDFEFEFFFGGGGFFFED@EFGFFGGGECFEGFGGGGGGGFGGCF
@EGRNA5_462
TGGGGAATATTGCGCAATGGGGGAAACCCTGACGCAGCAACGCCGCGTGAGTGATGAAGGTTTTCGGATCGTAAAACTCTGTCATTAGGGACGATAATGACGGTACCTAATGAGGAAGCCACGGCTAACTACGTGCCAGCAGCCGCGGTAATACGTAGGTGGCAAGCGTTGTCCGGATTTACTGGGCGTAAAGAGTATGTAGGTGGGCATTTAAGTCAGATGTGAAATTCCCGGGCTTAACCTGGGAGCTGCATTTGATACTGGGTGTCTAGAGTGCAGGAGAGGAAAGTGGAATTCCTAGTGTAGCGGTGAAATGCGTAGAGATTAGGAAGAACACCAGTGGCGAAGGCGACTTTCTGGACTGTAACTGACACTGAGATACGAAAGCGTGGGTAGCAAACAGG
+
GGGGGGGGGGGGGGGGGGGGGGGGGGGGGGGGGGGGGGGGGGGGGGGGGGGFGGGGGGGGGGGGGGGGGGGGGGGGGGGGGGGGGGGGGGGGGGGGGGGGGGGGGGGGGGGGGGGGGGGGGGGGGGGGGGGGGGGGGGGGGGGGGGGGGGGGGGGGGGGGGGGGGGGGGGGGGGGGGGGGGGGGGGGGGGGGGGGGGGGGGGGGGGGGGGGGGGGGGGGGGGGGGGGGGGGGFFGGGGGGGGGGGGGGGGGGGGGGGGGGGGGGGGGFGGGGGGGGGGGGGGGGGGGGGGGGGGGGGGGGGGGGGGGGGGGGGGGGGGGGGGGGGGGGGGGGGGGGGGGGGGGGGGGGGGGGGGGGGGGGGGGGGGGGGGGGGGGGGGGGGGGGGGGGGGGGGGGGGGGGGGGG
@EGRNA5_463
TGGGGAATATTGCGCAATGGGGGAAACCCTGACGCAGCAACGCCGCGTGAGTGATGAAGGTTTTCGGATCGTAAAACTCTGTCATTAGGGACGATAATGACGGTACCTAATGAGGAAGCCACGGCTAACTACGTGCCAGCAGCCGCGGTAATACGTAGGTGGCAAGCGTTGTCCGGATTTACTGGGCGTAAAGAGTATGTAGGTGGGCATTTAAGTCAGATGTGAAATTCCCGGGCTTAACCTGGGAGCTGCATTTGATACTGGGTGTCTAGAGTGCAGGAGAGGAAAGTGGAATTCCTAGTGTAGCGGTGAAATGCGTAGAGATTAGGAAGAACACCAGTGGCGAAGGCGACTTTCTGGACTGTAACTGACACTGAGATACGAAAGCGTGGGTAGCAAACAGG
+
GGGGGGGGGGGGGGGGGGGGGGGGGGGGGGGGGGGGGGGGGGGGGGGGGGGGGGGGGGGGGGGGGGGGGGGGGGGGGGGGGGGGGGGGGGGGGGGGGGGGGGGGGGGGGGGGGGGGGGGGGGGGGGGGGGGGGGGGGGGGGGGGGGGGGGFGGGGGGGGGGGGGGGGGFGGGGGGGFFGGGGGGGGGGFGGGGGGGGGGGGGGGGGGGGGGGGGGGGGGGGGGGGGGGGGGGGGGGGGGGGGGGGGGGGGGGGGGGGGGGGGGGGGGGGGGGGGGGGGGGGGGGGGGGGGGGGGGGGGGGGGGGGGGGGGGGGGGGGGGGGGGGGGGGGGGGGGGGGGGGGGGGGGGGGGGGGGGGGGGGGGGGGGGGGGGGGGGGGGGGGGGGGGGGGGGGGGGGGGGGGGGG
@EGRNA5_464
TGGGGAATATTGCGCAATGGGGGAAACCCTGACGCAGCAACGTCGCGTGAGTGATGAAGGTTTTCGGATCGTAAAACTCTGTTATTTGGGACGATAATGACGGTACCAAATGAGGAAGCCACGGCTAACTACGTGCCAGCAGCCGCGGTAATACGTAGGTGGCGAACGTTGTCCGGATTTACTGGGCGTAAAGGGTGCGTAGGTGGACGCTTAAGTCAGATGTGAAATACCCGAGCTTAACTTGGGAGTTGCATTTGAAACTGGGCGTCTAGAGTACAGGAGAGGAAAGCGGAATTCCTAGTGTAGCGGTGAAATGCGTAGAGATTAGGAAGAACACCAGTAGCGAAGGCGGCTTTCTGGACTGTAACTGACACTGAGGCACGAAAGCGTGGGGAGCAAACAGG
+
GGGGGGGGGGGGGGGGGGGGGGGGGGGGGGGGGGGGGGGGGGGGGGGGGGGGGGGGGGGGGGGGGGGGGGGGGGGGGGGGGGGGGGGGGGGGGGGGGGGGGGGGGGGGGGGGGGGGGGGGGGGGGGGGGGGGGGGGGGGGGGGGGGGGGGFGGGGGGGGGGGGGGGGGGGFFFGGGGGGGGGGGGGGGGGGGGGGGGGGGGGGGGGGGGGGGGGGGFFGFGGGGGGGGGGGGGGGGGGGGGGGGGGGGGGGFGGGGGGGGGGGGGGGGGGGGGGGGGGGGGGGGGGGGGGGGGGGFGGGGGGGGGGGGGGGGGGGGGGGGGGGGGGGGGGGGGGGGGGGGGGGGGGGGGGGGGGGGGGGGGGGGGGGGGGGGGGGGGGGGGGGGGGGGGGGGGGGGGGGGGGGG
@EGRNA5_465
TGGGGAATATTGCGCAATGGGGGAAACCCTGACGCAGCAACGTCGCGTGAGTGATGAAGGTTTTCGGATCGTAAAACTCTGTTATTTGGGACGATAATGACGGTACCAAATGAGGAAGCCACGGCTAACTACGTGCCAGCAGCCGCGGTAATACGTAGGTGGCAAACGTTGTCCGGATTTACTGGGCGTAAAGGGTGCGTAGGTGGATGCTTAAGTCAGATGTGAAATACCCGAGCTTAACTTGGGAGTTGCATTTGAAACTGGGCGTCTAGAGTACAGGAGAGGAAAGCGGAATTCCTAGTGTAGCGGTGAAATGCGTAGAGATTAGGAAGAACACCAGTAGCGAAGGCGGCTTTCTGGACTGTAACTGACACTGAGATACGAAAGCGTGGGTAGCAAACAGG
+
GGGGGGGGGGGGGGGGGGGGGGGGGGGGGGGGGGGGGGGGGGGGGGGGGGGGGGGGGGGGFGGGGGGGGGGGGGGGGGGGGGGGGGGGGGGGGGGGGGGGGGGGGGGGGGGGGGGGGGGGGGGGGGGGGGGGGGGGGGGGGGGGGGGGGGGGGGGGGGGGGGGGGGGGFGGGFGGGGGGGGGGGGGGGGGGGGGGGGGGGGGGGGGGGGGGGGGGGGGGGGGGGGGGGGGGGGGGGGGGGGGGGGGGGFGGGGGGGGGGGGGGGGGGGGGGGGGGGGGGGGGGGGGGGGGGGGGGGGGGGGGGGGGGGGGGGGGGGGGGGGGGGFGGGGGGGGGGGGGGGGGGGGGGGGGGGGGGGGGGGGGGGGGGGGGGGGGGGGGGGGGGGGGGGGGGGGGGGGGGGGGGG
@EGRNA5_466
TGGGGAATATTGCGCAATGGGGGAAACCCTGACGCAGCAACGCCGCGTGGGTGATGAAGGTTTTCGGATCGTAAAACCCTGTTTTCTGGGACGATAATGACGGTACCAGATGAGGAAGCCACGGCTAACTACGTGCCAGCAGCCGCGGTAATACGTAGGTGGCAAGCGTTGTCCGGAATTACTGGGTGTAAAGGGTGCGTAGGCGGCCTTGCAAGTCAGATGTGAAAGATCACGGCTTAACTGTGGTAAGCATTTGAAACTGTAAGGCTTGAGTGCAGGAGAGGAAAGCGGAATTCCTAGTGTAGCGGTGAAATGCGTAGAGATTAGGAAGAACACCAGTGGCGAAGGCGACTTTCTGGACTGTAACTGACACTGAGATACGAAAGCGTGGGTAGCAAACAGG
+
GGGGGDGGGGGGGGGGGGGGGGGGGGGGGGGGGGGGGGGGGGGGGGGGGGGGGGGGGGGGGGGGGGGGGGGGGGGGGGGGGGGGGGGGGGGGGGGGGGGGGGGGGGGGGGGGGGGGGGGGGGGGGGGGGGGGGGGGGGGGGGGGGGGGGGGGGGGGGGDFGGGGGGGGGGGGGGGGGGGGGGGGGGGGGGGGGGGGGGFFFGGDGGGEGGGGGGGGGGGGGGGGGGGGGGGGGGGGGGGGGFGGFGGGGGGGGGGGGGGGFFGGGGGGGGGGGGGGGGGGGGGGGGGGFGGGGGGGGGGGGGGGGGGGGGGGGGGGGGGGGGGGGGGGGGGGGGGGGGGGGGGGGGGGGGGGGGGGGGGGGGGGGGGGGGGGGGGGGGGGGGGEGGGGGGGGGGGGGGGGGGG
@EGRNA5_467
TGGGGAATATTGCACAATGGAGGAAACTCTGATGCAGCGACGCCGCGTGAGCGATGAAGGTCTTCGGATCGTAAAGCTCTGTCCTAAGGGAAGATAGTGACGGTACCTTAGGAGGAAGCCCCGGCTAACTACGTGCCAGCAGCCGCGGTAACACGTAGGGGGCGAGCGTTGTCCGGAATTACTGGGTGTAAAGGGTGCGTAGGCGGCCTTGCAAGTCAGATGTGAAAGATCACGGCTTAACTGTGGTAAGCATTTGAAACTGTAAGGCTTGAGTGCAGGAGAGGAGAGTGGAATTCCTAGTGTAGCGGTGAAATGCGTAGATATTAGGAAGAATATCAGTGGCGAAGGCGGCTCTCTGGACTGCAACTGACGCTGAGGCACGAAAGCGTGGGGAGCAAACAGG
+
GGGGGGGGGGGGGGGGGGGGGGGGGGGGGGGGGGGGGGGGGGGGGGGGGGGGGGGGGGGGGGGGGGGGGGGGGEGGGGGGGGGGGGGGGGGGGGGGGGGGGGGGGGGGGGGGGGGGGGGGGGGGGGGGGGGGGGGGGGGGFGGGGGGGGGGGGFGGGGGGGGGGEEGGGGGGGGGGEEGGGGGGGGGGGGGGGGGGFFFGGGGGGGDGGGGGGFGGGGGGGGGGDGGGGGGGGGGGGGGGGGGGGGGGGGGFFGGGGGGGGGGGGGGGGGGGGGGGGGGGGGGGGGGGGGGGGGGGGGGGGGGGGGGGGGGGGGGGGGGGGFGFGGGGGGGGGGGGGGGGGGFGGGGGGGGGGGGGGGGGGGGGGGGGGGGGGGGGGGGGGGGGGGGGGGGGGGGGGGGGGGG
@EGRNA5_468
TGGGGAATATTGCGCAATGGGGGAAACCCTGACGCAGCAACGCCGCGTGGGTGATGAAGGTTTTCGGATCGTAAAACCCTGTTTTCTGGGACGATAATGACGGTACCAGATGAGGAAGCCACGGCTAACTACGTGCCAGCAGCCGCGGTAATACGTAGGTGGCAAGCGTTGTCCGGATTTACTGGGCGTAAAGGGTGCGTAGGCGGATGCTTAAGTGAGATGTGAAATACCTAAGCTTAACTTAGGGGCTGCATTTCAAACTGGGCATCTAGAGTACAGGAGAGGGAAACGGAATTCCTAGTGTAGCGGTGAAATGCGTAGAGATTAGGAAGAACACCAGTGGCGAAGGCGGTTTCCTGGACTGTAACTGACGCTGAGGCACGAAAGCGTGGGGAGCAAACAGG
+
CEGGGG@FECFFGFFEEGGGGGGDG<FEFF@DFGGGGGGGGGGGGGGGGGGGGGGGFGGGCGGGGGGGGGGGCDGGGGGGGFGCGFGGFGGGGGGGGGGGGCFFGG:;FFGGGGGGGGFGGGGGGE@GFGGGGGGGFGFFGGGGGGGG8EGG?FGECGGCCFGGGGCEEEEEG?E#GG#FGGGGGGGD?FFFGECFFDFGGDGCFGGGFCCFFAFGCFFFFF=?CDGGGCFCFFFFFFDF@CFGGEGGEECGGFA@GGGED9DF>@9GGGGGFFDGGGGGFD8GGGGFFGGGFGGGGFGGGGGGEGFBCBA,GGGEGGGGFCGEEGGGFDGGGGGGGGGGF:DEF=FC7GFFFECFFGDGGFFGFAFCC:GCGFGFGFC@FCCGGEGGGGGFCF9GFGGGGGFG
@EGRNA5_469
TGGGGAATATTGCACAATGGGCGCAAGCCTGATGCAGCCATGCCGCGTGTATGAAGAAGGCCTTCGGGTTGTAAAGTACTTTCAGCGGGGAGGAAGGCGTTGAGGTTAATAACCTCAGCGATTGACGTTACCCGCAGAAGAAGCACCGGCTAACTCCGTGCCAGCAGCCGCGGTAATACGGAGGGTGCAAGCGTTAATCGGAATTACTGGGCGTAAAGCGCACGCAGGCGGTCTGTCAAGTCGGATGTGAAATCCCCGGGCTCAACCTGGGAACTGCATTCGAAACTGGCAGGCTAGAGTACTGTAGAGGGGGGTAGAATTTCAGGTGTAGCGGTGAAATGCGTAGAGATCTGGAGGAATACCGGTGGCGAAGGCGGCCCCCTGGACAAAGACTGACGCTCAGGTGCGAAAGCGTGGGGAGCAAACAGG
+
GGGGGGGGGGGGGGGGGGGGGGGGGGGGGGGGGGGGGGGGGGGGGGGGGGGGGGGGGGGGGGGGGGGGGGGGGGGGGDFFGGGGGGGGGGGGGGGGGGGGGGGGGGGGGGGGGGGGGGGGGGGGGGGGGGGGGGGGGGGGGGGGGGGGGGGGGGGGGGGGGGGGGGGGGGGGGGGGGGGGGDEGGGGGGGFGGGGGFFGGGGGGGGGGGGGGGGGGGGGGGGFGGGGGGGGGGFGGFFFGFFFFFFGGGGGGGGGGGGGGGGFGGGGGGGGFGGGGGGGGGGGGGGGGGGGGGGGGGGGFGGGGGGGGGGGGGGGGGGGGGGGGGGGGDGGGGGGGGGGGGGGGGGGGGGGGGGGGGGGGGGGGGGGGGGGGGGGGGGGGGGGGGGGGGGGGGGGGGGGGGGGGGGGGGGGGGGGGGGGGGGGGGGGGG
@EGRNA5_470
TGGGGAATATTGCGCAATGGGGGAAACCCTGACGCAGCAACGCCGCGTGGGTGATGAAGGTTTTCGGATCGTAAAACCCTGTTTTCTGGGACGATAATGACGGTACCAGATGAGGAAGCCACGGCTAACTACGTGCCAGCAGCCGCGGTAATACGTAGGTGGCAAGCGTTGTCCGGATTTACTGGGCGTAAAGGGTGCGTAGGCGGATGCTTAAGTGAGATGTGAAATACCTAGGCTTAACTTAGGGGCTGCATTTCAAACTGGGCATCTAGAGTACAGGAGAGGGAAACGGAATTCCTAGTGTAGCGGTGAAATGCGTAGAGATTAGGAAGAACACCAGTGGCGAAGGCGGTTTCCTGGACTGTAACTGACGCTGAGGCACGAAAGCGTGGGTAGCAAACAGG
+
GGGGGGGGGGGGGGGGGGGGGGGGGGGGGGFGGGGGGGGGGGGGGGGGGGGGGGGGGGGGGGGFFGC@?>=EEGG9DGGF=FGGFFFGGC><>:=BBFC=<F:>@FG<FFCFCFFGGFGC>FGEEGGGGG9D*<<FFFGGGFGGGGGGFGGE?FB??FFFFFFFFFCFGGFECFFFGGGGFDFFGGEFFGGFGGFGCFFFEGFFGGGGFGGFFFGFFFFFFGGGGGGGGGGGGGGFGGGGFFFGGGGGGGGGGGGGGGGGGGGGGGGGGGGGGGGGGGGGGGGGGGGGGGGGGGGGGGGGGGGGGGGGGGGGGGGGGGGGGGGGGGGGGGGGGGGGGGGGGGGGGGGGGGGGGGGGGGGGGGGGGGGGGGGGGGGGGGGGGGGGGGGGGGGGGGGGGGGGGGGG
@EGRNA5_471
TGGGGAATATTGCGCAATGGGGGAAACCCTGACGCAGCAACGCCGCGTGGGTGATGAAGGTCTTCGGATTGTAAAGCCCTGTTTTCTGGGACGATAATGACGGTACCAGAGGAGGAAGCCACGGCTAACTACGTGCCAGCAGCCGCGGTAATACGTAGGTGGCGAGCGTTGTCCGGATTTACTGGGCGTAAAGGGTGCGTAGGCGGATGTTTAAGTGGGATGTGAAATCCCCGGGCTTAACCTGGGGGCTGCATTCCAAACTGGATATCTAGAGTGCAGGGGAGGAAAGCGGAATTCCTAGTGTAGGGGTGAAATGCGTAGAGATTAGGAAGAACACCAGTGGCGAAGGCGGGTTTCTGGACTGTAAATGACGCTGAGGCACGAAAGCGTGGGTAGCAAACAGG
+
GGGGGGGGGGGGGGGGGGGGGGGGGGGGGGFGGGGGGF@FGGGGEGG=:EGEGGGGGGGGGGGFGFGGGGGGGGGGGGGGGGGGGGGGGGGGGGGGGGGGGDGEFGGGGGGGGGGGGGGGGGGDGGGGGGGGGFCGGGGGGGGFGGGGEEGGGGGCFGGGGD#CGEGG#GGGGGGGG#GFFGGGFDF5:CFGG?EFEGGGGGGGEGGGGGGGGADDFGGGGGGCFGGGGGGGFFEBEFFFFF4CFFD@BF3:FFD?GFFEFF9@<FFF3,9D=@@@3,3@,FGGGGEE@FGFEA,=<C4,9,9++8,AF9F9CF7CDC??<,?C,EA?F<FA:F<F=C66,FB,B,F7F:@E,FFFEDFE9CCF@9C6,,B+C6,<,@B,;,@8CF::@,FGFEEC@CFE,<9E
@EGRNA5_472
TGGGGAATATTGCGCAATGGGGGAAACCCTGACGCAGCAACGCCGCGTGGGTGATGAAGGTTTTCGGATCGTAAAACCCTGTTTTCTGGGACGATAATGACGGTACCAGATGAGGAAGCCACGGCTAACTACGTGCCAGCAGCCGCGGTAATACGTAGGTGGCAAGCGTTGTCCGGATTTACTGGGCGTAAAGGGTGCGTAGGCGGATGCTTAAGTGAGATGTGAAATACCTAGGCTTAACTTAGGGGCTGCATTTCAAACTGGGCATCTAGAGTACAGGAGAGGGAAACGGAATTCCTAGTGTAGCGGTGAAATGCGTAGAGATTAGGAAGAACACCAGTGGCGAAGGCGGTTTCCTGGACTGTAACTGACGCTGAGGCACGAAAGCGTGGGTAGCAAACAGG
+
GGGGGGGGGGGGGGGGGGGGGGGGGGGGGGGGGGGGGGGGGGGGGGGEGGGGGGGGGGGGGGGGGGGGGGGGGGGGGGGGGGGGGGGGGGGFGGEGGGGGGGGGGGGGGGGFGGGGGGGGGGGGGGGGGGGGGGGGGGGGGGGGGGGGGGGGFFFGGGGGGGGGCFGGGGGGGGGGGGGGGGFFGGGGGGGGGGGGFFGGGGGGGGGGGGGGGGGGGGGGGGGGGGGGGGGGGGGGGGFGGFGGGGGGGGGGGFGGGGGGGGGGGFGGGGGGFCEGDFGGGGGGGGGFEGGGGGGGGGGGGGGGGGGGGGGGGGGGGGGGGGFFGGGGGGGGGGGGGGGGGGGGGGGGDGGF@FGGGGGGGGGGGGGGGGGGGGGGGGGGGGGGGGGGGGGGGDGGGGGGGGGG
@EGRNA5_473
TGGGGAATATTGCGCAATGGGGGAAACCCTGACGCAGCAACGCCGCGTGAGTGATGAAGGCCTTAGGGTTGTAAAGCTCTGTTATCTGGGACGATAATGACGGTACCAGAGGAGGAAGCCACGGCTAACTACGTGCCAGCAGCCGCGGTAATACGTAGGTGGCGAGCGTTGTCCGGATTTACTGGGCGTAAAGAGTGCGTAGGCGGATGTTTAAGTGAGATGTGAAATACCCGAGCTCAACTTGGGTGCTGCATTTCAAACTGGGCATCTAGAGTGCAGGAGAGGAAAGCGGAATTCCTAGTGTAGCGGTGAAATGCGTAGAGATTAGGAAGAACACCAGTGGCGAAGGCGGCTTTCTGGACTGTAACTGACGCTGAGGCACGAAAGCGTGGGGAGCAAACAGG
+
GGGGGGGGGGGGGGGGGGGGGGGGGGGGGGGGGGGGGGGGGGGGGGGGGGGGGGGGGGGGGGGGGGGGGGGGGGGGGGGGGGGGGGGGGGGGGGGGGGGGGGGGGGGGGGGGGGGGGGGGGGGGGGGGGGGGGGFGGGGGGGGGGGGGGGGGGGGGGGGGGGGGGGGGGGGGGGGGGGFGGGGGGGGGGGGGGGGGGGGGGGGGGGGGGGGFGGGGGFFGGGGGGGGGGGGGGGGGGGGGGGGGGGGGGGGGGGGFGFGGGGGGGGGGGGGGGGGGGGGF8GGGGGGGGGGGGGGGGGGFGFGGGGGGGGGGGGGGGGGGGGGGGGGGGGGGGGGGGGGGGGGGGGGGGGGGGGGGGGGGGGGGGGGGGGGGGGGGGGGGGGGGGGGGGGGGGGGGGGGGGGGG
@EGRNA5_474
TGGGGAATATTGCGCAATGGGGGAAACCCTGACGCAGCAACGCCGCGTGGGTGATGAAGGTTTTCGGATCGTAAAACCCTGTTTTCTGGGACGATAATGACGGTACCAGATGAGGAAGCCACGGCTAACTACGTGCCAGCAGCCGCGGTAATACGTAGGTGGCAAGCGTTGTCCGGATTTACTGGGCGTAAAGGGTGCGTAGGCGGATGCTTAAGTGAGATGTGAAATACCTAGGCTTAACTTAGGGGCTGCATTTCAAACTGGGCATCTAGAGTACAGGAGAGGGAAACGGAATTCCTAGTGTAGCGGTGAAATGCGTAGAGATTAGGAAGAACACCAGTGGCGAAGGCGGTTTCCTGGACTGTAACTGACGCTGAGGCACGAAAGCGTGGGTAGCAAACAGG
+
GGGGGGGGGGGGGGGGGGGGGGGGGGGGGGGGGGGGGGGGGGGGGGGGGGGGGGGGGGGGFGGGGGGGGGGGGGGGGGGGGGGGGGGGGGGGGGGGGGGGGGGGGGGGGGGGGGGGGGGGGGGGGGGGGGGGGGGGGGGGGGGGGGGGGGGGGGGGGGGGGGGGGGGGGGGGGGGGGGEGGGGGGGGGGGGGGGGGGGGGFGGGGGGGGGGGGGGGGGGGGGGGGGGGGGGGGGGGGGGGGGGGGGGGGGGGGFGGGGGGGGGFFFFGGGGGGGGGGGGGGGGGGGGGGGGGGGGGGGGGGGGGGGGGGGGGGGGGGGGGGGGGGGGGGGGGGGGGGGGGGGGGGGGGGGGGGGGGGGGGGGGGGGGGGGGGGGGGGGGGGGGGGGGGGGGGGGGGGGGGGGGG
@EGRNA5_475
TGGGGAATATTGCGCAATGGGGGAAACCCTGACGCAGCAACGCCGCGTGAGTGATGACGGTCTTCGGATTGTAAAGCTCTGTTTTCAGGGACGATAATGACGGTACCTGAGGAGGAAGCCACGGCTAACTACGTGCCAGAAGCCGCGGTAATACGTAGGTGGCGAGCGTTGTCCGGATTTATTGGGCGTAAAGCATGCGTAGGCGGATACTTAAGTGGGATGTGAAATCCCGGGGCTCAACCCCGGTGCTGCATTCCAAACTGGGTATCTAGAGTACAGGAGAGGAAAGCGGAATTCCTAGTGTAGCGGTGAAATGCGTAGAGATTAGGAAGAACACCAGTGGCGAAGGCGGCTTTCTGGACTGTAACTGACGCTGAGGCACGAAAGCGTGGGTAGCAAACAGG
+
GGGGGGGGGGGGGGGGGGGGGGGGGGGGGGGGGGGGGGGGGGGGGGGGGGGGGGGGGGGGGGGGGGGGGGGGGGGGGGGGGGGGGGGGGGGGGGGGGGGGGGGGGGGGGGGGGGGGGGGGGGGGGGGGGGGGGGGGGGGGGGGGGGGGGGGGGGGGGGGGGGGGGGGGGGGGGGGGGGGGGGGGGGGGGGGGGGGGGGGGGGGGGGGGGGGGGGGGGGGGGGGGGGGGGGGGGGGGGGGGGGGGGGGGGGGGGGGGGGGGGGGGGGGFGGGGGGGGGGGGGGGGGGGGGGGGGGGGGGGGGGGGGGGGGGGGGGGGGGGGGGGGGGGGGGGGGGGGGGGGGGGGGGGGGGGGGGGGGGGGGGGGGGGGGGGGGGGGGGGGGGGGGGGGGGGGGGGGGGGGGGGG
@EGRNA5_476
TGGGGAATATTGCGCAATGGGGGAAACCCTGACGCAGCAACGTCGCGTGAGTGATGAAGGTTTTCGGATCGTAAAACTCTGTTATTTGGGACGATGATGACGGTACCAAATGAGGAAGCCACGGCTAACTACGTGCCAGCAGCCGCGGTAATACGTAGGTGGCAAACGTTGTCCGGATTTACTGGGCGTAAAGGGTGCGTAGGTGGACGCTTAAGTCAGATGTGAAATACCCGAGCTTAACTTGGGAGTTGCATTTGAAACTGGACGTCTAGAGTACAGGAGAGGAAAGCGGAATTCCTAGTGTAGCGGTGAAATGCGTAGAGATTAGGAAGAACACCAGTAGCGAAGGCGGCTTTCTTGACTGTAACTGACACTGAGGCACGAAAGCGTGGGGAGCAAACAGG
+
GGGGGGGGGGGDGGGGGGGGGGGGGGGFEGGGGGGGGGGGFGDFGGGFCGCFGFGGGGGGFGGGGGGGGGGGGGGGGGGGGGGGGGGGGGGGGGGGGGGGGGGGGGGGGFGGGFGGGGGGGGGGGGEFGGGGGGGGG;FGCGGGGGGEGGGGGGGGG#GFGGGGGGGGGGGGGGGG#GGGGGGGCGGDGGGGGGGGBDEBECEC#GGFGFGDGGGGFGGGGGGGF:DGFFFGFFGFGGFGFFFFFFFGFGEDDFFGFFGGFFFEFGFGDFCGFDFCGGGGFGFFE8CC8E,ECFGGGGCFGFECGGGF<FA9FC@GEFBAA,AFECGEGGFAFAA?GGFF:F@B<BCGCEGGGGGFFF,GGGGFFFEC9GGFEC@<C@F<GGGFC:FCCECCGGFAGCEFFCFA
@EGRNA5_477
TGGGGAATATTGCGCAATGGGGGAAACCCTGACGCAGCAACGCCGCGTGAGTGATGAAGGTTTTCGGATCGTAAAACTCTGTCATTAGGGACGATAATGACGGTACCTAATGAGGAAGCCACGGCTAACTACGTGCCAGCAGCCGCGGTAATACGTAGGTGGCAAGCGTTGTCCGGATTTACTGGGCGTAAAGAGTATGTAGGTGGGTATTTAAGTCAGATGTGAAATACCCGGGCTCAACTTGGGTGCTGCATTTGAAACTGGGTGTCTAGAGTGCAGGAGAGGAAAGCGGAATTCCTAGTGTAGCGGTGAAATGCGTAGAGATTAGGAAGAACACCAGTAGCGAAGGCGGCTTTCTGGACTGTAACTGACACTGAGGCACGAAAGCGTGGGGAGCAGACAGG
+
GGGGGGGGGGGGGGGGGGGGGGGGGGGGGGGGGGGGGGGGGGGGGGGGGGGGGGGGGGGGFGGGGGGGGGGGGGGGGGGGGGGGGGGGGGGGGGGGGGGGGGGGGGGGGGGGGGGGGGGGGGGGGGGGGGGGGGGGGGGGGGGGGGGGGGGGGGGGGGGGGGGGGGGGGGGGGGGGFGGGGGGGGGGGGGGGGGGGGGGGGFGGGGGGGGGGGGGGGGGGGGGGGGGGGGGGGGGGGGGGGGGGGGGGGGGGGGGGGGGGGGGGGGGGGGGGGGGGGGGGGGGGGGGGGGGGGGGGGGGGGGGGGGGGGGGGGGGGGGGGGGGGGGGGGGGGGGGGGGGGGGGGGGGGGGGGGGGGGGGGGGGGGGGGGGGGGGGGGGGGGGGGGGGGGGGGGGGGFF,GGGGG
@EGRNA5_478
TGGGGAATATTGCACAATGGGCGCAAGCCTGATGCAGCCATGCCGCGTGTATGAAGAAGGCCTTCGGGTTGTAAAGTACTTTCAGCGGGGAGGAAGGCGGTGAGGTTAATAACCTCACCGATTGACGTTACCCGCAGAAGAAGCACCGGCTAACTCCGTGCCAGCAGCCGCGGTAATACGGAGGGTGCAAGCGTTAATCGGAATTACTGGGCGTAAAGCGCACGCAGGCGGTCTGTCAAGTCGGATGTGAAATCCCCGGGCTCAACCTGGGAACTGCATTCGAAACTGGCAGGCTAGAGTCTTGTAGAGGGGGGTAGAATTCCAGGTGTAGCGGTGAAATGCGTAGAGATCTGGAGGAATACCGGTGGCGAAGGCGGCCCCCTGGACAAAGACTGACGCTCAGGTGCGAAAGCGTGGGGAGCAAACAGG
+
GGGGGGGGGGGGGGGGGGGGGGGGGGGGGGGGGGGGGGGGGGGGGGGGGGGGGGGGGGGGGGGGGGGGGGGGGGGGGGGGGGGGGGGGGGGGGGGGGGGGGGGGGGGGGGGGGGGGGGGGGGGGGGGGGGGGGGGGGGGGGGGGGGGGGGGGGGGGGGGGGGGGGGGGGGGGGGGGGGGGGGGGGGGGGGGGGGGGGGGGGGGGGGGGGGGGGGGGGGGGDGGGGGGGGGGGGFGGFGFGFFFFFFGGGGGGGGGGGGGGGGFGGGGGGGDGGGGGGGGGGGGGGGGGGGGGGGGGGGGGGGGGGGGGGGGFGGGGGGGGGGGGGGGGGGGGGGGGGGGGGGGGGGGGGGGGGGDGGGGGGGGGGGGGGGGGGGGGGGGGGGGGGGGGGGGGGGGGGGGGGGGGGGGGGGGGGGGGGGGGGGGGGGGGG
@EGRNA5_479
TGGGGAATATTGCGCAATGGGGGAAACCCTGACGCAGCAACGCCGCGTGAGTGATGAAGGTTTTCGGATCGTAAAACCCTGTTTTCTGGGACGATAATGACGGTACCAGATGAGGAAGCCACGGCTAACTACGTGCCAGCAGCCGCGGTAATACGTAGGTGGCAAGCGTTGTCCGGATTTACTGGGCGTAAAGGGTGCGTAGGCGGATGCTTAAGTGAGATGTGAAATACCTAGGCTTAACTTAGGGGCTGCATTTCAAACTGGGCATCTAGAGTACAGGAGAGGGAAACGGAATTCCTAGTGTAGCGGTGAAATGCGTAGAGATTAGGAAGAACACCAGTGGCGAAGGCGGTTTCCTGGACTGTAACTGACGCTGAGGCACGAAAGCGTGGGTAGCAAACAGG
+
FGGGGGGGGGGGGGGGGGGGGGGGGGGGGGGGGGGGGGGGGGGGGGGGGFGGGGGGGGGGGGGGGGGGGGGGGGGGGGGGGGGGGGGGGGGGGGGGGGGGGGGGGGGGGGGGGGGGGGGGGGGGGGGGGGGGGGGGGGGGGGGGGGGGGGGGGGGGGGGGGGGGGGGGGGGGGGGGGGGGGGGGGGGGGGGGGGGGGGGGGGGGGGGGGGGGGGGGGGGGGGGGGGGGGGGGGGGGGGGGGGGGGGGGGGGGGGGGGGGGGGGGGGGGGGGGGGGGGGGGGGGGGGGGGGGGGGGGGGGGGGGGGGGGGGGGGGGGGGGGGGGGGGGGGGGGGGGGGGGGGGGGGGGGGGGGEGGGGGGGGGGGGGGGGGGGGGGGGGGGGGGGGGGGGGGGGGGGGGGGGGGG
@EGRNA5_480
TGGGGAATATTGCGCAATGGGGGAAACCCTGACGCAGCAACGCCGCGTGAGTGATGAAGGCCTTAGGGTTGTAAAGCTCTGTTATCTGGGACGATAATGACGGTACCAGAGGAGGAAGCCACGGCTAACTACGTGCCAGCAGCCGCGGTAATACGTAGGTGGCGAGCGTTGTCCGGATTTACTGGGCGTAAAGAGTGCGTAGGCGGATGTTTAAGTGAGATGTGAAATACCCGAGCTCAACTTGGGTGCTGCATTTCAAACTGGGCAGCTAGAGTACAGGAGAGGGAAACGGAATTCCTAGTGTAGCGGTGAAATGCGTAGAGATTAGGAAGAACACCAGTGGCGAAGGCGGTTTCCTGGACTGTAACTGACGCTGAGGCACGAAAGCGTGGGTAGCAAACAGG
+
EFGFED:FGGGDGGGGGCFGGGGGGGGEGCEGGGEGGGGGG=FCFGCFGEGGGFGGGGGDFGC<EFFGFGGGGGGGA?FGGGDDFD9FFGGGGGGGEFGGF:=>FEG<C@FGFCEGGFGF:FGGGGGGGG?FGCFFG:FFFGC#FCBA9:BFGGG?:FGB94B88EEGGG9;3C6EGGGGCFD7CDDFFCAECGFF723CCCEGFFG;FDCGFCCDGGG#GGGGGC=CECDGDEGGCFFFGGFFF<@FGEE9CF?EAD9DFFD:B6=3CEBGGFD===>3GFAE==>,8FFF,?;?GFF<F@EF>@:GCCFE?=:GFFECEAEGFAFAE<<GEGGGGGFEF:,==7EE@CEC6<CFECC96CCC9GGF@EGBFDEGGFCDGFEFB@@CFFC<F9GFGAFFGFGF
@EGRNA5_481
TGGGGAATATTGCACAATGGGCGCAAGCCTGATGCAGCCATGCCGCGTGTGTGAAGAAGGCCTTCGGGTTGTAAAGCACTTTCAGCGGGGAGGAAGGCGTTAAGGTTAATAACCTTGGCGATTGACGTTACCCGCAGAAGAAGCACCGGCTAACTCCGTGCCAGCAGCCGCGGTAATACGGAGGGTGCAAGCGTTAATCGGAATTACTGGGCGTAAAGCGCACGCAGGCGGTCTGTCAAGTCGGATGTGAAATCCCCGGGCTCAACCTGGGAACTGCATTCGAAACTGGCAGGCTAGAGTCTTGTAGAGGGGGGTAGAATTCCAGGTGTAGCGGTGAAATGCGTAGAGATCTGGAGGAATACCGGTGGCGAAGGCGGCCCCCTGGACAAAGACTGACGCTCAGGTGCGAAAGCGTGGGGAGCAAACAGG
+
GGGGGEGGGGGGGGGGGGGGGGGGGGGGGGGGGGGGGGGGGGGGGGGGGGGGGGGGGGGGGGGGGGGGGGGGGGGGGDFGGGGGFGGGGGDCFGGGGGGGGGGGFGGGGGGGGGGGGGGGGGGGGGGGGDGGGGGGGGGGGGGGGGGGGGGDGGCFGGGFGGGGGFGGGGGGGDGGGGGGGFGGGGGGGGGGFGGEGGGFGFFGFGGGGGGGGFFGGGGECGGGGFFFFFGGGFGGFFFGFFFFFF##GGGGGGGGGGGGGGGGGGGGGGGGGGGGGGGGGGGGGGGGGGGGGGGGGGGGGGGGGGGGGGGGGGGGGGGGGGGGGGGGGGGGGGGGGGGGGGGGGGGGGGGGGGGGGGGGGGGGGGGGGGGGGGGGGGGGGGGGGGGGGGGGGGGGGGGGGGGGGGGGGGGGGGGGGGGGGGGGGGGGG
@EGRNA5_482
TGGGGAATATTGCACAATGGAGGAAACTCTGATGCAGCGACGCCGCGTGAACGATGAAGGCTTTCGGGTCGTAAAGTTCTGTCCTAAGGGACGATAATGACGGTACCTTAGGAGGAAGCCCCGGCTAACTACGTGCCAGCAGCCGCGGTAATACGTAGGGGGCAAGCGTTGTCCGGATTTATTGGGCGTAAAGGGTGCGTAGGCGGCCTTTTAAGTCAGATGTGAAAGATCACGGCTCAACCGTGGTAAGCATTTGAAACTGAAAGGCTTGAGTTAAGGAGAGGAAAGTGGAATTCCTAGTGTAGCGGTGAAATGCGTAGATATTAGGAGGAATACCAGTGGCGAAGGCGACTTTCTGGACTTATACTGACGCTGAGGCACGAAAGCGTGGGGAGCGAACAGG
+
FGGGGGGGGGFGGGGGGGGGGDEGGGGGEGFGGGGGFGGGGGGGGGGGGGGGGGGGGGGGGGGGGGGGGGGGGGGGGGGGGGGGGFGGGGGGGGGGGGGGGGGGGGGGGGGGGGGGGGGGGGGGGGGGGGGGGGGGGGFGFFGACFGGGGGDGFF#GGGGEGGGGGGGGGGGGFGGEGGGGGGGGGGGGGGGGFGGFGGGGGGFGGGGG#GGGGFFGFFFGGFGFGGGGGECFFGF?GGGGGGGGGFGFGGGFGGGGFGGGFGGGGGFECFAGCDDCGGGGGGGGGGGGGGFGFGFCGCGGGGGGGGGGGGGGEC@CGGGEFGGGGGFFGGGGCGGGGGDGGGGFGGGGGGFCGGFGGFFGFFGGGGGFEGGGFGGFGDGDGGGGGGGGGGGGGGGGGGGGGG
@EGRNA5_483
TGGGGAATATTGCGCAATGGGGGAAACCCTGACGCAGCAACGCCGCGTGAGTGATGAAGGTTTTCGGATCGTAAAACTCTGTCATTAGGGACGATAATGACGGTACCTAATGAGGAAGCCACGGCTAACTACGTGCCAGCAGCCGCGGTAATACGTAGGTGGCAAGCGTTGTCCGGATTTACTGGGCGTAAAGAGTATGTAGGTGGGCATTTAAGTCAGATGTGAAATTCCCGGGCTTAACCTGGGAGCTGCATTTGATACTGGGTGTCTAGAGTGCAGGAGAGGAAAGTGGAATTCCTAGTGTAGCGGTGAAATGCGTAGAGATTAGGAAGAACACCAGTGGCGAAGGCGACTTTCTGGACTGTAACTGACACTGAGATACGAAAGCGTGGGTAGCAAACAGG
+
GGGGGGDFFGGGGGGGGGGGGGGGGEGGGGGGGCGGGGGGGGGGGGGGGGGGGGGGGFGFFGFGGGGGGGGFFGGGGGGGGGGGGGGGGGGGGGGDDGGGGGGGGGGGGGGGGGGGGGGGGGGGGGGGGGGFDFGGGGFGGGGCGGGGGGEGGGGGG<EFGGGGGGGGGGGECFFGEGGGGGGGGGGFFFFGGGFCFGGGGGGGGGGGGGGGGFGFGFGGGGGGGFFGGGGGGGFFGGFGGGGGGGGGGGGGGFGGGDFFFGGCGGGFGGGGGGGGGGGGGGGGGGGGGGGGGFFGFCGGGGGGGGGGGGGGGGGGGGGGGFGGGGGGGGGGGGGGGGFGGGGGGGGGGGGGGGGGGGGGGGGGGGGGGGGGGGGGGGGGGGGFDGGGGGFCGGGGGGGGGGGG
@EGRNA5_484
[truncated: 45,365,541 more chars]
