# Supplementary material for: Assessment of seawater bacterial infection in rabbit tibia by Illumina MiSeq sequencing and bacterial culture
Source: J Orthop Surg Res. 2021 Jul 21;16:463. doi: 10.1186/s13018-021-02553-9 (PMC8293552; doi:10.1186/s13018-021-02553-9)
Supplement: Supplementary file 6 — Additional file 6. [file 13018_2021_2553_MOESM6_ESM.fq]

@CGRNA6_1
TGATGAATCAAGTGATTGGGTTCCTGCCACTGAGGTGGGAGTTCCTGCTCCTGACTTTAGCCCTTGCCCATCCCTAAATGCTGTAGACATTGACATTTGGGGAATCAGTGGATAGAATCTCTCCACCACCACCCCCTCTCCCTGCCTTAAGTTAATGCTGATATCCCCAGGTGGATATGATACCATTTGATGAAATAAAGGAACACTAGAGGAGCAGCAGGTTTGGGAGCAGAAGAGTTGAGATGGACAGCATATAGGAGAGCACTTCAAAAATTTCACAGCAAGCAGAATTAAAAGATAAGTTTACTTTGGCGCAAAAGTTGTTGGAAATCCATGCACAGTTTTTTCACAATGCACATTTTCTTTGAACT
+
FG9EGGGD9FFGGG,E,CFGBF<EAFFFEGCGEFC,DFEFG,@6FFEGFFFFGFGGGGGGFFFGGF8@E8A@FFEGGGFGGGFFCGDGGGEFGGGGGGFGGGDFC<F#@FGGGGGFFF//CECFGFGGGGGD:?CFGGGGGGGGGF9DFAFFF;FGFAEFCGCFGFFFCGGGFFFFGCGFGGFDC,@FFD7CCF@DGG>GFDGGGGFDG7DF=GFFF=?AA9=CBDFFFFF3?FGFFFACAGGFEF3DDEF@EEGEE<GFADF;@;EECEE<:9FDFB@;:,EAAFGGFFE<C,EFEE9EDEE?@:=8DGGGFFA<A<GGGGGGGFFC<CEGGFF9F,DGGEFF<GDFFEFCEFGFCGFFECEC@C9FDGF
@CGRNA6_2
CAGCCAGCCCGGAGTGGTGGCCGCTTCGGCCTGTAAACCCTGTAAACTCACGGAAGCCACGACTGGGACTTCCTGGGCACCTCGGCCAGGACTGGAGGTCCTGGGGTCAGCCGTCCAGCCTCTTTGCTCTGGGTTCCAGCCCAGTCCAGCCAGCCTGTCCTGGCCAAGGGCAGCTGCCCCAGGATCTGGGGGCTCCTCCTCCGAGAGCTCCTGGGGCACATGCCTTCCTTCCCGCCCTCCTTGGCTGACCTGCTGGCGGTCACCACCC
+
GGGGGGGGGEGG7@FGFGGGFGGGGCEGCGDEFFFFGG#GEGC<F#F-##FGGGG#DFGGGC#GDG@E<=B#<FEFFG8=FFB=7FF#GFGD#@CEGG#CFGGGCCFG#FGFF@FGGGFEGGGGGFCFGF9GFGDFFGGGGFE78DEEGGGGGGDFFGGFG>::EGCCCGGFGEGCGEFFGFFFEGGGCGEC<GGDFGGGGGE?ACGGGEGDGFFGGGGFFCFE#E=:GEGGGGFFCFFAFDGG#GGGF@GGGGFF@FGFF;FF@C@C
@CGRNA6_3
ATTATGGCTAAAGTAGTTGGGCCCCTGTCACCCATGTGGGAGATTTGATTGCATTTCAGCTTCCTGACTTTGGCCTGGCCTACCCCGACCTGTGCATACATCAGGGATGTAAACCAGAGGATGGAACATCTCTGTCTCTGTCTGTGTGTGTGTGTGTCTCTCTCTCTGTCTTTATGCTTTTCAAATAAATAAAATATAATTACAGTAACAGAAAACCAGAAGGGTTATTCTGTCTCATCCAAAAGTAGATCTTTCTAAGAGTAATATGTCTATTTGTTACCTTTTATCATCAAAATGTGTCTGTGTATGTGTGCACATTCTTAATGTCCTGGAAACTTCCAGGCCACTGTTAGTTTGTTTTAACTTTGATTGCACAAAGTGTGTACTTCATACCTTCTCCTTTTACTTCCCAACTTTTGTT
+
FGEEFGGGGGFFGGGGGGGGGGGGGGFGGFGGGGGGGGGGGGEGGGGGGGGGGGGGGGGGGGGGGGGGGGGGGGGGGGGGGGGGEFGDGGGGGCGGGGGGGGGGFGGGGFGGGGGGGFGGFGGGGGGGGGGGGGGGGGGGGGGGGGGGGGGGGGGGGGGG#GGGG#GGGGGGGDFGFGGGGGGGGGEFFGGFECFCFGGGGFFFFGFFFEFCFEFFDFF@FFFFFFFFFFFFFFFFFFFFFFFFFFGDDEDFFFFFFFFGGFGGFGGFDEFFEGGFGGGDFC98FD+GD6GGGFGDGFFCDGGCGCFCGGFEFGGGGGGGGGGGGFDFF;CGGFFFFBFEGEGGGGGGGGGGGGGGGDDFGGGGGFFGGGGGGGFGGGGGGGGGGGGGFGFFCC8FGGGFE,FCFFEFDGGGEFGDGFGGG
@CGRNA6_4
ATGATGGCCCAGGTGCCAGGGGCCTGCCACCCACCTGGGAGACCTGGATTGAATACCAGGCTCTTGGCTTTGGTTCGGCTCAGCCCAGCCCTGGCTATTGTGAGCATTTGGGGAGTGAACCAGTAGACGGAGGATCTCTCTCTCCCCCCTCCTCCACCCCGCCTTTCAAATAGAATAAACAAACGCACTTAAACACATCTCTTTTTTGCTTGTTTCTTGACTCCCATAAACACCAAGTTCCCATCTAC
+
GGGCGGGGGGFFGGFGGGGGGGGGGGGGGGGGGGGFGGGGGG#GGGGDFGGGGGGGGGGGGGGGGGGGGGGGGGFGGGGFGGGGGGGGGFGGGGGGGFGGGGGGGGDGGGGGGGGFGGGGGGGGGGGGGGFGGGFGGGGFCEDFCGGGGGGGFGGEGGGGEGGEEDGGFGGGGGGGGGGGEFFDFCBE=GGGFGGGGGGGGGFGFFGGGGGGGGGFGDFFEDGGGGGGFGFG#GFFFFCGGGGFGGFF
@CGRNA6_5
TTAATGGCTCAGGTCAAAGCTGGACCCCTGCCACCCGCCTGGGAGACCTGGATTGAGTTCCCAGCTCCTGGCTTTGGCCTGGCCCAGCTTGGACCGTTGTAGCTATTTTGATGGTGAACCAGCAGATAAAAGATCTCTCTCTCTCTGTCATTCTTCCAAATAAATACATTTTTTTTCTTTTTTTAAAAAATATGCCTGTATCCTCATAGGAGTCCCTGAGTTTGATCTTAGGCTCCAGCTCCTGGCTCCAATTTCCTGCT
+
6C<6CE#FF#FC@EFGGGGGGGFGGGGGGBFFFGGGGEGGGGFGF@FFGGG9FFFEAFGGFGGGGGGGGGGGG#GFFGGGFGGGGGCCFGGDEEFGGGCF;EFGGGEGFCEGGGGFFDFBFFGGGFFGGGGGFGGGGGGGGGGDFGFFDEGGCDFGGGGGFGGF=EEFFGGG<CFGFCFGGGGGGGGGFFCCD@C9=E;A=BF@FGGG#G#GF8CCFGDFGGG#GGFFAFF<CCGGGCFDFCCGF8<8<#E8CAGGFGFF
@CGRNA6_6
TCGTGGGATCAGGGCTGACTGGGATTCCCTCTCTACAACAGGAAACATCCTAAACTAGGAAAAAATCCTCTGGAAATTTCACGATGAATTTTTTTTTTCTAAAATGAAAGATCACTCTCCTCTATCAGCAAAGGAAAAAATTGCTTTTCTTAAACTTCTTCAAAGAAATTATAGTGACAGTGGACACCAGATAGTAAAGAGTCAGATGGATTTATCATAAATGAATTCACCAACATGCAACATGCATTTAAATAGAAGTCATATTTTGTTCAGAAAGAAATGCATAGCATGATATTTTGTAGTAAAGTGGATGGCAATTACTGTGTTATCCAATGCTAGTGTAAGAGTCTCTGTTCTCTAAGTACTGAAGGCATTGCACAGTTTAGAGATAAGTGGACATACAAACAGCATATCTGTGCCTGCCTCATGGAATTCCACCTAGGTTCCAACCCTAAATTTGCTCAAGTTCTGAGCAAGTCCTGACCAAGCCTGGCAATAT
+
GGGGGGGGGGGGFGGGGGGGGGGGGGGGGGGGGGGGGGGGGGGGGGGGGGGGGGGGGGGGGGGCFFGFFGGGGGGGGGGGGGGGGGGFGGGGGGGDFEGGFGGGFFGGGCFFGGGGGFFGGGGGGFFGGGCG@8AFGGGGGGGCFAFEGGGGGF9EGGGFGGCFGGGFGGGFGCG7A9FGGFGGGGGGCECCDGGFCGFGGFADFGGGCGGGFFFFF6CF8@C6;+:8AFFEFFFA8#FFF?4;3<EA?EE4A6>>ECCCCFAA<A95=?*7EA03**CEE=8EEECA@EEC0*8*BFEEFFEDDDD8)5=DD5*+FFFFFFFFGFFGFGGGGGGFDGFFGFFFGGGGGGGGGGGFGGGGFGGGGGGGGFGFGGGGGGGGGGGGGGGGGGGGGFFGGGGGGGGGGGGGDDGGGGGGGGGGGGGGGGGGGGGGGGGDFFGDFGGGGGGGGGGGGGGCFFGGGGGGGGGGGGGGGGGGGGGGDGGDDGGGGGGGGGGGGGG
@CGRNA6_7
GCGATGGCTCAAGTGCATGCGTCCCTGCCACCCACACGGGAGACCCACAGGAACTCTGGGCTCCTACCTTTGGCCTGGCCAGCCCTGGCTGTTGCAGGCATTTGGGGAGTGAACCGCTGGATGGAAGATTTCTCTCTCTTTTTTCTGTTACTCAGCCTCTTACATAAATACACAAACAAATTTTTTAAATGCTTCAACTTGAATTTTCAAAAAGCTTTTACAAAGAAAACTCGGGGTCTGCTACCACCCTCCATCCGAGTACAGAACCCAGCACCATAAAAGTCAGGCGGACAGAAGCTGCAAGGTGCCTTGGTTTGAATGCCGGCAGCTCGTGGGCATGCCTAGACCCGAGAGGACGGCGGCAGCAGTGACAGGTATCCAGGACTGTGCAAACTCGGGACACACAGTCACTGCCATCCCTTCTCCACAG
+
GGGGGGGGGFFGFFGGGFFGGCGGGGGGAEFGGGGGGGCGG@FGGGGGGGGGGGGGGGGGGFGGGGGFGGGGFGGGGFGGGGFFGGGGGGGFFGGGFGGGGGGGGGGGGGGGGCFGGGC:FGGGFGGCA,EFFDFGFCFFEFFGCFGGCCF9,EDCF>FGGGG9DFDDDFGGGFGDGGGGGGGGGGC8=CCCFGFFFFGGGFFFFGGGF<7:A>FF#FFFFFFF6EFFFAAEF@E5>BFF=EAA?DDBAF??FAAF=:CAGFC#90DGGFA7FFF?C+DGCFCCGGGGFGGGGD?8FFCGGGGGF8FF@+GGGFFFGGGDGEDFGGGGEDGGGGGGGF@GGFGGEE:A@F<FGGGGBCGGFGFGCFGGGGGGGGGGGGGGGGGGEFGGGGFFDEGGGGFFCF@EGGGF@F:8GFEFFC8GFFE@CGGGGG
@CGRNA6_8
TAATCATTTCCCACGTATTTATTTTGAAACAGCAGGCCTGATGTGGTGATGTATTCATGAGCTGCTTTGAGAATGAATGCAATTATTAACCGGGCAGCATGAAAGAGAACTGATTAACTGAAGAGCTCTTTCCTGTGTGTCAGGTGCCACGCATTGCCCTGCAAACACGGAACACAGGGCTTTTGCCTTAAGGACACTCAATTCTATTCGACTAACAATGAGACGACACTAGCATAAGATCCTCTGTGCGCTGCTA
+
GGGGGGGGGGGGGGGGGGFGGGGGGGGGGGGGGGGGGGGGGFGFGGFGGGGGGGGGGGGGGGGGGGGGGGGGGGGGGGGGGGGGGGGGGGGGGGGGGGGGGGGGGGGGGGGGGCGGGGGGGGGGGGGGGGGGGGGGGGGGGGGGGGGGGGGGGGGGGGGGGGGGGGGGGGGGGGGGGGGGGGGGGGGGGGGGGGGGGGGGGGGGGGGGGGGGGGGGGGGGGGGGGGGGGGGGGGFAGGFFGGGGGGGGGGGGGGGG
@CGRNA6_9
GTGATGGCTCAAGTCCTTGGGCCAACGAGGGAGACCTGGATGCAGTTCTATCGGCTCCCGGCCCAGCCCTGGCTCTTGCAGGCATTTGGGGAGTGAACCAGCAGAAATAAAAATAATTAAGAATTTCAAAAAATAAAATTGTGGCTGACACACATGGCTACCTGTTGCCTTCAGAAAGTTCACAGAAAATATGTATCTTGGTAAAACTGCAGATTTCAAATTTTGTTTGCAGCAAAATAAAATTGTGATGTAATTTCGTTTTCCAAGCACCTTTGTGCCTATTCCTGCTTCTTATCGTTCTTTTTTTTAAAAGATGTATTTATTTATGT
+
9C<FFGGGCEFGGGGGGGFGGGGGGGGGGGGGEGGGEGGGGGGGFFGCCFGF@E><=FEGGGEDED#<BCFGGEFFFGGGFGG8BFGGGGDEFFGGGGDGEEFFGGGAF@AFF#FDFGFFFGEGG<AFFGGEGEDFGFGG=C@7ACFFGGFGCEGG8>DGDF?9EDCE<EGDE9DGDA>DFFGEFGFGGCCC8DGFDFGFCBFGFF?C>FGFFFFFFFFFGGGFFGGFFFFFFFFGFGGEG#GGFEFFGGGGGGGGFBFGGGCFACEFFFDDCG#F8EDEAFCFGFGFGGGGDGGCBC@GGGFCCGGGGFGGGGGGGGF<AFGFGGGFC
@CGRNA6_10
GTGTTGTTCCCCAGGTCCTGGCTTCCTTCTGGCCCAGGCCCAGCCTGGGAAGGCATTTGGAAAGTGAACCAGTAAAGGGGAGTACTTGTGCCTGCGCTCTCTCTGCCTCTGAAATACATAGATACGTATTACAAAATAATACAAACTTGAGCATGCCATTCATCTCTAAAGCTATCAGCAGTGTTTTGGCTGTGTTGTGGGAACTGCCATCCTC
+
F#GFGGGGGGGGGGFGGGGGGGGGGGGGGGGGGGGGGGGGGGGGGGGGGGGGDGGGGGGGGGGGGGGGGGGGGGGGGGGGGGGGGGGGGGGGGGGGGGGGGGGGGGGGGGGGGGGGGGGGGGGGGGGGGGGGGGGGGGGGGGGGGGGGGGGGGGGGGGGGGGGGGGGGGGGGGGGGGGGGGGGGGGGGGGGGGGGGGGGGGGGGGGGGGGGGGG
@CGRNA6_11
TGATGAATCAAGTGATTGGGTTCCTGCCACTGAGGTGGGAGTTCCTGCTCCTGACTTTAGCCCTTGCCCATCCCTAAATGCTGTAGACATTGACATTTGGGGAATCAGTGGATAGAATCTCTCCACCACCACCCCCTCTCCCTGCCTTAAGTTAATGCTGATATCCCCAGGTGGATATGATACCATTTGATGAAATAAAGGAACACTAGAGGAGCAGCAGGTTTGGGAGCAGAAGAGTTGAGATGGACAGCATATAGGAGAGCACTTCAAAAATTTCACAGAAAGCAGAATTAAAAGATAAGTTTACTTTGGCGCAAAAGTTGTTGGAAATCCATGCACAGTTTTTTCACAATGCACATTTTCTTTGAACT
+
GGGGGGGGGGGGGGGGGGGGGGGGGGGGGGGGGGGGGGGGGGGGGGGGFGGGGGGGGGGGGGGGGGGGGGGGGGGGGGGGGGGGGGGGDGGGGGGGGGGGGGGGGGGGGGGGGGGGGGGGGGGGGGGGGGGGGGGGGGGGGGGGGGGGGGGGGGGGFGGGGGGGGGGGGGGGGGGGGGGGFGGGGGGGGGGGGGGGGFFGGFFGGGGGGGGFFGGGGFGGGGFFGGFFGGGGGFFFGGGFGGGGGGGGGGGGGGGGGGGGFAEGGGGGGGGGGGGGGGGFGGFGGFEFFGGGGGGGGGGGGGGGGGGGGGGGGGGGGGGFGGGGGGGGGGGFGGGGGGGGGGGGGGGGGGGGGGGGGGGGGGGGGGGGGGG
@CGRNA6_12
GTCACCAAGTACTTTGGGTCCCTGTCACCAAGGGAAACTTATATGAAGTTTTGGGCTCCTGGCTTTAGTCTTCCCCAGCTCTGGCTATTGTGGGCATTTGAGAAATGAACTAGTGGATTGCAAATCTCTCTTTTCTCTCTCTCTGTCTCTTTCTTTCTCTCTCTCTCTGTCACTCTCAACAAATGGTATTAAATAGAACTCTCAACCAATGGTATTAAATAGAACAAAAAATTCTAAAAGTAATAAAGTAGTAAGTTGTTCCTTAACAGTCAGGACAAGGGCTGATCAAGTCATTGTTTCTCATAATGTCCATTTCACTTCAACAGGTTTCCT
+
GGGGGGGGGGGGGGGGGGGGGGGGGGGGGGGGGGFGGGGGGGGGGGGGFGGGGGGGGGGGGGGGGEGGGGGGGGGGGGGGGGGGGCGFGGGGGGGGGGGGGGGGGGGGGGGGGGGGGGGGGGGGGGGGGGGGGGGGGGFGGGGGGGGGGFGGGGGGGGGGGGGFGFFGGGGGGGGGGGGGGGGGGGGGGGGGGGFGGGGGGGGGGGGGGGGGGGGGFGGGGGGFGGGGFFGGGGGFGGFGGGGGCCGGGGFGGFFCFGGGGGGGGGGGGGFFGGGGGFEFFFGGGGGFDGGGGGGGGGGGGGGGGGGGGGGCFCGGGGGGGGGGGGGGGGGGG
@CGRNA6_13
TAATCATTTCCCACGTATTTATTTTGAAACAGCAGGCCTGATGCGGTGATGTATTCATGAGCTGCTTTGAGAATGAATGCAATTATTAACCGGGCAGCATGAAAGGGAACTGATTAACTGAAGAGCTCTTTCCTGTGTGTCAGGTGCCACGCATTGCCCTGCAAACACTGAACACAGGGCTTTTACCTTAAGGACACTCAATTCTATTCGACTAACAATGAGATGACACTAGCACAAGATCCTCTGTGCGCTGCTA
+
GGGGGGGGGGGGGGGGGGGGGGGGGGGGGGGGGGGGGGGGGGGGGGFGGGGGGGGGGGGGGGGGGGGGGGGGGGGGGGGGGGGGGGGGGGGGGGGGGGGGGGGGGGGGGGGGGGGGGGGGGGGGGGGGGGGGGGGGGGGGGGGGGGGGGGGGGGGGGGGGGGGGGGGGGGGGGGGGGGGGGGGGFGGGGGGGGGGGGGGGGGGGGGGGGGGGGGGGGGGGGGGGGGGGGGGGGGGGGGFGGGGGGGGGGGGGGGGG
@CGRNA6_14
GTGATGACTCAAACATCTGGGTCCCTGCCACCCACATGGGAGACCTAAACTGAGTTCTGACTTTCTGGGTTTGCCTTGGCCTAGCCCTGGCTGCCGGTGGGCATTTGTGGGGTGAAGCACTATATGGAAGATCGTTGTATGCCTCTTTCTGCCTTTCAAATAAAATAAAATTCAAAGAACTGAGTGGAGCATGGAAGCACATTGGCGGTTCCAAGTGTATACCTCCATCATAGAAGTGACGACGCAATTACTGCCATTTTAATGCTCTGTCTTCCCCACTAT
+
GCFGEEGGGGFGGGC#GFFGEFCAFGGGGGGGGGGGGGGFGGGGGGGDGGGGEFFGGGGFEGGGGGGFFGGFFGFFGGGGGGGGFFGGGGGGGGGGGGGGGGGGGGGGGGGGGGGGGGGGGGGGGGGGGGGGFFGGGGGGGGFFGGGGGGGGGGGFGGGGGGGGGGGGGGGGFGGGFGGGGGFGGGFFGGGGGGGGGGFFFGFGGFDDDGGGGFGGGGGGGGGFGGGFGFFFFAFGGFGGGGGFGGDGGGGGGGGGFFGGGFBGGGGGGFEFAGGGGGGGGG
@CGRNA6_15
CTGAATGTCAGGGTCCCTGCACTGAGCTCCTGGCTCCCAGCCTTGACCCTAGCCAGGCCCAACTGCTGCGGGTTGCACACACACACACACACATTCTCTTCTCAAATATGCTAGCAAAACAGTGAGTGGCTCAGGGAAATAAAACCTACACCAATATTTTACCATTTGCCATTCCTTTCCTTTTCCGTCTCTGAAATAAGATTTCCCAATTTGAGCTCAAAGAATCCAATAAAATAAATGCAGCTTTCTTGATAGTATCTTAAACATAAAATTTTTCTGAAAAGGAATTTGGAAAACCATGTTTCTGGCCCAAAGCATCCTCTTCTCTCGGTTTTTACAGGATCTCCTCCCACTTTTATCTTTCAGGACTTGCTTCCTGGCATCTTCCTCG
+
GFGFGGGFGGACFGGGGGGGGGGFGEGGGGGGGGDGGGG8FFGGFG@CFGGGGGGGFGFFFFGGFGGGG:FFGGCFFGGGGGCFGGGGGGGGGFEFFFFGFEGFFGGGGGGGCGDGGGGGGGGGGGGGGGFGFGGGGG#FFGGGGG##CDG#GGFGG>AEFEF#FGGGGFEGFGEFFFGFGGGFGFED:#FDEAFGGGC@:#BG#FFFD:FGFF;6B?FFF=AF8AFFAFFFFFFFFF=82;8CDAEFEFFFGGFGGGDEFFC<DEFFGGGFGFBGGGFEEEC;FAEFFEF@=@F:E=BFFFDGECDEGFFCGFCFE,8<=FAGDFCC7GGEEFAGGGEFGFFEFCCF8C6FFGFGEFFFGGFEGFEEGFFC,,GGGGGGGGFFE+7@,7F
@CGRNA6_16
TGATGTCTCAAGTAGTTGGATCTCTGTCACCTGTCACTCCCATGGGAGACTCGGATTGAGCTCCCTGCTTGAGGAGCAAACCAGCCAACAGGGTGTGTCTGTCTGTCTCTCTCCTCCCCCAATTAGAAAACAGCAAATAAGAGCTAGAGAATATTAGCAGAGTTTAATAAAATTAATGGTAGATTACAAAACACAGATCCAAAAGCTTAGAAAGCACCAAACAATAATAAACTACTGAAAAAACCATGACAAAAATCTTAAAAGAAGTTAGAGGGGAAAAAAAGCTACATTAAGTATAGAGAAATAAAGATAAGAATTAAAGTAGACTTTTC
+
GGGGGGGGGGGGGGGGGGGGGGGGGGGGGGGGGGGGGGGGGGGGGGGGGGGGGGGGGGGGGGGGGGGGGGGEFGGGGGGGGGGGGGGGGGGGGGGGGFGGGGGGGGGGGFGFDFFGGDGGGGGGGGGGFGGFFFGFGGGFGGGGFFGFGGGGGGGGGGGFGGGGGGGGGGGGFGGGGGGFGGGGGGGGGGGGGGGGGGGGGGGGFFGGGGGGGGGGGGGGGFFFFFGFGFGGGGGFGGGGGFFGGGGGGGGGGFFFGGGGGGGGGGGGGGGGGGGGGGGGGGGGGGGGGGGFGGGGGGGGGGGGGFFGGGGGGGGGGGGGGGGGGGGGGGGG
@CGRNA6_17
GTAAGGCTCAAGTACTTAGAACCCTACCACTCGATGGAGTTCCTGGATGTTGGCTTAGATCTGGCTGAACCATGCTGTTTCAGGAATTTGGGCAGTGAACCAGCAAATGGAAGACATCTCTCACTTTCTATCTCTCTCTGCGTTTCAAATAAAATGAAAATAAATAACGATTTAAAAAATAAACGACTGCATAGCTAAACGTATTAATGAATAAATGCATAGTAATATCCACTCCTACGCCATGACTCTAAGACTCTAGGAAAATGTCTCTTGGGTTGTGGGGTTGTGAATACAGGAAATCCTTTAAGATTGCC
+
GGDFGFFGGGGFGGGFFDFGEGGGGGGEEGDEGGGFGFFFECFGGGAFFCFGFGFGAECF@FDG8FGGGGGGGFFGEE@FGCGGFEFEFEGGFGFGGGEFFGEFFGGGGEFFGGGGGGGGFEGGGFEG#GGGCFCFFGFFGFFEGGDDFBGFFGFFGGGGGGGGGFFGGGGGGGGFFGGGGGGEDFEEGCGFGFFDGFCGFGGGGGCFGGFGFEFEDDFGFE=FFBDFFFF=9DGGFCFDFBDFFFCGFEEGFGFFGGGFEFGGGFGCCFEGGEEEGGFC,CCGFGGGGGGGGGFFGF@FEFEFCCEEF9GFFG
@CGRNA6_18
CCATGGCTCCGGGACTTGGGTCCCTACCGCCCACGGGGGAGACCTGGATGGGGCTCCTGATGCCTGGCTCTCGCCTAGCCCAACCCTGGCCGGTTCAGCCATTTAGGGGGCGAACCAGCAGATGTGGTTTAAAAAAAAAAGGGAGGATGTAAGATGGGGCATAAGTGTCCAATACAAGTACATTTTTTTCTCTGAAGGTATTCATTGTGCGCAGAGTGTGTATGGGGGGGTGTTCAGTCCTTTTCGACAGCTACTTTCCTCCTTGGGGTTCAGCTCCTCAGTTTCCTGTTGGTACACATGTGTCTTCCCCTTTTTCTTGATGCA
+
GGGGGGGGGGGGGEEFGGGGGFGGGGGGGGGGGGGGGGGGGGGGGGGGGGGGGGEGGDGGG##GGGGGGGGGGGGEGGGFFEFFGEFGGGFGGBECFGGGGGGG#GGGGGGGGGGGGGGEFCFFCGGFFFFGGGGGGGGGGGGFGGCFFFFFGFGGEFGGGFGGFGGGGGGGGGGGGGGGGGGGGGGGGGGGGGFFGGGDGGGGGGGGGGGGGFFGGGGGGGGGGCGGGGGGGGGGGGGGGGGGGGGGGGGGGGGGGGGGGGGGGGGGGGGGGGGGGGGGGGGGGGGGGGGGGGGGGGGGGGGGGGGGGGGGGGGGGGGGGGGG
@CGRNA6_19
GTGATAATTCAAGTACTTGGGTCCCTCCACCCATATGAGAGACCCAGATGGAGTTCTAAACTCCTGATTTTGACTTGACTATTGCAGTCATTTGGAGACTGAATCAGCAATCAGAAGATCTCTATCTCTCTCTGCACAACACCCTCCCTACCACCTTTCAAATAAAAATGAAAAATTTTCAAATGCACATATAAAAATGTGTTTGTCTTATTTAGTCAGTTGA
+
GGGGGGGGGGGGGGGGGGAFGFFGGFGGGGGGGGGGGGGGFFGGGGGFGGGGGGGGGGGGGGGGGGGGGGGEFGGGFFGGGGGGGGGDGGGGGGGFGF@GFFGGGGGGGGGGGEGG9GFFFFFFFGGGFGGGGGEFGGGFF7GGGGGGFFGGFGGGGGGGGGFGGFGGGGGGGGGGAGGGGGGGGGGGGGGGFGFGGGGGGGGGGGGGGGGFGGGGGGGGGGG
@CGRNA6_20
TGATGGCTCAGATAACTGGGTTCCTGGCTCCTGGCTTTAGCACCAGCCCAGCCCCAGTCATTGTGGGAATTTGGGCAGGGAAGCAGTGCATGGGAGCTCTCCCTGCCTCTCAAATTAATATTTTTTTAAAGGGAGTGCAGAAGAGTGGCTGGGCTCCTTATTTTTCTTCTACTGCTGAAGTCCAGTCCCCCAGAGGTCACTGGCACCGGGCCAAACTCCCAAGCTTCATGA
+
GGGGGGGGGGGGGFFGGGGGGGGGGGGGFFGGGGGGGGGCGGGGGGGGGGGGGGGGGFGGGGGGGGGFGGGGGGGGGGGGGGGGGGGGGGGGGGGGGGGGGGGGGGGGGGGGGGGGGGGGGGGGGGGGGGGGGGGGGGGGGGGGGGGGGGGGGGGGGGGGGGGGGGGGGGGGGGGGGGGGGGGGGGGGGGGGGGGGGGGGGGGGGGGGGGGGGGGGGGGGGGGGGGGGGGG
@CGRNA6_21
GCTGAGGGCAGCACGGTGTCTGTGAGGACAGCTAAGCCCTCTTTGACAGACAGCTGTTACTTCCGTGAGATCTTTTAGCTAGCCCCAAGTCTTAGCAATGCCTGGTGTACTATCAGTCACCATGTCATTTGAGCTGTGGGACATGAGCGAGAATGTCTCTTCCATGAGGCTGAGTGTGGAAGCCAATGGTGGTCGTGAGCCAAGGATGTGGGGCCCTGTGCGATCGATTTGTCACAAAGGTGTAGAGATCAGAGTCTCCTTCATAGGAAGTAGACAGAAGAAAGTGAAAGCAGACTGAGATGTGCCAGGGTTTGGTGCACAACACCCTTAGGAATT
+
GGGFGGGGFGFGGGDDFGGGGGGGGGGGFGGGGFFGGGGGGGGGGFGFGGGGGGGGGGGGGGGGGGGGGFFGGGGGGGGGGGGFGGDG<F##GGGGGGFGGG#GGGCGGGGGFGGG##GGGGFFGGCGGGGGGGGGGGGGGGGGGGGGGGGEGFGGGCDFFFFFGGDGDFF@#GGGFGGFEFF?FFFGGGGGGDDGCFDFDFDGGFGGGGGGGEBGCGFGDGFGGGGFGFF?FGFFGGGGGGGGFFGGGGGFFGGFCF<FGGGGGGGFGFFBFGEGGFGGGFGGGGGGCGFGGFFGGFFEFGGFF<GGGGGGGGFGGGFGGGFFECGFGGGGGGGF
@CGRNA6_22
GTGGTGGCTCAAGTACTTGGGTGGGTGACCCGCATTGAATCCTGGGCTCCTGGCTTCAGCCTGGCCTAGCCCTGGCTATTGCAAGCATTTGAGGAATAAACCAGTGGTTGAAAGATCTTTCTCTGTGTCTCTGACTCTGTCTCTTGCTGCCTTTCAAGTAAATAAATTTAAGAAAAGACCAAACGTCTGAAAAATTTTAGGCAGAGATAACAGTCATTGAGGGATGCCATTTGAAGTGAAAGCAATGCTTCCCTTTTTTTTGTTGTTGTTGATAGAAAAAAACGTTATGATGTTACACTTGTGGTTAACTATGCAACATCCAACACTTTATTCCTTAAAAGAACACGGGAACTCAAATGGTTTCCAAATGCAA
+
GGGGGGGGFGGGGGGGGGGGGGGGGGGGGGGGGGGGGGGGGGGGFFGGGGGGGGGGGGGGGGGGGGGGGGGGGGGGGGGGGGGGGGGGGGGGGGGGFGGGGGGGGGGGGG8FGGGGGGGGGGGGGGGGGGGGGGGGGGGGGGGGGGGGGGGGGGGGGGGGGGGGGFCGGGGFGGGGGGGGGGGGGGGGGGGGFFGFGGGGGGFGFGGGGGGGFFFGGGFFGGGGGFGGGGFFFFGGGGFFGFGGGGGGGEFGGGGGFGGGGGGGGGGGGGGGGGFGGGGGEFGFEGGGGGGGGGGGGEGGFE,FGGEFGGGGGGGGGGGGGGGGGGGGGGGGGGGGGGGGGGGGFGGGGGGGGGGGGGGGGGGGGGGGGGGGG
@CGRNA6_23
GTGATGGCTCAAGAAGTTGGATTCCTGCCACTCATGTGGAAAACGCAGACTGAGTTCCAGTCTTCTGGACCTGACCTGGTCCGCCTTGGCTATTGTATGCATTTGGGAAATGAACAGCAGGTGGAATTGCACCCGCGCTCACTTGCTCTCTCTCTCTTTCAGATAAATAAATACATGTATATGATTATATGAAGATTATCTCTTTGCTTTGTTTTTAGCTCTCCTCCATTTCTCCTTTTCCACCCTCTTGGGGGAGCAATGCCTTGTGTCTCTG
+
GGGGGGGGGGGGGGGGGGGGGGGGGGGGGGGGGGGGGGGGGGGGGGGGGGGGGGGGGGGGGGGGGGGGGGGGGGGGGGGGGGGGGGGGGGGGGGGGGGGGGGGGGGGGGGGGGGGGGGGGGGGGGGGGGGGGGGGGGGGGGGGGGGGGGGGGGGGGGGGGGGGGGGGGGGGGGGGGGGGGGGGGGGGGGGGGGGGGGGGGGGGGGGGGGGGGGGGGGGGGGGGGGGGGGGGGGGGGGGGGGFGGGGGGGGGGGGGGGGGGGGGGGGGGGGGGGG
@CGRNA6_24
AATTCCAGTAAACTGCTTCGCTCTACATCCAGCTTACAGAAATCCTGTAAGCTGCATCTCCTACACAGAGGCTACAGAAATCCCGCATACTGAGTATGGCTACAGCAATGTTACAGAACTCACTTAAAATGTCTCATACACTCAGGATGCAGAACTCCAGTAAACTGCCTCTCACTACTTCCAATGTACAGAAATCCTGTAAGCTGCTTCTCTTTTACTCAGACTACTGAAAACCCGCATAGTGCCTAAGACTACTCCCATGCACCCGCACTCCCGCCACCTGTTTCCTACCCACAGGCAGCAGAATTCCTGAAAACTGCTTCGCTCTACATCCAGCTTACAGGAATCCTGCAAGCTGCATCTCCTATACACAGGC
+
GGGFGGGGFFG<FFFF@FFFF7EFGGGGGGGGG8,EFGGGGGGFGGG@C6FFDF@DFC6C<<6CF@F<ECECGFCGFGCFGGGC44CFC<<FAF5E,CBE85,5:,,:AA?EGGCG9F4?E<FEAFFA9,,9F,C,=EE9=EF8EE4>8EF=;,3#@66.6-#;9#FC498.#6==DF=.=EEEC<CCE,@#;7C+FAA6<4>CB:C#?7CC=1=?=8B2:#D=,==,<##19@9>AD#>ABCC:==?6+8>=8@6CE=#A>8####;#E@CCFD,,44,,,,9,,>>9+,,,A9GEGGGGFGGCF@GFB,C,FFFGGGGGGGGGCGGFE<FFFFGFDGFGGGFDFCFFFGGGGGGGGGGFFFEF@<FFECEFGFG
@CGRNA6_25
GAGATGGCTCAGGTAGTTGAGTTCCTGCCATTCACAAGAAATGCCTGGATTGGGTTCCTGGCTTCTGGCTTCAGCCTGACCCAGCCCCAGCCTTTGGAGGGATTACATAGTGAATCAATGGATGGGAGAAGTAACCCTGACACACACTCTCTAGTAAATGAAAAGGAACAGAATCCTTCAGAATAGACTCACTCTCAAATATTGAAGAGAATAGACAAATGAGGGAACAAGTCAGGCTTCCCTGATCCCTTACTGTCAATAACTTAATATCAAATGAAAACTTAGCAAACCATTTTAACCATTAAATAACCACTTATGAAAACATTTACCAGAAGGTCCACTGCCCTCTATAAATTTCAAGACAAGAGTATATGTATTTGGAAACATCGCTAAAATATCGAACACAGTGTAACTTGTTCGACTAGAAAAAAGCCCCGTCAT
+
GGGCEFGGCFCFFGGGA<FFEFAFFAFGGCEFFGGFGGGGFFFGEFGGG9FFGGF@FFFFFGF<FGGGFGGGGFFC8FFFFGEFGGDFGCGG<FFGFFGGGGGGGGDDGGCGGG,FFG<<<<F=FFFEGGGGGGGGGCEEGDGGEEGFCBDFGGGGGDFEFED@8==DFGGFFACGGAFE#FC7##FG7EF###<C?#81D#9@#:A#FCF##B#FFFFFFFFFFFFFF#FC:6#@==8;E@<EFFEFFEE:DD?BEED<FFFEEE#EFFFFFFDD=?+3+9=8GE6=GGFD8AA@==3+D==9=FB=36,+?+6+DFFGDE;=,GFGEE=EE8E8DF@,6EDDGF9FE;@,=EC,FFAFGFGGFFA9<A5AGCE?E9GEF,C,B,:CAECGE6+@F<@<C<,CCAFFFFGFFFF8F:+CFE,@DFF?FC7@7CGGFFC6D
@CGRNA6_26
GTGATGGCTCAAGTACTTGGGTCCATGTCATGCACTTGGGAGACCTGGACTGAGTTCCAGGCTCCTGTCTTAACCTGGCCGAGCTCTGGCTGTTGTGGGCATTTGGGGAGTGAACCAGCGGATGAGTTACTTCTCTCTTCCTGCCTTTCAACAAAAATAAATAGATAGATAAAATAACTTAAAGACCCATGAGAACTTTTGCAGAACTTACTTGGAAAAAAAATGAAGAATGCATGTTCTGTTTGGTGATGGTAGAATTTTCTTAAACCTGTCTTTATGTTTTGGTTGCTTTTGGTTGAAACATTAACATTTCTTAA
+
GGGGGGGGGGGGGGGGGGGGGGGGGGGGGGGGGGGGGGGGGGGGGGGGGGGGGGGGGGGGGGGGGGGGGGGGGGGGGGGGGGGGFGGGGGGGGGGGGGGGGGGGGGGGGGGGGGGGGGGGGGGGGGGGGGGGGGGGGGGGGGFGGGGGGGGGGGGGGGGGGGGGGGGGGGGGGGGGGGGGGGGGGGGGGGGGGGGGGGGGGFGGGGGGGGGGGGGGGGGGGGGGGGGGGGGGGGGGGGGGGGGGGGGGGGGGGGGGGGGGGGGGGGGGGGGGGGGGGGGGGGGGGGGGGGGGGGGGGGGGGGGGGGGGGGGGGGGGG
@CGRNA6_27
TAATCATTTCCCACGTATTTATTTTGAAACAGCAGGCCTGATGTGGTGATGTATTCATGAGCTGCTTTGAGAATGAATGCAATTATTAACCGGGCAGCATGAAAGAGAACTGATTAACTGAAGAGCTCTTTCCTGTGTGTCAGGTGCCACGCATTGCCCTGCAAACACGGAACACAGGGCTTTTGCCTTAAGGACACTCAATTCTATTCGACTAACAATGAGACGACACTAGCATAAGATCCTCTGTGCGCTGCTA
+
GFGGGGGGGGGGGGGGGGGFFGGGGGGGGGGGGGGGECFGGGGEGFGGGGGGGGGFGFFGGFGGGGGFGGGGFFGGGGGGGGGGGGGGGGGGGGGGGDGGGGGGGGGGGGGGGGGGGGGGGGGGGGGGGGGGGGFGGGGGGGGGGGGGGGGGGGGGGGGGGGGGGGGGGGGGGGGGGGGFGGGGGGGGGGGGGGGGGGGGGGGGGGGGGGEGGGGGGGGGGGGGGGGGGGGGGGGFFGFGGGGGGGGDGGGGGGGG
@CGRNA6_28
TGATGGCTCGTGATTGAGTTCCTGCCGCTCGTGTCGGGGGCCTGGATTATGTTCCCAGCTCCGGTTTTTTAGCCTCGGCCCAGTGCCAGCCATTGAGGTGTTTTGGGAATGAACCAGTGGAAGGGAGCTCTCTGTTGGTCAATCTCTGTCTCTCTTGATGAATAGAATAGAATAGAATAGAATAGAATAGAATAGAATAGAATAGAATAGAATATTAAGTTTATGTTATGTGAATTTCACTTCAATAAAAACAGATATTACCCTCATGATCTTATATGCAGGACTATTCACTGCACATGTCATTGGCAGACTGGGCATTCATCTTTGACATTATACACGT
+
FGEGGGGGFGGGFGGGGGGGGFGGGGGGGEFGGGGEGGGGGGGGGCFFFGGGGGGGGGGFFGGGGG:FGGFGGGGGGGGGGGFGG#GGGGGGGFGFFGFGFGGGGGGFGGGGGFFFGGGGEGGGGGGGGGGGGGGGFGGGGGGEFGGFFGGGDFGGGGGGFGGFFFFGGGGGGGGGGGGGGGGGGGGGGGGGGFGGGGGGGGGGGGGGGGGGFGGGGGGGGGGGGGGGGGGFFGGGGGFGFGGGGGGGGGGGGGGGGGGGGGFBGGGGGGGGGGGGGGGGGFGGGGGGGGGGGFGFGGGGGGGGGGGGGGGGGGGGGGGGFFFFGGGGGGGGGGGGFGGG
@CGRNA6_29
GTGTCCCTTCCACTCACAGGGAAGACTGACTGAGTTTCAGGCTCCTAGCTTTATCCTGGTGCAGCCCTGGCTGTTGTGGCCATTTGGGGAGTAAACCAGCAGATGGAATGTCTTTGTCACTGTCTCCATCTCTATATCTTTCCAATAAATAAATAAGTAATTTTAAAAATTTAAAACTGCTTTTCCCAAACTGTAACAGTTTTGTGGTCCTGATGGGATATGATAAACTGGGGAGACATTTCTTCCCTCCCTTTCTTCTTCCTCTTTTTGGCTCTCTATATACCAAGTACAATCAAAAAATATCTTTGTTTGCATCTGTTCTGTTGTATGCAGTGTTTATGCTGCCTGCCAGTCTGCGTCCTTTTTCTCTCCACACTGCCAC
+
GGGGGGGGGGGGGGGGGGGGGGGGGGGGGGGGGGGGGGGGGGGGGGGGGGGGGGGGGGGGGGGGGGGGGGGGGGGGGGGGGGGGGGGGGGGGGGGGGGGGGGGGGGGGGGGGGGGGGGGGGGGGGGGGGGGGGGGGGGGGGGGGGGGGGGGGGGGGGGGGGGGGGGGGGGGGGGGGGGGFGGGGGFGGGGGGGGGGGGGGFFFGFGGGGGGGFGFFGFGFFGFGGGGGGGGFGGGFFGGGGGGEGEGGGGGGGGGGGGGGGGGGGGGGGGFEFGGGGEGGGGGGGGGGGGGGGGGDGFFEFGGDFFGGGGGGGGGGGGGGGGGGGGGGGGGGGGGGGGGGGGGGGGGGGGGGGGGGGGGGFC,FFGGGGGGGGGGGGGGGGF
@CGRNA6_30
AAGGTGAGCAGAAGATGGCCCAAGTACTTGGGCCCCTGTCACCCATGTGGGAGAACCAGGTGTGCCTGGCTTCTGGATTTAGCCTGGTACAGCCACAACCATGGCCTCTATTTGGGAGTGACCACTGGATGGGGAGTGATACTTCCTCTGTCTTTCACTCTTTCTGTATATCTATGTATGTCAAATAAGTAAGTAAAATATTTAAATAAACAGTCCATCAATCACCTGTAAAATATAGGCTATCTAAATTTTTGAATGGAACAAGACACGACTGTGAGTAAATTGACAGGAGAGCACAATATGAGCCTGCAACATCTGGTTTTGTCACAAAGCAGGAAGTT
+
GGGGGGGGGGGGGGGGGGGGGGGGGGGGGGGGGGGGGGGGGGGGGGGGGGGGGGGGGGGGGGGGGGGGGGGGGGGGGGGGGGGGGGGFGGGGGGGGGGGGGGGGGGGGGGGGGGGGGGGGGGGGGGGGGGGGGGGGGG,EFGGFFGGGGGGGGGGGGGGGGGGGGGGGGGGGGGGGGGGGGGGGGGGGGGGGGGGGGGGGGGGGFGGGGGGGGFGGGFGGGGGGGGGGGGGGGGGGGGGGGGGGGFFGGGGGGGGGGGGGGGGGGGGGGGGGGG#GGGGGGGGGGGGGGGGGGGGGGGGGGGGGGGGGGGGGGGGGGGGGGGGGGGGGGGGGGGGGGGGGG
@CGRNA6_31
GTGCAGGTAACAGCAGGCGGTAGCCGGCCGGAGGGAGATCTCAGACCACCCTGGATCAGAAGTCACTGTTGTGAGAGGGCACGGAGACCGTGGGGGGAAGGGCCCGAGACGTGTGTGGCCCAGGGGAGACGGCCGGACACGTGACATGTGTGTGACTGGAATCCCCTGAGGAGATTCCTGGAACCTGTAAAAGAGGAGGCCACGGGTTGGACACTCGGCAGGCAGCTCACGCCTGACACTCACAGCTTCCCCCAGCTCAGCCAATGAGGATTCCAGGCTTACAACACAGCAGTGGGATCTTCAACTCCTCCCTTTTCCTCAGCACCGTGCGTGGGTTTT
+
GGGGGGGGGGGGGGGGGGGGGGGGGGGGGGGGGGGGGGGGGGGGGGGGGGGGGGGGGGGGGGGGGGGGGGGGGGGGGGGGGGGGGGGGGGFGGGGGGGGGGGGGGG#GGGGCE#GGGGGGGGGGGGEGGGGGGCGGGGGGGGGGFGGGGGGGGGGGGGGFFGFFGGGGGGFGGGGGGGGGGGGGGGGGGGGGGGGGGGGGGFFGGGGGGGGGGGGGGGGGGGGGGGFCEGGGGGFGGGGGGFGGGGGGGGGGGGGGGGGGGGGGGGGGGGGGGGGGGGGGGGGGGGGGGGFGGGGGDGGGGGGGGGGGGGGGGGGGGGGGGGGFGGGGGGGGGGGGGGG
@CGRNA6_32
GTGATGGCTCAAGTACCTGGGTCCCTGTGCCCCATGTGGGAGACCCCAATGGAGTTCTGGGCTCCTGGCTTTGGCCTGGCCCAGCCCTGCCTGTTGTAGACAAAAGGGAGTAAACCAGATGATAGAAGATTTTTGTCTCTCCACCTTTCAAATAAAATGAAAGTAGATTTAAAAACATTTTTTTGAAAAAAGGAAGACAGGATCAATAAAATGTGGAAACCAAAATACATATAGGCAAGTAGCAACAGT
+
FF;FGFGFEFFGGGFGGFGGFFGGGGGGFG#GGD#DG#GFGG#FDFGGEGD@6FEE9<F#FFGGCFEFGFGC<CDCEFFGGGGGCGFD=EFFFGGDFFFFFFFGGGGGGGGGGGGGGGGGFDDFGDGFC;ADECFFGGGGGFED=FGGAD9@EGFGGGGF;DFGFCGFGGGGFGFFGGGGGGGGGGGGFCDGAGGFGGGGDGFFGFFCFFFFFFADDFAGGGCFGGFFFCFCCGFFFFF9FEGFFFDCG
@CGRNA6_33
GTTATGGGTCAAGTAGTTGGGTCCCTGACACCCACAGGGGCGACCCTTACTGAGCTCCAGAGCCCAGGTTCAACCTGGCTCAGCCCCAACCATTGTGGGCATTCGGAGAGTGAACCAGCAGATGGAAGCTTGCTCTCCCCACCCCCCCAACTCTCATATCTCCACCTTGGAAATAAAAATAAACCATTTTAAAAAGGAAACTGCCAAACTACTTTCCAGAAATGACTGTACCCTTCAACCTCGTGCCATCAGCACATGAGAATTATAAATGCTCCAAATACTGGTCAGACTTGAAATTATTTTTGAAATTCCTTACTTTTTT
+
GGGGFGGGGGGGGGGGGGGGGGGGGGGGGGGGGGGGGGGGGGGGGGGGGGGFGGGGGGGGGGGGGGGGGGGGGGGGGGGGGGGGGGGGGGGGGGGGFEGGGGGGGGGGGGGGGGGGGGGGGGGGGGGGGGGGGGGGGGGGGGGGGGGGFGGFGGGGGDGFD?FD8DCGGGGGGGGGGGGGGGGGGGDGGGGGGGGGGGGGGGGGGGGGGGGGGFGFGGGFGGGFGGGGGGGGGGGGGGGGGGGGGGGGGGGGGGGGGGGGGGGGGGGGGGGGGGGGGGGGGGGGGGGGGFGGGGGGGGGGGGGGGGGGGGGGGFGGGGGGGG
@CGRNA6_34
GCGATATCTCAAGTACCTGGATCTCTGCCACCCGTGTGGGAGACCTGGATTGAGTTACAGGCTTCCAGCTTTAGCCTAGCTCAGTCCTGGCTATAAGGGTATTTGGGGAGTTAAGCAGCATATGGGCACACTCTTGCTGTCTCTCAAAAAAGAAAAAAAATGTTAAAATACTCTCTTTGTGCCAGTAGCTTGTTTCTACTGCCTCTTGCATCCCAGCTGTCTCTCACCCGTTCTGACACTGCAGTTCCTACAGCAGGTCC
+
GGGFFFGGGGG#GGGGGGGGGGGGGGGGGGGGGGGGGGGGGGGGGGGGGGGGGGGGGGGGGGGGGGGGGGGGGGGGGGGGGGGGGGGGGGGGGGGGGGGGGGGGGGGGGGGGGGGGGGGGGGGGGGGGGGGGGGGGGGGGGGGGGGGGGGGGGGGGGGGGGGGGGGGGGGGGGGGGGGGGGGGGGGGGGGGGGGGGGGGGGGGGGGGGGGGGGGGGGGGGGGGGGGGGGGGGGGGGGGGGGGGGGGGGGGGGGGGGGGGG
@CGRNA6_35
GTATGGCTCAAGTAGTTACGTCACTGCCACCCCTGTAGGAGGCAGACCTGGACTGAGTTTCAGACTCTGTCTCTCTCTCTCTCTGTCTCTCTCCCTCTCTCAAAAAACTCAATCGTTAGACAAGTCACTCTTCTTTGCTCTAGGGCATCCAAAGTAGACAAAGTAGATGCTTTGTCTAACAAAGGAGAATTTTTGCAAGTGGCTGCTTGACAAGAACGTGGTATTTCAGTAAAATGCCTAAGCTTTGAAAACCTTTCAAAATGAAATGCCAGTAACAGATATATGAATGTAAACTTATTTCATTGTCATACCCTCAAGGAGAAAGTGAACTTAATATATTAAGTTTCTTTGAAAGTATAAGCCCTTAAATGTTAGAGTGCAGCATAAAATTCTCTTGATTTGTTTCA
+
FFCFGGGFGGFFGEGGGGGGGGGGGGGFGGGGGGGGGGGGGGGGGGGGGGDFGGCGGGGGGGGGGGFFGGGEGFF<EFFGFFGGFFGFFEGC@FFGFGG?BCFGGGDGCFFGGGDFGG7FGGGFFFGGGGGGGGGGA#GGGFGFEDCFGGFGGFGGGGGGGGGFEFFFDEFGGC=;DEFAFCFGC<ADBFFGGGDFCFG:8A#>9CFFF:CDB98DAF*@EFFFFFFFFFFFFFFFFGGGGFFFGFC5FAEFFGGGGGGGGGGGGD?GFGGGGGGFFFFFGFF@DCF;GGGGFFAGGGGGGGGGGGGE==,E,FFGFGGGGGGGGGGGF9GGGGGGGFEGGGGGFGF@CGGGGGGGGGGGGGFGFEF@GGFCGGGGGGGGGGGGGGGGF8GGF@CFGGGGGGGFFGG
@CGRNA6_36
GTGATGACCCAAGTATTTAGATCCCGGCCTCGTGTCGAGGGCTGGACTGAGTTCCTGGGTCCTCGCTTTGGACTGGTCCAGTCCTGGCCACTGTGGCCATCTGAGGAGTGAAACAGCAAGATGATGAGAGTTCTCTCATCCCCTCCCCCTTCTCTCTGCCTCTCAAATAATTTTCTTGAAAAGAACCTACCGATAGCTCTCCCAATTGATTCATTGCTCTCATAAAATCTGAAGTTCAAATCTGCTGTTGTGAATTACTTTATACAGCATGATTCGATTACCCAGAGTAGTTCCATGAGATTTTTTTGTTGTTGTTGTTA
+
CFFGGGGGGFEDFGAFDGGFFFDGGGGGEGGGGFGGGGG@BFFFECFEE<FFFCEFFGFGGGGG:FEGGAC=FFGGF<FFGGGFGGGGGFGGGGGGGGGGFFGGGGFEFFGFFFGGGGGFCFFCFGGFFFFFFGFFGFFE>DFDEGGDGGGGGDDGGGGGGGFGGGGGFFGGGGGGGGGGGGGGGGGGGGGGDDDGGGEGGGGGGGFFFGGGGGGGGGFFGFGGGFE@GGGFFGFGGGGGGFEEGGGGGGGGGGGGGGFGGGGGGGGGGGGFGFFGGCGGGGGGGGGGFFC8FGGGGGGGGGDGGGGGGGGGGGGGGGGF
@CGRNA6_37
TAATCATTTCCCACGTATTTATTTTGAAACAGCAGGCCTGATGTGGTGATGTATTCATGAGCTGCTTTGAGAATGAATGCAATTATTAACCGGGCAGCATGAAAGAGAACTGATTAACTGAAGAGCTCTTTCCTGTGTGTCAGGTGCCACGCATTGCCCTGCAAACACGGAACACAGGGCTTTTGCCTTAAGGACACTCAATTCTATTCGACTAACAATGAGACGACACTAGCATAAGATCCTCTGTGCGCTGCTA
+
GD#GGFFGFFGFGGDFFGFEFGEFFFFGGGFFGFGFCFFG#@CCEFCFEFFGGGAFGGCEFGGGGGGGFCGFFGGGGFFFFGFGGFGGGGFGGGDFGGGGGFGGGGGGGGCGGFGFGGGGGGGFGFFGGDGFFGGGGGGGGGGGGGGGGGGGGFGGEFFGFFGGGGGFGGEGGGGGGGGGGGGGGGGGGGGGGFF#GGGFGGGGGGGGGGGGFFGFFCFFAGGGGFGFGGGGGGFFFFGEGFGGGGEGGFFFFGGG
@CGRNA6_38
TGGGGAATATTGGACAATGGGCGAAAGCCTGATCCAGCCATGCCGCGTGTGTGAAGAAGGCCTTTTGGTTGTAAAGCACTTTAAGCGAGGAGGAGGCTACTTAGATTAATACTCTAGGATAGTGGACGTTACTCGCAGAATAAGCACCGGCTAACTCTGTGCCAGCAGCCGCGGTAATACAGAGGGTGCGAGCGTTAATCGGATTTACTGGGCGTAAAGCGTGCGTAGGCGGCTTTTTAAGTCGGATGTGAAATCCCTGAGCTTAACTTAGGAATTGCATTCGATACTGGGAAGCTAGAGTATGGGAGAGGATGGTAGAATTCCAGGTGTAGCGGTGAAATGCGTAGAGATCTGGAGGAATACCGATGGCGAAGGCAGCCATCTGGCCTAATACTGACGCTGAGGTACGAAAGCATGGGGAGCAAACAGG
+
GGGGGGGGGGGGGGGGGGGGGGGGGGFGGGGGGGGGGGGGGGGGEGGGGGGGGGGGGGGGGGGGGGGGGGGGGGGGGGGGGGGGGGGGGGGGGGGGGGGGGGGGGGGGGGGGGGGGGGGGGGGGGGGGGGGGGGGGGGGGGGGGGGGGGGGGGGGGGGGGFGGGFGGGGGGGGGFGGGCFGGGGGGGGGGGGGGGGDGGGGDFGFGGGGGGGFFFFF@FFFFFFFFFFFFFFFFFFFFFFFFFFFFFFFFFCA:AGFFGBF@AGDDFGGGFGGGCGGFGGECGGGFGGGGFCGFDGGFFGGGGGGGGGGGGGGGGGGGGGGGGGGGGGECGGGGGGF;CFGEEGGGGGGGGGGGGGGGGGGGGGGGGGGGGGGGGGGGGGGGGGGGGGGGGGGGGGGGGGGGGGGGGGGGGGGGGGGGGGGGGGGGGGGG
@CGRNA6_39
TAGGCCAAGGAAGCCATCCTTACAGATTGGTGCAAGTCTGGCCAGGACTTCACCAAGAGGGATGGAAGCACCAACCTCCAATCTCCTTGTCTTTTTGCTGGTGGTTTAGATTCCAGGAAGGGGCCACATGATGGATGTAGCTTTTTGCATTATAGAAAATAGAGTGGCTACATATGATCATTTTCTGTACTTTCCTTTGCTGAGACCCTGCT
+
GGGFFFGGGGGFGGEFGFGCGGFGGGGGGGGGGGGGGGGGGGGGGGFGFGFGGGGFGGGGGGGGGGGGGFFGGGECFGGGGGGGGGGGGGGGGFGGGGGGGGFGFFGGGGGGGGGGGGFGEGGGGGGGGGGGGFGGGGGGGGGGGFGFFGGGGGGGGGGGGGGGGGGGGGGGGGGEFGGGGGGGGGGGGGGGFGGGGGGGGGFGFGGGGGGG
@CGRNA6_40
ATCATGGCTCAAGTACTGCGGCCCCTACCACCTCCATGGGAGACCTGGATTGAGTTCCAGGCTCCTGAGTTTGGCCTGGCTTTGCCCTAGTTGTTTGGACATTACGGGAGTGAGCCCACAAATGAAGATCCCTCTATGTCTAATCTGTCTTTGTCCCTATTTATTTTTCAAGTAAATAGGAAATCATTGAATGGTTTAGAGGTAGATTGGATATAGCAGAAGTCAAGCTACTGAACTTGAAGATCTGCCCACAGCGGGGAAAAAAAAACCACATATATTGAAGAGCAGGTAGTAGAAAGAATGAGCAGAGT
+
EEEGGFFGFGGFCFFGGCFEFGEGGGGGGGGGGGGGGGFGGGGGGG8CFEEECGGGGGEFGGCEEF<FFGGCFF#GF=CFGGGDGGGCB>EDGFGGEEAAFGFFFFFFFGGGGFGGG?#EEFF<EGGGGGGGFGGEDFGFGDDEFGEGG#GFGGFEFFGGGGGGGFGGGFCDEDFGEGGGF@FFCFFGEGEDGFEFGFFEDEFGF>DGGGGFFFGFCGGE=FFGGFFFGFFFFGFFFDGGFFF?@?F:A,EF@:;F<FGGGGGGGECFB<FFE:GEF,FGGGGGGFGGE9GGGGGGGGGGGGGGGGGGGFE
@CGRNA6_41
GTGAGGGCAGTAGGAAACCCAAAGCAAGTCCTTCCTCTTCTATTTAAAAATACCCACCGTCAGCCACAGGAATTCTTCATATCTGTTTTACTCTAGGAAAGAACATACTAGCCCAAAACAGAAGCTAATGCCCCAGAGCCTCGATGCCCCATAACACAGCTGGGTGAAAACTTCTTTAATATTAAAAACAGCCACAGCTGTGTATTGTTCTTATAGTGACGCCTCTTGCAGTTTTAGAAACCAAGAGTAGCTCCACCTCCCAACTGAGGTTTCCAATCAGGGTAAGTTCATAACTTCTGCCACAAGTGGCTTCAACAAGCCGTCTCCTCCACTTCCCCAGTCCCACCTCTGTGTTCCATTCAGGT
+
GGGGGGGGGGGGGGFGGGGGGGGGGGGGGGGGGGGGGGGGGGGGGGGGGGGGGGGGGGGGGGGGGGGGGGGGGGGGGGGGGGGGGGGGGGGGGGGGGGGGGGGGGGGGGGGGGGGGGGGGGGGGGGGGGGGGGGGGGGGGGGGGGGGGGGGGGGGGGGGGGGGGGGGGGGGGGGGGGGGGGGGGGGGGGGGGGGGGGGGGGFGGGGGGGGGGGGGGGFFGGGFFGGGGGGGGFGGGGGGGGFGGFGGGGGGGGGCGGFGFGFGFGFFGFGFGGGGGGGGGGFFFCGF9GGGGGFFGGGGGGGGGGGGGGGGGGGGFFGGGGFGGGGGGGGGGGGGGGGGGGGGGGGGGGGGGGGGGGGGGGGGGG
@CGRNA6_42
GTGTCCCTTCCACTCACAGGGAAGACTGACTGAGTTTCAGGCTCCTAGCTTTATCCTGGTGCAGCCCTGGCTGTTGTGGCCATTTGGGGAGTAAACCAGCAGATGGAATGTCTTTGTCACTGTCTCCATCTCTATATCTTTCCAATAAATAAATAAGTAATTTTAAAAATTTAAAACTGCTTTTCCCAAACTGTAACAGTTTTGTGGTCCTGATGGGATATGATAAACTGGGGAGACATTTCTTCCCTCCCTTTCTTCTGCCTCTTTTTGGCTCTCTATATACCAAGTACCATCAAAAAATATCTTTGTTTGCATCTGTTCTGTTGTATGCAGTGTTTATGCTGCCTGCCAGTCTGCGTCCTTTTTCTCTCCACACTGCCAC
+
GGGGGFGG9FGGFEFGGFGGGGGGCEFF<ECDAEGFFFFFGFGE,9EC<EFFDEF<FECF@FGGGCBFEFFGDGF<:C7DA<F,,B5?=FFGGGGGGFCGGGDGG<E<FFGGGAF<A?EFGFGGAEA#FGGGGFFF#G#CFFG#GGGFDFCFGG#ECD=EDEFAF8A#DFGDGAF#=DC>DGGFAFFCC7@CCFGGGGG5?CB9AD9C9*<;8C;AC69?BA99?=EAFF>#:@?EFFF@AC8DDDD?>>@@E8#7D69#D#=ECCFF@E@E=;;==,FEC98DEDFE@E,F=8+AFAFGGCEC@F<=A,CE<<E=<=FGFBCF@@A,FCFFEDFFGEE<:@6@+@68@FFC@EF7:@,:B,;,FC7GGFFC<6,C<C9F9G
@CGRNA6_43
TAGGCCAAGGAAGCCATCCTTACAGATTGGTGCAAGTCTGGCCAGGACTTCACCAAGAGGGATGGAAGCACCAACCTCCAATCTCCTTGTCTTTTTGCTGGTGGTTTAGATTCCAGGAAGGGGCCACATGATGGATGTAGCTTTTTGCATTATAGAAAATAGAGTGGCTACATATGATCATTTTCTGTACTTTCCTTTGCTGAGACCCTGCT
+
GGGGGGGGGGGGGGGGGGGGGGGGGGGGGGGGGGGGGGGGGGGGGGGGGGGGGGGGGGGGGGGGGGGGGGGGGGGGGGGGGGGGGGGGGGGGGGGGGGGGGFGGGGGGGGGGGGGGGGGGGGGGGGGGGGGGGGGGGGGGGGGGGGGGGGGGGGGGGGGGGGGGGGGGGGGGGGGGGGGGGGGGGGGGGGGGGGGGGGGGGGGGGGGGGGGG
@CGRNA6_44
TGGGCGTTAAGTAGCTGGGTTCCTGCCACCCACATGAGACCTGGACTGAGCGCCCATGTTCGGCCTGGCCCAGCCCTGGCTATTGCAGGCATTTGGGAAGTGACCAACAGATCCGTGTTCACTCTTGCCCTGCCCCTCAAAACCCATTCTAATAAAAATAAGTTTGACTTAACTGAGACAGAGTTCACTTTGTTAAAGCCTAAGGAAGGATACTATAGGGGAAAAAAAAGAAAACAAAATTAACTTACATGATTTTTGGTTTTCTTCATTCTCTTTGTATAACCGGTTTACTTTCTCTACCAGCTCCCATTTTTCACAACAGCCAGAATAGTTGACAAAATTCCGAGCCAGGATTTCCTTCAGTTGGCGCACACTCATCCCTTCCACATCTTCAAGGCTTGACAGGTCAGACAGCGAGGCTCTCACTCTCTT
+
GGGGGGGGGGGGGGGGGGGGGGGGGGGGGGGGGGGGGGGGGGGGGGGGGGGGGGGGFGGGGGGGGGGGGGGGGGGGGGGGGGGGGGGGGGGFGGGGGGGGFGGGGGGGGGGGGGGGGFDGGGGFGGGGGGGGGGGGGGGGFGGGGGGGGGGGGGGGGGGGGGFGFGGGEGGGGGGGGGGGGGCFFFGGGGFGGGGGGGGGFFFGFGGGGFFGFFFFFFFFFFDFFFFFFEB@FAFFFFFEAABF9@5AFFAFFFFFFFFFGFGFGGFFGGGGFFFFEE=C>GGEE8GFGFGGGGGGGFFFFGGGDGGGGGFCGGCFGGEE?GGGFFCDGCGFGGGGGGFGGGGGGGFGGGGGCFDGCGFGGFGGF7GGFGFGFD8GFFGGGGFGFEFGGGFFF<FGGGFGFFGFGGGGGGGGGGGFGGGGGGGGGGGGGGGG
@CGRNA6_45
GTGCAGGTAACAGCAGGCGGTAGCCGGCCGGAGGGAGAACTCAGACCGCCCTGGATCAGGAGTCACTGTTGTGAGAGGGCACGGAGACCGTGGGGGGAAGGGCCCGAAACGTGTGTGGCCCAGGGGAGACGGCCGGACATATGATATGTGTGTGACTGGAATCCCCTGAGGAGATTCCTGGAACCCGTGAAAGAGGAGGCCACGGGTTGGCCACTCGGCAGGCAGCTCACGCCTGACACTCACAGCTTCCCCCAGCTCAGCCAATGAGGATTCCAGGCTTACAACACAGCAGTGGGATCTTCAACTCCTCCCTTTTCCTCAGCACCGTGCGTGGGTTTT
+
GGGGGGGGGGGGGGGGGGGGGGGGGGGGGGGCGGGGGGGGGGGGGGGGGGGGGGGGGGGGFEFFGGGGGGGFGGGGGGGGGGGGGDGGGG#FGGGGGGGGGGGGGGGGG#GGG#GGGG>FGGGGGE?EGGGGGGGGGGG?GGGGGGGGGGGGGGGGGGGGGGGGGGFGGGGGGGGGGGFFGFCGGGGGFGGGGGGGGGGGGGGGGGGGGD?GGDGDCGGGGGGGFGGGGGGFFGGGGGGGGGGGGGEEGGGGGGGGGGGGGGGGGGGGGGGGGDFGGGGFGGGGGFGGGGGGGGGGGGGGFGGGGGGGGGGGGGGGGGFGGGGGGGGGGGGGGGGGGGG
@CGRNA6_46
TAATGGCTCAAATAGTTGAGTCACTGACACCCAAATGGGAGAGCTAGACTGAGTTCCTGGCTCTTGGATTCAACCTGGTCAAGCCTGGCCCATTGTTGGCATTTGGGGAGTTAGCTGTCTATCTCTGTCTGTTCCTATGCCTTTCAGATAAATAAGGAAAATAGAGCCAGTCACTCTGGGAGCTTGGGTTTTGGAACAGATATGGCCAATCCAAGGACTACAGCAGACACAATCAATCCTGAAAATGGTACAGAAATGGCA
+
GGGGGGGGGGGGGGGGGGGGGGGGGGGGGGGGGGGGGGGGGGGGGGGGGGGGGGGGGGGGGGGGGGGGGGGGGGGGFGGGGGGGGGGGGGGGGGGGGGGGGGGGGGGGGGGGGGGGGGGGGGGGGGGGGGGGGGGGGGGGGGGGGGGGGGGGGGGGFGGGGGGGGGGGGGGGGGGGGGGGGGGGGGGGGGGGGGGGGGGGGGGGGGGGGGGGGGGGGGGGGGGGGGGGGGGGGGGGGGGGGGGGGGGGGGGGGGGGGGGGG
@CGRNA6_47
TGGGCGTTAAGTAGCTGGGTTCCTGCCACCCACATGAGACCTGGACTGAGCGCCCATGTTCGGCCTGGCCCAGCCCTGGCTATTGCAGGCATTTGGGAAGTGACCAACAGATCCGTGTTCACTCTTGCCCTGCCCCTCAAAACCCATTCTAATAAAAATAAGTTTGACTTAACTGAGACAGAGTTCACTTTGTTAAAGCCTAAGGAAGGATACTATAGGGGAAAAAAAAGAAAACAAAATTAACTTACATGATTTTTGGTTTTCTTCATTCTCTTTGTATAACCGGTTTACTTTCTCTACCAGCTCCCATTTTTCACAACAGCCAGAATAGTTGACAAAATTCCGAGCCAGGATTTCCTTCAGTTGGCGCACACTCATCCCTTCCACATCTTCAAGGCTTGACAGGTCAGACAGCGAGGCTCTCACTCTCTT
+
GGGGGGGGGGGGGGGGGGCFEGGGGGGGGGGGGGGGGGGGGGGGGFCGFGGGGGGDGGGGGGGGGGFFFGGEFFFGGFGGGCGGGGGGGGGGGGFGC<EEGFGFGGFGGG<FFGGGGGGGGGGGGGFGFGGGGGGGGGGGGFGGEDFEGGG,D9AB9CFGGFGFGGDGGGFCFGGAAFGEG#GFFGGGGGGGGGFFEFCFGEC66CCCCGGGFFFFFFFABA>AFFFFFFFFFFFFE@FBFFADB<AFFFAFFFFFFFFC:FFGGCFGFDGGFBFDE?DDGGEEFGFF8F?FCDCGGGGGGGGGDGGFFFFFFFGGGGGGFGGFGGGGGGGGGGFDGFF?GCGGGGGDGGGGGFGGGGGGGGGGGGGGGGGGGGEGF8F7GFAGGFFFCGGFGFFCGDGGGGGGGGFGGGGGF>CGGGGGGFCGFGGGGGEG
@CGRNA6_48
GTGATGGTTCAATTAGTTGGATCCCTGCCATTCATTTGGGTGACCCAGATTGAGTGAACTATTGTGGGCATTTGGGGAGTTAGCCAACAGATAGGAGTTCTCTCTTTCTCCCTCTCTCCTAAGTCTCCCCCTGCTCCAGTCTCCCTTACCCCATCTCTCTGTCTTTCTCTATTTCTGTATCACAAATCAATAAAAATAAATGAAAACTAAAAATAAACCAACCAAACCAATAAACTACCAACCAGTGGGTGCTCTTGTTAGACCCAGAAGATTGAAATAGGTCATCAAAGGGT
+
GGGGGGGGGGGGGGGGGGGGGGGGGGGGGGGGGGGGGGGGGGGGGGGGGGGGGGGGGGGGFGGGGGGEGGGGGGGEGGGGGGGGFGGGGGFFGGGGGGGGGGGGGGGGGGGGGGGGGGGFGGFGGCGGGGGGGGGGGGGGGGGGGGGGGGGGGGGGGGGGGGGGGGGGGGGGGFGGGGGFGGGGGGGGGGGGGGGGGGGGGGGGFGGGGGGGGGGGGGGGGGGGFGGGGGGGGGFEGGEFFGGGGGGGGGGGGGGGGGGGGGGGGGGGGGGGGGGGGGGGGGGGGGGGGGGGG
@CGRNA6_49
GTGATGCCTCCAGTACGTGGGAGGCCTGATGGAGTTCTGACTCCTGGCTTCGGCCTGGCCAGCCCTGGCTGTTGTGGCCATTTGGAGAGTGAATCAGCAGATGGAAAATCTCTTTCAAATAAAAGTAAAAATAAACACAAAAATGTTTTAAATATATTTATACCAAAAGAAGCTTATTTAATTCCATTAACTTTTTTTAAAGATTTATTTATTT
+
GGGGGGGGGGGGGGGGGGGGGGGGGGGGGGGGFGGGGGGGGGGGGGGGGGGGGGGGGGGGGGGGGGGGGGGGGGGGGGGGGGGGGGGGGGGGGGGGGGGGGGGGGGGGGGGGGGGGGGGGGGGGGGGGGGGGGGGGGGGGGGGGGGGGGGGGGGGGGGGGGGGGGGGGGGGGGGGGGGGGGGGGGGGGGGGGGGGGGGGGGGGGGGGGGGGGGG
@CGRNA6_50
CTTAACTGCACTTCGTTCCTCTACTTTCCCAGTAACAGAAGTTCAGATCTACTGGACTGTCTCTCTGAACCAATGAAAAATGATAGTCCTCAATGTATTTTTATAACAGTGAAGTTGAAACGTGCACTAATCCCATATATGGCAAACCAAACACGTTAAAAGCCAATTCTAAATCAGACAAATCGATAAGGTAATTTTTATTCTCACAGTTATGAAGGCATAGAATTATCAGTTTTTCCTAATGTGTCATGGTCTACACAGAAGAGTGGAAGTAGATATGAT
+
GGGGGGGGGGGGGGGGGGGGGGGGGGGGGGGGGGGGGGGGGGGGGGGGGGGGGGGGGGGGGGGGGGGGGGGGGGGGGGGGGGGGGGGGGGGGGGGGGGGGGGGGGGGGGGGGGGGGGGGGGGGGGGGGGGGGGGGGGGGGGGGGGGGGGGGGGGGGGGGGGGGGGGGGGGGGGGGGGGGGGGGGGGGGGGGGGGGGGGGGGGGGGGGGGGGGGGGGGGGGGGGGFGGGGGGGGGGGGGGFGGGGGGGGGGGGGGGGGGGGGGGGGGGGGGGGGGGGGGGGGG
@CGRNA6_51
ATGATGGCTTAAGTGCTTAGTTCCTGCCACCCATGTGGGAGACCTGGACTGAAATCTGGGCTTCTGGATTCTGCCTGGCCCAGCCCCAGCTGTTGCAGGCATTTGGGGAAGTGAACCAGCAGATGGAAGATATGTCCCTTCTGTCTCCATTTCTCTGCCTTTCACCTCAAATGAAAATAATTAAGTAAAAGTTAAAAAAAAGATGGCTGAGTGTGATGACTTGTGAGCTTTGACTTTCAAATTTACATTCAAACAGCCGTATGTGGCTAGTGGCTGCTGTATTGGATCCTAAAGTTCTATACAGATAATGCAGAGCACACAGTAGTTGCTGTTGTTGGACTGTGTCCTCACAAAGTTCACAT
+
GGGGGGGGGGGGGGGGGGGGGGGGGGGGGGGGGGGGGGGGGGGGGEGGGGGGCDGGGGGGGGGGGGDFFGGGGGGGGGGGGGGGGGGGGGGFGGGGGGGGGGGGGFECFFGGGGGGGGGGGGGGGGGGGGGGGGGGGGGGGGGGGGGGGGGGGGGGGGGGGGGGGGGGGGGGGGGFGGGGGGFFGGFGFFGGGGFGGGGGGGFGGGGGGGGGGGGGGGGGGGGGGFFFFGGGFGGGGGGGGGGGGGGGGGGGGGGGGFGGGGGGFGGGGGGGGGGGGGGGGGGGGGGGGGGGGGGGGFGGGGGGGGGGGGDGGGGGGGGGGGGGGGGGGGGGGGGGGGGDGGGEFGGGGGGGGGGGGGGGGG
@CGRNA6_52
GTGATGGTTCAATTAGTTGGATCCCTGCCATTCATTTGGGTGACCCAGATTGAGTGAACTATTGTGGGCATTTGGGGAGTTAGCCAACAGATAGGAGTTCTCTCTTTCTCCCTCTCTCCTAAGTCTCCCCCTGCTCCAGTCTCCCTTACCCCATCTCTCTGTCTTTCTCTATTTCTGTATCACAAATCAATAAAAATAAATGAAAACTAAAAATAAACCAACCAAACCAATAAACTACCAACCAGTGGGTGCTCTTGTTAGACCCAGAAGATTGAAATAGGTCATCAAAGGGT
+
GC9EFAFFFGGGGGGFA9,,FFFGFGCFF:@F#GGGGD#CFG#EGGGFGGGGGGGFGGCGGAAFFG#7DFCFFC?5CCDFGGGG<E@FG8E=FFFEFFFGGFFD<FFCFCG@F#>>AFGF#GEFGDFF=FFGGGDGGGCGFE=E@=E#8BFD=@DDB=>FGGGGGDDAFDEF@D8GAEDB>:CEFEDGEGGGG#FDGDFEGFFGE9GEECGGGFF@FFFFFDD?4A9AEFE@AFFF=FGFFFF@EC#FFFGGGFCCGFGFDGEF;GGGFEAGGGGGCCFEDE9GGGE<FFGGG
@CGRNA6_53
GTGATGCCTCCAGTACGTGGGAGGCCTGATGGAGTTCTGACTCCTGGCTTCGGCCTGGCCAGCCCTGGCTGTTGTGGCCATTTGGAGAGTGAATCAGCAGATGGAAAATCTCTTTCAAATAAAAGTAAAAATAAACACAAAAATGTTTTAAATATATTTATACCAAAAGAAGCTTATTTAATTCCATTAACTTTTTTTAAAGATTTATTTATTT
+
GGGGGGGGGGGGGGGGGGGGGGGGGGGGGGGGFFFGFGGFGGGGGGGGGFGGGGGGGGGGGGGGGGGGGGGGGGGGGGGGGFFGGGGFEFFFFGGGGGGGGGGGGGGGGGGGGGGGGGGGGGGGGGGGGGGGGGGGFDFGGFGFGGGGGGGGGGFGGGGGGGFGGFFGFFFGGGGGGGGGGGGGGGFGGGGGGGGFGGGGGGGGGGGGGGGFFF
@CGRNA6_54
AGAGGCAACAAGAGGGAGGGTCCTTCCTACTCACACAGAGAAGACACAGCATCTTCACAGGCTGCATGTTCAGAAACCCAGCCCAATTCACTTCCTTGTCTTGGTGGTCTGGCCTCCTGGGAACATGGTGTTGCCCAAGAAGCTTTCCTGGAACATTCTTTCCTAGCTTCACTGTGCTTTCCAGGGAAGACTGGGTCATCTCTGGCTCAGGAGTGGA
+
4C#C@DCFGE>@FFFDFG@:@C<FED@AFGGCCDCCFE<CCA7DF#FDEGCGGGGGGGGFGGFFFGGFCDFEF>FFGGEGDEGFGFFGDFE,8=FCDGC?FGFGGGD#FFGGGFFGFFFGGFFGGE@=GGGGC;F<FFFFEGFF9DGGGGGGGGGGGEGDGGGGEGGGGGGGGGGFFFEGFFCCFFGGGF:EFFGECFFDFFFGGGFFFCFDGGFC@
@CGRNA6_55
GTGAGGCTCAAATGGTTGGGTTCCAACCACCCACATAGGAGACTTGGATTGAGTTCCTGGCTCCAGGCTTTGTCTATTCCTCCAACACTGCAGGTGTTTGGGGAGTGAGCAAGCAGATGGGATCTCTCTTATCTGTCTCTGTCTCTCTGTCTATCTCTCTCTCTACTAACTGCATCCCAAAATAACAACAAAACCAGCCCTGTAGT
+
GGGEGGGGGGGGGFFFGGGGFFAFGGGGGGGGGGGGGGFFGGGGGGGGGGGGGGGGGGGGGGGGGGGGGGGGGGGGGGGGGGGGGGGGGGGGGGGGGGGGGGGGGGGGGGGGGGGGGGGGGGGGGGGGGGGGGGGGGGGGGGGGGGGGGGGGGGGGGGGGGGGGGGGGGGGGGGGGGGGGGGGGGGGGGGGFGGGGGGGGGGGGGG
@CGRNA6_56
TCATGGCTCAAGTAGTCAGGTTTCTGCCACCCATGTGAAAGACCTGATGTTCCAGTCTCCCAGTTTTGCCTTGGTCCATCTCTGGCTATTATGAGCATCTGAGGAGTAAACCAATAGATGGGAGTTCTGTCTATCTGTATGTCTTGGTATGTCTTGGTCTCTCTGTCTTACATTTATTTATTTATTTGAAAGGCAAATTTAGAGAGAACCTTCTATCTTCTGATAGACTTTCCAGATGGCTGTCACGGCCAGGGCTGGGCCAATCAGGAGCCAGGGGCTGCTTCCGGGTCTCCCATATTGATGCAGGGGCCTAAGCACCTGGCCCTGCTTTCCCAGGCCATCAGCTGCTGGGAGTGGAATTGGAAGTGGAGCAGCTGGGGCTTGAACTGACCGCCATATGGGAATGTCAGTGTTGCAGGTAGTGACAACCTATTAATGCCACAGTACCGGCCCCAAACATAGATATTTTTTAAAAGAAAATAGCCATTATAGTTCCTTCAATATTGTGCTTAGAAATTTCTTC
+
GGGGGGGFGGGGGFGGGGGGGGGGGGGGGGGGGGGGGGGGGGGGGGGGGGGFGGGGGGGGGGGGGGGGGGGGGGGGGGGGGGGGGGGGGGGGGGGGGGGGGGGGGGGGGGGGGGGGFFGGGGGGEGGGGGGGGGGGGGGGGGGGGGGGGGFGGGGGDGGGGGGGGGGGGGGGGGGGGGGFGGGGGFGFFGFFGGGGFGGGGFFDFGGGGGGGFFCAFFFFFFFFFFFFFFFFFFF>FFFFFFFFFFDFFAFFF9@FFF>>FEFFFFFFFDD-(-((3=10:.,((7;<@FFFE?5C<.31*B>>2@>.BE@?EBB=:)DDAA5)4EFFFECCCFFFC9EA5FFFFFFFGFAFFGGGGGGDDGGFDDGGGDGGGGGGEGFGGCGFGFGGGGGCGGGGFCGGGGGGGGGGGGGGGGGFGGFGGGGGGGGGFGGGFFAGGFFGGFGGGGGGGGGGGGGGGGGGGGGGGGFGGGGGGGGGGGGGFGGGGGFFFC,GGGGGGE9GGGFGGGGGGGGGGGGGGGGGGGG
@CGRNA6_57
GGGACGGCTCACGTCACCGGGTCCCTGCCATCCGCACGGGAGACTAGACTGGGTTTCTAGCTCTGGCTCTGGTCTGGCCCAGCCTTGGCTGTTGCAGGCATTTGGGGGAGTGAACCAGGAGATGGGGCTCTGTCTCTCTGCCTCTCAAATAAATTAAACAAACAAGAACTTAAAACACAAGCCAGATCACACCACACCTGTGCTTCGAACACTCCACTGCTCCCATTAAAACTGCCGTAAAATCCCAATCCTCCCCTGC
+
GGGGGGGGGGGGGGGGGGGGGGGGGGGGGGGGGG#GGGGGGGGGGGGGGGGFFFGEGGGGGGGGGGGGGGFCFGGGGGGGGGGGGGGGGGGGGGGGGGGGGGGGGGFGGGGGGGGGGGGGGGGGGGGGGGGGFGGGGGGGGGGGGGGGGGGGGGGGGGGGGGGGGGGGGGGGGGGGGGFGGGGGGGGGGGGGGGGFGGGFFFFGFGFGGGGFFGGGGGGGFGFGFFGFFFFGGGGGGGGGGGGGGGGGEGEGGGGGGGG
@CGRNA6_58
TAGGCCAAGGAAGCCATCCTTACAGATTGGTGCAAGTCTGGCCAGGACTTCACCAAGAGGGATGGAAGCACCAACCTCCAATCTCCTTGTCTTTTTGCTGGTGGTTTAGATTCCAGGAAGGGGCCACATGATGGATGTAGCTTTTTGCATTATAGAAAATAGAGTGGCTACATATGATCATTTTCTGTACTTTCCTTTGCTGAGACCCTGCT
+
GGGGGGGGGGFGGGGGGGGGGGGGGGGGGGGGGGGGGGGGGGGGGGGGGGGGGGGGGGGGGGGGGGGGGGGGGGGGGGGGGGGGGGGGGGGGGGGGGGGGGGGGGGGGGGGGGGGGGGGGGGGGGGGGGGGGGGGGGGGGGGGGGGGGGGGGGGGGGGGGGGGGGGGGGGGGGGGGGGGGGGGGGGGGGGGG#GGGGGGGGGGGGGGGGGGG
@CGRNA6_59
ATGATGGCCCAAGTGCTTGTTCCCCTGCCACCCCCATGGAGACCTCAGAGACTTCAGTTCAGCTTTGGTGCTCTGTGTTGTGTCGTGAAAACCACCTCTGACTTCCTCCCATTCTCTGCCCCTTCCTTTCTCCCTCTTTATAGACGAGGCAATTGAGAGTCAAGGGTAGAAGGCTGCTTGGGTGCTGCATGGGAGACTGTCACGAAGACATAATCCCAGCCCCTTAATACTTTTTGTAAAAGTAACCTGTTTGTTGGAAAGGCACAGCTCACAACATGCAATCACAAGGAAATGGTCATGCTTTAATGCAGTTAAAACATTTCCTAAGTAAACAATATTCATCTTGGACCTCTCCCTCTTT
+
GGGGGFGGGGGGGGGGGGGGGGGGGGGGGGGGGGGGGGGGGGGGGGGGGGGGGGGGGGGGGGGGGGGGGGGGGGGGGGGGGGGGGGGGGGGGGGGGGGG#GGGGGG#GGGGGGGGGGGGGGGGGGGGGGGGGGGGGGGGGGGGGGGGGGGGGGGGGGGGGGGGGGGGGGGGGFGFFGGGGGDGGGGGGGGGGGGGDGGGGGFGGGGGGGGGGGGGGGGGFGGGGGGFGGGGFFFGGGGGGGGGGGGGGGGGGGGGFGGGGGGGGGGGGGGGGGGGGGGGGGGGGGGGGGGGGGGGGGGGGGGGGGGGGGGGGGGGGGGGGGGGGGGGGGGGGGGGGGGGGGFGGGGGGGGGGGGGGGGGGG
@CGRNA6_60
TCGTGGGATCAGGGCTGACTGGGATTCCCTCTCTACAACAGGAAACATCCTAAACTAGGAAAAAATCCTCTGGAAATTTCACGATGAATTTTTTTTTTCTAAAATGAAAGATCACTCTCCTCTATCAGCAAAGGAAAAAATTGCTTTTCTTAAACTTCTTCAAAGAAATTATAGTGACAGTGGACACCAGATAGTAAAGAGTCAGATGGATTTATCATAAATGAATTCACCAACATGCAACATGCATTTAAATAGAAGTCATATTTTGTTCAGAAAGAAATGCATAGCATGATATTTTGTAGTAAAGTGGATGGCAATTACTGTGTTATCCAATGCTAGTGTAAGAGTCTCTGTTCTCTAAGTACTGAAGGCATTGCACAGTTTAGAGATAAGTGGACATACAAACAGCATATCTGTGCCTGCCTCATGGAATTCCACCTAGGTTCCAACCCTAAATTTGCTCAAGTTCTGAGCAAGTCCTGACCAAGCCTGGCAATAT
+
GGGGGGGGGGGGGGGGGGGGGGGGGGFFGGGGGGGGGGGGGGFDGGGGGGGGGGGGGGGGGGFFDGFGGGGGGGGGGGGGGGGDGGCFFGFGGGGGGGGFEFFGDFFGGGGGGGGCFGGGFGGGGGFFGGFEGGGGGGGGGEGGGGGGCGGGGGGGGGGGGFGGFGGGGGGDCGGGGGGGGGGGCGCFFC7CFDCFGGF>FFFGFDFGFFGGFFAF>FFFFFFF6@CFFFFEFFFFFFF<;2=@#EFF#FFC<?EE94ACEFFFFFFFFF<>DEAA;A;5@C5EC@=>;30AA85E@>7CB>7EDFEEDBEFEDEFFBFFFFF?8<7DD=+GGGF8GGGFGGGFF?FFGGGFF?FDE+DFGGFGGGDGGGGGDGGGGGGGGFCGGGGGGGGGGGGGGGGGFGGGGGGGGGGGGGGF@GGGGGFEF<GGGGGFF?GGFFGGEFDFGGGGFGGGGGGFGGFECFCGGGFGGGGGGGGGGGGGGGGGGGGGGGGGGGGGGGG
@CGRNA6_61
TGGTTGGGTCCCCACCGCCCACTTGGGAAACTCAAGTTGAGTTTCTATTTCTAAGGCATTTGGGGAGAGAGCCAGAAGATGGGAGGTCTCACTCTCTGCACTCAAGTAAAACAGATAAATAATAAGTAAAGTTATGTTAAAAGCTCATGGAAATGTATTCTATGAAAACTTTCTCCACAGATTTCAAAGTTTTACTTGAAATTATCTTTGAACCCCTTATTTTTCCACAAACTTTTTAAAGGATTCTATACATCAGTTCTGGATCCTCAGTCAAGCTATCATTCATTTATTGGTTTGTTTTGTAAATATTTATTGGGAACTTAGTATGTGCTTAGTATGGTCCAGGTTCAGAGGATGTATATAAACAAACCAGCCAACATTCTCTATTCCATGGGAGTCTGCCTT
+
GGGGGGCEGGGCFGEGCGGGFEFFGGGGGGGGGGGGGGGGGGCDFGFGGGGGGGGGGFDFFGGGGGGGFGECAFFGGGGGGFC,BCFFGGGCFGGGGAFEGFCEFGGG?FFGGGGFGGGGGFGGGGFCFFCFEGGFFGGGDGGGGGGGG##DFFGGGDGFGGEGGCDEGGFGGGFGFGGGGGGGG#GGGGGGGEFGGGGGFCFGF:CFFGGGF>DDDAFFDFFFDDFFFFFDFGFGFFFFADFFFFFFFCGFGGFFE=CEFFDFFGFFD6=;<E8FGGFGGGGGGGGGGGGGFFGGGFCGGFGGGGGGGGGGFAFAEGGGFFGFEEBGCFFGFCGGFFEFGGGGDGFFFEFFBFFCFC,<GGGFGGGGGGEGFDFFFFF<9ECGFAGDFGF@GGGF8GGGGFAGG
@CGRNA6_62
GGATGAATCGGGTTATTGGCTTCCTGCCACCCACATGGGAGACCTGGACTGTGTTCCAGCTCCTGGGTTCAACCTGGCCCAGCTACTGCCGTTGCAGGCATCTGGGGAGGGAGCCAGCATCAAGAGCTCGCTCTGCCAGTCTGCCTGCCTGACTCAATGTGATTTTTTGAAGCTGTGTCTTTCTTCTCCCTGGAGGCAGCATTTTTCTCCACCCTATCGGATACCCTAGATCTCCAATACAGAAGTAAAAAGAGATAAGAAGAAACATCTGCTGATAGCTCACCCAAAAAAGAGACTGGTCTCTCACCAAGCCTGAGCCCGTCAGGATCAAGAAAACAAAACAATGACTGACTCATTCACCCAAGACTTGTCACTCTAC
+
DCCFGCFGA@C@FECDF<FEGG?FCFGCGG,C,8C8<F@8@FFGFGCFGGGFFEF<FGG?EF8FGG7C@CC?F8EFGGFGGG8FC=E9EFG+?CFFF=F<=<FA9FECGG:FFCCEF+DAA#D#7F<D=>#:6DDF8;DD:DDF>>FB:@3#D9EC>;>E;EC;;99A9EFDFFFFFGFDFFFEGFFFFFDADFGGC7??:6;:98A=7>7=;5>GGDFDDBCGFF?8=;,<7E8ED=6:7CCD8=8CFAFF#GD8@<@=FFEFE9@CGGGGGFGE,CD8>E7DEC>9F@9;9GFGF=8F<<=,CF@:,EGGFFA@@@:=,,99F<FEF9EEC,FFFFCCEFE<F@C<FFFGFFCC,@7GEE9C@@@,E<9FFC9<DEE
@CGRNA6_63
AAATGCGTAAGGTAAATTTTTGGAATCTTATTGAAAATGCAGACACTGGTGAGCAAGACTTCTCTCACCTTCCTGTTGTAAGCCTATAAACCTACCTAGACTCACACCTGCCCTTGGCTCTTTTGCTTTTCCAGATTTGGAGATTTACAAGGATTTTCCATGTCTTCAATCTCATTCCTCAGTGCTTCCTTCCACCTTTACAGTTCTGTAATGTCCGGTATGGCAGCCACTATCCTCACTCTGTACTCATGTTTACATTAACTACAATTAAAGAAGGTAAAAATTCAGTTCCTCACACACACTGACTTCACTTCAGTGACTCAGTAGACATATGTGGCTATTAGCTAATTACGGGGTAGTACAGATACATTATTTCCATGGTCACTGGATACTCTGTCATATAGCGCTGCTTGATATTCTT
+
GGFFGGGGGGGGGGGGGGGGGGGGGGGGGGGGGGGGGGGGGGGGGGGGGGGGGGGGGGGGGGGGGGGGGGGGGGGGGGGGGGGFGGGGGFGGGGGGGGGGGGGGGGGGGGGGGGGGGGGGGGGGGGGGGGGGGGGGGGGGFGGGGGGGGGGGGGGGGGGGGGGGGGGGGGGEEEGGGFGGGDFAFGGFGGGGGCGGGGGGGFFGFGGEGG@F#;>DD@AEFFFDFEFFFFFFFFFFFFFFFFFFFFGFBGFGGGGGGFGFGFGGGGGGFFFGFGGGGGF8GGGGGGDGFFFFD88FEGGGFGGAGGGGGGGGGGGGGGGGGGGGGGGGGGGGGGGGGGGGF<GGGGGFGGGGGGGGGGGGGGGGFFGGGGGGGGGGGGGGGFEEGGFGGGGGGGGGGGGGGGGGGGGFGGGGGFFGGGGFG
@CGRNA6_64
GTGATGGCTCAGGTACTTGGCTCCTCGACACCCACATGCGAAACCCAGATGGAGTTCCAGTCTCCTGGCTTAGGCTTGGTCCAGACCTGGATTTTGTGGGCATTTTGGGGAGTGAACCAGTGGATCTACTAACTTCAAAGTATGTGCCTTTAAACAACATGCTATGATGCTTACACTCTTGGGATTAAAAAAGGAAACAAAGGG
+
GGGGGGGGGGGGGGGGGGGGGGGGGGGGGGGGGGGGGGGGGGGGGGGGGGGGGGGGGGGGGGGGGGGGGGGGGGGGGGGGGGGGGGGGGGGGGGGGGGGGGGGGGGGGGGGGGGGGGGGGGGGGGGGGGGGGGGGGGGGGGGGGGGGGGGGGGGGGGGGGGGGGGGGGGGGGGGGGGGGGGGGGGGGGGGGGGGGGGGGGGGGG
@CGRNA6_65
GTGAAAGCTGAAGTACTTGGGTCCCTGTCAACCATGAGGGAGACCCAGATGGAGTTCCAGGCTCCTGGTTTCAGCCTGGTCCAGTCCTCACTGTTATAGGCATTGATCTTGAACAAACTTACTGAAGCTCACTGCATGGTACAGCATGTTTGAATTCATAAGAGAGACTGGAAAACTGGGAGCTTCAGCAGTAATCATTGCAAACTAGCAGGAAGCATCATCTTCTCCAACTGCCTTAGATGGTATTCGTTTGTTTGCAAAAGTGCACACCAGAGGAT
+
GGGFGGGGGGGGGGGGGGGGGGGGGFGGGGGGGGGGGGGGGGGGGGGGGGGGGGGGGGGGGGGGGGGGGGGGGGGGGGGGGGGGGGGGGGGGGFFFGGGGGGGGGGGFGGGGGGGGGGGGGGGGGGGGGGGGGGGGGGGGGGGGGGGGGGGGGGGGGGGGGGGGGGGGGGGGGGGGGGGGGGGGGGGGGGGGGGGGGGGGGGGGGGGGGGGGGGGGGGGGGGGGGGGGGGGGGGGGGFGGGFFGGGGGGGGGGFFFGGGFGGGGGGGGGGGGGGGGGG
@CGRNA6_66
TGATGGCTCAAGTCATTGGGTTTCTTCCACCCATGTGGGAGGCCTGGGTTGAGTTGCTGGCTCCTGGTTTTGGCTCCTGCCCCAGCTGTTGTGGGCATTTGGAGAGTGAACCAGCAGATGGAAGATCTCTATTCTCATCTGCCTGACTTTTTCTTTCTGTCTCTCTGGTGCTCAAATAAAGAAAATAAAAATAGAATGAAAGACAACTTGTATTTCCAATATTTCCAATATTCTCTTTCTGCAGCCATCCCTTGCTTGCTACTTTCAGGTCTGTGGCTCTTTTGTAATTTTTCCTTCGCCCTGTATTGTTCTCTGCCTGGATTGTTCCGTGCCTCCTCC
+
GGDFGCFFFFGGGG9FFD@<@CFCFGFGGFGGFGGCDFGECEGGEFFDCBFFGGGGGGGEGGGEDFFGGDFGGFG<CFGGGGGEFFF@;F<EFFG#GFCFGF9ECCECEEGFFFCFF<FEFGCFCFFGDEFDGDFFA=F;FCGFG803DFDDEFGGGGFGGGGG=?D==,=6,D?FDFCFFFCC@FGGGFGGCFFGDF#8?=6A#GDFDGGGFFAFDFFFEFFFECF6=/@FDB=BAFFCF@<?@GGBGGGCGCFGGGFEEEA=<E8GFB8CGEF<<D=CFE?FFB8FC8E<F68+@F@FDCGGGGGGFED@CECFFE<EC,GGC7GFC:CC,@@EF<@
@CGRNA6_67
TGGGGAATATTGGACAATGGGCGAAAGCCTGATCCAGCCATGCCGCGTGTGTGAAGAAGGCCTTTTGGTTGTAAAGCACTTTAAGCGAGGAGGAGGCTACTTGGATTAATACTCTAGGATAGTGGACGGTACTCGCAGAATAAGCACCGGCTAACTCTGTGCCAGCAGCCGCGGTAATACAGAGGGTGCGAGCGTTAATCGGATTTACTGGGCGTAAAGCGTGCGTAGGCGGCTTCTTAAGTCGGATGTGAAATCCCTGAGCTTAACTTAGGAATTGCATTCGATACTGGGAAGCTAGAGTATGGGAGAGGATGGTAGAATTCCAGGTGTAGCGGTGAAATGCGTAGAGATCTGGAGGAATACCGATGGCGAAGGCAGCCATCTGGCCTAATACTGACGCTGAGGTACGAAAGCATGGGGAGCAAACAGG
+
GGGGGGGFFGGGGGGGGGGGGGGGEGGGGGGGGGGGGGGGGGGGGGG:FGGGEFGFGFFFGGGGGGGGGGGGGGGGGGGGGGGGGGGGGGGEGGGGGGGGGDGGDGGGGGGGGGGGGGFGGGGGGGFG+FFGGGEEGGGFFGGGFGCGGGGGCFGGGGGGGGGGGGGGGGGECEGG=9EFGFCFGGGGGGD7>FGGGFGFEECGFFGGG;FDFFFFEFFFFBFFFFFFFFDEEFFFFFF>AAACFEAFFFFFF?FFFFDBFDGGGF?CGFAGGGGGGGGGFGGF8GGGGFGGGGFGGGGF6FFFDCGGGGGGGGGGGGGGGFGGGGGGEB7DGGGGGFC>GGGGGGGGGGFGGGGGGGGGGGGGGGGGGGGGGGGDGGGGGGGGGGFCGGGGEGGGGGGGGGGGGGGDGGGGGGGGGGGGGGGGGGGGGG
@CGRNA6_68
GTGATGGTTCAATTAGTTGGATCCCTGCCATTCATTTGGGTGACCCAGATTGAGTGAACTATTGTGGGCATTTGGGGAGTTAGCCAACAGATAGGAGTTCTCTCTTTCTCCCTCTCTCCTAAGTCTCCCCCTGCTCCAGTCTCCCTTACCCCATCTCTCTGTCTTTCTCTATTTCTGTATCACAAATCAATAAAAATAAATGAAAACTAAAAATAAACCAACCAAACCAATAAACTACCAACCAGTGGGTGCTCTTGTTAGACCCAGAAGATTGAAATAGGTCATCAAAGGGT
+
GGGGGGGGGGGGGGGGGGGGGGGGGGGGGGGGGGGGGGFEGGGGGGGGGGG#GGGGGGGGGGGGGGGGGGGGGGGGGGGGGGGGGGGGGGGGGGGGGGGGGGGGGGGGGGGGGGGGGGGGGGGGGGGGGGGGGGGGGGGGGFFFGGGGGGGGGGGGGGGGGGGGGGGGGGGGGGGGGGGGGGGGGGFGGGGGGGGGGGGGGGGGGGGGGGGGGGGGFGGGGGGGGGGGGGFFGGGGGGGGFGGGGGGGGGGGGGGGGGGGGGGGGGGGGGGGGGGGGGGGGGGGGGGGGGGGG
@CGRNA6_69
ATGATGGCTCAAGGATGTGGGCCCTGCCCACGTGGATGACTGGGACGCAGTTCCAGGCTCCTGGCTTCAGCCTGGCTCAGTCTTGGCTGTTTCAGTCCATTTGGGAAGTAAACCAGTCGATAGAAGATCTCTCTTCATCTCTCTCTCTCTCTTGTTCTTTCTGCCTTTCAAATAAAGAGCAAATAAAACTTTAAAATTGTTCTAAAAGATTGATGAAACATCAGGATTTTCATATGATTTCACCTGCATGCCAGGATGAATGGGGCCAGATGGCTGGGCCGCTGGAGGGCGTGGTCCAGTGGGCGCCAGCCTGTTAATGCAGGGTGGGAGGTGCTGGATTAAGGGCAGGACAGTCTGCCCAGGGACAGGGACTCGAGGAGGGAAATGGGAGGTGACTGCCCAGGGGACGCCACATCCGAGTCAAGATGTGAACGAGGCGGGAGCTTCACCTTGGCAGTGAAGCAGGGGATGTGTGCTAGGCAGAGGCCGGGGGTGTGCAAG
+
GGGGGGGGGGGGGGGFFGGGGGGGGGGGGGGGGGGGGGGGGGGGGGGGGGGGGGGGGGGGGGGGGGGGGGGGGGGGCGGGGGGGGGGGGGFGGGGGGGGFGGGGGGGGGGGGGGGGFGGGGGGGGGGGGGGGGGGGGGGFGGGGGGGGGGGGGGGGGGGGGGEFFFGGGGFGCFGGGGGGGGGCGFGGGGGGGFFFFGFGGFFGFGGGFGGGAAFFFFFFFFFFFAAFAFFEFFFFFFFFFECB=E@FE>;#EEF@#FEC#FE;;#><7@FFFF807,(,6.(((16FFFFF@D@8;@;;6;?FDFDBFDFE>=4EC964FFDAAEDA;GFFF79C?+<5FFF;*,9?C<26GFGGD:@+FGDGGGGGGGEDDGGDE=69,GGGGFEFGFGE:FE6GGFFGGGGGGGEFDGGGGGEGGGGGGCFFF9GGGGGGGGGGGGDGGGGGGGFFFEGGGGGGGGGGGGGGGGGGGGGGGGGGGGGGGGGGGGGGGGGGFGCGGGGG
@CGRNA6_70
CTGAGATGGTCAGAGCCCAACCAGACCTTCCCCAGAGCTGATGCCTCAGGGGGTGCCTGGCCCCCAGGAGCGGGGGCGTACCTGTGTCTTTCATCTTGGAAGCCATCTGCATGATGGTGGTGACCTTCTCCTCCTCGGGGGCGTGTATCACCATCACTGTGCTGCCTGCCACGCAGATCACGCAGCCCAGCTTCCCCAGCAAGTTCAGACTCTCGCCCAGGAAGTAGGAGGACAGGATGGCACTACGTGTGACAATGGGAGAAAGGGTTGAGGGCAGCCGGGCCTGTCCCAGTGTCCCAAAGAAAAATAGGGGCTGATCAAGCACCCACAGCAAACAGATGAGAACTCTGTGCTCCCATTTAGAAGTTTTGCTAGGCCCTCTGTAAACGTTTGAAGTAGACACTGATTTCGGGGAGGGTTGTATGTGTGCTGGGGC
+
GGGGGGGGGGGGGGGGGGGGGGGGGGGGGGGGGGGGGGGGGGGGGGGGFGD:FGGGGGGGFGGGCEEGDEGFGGGGGGGGGGGGGGGGGAFCFGGAFFFGGGGGGFGGGGGFFGGGGGGGC@FEFGGGGGGGGGGGGGGEEGGGGGFFGGGGGGGGGGGGGGGDGFGGGG##=CCC8#CCFEGC##GGGGGC:7C4DGCFG?FC#CCF###C9?EBEF#FFF@FFFFFFFFFFF>>;8BA==FFBFF:0#:E@<5<FA=#7DBF#C:??>D?F?#C@6=6@8@0===DA9E?D?GCGF9?8=+D;FF6D>=,A,FGFFGGFEGEC@GFCDEFE;EFFEAFEEGFEGFGFCDGGFFDFGGFGGFGGGFGGGGGGGCC7FF9FFGGGDFF@GFFGGFFAFEAGGF9F8GDGEECDGGGGGGGFGGGGGGGGGGFCGGF
@CGRNA6_71
TAATGGCTCAAATAGTTGAGTCACTGACACCCAAATGGGAGAGCTAGACTGAGTTCCTGGCTCTTGGATTCAACCTGGTCAAGCCTGGCCCATTGTTGGCATTTGGGGAGTTAGCTGTCTATCTCTGTCTGTTCCTATGCCTTTCAGATAAATAAGGAAAATAGAGCCAGTCACTCTGGGAGCTTGGGTTTTGGAACAGATATGGCCAATCCAAGGACTACAGCAGACACAATCAATCCTGAAAATGGTACAGAAATGGCA
+
GGGGFFGGGGGGGGGGGG#GGGFGGFGGGGGGFCAFEFGGE#GFGFAFGGEGDFFGGGDGGGGGGGGFFGE>FGGGFGGDFFFFGGFFEGGGGGGGGGGGGFGGGGGDGGGGGFGGAFGGGFGGGGGGGGGGGGGGGGGGGGGGGGF@EFGFGGGGGGGGGGGGFDGGGFGGGGGGGFGGFGFGGGGGGGGGGGGGGGGFGFDFEDGGGGGGGGGGFFFGGGFFFGGGGGGECAGFFGGGGGGGGGGGGGGGGGGGGGGEG
@CGRNA6_72
TCACCGGGCCCTTCTAAAAGTTGCTTCTCATGGTTATTCAGCTAATATTCTGCTGCAACAGGCATTTATTGGAAGGCTTCATGGGGACGAAGACTGGATTCTGGTCACCTTACATGCTGATGGACACATTGGGTTCATAAGAGGTTGATGAAGACGACAGAAGAGCTCCAACCCTGAAAATTTCTCTCACCTGACCTCTAAGCGATTTCTAACACCGCCCGCTCTCCTCTACACCTAGTAGACCCGAACAATGTCTTAGCGGAACAATATGAATACAGTTCAAACTGTGGGCAGCTCAAGCACTTTTGTGAACAATCCAGGTATGCTATTTGGAGGGCAAGGTTGTTTAAATGGATAAAAACTAGAACTGAACCAAGGACAGAAAGAAGACATTAAGCTAAAATTGGCTTGAAATCAAATAGATATCA
+
CAEFFGCB@CCGGGGGGFFGGGGGCE,,C6FFCGGFGGGGGGGGGGFFGGGGGG?EFFGGGFGFG,CFEFFGDGGGG8FF<BE<F7FGGGGEEFD<EFGAFFGGGCCGEFEGGGGGFFGGCFGGCF<C,7?:F?FFGGGFCEFFG8DGGGFGCGGG<=CG<??EGGGGGGF6CEECGGGGGE;EFGGGGGFG4FFGC@CGFFFD5FC?FGFF=FFFB?5BC>@=:0;AADAEFFAFEFED39?E@FFFFFB968F@4>#GE;GD?BF=+DGCC@DFFFGFDGGGGGDFFCFF?++=2;+FD===6=8FDGGDDDAE@9E:FGE;=9FDFFGGGGE>@FEFCF8CACAFCEGFF<FFGGGGGFF9E?EGGGFEFB@,8EDGGGFGGDECFEDFCFFFF8C<FFGGGF9GGFE9CFGGGGGGFAGGGGGG
@CGRNA6_73
TAATCATTTCCCACGTATTTATTTTGAAACAGCAGGCCTCATGTGGTGATGTATTCATGAGCTGCTTTGAGAATGAATGCAATTATTAACCGGGCAGCATGAAAGAGAACTGATTAACTGAAGAGCTCTTTCCTGTGTGTCAGGTGCCACGCATTGCCCTGCAAACACGGAACACAGGGCTTTTGCCTTAAGGACACTCAATTCTATTCGACTAACAATGAGACGACACTAGCATAAGATCCTCTGTGCGCTGCTA
+
EC#@C9C=@,C/;;C#@CC<E,?<#7BFC<F#<EECFGG#:,9CF669C9CCFE@,FF>,C:@EFE<EFE@EFFFFFFFFGBABFFFFGCFC=EDFGFGGGFDCBFCGEFGGFGFDFEEFFEFE<DDFD==CF#FGFGGGGGDEEEGFCB8EE>CDGGFGGFFE@:=DE@EEGEGFGGF=D#=DFFE9FBGGFC5?A9FE:1=#@@C#@FCGB4EFGCGGGGFFE;EE@FE<F<FFAF#13DFGEFE?>CGE@,CC
@CGRNA6_74
GTGATGGTTCAATTAGTTGGATCCCTGCCATTCATTTGGGTGACCCAGATTGAGTGAACTATTGTGGGCATTTGGGGAGTTAGCCAACAGATAGGAGTTCTCTCTTTCTCCCTCTCTCCTAAGTCTCCCCCTGCTCCAGTCTCCCTTACCCCATCTCTCTGTCTTTCTCTATTTCTGTATCACAAATCAATAAAAATAAATGAAAACTAAAAATAAACCAACCAAACCAATAAACTACCAACCAGTGGGTGCTCTTGTTAGACCCAGAAGATTGAAATAGGTCATCAAAGGGT
+
GGGGGGGGGGGGGGGFGGGGGFGGGGGGGGGGGGGGG#GGGGGGGGGGFFGFGGFGGGGGGGGGGGGGGGGGGGGGGGGGFEGGFGFGGGGEFGGGGGFGGGGGGGGGGGGFGGFFGGGGGDGGGFGGGEGGGGGFGGGGGGFGGGGGGGGGGCCGGGGGGGGGFGGGGGGGGGGGGGGGGGFGGGGGGGGGGGGGGGGGGFFGFGGGFGGGFGGGGGGGGGGFGFGGGFFGFFGGGGFGFGGGGGGGGGGGGGGGGGGGGGGGGGGFGGGFGGGGGGGGGGGGGGGGGGGGG
@CGRNA6_75
GTGATGGCTCAGGTACTTGGCTCCTCGACACCCACATGCGAAACCCAGATGGAGTTCCAGTCTCCTGGCTTAGGCTTGGTCCAGACCTGGATTTTGTGGGCATTTTGGGGAGTGAACCAGTGGATCTACTAACTTCAAAGTATGTGCCTTTAAACAACATGCTATGATGCTTACACTCTTGGGATTAAAAAAGGAAACAAAGGG
+
GGGFGGGGGGGGGGGGGGGGGGGGGGGGGGGGGGGGGGGGGGGGGGGGGGGGGGGGGGGGGGGGGGGGGGGGGGGGGGGGGGGGGGGGGGGGGGGGGGGGGGGGGGGGGGGGGGGGGGGGGGGGGGGGGGGGGGGGGGGGGGGGGGGGGGGGGGGGGGGGGGGGGGGGGGGGGGGGGGGGGGGGGGGGGGGGGGGGGGGGGGGG
@CGRNA6_76
GTGATAGCTCAAATACTTAGGTCCCTGCCACCCACGCAGGAGAGCTGGATTGAGTTCCTGGCCCCTGCTCTCTAGAGACATACAGTTAATTCTATTTGTAATCTGTATTTGTGAAGTCACAGGTGGAGACTTCTAAGTCAAACTTTTGGGTTGCAAAAAACTTTGTTGCATGGGACCAGAGCTATTCCATTATTATTGAATTTTG
+
GGGGGGGGGGFGGGGGGGGGGGGGGGGGGGGGGGGGGGGGGGGGGGGGGGGGGGGGGGGGGGGGGGGGGGGGGGGGGGGGGGGGGGGGGGGGGGGGGGGGGGGGGGGGGGGGGGGGGGGGGGGGGGGGGFGGGGGGGGGGGGGGGGGGGGGGGGGGGGGGGGGGGGGGGGGGGGGGGGGGGGGGGGGGGGGGGGGGGGGGGGGGG
@CGRNA6_77
GTGATGGCTCAAGCACTTGAATCCTTGCCACTCCTATGTGAGACCTGATTTATTTCCTGACTTCTGGCTTCAGTCTGATCCACACTCAGCTATTACAAGAGGGAATCAGCAGATAGTTTCTCTGTCTCTATTTATCTCTGTCACCACCTTTCAAATAAATAAAAAGTAAATCTTTAAAATGAAATCCATATTTATTCTGCCTGATTTAAAGGTCTATGCTTTTATCCACCTTGGCAGACATTCTTTCTGTTAAGAAATGCAGTTGTCCATGGACTGCACCTCCTTCCCATAAAATCAAGTT
+
GGGFGGGGDGGGGGGGGGGGGGGGGGGGGGGGGGGGGGGGGGGGGGGGGGGAFGGGGGGGGGGGGGGGGGGGGGGGGGGGGGGGGGGGGGGGGGGGGGGGGGGGGGGGGGGGGGGGGGGGGGGGGGGGGGGGGGGGGGGGGGGGGGGGGGGGGGGGGGGGGGGGGGGGGGGFGGGGGGGGGGGGGGGGGGGGGGGGGGFGGGGGGGGGGGGGGGGGGGGGGGGGGGGGGGGGGGGGFGGGGGGGGFGGGGGGGGGGGGGGGGGGGGGGGGGGGGGGGGGGGGGGGGGGGGGGGGGGGGGGG
@CGRNA6_78
GAGATGGCTCAGGTAGTTGAGTTCCTGCCATTCACAAGAAATGCCTGGATTGGGTTCCTGGCTTCTGGCTTCAGCCTGACCCAGCCCCAGCCTTTGGAGGGATTACATAGTGAATCAATGGATGGGAGAAGTAACCCTGACACACACTCTCTAGTAAATGAAAAGGAACAGAATCCTTCAGAATAGACTCACTCTCAAATATTGAAGAGAATAGACAAATGAGGGAACAAGTCAGGCTTCCCTGATCCCTTACTGTCAATAACTTAATATCAAATGAAAACTTAGCAAACCATTTTAACTATTAAATAACAACTTATGAAAACATTTACCAGAAGGTCCAATGCCCTCTATAAATTTCAAGACAAGAGTATATGTATTTGGAAACATCGCTAAAATATCGAACACAGTGTAACTTGTTCGACTAGAAAAAAGCCCCGTCAT
+
GGGGGGGGDGGFGGFGGGGGGGGGGGGGGGGGGGGGGFGGGGGGGGGGGGGGGGGGGGGGGGGGGGGFGGGGGGGGGGGGGGGGGGGGGGGGGGGGGGGGGGGGGGGGGFGGGGGGGGGGGGGGGGGGGGGGGGGGGGDGGGGGGGGGGGGGGGGGGGGGGGGGGGGGGGGGGGGGGGGGGGFGGGGGFGGGFGGFGFFGCFFGFGGGGGGGFABFFFFFFCFFFFFFFFFEFFFFFFFDFFFEFFFFFFFFFFFFFFFFFFFFEEFFFFFGFGGGGGDF?BGGGGGGGFGF=CAFGGDGGFFGGGGGGGGF===GGGFCF=FGEFGGGGGGGGGGGGGGGGGGF=EGFFGGAEAGGGGGGFGGGGGGGGGGGGFGDGGGGGGGGGGGGGGGGGGGGGGGGFFGGGGGGGGGGGGGGCGCGGGGGGGGGGGGGGGGGGGGG
@CGRNA6_79
ATGATGGCTCATGGGCTTGGGTCTTTGCCACCACACGGATGGGGTTTCTGGTTCCTGGCCTCATCTTGGCCCAGTCCTGGCTACTGGGCCTTGGGGGGGGGGCTTCAGACAGATCTCTGTGTCTCTCTCACGATCCCTCCCTGACACCCTATCTTTCAAATAAATAAATAACAAATAAACAAACGTTGAAATAATTAAATGCATGCTCTACAGTGTGTTTAGTCCTCGGGATTCAGTGGCGACAAAACCCAGGAGCACAGTTGTGCACTGGAGTCTGCGCACTGCGGCGCTGGACCAAGGACAAGACAGGGCCAGCTCCAGGGGTTCCTCAGGACGGCCCTCGTGTGCACCTGCTGTCCCGAAGAAGGATGACATGGACCTCCTTGCT
+
GFGCFGGGGGFFEGFGGGGGG@FGGGGGGGGGFDFGGGGGGGGG@FEGFGGGGGGFGGEFCFGGGGGGGFGFGGGGGFFGGGGGGGGGFFCFGGGCGCEG8EE>>FFGC6;8@CFGGFFCFGG9E9C6C9@FEC#EC@FGGF78@.<8:8*<<<+:@CFGGE?A9CFFEGG<9F?<CFG7+AF=EF7;8CF##74@3:#3479FFAAB7FFG@6=8CF59BF79C=FF>D<;;77DCFGGFE;=>C?FC::D7FGGGFDC#FGGGFDCFED<FGDCCGFFEGGGEGGGDGGGGGGEGGGFBDGGGFFGFFGFGGGEDGGGGGFGGGGGGGGGGGGGGGECGGGGGEFEFFGGGGGGGGDFGFGGDFGFDFGGGGGGGFCEE@DGGGGG
@CGRNA6_80
CTTAACTGCACTTCGTTCCTCTACTTTCCCAGTAACAGAAGTTCAGATCTACTGGACTGTCTCTCTGAACCAATGAAAAATGATAGTCCTCAATGTATTTTTATAACAGTGAAGTTGAAACGTGCACTAATCCCATATATGGCAAACCAAACACGTTAAAAGCCAATTCTAAATCAGACAAATCGATAAGGTAATTTTTATTCTCACAGTTATGAAGGCATAGAATTATCAGTTTTTCCTAATGTGTCATGGTCTACACAGAAGAGTGGAAGTAGATATGAT
+
GGGFGGGGGGGGGGGGGGGG#GFGGGGGGGGFGGGGGGGGGGGGGGGFGGGGGGGGGGGGGGGGGGGFFGGFGGGGGGGFGGGGGGGFGGGGGGFFGGGGGGGGGGGGGGGGGGGGGGGGGGGGGGGGGGGGGGGGGGGGGGGGGGGGGFGGGGGFGGFGGGGGGGGGGGGGGGGGGGGGGGGGGFGGGGGGGGGGGGGGGGGGGGGGGGGGGGGGFGGGGGGGGGGGGGGGGGGGGGGGGFGGGGGGFGGGGGGGFGGGGGGGGGGGGGGGGGGGGGGGGG
@CGRNA6_81
TGATGGCTCGAGCTGTCAGGTTCCTGCCACCCACACGGGAGGCGTATTCCCCGCCTCTACCTCCAGCCCAGCCCTTGTGGGCATCTGGGTCATTCTTTGTCTCTGCCTCTCAAAAGTCCTTGCGTTTAAAAAGCGAAAAATGTTAAACTGACGTTACTCAGTAGACACAGATGGCCAACAGGTACATGAAGCAGTGTTCAGCATCACTCACTGGCAGGAAATGCAAATTAAAGCCACAGTCAAGTATCACTATTCTGGTTAGATTAACT
+
GGGGGGGGGGGGGGGGGGGGGGGGGGGG#GGGGGGGGGGGGGGGGGGGGGGGGGGGGGGGGGGGGGGGGGGGGGGGGGGGGGGGGGGGGGGGGGGGGGFGGGGGGGGGGGGGGGGGGGGGGGGGGGGGGGGGGGGGGGGGGGGGGGGGGGGGGGGGGGGGGGGGGGGGGGGGGGGGGGGGGGGGGGGGGGGGGGGGGGGGGGGGGGGGGGGGGGGGGGGGGGGGGGGGGGGGGGGGGGGGGGGGGGGGGGGGGGGGGGGGGGGGGGGGG
@CGRNA6_82
TAATCATTTCCCACGTATTTATTTTGAAACAGCAGGCCTGATGCGGTGATGTATTCATGAGCTGCTTTGAGAATGAATGCAATTATTAACCGGGCAGCATGAAAGGGAACTGATTAACTGAAGAGCTCTTTCCTGTGTGTCAGGTGCCACGCATTGCCCTGCAAACACTGAACACAGGGCTTTTGCCTTAAGGACACTCAATTCTATTCGACTAACAATGAGATGACACTAGCACAAGATCCTCTGTGCGCTGCTA
+
GGGGGC<FECGGGGG#GGGFFGGGCFFFGGEFGFGGGG=FFCFGD@F#GGGGFGFEGFFGGGGDGGFFGEDGFGFCGGCGGGE?FGGGDFDCFDGFFGGGGGFGGFGCFFFFFGGGGGGGGGGAFGGGFFGGGFGGEFGDFFGFDFGGGGGGGGGGEFGGFGGGEGGGGGGGFGGEFGGGGGGGFGD?FEFFAGF?FECFGFGGGFFFFGGGGGGDFEAFGFGGFGFGGFGGGGGGGGGGGGGGGGFEDGFGGGFF
@CGRNA6_83
TGTAGAAGCTGTTTCCTCCTCTCCCAGCGCCATATTGTGGGAGAGCAGATGCATAGAATAAGTCTTAATTCCAGTAACTTAGTCTAGTCCCAGTTGCTCCCACAGTATCAAAGACGTTCTTCTCAGATCTGGAAAAAATGACTCTAACTCGTATGGAATCTCAAGAGATTTCTAATAGCTAAAGCAGCAGTCCTAAATAATAAAAATATGGTATATGAAATATTGTACACCCATTTGAAGCCATATTATAGGGCAATTATAATTAAATTGTCCTCTTATTGGCATAAGAATAGTCATGTGGACCAGTAGAACAG
+
GFGEFDEFGGGGGGGGGGGGGGGGGFGGGGG:FGGGDGGGGGEGGGGGGGGGGGGGGGGGGGGGGGGFGFGGGGGGGGGGGGGGGGGGGGGGGGGGGGGGGGGGGGGFGGGGGGGGGGGGGGGGGGFGGGGGFFGGGGGGGGGGGGGGGGGGGGGGGGGGGGGGGGGGGGGGGGGGGGDFGGGGGGGGGGGGGGGGGGGGGGGGGGGGGGGGGGGFGGGFFFFGGGGFFFFGGGGGGGGFFGGGGGGGGGGGGGGGGGGGGGGGGGFFGGGFGGGGGGGGGGGGGGGGGGGGGGGGGGGGGGGGGGGGGGGGGG
@CGRNA6_84
TGATGGCTCAAGCAGTTGGGTTCCTGCCACCCACGTGGGAGCCCCGGTTTGTTACTGGCTTCTTCCACACCTGTCTCAGACATTGTGGGCAACAAGGCAGTGAACCAGCAGGTGCGATCTGTCTAATTAAAAAAATTACCTATTGAACTGTTTTCGGCAGGGACAAATGTCTTTTAAAGAGGGAGAAAAAACACCAACAAGGACTTCAAATCACATGAGAAGTTAAAAGT
+
GGGGGGGGGGGGGGGGGGGGGGFGGGGGGGGGGGGGGGGGGGGGGGGGGGGGGGGGGGGGGGGGGGGGGGGGGGGGGGGGGGGGGGGGGGGGGGGGGGGGGGGGGGGGGGGGGGGGGGGGGGGGGGGGGGGGGGGGGGGGGGGGGGGGGGGGGGGGGGGGGGGGGGGGGGGGGGGGGGGGGGGGGGGGGGGGGGGGGGGGGGGGGGGGGGGGGGGGGGGGGGGGGGGGGG
@CGRNA6_85
GCACACTGGTTTCACCAAAGGCTCCCAGCGAATGCAAGGTGCGGAGTATGTTCTGCATCTGCTGTGACCGTACACTTCCCTAGAATCACTGGAAAGGTGTGAGTTGAACTTGAAGTAGTGCCTGGGAACAGGGCCAGGGCCCATCTGTGAGGATCATGCAGGCACTAGGGATGGAGCCTTGCTGACAGAAGCATTCAGCTAACCCTGTACAGCTTAAAAATGGTAAAAAATCAAAAGGCATAAGGTATTTCCTAGGAAGATAAAACATAAGAAGTTAGCAATAAAAGTGAGCTTTTAGCCTCTGCGTTCTGTCCATGGGCTTGGAGGCCCTGGCACTACCCAAGGGGCAGGGATTTCTGTCCCAAGAAGGCCTTTATGA
+
GGGGGGGGGGGGGGGGGGGGGGGGGGGGGGGGGGGGGGGGGGGGGGGGGGGGGGGGGGGGGGGGGGGGGGGGEGGGGGGGGGGGGGGGGGGGFGGGGFGGGGGGGGGGGG#GGGGG#GGGGGGGGGGGGGGGGGFGGGGGGGGGGGGGGGGGGGGGGGGGGGGGGGGGGGGGGGGGGGGGGGGGGGGGGGGGGGGGGGGGGFFFGFGGGGGGGFFFGGFFGFFGGGGGGGGGGGGFFGGGGGGGGGGFFGGGGGFFGFGGGFFFFFFGFFGGFGGFGGF;CGGGGGGGGFGGCGGGGGGGGGGGGGGFGGGFFF=CFGGGFGGFGGGGGGGGGGFGGGGGGGGGGGGGFFGGGGGGGGGGGGGGGGGGGGGGGGGGGGG
@CGRNA6_86
GTGGTCACTCAGGTACTTGGGTCCCTGCCATTTACGTGGGAGGCCTAGATCAGTCCCTGTTACTGGCTCCAGCATGGTCTAGCACTAACTGCTGTGGGAATTTGTCAAGTGAAAAAACAGATGACAGTGCTCAAATGCCCCCCTCCCAAATACACAAATAAGTGTTTCTATAACGTTATAATGTATGCAATGAAGAAGGCATGATTAAAATATAAACTGTGGCTTCATTAGTTTCCTAGTGCTGCCAGAACAAATGGCCACAAACCAGATGTTAATCAAAAGAAATCTACTTTCTTGCAGTTTTGGCAAAGTTGAAAGCAATGTGGGTTGGTCCTTCAGAGAGTGCTGAGGAAGAATCAGTTCTGTTCCTTCCTGCTAGCTTGTGCTGAGAGAAACAATCCACGTCATTCCTTGAGT
+
FFGGGGGCFDFGGGGFGCACEF@GFFGCFGCGGGGDGGGEGGGGGFGGFFGGGGGGGGFEEGAFGGGG<FGECEFGGFFGGGGC9EFGFAAEFG<?FEFFD<FGGFGGGCAFGGGGGGFFEFAFGGGGGGGGGFGGGGGFFE@=@ECFGFGGGF?#EGGE9AEG#CDGGGGGCGDE?:CFCFGGGGGGGGGGGFFFEFCCFFFG9;C@EABF#FFFFFFAFFC7AFF=CAC@AFF>FFFEFFFF@7=EF=GDF@>FFEDDFGGGGGFFGFGGFFC>DD=DCD=3DFDGDGD8,=,GGGGGE>BFF=9GEEGGGGFE>,EFA+C@,,,,@,,DEFA?59E?8ECEDGF,FCCGGFE<E?<,<CEGCEEEF@@<DE<<C9EF<FFCFF@C,,EFGGFGGGGEGFFEEFFECGFDGFFCG
@CGRNA6_87
GTGATGGCTCAAGTGCTTGTGTCCCTGCCACCCACATGGGACACCTGCAAGGAACTCTGGGCTCCTAACTTTGGCCTGGCCCAGCCCTGGCTGTTGCAGGCATTTGGGGAGTAAACCACTGGATGGAAGATTTCTCTCTCTTTTTTGTCACTCAGCCTCTTATATAAATAAACAAAATTTTTTAAATGCTTCAACTTGAATTTTCAAAAAGCTTTAACAAAGAAAACTCGGGGTCTGCTACAACCCTCCCTCTGGGTACAGAACCCAGCACCATAAAAGGTCAGAGGTGGACAGAAGCTGCAAGGTGCCTTGGTTTGAATGCCGGGCATTCCTAGACCTGAGATGACCGTGGCAGCAGCGACAGGTATCCTGGACAGTGCAAACTCGGGACACACACAGTCACTGCCATCCCTTCTCCACAG
+
GGGFGGGGFFGGGGGGGGGGGGGGGGGGGGGGGGGGGGGFGGGGGGGGGGGGGGGGGGGGGGFGGGGGGGGGGFGGGGGGGGGGGGGGGGGGGGGGGGGGGGGGGGGGGGGGGGGGGGGGGGGGGGGGGGGCGGGGGGGGGGGCFGCFGDFGGGFGGGGGGGGGGGGGGGGGGGGGGGGGGGGGGFGDFGFGGGGGGGGGCC>CFGGEEFGGFFFFFFFFFFFFFFFFFD39FBFEAFFFFFFADFEGAA?FGF7F=<GGFFFFGGGGCGGGGFFF@+6E8GGGGGFD=DE8GGGGGGFGGGGGGGFDGDGFGGGFGGGGGGGGGGGGGFF;GDFGGGGFFGFGGGFGGGGGFGGGGGGGGGGGGGGGGGGGGGGGGGGGGGGGGGFFGGFGGGGGGGGGGGGGGGEGGGDGGFFAGGGGGG
@CGRNA6_88
CAGGAGCCCCGCAGAGTCTGACTTCTCCCTCTCTCCCACTCCCCACCTCCCACTCCCCACCAGCTGATCAGAGCCTGACAAGGCAGAGCCAGGCAGCAGAGCAACTGCGGGCAAGAGCAACAAACCGGTCTTCAGGCAGACAGTCCTGAGACCCGCTCGGTGCACATTACGCTCCCAGGGCTAGCCTCCCGGAAGCCTCTGATCGGGCGGTCCTCAGATCTGGGATCCAGAGTGCAGCTCATGGCTTCAGTAAAAGAACTGCCTTCATCCTGGCACAGGTGCCAAGAATGTATGATTCCAGTCTTACTTTTCTAGTTTGCTAAACAGATGAAAATATACTATCCTAGGCAGTGTGTAATAGCCGAGACATGTGCCTACACAATGAAGAAAATAAATATTTATGTAAATAGACAGATTCAGGCGTATAGTCTCTAAAGGAAATGTTCTCATTAAGTAAAAGTATAGGCTCACATATATT
+
GGGGGGGGGGGGGGGGGGGGGGGGGGGGGGGFGGGGGGGGFGGGGGGGGGGGGCGFGGDGGGGGGFFFGGGGFGGGGGGGCGGGGGGGFGGGGGGGGGGGGGGGGGFCFGGGGGGGGGGGGGEGFGGGGGGGGGGGGGGGGGGGGGGF98EGGGGGGGGGGGGGGGGGGGGGGDGFFFFDEGGFFGFGGGGGGGGFGFG4D=FDFDDGDCGGEBB=F4@@F=FFFFBFFEFEFE@FFF95E@@<B:?:;46EECAF@#BC@@89EEFBAFFD?B#FFD==FFEFFEDC6FFFFDFFFFFFFFFGFFCF9FGFFGFCFD@8FDE@DFEFC8DFCGFC9D=8=6?DDDDGGGGD8F@FCE6FDGGGAEFFE?8GFDGGGGGFFFF9GGEFAGGGGGGGGGFFGGGGGGGGGGFCGGFDFCGGF@FGFGEEEECGGGGFGGFEGGGGGFCGGGGGGGGGGFGDGGEFGGGGFECGGGGGGG
@CGRNA6_89
GGTCCAGTATAAGAGGAAACAGCGGTGGGTGGCAATGTAGGTGGACTGAGATTATGGGAGCTTCCTGATGACCTGGCACTGCAATTCAGTTCCTTTTATCCCTCAAGTCGAAGTCTCCACCTCCATTTGCATGCCCCCTCCCACCAACCCCTTGCACCAAGAAGGAGGGACAAATGTCTGCCTCCCAAGCAATAGCACTCCTGAGGTCCCCTATTTTGCTGTCGTCTCACAGCTGCTGAGGGTTTCCACCTCTAGTCATAGTCTACCTTCCTCCTATCCTTACCACAGGGATGTCTTCCACAGTCTTCCCCAGACTTCTTAGGCTGAATATACAGTTTGTTGGTGGTAGTTTGGTG
+
GDFGGGGFGGGGGGGGGGGGGGGGGCGEEGGGGGGGGGGGGGFFFGGGGGGGGGGGGFGGGGGGGGGGGGGGGGGGGGFGGGGFGGGGGGGGFGGCFFCGGGGGGGFGGGGCEEFGGGGGGGFGCF<EBECFGGGGGGGGGGGGGGEGGGGG=DEFGGFCEFGGFGFCBA@DGFFGFGGGGGGGCFGGGGGFFGGFGGGGGFGDGGGFGGGGGFFFFGGGFFGGGGFFFGGGGGGGGGGGGFGGGGFGGFDGGGGGGAGGGFFGGFCGGGGGGEF@GGFAGEGGFFGGGGGGGFGGGGGFGGGGGGGGGGGFGFGCDFFGGGGEGGGGGGGGGFGGGGGGGGGGGGGGGFFGGGGG
@CGRNA6_90
TAATCATTTCCCACGTATTTATTTTGAAACAGCAGGCCTGATGCGGTGATGTATTCATGAGCTGCTTTGAGAATGAATGCAATTATTAACCGGGCAGCATGAAAGGGAACTGATTAACTGAAGAGCTCTTTCCTGTGTGTCAGGTGCCACGCATTGCCCTGCAAACACTGAACACAGGGCTTTTGCCTTAAGGACACTCAATTCTATTCGACTAACAATGAGATGACACTAGCACAAGATCCTCTGTGCGCTGCTA
+
FGFFFFFEFGCGGGG#GGGGGGGGGGGGGGGFD#GFFGGGFDFGGGCF<FFGGGGGGGGGGGGGCGGF<FGGGGGGGFGGGGGGFGFGGGGGGEEEGGEFGGGGGGGGGGGGGGGGGGFGGGGGGGGGGFGGGGGGGGGGGGGGGGGGFGFGGGGGGGGGGGGGGGGGGGGGGGGGFFGEGGGGGGGGGGGGGGGGGGGGGFGGFGGGFDFGDECFFGGFFGGGGGGGFFGGGGGGGGGGGGFFGGEGGGFFFBGF
@CGRNA6_91
ATGATGGTCCAAATACTTGGTTTCCTTCCACTCACAAGAGAAACCTGGATGGAGTTTCTGGCTCATGGCTTTTGCCTTACCCAGACCCATATGTTGACATTTGAGGAATGAAGCAGAGATGAAGCAGAAGAAACCTTGTCTGTCTGTCTGTCTGTCTCTCTCTCTCTCTCTCTCTCTCAAAACTTCCCCCCATAACACTGCCTTTCAAATAGAAATCTTTTTTTTTAACAAAAAAAGCAGTGCTCCCAAAACATAACATCTAAAAACTATAAACATTTTTAT
+
GGGGGGGGGGGGGG#GGGGGGGGGGGGGGGGGGG#GGGGGGGGGGGGGGGGGGGGGGGGGGGGGGFGGGGGGGGGGGGGGGGGGGGGGGGGGGGGGGGGGGGGGGGFGGGGGGGGGGGGCGGGGGGGGGGGGGGGGGGGGGGGGGGGGGGGGGGGGGGGGGGGGGGGGGGGGGGGGGGGGGGGGGGGGGGGGGGGGGGGGGGGGGGGGGGGGGGGGGGFFGGGGGFGGGGGGGGGGGGGGGGGGGGGGGGGGGGGGGGGGGGGFGGGGGGGGGFGGGFGGGG
@CGRNA6_92
GTGATGGCTCAAGCACTTGAATCCTTGCCACTCCTATGTGAGACCTGATTTATTTCCTGACTTCTGGCTTCAGTCTGATCCACACTCAGCTATTACAAGAGGGAATCAGCAGATAGTTTCTCTGTCTCTATTTATCTCTGTCACCACCTTTCAAATAAATAAAAAGTAAATCTTTAAAATGAAATCCATATTTATTCTGCCTGATTTAAAGGTCTATGCTTTTATCCACCTTGGCAGACATTCTTTCTGTTAAGAAATGCAGTTGTCCATGGACTGCACCTCCTTCCCATAAAATCAAGTT
+
GGGGGGGGGGGGGGGGGGGGGGGGGGGGGGGGGGGGGGGGGGGGGGGGGGGGGGGGGGGGGGGGGGGGGGGGGGGGGGGGGGGGGGGGGGGGGGGGGGGGGGGGGGGGGGGGGGGGGGGGGGGGGGGGGGGGGGGGGGGGGGGGGGGGGGGGGGGGGGGGGGGGGGGGGGGGGGGGGGGGGGGFGGGGGGGGGGGGGGGGGGGGGGGGGGGGGGGGGGGGGGGGGGGGGGGGGGGGGGGGGGGGGGGGGGGGGGGGGGGGGGGGGGGGGGGGGGGGGGGGGGGGGGGGGGGGGGGGGGGGG
@CGRNA6_93
TGGTTGGGTCCCCACCGCCCACTTGGGAAACTCAAGTTGAGTTTCTATTTCTAAGGCATTTGGGGAGAGAGCCAGAAGATGGGAGGTCTCACTCTCTGCACTCAAGTAAAACAGATAAATAATAAGTAAAGTTATGTTAAAAGCTCATGGAAATGTATTCTATGAAAACTTTCTCCACAGATTTCAAAGTTTTACTTGAAATTATCTTTGAACCCCTTATTTTTCCACAAACTTTTTAAAGGATTCTATACATCAGTTCTGGATCCTCAGTCAAGCTATCATTCATTTATTGGTTTGTTTTGTAAATATTTATTGGGAACTTAGTATGTGCTTAGTATGGTCCAGGTTCAGAGGATGTATAATAAACAAACCAGCCAACATTCTCTATTCCATGGGAGTCTGCCTT
+
GGGGGGGGGGGGGGGGGGGGGGGGGGGGGGGGGGGGGGGGGGGGGGGGGGGGGGGGGGGGGGGGGGGGGGGGGGGGGGGGGGGGGGGGGGGGGGGGGGGGGGGGGGGGGGGGGGGGGGGGGGGGGGFFGGGFGGGGGGGGGGGGG#GGGGGGGGGGGGGCFGGGGGGGGFGGGGGGGGGGGGGGGGGGGGFFFGGGGGGFGFFGFGGGGFGGFFFFFFFFFFFFFFFFFFFFFFGFGGGGGGFGGGFGGGGGGGGGFFDGFGFGGGGGGGGGGGGGGGGGGGGGGGGGGGGGGGGGGGGGGGGGGGGGGGGGGGGGGGGGGGGGGGGGGGGGGGGFGGGGGGGGGGGGGGGGGGGGGGGGGGGGGGGCGEGGGGGGGGGGGGGGGGFGGGGGGGGGGGGGGGGGGG
@CGRNA6_94
GTAATGGCTCAGGTCAAAGCTGGACCCCTGCCACCCGCCTGGGAGACCTGGATTGAGTTCCCAGCTCCTGGCTTTGGCCTGGCCCAGCTTGGACCGTTGTAGCTATTTTGATGGTGAACCAGCAGATAAAAGATCTCTCTCTCTCTGTCATTCTTCCAAATAAATACATTTTTTTTCTTTTTTTAAAAAATATGCCTGTATCCTCATAGGAGTCCCTGAGTTTGATCTTAGGCTCCAGCTCCTGGCTCCAATTTCCTGCT
+
GGGGGGFGDGGGGFGGGGGGGGGGGGGGGFFFGGGGGGGGGGGGGGGGGGGGGGGGGGGGGGGGGGGGGGGFGFGGGGGGGGGGGGGDGFGGGGGGGGGGGGGGGGGGGGGGGGGGGGGGGGGGGGGGGGGGGGGGGGGGGGGGGGGGGGGGGGGGGFGGGGGGGGGGGGGGGGGGGGGGGGGGGGGGGGGGGGGGGGGGGGGGGGGGGGGGGGGGGGFFGGGGFGGGGGGGGGGGGGGGGFFGGGGGGGGGGGGGGGGG
@CGRNA6_95
TAATCATTTCCCACGTATTTATTTTGAAACAGCAGGCCTGATGTGGTGATGTATTCATGAGCTGCTTTGAGAATGAATGCAATTATTAACCGGGCAGCATGAAAGAGAACTGATTAACTGAAGAGCTCTTTCCTGTGTGTCAGGTGCCACGCATTGCCCTGCAAACACGGAACACAGGGCTTTTGCCTTAAGGACACTCAATTCTATTCGACTAACAATGAGACGACACTAGCATAAGATCCTCTGTGCGCTGCTA
+
GGGGGGGGGGGGGGG#GGGGGGGGGGGGGGGGGGGGGGGGGGGGGGFGGGGGGGGGGGGGGGGGGGGGGGGGGGGGGGGGGGGGGGGGGGGGGGGGGGGGGGGGGGGGGGGGGGGGGGGGGGGGGGGGGGGGGGGGGGGGGGGGGGGGGGGGGGGGGGGGGGGGGGGGGGGGGGGGGGGGGGGGGGGGGGGGGGGGGGGGGGGGGGGGGGGGGGGGGGGGGGGGGGGGGGGGGGGGGGGGGGGGGGGGGGGGGGGG
@CGRNA6_96
TAATCATTTCCCACGTATTTATTTTGAAACAGCAGGCCTGATGCGGTGATGTATTCATGAGCTGCTTTGAGAATGAATGCAATTATTAACCGGGCAGCATGAAAGGGAACTGATTAACTGAAGAGCTCTTTCCTGTGTGTCAGGTGCCACGCATTGCCCTGCAAACACTGAACACAGGGCTTTTGCCTTAAGGACACTCAATTCTATTCGACTAACAATGAGATGACACTAGCACAAGATCCTCTGTGCGCTGCTA
+
GGGGGGGGGGGGGGGGGGGGGGGGGGGGGGGGGGGGGGGGGGGGGGFFFGGGGGGGGGGGGGGGGGGGGGGGGGGGGGGGGGGGGGGGGGGGGGGGGGGGGGGGGGGGGGGGGGGGGGGGGGGGGGGGGGGGGGGGGGGGGGGGGGGGGGGGGGGGGGGGGGGGGGGGGGGGGGGGGGGGGGGGGGGGGGGGGGGGGGGGGGGGGGGGGGGGGGGGGGGGFGGGGGGGGGGGGGGGGGGGGGGGGGGGGGGGGGGG
@CGRNA6_97
GTGAAAGCTGAAGTACTTGGGTCCCTGTCAACCATGAGGGAGACCCGGATGGAGTTCCAGGCTCCTGGTTTCAGCCTGGTCCAGTCCTCACTGTTATAGGCATTGATCTTGAACAAACTTACTGAAGCTCACTGCATGGTACAGCATGTTTGAATTCATAAGAGAGACTGGAAAACTGGGAGCTTCAGCAGTAATCATTGCAAACTAGCAGGAAGCATCATCTTCTCCAAATGCCTTAGATGGTATTCGTTTGTTTGCAAAAGTGCACACCAGAGGAT
+
FFG<<6FE@E9F<F@FFE</CFFAFFF8#4CFCFGFFEGCF@:CFF#CEFGE=CFE<DFFGGDGEGAFDGGF?8=EEFDFG?E0E5F<#FF#FFFFFFFFFFFFGD?EFGGFGGGGFEBGCFDDDD?E==GFE=CFGFDCFFGGGFGFGGGFFE9@,FFG;FFGGFEE@EFDEFGG#GF@8A@EFEE=@C>CEG#:ABFF:GFGECGGGGGFFECEEBFGFBA8@=GFFFC>FGFGGFECGGFGEDGGFCE?EFCGCGDGGGGGF?FGFDFFGFFCCF
@CGRNA6_98
GTGATGGCTCAAGTGCCTGGGCTCCCCCCACCCAGGTGGAAGAACTGAAGGAATTTCTGGTTTCCTGGCTTCAGTCTGGCCCAACCCTGGCTGTTTTGGGCATTTAGTGATGGAATCAGGGTATGGAAGATTCCTCCTCTGTCTGTCTGTCTCTCTCTCTCTCTCACTTGGCCTTTCAGGTAAATAGGACAATAAGTAAATAACCCGGGGAAAAAACCACTTAGAAGAGCACTTGCCAGTGTGTAAAGCATGCCAATGTGTTTGTGTGGGTAGAAAACTCTAAAGAGTAAATGTGGGACCAGCATCTTCCTTGCGTAGGTCACTGGTGGGAAGTAAATTAAGAAATCACCACATCTGAAATGTGAAGCTTTTATTTATTCATTTAT
+
GGGGGGGGGGGGGGGGGGGGGGGGGGGGGGGGGGGGGGGGGGGGGGGGGGGFGGGGGGGGGGGGGGGGGGGGGGGGGGGGGGGGGGGGGGGGGGGGG8FEGGGGGGFGGGGGGGGGGGGGGGGGGGGGGGGGGFGEGGGGGGGGGGFFGGGGGGGGGGGGGGGGGGGGGGGGGGGGGFFFGGGGGGGGGGGGGGGFEFFGGFFFFGGGGGGGFFFFGGGGGFGGGGFGGGGGGGGFFGGGGGGGGGFCGGFGGGGGGGDFFEDGGGGGGGGGGGGGGEFGGGGFGGGGGGGECFFGGGFGGGGGGGGGFGGGGGGGGGGEFGGGGGGGGGGGGGGFGGGGGGGGGGGGGGGGGGGGGGGGGFGGGFGGGGGCGGGGGGGGGGGGGG
@CGRNA6_99
ACGATGGCTCAAGTCCTTGGGTCTCTGCCGTTGATATGGGAGATCTGAAGTGAATTCTGAACTCTGGACTTTGGCCTTGCCCAGCCCTGTCTGTTGCAGTCATTTGGAGGGTGAACCAGAGGATGGGAGATCTCTCTGTTTCTCTGCCTTTCAAATAAAATGAAGTACTGATAGATGATAGATAGCTATAGATAATAGAAGAGTCGTCTAGCCTAAAAACGGACAGAAGCACACTGTTTCACACTAAGATAATTGTAATACATGAATTCCATTAAAGGTTTTTCTCATACCATATTTTTGCATGGTTCCGAGAGATACATATTC
+
GGGGGGGGFGGGGGGGGGGGGGGGGGGGGGGGGGGGGGFCFEGGGGGGGGGGGGGFGGGGGGGGGGGGGGGGGGGGGGGGGGGGGGGGGGGGGGGGGGGGGGGGGGGGGGGGGGGFGGGGGGGGGGGGGGGGGGGGGGGGGGGGGGGGGGGGGGGGGGGGGGGGFGGGGGGGGGGGGGGGGGGGGGGGGGGGGGGGGGGGGGGGGGGGGFGGGGGGFFAEGFGGGGGGGGGGGGGGGFGGGGGGGGGGGGGGGGGGGGGGGGFGGGFGGGGGGGGGGGGGDGGGGGGGGGGGGGGGGGGGGGGGGGGGGGGGEGGGGGGGGGGG
@CGRNA6_100
GTGATGGCTGAAGCACTTAGGTCCCTGCCACCCACGTGGGAAACATGAATTAATTTCCAGGCTGCTGACATTGGCCTACCTCAGCCCCAGATGATATGGGCATTTAGGAAGTAAACCAATGGATGGAAGCTCTCTCTCTTTTTCTCCCTTCCTGTTTTTATGTCTCTGTCTTCAAATAAATAATTAAAAATTAAGGGAAAAAATCTAGTTGATAAATAAGTGGATTCAGTAGAAGCCAGTCAACAGCTAACTACAATAGCTCTAGTGGTATATATATATTTTAGAATCTTAGAAAAGTTACACAAGATGTATAGCAAAACTCTTACACCCAGTCTGGACTTTCCTAGGCTTTCCCAACTGCACTAAGGCCTTGCCCTGCAGCCCCTCTGCTATGAAGTGGTCCATGAACTGTTAGTGTGGCCATCTCTGTGCTCAGGTATTCATGTCACCT
+
GGGGFGGGCGGGGGGGGEGGFFGGGGFGGCFGGGGGGGGGGGGGGGGGGGGGCFGGGGGGGGGGGGGGGGGGGCEGFFFG@FGFFGGGGG?EEGCGGGGGFGGGGGCDDFGDFGFFCGFGEFGGGGGGDFGGGGGGGGGDFFB@FGFFGGGGFFFGFG6DFF>9@E8@FFGGGGFF#DGGGGDFCCEFFEE<BDCDGCFGFC>FFDGFGGG79FFEAFFFFFEEAF68ECCFFFCDEFEEFFEEECBEEEFFEAEFFFCA==EFEBEDFFFFFFFCGEFFFD7FGGGGGGGFD?CGGFDEGFECGFE@GGFCFGDGGDFGGGGGGGGFGFFD98GFFGCE9E@DGGFE8FEE7GFGGGGGEFEE8E8GGGGGEDGGGGGGGGDGFGGGGGGGGGGGGGGGGGGGGFGGFGGGGGGGGGFFGFGGGFGGGGGGGGGGGGGGGGGGGGGGGGG
@CGRNA6_101
CATGATCCACACCCTCACACATGGCAGCGATTAGGGGCTGGTGCCGAAGACGGAAAGCATTTGGTCTTGCAGGGCTTTTTATTCCAAAAGAGCCTGTTTCCCATCCACAAATTTGTGACTGCATAAACGGTAGATATAAATAGTCTGGGAAATACAAGCACTCCTCCTGGACTGGGTGCCACCCCACGGAGGATGCTCCGTCCGGCTGCCAGCCCTGGTCACCCCATCCCGGGGCCAGGCAGCCAACGCCGCAGCCCACAGAAATCACAGGTAACAGCAAAACCCGTGAAAAGGGAAAAGCCAGGCGGAGTTGTGTGGGTCCCCGACTCCCGCCAGCATTTTCCCGGTCTCTGCCTTGACTTCAACCCTGAAAGATCGACCCCCCACAGAAACT
+
GG>FGGAFFFGGGGGFGGGGGFEEFGGGGGGGGGGGGEGFGGGGGFGEFDGGEGGGGGGGGGGGGGGGAFFGGDGGGGGGCGGGEFGGGGGAEFGGEBGDF<?FFGGGGGGGGGGE,AFCGFDEGFGFEDGGGGGGGGGF9FEEGCFFGGGG#GGGGFGGGCFFCGGGFCCFGEFGGGG#D#FCEGGGGGGGGGFFF#CDFAE<>DDGGGFFFFF;AF6FFFF@757754CCB35BCFFF>C6CE><1996>F99?FGGFGFFFF>ABF7>3+0E<C=GE88GGFGFGCF>?GFB<7GF;8;**7CDFCCCCC*F:B7GGEDFEDFF<C:=F>==GFFFFEGGFFD=DFGGGDCF<?F@F?A=BDEF<DCF<CF@GGGGF:GC8<CFFFFFC@9
@CGRNA6_102
GAGATGGCTCAGGTAGTTGAGTTCCTGCCATTCACAAGAAATGCCTGGATTGGGTTCCTGGCTTCTGGCTTCAGCCTGACCCAGCCCCAGCCTTTGGAGGGATTACATAGTGAATCAATGGATGGGAGAAGTAACCCTGACACACACTCTCTAGTAAATGAAAAGGAACAGAATCCTTCAGAATAGACTCACTCTCAAATATTGAAGAGAATAGACAAATGAGGGAACAAGTCAGGCTTCCCTGATCCCTTACTGTCAATAACTTAATATCAAATGAAAACTTAGCAAACCATTTTAACTATTAAATAACAACTTATGAAAACATTTACCAGAAGGTCCAATGCCCTCTATAAATTTCAAGACAAGAGTATATGTATTTGGAAACATCGCTAAAATATCGAACACAGTGTAACTTGTTCGACTAGAAAAAAGCCCCGTCAT
+
GGGGFGGGFGGGGGGGGGGGGGGGGGGGGGGGGGGGGGGGGGGGGGGGGGGEGGEFEGCGFGGGGGGDFGGEGGGGGGGGGGGFGFGGDEGGGGGGGGGGEGGGGGGGGFGDGGEFGFFGGGGGGGGGGGGGGGGGGGGGGGGGGGGFGGGGGGGGGGGGGGF9?EGCGFGGGGGG#GGGGGGGGFGGGFGGFFGGGGGGGFFGFCD>FGGGFAFFFFFF@CFFFEC?6BFEFFFCAAFDFBDED@C@@CC:@F@EFFFEFFFFEFEFFF?@GGDGFCGFGFDGGGF=66+,FDGFGGGGGEGF?F8GD;=FGGFGGF?GEEFDFEFBAGFF9GFFE8?FGGEC8F,C@EFFEFGGGECFFE<E9FFF9FFF9GGGGGGGGGGGGGGGFDGGGF@EF@GGGFF<FGGF<DGGGFF8CGGGGGFGGGGGGFF7@FEGGGGGG
@CGRNA6_103
ATGATGGCTCAAGTGCTTGGGGCCCTACTAGCCACATGGGAGACTAGAATGGTGTTCCTCGGCTCCTGGCTTCAGCCTGCTCCAGATCTGGCTGATAGGGAGTCTCTCTCTCTCTTTCTCCCTCTCTCTCACCATCTTCCCCTTTCTCTGTCACTATGCCTTTCAAGTAGATGAAAATCGATAAATAAAACATTAAAATCTAATCATTAAAAATACA
+
GGGFFGFGGGGGGGGGGGGGGGGGGGGGGGGGGGGGGGGGGGGGGGGGGGGGGGGGGGGGGGGGGGGGGGGGGGGGGGGGGGGGGGGGGGGGGGGGGGGGGGGGGGGGGGGGGGGGGGGGGGGGGGGGGGFGGGGGGGGGGGGGGGGGGGGGGGGGGGGGGGGGGGGGGGGGGGGGGGGGGGGGGGGGGGGGGGGGFGGGGFGGGGGGGGGGGGGGG
@CGRNA6_104
CAGCGGCTGATGCTTGGGTCTCTACCATGCGTGTGGGAGGTCCAGATAGAGTTCTTGGCTCCTGGCTTTGAACCCTGGCCCTGCACAGACTGCTGCAGACATCTGGGGGGCGGACCTGCAGATGGGCGCTCTCTCCAATACATGGACACGTAGTTGTAGCACGTGGCACAGCAGTTGAGAGCCCGGTAGGAGCTTGCGAGCCCT
+
GGGGGGGGGGGGGGGGGGGGGGGGGGGGGGGGGGGGGGGGGGGGGGGGGGGGGGGGGGGGGGGGGGGGGGGGGGGGGGGGGGGGGGGGGGGGGGGGGGGGGGGGGGGGGGGGGGGGGGGGGGGGGGGGGGGGGGGGGGGGGGGGGGGGGGGGGGGGGGGGGGGGGGGGGGGGGGGGGGGGGGGGGGGGGGGGGGGGGGGGGGGG
@CGRNA6_105
TGGGGAATATTGCACAATGGGCGAAAGCCTGATGCAGCGACGCCGCGTGAGGGATGACGGCCTTCGGGTTGTAAACCTCTTTCAGCAGGGACGAAGCGCAAGTGACGGTACCTGCAGAAGAAGCACCGGCTAACTACGTGCCAGCAGCCGCGGTAATACGTAGGGTGCAAGCGTTGTCCGGAATTACTGGGCGTAAAGAGTTCGTAGGCGGTTTGTCGCGTCGTTTGTGAAAACCAGCAGCTCAACTGCTGGCTTGCAGGCGATACGGGCAGACTTGAGTACTGCAGGGGAGACTGGAATTCCTGGTGTAGCGGTGAAATGCGCAGATATCAGGAGGAACACCGGTGGCGAAGGCGGGTCTCTGGACAGTAACTGACGCTGAGGAACGAAAGCGTGGGTAGCGAACAGG
+
GGGGGGGGGGGGGGGGGGGGGGGGGGGGGGGGGGGGGGGGGGGGGGGFGFGGGGGGGGGGGGGGGGGGGGGGGGGGGGGGGGGGGGGGGGGGGGGGGGGGGGGGGGGGGGGGGGGGGGGGGGGGGGGGGGGGGGGGGGGGGGGGGGGGGGGGGCGGGGGGGFGGGGGGGGGGGGGGGGGGGGGGGGGGGGGGGDGGGG7CFFFGFGGGGGGDDDEFFFFF@EFFEFFFFFFFFFGFFGFGC=CFFGGGGFGGGGGGGGGGGGGGGGGGGGGGGFGGGGGGGGGGGGGGGGFGGGGGGGGGGEGGGGGGGGGGGGGGGGGGGGGGGGGGGGGGGGGGGGGGGGGGGGGGFGGGGGGGGGGGGGGGGGGGGGGGGGGGGGGGGGGGGGGGGGGGGGGGGGGGGGGGGGGGG
@CGRNA6_106
GTGATGGTTCAATTAGTTGGATCCCTGCCATTCATTTGGGTGACCCAGATTGAGTGAACTATTGTGGGCATTTGGGGAGTTAGCCAACAGATAGGAGTTCTCTCTTTCTCCCTCTCTCCTAAGTCTCCCCCTGCTCCAGTCTCCCTTACCCCATCTCTCTGTCTTTCTCTATTTCTGTATCACAAATCAATAAAAATAAATGAAAACTAAAAATAAACCAACCAAACCAATAAACTACCAACCAGTGGGTGCTCTTGTTAGACCCAGAAGATTGAAATAGGTCATCAAAGGGT
+
GGGGGGGGGGGGGGGGGGGGGGGGGGGGGGGGGGGGGGGGGGGGGGGGGGGGGGGGGGGGGGGGGGGGGGGGGGGGGGGGGGGGGGGGGGGGGGGGGGGGGGGGGGGGGGGGGGGGGGGGGGGGGGGGGGGGGGGGGGGGGGGGGGGGGGGGGGGGGGGGGGGGGGGGGGGGGGGGGGGGGGGGGGGGGGGGGGGGGGGGGGGGGGGGGGGGGGGGGGGGGGGGGGGGGGGFGFGGGGGGGGGGGGGGGGGGGGGGGGGGGGGGGGGGGGGGGGGGGGGGGGGGGGGGGGGGG
@CGRNA6_107
GTGATGGTTCAATTAGTTGGATCCCTGCCATTCATTTGGGTGACCCAGATTGAGTGAACTATTGTGGGCATTTGGGGAGTTAGCCAACAGATAGGAGTTCTCTCTTTCTCCCTCTCTCCTAAGTCTCCCCCTGCTCCAGTCTCCCTTACCCCATCTCTCTGTCTTTCTCTATTTCTGTATCACAAATCAATAAAAATAAATGAAAACTAAAAATAAACCAACCAAACCAATAAACTACCAACCAGTGGGTGCTCTTGTTAGACCCAGAAGATTGAAATAGGTCATCAAAGGGT
+
GGGGGGGGGGGGGGGGGGGGGGGGGGGGGGGGGGGGGGGGGGGGGGGGGGGGGGGGGGGGGGGGGGGGGGGGGGGGGGGGGGGGGGGGGGGGGGGGGGFGGGGGGGGGGGGGGGGGGGGGGGGGGGGGGGGGGGGGGGGGGGGGGGGGGGGGGGGGGGGGGGGGGGGGGGGGGGGGGGGGGGGGGGGGGGGGGGGGGGGGGGGGGGGGFGGGGGGGGGGGGGGGFGGGGGGFFGGGGGFGGGGGGGGGGGGGGGGGGGGGGGGGGGGGGGGGGGGGGGGGGGGGGGGGGGGGG
@CGRNA6_108
GGGCAGCAGCGCCCGTGTCCCTGTCCCCCAGATGCACGGCCTCGCCTCCCTGAAGGTTATCTGCCGAGGACCGGACTCTGAAAGCCGCCAGCCGCGACCGAGAGGAGCCAGACACAGGCCCTCCCGCGTCGCACAGGGAGGCCAGGTCCCATTTCCTCTCTGGCTGCGTCAGCCCGTTTAAATGCCCTCAATTCCCCTCCTAGGAAAGTCCCTGGATAACATGTTATTTAAATGAACCTATTCCACGTCTTCCATGGTTACTTACTTTTCTCAATGACGAATCTTAAAACGGATTGTCTGTAAAAGATCATCTGTACTCTACCAATACCCAGCCTCCCTCCCCAAAAAACTGTCAGAGGTACACCACGTGTGTGAAACTAGTCGATTTCCTTAATTCATCCCTGGAGAATGGATAAGTCTATCAATCTATTAAATTGGAAAGCC
+
GGGGGGGGGGGGGGGGGGGGGGGGGGGGGGGGGGGGGGGGGGGGGGGGGGGGGGGGGGGGGGGGGGGGGGGGGGGGGGGGGGGGGGGGGGGGGGGGGGGGGGGGGGGGGGGGGGGGAFGGGGGGGGGGGGGGGGGGGGGGGGGGGGGGGGGGGGGGGGGGGGGGGGGEEGGGGGGGEFGGGGGGGGGGGG8FFFGGGGGGGFFGFGGGGGGGFFFFFFFFFFFFFFFFFFFFFFFFFFFFFFFFFFFBFFFFEFFFFFFFFFFFFFFFFGFFGFGGDGFGGGGFFGGGGGGGFFGGGFGGGGGGGGGGFGGFGGGGGGGGGGGGGGGGGGGGGGGGGGGGGGGGGGGGGGGGGGGGGGGGGGFGGGGGGGGGFGGGGGGGGGGGGGGGGGGGGGGGGGGGGGGGGFGGGGGGGGGGGGGGGGGGGGGGGGGGGGGGGGGGGGGG
@CGRNA6_109
TGATGGCTCGTGATTGAGTTCCTGCCGCTCGTGTCGGGGGCCTGGATTATGTTCCCAGCTCCGGTTTTTTAGCCTCGGCCCAGTGCCAGCCATTGAGGTGTTTTGGGAATGAACCAGTGGAAGGGAGCTCTCTGTTGGTCAATCTCTGTCTCTCTTGATGAATAGAATAGAATAGAATAGAATAGAATAGAATAGAATAGAATAGAATAGAATATTAAGTTTATGTTATGTGAATTTCACTTCAATAAAAACAGATATTACCCTCATGATCTTATATGCAGGACTATTCACTGCACATGTCATTGGCAGACTGGGCATTCATCTTTGACATTATACACGT
+
GGGFGGGGGGGGGGGGGGGGGGGGGGGGGGGGGGGGGGGGGGGGGFGGGGGGGGGGGGGGGGGGGGGGGGGGGGGGGGGGGGGGGGGGGGGGGGGGGGGGFGGGGGGGGGGGGGGGGGGGGGGGGGGGGGGGGGGGGGGGGGGGGGGGGGGGGGGGGFGGGGGGGGGGGGGGGGGGGGGGGGGGGGGGGGGGGGGGGGGGGGGGGGGGGGGGGGGFGGGGGGGGGGGGGGGGGGGGGGGGGGFGGGGGGGGGGGGGGGGGGGGGGGGGGGGGGGGGGGGGGGGGGGGGGFGGGGGGGGGGGGGGGGGGGGGGGGGGGGGGE8GGGGGGGGGGGGGGGGGG
@CGRNA6_110
GTGATGGCTCAAGTACCTGGGTCCCTGTGCCCCATGTGGGAGACCCCAATGGAGTTCTGGGCTCCTGGCTTTGGCCTGGCCCAGCCCTGCCTGTTGTAGACAAAAGGGAGTAAACCAGATGATAGAAGATTTTTGTCTCTCCACCTTTCAAATAAAATGAAAGTAGATTTAAAAACATTTTTTTGAAAAAAGGAAGACAGGATCAATAAAATGTGGAAACCAAAATACATATAGGCAAGTAGCAACAGT
+
GGGGGFDGECEEGGEGGGGGFGGGGGGFEGGGGGGEGAFFG=FGGGGGGGGGGGGGGGGGGGGGGGGFFFFGGGGGGGGGGGGGGFGGGGGGGGGGGGGGGGGGGGGGGGGGGGGGGGGGGGGGGGGGGGGGGGGGGGGGGGGGGGGGGGGGGGGGGGGGGGGGGGGGGGGGGGGGGGGGGGGGGGGGGGGGGGGGGGGGGGGGGGGGGGGGGGGGGGGGFGGGGGGGFFGGGGFGGGGGGGGGGGGGG
@CGRNA6_111
GTGATAGCTCAAATACTTAGGTCCCTGCCACCCACGCAGGAGAGCTGGATTGAGTTCCTGGCCCCTGCTCTCTAGAGACATACAGTTAATTCTATTTGTAATCTGTATTTGTGAAGTCACAGGTGGAGACTTCTAAGTCAAACTTTTGGGTTGCAAAAAACTTTGTTGCATGGGACCAGAGCTATTCCATTATTATTGAATTTTG
+
GGGGGGGGGGGGGGGGGGGGGGGGGGGGGGGGGGGGGGGGGGGGGGGGGGGGGGGGGGGGGGGGGGGGGGGGGGGGGGGGGGGGGGGGGGGGGGGGGGGGGGGGGGGGGGGGGGGGGGGGGGGGGGGGGGGGGGGGGGGGGGGGGGGGGGGGGGGGGGGGGGGGGGGGGGGGGGGGGGGGGGGGGGGGGGGGGGGGGGGGGGGGG
@CGRNA6_112
GAGATGGCTCAGGTAGTTGAGTTCCTGCCATTCACAAGAAATGCCTGGATTGGGTTCCTGGCTTCTGGCTTCAGCCTGACCCAGCCCCAGCCTTTGGAGGGATTACATAGTGAATCAATGGATGGGAGAAGTAACCCTGACACACACTCTCTAGTAAATGAAAAGGAACAGAATCCTTCAGAATAGACTCACTCTCAAATATTGAAGAGAATAGACAAATGAGGGAACAAGTCAGGCTTCCCTGATCCCTTACTGTCAATAACTTAATATCAAATGAAAACTTAGCAAACCATTTTAACTATTAAATAACAACTTATGAAAACATTTACCAGAAGGTCCAATGCCCTCTATAAATTTCAAGACAAGAGTATATGTATTTGGAAACATCGCTAAAATATCGAACACAGTGTAACTTGTTCGACTAGAAAAAAGCCCCGTCAT
+
GGGFGGGGGGGGGGGGGGGGGGGGGGGGGGGGGGGGGGGGGGGGGGGGGGGGGGGGGGGGGGGGGGGGGGGGGGGGGGGGGGGGGGGGGGGGGGGGGGGGGGGGGGGGGGGGGGGGGGGGGGGGGGGGGGGGGGGGGGGGGGGGGGGGGGGGGGGGGGFGGGGGGGGGGGGGGGGGGGFCC@FFGGGCFGGGGG@>8FGFGFFFFGFGFFFGFFFFFFFFFFFFFFFEFFFFFFFFFFFFFFFFFEFFFFFFCEFEFFFFFFFFFFGFFGFGGFCGGGGGGFGGGGGGFFGGGGGGGGGGGDGGGGGGGGGGGFGGFGGGGGGGGGGGGGGGGFGGGGGGGGGGGGGGGGGFFGFGGGGGGGFGGGGGFDGGGGGGGGGGGGGGGF@GGGGGGGGGGGGGGGGGGGGGGGGGGGGGGGGGFGGGGGGGGGGGGGGGGGGGG
@CGRNA6_113
ATGATGGCCCAAGTGCTTGTTCCCCTGCCACCCCCATGGAGACCTCAGAGACTTCAGTTCAGCTTTGGTGCTCTGTGTTGTGTCGTGAAAACCACCTCTGACTTCCTCCCATTCTCTGCCCCTTCCTTTCTCCCTCTTTATAGACGAGGCAATTGAGAGTCAAGGGTAGAAGGCTGCTTGGGTGCTGCATGGGAGACTGTCACGAAGACATAATCCCAGCCCCTTAATACTTTTTGTAAAAGTAACCTGTTTGTTGGAAAGGCACAGCTCACAACATGCAATCACAAGGAAATGGTCATGCTTTAATGCAGTTAAAACATTTCCTAAGTAAACAATATTCATCTTGGACCTCTCCCTCTTT
+
GGGFFFDGGGGGGGFGGGGGGGGGGGGGGGGGGGGGGGGFGGFGGGGGGGGGGGGGGGGGGGGGGGEFFDGGGGGGGGGGGCGGGGGGGGGG##GGGGGGGGGGGGGGG#G#GGGGGGGGGGGGGGGGG##GG#GGGG#FGGFGGDEGEGGFGGGGFFEFGFGFFGGFEEGGGGGGGGGFFGGFFGGGFGGFFDFGGGGGGFFGGGGGFGGGGGFFFGFFFFGGGGGFFFFCFFGFAGGGGGEFFEGGGGGGGGG#FGGGGF8GGGGGGCGGGGGGGGGGGGFGGGGGGGGGGGGFGGGGGGGGGGGGGGGGGGGGGGGGGGGGGGGGGGGGGGFCF<FFF@GGGGGGGEFCBEAFFGGFG
@CGRNA6_114
GTGAGAGCTCAAATACTTGGCTGTCTGGCCCAGTCAAGGCTATTATGGTCCCTGAAATTTGAATCAGCAGATGGAAGATCTGTCTCTCTCTATCTGCCTTTTAAATAAGCAAAAAAAGTTTTTTTAAACATGACATAAACTCTGGATTGTAAATTATTGTTATTTCAGGTATGCTCTGAGACCAGTACTGGCCCATGAATTAGCTGTTACTGTTTAGTGTTAAGTACAGAGTAAGCT
+
GGGGGGGGGGGGGGGGGGGGGGEGGGGGGGGGGGGGGGGGGGGGGGGGGGGGGGGGGGGGGGGGGGGGGGGGGGGGGGGGGGGGGGGGFGGGGGGFGGGGGGGGGGGGGGGGGGGGGGGGGGGGGGGGGGGGGGGGGGGGGGGGGGGGGGGGGGGGGGGGGGGGGGGGGGGGGGGGGGGGGGGGGGGGGGGGGGGGGGGGGGGGGGGGGGGGGGGGGGGGGGGGGGGGGGGGGGGGG
@CGRNA6_115
GTGGAGGTGCTTGGGTCCCTGCCACCCATGTGGGAGACCCTGATGGCGTTTCCAGCTGCCAGGGAGACCCTGATGGAGTTTCCAGCCGCCAGGTTTGGCTGGTCCAGGTGTTTCGGGGGAGTGACCCAGCAGATGGGAGATGTCTCTCTCTCTCTCTGTCTCTCTGCCTTTCAAATACATAAATAATTTAAAATTTAAAAATGAATGCAATGCAGCCTGGGTAATATTCATCTT
+
GGFGGGGGGGGGGGG#GFFGGGGGGGGGFFFGGGGGGGFGGGGCGGGGFGGGGGGGGGGGGGGGGGGGGGGFFGGGGGGGGGFGGGGGGGGGGGFGGEGEGGGGGGGGFGGEGGGGGGFGGGGGGGGGGGGGGGGGGGGGGGGGGGGGGGGGGGGGGGGGGGGGGGGGGGGGGGGGGGGGFGGGGGGGGGGGGGGGGGGGGFFFGGGGGGGGGGGGGFFFGGFFFFFGGGGGGG
@CGRNA6_116
TGATAGCTCAAGCTGGGGTCTTGTCATACATTTGGAAGACCTGGGTTTAGGTTCTAGTTTAAACTTCAGTCTAGTCCAACCTGGCTATTTCAAGCTTTTGAGAAGTGAACTAGTGGGTGGGAATTTTTGTCTCTCTGTCTCTCAAATAAATAAGCACAAGCTTAGAAAAAAGAAAATTCTGAAGATGAAATCCACCTTTTGGAATTTTCAGGGACATAACCTAACCTCTTTGTAGAATTCAACTAGGTAGTGAAAGTACTTTTGGCTTGAGAGGTGAGAGACTTGCTCTAGATAGATGATCATGAACAAATTACTTAATCTCTGTAATCCACTTGGCTTTACCTGTAGGCACCTGGTGACTAGGGAGCATGGGTAGGTGGGAAAGAACTCAGTCATGACAG
+
GGGGFGG9FGGGGGGGGGEGFGGGGGGGGGGGGGGGGGGGGGGGGGGGGGGGGGGGGGGGGGGGGGGGGGGGGGGGGGGGGGGGGGFGGGGGGG9F?FGGGGCGFFGGGFGEGGFGGGGGCFFFGGGGGGGGGGGGGGGGGGGGGGGEGGGGFGCFGGGGGGGGGFGGGGGEGFFGGFGGEGEGCEFGCGGGFGFGGGGGGFFFFGGGGGGFFFFFFFFFFFFFFFFFFFFGGGFFFGGFFEGGGGGGGGGGGGGGFGFFFFGGGEGGGGGGGGGGFGCGGGGGGGGFFGGGGGGGGFFDGGGFGFFGGE=C@9GGGGGFGGGGGGGGGGFGFEGGGGFCGGFGGGFEF8GFFDGGGGF<GGGGGGGGGGGGGGGGGGFFFGGGGGGGGGGGFGGGGGGGG
@CGRNA6_117
GCGATATCTCAAGTACCTGGATCTCTGCCACCCGTGTGGGAGACCTGGATTGAGTTACAGGCTTCCAGCTTTAGCCTAGCTCAGTCCTGGCTATAAGGGTATTAGGGGAGTTAAGCAGCATATGGGCACACTCTTGCTGTCTCTCAAAAAAGAAAAAAAATGTTAAAATACTCTCTTTGTGCCAGTAGCTTGTTTCTACTGCCTCTTGCATCCCAGCTGTCTCTCACCCGTTCTGACACTGCAGTTCCTACAGCAGGTCCA
+
GGGGGGGGGGGGGGGGGGGGGGGGGGGGGG#GGGGGGGGGGGGGGGGGGGGGGGGGGGGGGGGGGGGGGGGGGGGGGGGGGGGGGGGGGGGGGGGGGGGGGGGGGGGGGGGGGGGGGGGGGGGGGGGGGGGGGGGGGGGGGGGGGGGGGGGGGGGGGGGGGGGGGGGGGGGGGGGGGGGGGGGGGGGGGGGGGGGGGGGGGGGGGGGGGGGGGGFFGGGGGGGGGFGGGGGGGGGGGGGGGGGGGGGFGGGGGGGGGGGGG
@CGRNA6_118
GTGATGGTTCAATTAGTTGGATCCCTGCCATTCATTTGGGTGACCCAGATTGAGTGAACTATTGTGGGCATTTGGGGAGTTAGCCAACAGATAGGAGTTCTCTCTTTCTCCCTCTCTCCTAAGTCTCCCCCTGCTCCAGTCTCCCTTACCCCATCTCTCTGTCTTTCTCTATTTCTGTATCACAAATCAATAAAAATAAATGAAAACTAAAAATAAACCAACCAAACCAATAAACTACCAACCAGTGGGTGCTCTTGTTAGACCCAGAAGATTGAAATAGGTCATCAAAGGGT
+
GGGGGGGGGGGGGGGGGGGGGGGGGGGGGGGGGGGGGGGGGGGGGGGGGGGGGGGGGGGGGGGGGGGGGGGGGGGGGGGGGGGGGGGGGGGGGGGGGGGGGGGGGGGGGGGGGGGGGGGGGGGGGGGGGGGGGGGGGGGGGGGGGGGGGGGGGGGGGGGGGGGGGGGGGGGGGGGGGGGGGGGGGGGGGGGGGGGGGGGGGGGGGGGGGGGGGGGGGFGGGGGGGFGGGGGGGFGGGGGGFGGGGGGGGGGGGGGGGGGGGGGGGGGGGGFGGGGGGGGGGGGGGGGGGGGGG
@CGRNA6_119
GAGATGGCTCAGGTAGTTGAGTTCCTGCCATTCACAAGAAATGCCTGGATTGGGTTCCTGGCTTCTGGCTTCAGCCTGACCCAGCCCCAGCCTTTGGAGGGATTACATAGTGAATCAATGGATGGGAGAAGTAACCCTGACACACACTCTCTAGTAAATGAAAAGGAACAGAATCCTTCAGAATAGACTCACTCTCAAATATTGAAGAGAATAGACAAATGAGGGAACAAGTCAGGCTTCCCTGATCCCTTACTGTCAATAACTTAATATCAAATGAAAACTTAGCAAACCATTTTAACTATTAAATAACAACTTATGAAAACATTTACCAGAAGGTCCAATGCCCTCTATAAATTTCAAGACAAGAGTATATGTATTTGGAAACATCGCTAAAATATCGAACACAGTGTAACTTGTTCGACTAGAAAAAAGCCCCGTCAT
+
GGGGFGGGFGGGGGGGGGGGGGGGGGGGGGGGGGGGGGGGGGGGGGGGGGGGGGGGGGGGGGGGGGGGGGGGGGGGGGGGGGGGGGGGGGGGGGGGGGGGGGGGGGGGGGGGGGGGGGGGGGGGGGGGGGGGGGGFGGGGGGGGGGGGGGGGGGGGGGGGGGGGGGGGGGGGGFGGGFGGGGGGGGGGGGGFGGGGGGGGGFFFFGGGFGGFFEFFFFFFDBFCEFFFEFFFFFFFFFFFF@EFDDBEEEFFEFFFFFFFFFBDFFFCFFFDGGFGGGGGFDEFGG?GD?FGFGGGGGGFGGGGGGGGFGFFGGGGGGFGCGGGGGGGFFFGFGFGGGGGGGGGGGGFFGGGGGGGGFFGGGGGGGGGGGGDGGFFEGGGGGGGGGEGGGFDGGEGGEGGFEFEF9GGFGGGGGGGGGGGFGGGGGGGGGGGGGGGGGGGG
@CGRNA6_120
GTGGTGGCCGCAGAACTTGGGTCCCTGTCTTCCACTTAGGAGATTCAGCCCGCTGTTGTAAGCATCGGGGTTTGAGTCTGTTGTGCGCAGGCCAGAAAATGTGTGTGACCGCAGTGGTCACCAGGACCTTGTCTCTCCCAAGTCTGCACGGCATTGCAGGCCGTGGACACAGTGGAGAGCCGGGTACCATGCACATGAGTGTGTGAGAGCAAAGTCCTTATTGCACTATGCACGCAAGTTT
+
FFGGGDCGEGGCFGGGGGGFFG@FFAFFF#FGAEGFEGFGFGC@EE@EFEFGCCEGCFFFEGGDGGGGA@FCFFFGFFGGGFGGGGFFEFECFGEFDCFGGAFFGEFFGGGGGGDFFGGGGGGGGGGGGGGGGGGGFGGFGCBEFFFGGFGGGGGFFFGGGFGFFGGGGGFGGGF<CFEFF=FGFGGFFGEGGGGGFAFF>AFFGGGGGGGGFGGFFGGGFFGGGGGGGGGGFGG#GGGFE
@CGRNA6_121
TGATGGCTCAAGTCATTGGGTTTCTTCCACCCATGTGGGAGGCCTGGGTTGAGTTGCTGGCTCCTGGTTTTGGCTCCTGCCCCAGCTGTTGTGGGCATTTGGAGAGTGAACCAGCAGATGGAAGATCTCTATTCTCATCTGCCTGACTTTTTCTTTCTGTCTCTCTGGTGCTCAAATAAAGAAAATAAAAATAGAATGAAAGACAACTTGTATTTCCAATATTTCCAATATTCTCTTTCTGCAGCCATCCCTTGCTTGCTACTTTCAGGTCTGTGGCTCTTTTGTAATTTTTCCTTCGCCCTGTATTGTTCTCTGCCTGGATTGTTCCGTGCCTCCTCC
+
GGGGGGGGGFGGGGGGGFGGGGGGGGGGGGGGGGGFGGGGGGGDGGGGGGGFGGGGGGGGGGGFGGGFGFGFGGGGGGGGGGGGGGFF@FGFGGGGG#FGGGGGGGEGFGGGFGGGGGGGGGGGGGGFGGGFFGFFGGGGCGGGGGGGGGGFGGFFGFFDFGGAFFGGGGGGFGGFGGGGGGGGGGGGGGGGGGGGGGGFFFGGFGGGGGGGGGGGGFGGFFGFFFGGFFFGFFGEFFGGGGGGFGGGGGGGGGGGGGGGGGGGGGGGGGGGGGFGGGGGGGGGGGFGGGGGGGGGGGGGGGGGGFGGGGGGGGGGGGGGGGGGGGGGGGGGGGGGGGG
@CGRNA6_122
TAATCATTTCCCACGTATTTATGTTGAAACAGCAGGCCTGATGTGGTGATGTATTCATGAGCTGCTTTGAGAATGAATGCAATTATTAACCTGGCAGCATGAAAGAGAACTGATTAACTGAAGAGCTCTTTCCTGTGTGTCAGGTGCCACGCATTGCCCTGCAAACACGGAACACAGGGCTTTTGCCTTAAGGACACTCAATTCTATTCGACTAACAATGAGACGACACTAGCATAAGATCCTCTGTGCGCTGCTA
+
GGGC9@F?;-,,#6@CCF#F,,#CFGG?@/#@F#G8@,,CCE<FCCFFGE@CFGG>C9<F:FGFG86:CE#EEGG?=,#EF;=B<FGF#??#6FG@CGFFGFAFE@@A=CDFFED<FF?9FFFGD8?,=9,=CEEFF?=EB@FF@EFF#GFEGGGGGGEDFGFEE=9=88CE8CC#D#AFF@FF8F@E5@EE#G?DFFB;C:#9=FF9F<CCBEF<#<FFAFGCFFC5AF=<;9FF=FF<FGGGF#CF@8GFF<@E
@CGRNA6_123
GTGTTGTTCCCCAGGTCCTGGCTTCCTTCTGGCCCAGGCCCAGCCTGGGAAGGCATTTGGAAAGTGAACCAGTAAAGGGGAGTACTTGTGCCTGCGCTCTCTCTGCCTCTGAAATACATAGATACGTATTACAAAATAATACAAACTTGAGCATGCCATTCATCTCTAAAGCTATCAGCAGTGTTTTGGCTGTGTTGTGGGAACTGCCATCCTC
+
GGGFGGGGGFCGFDGGGGGGGGGGGGGGGGGGGFFGGGGEGEGGFGGGGFFGGGGFGGFGGGGGGFGG9FGGEGGGGFGGGGGGFDBFFGGGGGGGGGGGFGGFGGGGGGGGGGGFFGFGGGFAFGGGGGGGGFDFFFGCFGGGFFGGGFFFGGGGGGGGGGGGGGGGFFGGGGGGGGGGGGGGGGGGFGGGGGFFFFGGGGGGGGGGGGGGGG
@CGRNA6_124
ATGATGGCTTAAGTGCTTAGTTCCTGCCACCCATGTGGGAGACCTGGACTGAAATCTGGGCTTCTGGATTCTGCCCGGCCCAGCCCCAGCTGTTGCAGGCATTTGGGGAAGTGAACCAGCAAATGGAAGATATGTCCCTTCTGTCTCCATTTCTCTGCCTTTCACCTCAAATGAAAATAATTAAGTAAAAGTTAAAAAAAAGATGGCTGAGTGTGATGACTTGTGAGCTTTGACTTTCAAATTTACATTCAAACAGCCGTATGTGGCTAGTGGCTGCTGTATTGGATCCTAAAGTTCTATACAGATAATGCAGAGCACACAGTAGTTGCTGTTGTTGGACTGTGTCCTCACAAAGTTCACAT
+
GGGGFGGGGGGGGGGGGGGGGGGGGGGGGGGGGGGGGGGGGGGGGGGGGGGGFGGGGGGGGGGGGGGGFGGGGGGGGGGGGGGGGGG#GGGGGGGGGGGGGGGGGGGGGGGGGGGGGGGGGGGGGGGGGGGGGGGGGGGGGGGGGGGGGGGGGGGGCGGGGGGFGGGGGGGFGFFGGGGGG#FFGGGGGGGGGGGGGGGGGGFGGGGGGGGGGGGGGGFGGGGGGGGFFGGGGFGGGGGGGGFFGGFGGGGGGGGGFGGGGGGGGGGGGGGGGGGGFGGGGGGGGGGGGGGGGGGGGGGGGGGGGGGGGGGGGGGGGGGGGGGGGGGGGGGGGGGGGGGGFGGGGGGGGGGGGGGGGFGGGG
@CGRNA6_125
ATAGTGGTTGAAATTCTTGGACCCCTGCCACCACATGGGAGACCCAGTTGGAGTTCCAGGCTCCTGGCTGTGGGCATTTGGAGAGTGAATCAGTAGATGGGAGATCGCTTTCATGTGTTATAGCTCTTGCTCTCATTCTCAACCTTGCTTTGCCTTCAAAAAAAAAAAATGAAAACAAGCAAGCATTTTAAATATCAGAGATTAATGTTATGAATCCC
+
GGGGGGGFFFGGGGGGGGGGGFFDGGGGGGGGFGGGGGGGGFGGGGGGGGGGGGGGGGGGGGGGGGGGGGGGGGGGGFFGGGGGGGGGGGGGGGGGGGGGGGGGGGGGGGGGGGGGGGGGGGGGGGGGGGGGGGGGGGGGGFGGGGGGGGGGGGGGGGGGGGGGGGGGGGGGGGGGGGGGGGGGGGGGGGGGGGGGGGGGGGGGGGGGGGGGFGGGGG
@CGRNA6_126
GTGATGAGCCAAGCAGTTGGGTCCATGCCACCCACATGGGAAACTTGGATTGGATTCCCAACTCCCAGCTTCGGTCTGGCCCAGCCCAGCCCAGCCCTGGGTGTTCCAGGTGTTTAGGGGGTGAGGCAATAGATGGAAGCTTTCTGTCTGTTTCTCTCTTTCTCTCTGCCTCTGAAAAATAAAATATGTTTAAAAAAGGGTAAAGAGACATAGCACAGCCCCAGTTCTTTGTTCTAGGTCA
+
GGGGGGGGGGGGGGGGGGGGGGGGGGGGGGGGGGGGGGGGGGGGGGGGGGGGGGGGGGGGGGGGGGGGGGGGGGGGGGGGGGGGGGGGGGGGGGGGGGGGGGGGGGGGGGGGGGGGGGGGGGGGGGGGGGGGGGGGGGGGGGGGGGGGGGGGGGGGGGGGGGGGGGGGGGGGGGGGGGGGGGGGGGGGGGGGGGGGGGGGGGGGGGGGGGGGGGGGGGGGGGGGGGGGGGGGGGGGGGGGG
@CGRNA6_127
TGATGGCTCAAGCAGTTGGGTTCCTGCCACCCACGTGGGAGCCCCGGTTTGTTACTGGCTTCTTCCACACCTGTCTCAGACATTGTGGGCAACAAGGCAGTGAACCAGCAGGTGCGATCTGTCTAATTAAAAAAATTACCTATTGAACTGTTTTCGGCAGGGACAAATGTCTTTTAAAGAGGGAGAAAAAACACCAACAAGGACTTCAAATCACATGAGAAGTTAAAAGT
+
GGGGGGGGGGGGGGGGGGGGGGGGGGGGGGGGGGGGGGGGGGEGGGGGGGGGGGGGGGGGGGGGGGGGGGGGGGGGGFGGGGGGGGGGGGGGGGGGGGGGGGGGGGGGGGGGGGGGGGGGGGGGGGGGGGGGGGGGGGGGGGGGGGGGGGGGGGGGGGGGGGGGGGGGGGGGGGGGGGGGGGGGGGGGGGGGGGGGGGGGGFGGGGGGGGGGGGGGGGFFFGGGGGGGGG
@CGRNA6_128
TGGTTGGGTCCCCACCGCCCACTTGGGAAACTCAAGTTGAGTTTCTATTTCTAAGGCATTTGGGGAGAGAGCCAGAAGATGGGAGGTCTCACTCTCTGCACTCAAGTAAAACAGATAAATAATAAGTAAAGTTATGTTAAAAGCTCATGGAAATGTATTCTATGAAAACTTTCTCCACAGATTTCAAAGTTTTACTTGAAATTATCTTTGAACCCCTTATTTTTCCACAAACTTTTTAAAGGATTCTATACATCAGTTCTGGATCCTCAGTCAAGCTATCATTCATTTATTGGTTTGTTTTGTAAATATTTATTGGGAACTTAGTATGTGCTTAGTATGGTCCAGGTTCAGAGGATGTATAATAAACAAACCAGCCAACATTCTCTATTCCATGGGAGTCTGCCTT
+
GGGGGGGGGGGGGGGGGGGGGGGGGGGGGGGGGGGGGGGGGGGGGGGGGGGGGGGGGGGGGGGGGGGGGGGGGGFGGGGGGGGGGGGGGGGGGGGGGGGGGFGGGGGGGGGGGGGGGGCFGGGGGGGGGGGGGGGGGGGGGGGGGGGGGGGGGGGGGGGGGGGGFGFGGCGGGGGGGGGGGFGGGGGGGGGGGGGGGGFFFFFGFGGGGFFFFFBEFFFFFFCDFFFFFFFGFFGFGGGGCGGFEGFGGGGGGGGFFFDEFGGGGGFGGGGGFFGGGGFGGFGFFFGFGGGFGGGGGGFGGGGGGGGGFGGGGGGFGGGGGGGGGGGGGGGGGGGGGGGGGGGFFGGCCGGGGGGGGGGGGGGGGGGGGGGGGGGGGEFGGGGGGGFGGGGGGGFGGFFEGGGGGG
@CGRNA6_129
TAATCATTTCCCACGTATTTATTTTGAAACAGCAGGCCTGATGCGGTGATGTATTCATGAGCTGCTTTGAGAATGAATGCAATTATTAACCGGGCAGCATGAAAGGGAACTGATTAACTGAAGAGCTCTTTCCTGTGTGTCAGGTGCCACGCATTGCCCTGCAAACACTGAACACAGGGCTTTTGCCTTAAGGACACTCAATTCTTTTCGACTAACAATGAGATGACACTAGCACAAGATCCTCTGTGCGCTGCTA
+
FF:.C@<#@6C,6;8C#CFC#C;16;BF#EFFA#@DEG?<FCEE@C#:+?FCCF9/<A<FGFFCA@7ACFDAAFFFGFEDCFCGGGG9?C@@:FFC@?BDFGGFGGGGGFEEADDFGGDAFFCAFF?AF,3CADFGGGGD=;DFE#GGGGGGEFFEC8FGGFFGFFEE9#DEGGGFFEFCEFCCGGFD#E<CFFFGG<@ECFFGC#CGGFFD<@ADGGGGDGFAGFGFGFCGDE9GFF?F<<ECCEGF7@GFF<A@
@CGRNA6_130
GTGATGGCTCAAGTGCCTGGGCTCCCCCCACCCAGGTGGAAGAACTGAAGGAATTTCTGGTTTCCTGGCTTCAGTCTGGCCCAACCCTGGCTGTTTTGGGCATTTAGTGATGGAATCAGGGTATGGAAGATTCCTCCTCTGTCTGTCTGTCTCTCTCTCTCTCTCACTTGGCCTTTCAGGTAAATAGGACAATAAGTAAATAACCCGGGGAAAAAACCACTTAGAAGAGCACTTGCCAGTGTGTAAAGCATGCCAATGTGTTTGTGTGGGTAGAAAACTCTAAAGAGTAAATGTGGGACCAGCATCTTCCTTGCGTAGGTCACTGGTGGGAAGTAAATTAAGAAATCACCACATCTGAAATGTGAAGCTTTTATTTATTCATTTAT
+
GFGFGGGGGGGGGGGGGGGGGGGGGGGGGGGGGGGGGGGGGGGGGGGGGGGGGGGGGGGGGGGGGGGGGGGGGGGFGGGGGGGGGGGGGGGGGGGGGGGGGGGGGGGGGGGGGGGGGGGGFGGGGGGGGGGGGGGGGGGGGGGGGGFGDF@EFGGGGGGGGGGGGGGGFGGGGGGGGGGGGGGGFFFGGGGGGGFFGCFGGFFGFGGGGGGGFFGFGGGGGGGGGGFFGGGGGGFFFGGGGGGGFDGGGGGFGGGGGGFFGGGGGGGGGGGGGGGGGGGGGGGGGGGGGGGGGGGGGGGGGGGGGGGGGGGGGGGGGGGGGGGGGGGGGGGGGGGGGGGGGGGGGGGFGGGGGGGGGGGGGGGGGGGGGGGGGGGGGGGGGGGGGG
@CGRNA6_131
GTGAAAGCTGAAGTACTTGGGTCCCTGTCAACCATGAGGGAGACCCAGATGGAGTTCCAGGCTCCTGGTTTCAGCCTGGTCCAGTCCTCACTGTTATAGGCATTGATCTTGAACAAACTTACTGAAGCTCACTGCATGGTACAGCATGTTTGAATTCATAAGAGAGACTGGAAAACTGGGAGCTTCAGCAGTAATCATTGCAAACTAGCAGGAAGCATCATCTTCTCCAACTGCCTTAGATGGTATTCGTTTGTTTGCAAAAGTGCACACCAGAGGAT
+
GFGGGGGGGGGFF#GGGGGGGECFGFFEGGGGFCFFGGGGGGEGEGGGGGGGGGGGGGGGCGFGGGFFGGGFGGGGGGGGGGGGGDEGGGGGGFGFFGGGGGGGGGGFGGGGGGGGGGFDFFGGGGFFFFGGGGGGDFFGFGGGGGFFGGGGGGGGFGGGGGCGGEFFGGGGGFFGGGGGGGGEFGAFGGGGGGFGGGGGGGGGGGFGFDGGGGGGGFAFGGGGGFGFEFFFFGFGGGGGGGGGGGGGGGGGFFGFFCD?FGGGGGFFFFFACDFDGG
@CGRNA6_132
CTGGCCCAGGGGAAGGGGAAGGAGTGAGGGGAGCAGCTCCTGGGAGGGAGGCAGCAGCCTCAGGCTGGGGGACGGAGTCCTGGATAGTCAGAAACTGGGGGAAGAACCAGGCGCCGGGAGAGCCCTCCCCAAACACACGGCAGAGCCTTGGTTCCTGGCGTCCCTGTGCGGCAGGTGTCTAATATGGGCTCTGTTGGGGCTGTTTTGTTGCTTGAGTTCCTTCACGGCACCTCTGTCTCTCTCCTCTTGAGGGTCCATGGTGAACAGGAGCTGAGTGGAGAGTGAAGATTCCAAAGAGTGGCATGGCTGGATCTGGAG
+
G<FGAFDF,<@:7C,BECCFFG<C@6@<FEGGC7FFFFG8FFCFDEF+8:C7,?FCCF=,F<CEF@FG7>F>=7:B+BF?FF,B,EFE,CEF.F#?<#8@F=FEC@BBFFCC#>F=@:CF@@BDF:>FFCEG#:FFFDBC*=;CGGFGA@GFFDECF#GG8:=DGDCCED@=FGFCD#DFFCGDFFGGG#FFG#DC<EDDD@8GGGEE@,E#DDE?#D8GFF:EE@@>#<GFEEE=:CFFE=8FAF@ECF=:1@ACDGGFFFBEFF@@<DGFF,@@@GGGEGGGF<ECC,C<FDFF@CGDGGGGGGFF@E9AD8GGFE
@CGRNA6_133
AGGTAGCGACAGTTTTGTTAGTGGGTTTTCCCCTATGGTGTCTTTATTACAGAACGTAGGCCATGGTAATCACCAGACAGAGGTGAACCTCACTCTGAATCTCAACTGAGGGTTGCAAAGATAGCGTATTTGCCTGCTGCCTTCCACTGCTTTCACTGTTTTCAATTTTTGCTCATTAGGATCAGTTCCGGTTCTTTAGAAGAAAGTGTCTTTTGTTAGTATTCTTAGCGCTCCCCTACTCCAATCAGCTGCACGTCTGTGCTTACTCTTTGTGGGAGAATTTTGTGGAAAAAAAAATCATGGCAGAGGATGTGGTGCC
+
GGGGGGGGGGGGGGGGGGGGGGGGGGGGGGGGGGGGGGGGGGGGGGGGGG#GGGGGGGGGGGGGGGGFGGGGGGGGGGGGFGGGGGGGGGGGGGGGGGGGGGGGGGGGGGGGGGGGGGGGGGGGGGGGGGGGGGGGGGGGGGGGGGGGGGGGGGGGGGGGGGGGGGGGGGGGGGGGGGGGGGGGGGGGCGGGFGGGGGGGGGGGGFGGGGGGGGGGGGGGGFFGGGGGGGGGGGGGGGGFGGGGGGGGFFGGGGGGGGGGGGGGGGGGGGGGGGGGGGGGGGGGGGGGGGGGGGGGGGGGGGGGGGGGGGGGGGGGGGG
@CGRNA6_134
GTACTGGAGTCGCTCATGCAGGAGATCCAGTTGGAGTTCCTGGTTCCTGGCTTCAGCCTGGCCCAGCCCTGGCGGTTGTGGCCATCTGGGGAGTGAACTAGTGGATGAAACTGAAGTAACACCTTGCAGTCGGGACTCCGTTTTGGAGCACTTGAGACTCCATCTTGAGAAAGCACCCTTCCCCGCCGTGAGACTCTGGTCTGAAACCACGATCTAAAACACTCAGACAATAGCAGTCCACTGCGTCGCTCTTGGCAAAG
+
GGGGGGGGGGGGG##G#GGGGG#G#GGGGGGGGGG#GGGGGGGGGGGGGGGGGGGGGGGCGGGG<FGFGGGDGGGGGGGGGGGGGGGGGGEFFGGGGGGGGGGGGGGGGCGGGGGGGGGGGGGGGGGGGGGGEGGGGGGGGGGGGDGGGGGGGFGGGGGGGFGFFGGGGGGGGGGGFGGGGGGGGGGGGGGGGGGGGGGGGFGFGGGGGGFGFGFGCFFFGGGGGGGGGGGGE=CGFGGGFFGGGGGFFDCDEGGGFGGG
@CGRNA6_135
GGGACGGCTCACGTCACCGGGTCCCTGCCATCCGCACGGGAGACTAGACTGGGTTTCTAGCTCTGGCTCTGGTCTGGCCCAGCCTTGGCTGTTGCAGGCATTTGGGGGAGTGAACCAGGAGATGGGGCTCTGTCTCTCTGCCTCTCAAATAAATTAAACAAACAAGAACTTAAAACACAAGCCAGATCACACCACACCTGTGCTTCGAACACTCCACTGCTCCCATTAAAACTGCCGTAAAATCCCAATCCTCCCCTGC
+
GGG#FGGGGGGGGGGGGGGGGGGGGGGGGGGGGGGGGGGGGGGGGGGGGGGGGGGGGGGGGGGGGGGGGGGGGGGGGGGGGGGGGGGGGGGGGGGGGGGGGGGGGGGGGGGGGGGGGGGGGGGGGGGGGGGGGGGGGGGEFGGGGGGGGGGGGGGGGGGGGGGGGGGGGGGGGGGGGGGGGGGGGGGGFGGGGGGGGGGGGGGGFGGGGGGGGGGGGGGGGGGGGGGGGGGGGGGGGGGGGGGGGGGGFGFFGGGGGGG
@CGRNA6_136
GTACTGGAGTCGCTCATGCAGGAGATCCAGTTGGAGTTCCTGGTTCCTGGCTTCAGCCTGGCCCAGCCCTGGCGGTTGTGGCCATCTGGGGAGTGAACTAGTGGATGAAACTGAAGTAACACCTTGCAGTCGGGACTCCGTTTTGGAGCACTTGAGACTCCATCTTGAGAAAGCACCCTTCCCCGCCGTGAGACTCTGGTCTGAAACCACGATCTAAAACACTCAGACAATAGCAGTCCACTGCGTCGCTCTTGGCAAAG
+
GGGGGGG#GGGGGGGGGGG#GCGGGGGGG#GGGGG#GGGGGGGGGGGGGGGGG#GGGGGGGGGGGGGGGGGGGGGGGGGGGGGGGGGGGGGGGGGGGGGGGGGGGGGGGGGGGGGGGGGGGGGGGGGGGGGGGGGGGGGGGGGGGGGGGGGGGGGGGGGGGGGGGGGGGGGGGGGGGGGGGGGGGGGGEGGGGGGGGGGGGGGGGGGGGGGGGGGGGGGGGGGGGGGGGGGGGGGGGGGGFGGGGGGGGGGGGGGGGGGG
@CGRNA6_137
TGATGGCTCAAGCAGTTGGGTTCCTGCCACCCACGTGGGAGCCCCGGTTTGTTACTGGCTTCTTCCACACCTGTCTCAGACATTGTGGGCAACAAGGCAGTGAACCAGCAGGTGCGATCTGTCTAATTAAAAAAATTACCTATTGAACTGTTTTCGGCAGGGACAAATGTCTTTTAAAGAGGGAGAAAAAACACCAACAAGGACTTCAAATCACATGAGAAGTTAAAAGT
+
?FFGGFGGEE@EGE<FGAFBFEGGGDCFFFFDC@CFGEFFA@B=CFFGGGFFGCFGFFFFFFAGGGGGFFGCDCFCGGGGGGEEGEFGGFCGGEGGGGGGGGGGGGGGGFCGGGGGEEGFGGFGGGGGGGGGGGGGGGGGGGGGEDFGDGFFFFCFGCGFFEEGGGGFGGGGFFFGGFGGFFE9GCFGFFEGFFGFGGGEGF@FFGGGFGGFFGGGFFGFGGGGGGGGGF
@CGRNA6_138
GTGAAAGCTGAAGTACTTGGGTCCCTGTCAACCATGAGGGAGACCCAGATGGAGTTCCAGGCTCCTGGTTTCAGCCTGGTCCAGTCCTCACTGTTATAGGCATTGATCTTGAACAAACTTACTGAAGCTCACTGCATGGTACAGCATGTTTGAATTCATAAGAGAGACTGGAAAACTGGGAGCTTCAGCAGTAATCATTGCAAACTAGCAGGAAGCATCATCTTCTCCAAATGCCTTAGATGGTATTCGTTTGTTTGCAAAAGTGCACACCAGAGGAT
+
GGDDFFGFGEFGG#GGGGGGGGGGGGGGGGFGGGGFGFGGDGFGGGGGGGGFFGGGGGGGGGGGGGGGGGGGGGGGGGGGGGGDGFGGGGGGGGGFGGGGGGGGGFGGGGGGGGGGGGGGGGGGGGGGGGGGGGGGGGGGGGGFGGGFGGGGGFGGGGGGGGGGGGGGGGGGGGGGGGGGGGGGGGGGGGGGGGGGGGGGGGGGFGGGGGGGGGGGFGGFFFFFGGFGGGGGGGFFGFGGGGGGGGGGGGFGGGGGGFGGGGGGFFFFFFFGGGGGGG
@CGRNA6_139
TGTAAAAGTTGTTTTTACTCCTCTCCCAAGCGCCATATTGTGGGAGAGCAGTTGCATAGAATAAGTCTTAATTCCAGTAACTTAGTCTAGTCCGAGTTGCTCCCCACATTGCTGAAAGTGCTTCAATAATTTGTCTCACTTGCATACCTAGGATGCGATGAAATGCATTCATACTCATCCTCCACATATCAGGAAACTGAGGCACAGAGAGATTTTTTAGTAACTTTCTCACAACAATATAGCTAAAAGACCAACCACAATTCTAGATGTCTTTCCTTTCTAAG
+
GGGGGGGGGGGGGGGGGGGGGGGGGGGGGGGGGGGGGGGFGGGGGGGGGGGGGGGGGGGGGGGGGGGGGGGGGGGGGGGGGGGGGGGGGGGGGGGGGGGGGGGGGGGGGGGGGGGGGGGGGGGGGGGGGGGGGGGGGGGGGGGGGGGGGGGGGGGGGGGGGGGGGGGGGGGGGGGGGGGGGGGGGGGGGGGGGGGGGGGGGGGGGGGGGGGGGGGGGGGGGGGGGGGGGGGGGGGGGGGGGGGGGGGGGGGGGGGGGGGGGGGGGGGGGGGGGGGGGGGGGGGG
@CGRNA6_140
GTGACAGCTCAAGTACTCGGGACTCCGCAAGCCACGGGAAGACTGAGACTGAGTTCCTGGCTCCTGACTGCCTGGCCTGGCCCTGGCTGTTGCAGGCATTTAGGGAACGAACCAGTGGATGGAAGATCCCATTTTTCCCTGTTTCTCTCTGTCATTCTGTCTTTCAAATAAATAAATAAAACTTAAAAAAAAAAATTTCCTGCCATCCCACTCTGAGGTATGTGGGTTCAATACCTGGCTCTGTCTCCTGACTGTCAGACTCCTGCT
+
G#GGGGGGGGGGGGGG##GGGGGFGGGFGGGGGGGGGGGGGGGGGGGFGGGGGGGGGGGGGGGGGGGGGGGGGGGGGGGGGGGGGFGGGGGGGGGGGGGGGGGFGGGGGGGGGGGGGGGGGGGGGGGGGGGGGGGGGGGGGGFGGGGGGGGGGGGGGGGGGGGDGGGGGGGGGGCGGGGGGGGGGGGGGGGGGGGGGGGGGGGGGGGGGGGFAGGFGGGGGGGGGGGGGGGGFGFGGGGGGGGFGGGFGGGGGGGFGGGGGGGGGGG
@CGRNA6_141
GCAGCTGGCGGGTGTGACCCTCAGAAGGGACCCTGCCCTGGGTTGGAGTACATGATCATCCTGCCGGTCTAACCGAGCCGCCAAGAGCAGTGGGCACTGGGGGAAAGCTGAAACTCTGAAATCCAGGTTTGAGATCTGTTAAATAATGTACATGTATTACATTCTAAAAGACATGCTTTTTTTCCAAAAGCAGGCTTTCACCCCCTGGCATTTCATACCTAGGAAGACCCAGATGTGTGTTGCTAGCCCAGAATCTGCGCTACACATCACAGATACTCAATACACAGCTGCTTCTGGAACGGGCATCTTCAGCTCCCAGAGGCCCTTTCTTCCCAGGCCGCTGCCGCTCTGCTCCCTTGGTGGTAGCACCAGCAACAGCATAGGGGTTTGGTCCTGCCAGGCACTTCTCTCTATC
+
GGGGGGGGGGGGGGGGGGGGGGGGGGGGDGGGGGGGGGGGGGGGGGGGGGGGGGGGGGGGGGGGGGGGGGGGGGGGGGGGGGGGGGGGGGGGGGGGGGGGGGGGGGGGGGGGGGGGGGGGGGGGGGGGGFGGGGGGGGGGGGGGGGGGGGGGGGGGGGGGGGGGGGGGGGGGGGGGGGGGGGGGGGGGGGGGGFGGGGGFGFFGFGGFGGGGBFFFFFFFFFFFFFFFFFFFFFFFFFFBGFFGFGGGGGGGGGGFGGGGGFFFGGGGGFGFFGGGFFGGFFGGGGGGGGGGEDGGGGGGGGGGGGGGGGGGGGFCGGGGECEFCGGGGGGGGGDGGGGGGDGGGFGGGGGGGGFGGGGGGGGGGGGGGGGGGGGGGGGGGGGGGGGGGGGGGGGGGGGGGGGGGGGGGFGFDGG
@CGRNA6_142
TCGTGGGATCAGGGCTGACTGGGATTCCCTCTCTACAACAGGAAACATCCTAAACTAGGAAAAAATCCTCTGGAAATTTCACGATGAATTTTTTTTTTCTAAAATGAAAGATCACTCTCCTCTATCAGCAAAGGAAAAAATAGCTTTTCTTAAACTTCTTCAAAGAAATTATAGTGACAGTGGACACCAGATAGTAAAGAGTCAGATGGATTTATCATAAATGAATTCACCAACATGAAACATGTATTTAAATAGAAGTCATATTTTGTTCAGAAAGAAATGCATAGCCTGATATTTTGTAGTAAAGTGGATGGCAATTACTGTGTTATCCAATGCTAGTGTAAGAGTCTCTGTTCTCTAAGTACTGAAGGCATTGCACAGTTTAGGGATAAGTGGACATACAAACAGCATATCTGTGCCTGCCTCATGGAATTCCACCTAGGTTCCAACCCTAAATTTGCTCAAGTTCTGAGCAAGTCCTGACCAAGCCTGGCAATAT
+
GGGGGGGG@FEF@FGFGGGGGGGF8DEFGGFGGGGGGGGGCFFDFGGGGGCFFFGGGGGGGFFF+EEEFCFFGGGGGDCEGCEECFFFFGGGGGGGCFGGEGGGGGAFGGGGGF8FCBDG9>FFAFGGGGGCE?ECFGGGGGGGA;EFBDGGGCB;@CEFFEFFGGGGFFGGGG:<FCCFGGGGF?FFGGDCFFCFGCC7CFFF6CFCD6@DFAAAFFFFFAFFFFA6FFB@:>FF4#9>AD@8#EFFEEC9799CE94#BFFFFFF<?CEA>AD:2*72*:**3)3)*<AEA@C@55FEECC*=ACC5BCF@E7FFE9D66???FFD:68CGFF=6DGFF=?=6+FDCE??FEFGFGDFGGGGGFGGFCFFGGFDFGGFGEFE=8,GGGGEE;BEGGGFGFFFCFE9CE>=CDAGFGGEC=A@EEFCECGF97GGEGGGGGGCGCGFFGGGGFGGFGFFF9FGGFGGGECGFAE,@F<CFGGEEFGGFGFF99GGGGG
@CGRNA6_143
TCGGGAATTTTGGGCAATGGGCGAAAGCCTGACCCAGCAACGCCGCGTGAAGGATGAAATCCCTCGGGATGTAAACTTCGCAAGAACGGGAAGAATAAGTCTATGTTAATACCATAGGCGATGACGGTACCGTTTGTAAGCTCCGGCTAACTCCGTGCCAGCAGCCGCGGTAATACGGGGGGAGCAAGCGTTGTTCGGATTTACTGGGCGTAAAGGGCGCGTAGGCGGCCACCGCAAGTCAGTTGTGAAATCTCCGAGCTTAACTCGGAAAGGTCAACTGATACTGCGGGGCTAGAGGGCGGAAGGGGCAACTGGAATTCTTGGTGTAGCGGTGAAATGCGTAGATATCAAGAGGAACACCTGCGGCGAAGGCGGGTTGCTGGGCCGACACTGACGCTGAGGCGCGAAAGCTAGGGGAGCGAACGGG
+
FGGGGDGGGGGGGGGGGGGGGGGGGGGGGGGGGGGGGGGGGGGGGGGGGGGGGGGGGGGGGGGGGGGGGGGGGFGGGGGGGDEGGGGGGGGGGGGGGGGGGGGGGGGGGGGGGGGGGFFGGGGGGGGGGGGGGGFGFGGGGGGGGGGGCGGGGGGGGGGGGGGGG#G#GGG5EGGGGGGGGG#GGGGGGGGCDGFFD3#CCFF##GFG#GGD>@FFFF:3>BFFFFFFFFEFFFFFB@@A#F<BF<FAC9ABDBFB07FGGFFFA>GFGFF?DFB5=5,@CFGGCGGGF@=++C;@@+=CCGGGGGFGGGGGFGGGGGFE8GGFFEECGGGGGGGGEEEFE;EFAFGGGCGGGGFGFEECCEGGGGGF7GGGGGGFGFFFGGGGGGGGGGEFGGGGGGGGGGGGGGGGGGGFGGGGGGGGFGFGGFG
@CGRNA6_144
TAATCATTTCCCACGTATTTATTTTGAAACAGCAGGCCTGATGCGGTGATGTATTCATGAGCTGCTTTGAGAATGAATGCAATTATTAACCGGGCAGCATGAAAGGGAACTGATTAACTGAAGAGCTCTTTCCTGTGTGTCAGGTGCCACGCATTGCCCTGCAAACACTGAACACAGGGCTTTTGCCTTAAGGACACTCAATTCTATTCGACTAACAATGAGATGACACTAGCACAAGATCCTCTGTGCGCTGCTA
+
GGGGGGGGGGGGGGGGFGFGGGGGGGGGGGGGGGGGGGGGFGGGGGFGGGGGGGGGGGGFGGGGGGGGGGGGGGGGGGGGFFGGGGGGGGGGGGGGGGGGGGGGGGGGGGGGGGGGGGGGGGGGGGGGGGGGGGGGGGGGGGGGGGGGGGGGGGGGGGGGGGGGGGFGGGGGGGGGGGGGGGGGGGGGGGGGGGGGGGGGGGGGGGGGGGGGFGFGGGGGFGGGGGGGGFGGGFGGGGGGGGGGGGGGGGGGGGFG
@CGRNA6_145
CTGATGGCTCAAGTACTTGGGACCCTGCCACCCATGTGGGAGATCCAGATGGAGGTTCCCCCTCCTGGTCTCAGCCTGGCCCTGCCCCAGCCATTGTGGACATCTGGAGAGTAAACCAGTAGGAGGGAGCTCTTTCTCTCTCAGTTTGTCTCTCTGCCTTTCAAATAAAATAAATAAATAAAAGTGTGTTCAAGTTTAAAACAATAAAGAAATCAGAGGGGAGGGGTTTTGCTTCTAAATAGTAATGTATACCATGTGATACAATTACTTTGCCTCTGTCATTGCATCTGTGATTAATCTGCTGACGA
+
GGGEFGGGGGGGGGGGGGGGGGGGGGGGGGGGGGGGGGGGGGGGGGGGGGGGGGGFGGGGGGGGGGGGGGGGGGGGGGGGGGGGGGGGGGGGGGGGGGGGGGGGGGGGGGGGGGGGGGGGGGGGGGGGGGGGGGGGGGGGGGGGGGGGGGGGGGGGGGGGGGGGGGGGGGGGGGGGGGGGGGGGGGGGGGGGGGGGGGGGGGGGGGGGGGGGFGGGGGGGGGGFGGGGGGGGGGGGGGGFGGGGGGGGGGGGGGGGGGGGGFGGGGGGGGGGGGGGGGGFGGGGGFGGGGGGGGGGGGGGGGGGGGGG
@CGRNA6_146
AGACGGCCACCCGCCACCCGCCACCCGCGGGAGACCTGGGCTGTCTCCGGGCGCAGGACCCGGGCACTGTGGGGGAGTGAACCAGCAGCGGAGCGCGCTCCTGCCTCTCCAAGCTCTGTGCTGTCAGGGGTCTTTGTGGACGTCAGGGATGCGGCTTGGTAGTATCCAGCACTGTTACACAGAACGCATCCCTCGGCTGAGCGACGTGGCTTCTGGAGACGGAGCTCACGTGTGCTGTGGGCACGGGTCCTCCAGACGGCCCAGTTACAGCTGCAGCTCCGTGCTGGCTTCAGGGTGAAGACCAGGAACCCGCAGGGGCTGGGGAGCGCAGGCTGTGTGCAGCGCCCTGCTACCCAGCAGACTGCGTGCTCGGCCTGGCGGTGCCTGAGGCACGCCCTGGGACGGGCAGGTTCCACAGGGTGTCGTTTGTAGAAA
+
GGGGGGGGGGGGGGGGGGGGDGGGGGGGGFGEDGGGG8FCFGGGGFGGGGGGGGGGEGGGGGGGGGGGGGGGGGGGGGGGFGGFGGGFGGGGGGGGGGEGGFFCC<FFCGFGFGFGGFFGGGF:FA<FGGGGGGGGFG7EFCEG88EECC5;ECEEGGGGGGCFCFFG9?CFFCGGGGGGGGGGGGGGEGGGGGGDDFG:CFDGFGGGGDGGFFAF?:?58>#<5<#?FFF:4:FFFB6<-,,FF?;F>?DFBAF>EBBB*56:>GGD<F<CCFD8))CGGGGFF???7:FCFCGE>DGFC9>FFFDGD77GDGGGFGDGCFE>CECGDGGGFCFGFFFC>GGEEECC@+CEEA=EA,FCGGFEEF:ECGGGGGGGGGGGGFFEDFFEGGDGDGDDCGGGGCGGGFDGGGFCEFDGGGGGGGGEFC,GGGGFGFG
@CGRNA6_147
TAATCATTTCCCACGTATTTATTTTGAAACAGCAGGCCTGATGTGGTGATGTATTCATGAGCTGCTTTGAGAATGAATGCAATTATTAACCGGGCAGCATGAAAGAGAACTGATTAACTGAAGAGCTCTTTCCTGTGTGTCAGGTGCCACGCATTGCCCTGCAAACACGGAACACAGGGCTTTTGCCTTAAGGACACTCAATTCTATTCGACTAACAATGAGACGACACTAGCATAAGATCCTCTGTGCGCTGCTA
+
GGGGGGGGGGGGGGGGGGGGGGGGGGGGGGGGGGGGGGGGGGGGGGGGGGGGGGGGGGGGGGGGGGGGGGGGGGGGGGGGGGGGGGGGGGGGGGGGGGGGGGGGGGGGGGGGGGGGGGGGGGGGGGGGGGGGGGGGGGGGGGGGGGGGGGGGGGGGGGGGGGGGGGGGGGGGGGGGGGGGGGGGGGGGGGGGGGGGGGGGGGGGGGGGGGGGGGGGGGGGFGGGGGGGGGGGGGGGGGGGGGGGGGGGGGGGGGGG
@CGRNA6_148
TGATGGCTCAAGGAATTGGGTTCCTGCCACCCACATAGGAGACCTGGATTGCATTCCTGGCTTTTGGCTCCAGCCCCAGTCCAGCCCTGACCATTGCACACATTTGGGAAGTGAACTAGCAGATAGAAGTGCTGGCTCCTGTCACTTGCTCTTTCTCCCTCCCTCTCCCTCCATCCATCTCTCAAATAAATGAATAAACAAATTTTCAAATAAAAAGAAGAGATAATAAGAAGTGTTGATGGGGATATGGAGAAAAGGGAACCCTGGTACATTATTGGTAGGGATGTCAAATGGTACAGCT
+
GGGGGGGGGGGGGGGGGGGGGGGGGGGGGGGGGGGGGGGGGGGGGGGGGGGGGGGGGGGGGGGGGGGGGGGGGGGGGGGGGGGGGGGGGGGGFGGGGGGGGGFFGGGGGGGGGGGGGGGGGGGGGGGGGGGGGGGGGGGGGGGGGGGGGGGGGGGGGGGGGGGGGGGGGGGGGGGGFGGCFGGGGGGGGGGGGGGGGGGGGGGGGGGGGGGGGGGGGGGGGGGGGGGGGGGGGGGGGGGGGGGGGGGGGGGGGGGGGGGGGGGGGGGGGGGGGGGGGGGGGGGGGGGGGGGGGGGGGGGGG
@CGRNA6_149
AAGATGGCCCAAGTACATGGGTCCCTGCCATCCACTTTGCAGACCCTGTGGATGTTTCAGGCTCCTGGATTCGGCCATTTGGGGAGTGAACCAGTGGATGGAAGATATTTTTTTCTCTTCCCCTCTCTCTTATTCTGCCTTTCAAATTAAAAAAACAAAATTTTCCCCCATTGCAAACCGTTAAACCGACTCTAATCTTCTCATGGGCCCCCATTCTTGGAAAAACACCGCGCTGAGATACAGTACCACACTGCAAGCTTCTCCGAAACCACGACAGAACCCACCGACACTGTGGCCACGAAAATCTGAGTAGCTGAGCTTCAGA
+
GEFEGCG@FFCGCFDGFGGGDDEGFE<EGCFGGFGCFGGGGCEE,EAEGGDGGG<FFFCFGCE@F@E<<E?FBC:FCDEGGGGGCGCFDEGF=F?EFGFFG4CEFA<??EF?FEF92C<?#C,AF#CEFC=7F9FEG@CD=DGDFA#@<@EFFDEEG:DFGGCE13EC@EFCDAC:#CC9=8E:FGGGGGF=DGGGFDGG@BFGA=F5=>GC#4EFDE:4;,;;@==AFGEGCE8;FB;#94A.F<5#FAC,7F?<GFEEGFCCDEDCC8,@B@E6C,+GGGEGGFFECEECFE@ECEFFF@<,EFFEFGGGF@F;,6,GGEFEA
@CGRNA6_150
GTGAGGCTCAAATGGTTGGGTTCCAGCCACCCACATAGGAGACTTGGATTGAGTTCCTGGCTCCGGGCTTTGTCTATTCCTCCAACACTGCAGGTGTTTGGGGAGTGAGCAAGCAGATGGGATCTCTCTTATCTGTCTCTGTCTCTCTGTCTATCTCTCTCTCTACTAACTGCATCCCAAAATAACAACAAAACCAGCCCTGTAGT
+
GGGGGGGGGGGGGGGGGGGGGGGGGGGGGGGGGGGGGGGGGGGGGGGGGGGGGGGGGGGGGGGGGGGGGGGGGGGGGGGGGGGGGGGGGGGGGGGGGGGGGGGGGGGGGGGGGGGGGGGGGGGGGGGGGGGGGGGGGGGGGGGGGGGGGGGGGGGGGGGGGGGGGGGGGGGGGGGGGGGGGGGGGGGGGGGGGGGGGGGGGGGGGG
@CGRNA6_151
TAATCATTTCCCACGTATTTATTTTGAAACAGCAGGCCTGATGTGGTGATGTATTCATGAGCTGCTTTGAGAATGAATGCAATTATTAACCGGGCAGCATGAAAGAGAACTGATTAACTGAAGAGCTCTTTCCTGTGTGTCAGGTGCCACGCATTGCCCTGCAAACACGGAACACAGGGCTTTTGCCTTAAGGACACTCAATTCTATTCGACTAACAATGAGACGACACTAGCATAAGATCCTCTGTGCGCTGCTA
+
GGGGGGGGGGGGGGGGGGGFFGGGGGGGGGGGGGGGGGGGGGGGGGGGGGGGGGGGGGGGGGGGGGGGGGGGGGGGGGGGGGGGGGGGGGGGGGGGGGGGGGGGGGGGGGGGGGGGGGGGGGGGGGGGGGGGGGGGGGGGGGGGGGGGGGGGGGGGGGGGGGGGGGGGGGGGGGGGGGGGGGGGGGGGGGGGGGGGGGGGGGGGGGGGGGGGGGGGGGGGGGGGGGGGGGGGGGGGGGGGGGGGGGGGGGGGGGGG
@CGRNA6_152
GCACCGGGGCGGATTTGGAGGCCGAGCCAGGGATCCCAGGGAATGCTGGCTCCATTCCCTCCATCTCCCAGTGCACGAGCCTGTCTCCCTCCTCTTCATCCATACCTAATCCAATCAGTTGGCAGACCTGACGTCTCTGCCTGCCGAGGGCTTCCCTCCGCCTTTCGCCCCCCTGCTGAGCTACGGCTCTGGGTGGGCCCACTCCCCCTGCCTTTGTCACCTGAGCAGAGGCAGCTTCTCCCCCCCACCACCTGAAGATTTATTTTATTT
+
GGGGGGGGGGGGFGGGGGGGGGGG#GGGGGGGGGGGGGGGGGGGGGGGGGGGGGGGGGGGGGGGGGGGGGGGGGGGGGGGGGGGGGGGGGGGGGGGGGGGGGGGGGGGGGGGGGGGGGGGGGGGGGGGGGGGGGGGGGGGGGGGGGGGGGGGGGGGGGGGGGGGGGGGGGGGGGGGGGGGGGGGGGGGGGGGGF:GGGGGGGGGGGGGGGGGGGGGGGGGGGFFGGGGGGGGGGGGGGGGGGGGGGGGGFGGGGGGGGGGGFGGGGGGGG
@CGRNA6_153
TAATCATTTCCCACGTATTTATTTTGAAACAGCAGGCCTGATGTGGTGATGTATTCATGAGCTGCTTTGAGAATGAATGCAATTATTAACCGGGCAGCATGAAAGAGAACTGATTAACTGAAGAGCTCTTTCCTGTGTGTCAGGTGCCACGCATTGCCCTGCAAACACGGAACACAGGGCTTTTGCCTTAAGGACACTCAATTCTATTCGACTAACAATGAGACGACACTAGCATAAGATCCTCTGTGCGCTGCTA
+
GGGGGGGGGGGGGGGGGGGGGGGGGGGGGGGGGGGGGGGG#GGGGGGGGGGGGGGGGGGGGGGGGGGGFFGGGGGGGGGGGGGGGGGGGGGGGGGGGGGGGGGGGGGGGGGGGGGGGGGGGGGGGGGGGGGGGGGGGGGGGGGGGGGGGGGGGGGGGGGGGGGGGGGGGGGGGGGGGGGGGGGGGGGGGGGGGGGGGGGGGFGGGGGGGGGGGGGGGGGGGGGGGGGGGGGGGGGGGGGFGFFGGGFF:GGGGGGG
@CGRNA6_154
GTGTCCCTTCCACTCACAGGGAAGACTGACTGAGTTTCAGGCTCCTAGCTTTATCCTGGTGCAGCCCTGGCTGTTGTGGCCATTTGGGGAGTAAACCAGCAGATGGAATGTCTTTGTCACTGTCTCCATCTCTATATCTTTCCAATAAATAAATAAGTAATTTTAAAAATTTAAAACTGCTTTTCCCAAACTGTAACAGTTTTGTGGTCCTGATGGGATATGATAAACTGGGGAGACATTTCTTCCCTCCCTTTCTTCTTCCTCTTTTTGGCTCTCTATATACCAAGTACAATCAAAAAATATCTTTGTTTGCATCTGTTCTGTTGTATGCAGTGTTTATGCTGCCTGCCAGTCTGCGTCCTTTTTCTCTCCACACTGCCAC
+
GGGGGGGGGGFGGGGGGGGGCFEFFFFGGGGGCFFGGGGGFGGGGG<FGGFGEFFGGCFEEGGGGGGGGGGGCFEFGGGGGGGDBECFGGGGGGGGGGFGGFFGGGGGGGGGGGGFGGGGGGGGGGGGGGGGGGG<FGAEGGGGGGGGEECEGGFEFGGFGGGGGFFFFFGFGG9EEGGGGGFFGGGG?FGGGGG=ECFFFFFFFGFFFGGGFF>F?+GFFAFGFFBFFFFDGGGFAGGFDECEFFFFFGF@FFCFCDFEFCECE#FFFFFCE=GGGFDAACGGGGGFEEECCEGGGGGGGGGFDGGFEAGGGGFGGGCGGFECGGGFGCFFFFFFFGFGFFDDEGFEDGGGGGGGDFFBFC<C,GFCGFFAEFFFCF9FFE
@CGRNA6_155
TGAGGAATATTGGTCAATGGCCGGAAGGCTGAACCAGCCAAGCCGCGTGAAGGACGAAGGTGCCAAGCATTGTAAACTTCTTTTGTCAAGGGACAAAATCAGGCTCGAGAGCCTGACCGAGGGTACTTGAAGAAAAAGCATCGGCTAACTCCGTGCCAGCAGCCGCGGTAATACGGAGGATGCGAGCGTTATCCGGATTTATTGGGTTTAAAGGGTGCGTAGGCGGGCTGTTAAGTCAGCGGTAAAAGCCCGGGGCTCAACCCCGGCGAGCCGTTGAAACTGGCTGTCTTGAGATGTCGAGAGGTATGCGGAATGCGCAGTGTAGCGGTGAAATGCTTAGATATTGCGCAGAACTCCGATTGCGAAGGCAGCATACCGGCGGCGATCTGACGCTGAGGCACGAAAGCGTGGGTATCGAACAGG
+
CFGGGGGGGGGGGGGGGGGGGGGGGGGGGFGGGGGGGGGGGGGGGGGGGGGGGGGGGGGGGGGGGGGGGGGGGGGGGGGGGGGGGGGGGGGGGGGGGGGGGGGGGGGGGGGFGGGGGFFGGGGGGGGGGGGGGFGGGGGGGGGDGGGGGGFFGGGGGGGGGGGGGGGGGGGGGGGGGGGGGGGGGGGGGGGGGGGGGDDFGFF#FGGG*>FCFFFFFEE#:>DFFFFDAEFFFFFFFFFEFFFFFA>ACBFFFFF<CGGGGF?AFFF>CGGFFFFGGGGGGGGFFGFGGGGFFGGGGGGGFFGGGGGGGGGGGGGGGGGGGGGGGGGGGFAFGGGGGDFFFGGDGGGGFGGGGGGGGGGGGGGGGGGGGGGGGGGGGGGGGGGGGGGGGGGGGGGGGGGGGGGGGGGGGGGGGGFGGGGGGGG
@CGRNA6_156
GTGATGGTTCAAGTACTTGGGTCCCTGCCACCCACATGGGAGATGCAGATTGAGTTTCTAGCTCCTGGCTTTGGCTTGGCCCAGCCCCAGCCATTACAGGCATTTAGGGAGTACACCAGTGGAGAGAAGATCTCTGTCCCTCTGTTCCTGTCTCTGTCTGCCTTTCAAGTAAATAAAAATAAATTTAAAAAATGAAGACCAAGAAGGATCTTGGTTAGTCACCTTATCACTAAGGAACGGAATATGAATCAGAGTTGACTT
+
GGGGGGGGGGGGGGGGGGGGGGGGGGGGGGGGGGGGGCDGGGGGGGGGGGGGGGGGGGGGGGGGGGGGGGGGGGGGGGGGGGGGGGGGGGGGGGGGGFGGGGGGGGGGGGGGGGGGGGGGGGGGGGGGGGGGGGGGGGGGGGGGGGGGGGGGGGGGGGGGGGGGGGGGGGGGGGGGGGGGGGGGGGGGGGGGGGGGGGGGGGGGGGGGGGGGGGGGGGGGGGGFGGGGGGGGGGGGGGGGGGGGGGGGGGGGGGFFGGGGG
@CGRNA6_157
GAGATGGCTCAGGTAGTTGAGTTCCTGCCATTCACAAGAAATGCCTGGATTGGGTTCCTGGCTTCTGGCTTCAGCCTGACCCAGCCCCAGCCTTTGGAGGGATTACATAGTGAATCAATGGATGGGAGAAGTAACCCTGACACACACTCTCTAGTAAATGAAAAGGAACAGAATCCTTCAGAATAGACTCACTCTCAAATATTGAAGAGAATAGACAAATGAGGGAACAAGTCAGGCTTCCCTGATCCCTTACTGTCAATAACTTAATATCAAATGAAAACTTAGCAAACCATTTTAACTATTAAATAACAACTTATGAAAACATTTACCAGAAGGTCCAATGCCCTCTATAAATTTCAAGACAAGAGTATATGTATTTGGAAACATCGCTAAAATATCGAACACAGTGTAACTTGTTCGACTAGAAAAAAGCCCCGTCAT
+
GGGGGGGGGGFGGGGGGGGGGGGGGGGGGGGGGGGGGGGGGGGGGGGGGGGGGGGGGGGGGGGGGGGGGGGGGGGGGGGGGGGGGGGGGGGGGGGGGGGGGGGGGGGGGGGGGGGGGGGGGGGGGGGEGGGGGGGGGGGGGGGGGGGGGGGGGGGFFGGGGGGGGGGGGGGGGGGGGGGGGGGGGGGGGGGGFGGGGGGGGFFGFGGGGGGFFFFFFFFFFFFFEFFFFEEFFFFFFFFFFFFC@FFFFFFFEFFFFFFFFFFFFFFFFGFGGGGGGGGFFFGGGGGFGG?DFGGGGGGGGGGGGGGFGGCFF?E8GGGGGGGGGGGGGGGGGGGGGDGGFGGGGGGGGGGFCGEGGGGGGGGGGGGGGGGFGGGGGGGFGGGGGGGGGGGGGGGGGGGGGGGGGGGGGGGGGGGGGGGGGGFGGGGGGGGGGGGGGGGGG
@CGRNA6_158
TAATCATTTCCCACGTATTTATTTTGAAACAGCAGGCCTGATGCGGTGATGTATTCATGAGCTGCTTTGAGAATGAATGCAATTATTAACCGGGCAGCATGAAAGGGAACTGATTAACTGAAGAGCTCTTTCCTGTGTGTCAGGTGCCACGCATTGCCCTGCAAACACTGAACACAGGGCTTTTGCCTTAAGGACACTCAATTCTATTCGACTAACAATGAGATGACACTAGCACAAGATCCTCTGTGCGCTGCTA
+
GGGGGGGGGGGGGGGGGGGGFGGGGGGG#GGGGGGDEGGGFGGGGGFGGGGGGGGGGGCFFFGGGGGGGGGGGGGFGFGGFGGGGGGGGGGGGGGGGGGGGGGGGGGGGGGGGGGGGGGGGGGGFGGGGGGGGGGGGGGGGGGGGGGGGGGGGGGGEFGGGGGGGGGGGGGGGGGGGGGGGGGGGGGGGGGGGGGGGGGGGFGGFGGGGGGGGGGGGGFGGGGGGGGFGGGGGGGGGGGGGGFGGGGGGGGFGGGG
@CGRNA6_159
GCGATGGCTTAAATACTTAGGTCCATGCCACCCATGTGGGAGACATGAATTGAGTCTGGTAGCCAGCATGGCCCAGCCCTGGCTATTGCCAGCACTTGGGGAGTAAACCAGTGGACTGAAGATCTTTCTGGCTGTCTCTTTTTCTCTTTCTTTGCCTTTCAAATAAAATGAAAAAATAGAAAAACAAAAATCCAGGGTGGGCATTGTGGTTTGGCAGGTGAAGCCGCCGTTTGGGGGTAACCAACATCTTTACCAGGGTGCCTGAGTTTACTGAGTCCTGCCTTCCGACCTGGCTCCTGCTCATGCACACTCTGCAAGGCACAGGTGACTGCTCAGGTGCTTGAATCCCCACCACCCATGTGGGAGATCTGCATGGAGTTCCTGGGGACCTGTCTCCCTCACTGCCCATGTCTTTCAAATAAATAACAACAAACTTAAGAGAGAGGGAATTTAAACACAAAGAAACATGTTATCAGCAT
+
GGGFFGGGGGGGGGFGGFFGGGGGGGGGGGGGGGGGGGFGFFGGGGGGGGFGGGGGGGGGFGGGGGGGGGGGFGGGGGGGGGGGGGGGGGGGGGGGGGGGGGGGGGGGFGGFFFFGGGGGGFGGGGGFGFFFGGGGGGGGGFGGGGGGGGGGGGGGGGGFGGGGFFGFGDC9EFFCFGGCCG8@EGFGGFGGGGGFCCDGGFFGFGFFDFGCABFF;DFA4FCF4BFE??>;BB6=3>;<FFB?BA??DCC3BDB9:0:>@?FF@?FFFFFF@:#)9@297)A=5FEC5FEDC=FFFFA6FFFDGFCD=8FD8D67GGD?FDGFGD?==91,@,CCFGGGFFDD?6GEED?+=0++9GGFGEF9CGE9GGGGFCGGGE8FE>FFF@EGFG@GC>,CE9C<GCF@GFCGGGGGGGGGGGGGGFGGGGGGGGFFCCDGGGGFFFF@AEGGFCGGGGGGFGGGFFEGGFGEEEEC<6GFGFF
@CGRNA6_160
TAGGGAATCTTCCACAATGGACGCAAGTCTGATGGAGCAACGCCGCGTGAGTGAAGAAGGGTTTCGGCTCGTAAAGCTCTGTTGTTGGTGAAGAAGGACAGGGGTAGTAACTGACCTTTGTTTGACGGTAATCAATTAGAAAGTCACGGCTAACTACGTGCCAGCAGCCGCGGTAATACGTAGGTGGCAAGCGTTGTCCGGATTTATTGGGCGTAAAGCGAGTGCAGGCGGCTCGATAAGTCTGATGTGAAAGCCTTCGGCTCAACCGGAGAATTGCATCAGAAACTGTCGAGCTTGAGTACAGAAGAGGAGAGTGGAACTCCATGTGTAGCGGTGAAATGCGTAGATATATGGAAGAACACCGGTGGCGAAGGCGGCTCTCTGGTCTGTTACTGACGCTGAGGCTCGAAAGCATGGGTAGCGAACAGG
+
GGGGGGGGGGGGGGGGGGGGGGGGGGGGGGGGGGGFGGGGGGGGGGGGGEGGGGGGGGGGGGGGGGGGGGGGGGGGGGGGGGGGGGGGGGGGGGGGGFGGGGGGGGGGGGGGGGGGGGGGGGGGGGGGGGGGGGGGGGGGGGGGGGGGGGGGGGGGGGGGGGGGGGGGGGGGGGDCFGGGGGGGGGGGGGGGGFGGGGGGDDBGFGGGGGGGFFFFFFFFFFFFFFFFFFFFEFFEF?EFFFBFFFBBFFFFFFGFFDFFD??FGGDFFCFGGGGGGGGGGGGGGGGGGGDDGGGGGGGGGGGGGGGGGGGGGGGGGGGFGGGGGGGGGGGGGGGGGGGGGGGGGGGGGGGGGGGGGGGGGGGGGGGGGGGGGGGGGGGGGGGGGGGGGGGGGGGGGGGGGFGGGGGGGGGGGGGGGGGGGGGGGGGGG
@CGRNA6_161
GCATCACCGAGAGGGAGAGAGGACAGGTGTGGGGAAGGCTAGGGGAGAGGCTTGGCTGGTGCATGACAAATGGGGCCTGAGGGAAACAGGGACTCCAGCAGGACTCTCAGGCTGGGGGCCGGGGTGTACTGCAGTGCCATCTCCGAAGGTGAAGAGCATCAGAGAAGGGACTGCAGGTTCAGGGAGGGAGGTCTGGGGGTTCCATCTTCCCGTGTTACATCAAATAGCTCATTAGACAGCCAGGTGAAGTCGTAGGCAAGCAACAGCCTCACAGCTCGTAACTCTGCACAGCAAAGTTCACAGCGCATAAACATCAGGTGCACATGC
+
GEGGGFFGGGGGGCFFGGGDFCGGGGGG8EFFC7FCFGGGGFGG7FGFEDDGGEGFGGCFG#GD<EF<BFGGGGG#CF34AFCFGGD<F<4BFFGGFEFGGFFG#GGGGGGGFGGDGGGGGG>FEC@F#GEFGGGCF@FEF;FGFFFCFFFFCCBFFGGGFGGFFGFFGGGFFGDCFGGGGGGGFDGFDGFDDDGGGGGFDF=>FGGGDGGFGGGGGFFE==D@@CFE7GFFFGGE@GFDFFFGGFCFEGGGGGGGGGGGGFA=CGGEFFGFCC@B>GFFC7E<FGCGGFF<GFFF<E<GGGECFFGGFDFGGGGGGF6E9GFGGGF
@CGRNA6_162
TAATGGCTCAAATAGTTGAGTCACTGACACCCAAATGGGAGAGCTAGACTGAGTTCCTGGCTCTTGGATTCAACCTGGTCAAGCCTGGCCCATTGTTGGCATTTGGGGAGTTAGCTGTCTATCTCTGTCTGTTCCTATGCCTTTCAGATAAATAAGGAAAATAGAGCCAGTCACTCTGGGAGCTTGGGTTTTGGAACAGATATGGCCAATCCAAGGACTACAGCAGACACAATCAATCCTGAAAATGGTACAGAAATGGCA
+
FGGGGGG@FFGGF:FFDG#FGFGDFGGGFFGGGFFEEGGFGGEFGCE@FGEFDFGGGGFFGFGFGFFFFFFFGGGGGGDEGFFFGFFFGGGGGGGGGGGFGDGGGGGGGGFGGGGFGFFGGGGGFGGGGGGGGGGGFFGGGGGGFGGFEGGGGGGGGGGGGFGFEEEGGFGFFFAFFGDGFF9DFGGGEDGFGGGGGGGGGFFGGGGGGGGGGGGGFFFGGGGFGGGGGGGGGGGGFGGGGGGGGGGGFGGGGGGGGGGFG
@CGRNA6_163
GCGATGCCTCAGATGGTTGGGTCCCTACCACCGCATGGGAGACTCAGACTGAGTTCCTGGCTTCTTCCCAGCCAGCTCCTGGCGTTTGCGGGCACTAGGGGAGTGAATCAGTGACAGATCTCTCTGTGCTGTGCCTTTCAAATGGAACGAACACTTAAAACACAAAAGACTATAAAAAAGAAATAGCACAGCATGAGAATAATAAACACTAAATTCATGGTGGTTATTGCTGGGGTTAAAATCAAGGCTTTCATCATTTTTTTAAAGACCTTATTT
+
G#GGGGGGGGGGEGGGGGGGGGGGGGGGGGGGGGGGGGGGGGGGGGGGGGGGGGGGGGGGGGGGGGGGGGGGGGGGGGGGGGGGGGGGGFGGGGGGGGGGGGGGGGGGGGGGGGGGGGGGGGGGGGGGGGGGGGGGGG#GGGGGGGGGGGGGGGGGGGGGGGGGGGGGGGGGGGGGGGGGGGGGGGGGGGGGGGGGGGGGGGGGGGGGGGGGGFFGGGGGGGGGGGGGGGGGGGGGGGGGGGGGFGGFFGGGGGGGEFGGGFGGGGGGGFFFFGGG
@CGRNA6_164
TAATCATTTCCCACGTATTTATTTTGAAACAGCAGGCCTGATGCGGTGATGTATTCATGAGCTGCTTTGAGAATGAATGCAATTATTAACCGGGCAGCATGAAAGGGAACTGATTAACTGAAGAGCTCTTTCCTGTGTGTCAGGTGCCACGCATTGCCCTGCAAACACTGAACACAGGGCTTTTGCCTTAAGGACACTCAATTCTATTCGACTAACAATGAGATGACACTAGCACAAGATCCTCTGTGCGCTGCTA
+
GGFGGGGGGGGGGGGGGGGGGGGGGGGGGGGGGGGGGGGGGGGGGGFFGGGGGGGGGGGGGGGGGGGGGGGGGGGGGGGGGGGGGGGGGGGGGGGGGGGGGGGGGGGGGGGGGGGGGGGGGGGGGGGGGGGGGGGGGGGGGGGGGGGGGGGGGGGGGGGGGGGGGGGGGGGGGGGGGGGGGGGGGGGGGGGGGGGGGGGGGGGGGGGGGGGGGGGGGGGGGGGGGGGGGGGGGGGGGGGGGGGGGGGGGGGGGGGG
@CGRNA6_165
TAGGCCAAGGAAGCCATCCTTACAGATTGGTGCAAGTCTGGCCAGGACTTCACCAAGAGGGATGGAAGCACCAACCTCCAATCTCCTTGTCTTTTTGCTGGTGGTTTAGATTCCAGGAAGGGGCCACATGATGGATGTAGCTTTTTGCATTATAGAAAATAGAGTGGCTACATATGATCATTTTCTGTACTTTCCTTTGCTGAGACCCTGCT
+
FFFFFFFFEFFDFGGGGGG#GGGFGGGGGGGFFFFFGGGFFGCDDCDFGFFFGGGGGFGGGGGFDGGGGGGGFGGGGGGFFFFFE8FGGGFGGGGGGGGFCGGFGGGGGFGGGGGGGGGGGEGFFEGGGGGGGGGGGGGGGGFFGGGGFGFFFGGGGGGGG#GGGGGGGFGFFGFGFAGFGFGGGGGGGGGGGDGGGGGFGGGGGGGFFFCC
@CGRNA6_166
ATGATGGTCCAAATACTTGGTTTCCTTCCACTCACAAGAGAAACCTGGATGGAGTTTCTGGCTCATGGCTTTTGCCTTACCCAGACCCATATGTTGACATTTGAGGAATGAAGCAGAGATGAAGCAGAAGAAACCTTGTCTGTCTGTCTGTCTGTCTCTCTCTCTCTCTCTCTCTCTCAAAACTTCCCCCCATAACACTGCCTTTCAAATAGAAATCTTTTTTTTTAACAAAAAAAGCAGTGCTCCCAAAACATAACATCTAAAAACTATAAACATTTTTAT
+
GGGEGGGGGGFGGGGGGGF#GGGGG#FGGGGGGGGGGGGGGGGGGGGGCFGG#GGGGGGGGGFG6F#EGGGFGG#GGGGGGFGCG##GGGCFGGGGGGCFGFGGGGGGGGGGGGGGGGG9FGGGGGGGGGFGFGG#GGGGGGGGGGFGGFGGGGCGFGGGGGGGGGGGGGEFFFDCGGGGFGECGGGGGGGGGGGGGG#GGGGGGGGGGGG#GGFCGGGFFFEEFGGGGGFGGGGF#FGG#DGGGGGGGGGGGGGFDGGGGGGGGFGFGGGGGFGGGGGGGG
@CGRNA6_167
CATGATCCACACCCTCACACATGGCAGCGATTAGGGGCTGGTGCCGAAGACGGAAAGCATTTGGTCTTGCAGGGCTTTTTATTCCAAAAGAGCCTGTTTCCCATCCACAAATTTGTGACTGCATAAACGGTAGATATAAATAGTCTGGGAAATACAAGCACTCCTCCTGGACTGGGTGCCACCCCACGGAGGATGCTCCGTCCGGCTGCCAGCCCTGGTCACCCCATCCCGGGGCCAGGCAGCCAACGCCGCAGCCCACAGAAATCACAGGTCACAGCAAAACCCGTGAAAAGGGAAAAGCCAGGCGGAGTTGTGTGGGTCCCCGACTCCCGCCAGCATTTTCCCGGTCTCTGCCTTGACTTCAACCCTGAAAGATCGACCCCCCACAGAAACT
+
GEG<FGDGGGGGGGGGGGGGGGGGGGGGGFGGGGGGGGG>@FEGGGGGGGGEGGGGGGGGGGGGGFGGGGGGGGGGGGGGGGGGGGGFGGGGGGGFGGFFGGFCGGGGGGGGGGGGGFFFGGFGGAFGGD#GGGGGEEGGGGGGGFG8FFGGFGGGGGGDG#GGGGGGCDGGGGG5##GGGGG;EGGGE5CE5#GGGGF;7BD?8CGGGGGFFFBFF9;#F@FFFFCFFFE>EFFEGC>BFB6GEC:BFFGDGF=:?FGGGFGGDGF6C<3##FCEF8GEGGGE@CFFGGGGGGGGGGGGGFGGGCF9GGGGGGEGGGDGGGGGGGGCDDGGGGGGFFFGGEGGGGGGGGGGGGGGGGFGGFGGFFGGGGFGGGGFGGGGC:CGGGGGGGGGGG
@CGRNA6_168
GACGGCACGTCACGGGCAGGCGTTGGCCTCCTGGTTAAGACACTTGTGTCCCGAATCGGACTGCCTGGCTTTGTCCCTGGCTCTGCTTCTGACTCCAGCTTCCTGTTAGTGCAGACCCTGGGAGGCAGCGGTGGCGGCTCAAGTACTCGGGCCCCTGCCGGTCCCGGCCGCTCACGGGGAGACCTGGATCCAGTTCCCAGCCCCAGCCAGGGAACACGGGGCACTCTGTCTCTCCTTCCATCTCCAATGAGTACGTCACACACACATCATAGGGCTGGCGTACAGAGGGTGACAGGGGTGGGTGGAGGGAGACCTCTTTTTAAACGTGTTTATTTTGAATGAATATTATGAATACATTCACGTAGTTCAAACTCCAGGAGGCGAAGGAG
+
GGGGGGGGGGGGGGGGGGGGGGGGGGGGGGGGGGFGGGGGGGGGGFGGGGGGGGGGGGEGGGFFGGGGGGGGFGGGGGGGGGGGGGGGGGFGGGGGGGGGGGGGGGGGGGGGGGFGDCFGGGGGGGGGGGGGDGGFEGEGGFGGG9DGGEG>EGGGGGGGGGGGGGGGGGGCECGFECEEGGGGGGGGGGGGGGGGGGGGGFFDEGGGFDCGFFFFFFFGFFFFGFDF6@7GGGGGGGFFFD??FCGGGGGGGGGGFDGDFGD=AGAGGGGGFGGGGGGGGF@EGGFFGGGGFFCGECACF@GDGGGGGGGGF?GGGGGGGCFGGGFGGGGGD<F<9DFFGGGFF9GGFGGGGGGGFGGGGGFFGGFGGGGGGGGGGFCGGGGGGEFGG
@CGRNA6_169
AGGTCATCCAGGCAAGACATGGCAGTGGCCTTGGCAGGAGCAGCCAGGATGGCGACGGAGAGAAGTGGACGCGCCATGACACATCACAGAGAGGCGGGTGGGGCTGGGGGGAGGTGATCAGGAGGGGGAAGGAGAGAGCAGAGTGGAGCGCTGGCCTCCAGCCCCCTGCTTTACATGCATGCTACTTTGCAGGGGAACGCTAAGAGGGAACAGAGTCACAGGATGGGAGTCAGCGGTTCCGGTCGGCCCAACTTAAGTTTGAAGAGGCCTGAGAGGCATCCAAGTGGAGATGTCCAGTGAGTGAGCAGGCGGCATTCAGGCCTGGAGACAAACATGTGGGTGTCGTTGGTAGACAGGAAGCACTCAAAGCCCCAGGATGGGAGGAGACCCAGGAGGAAAGGTGTGGAGGTGGAGCGGGGAACGGCCC
+
CGGFGGGGGGGGGGGGGGGGGGGGGEGGGGFGFGGF:FD@@EEGGFGGGGFGFEGGGDFG>FGG=FF@FGDGGGGGGGFFFFGGGGGGGGGGGGDGGE:=FGG+>CEGG**8:C*823<@EG6ACE*:EGGG*8*;*C*+;8807>0*2?EE<<;>6#-+##AEEGCC=6CC::EG+<:AC?C6<@@FCC?CFGD?CFG#G>@FFGFG25>FF#:98EEF@F@?66;#>#46FF=B9>DFEFB>FC999AB;24ACFDCFGFFFCGD:9776F?FF?98DGGF=,F?8DD6F?DGGFDCGFFDGGGGGGECGGFFFGGEGEGDAGCGE=CGGGGDGGGFB@GCGGFCFCGGGGGGGGGGGFFGGGGGGGGGF9@FFE@FFFCGGFFFGGGGGGFCCGGGDGGGGFDGGGGGGGGGGGGGGEGGFDDG
@CGRNA6_170
TGATGGCTCAAGTCATTGGGTTTCTTCCACCCATGTGGGAGGCCTGGGTTGAGTTGCTGGCTCCTGGTTTTGGCTCCTGCCCCAGCTGTTGTGGGCATTTGGAGAGTGAACCAGCAGATGGAAGATCTCTATTCTCATCTGCCTGACTTTTTCTTTCTGTCTCTCTGGTGCTCAAATAAAGAAAATAAAAATAGAATGAAAGACAACTTGTATTTCCAATATTTCCAATATTCTCTTTCTGCAGCCATCCCTTGCTTGCTACTTTCAGGTCTGTGGCTCTTTTGTAATTTTTCCTTCGCCCTGTATTGTTCTCTGCCTGGATTGTTCCGTGCCTCCTCC
+
GGGGGGGGGGGGGGGGGGGGGGGGGGGGGGGGGGGGGGGGGGGGGGGGGGGGGGGGGGGGGGGGGGGGGGGGGGGGGGGGDFGGGGFGGGGGGGGFGGGGGGGGEFGGGGCEGGGGGGGGGGGGGGGGGGGFGGGGGDGGGGGGGGGGGGGGGGGGGGGGGGGGGGGGGGGGGGGGGGGGGGGGGFGGGGGGGFGGGGGGGGGGGFGGGGGGFGGGFFGGGGGGGGGGGGGGGGGGGGGGGGGGFGGGEGGGGGGGGGGGGGFGGGGGGEFFGGGGGGGGGGGGGGGGGGDGGGGGGGGGGGGGGGGGGGGGGGGGGFFGGGGGGFCGGGGGGGGGGGG
@CGRNA6_171
TAATCATTTCCCACGTATTTATTTTGAAACAGCAGGCCTGATGTGGTGATGTATTCATGAGCTGCTTTGAGAATGAATGCAATTATTAACCGGGCAGCATGAAAGAGAACTGATTAACTGAAGAGCTCTTTCCTGTGTGTCAGGTGCCACGCATTGCCCTGCAAACACGGAACACAGGGCTTTTGCCTTAAGGACACTCAATTCTATTCGACTAACAATGAGACGACACTAGCATAAGATCCTCTGTGCGCTGCTA
+
GGGGGFGGGGGGGGGGGGGGGGGGGGGGGGGGGGGGGGGGGGGGGGGGGGGGGGGGGGGGGGGGGGGGGGGGGGGGGGGGGGGGGGGGGGGGGGGGGGGGGGGGGGGGGGGGGGGGGGGGGGGGGGGGGGGGGGGGGGGGGGGGGGGGGGGGGGGGGGGGGGGGGGGGGGGGGGGGGGGGGGGGGGGGGGGGGGGGGGGGGGGGGGGGGGGGGGGGGGGGGGGGGGGGGGGGGGGGGGGGGGGGGGGGGGGGGGGG
@CGRNA6_172
ATGATGGCTTAAGTGCTTAGTTCCTGCCACCCATGTGGGAGACCTGGACTGAAATCTGGGCTTCTGGATTCTGCCTGGCCCAGCCCCAGCTGTTGCAGGCATTTGGGGAAGTGAACCAGCAGATGGAAGATATGTCCCTTCTGTCTCCATTTCTCTGCCTTTCACCTCAAATGAAAATAATTAAGTAAAAGTTAAAAAAAAGATGGCTGAGTGTGATGACTTGTGAGCTTTGACTTTCAAATTTACATTCAAACAGCCGTATGTGGCTAGTGGCTGCTGTATTGGATCCTAAAGTTCTATACAGATAATGCAGAGCACACAGTAGTTGCTGTTGTTGGACTGTGTCCTCACAAAGTTCACAT
+
FFGGFFGFGGG9EGGGGGFGGGGGGGGGGGGGDGGG<FEFFEGGGGGFGGGGGGGGGGGGGGGFGGGGGGGGGGFGFGGGGGGGFGCEGGGGGGGGGGGGGGFGCGGGGEGGGGGGGGGGGGGGGFFFFFFGGCFGGGGGGGFG#GGGGEEFDFGFFGGGGGGGGC=DFFFFFFGGGGGGGFFDFFFGFFGFGGGGGGGGGGFGGGGGGFGGGGGGGGGGGGGGFFFGFFCGGGFFGGGGGFGGGGGGGGGGGEEC>GEAGGGGGGFGGGGGFGGGFGGGFGGCGGGGGGGGGGGFGFGGGGGGGGGGGGGGGGGGGGGGGGGGGFGGGGGGGGGGGGFEEE,GFGGGFGGGGGGFDGGGGG
@CGRNA6_173
GTGATAGCTCAAATACTTAGGTCCCTGCCACCCACGCAGGAGAGCTGGATTGAGTTCCTGGCCCCTGCTCTCTAGAGACATACAGTTAATTCTATTTGTAATCTGTATTTGTGAAGTCACAGGTGGAGACTTCTAAGTCAAACTTTTGGGTTGCAAAAAACTTTGTTGCATGGGACCAGAGCTATTCCATTATTATTGAATTTTG
+
GGGFGFFGCFFGEGCEFGGGGGGGFGGGGGGGGGGFFDGFGGEGGGGGDGGDGFGGGGGGGGGGGFFFGFFFGFGFGGGGGEFEEEFGFGGGGGGAFFFGGGGGGGGGGGGGGGGGG9GGGGGGFGGGGGGEFGGGFFFGGGGGGGGGGEGGGGGGGGGEEFGGGGGGGGGFEGFGGGGGGGFGFGFECGFEFGGGGGGFGGGGG
@CGRNA6_174
TCATGGCTAAAGTAGTCAGGTTTCTGCCACCCATGTGAAAGACCTGATGTTCCAGTCTCCCAGTTTTGCCTTGGTCCATCTCTGGCTATTATGAGCATCTGAGGAGTAAACCAATAGATGGGAGTTCTGTCTATCTGTATGTCTTGGTATGTCTTGGTCGCTCTGTCTTACATTTATTTATTTATTTGAAAGGCAAATTTAGAGAGAACCTTCTATCTTCTGATAGACTTTCCAGATGTCTGTCACGGCCAGGGCTGGGCCAATCAGGAGCCAGGGGGTGCTTCTGGGTCTCCCATATTGATGCAGGAGGCTAAGCAGCTGGCACTGCTTTCCGCGGCCATCAGCTGCTGGGAGTGGAATTGGATGTGGAGCAGCTAGGGCTTAAACTGACCGCCGTATGGGAATGTGAGTGTTGCAGGTAGTGGCGACCTATTAATGCCTCAGTACCGGCCCCAAACATAGATATTGTTTAAAAGAAAATAGCCATTGTAGTTGCTTCAATATTGTGCGTAGAAATTTCTTC
+
6<<-6ECA,,CEF,,6<<9EE<<EFFF98EEF,EEFGGGGGFGG86CEFFGFFFGFGGGCFGEC<F,CC<@CE@A,CFF?66F,BEBE<<A<EFGFGDEDGGEG8,9,,C5<<FAF<E@EFEC=+A?EF;FCECFF@9,E,99CEFF9EGFF9EGFFG9+6=DF,>,3==,,@DDF=:=AAFG,@=:D,E88+==6==?F7+*5900;7+A8AFF++4BAFFFFFFFFF6F7FFF*;F19B46EEA5=92=B=22>9=225)2#;;<4511;=D=-((?>24,((0?0:81(<4))434.)(1451/)5).)94.(6(;)<9.)6;8=3(,(6()?:1***4A**A@*7;37+8==2C;;*;*5+++,=+77+@,,?E86,+6,6?=DDC88E=++==8D=9@,D94,9+E,E@8=EFGGCE>6+==E8;FFF;9@,,,9,C,F68+++,+,,FFC9E<<<AE:,45,<EF<9AGFAE<FF6,;6,,;,;,F;6,,,9CC6,<C+C7FC,C<EFFC,6,CC<,
@CGRNA6_175
TGGTTGGGTCCCCACCGCCCACTTGGGAAACTCAAGTTGAGTTTCTATTTCTAAGGCATTTGGGGAGAGAGCCAGAAGATGGGAGGTCTCACTCTCTGCACTCAAGTAAAACAGATAAATAATAAGTAAAGTTATGTTAAAAGCTCATGGAAATGTATTCTATGAAAACTTTCTCCACAGATTTCAAAGTTTTACTTGAAATTATCTTTGAACCCCTTATTTTTCCACAAACTTTTTAAAGGATTCTATACATCAGTTCTGGATCCTCAGTCAAGCTATCATTCATTTATTGGTTTGTTTTGTAAATATTTATTGGGAACTTAGTATGTGCTTAGTATGGTCCAGGTTCAGAGGATGTATAATAAACAAATCAGCCAACATTCTCTATTCCATGGGAGTCTGCCTT
+
GGGGGGGGGGGGGGGGGGGGEGGGGGGGGGGFGGGGGGFGFGGGGGGGGGGGGGGGGGGGGGGDGGGGGGGGGGGGGEEFFFG=FEGGGGGGGGGGGGGFGGEGGGGGGGGGGGGGCGAFFGGGGGGGGFGGGGGGGGGFGFADFGGGAECEFEGFGGGGGGGGCFEGGGGGGGGGGGGGFFEGGGGEGFFGGGGGGFGGFE@FFGGGGGGGFFFFFFFFFFFFFFFFFFDBFFFFGGGGGDCFFEFGFGGGGGGGGGGGF#DFECFGGGGGFE8AFF?CCCDGFFGGFGGGGFEF@?CGGGGGGFDEEAGGGFE9CGGGGGFGGGGGGGGFGFDEFEF<FGCFGGFDDGFGGGGGGGGGGGGGFGFDCGFGGFE9GFGGGGGGGFFEFDEFCFGGGGFGGFFGFG
@CGRNA6_176
CCAAGGCTCAGCTATTTGGAGTTTTGCCACCCATGTGGGAGACCTGGATGGTGTTCTGAGCTCCCAGCTCAGCCCTCCCTTCACCCCCAGCCCAGTTCAGGTCTCTGCAGGCATTCGAGAGTGAACCAGTGAATGGAGGAGCTCTCTTCCTTCCTTCTCTCCACCCCCCATCTTTATATTTCTCAAATCAATACTTTTTTTAAAAGATGTACTCATTT
+
GGGGGGGGGGGGGGGGGGGGGFGGGGGGGGGGGGGGGGGGGGGGGGGFGGGGGGGGGGGGGGGGGGGGGGGGGGGGGGGGGGGGGGGGGGGGGGGGGGGGGGGGGGGGGGGGGGGGGGGGGGGGGGGGGGGGGGGGGGGGGGGGGGGGGGGGGGGGGGGGGGGGGGGGGGGGGGGGGGGGGGGGGGGGGGGGGGGGGGGGGGGGGGGGGGGGGGGGGG
@CGRNA6_177
TGATGGCTCAGTGATTCGGTTCCTGCCACCCATGTGGGAGACATGGATTGTATTCCTGGCTCCCAGGCTTGGCTTAGGACCAGTCCCAGCCTTTGCAAGCATTTGGGGAGTGGACCAGTAGATGAGAGTGCCCCTTCTCTCTCTGGCTCTCAAATAAATAATAATTTTTAAAAAGTTGTCTCATCTGTGAGAGCCAATGAGGCCTGCCTGTGTATTCCTTAAACACAAATGAAGGTCTGAATGACATTGGTTCATTCAGTGAAGGTCCAGGTGTATGTCAGAGAGTGTTATGCACTGACTAAAACTCACTCTTGATTCTGGGGCACACAGTGAGATTCAATTTTCCATCCTCCCTGTAGTCAAGAATTGC
+
GEGGFDDCFGGGGCGGGGFCFGGGEGGGGGGGGGGGDGGGDFDFGGGGGGGGGGFGGGGGGFEFDFFFGG7FGGGGGGDFGGG?FGGGFGGFCGGGGGGGGGGGCFGGGGGGGGGGGGFGGGGFGFFGGFCFGG7DFFFGFBFGFEFGGGGFEFGCD9E9D@FFGD@FFGCEG@BFFGGGFGGGGGGGFGFGGGGGGGGFGGGFFFFGGGFFGFFFFFGGGGGGGGGFGGGGGFGFFGGGFGGGGGGGGGEFGGGGGGGGGGGGGGGGGGGGGG#GGGGFFCGFGGFGGFGGFGGGGGGFGGGGGDGGGGGFGGGFGGGGGFGGGFGGGGGGGGGGGF<DGGE8FFGFGF,GGGGGGGGGGGEFGGFGGG
@CGRNA6_178
ATGATAGCTTAGGTAGTTAGGGCCTGGGAGACCTGGATTGGATTCCCAGACTCAGCTGGGCCTAGCCCTGGCCATTGCAGGAACTGAAGGAATGAACTAGCAGATTGGAGTTCTGACTCTTTCTGCCTCTCAAATAAAAACTTTTTTAACAATGGTAGAAATGACTGCAGTGCCCCCATGAACTGTGGCAGGATGTTTCAGCTCTCCCTATTCTTGCATAGAAGTAACATCTACAACGTTCATCTCCCTCCTTTCCTAGGTTATTGTCCGCATGTATTATTTATGCCCACTGCTCTTTCTTCCTAAGTTATTCTGTTCTGATATCTCTCTCAGAAACAATTTGCCACGAGCACTTACCAGCAAAGCAGAGCGAGATGGTGGCTGAGTCAGACACTCCAGCGGGCCTCTCCC
+
GGGGFFGGGGFGGGFGGGGGGGGGGGGGGGDGGGGGGGGFGGGGGGGGGGGGGGGGGGGGGGGGGGGGGGGGGGGGGGGGGGGGGGGGGGGGGGGGGGGFGGGGGGGGGGGGGGGFGGGGGGGGGGGGGGGGGDGGGGGGGGGGGGGGGGGGGGGGGGGGAFEGGGGGGGGGGGGFCEFFGFFGGGFCFFEGFDEFFFGEFFFGFFGGGECCFFFEEFFFFCFFFFFFFFFFFFFFFFFGFGGGGEFFFDF@E?CGGGGGGGGGGGD<GGGGGGGGFGFGGFGGGGGCGGFGFGFGGFFGGGGGGGGGGGGGGGGGGGGGGGGGDGGGGGGGGGGGGGGFCFGGGGGGGGGGGGGGGGGGGGGGGGGGGGGGGGGGGGGGGGGGGGGGGGGGGGGGGGGGGFGGEFEFCFF
@CGRNA6_179
GTGATGGCTCAAGTATTTGGGTTCCTGCTACCCTCGTGGGAGAGCAGGATGTAATCCCTGGCTCCTGGCTTTGCTTGGCACAGCCCTAGCTGTTATGGGTATTTGGGGAGTGAACCAGTAGGCAGATGATCTCTCTCTCCCTTTCTCTTTCTCTCTCTCTCTGTTTCTCTCTATGTTTCTCAAATGAATTTTTAAAAAATTGTGTTTCTATCGTT
+
GGGGFGGGGGGGGGGGGGGGGGGGGGGGGGGGGGGGGGGGGGGGGGGGGGGGGGGGGGGGGGGGGGGGGGGGGGGGGGGGGGGGGGGGGGGGGGGGGGGGGGGGGGGGGGGGGGGGGGGGGGGGGGGGGGGGGGGGGGGGGGGGGGGGGGGGGGGGGGGGGGGGGGGGGGGGGGGGGGGGGGGGGGGGGGGGGGGGGGGGGGGGGGGGGGGGGGG
@CGRNA6_180
ATAAAGGCTCAATTAATTGGGTCGCTGCCACCCCGCTGGGAGACCCAGATGGAATTCTCCACTCCCAGCTTCAGTCAGGCCCAGCTCAATCCACTGCTGGAATCTGGGGTGGGGAGTAAGTGAACCAGCAGACGGGAGTTCTGTCTGTCCCTCTGAAAAATATGAATATATATGAAGAATAAGAATACAAAGAACCCCTCTGTGTGTATCCAATGCAAAATTAA
+
GGGGGGGGGGGGGGGGGGGGGGGGGGGGGGGGGGGGGGGGGGGGGGGGGGGGGGGGGGGGGGGGGGGGGGGGGGGGGGGGGGGGGGGGGGGGGGGGGGGGGGGGGGGGGGGGGGGGGGGGGGGGGGGGGGGGGGGGGGGGGGGGGGGGGFGGGGGGGGGGGGGGGGGGGGGGGGGGGGGGGGGGGGGGGGGGGGGGGGGGGGGGFGGGGGGGGGGGGGGGGGGG
@CGRNA6_181
TCGTGGGATCAGGGCTGACTGGGATTCCCTCTCTACAACAGGAAACATCCTAAACTAGGAAAAAATCCTCTGGAAATTTCACGATGAATTTTTTTTTTCTAAAATGAAAGATCACTCTCCTCTATCAGCAAAGGAAAAAATTGCTTTTCTTAAACTTCTTCAAAGAAATTATAGTGACAGTGGACACCAGATAGTAAAGAGTCAGATGGATTTATCATAAATGAATTCACCAACATGCAACATGCATTTAAATAGAAGTCATATTTTGTTCAGAAAGAAATGCATAGCATGATAGTTTGTAGTAAAGTGGATGGCAATTACTGTGTTATCCAATGCTAGTGTAAGAGTCTCTGTTCTCTAAGTACTGAAGGCATTGCACAGTTTAGAGATAAGTGGACATACAAACAGCATATCTGTGCCTGCCTCATGGAATTCCACCTAGGTTCCAACCCTAAATTTGCTCAAGTTCTGAGCAAGTCCTGACCAAGCCTGGCAATAT
+
GGGGGGGGGGGGGGGGGGGGGGGGGGGGGGGGGGGGGGGGDGGGGGGGGGGGGGGGGGGGGGGG:FGGGGGGGGGGFFGGGGGGGGGFFFGGGGGGGGGGGFFFGGGGG9FGGGGFGFGGGGGFGGGFG9:FFFGGGGGCFGGFFGGGFGFGGCFGGGGGCGGFFEFEGGGGGCE,,53@>FFFD,;@DFDFFCFGF7CD4BAFFGGGFDDGFFFFFFFFFFFFCFF>AC@<A5>FFCE@;@@FEAEF?ECEE<8A4CCCA966ACF9?@5A;0;7@CFEE>*E=CCC;;:;81)3*);*EE>FFFFFDDD@:0*FFFFF6FF?GFFGFFGGFCFCGGCFGGGGGGFD6FGFE@8DDCGGGGGGGFGDGGFGGCGGFGDGFCGGGGGGFBGGGGGGGGGGGGGGGGGGGGGGGCGGGGGFCGGGGGGFGGGFEGGGGGGGGGGGFDDGGGGGGGGGGFGFFCGGGGGGGGGGGGGGGGGE9GGEEGGGGGGGGGGGGGG
@CGRNA6_182
GTGTGGCTCAGGTGGCTGAGTTCTTGGCACCCATGTGGGAGATCTGGAGTGGATTCTCAGCTCTGGCTTGGGCCTGGCCCAGTCTAGGCCACTGCAGGCATCTGGGGGAGGTGAATCAGTAGAAAAGATCTCTCCCCCGACTCTCTCTGTTTCTATATTTGTGTCTTTCTGCCTCTGAAATGGGGAAAGAAAGTAAAATTACAGACCAATTAT
+
GGGGGGGGGGFGGGGGGGGGFGGGGGGGGGGGGGGGGGGGGGGGGGGGGGGGGGGGGGGGGGGGGGGGGGGGGGGGGGGGGGGGGGGGGGGGGGGGGGGGGGGGGGGGGGGGGGGGGGGGGGGGGGGGGGGGGGGGGGGGGGGGGGGGGGGGGGGGGGGGGGGGGGGGGGGGGGGGGGGGGGGGGGGGGGGGGFGGGGGGGGGGGGGGGGGGG
@CGRNA6_183
TGAGTCCCTGCCACCCACGACCAAGGCCCCATGAAGTTACAGGCTCCTGGCTTCGGTGTGGCCCAGACCTGGTGTTGCGCTCCCTCTCTCTGTCTCTCTCTCTGTCTCTGTCTGTCTGTCTGTCTGTCTCTGTCTGTCTCTCTCTCTCCCTCTCTTTCTCTATCCTTCCCATGTGTGTCACTCTACCTTTCAAATAAACAAAAACATAAATAAAACTTTAAACATGCAAAATCCCGCTGGGTTCGGGCGTGGGCTGGCTGTGCAGAGCGCTCACTCTGTCCCGGCGGCCGGTCTGCGATTCTGCAGCTGGGACCTGGCCATCGTCATACTCGGCTACGGACATGCAGACTGCGGGTCTTCAACTCTTTGAAAGTTTTCACTTTTGACATTTGTACTGTTAAACTTAACTTTTTGCAATTTTAGCTTTTGAAGTCACTGTGGATCCCAAGAAAGT
+
GGFFGGGGGGGGGGGGGGGGGGGGGFGGGGGGGGGGGGGGGGGGGGGGGGGGGGGGGGGGGGGGGGGGGGGGGGGGDGGGGGGGGGGGGGGGGGGGGGFFGGGGGGGGGGGGGGGGGGGGGGGGGGGGGGGGGGGGGGFCFGGGGGGFEFGGGGGAFFEGGGGGGGGGGGGFFFGFFGGGGGFFCGFGEFEC4CGCCCCCFFBGBGGCFFFFFFFFFAFFAFFFFAF=8FAEFFFEBEF@3#DDFDFF?B0>=DDFDDFB>>>9AD??B=A8B>4FFBFGEDGFGCC6C6GDGDFDDGDGGGGGFCDAGFFFD68GFDCDC+FC9CCFGGGGGEFCEGGFDAGGGGGGEGGGGGGGGGGGGFGFGFECFGGGGFFGGGGGGGGGGGGGGDFFCGGGFCGFGGGGGGGF8GGGGGGFGGFCGCFGFGGGGGGGGDGGGGGGGGFGFGGGGGGGGF
@CGRNA6_184
TGGGGAATATTGGACAATGGGCGAAAGCCTGATCCAGCCATGCCGCGTGTGTGAAGAAGGCCTTTTGGTTGTAAAGCACTTTAAGCGAGGAGGAGGCTACTTGGATTAATACTCTAGGATAGTGGACGTTACTCGCAGAATAAGCACCGGCTAACTCTGTGCCAGCAGCCGCGGTAATACGGAGGGTGCGAGCGTTAATCGGATTTACTGGGCGTAAAGCGTGCGTAGGCGGCTTCTTAAGTCGGATGTGAAATCCCTGAGCTTAACTTAGGAATTGCATTCGATACTGGGAAGCTAGAGTATGGGAGAGGATGGTAGAATTCCAGGTGTAGCGGTGAAATGCGTAGAGATCTGGAGGAATACCGATGGCGAAGGCAGCCATCTGGCCTAATACTGACGCTGAGGTACGAAAGCATGGGGAGCAAACAGG
+
FA<<FEGGGGGGGCFFGGGGGGGGEGCFFGGFEGGGGGGDCFGFEGGFFFGGFE?EE@FGGGFGGGGGCGDGFFEGGGGGGFF@EGGGGFEEGGGGGGGGFGGGFGGGEGGGGGGFCGGGCFFGFFGGGGFEGGGGGEGGGGGCFCGG88BEG?FFFFFGFGGGGFDEFGGG?EEEEG9F#CEECGGGEG8:;DGG6DDFFF<DFGCFGCFFFFFF@FB@B?BEFFDEEFF@EEFFFFAFAAFDC9FFFFFFFFFGFFG?GGGDF=GGGGFFFGGGGGGGD8FC8DD9FFGGGGFF8GEF?DDGDGGFGGGGGGFGGGGE,GGGGGGGGGGGGGGGGFEGGGFGGGGGGGDDCGGFGGGGGGGEGEGGGGGGGGDGFGGGGFGGGGGGGGF<@GGGGGGGFCCGGGGGFFGGE<FFGGGGGGFGGGGGGG
@CGRNA6_185
GTGATGGCTCAAGTGCTGGGGTCTCTGCCGCCCACCTGGGAGGCCCGTGTGGAGTTGCTGGCTTCTGGCTTCAGTGTGGCTCAACCCCGGCTGTTGCAGGCACTCAGGGAGTGAACCAGAAGACAGGAGCTCCCTCTGCCTCTCCCTTTCGAACAGTGATAATAGTAATAATAATAATAGAAGGCAGAACCAAGGGGATGCACCTCACATGCTTTCATTTGTCAATACAATCACAAATGCAAAGAGCTGTGCAGAGCGACATCGGCCTCATCACTGGTGCAATTATTAATCA
+
GGGGGGFGFGGGGGGGGGGGGGGGGGFGGGGGGGGGGGGGGGCFFGGGEGGGEFGGGGGGGG#GGGFGGGGGGGGGGGGGGGGGGGGGGGGGGFGGGGGGGGGGGGGGGFFGGGGGGGGGGGFFGGGGGGGGGGGGGGGGGGGGGGGGGGGGGGGGGGGGGGGGGGGGFGGGGFGGGGGGGGGGGGGGGGGGGGGGGFDGGGFGBGGGGGGGGGFGGFFGFFGGGFGGGGFFFFGGGGGGGGGGGGFGGGGGGGGGGGGGGGGGGGGGG#GGFFFGGGGFGGGGGGFGGGGG
@CGRNA6_186
ATCGTCAGCTTAAGTATCTGGGTTCCTGCCACCCACATGGGAGACCTGGATAGAGTTCCAGGCTTCTGGCTTCAGCCTGGCCTAAATCTGGCTATTGTAGGTGTTTTCAGAGTGAACCAGTAGATGGAAGATCTCTTTCTCTCTGTCTCTCTGCCTTTCAAATGAAAAAATTACTGTGAAATATTTGTTTCAAGAGATTTTTTTCCCACAGTGCAACCCATATAATTTTTGTCCCTCCAGGTCTGGTCTATAAACAGATCAAAGTGTTCCATCTCACTCCTTAAGT
+
GGGGGGGGGFFGGGGGGGGGGGGGGGGGGGGGGGGGGGGGGGGGGGGGGGGGGGGGGGGGGGGGGGGGGGGGGGGGGGGGGGGGGGGGGGGGGFGFGGGGGGGGGGGGGGGGGGGGGGGGGGGGGGGGGGGGGGGGGGGGGGDGGGGGGGGGGGGGGGGGGGGGGGGGGGGGGGGGGGGGGGGGGGGGGGGGGGFGGGGGGGGGGGGGGGGGGGFGGGGGGGGGGGGGGFGGGGGFGGFGGGGGGGGGFGFFFFGGGGGGGGGGGGGGGGGGGGGGGGGGGGGGGG
@CGRNA6_187
GTGATGGCTCAGACAGGTGAGTCCTTGCCCCCAATATGGGAGACCTCGATTGAGTTCCCAACTTCAGCCCTGCCCCAGCCCCAGCCACTGTGGCTATGCAGGATATGAACCAGCAGATGGGAGTCTCTAGCTCTGTTTCTGTCTGTCTGTCTGTCTGTCTGTCTCTCTCCCCCTGCCTCTCAAAGAACAAAAATAAAATCAATGTGTTCTGTTTTAACCCACGCAGCTTGTGGGAATTTGTTCCCCAGCAATGGAAAACTAATAA
+
GGGGGGGGGGGGGGGGGGGGGGGGGGGGGGGGGGGGGGGGGGGGGGGGGGGGGGGGGGGGGGGGGGGGGGGGGGGGGGGGGGGGGGGGGGGGGGGGGGGGGGGGGGGGGGGGGGGGGGGGGGGGGGGGGGGGGGGGGGGGGGGGGGGGGGGGGGGGGGGGGGGGGGGGGGGGGGGGGGGGGGGGGGGGGGGGGGGGGGGGGGGGGGGGGGGGGGGGGGGGGGGGGGGGGGGGGGGGGGGGGGGGGGGGGGGGGGGGGGGGGGGGG
@CGRNA6_188
TAATCATTTCCCACGTATTTATTTTGAAACAGCAGGCCTGATGTGGTGATGTATTCATGAGCTGCTTTGAGAATGAATGCAATTATTAACCGGGCAGCATGAAAGAGAACTGATTAACTGAAGAGCTCTTTCCTGTGTGTCAGGTGCCACGCATTGCCCTGCAAACACGGAACACAGGGCTTTTGCCTTAAGGACACTCAATTCTATTCGACTAACAATGAGACGACACTAGCATAAGATCCTCTGTGCGCTGCTA
+
GGDGFDFCFGEEAFFFCF#GGGAFFGGGGFGG#FF>C#FGGGCFFF@F@CAFGFEFGGGGF#GEGGGFGFFGFFFFFFFFGCFFFGGGGGDGGGGFFGEFGGFGGGGGGFGFFGFGFGGGFFGFGGFGGGGGFFGGGGFFGGGGGGGEEC8BFEGEGFGGGGGGGGGGDFGCEFGFGFECGGGFFFFCEFFFFE?GEDGGGCFD>CGEFCEEEDFFFAGGFF@GGGGFFECGGFFFGGFCGEECCE@#9F9FFFGG
@CGRNA6_189
CTGGTGGCTCAAGTAGCTGCATCGTTGATGCCCAGATCAAGCCCGCAGCTCCTGGACGATTGTGGGCATTTGGAGAGTGAACCAGTAGATGGAAGATCTCCATGGTCTGACTCTTTCTGTGTCTTTCAAATAAGTAAGTGAATAAACAAATTTCTTAAAAAAAAAGAATCTTGAATTTATCAATGGCACTTTATCAGTGTGAATTTATCAATGATATATC
+
GGFGFGFGGGFF@EFAFEACCCFFCCFFG9=EFCG#9CFFCFFGFGFFGFGDFGCFGGGCFFG??GGFGGFGGGEFGFGGGGDCGFDD9GGDGFDF9C@DFGEGFGGFFFFGFFGGGGGGGGFFFFFGDAEEECEFFE<FGGGGGGGGGGDGGFFEFCAFGGGGGFFGGGGFGFGGDGGGGFEGGGGEGFFEGCGGFFDFF=AFGGGGFGGFGGECEFCG
@CGRNA6_190
TAATCATTTCCCACGTATTTATTTTGAAACAGCAGGCCTGATGCGGTGATGTATTCATGAGCTGCTTTGAGAATGAATGCAATTATTAACCGGGCAGCATGAAAGGGAACTGATTAACTGAAGAGCTCTTTCCTGTGTGTCAGGTGCCACGCATTGCCCTGCAAACACTGAACACAGGGCTTTTGCCTTAAGGACACTCAATTCTATTCGACTAACAATGAGATGACACTAGCACAAGATCCTCTGTGCGCTGCTA
+
GGGGGGGGGGGGGGGGGGGGGGGGGGGGGGGFGGGGGGGGGGGGGGGGGGGGGGFGGGGGGGGGGGGGGGGGGGGGGGGGGGGGGGGGGGGGGGGGGGGGGGGGGGGGGGGGGGGGGGGGGGGGGGGGGGGGGGGGGGF8GGGGGGGGGGGGGGGGGGGGGGGGGGGGGGGGGGGGGGGGGGGGGGGGGGGGGGGGGGGGGGGGGGGGGGGGGGGGGGGGGGGGGGGGGGGGGGGGGGGGGGGGGGGGGGGGGGGG
@CGRNA6_191
TGGGGAATATTGGACAATGGGCGCAAGCCTGATCCAGCCATGCCGCGTGTGTGAAGAAGGCCTTTTGGTTGTAAAGCACTTTAAGCGAGGAGGAGGCTACTTGGATTAATACTCTAGGATAGTGGACGTTACTCGCAGAATAAGCACCGGCTAACTCTGTGCCAGCAGCCGCGGTAATACAGAGGGTGCGAGCGTTAATCGGATTTACTGGGCGTAAAGCGTGCGTAGGCGGCTTTTTAAGTCGGATGTGAAATCCCTGAGCTTAACTTAGGAATTGCATTCGATACTGGGAAGCTAGAGTATGGGAGAGGATGGTAGAATTCCAGGTGTAGCGGTGAAATGCGTAGAGATCTGGAGGAATACCGATGGCGAAGGCAGCCATCTGGCCTAATACTGACGCTGAGGTACGAAAGCATGGGGAGCAAACAGG
+
GGGGGGGGGGGGGGGGGGGGGGGGGGGGGGGGGGGGGGGGGGGGGGGGGGGGGGGGGGGGGGGGGGGGGGGGGGGGGGGGGGGGGGGGGGGGGGGGGGGGGGGGGGGGGGGGGGGGGGGGGGGGGGGGEGGGGGGGGGGGGGGGGGGGGGGGGGGGGGGGGGGGGCFGGGGGGGEGGGGGGGCCA:EGGGGGGGGGGGFGGFFGFGGGGFGGFFFFFFFFFFFFFFFFF@EFFFFFFFFFFF?BFFFFFFFFFBFGFFGFGGGGGGGFGGFGGGGGGGGFGGGGGGGGGGGGGGGGGGGGGGGGGF?FCGGGGGGGGGGFFGGGGGGGGGGGGGGGGGGGGGGGGGGGGGGGGGGGGGGGGGGGGGGGGGGGGGGGGGGGGGGGGGGGGGGGGGGGGGGGGGGGGGGGGGGGGGGGGGGGGGGGGGGGGG
@CGRNA6_192
GTGATGGCTCGAGTGATTATGTCCCTGACTCCCATGTGGGAGACCTGGTGTGCATTCCTGGCTCCCGGCTTTGGCCTGGCTCAGCCATGGCTGTGTGGGCCTTTGCAGAATGAACCAGCAGATGAGAACTCTGTCTCTTAAGAAAGGTAAGTTTTCCTGCAAAACATTTTGAAACGCATGCATAATTTTTTTTTAGAATATGCCTTCTCCATGAACTTTTTGAAGACCCTGCATAGGAATCTGTCCGAAGTCTGCTAGTGTCCACACACGGCTGACTTTTT
+
GGGGGGGGFFGFFGGGGGGGGGGGGGGGGFFGGGGGGGGGGCGGGGGGGGGGGGGGGGGGGGFGGGGGGGGGGFGGGFFGFGGGGGGGGGGGGEFFGGGGGGGGGGGGGGGGGGGGGGGGGGGGGGGGGFGGGGGFGGGGGGGGGGGGGGGGGGDGGFGGGGGGGGFGGGGGGGGGFGGGGGGGGGGGGGGGGGGGGGFGFFGGFGGGGGGGGGGGGFFFGGGFGGGGGGGGGGGGGGGGGGGGGGGGFGGFGGGGGGGFFGGGGGGFGGGGGGGGGGGFG
@CGRNA6_193
GGGGTGGCGCAAGTGGTCTAGTAGTTGGGTCTGCGGCACCCAGGTGGAAGACCCTGATGGAGTTTCCAGCTCCTGACCTTGGCCTGACCCAGCTGTTACGGGCATTGGCACGATGAGCCAGCAGAGGGGAGATCTCTGTCTCTCTCTCTCCCACCCCTTCCCTCTCCCTTTCGAATAAATAATTTTTTTCTCTATTTGTTCATTC
+
GGGGGGGGGGGGGGGGGGGGGGGGGGGGGGGGGGGGGGGGGGGGGGGGGGGGGGGGGGGGGGGGGGGGGGGGGGGGGGGGGGGGGGGGGGGGGGGGGGGGGGGGGGGGGGGGGGGGGGGGGGGGGGGGGGGGGGGGGGGGGGGGGGGGGGGG#GGGGGGGGGGGGGGGGGGGGGGGGGGGGGGGGGGGGGGGGGGGG#GGGGGGG
@CGRNA6_194
AAGGAAGCCGCATCTGCCACCGCTCCGGCTCCCGTGGGCCTCTGCCAACACTCGCTCATCCCCTTGTCCCTGCAGCACAGGGTGGGCCAGCAGCGCCCTGTCCCTGGTAGACCCCTGGGTAGACCCCTGGTACCTCGCGCCCCCTTTGGGGACTCCCTCACCTCTGCTCGCTCCTCTGTAAGCAGCGCTTCTGTGAGACTCTCACTCAGGGTCCCTCTGCCCAAACACCAGCTCCCTTCCTGTTCCTGTC
+
GGGGGGGGGGGGGGGGGGGGGGGGGGGGGGGGGGGGGGGGGGGGGGGGGGGGGGGGGGGGGGGGGGGGGGGGGGGGGGGGGGGGGGGGGGGGGGGGGGGGGGGGGGGGGGGGGGGGGGGGGGGGGGGGGGGGGGGGGGGGGGGGGGGGGGGGGGGGGGGGGGGGGGGGGGGGGGGGGGGGGGGGGGGGGGGGGGGGGGGGGFFGGGGGGGGGGGGGGGGGGGGGGGGGGGGFFGGGGFGGGGGGGGGGGG
@CGRNA6_195
CAGACCCTGGGGAAGGGGCGGGGCCTGAAGTGGGGTGGAGGCGTGGGATTGGCAGAACGCTCCCTCTGTCAGTTCGGGTGGGCTGCATGGGGACCCTTCACGCAGAGTCGCTTCAAAATGCTTTCTGGGAACAGCGTCCAGGATAAACCAGACGGGAACGGTGGATTAAAAATGGCAATCTGGACGCTGAAACACTTGTTCAAACGTTTTAAAATTGTCCCACGTTTCAAAGAATTCCCAGATAGTTTCA
+
GGGGGGGGGGGGEGGGGGGGGGGGGGG#GGFGGGGFGGGGGGGEGGGFGFFFF>FFFFFFFGGGFFFFFFAEF?>FGGGGGGGGGGGGGGGGFGGGGGGGGGFGFFFGGGGGGGGGGFGFFFGFGGGGGGGGEGGGGGGGGGFFCGGGGGGFGGGGGGEGGGGGGGFCFGGGGGGGGGGG#G#GGGGGGGGGGGGG#GGFGFGGGGGGGGGGGGF#GGGF#GGGGGG#FGGGGGGGGGG#GGGGGGGGGG
@CGRNA6_196
ATGATGGCTCCAGTACTTAAGTCCCTGCTACTAATGTGGGAGGCCCAGACTGAGTTCCTGGCTCTCAGCTTCAGCCTGGTCCAACACTGGCTGTTGCAGGCATTTGGGAAGTAAACCAGTGGATGGAAGATTCTCCCTCCCCTACCTCTTTCTTTCAAATAAATTTAAAAATTTAAACTGAAAATGGCATATTTTCTGTTTAAAGATGATGTATCCATCTTGTCTCTGTCCATTACTCTGTGGATCATCTAGAATTAGAACAAACTTTGATTAATTGAATCAGAACAATATATTTGTCTTCCCTTATCTAGTGCTTGATTGTATGCTTTTTGTGAACTTTTCTTATATAGTTTGTTGTCTGTGAAGTGAGAGGTAATCAGAGGTTACAGGACTAGTGACTGATAAAAGAACAAAAGAACAATATGTTCTTTCATAAATAGTATGCTACCAGTTTTGTCT
+
GGGGGGGGGGGGGGGGGGGGGGGGGGGGGGGGFGGGGGGGGGGGGGGGGGGGGGEFAFFGGGGGGGGGGGGFFFDFFGGGGFAEFEGGGGGGGGGGGGCGGGGGGFFEGEGGGGGFFDEGGGCGGGFGGGCFAFGGGGG+CEGGFGGGFGFGGGGGGGGGGGGGGGGGFG?EGFGGGGGGFFGGGGGGGGDFGFCFGFDFGCFD>DGGGG#DFFFFFFFF#FFFFFFFCAF<FFFF#A=CF?EBBFDECED7DEFEE;CDFFD;18CEF?E?EFE?7DC7FFFC=D?FFGFGFDGFGDFD6D?=D?+,GGGGDCGGFFGF=9+=FCGF?8D+GDAFFFD,FCEGFC;GFGAEGGGFGGGGFEGGGGGGFE>,A=GE;GGGGFDA9FGGGGGFCGGGGGGGGGFGGFA<@FDECGGCFGFAFGGFFC@AE9GGGGGGGGGGFFDGGGGFGGFC8FCGGFG
@CGRNA6_197
AAGGTAGCCCAGGTCGCTGGGTCCCTGAGACCTGGGTAAGAGTTCCTGGCTCCTGGCTTTGGTCTGACTGGTTCCTGGCTGTTGCAGGCATTTGGGGAGTGAAGCAGCAGATGGAAAAATCTTTCCCTTCTCTGTCTCTCCCTCTAGGTCACTTTGCCTTTCGAAGAAAGGAAGGCAGGAAGCAGGATTTTGCTATTTATTCTCCTGTGCAGATACATTAGCACTGTTTTACAGATGGGACATAAGGCACAGAGGTAAAGTAAGGGGCGGCGCTGTGGCATAGCAGGTGATGCTGCCC
+
GGGGGGGGGGGGGGGGGGGGGGGGGGGGGGGGGGGGGGGGGGGGGGGGGGGGGGGGGGGGGGGGGGGGGGGGGGGGGGGGGGGGGGGGGFGGGGGGGGGGGGGGGGGGGGGGGGGGGGGGGGGGGGGGGGGGGGGGGGFGGGFGGGGGGGGGGGGGGGGGGGGGGGGGGGGGGGGGGGGGGGGGGGGGGGGGGGGGGGGGGGGFGGGGGGGGGGGGGGGGGFGGFGGGFGGGGGGGGGGGGGGGGGGGGGGGGGGGGGGGGGGGGGGGGGGGGGGGGGGGGGGGGGGGGGGGGGGGGG
@CGRNA6_198
GTGATAGCTCAAATACTTAGGTCCCTGCCACCCACGCAGGAGAGCTGGATTGAGTTCCTGGCCCCTGCTCTCTAGAGACATACAGTTAATTCTATTTGTAATCTGTATTTGTGAAGTCACAGGTGGAGACTTCTAAGTCAAACTTTTGGGTTGCAAAAAACTTTGTTGCATGGGACCAGAGCTATTCCATTATTATTGAATTTTG
+
GGGGFGGGGGGGGGGGGGGGGGGGGGGGGGGGGGGGGGGGGGGGGGGGGGGGGGGGGGGGGGGGGGGGGGGGGGGGGGGGGGGGGGGGGGGGGGGGGGGGGGGGGGGGGGGGGGGGGGGGGGGGGGGGGGGGGGGGGGGGGGGGGGGGGGGGGGGGGGGGGGGGGGGGGGGGGGGGGGGGGGGGGGGGGGGGGGGGGGGGGGGGG
@CGRNA6_199
TGGTTGGGTCCCCACCGCCCACTTGGGAAACTCAAGTTGAGTTTCTATTTCTAAGGCATTTGGGGAGAGAGCCAGAAGATGGGAGGTCTCACTCTCTGCACTCAAGTAAAACAGATAAATAATAAGTAAAGTTATGTTAAAAGCTCATGGAAATGTATTCTATGAAAACTTTCTCCACAGATTTCAAAGTTTTACTTGAAATTATCTTTGAACCCCTTATTTTTCCACAAACTTTTTAAAGGATTCTATACATCAGTTCTGGATCCTCAGTCAAGCTATCATTCATTTATTGGTTTGTTTTGTAAATATTTATTGGGAACTTAGTATGTGCTTAGTATGGTCCAGGTTCAGAGGATGTATAATAAACAAACCAGCCAACATTCTCTATTCCATGGGAGTCTGCCTT
+
GGGGGEGGGGGGGFDFGGGGGGGGGGGGGGGGGGGGGGGFCFFGGGGFFGGEGFGGGGGGGGGGGEGCF@FFGGFGGFGGGFGDEEGAEFGG9ECFFGGGGFEE=FGGGGGGGGGGGA9FFGGGGGGGFFDFEGGGGGGGGGDFCEGGGGGGGGGGGGGGFGGGG#GGGFCEFEDEAFGE@G#FCFFFFGGE>EGG>F@CCFFGAFGGGGGGFFFFFFFFFFFFDDABAFF=BFDBFGGFFD=@EEFCCGFEFGFGCGGGGGD9GGFFFF=C<9GGFF7FF;CFDFF?D@FCGE=ECCGGFCFFFDAC,9CECFF;FGGFAGGFAGGGGF@AGEEFCGGGDGGGGGFFGGFFGFCGGGGGGGGGFGE@FCBBA@GFEFFFF<@EF<E,FGGGGGGGGECGFFADFG
@CGRNA6_200
TCGTGGGATCAGGGCTGACTGGGATTCCCTCTCTACAACAGGAAACATCCTAAACTAGGAAAAAATCCTCTGGAAATTTCACGATGAATTTTTTTTTTCTAAAATGAAAGATCACTCTCCTCTATCAGCAAAGGAAAAAATTGCTTTTCTTAAACTTCTTCAAAGAAATTATAGTGACAGTGGACACCAGATAGTAAAGAGTCAGATGGATTTATCATAAATGAATTCACCAACATGCAACATGCATTTAAATAGAAGTCATATTTTGTTCAGAAAGAAATGACTAGCATGATATTTTGTAGTAAAGTGGATGGCAATTACTGTGTTATCCAATGCTAGTGTAAGAGTCTCTGTTCTCTAAGTACTGAAGGCATTGCACAGTTTAGAGATAAGTGGACATACAAACAGCATATCTGTGCCTGCCTCATGGAATTCCACCTAGGTTCCAACCCTAAATTTGCTCAAGTTCTGAGCAAGTCCTGACCAAGCCTGGCAATAT
+
GGGGGGGGGCGGGGGGGGGGGGGGG?FGGFGGCFGGGGGGGGCGFFGFGGFGGGGGGGGGGGGGGGGGGGGGGAFGGGGGGGGGGG9FFEFFFFEGGGGGGGGGFBEGFGGGGGGGG9AFFGCFDCFGGGGCFDGGGGGGFCEFFCFGGGGGFGGGGGG9DFGFGGGGECFFG,,@DFGFFFC:<ECCFGF9=DDD@GGFFFFGFFGFDG7?AAAFFFFF8=FFFFF+;@FFFEFFFFF#;;;8/7#EFFFFF#EEFFFFFFFFBAAA<B#<E=<7A@CC;73**EC>7A;*0:)>*8*2*7E@BED>B=33*9*+++7DD56DFFD7FGGFF7G?DD=5GGGFGGFGGD?FE?=+=8=A@FCGF?D,=+FGFGGGGFGGF;DE9FGGGGGGGGFGDGGFE8FFGCCE9DGCGDGFCGDF@D<E9GGGGGGFFCGGF<9FGFFGGGGGFGGGFGFF@FCGF9FGGGGGFGGFGGGGGGGGGGGGFCFGGGFEGGGFGGG
@CGRNA6_201
GGGTAGGGGGCTCCCCCATGCCGGTGACAAGGCCCTTGGTGGGGGGGTACCCTCAGACATTTCTCATTACAGGAGTCATTTCTGCCCAGTGGGTTATGCGGTTCTTGCTCTTGGCGTGAGGAATGGATCGAGTCATTATTAACTCAACGAGTGAGAGCCCCATTTGGAGGCAGAGCAGTTAATACACGGGCGGATTAGGTGGCTCTTAGGCCTGGCCACA
+
GGGGGGGGGGGGGGGGGGGGGGGGGGGGGGGGGGGGGGGGGGGGGGGGGGGGGGGGGGGGGGGGGGGGGGGGGGGGGGGGGGGGGGGGGGGGGGGGGGGGGGGGGGGGGGGGGGGGGGGGGGGGGGGGGGGGGGGGGGGGGGGGGGGGGGGGGGGGGGGGGGGGGGGGGGGGGFGGGGGGGGGGGGGGGGGGGGGGGGGGGGGGGGGGGGGGGGGGGGGG
@CGRNA6_202
GTGATGGCTCAAGAGGGTGGGTTTCTGCTACCCACGTGGGAGATCTGGATTGAAGTCTGGGCTCCTGGCTTTGACCTGGCCCAACCCCAGTTGTTGAAGGCATTTGGGGAGTGCATGAATGGATAGACGATCTCTCTCTGTGTCTCTCTCTGCCTCTAAATGAATGAATCAATGAATAAAATGTTAAAAATACTCTAAGAGCTAAGCCTGGGCTCCCAGGCTGAGAGAATGCTTCCTTAATCAGGTTTGATAGATGTCTAAAACGTCACAGTTCTTTCTTTCCACTCAACTCCTCGGCTGTGGGAAAACAGAAGCAG
+
GGGGGGGGGGGGGGGGGGGGGGGGGGGGGGGGGGGGGGGGGGGGGGGGCFFGGGGGGGGGGGGGGGGGGGGGGGGGGGGGGGGGGGGGGGFGFGGGGGGGGGGGGGGGGGGGGGGGGGGGGGGGGGGGGGGGGGGGGFGGGGGGGGGGGGGGGGGGGGGGGGGGGGGGGGGGGGGGGGGGGGGGGGGGGGGGGGGGGGGGGGGGGGGGGGGGGGGGGGGGGGGGGGGFGGFGGGGGGGGGGGGGGGGGGGGGGGGGGGGGGGGGGGGGGGGGGGGGGGGGFGGGGGGGGGEGGGGGGGGGGGGGGGGGGGGGGGGGG
@CGRNA6_203
GTGATAGCTCAAATACTTAGGTCCCTGCCACCCACGCAGGAGAGCTGGATTGAGTTCCTGGCCCCTGCTCTCTAGAGACATACAGTTAATTCTATTTGTAATCTGTATTTGTGAAGTCACAGGTGGAGACTTCTAAGTCAAACTTTTGGGTTGCAAAAAACTTTGTTGCATGGGACCAGAGCTATTCCATTATTATTGAATTTTG
+
GGGGGGGGFGGGGGGGGFFGGGGGGGGGGGGGGGGGGGGGGGGGGGGGGGGGGGGGGGGGGGGGGGGGGGGGGGGGGGGGGGGGGGGGGGGGGGGGGGGGGGGGGGGGGGGGGGGGGGGGGGGGGGGGGGGGGGGGGGGGGGGGGGGGGGGGGGGGGGGGGGGGGGGGGGGGGGGGGGGGGGGGGFGGGGGGGGGGGGGGGGGGG
@CGRNA6_204
CGTCCTGACTGGGGCTGGCATTGCTGATGGCGGAGCCTGCTCTCAAGTCTGGGTGCCCTTAGGTGTTAAGGGTCCTTGCCCTCCCCACCCTGCCCCTCCTGTGCGGCCTGCCTGGGGTGGGACGAGCGTCCCAGCCTGGGGCCCGCCCCCCTGCCCTCAGCCCTCCGCTCTCGTGTTTGCCTCCTCCTTGTCCCTGACAGCGCGAGTGCACTGCTCACTGGGACTTTGTGTTGAGACCCCAGTGTTAGTGGGATTCCTGCTTTTCAAATTTCTTGAGTTACTGG
+
GGGGGGGGFGGGGGGGGFGFGGGGGGGGGGGGGEGGGFGGFGGGGFFFFGFFEGGDGFGGGGGGGFGGFEGFGGGF#GGGGGGGCFFGCEFFG@EFCFGGFAFBCFGGGGGFGFGGGGGGGDGGGGGGGCCFFGGGFEEFGGGG@:EEGGGGECFGDDDFGEC>8CFDEEGGGGFFFCCFFCCFCGFGGGGGFFGGEGGGGGGGGGGGFFEGGFGGFFF#GFFGGFGEFGEDFFGEGGGGGC#GGG#GGFCFEEGGGGGGGGGGGGGGGFCGGGFAGCCGGGGG
@CGRNA6_205
TGTGTACATGGACCGGGAGGTACAACTGTCTTTGCAATTGAAGACCAGCAAGGAGACCAGAACCATTATTACAGTGCAAACTTCTACAGGCTAATTCTCAGCCATTTCTTTCTCCAAATGAGACGCTGGCTTGGCCAGAACAGAGTTGGCCGTGGTGATAAGAGATGGTCTCATTCTCAGTGTCTTTGGAACAGGAACCAACAGGGTTTGCTTATGCTTTGGATGCGTGTGGCATGAGAGAAAGAGCAGAGAACAGTGTGAGTTCCTGGCCCTAGACCTCAACAACTGGGAAGGATGCGGATACATTTGTGGAGAAGGGGAAGGAAAAGGAGGCAGCAGACAGGGGCCAGTCAGGAGGTCTGTTTCCATCACATTGAGGTTGGCCTACAG
+
GGGGGGGGGGGGGGGGGGGGGGGGGGGGGGGGGGGGGGGGGGGGGGGGGGGGGGGGGGGGGGGGFGGGGGGGGGGGGGGGGGGGGGGGGGGGGGGGGGGGGGGGGGGGGGGGGGGGGGGGGGGGGGGGGGGGGGGGGGGGGGGGGGGGGGGGGGGGGGGGGGGGGGGGGGGGGGGGGGGGGGGGGGGGGGGGGGGGGGGGGFFGFGGGGGGGFFFGFFGFGGGGGGGGGGFGGGFGGGGGGGGGGGGGGGGGGGGGGGGGGGFDCGGGGGGGGDGGGGGGGGGGGGGGGGGGGGGGGGGGGGGGGGGGGGGGFGGGGGGGGGGGGGGGGGGGGGGGGGGGGGGGGGGGGGGGGGGGGGGGGGGGGGGGGGGGGGGGGGGGGGGGGGGGGG
@CGRNA6_206
GTAATGGCTCAGGTCAAAGCTGGACCCCTGCCACCCGCCTGGGAGACCTGGATTGAGTTCCCAGCTCCTGGCTTTGGCCTGGCCCAGCTTGGACCGTTGTAGCTATTTTGATGGTGAACCAGCAGATAAAAGATCTCTCTCTCTCTGTCATTCTTCCAAATAAATACATTTTTTTTCTTTTTTTAAAAAATATGCCTGTATCCTCATAGGAGTCCCTGAGTTTGATCTTAGGCTCCAGCTCCTGGCTCCAATTTCCTGCT
+
GGGGFGGGGGGGGGGGGGGGGGGGGGGGGGGGGGGGGGGGGGGGGGGGGGGGGGGGGGGGGGGGGGGGGGGGGGGGGGGGGGGGGGGGGGGGGGGGGGGGGGGGGGGGGGGGGGGGGGGGGGGGGGGGGGGGGGGGGGGGGGGGGGGGGGGGGGGGGGGGGGGGGGGGGGGGGGGGGGGGGGGGGGGGGGGGGGGGGGGGGGGGGGGGGGGGGGGGGGGGGGGGGGGGGGGGGGGGGGGGGGGGGGGGGGGGDGGGGGGG
@CGRNA6_207
TAATCATTTCCCACGTATTTATTTTGAAACAGCAGGCCTGATGTGGTGATGTATTCATGAGCTGCTTTGAGAATGAATGCAATTATTAACCGGGCAGCATGAAAGAGAACTGATTAACTGAAGAGCTCTTTCCTGTGTGTCAGGTGCCACGCATTGCCCTGCAAACACGGAACACAGGGCTTTTGCCTTAAGGACACTCAATTCTATTCGACTAACAATGAGACGACACTAGCATAAGATCCTCTGTGCGCTGCTA
+
GGEFGC#G<ECC#FFGCFDGGD@FGFGGGFFG#DEC#FFFEGDEFCCFFFGGGGFFGGGGGGGGGGGGE<FFGGGFGGACECFGGGFGFFGGGGGEEGFGGGGGFGGDFDFFGGDFFG#FGG=?FCFDFFGGGGG?GGGGGGGGGGGGGGGGFGFEFFFFGGFGGFGGGGDFEFGGFGFFFFGGGGFDGFGGFFGGFGGGGFEFFFGGGGGF@DDAFEEFCGFFFGFFCEAGGFGGFEF8@F#GGGEGGGGGGGFG
@CGRNA6_208
GTGTAGCTCAAGGACCTTGGTCCCTGCCACCCACGGGGGCACCTGGATTCGGCTCCCAGCTTCAGCCATGCCCAGCCCCAGCTGTTGCAGGCATTTGGAGTGAACCAGCAAATGGGGAATCTTTGTCTCCTCTCTCTCTTCCTGTTTTCCAAATAAAAGAAATAAACACATTTCTTAAAAAAAAAAAAAAAAAGAGTTAGCAGATGGCATTAGGAGACGAAGGGTCAGATGCACCAGCCTTCGTGGGGACAACCTGTGGCACTCAGTGAGGTGAGGAACGTGTGGCCGCCTGAGCCAGCGGTCGGATTCCAACATATATACAGCAGGCCAGTTGCCCCAGATGTGCCTGGTAGTAAGAATCACCTGGGCACTTGGTGAACCTCGCACTTCCGGGCCTGCTCCTGAGCTACCGA
+
GGGGGGDFGFGGGFGGGGGGGGGGGGGGGGGGGGGGFGGGGGGGGGGGGFGGGGGCDFGGGCFFGGGGFGGFEFFFFGGCFGFF?AFGGGGGGCCAFGGGGGGGGGFB<FGGFFFFGGGGGGGGGEFGGGGGGGGGGGCGDFGGGGFGGGGGGGGGGG#FGGGGGGGGFC#EGGG#CGDFF?CGBFFEEGECD949:*:>:7;3<FFFFE@@<;1DFFF@3=19CA4:<FFFF84;AA?4B957FGGGDCD8FFGFFC>GGFFGGGGFFGF<7GDFFDCGGFECCDD?GFGGGGGE=EDEDGEGFGGGGGGGGGGGGFCE8FEGGGGGGGGGGGFEDGGFAGGGGGGGGGGGGGGGGGFFGGGGGGGGGGGGGFEGGGGGGGGGGGGGGGGGEGFGGGGGFEGGGGGGGGGGG
@CGRNA6_209
TGGGGAATATTGGACAATGGGCGAAAGCCTGATCCAGCCATGCCGCGTGTGTGAAGAAGGCCTTTTGGTTGTAAAGCACTTTAAGCGAGGAGGAGGCTACTTGGATTAATACTCTAGGATAGTGGACGTTACTCGCAGAATAAGCACCGGCTAACTCTGTGCCAGCAGCCGCGGTAATACAGAGGGTGCGAGCGTTAATCGGATTTACTGGGCGTAAAGCGTGCGTAGGCGGCTTTTTAAGTCGGATGTGAAATCCCTGAGCTTAACTTAGGAATTGCATTCGATACTGGGAAGCTAGAGTATGGGAGAGGATGGTAGAATTCCAGGTGTAGCGGTGAAATGCGTAGAGATCTGGAGGAATACCGATGGCGAAGGCAGCCATCTGGCCTAATACTGACGCTGAGGTACGAAAGCATGGGGAGCAAACAGG
+
<FGGGGGGGGGGGGGGGGGGGGGGGGGGGGGGGGGGFGGGGGGGGGGCFGGGGGGGGGGGGGGGGGGGGGGGGGGGGGGGGGGGFGGCFGGGGGGGGGGGGGGGGGCGGGGGGGGFGGGGGGGGGGGGGGGGGGGGGGEGGGGGGFGGGGGGGGGGGGGGGGGGGCGGGGGGGGGGGGGGGGGGGGGGGGGGGGDGGGGGGFFGCFCFGGFGFFFFEFFFFFFDFFFFFAFFFF;?FFFFA<ECCFCFFFFFFFFD?BGFFFFFDFFFFFFGGDAGGGFGFCEEAGGGFCGFGFGGE?GGGGGGFC9FGGGGGGFGGGGGFGEFGGGFGECCEGGGFGGGEGGGGFFEEFFCGGGGGGGGDBFGGGCGDCGGGGDGGGGGFCCGGGFGGGGGGGGGEGGGGGGGGGGGGFGGGGGFGGGGGGGGGGGGGG
@CGRNA6_210
GCCAGAGAGGGGGGGTCTCGGCACTGCCTCCCCTTCCACTTGTCCTATGGGGCAGTGCCACCCCATCGGAACGGTTAAGGTCAGACACCAGCACCTTCAGTATGTCCTGCATCTAGAGGCGGTGAAAAGGGGAAAACAAGGGCAGGGAAGACACAGAGACGTGGCTTAGAGAGAAGCGAGGATTCGGGGAAGGAAGAGGTGGAGTCAGGAAACGGAGGCTGAGGAAGAGCAGAGATCCACACCGTGGCCCCCAGGCCATCCTCTCAGCCTGGCCATTGCAGCCTCGCCAGACAGAGGGAAACGTCCCCAGGCCCCAGAGTCACCGGAAGCGCAGTCACTGACCAGCGCGGCTCTCAGACCCTCCCACAGACACGACCCCCACTCTCCATGTTAAAACCAGACGTCTGCAGAAGGGTTCTCTTGAACAAGGGAGGCTACAGCGCAACA
+
GGGGGGGDFGDGG:CFGGGGGGGGGGGGGGGGGGGGGGGGGGGGGGGGDGFGGGGGGGGGGGGGGEGGGGGGGGGGGGGGFF?CFG8FFGGE8FGGFGF?FC9E<<FGFGGCE79CEFGGEC/:8ECFCGCEC?F>CCF:FDG8EEECFGGGEFGF6FGGGF*:?>8E6E99;@?CF:EG*8EGGEGEG>5CD*79CFCFCF>*)9>C77FC?F>3>@46>:>:?>F#>#?:?F>49=??#?79?#3<<?BB/;8?F?1#).(8A;.))))FGA;2)*1*3514)4?CC>C<**+?GF?;4*<*C*5F7DC97FFCB??6C=++8A++@+?FFFEC,8D>86GEGEGCE8EC=@,EA84+@,=,;,F<FFGGFE=CC<A<:,E4,A9,@F<EB:,F6<@CC+,F<9GFFE<F:FGC@@C,FGFFE<GFB,C,F<C@BFF:8,AFCC;
@CGRNA6_211
ATGATGGCCCAGGTGCCAGGGGCCTGCCACCCACCTGGGAGACCTGGATTGAATACCAGGCTCTTGGCTTTGGTTCGGCTCAGCCCAGCCCTGGCTATTGTGAGCATTTGGGGAGTGAACCAGTAGACGGAGGATCTCTCTCTCCCCCCTCCTCCACCCCGCCTTTCAAATAGAATAAACAAACGCACTTAAACACATCTCTTTTTTGCTTGTTTCTTGACTCCCATAAACACCAAGTTCCCATCTAC
+
GG#GGGGGGGGGGGGGGGGGGGGGGGGGGGGGGGGGGGGGGGGGGGGFFFGGGGGGGGGGGGGGGGGGGGGFGGGGGGGGGGGGGGGGGGGGGGGGGGGGGGGGGGGGGGGGGGGGGGGGGGGGGGGGGGGGGGGGGGGGGGGGGGGGGGDGGGGGGGGGGGGGGGGGGGGGGGGGGGGGGGGGGGGGGGGGFGFGGFFDGGGGGGGGGGGGGGGGGFGGGGGGGFFFFGGGGGGGGFFGGGGGGGGG
@CGRNA6_212
ATGATGGCCCAAGTGCTTGTTCCCCTGCCACCCCCATGGAGACCTCAGAGACTTCAGTTCAGCTTTGGTGCTCTGTGTTGTGTCGTGAAAACCACCTCTGACTTCCTCCCATTCTCTGCCCCTTCCTTTCTCCCTCTTTATAGACGAGGCAATTGAGAGTCAAGGGTAGAAGGCTGCTTGGGTGCTGCATGGGAGACTGTCACGAAGACATAATCCCAGCCCCTTAATACTTTTTGTAAAAGTAACCTGTTTGTTGGAAAGGCACAGCTCACAACATGCAATCACAAGGAAATGGTCATGCTTTAATGCAGTTAAAACATTTCCTAAGTAAACAATATTCATCTTGGACCTCTCCCTCTTT
+
GGGGFFFGGGGGGGGGGGGGFFGGGGGGGGGGGGGCFGGGGGGGGGGGGGGGGGGGGGGGCDGGGGGGGGGGGGGGGGGGGGGGGGGGGGGGGGGG#GGFGGGGGGGGGGGGGGGGGFGGGGGGGGGGGGGGGG#FGGGFGGGAD@C>CCEEEFCFGFFDDCFGDEGGGGGGGGGFGGGFFFGFFGGGFGFGGFGGGGGFGFGGGGGGGGGGFGFFFFFCFDBFFFGGFEFDGFGGGGGGGDGGGGGGGFFGFEF;GFACGGFGGGGFFGGEAFGECGGGEFFGGGGGGGFGFDFCGGGGGGGGGGGGGGGGGGGGGGGGGGGGGGGGGGFGGGGGFGGFE<GGGGGGEGGF7FCECEGGF
@CGRNA6_213
GTGATGCCTCCAGTACGTGGGAGGCCTGATGGAGTTCTGACTCCTGGCTTCGGCCTGGCCAGCCCTGGCTGTTGTGGCCATTTGGAGAGTGAATCAGCAGATGGAAAATCTCTTTCAAATAAAAGTAAAAATAAACACAAAAATGTTTTAAATATATTTATACCAAAAGAAGCTTATTTAATTCCATTAACTTTTTTTAAAGATTTATTTATTT
+
GGGGGGGGGGGGGGGGGGGGGGGGGGGGGGGGFGGGGGGGGGGGGGGGGGGGGGGGGGGGGGGGGGGGGGGGGGGGGGGGGGGGGGGGGGGGGGGGGGGGGGGGGGGGGGGGGGGGGGGGGGGGGGGGGGGGGGGGGGGGGGGGGGGGGGGGGGGGGGGGGGGGGGGGGGGGGGGGGGGGGGGGGGGGGGGGGGGGGGGGGGGGGGGGGGGGGG
@CGRNA6_214
GTGATGGCTCAAGTGCTTGTGTCCCTGCCACCCACATGGAGACCCGCAAGGAACTCTGGGCTCCTAACTTTGGCCTGGCCCAGCCCTGGCTGTTGCAGGCATTTGTGGAGTGAACCGCTGGATGGAAGATTTCTCTCTCTTTTTTCTGTCACTCAGCGTCTTACATAAATAAACAAACAAATATTTAAATGCTTCAACTGCAGTTTTCAAAAAGCTTTTACAAAGAAAACTCGGGGTCTGCTGCCACCCTCCATCCGGGTACAGAACCCAGCACCATAAAAGGTCAGAGGCG
+
GGGGFGGFDFEEFECFGGGGGGGGGGGGGGGGEGGGGGGGFEGGGGGECCGFGGGGGFGGGFCFFFFGGGGEFEGGFGGFFFGFDGGGGFFGFFFGFECEFGGGGGGGGFGFFB>FFFFFGFGGGCFGFGGFFGDGGGGGGGDGFD9EGGGGGGGGDDEFDGGGGFGGGGGGGFFGFCFFGFGGGGGFGGGFECFFGGGGGGGGFGGGGFFGFFF9GFFGGGGGGGGFFFFGFDGGGGGGGFGGGGGGFFFDGGGGGGGGGGGGGFFDDFEDFFGGGGFGGGFAGGGGGGGG
@CGRNA6_215
GTGATGGCTCAAGTGCTTGTGTCCCTGCCACCCACATGGGACACCTGCAAGGAACTCTGGGCTCCTAACTTTGGCCTGGCCCAGCCCTGGCTGTTGCAGGCATTTGGGGAGTAAACCACTGGATGGAAGATTTCTCTCTCTTTTTTGTCACTCAGCCTCTTATATAAATAAACAAAATTTTTTAAATGCTTCAACTTTAATTTTCAAAAAGCTTTAACAAAGAAAACTCGGGGTCTGCTACAACCCTCCCTCTGGGTACAGAACCCAGCACCATAAAAGGTCAGAGGTGGACAGAAGCTGCAAGGTGCCTTGGTTTGAATGCCGGGCATTCCTAGACCTGAGATGACCGTGGCAGCAGCGACAGGTATCCTGGACAGTGCAAACTCGGGACACACACAGTCACTGCCATCCCTTCTCCACAG
+
GGGGFGCGGGFFGGGGGGGGGGFGGGGGGGCFGGGGGGFGGGGGGGGGGGGGFGGGGGGGGGGFCFCGGGGGAFFFCFCFF7=BFDCFGGGGGGFFGGGGEGGGDBFCCGGGGGGE@EFE8B,EFGF@D:DFGFGCFG@BFFGGFGGGFFFCF8DFGFFGFFCFFGGFFF@=EFFFGGFFGGGG#CGG?9=EGGG#G#CFGF>FCGGC>D@6AFFFFFFFFF4A6AAFA=BCEDBFFFFEFFE#@F;7?DCCC?9??=744CD<GGGFCFFED8GFDFFGFF@+FGGGF?E=8GD?GFGGGDGGF8@=E7GGFF;C4,4+GCDGGGFFE8CF=BEC8AGGFGGGFDEEE,EGGGE:FGFGGGGGGGGFEFFFGGGAGFFEGGGGGGFECEGFEGEEGGGF8GGGGGEE@GGGFDA<GGGGFG
@CGRNA6_216
TCGTGGGATCAGGGCTGACTGGGATTCCCTCTCTACAACAGGAAACATCCTAAACTAGGAAAAAATCCTCTGGAAATTTCACGATGAATTTTTTTTTTCTAAAATGAAAGATCACTCTCCTCTATCAGCAAAGGAAAAAATTGCTTTTCTTAAACTTCTTCAAAGAAATTATAGTGACAGTGGACACCAGATAGTAAAGAGTCAGATGGATTTATCATAAATGAATTCACCAACATGCAACATGCATTTAAATAGAAGTCATATTTTGTTCAGAAAGAAATGCATAGCATGATATTTTGTAGTAAAGTGGATGGCAATTACTGTGTTATCCAATGCTAGTGTAAGAGTCTCTGTTCTCTAAGTACTGAAGGCATTGCACAGTTTAGAGATAAGTGGACATACAAACAGCATATCTGTGCCTGCCTCATGGAATTCCACCTAGGTTCCAACCCTAAATTTGCTCAAGTTCTGAGCAAGTCCTGACCAAGCCTGGCAATAT
+
GGGGGGGGGGGGGGGGGGGGGGGGGGGGGGGGGGGGGGGGGGGGGGGGGGGGGGGGGGGGGGGGDGGGGGGGGGGGGGGGGGGGGGGGGGGGGGGGGGGGGGGGGFGGGGGGGGGGGGGGGGGGGGGGGGGGGGGGGGGGGGGGGGGGGGGGGGGGGGGGGGGGGGGGGGGGGGCFFFGFGGGGGGGGGGGGFCGGGGGGC>FFFGGGGGGGFFFAF>CFFFFAFFFFFFFFFFFFFFFFFDDCEFFFFFFEEFFFFFDFFFFFFFEFFFEDFEFF@FFEEBFFEE:7@CC;A6<EEBFFFFFFFFFFFFFFED7FFFFFFFFFGFFGFGGGGGGGGGGFGGGGGGGFGGGGGGGGGGGGGGGGGGGGGGGGF=GGGGGFGGGGGGGGGGGGGGEFGGGGGGGFGGGGGGGGGGGGGGGGGGGGGGGGGGGGGGGGGGGFGGGGGGGGGGGGGGGGGGGGGGGGGGGGGGGGGGGGGGGFFGGGGGGGGGGGGGGGGGG
@CGRNA6_217
GTGATAGCTCAGGTAACTGGGCACCTGCCAACCACTTGGGAGACCTGAACTGAATTCCTGGCTCCCAGCTTGAGCCCGGTCCAGCCCTTTTTCAGGGAGTTAATCAACGGATGGAATTTATCAATGAGTAAATAAAAACTTCTACAAAAATGTGCAAATTTAGAAGGAGGCCACACCTCTGGCAGAGTCATCATTCATTATTTTGACCCTCTGCAATTCCATGTTATAT
+
GGGGGGGGGGGGGGGGGGGGGGGGGGGGGGGGGGGGGGGGGGGGGGGGGGGGGGGGGGGGGGGGGGGGGGGGGGGGGGGGGGGGGGGGGGGGGGGGGGGGGGGGGGGGGGGGGGGGGGGGGGGGGGGGGGGGGGGGGGGGGGGGGGGGGGGGGGGGGGGGGGGGGGGGGGGGGGGGGGGGGGGGGGGGGGGGGGGGGGGGGGGGGGGGGGGGGGGGGGGGGGGGGGGGG
@CGRNA6_218
GTGAAGAAACACAGGGCAGACGTGGACTGAGTTCCCTGGCGCCCATGCCTGGCCATTGCAGCCACTCCCTTTCTCTCTCCCTCTCTCTCCAATCAATCAATCATTTAAGGAAGCTGTTAAGGGAGAAGAACCCTAGATGATCGCCTGTGACCTGAGACCCTTAGCGCCACTGTGGAAATAATTTTTTCCTTCCAAATGGAATGGGGACCACTGTCCCCTACAAAGACACCCCTGGGTCCCAGCACAGTAAGGCTGTGTCTCCGGCCTGAGAAAGGCGATGTTGGGACCCCCGCCACGCCGGCTGGAAGTCTC
+
GGGAFFGGGG@EEDGGEGGGCGGGCEFFFDDEFFF<FFFGBCEGCFFFGGFGGGFGGGGGGGGGGGGGGG#GGGGG#GGC#CFGFE#FF#GG#GGGF##G#G#GGGFGG#=##FFFFFFGGGF8@EFF=FEGDFDGF#FCFEFCEEGGC;=,D#GF=>CDBCGGGC;8CGCFGGD;#@EGGGG#G#GGGGG?FGC:FG#E@CBCFGDDEF*?BBAF9AA@==AFFFFF7>>;FF@FAFFFFEDFF<A#?DE<=BD:F@CDGGGF<9FF9GGGFEECGGFF?FGGEGF>+7CFF@7:F7:FFF6@<GEC8DFA
@CGRNA6_219
GAGATGGCTCAGGTAGTTGAGTTCCTGCCATTCACAAGAAATGCCTGGATTGGGTTCCTGGCTTCTGGCTTCAGCCTGACCCAGCCCCAGCCTTTGGAGGGATTACATAGTGAATCAATGGATGGGAGAAGTAACCCTGACACACACTCTCTAGTAAATGAAAAGGAACAGAATCCTTCAGAATAGACTCACTCTCAAATATTGAAGAGAATAGACAAATGAGGGAACAAGTCAGGCTTCCCTGATCCCTTACTGTCAATAACTTAATATCAAATGAAAACTTAGCAAACCATTTTAACTATTAAATAACAACTTATGAAAACATTTACCAGAAGGTCCAATGCCCTCTATAAATTTCAAGACAAGAGTATATGTATTTGGAAACATCGCTAAAATATCGAACACAGTGTAACTTGTTCGACTAGAAAAAAGCCCCGTCAT
+
GGGGGGGGGGGGGGFGGGGGGGGGGGGGGGGGGGGGGGGGGGGGGGGGGGGGGGGGGGGGGGGGGGGGGGGGGGGGGGGGGGGGGGGGGGGGGGGGGGGGGGGGGGGGGGGGGGGGGGGGGGGGGGGGGGGGGGGGGGGGGGGGGGGGGGGGGGGGGGGGGGGGGGGGGGGGGGGGGGGGGGGGGGGGGGFGGGGGGGFGFFFGFGGGGGGGFBFFFFFFFFFFFFFFFFFFFFFFFFFFFFFFFFFFFFFFEDFFFFFFFFFFFFGFFDFGGFDCGGGFGFGGGGFFF8GFCFGGGGCCGGGGGGGGGGGFGGGGFGGGGGGFFGGGFFE8FGGGGGGGGGGGGGGGGGGGFFGGGGGGGGFGGGGGGGFGGGGGGGGGGGGGGGGGGGGGGGGGGGGGGGGGGGGGGGGGGGGGGGGGGGAGGGGGGGGGGGGGGGGGG
@CGRNA6_220
GTGATGGCTCAAGTACTTGGGTCCCTGCCACCCATGTGGGAAAATTCCTGGCTCCTGGCTTTGGCTGGCCTAGCCCTGGCTGTTGTGTTGTGTTGTGTGTCTGCCTCGCTTGCGACTCTGCCTTTCAAATAAATTTAAAATAGATAAATGAATAATTAAAACATTTTTACAAATAAGAAGACTCACTATTATGGGGGAGGGGAGAAAAGGCTGACAATCCAAGATGGTATGTCGCTCACTGCGATTTCCACTAAGCTATTCACATTTGTATTTTGATATTATTCACTTACTCCATAGTATTTTAATGATCTGTTTATCCATCTGTCTCCCCAGCTAGCGGGGACCATCTTAGTATCCGAAACTCAGAGCACAGTCTCTGGTATATAAATGGTGGTTGAATACATGATTGAAGAAATAGATACCTGA
+
GGGGGGGGGGGGGGGGGGGGGGGGGGGGGGGGGGGGGGGGGGGGGGGGGGGGGGGGGGGGGGGGGGGDGGGGGGGGGGGGGGGGGGGGFGGGFGGGGGGGGGGGGGGGGGGGGGGGGGGGGGGGGGGGGGDGGGGGGGGGGGGGGGGGGDFEDGGF#GGGGFGGGGGGGGGGGGGGFFGGGFGGGGGGGGGFGGFDGGGGGFFGFGGD@EFFFFFFFFFFFFFFFFFFFFFFFFFFFFFEF=BFDFFFFFFGFFFFGGDFF?FCFGFGFFFGGG#FGGFGGGFGGFFGGD??GGGGGGGFGGGGGGGGGGGGGFFGFFGGGGGGGGGDGFGGGGCEDGFEDF?CCDFGDGGGGGGGGGGGFGGGGGGGGGGGGGGGGGGGGGGGGGGGGGGGGGGGGGFGGGGGFF<GGGGGGGGGGGGGGGGGGG
@CGRNA6_221
GTGATAGCTCAAATACTTAGGTCCCTGCCACCCACGCAGGAGAGCTGGATTGAGTTCCTGGCCCCTGCTCTCTAGAGACATACAGTTAATTCTATTTGTAATCTGTATTTGTGAAGTCACAGGTGGAGACTTCTAAGTCAAACTTTTGGGTTGCAAAAAACTTTGTTGCATGGGACCAGAGCTATTCCATTATTATTGAATTTTG
+
GGGGFFGGGGGGGGGGGGGGGGGGGGGGGGGGGGGGGGGGGGGGGGGGGGGGGGGGGGGGGGGGGGGGGGGGGGGGGGGGGGGGGGGGGGGGGGGGGGGGGGGGGGGGGGGGGGGGGGGGGGGGGGGGGGGGGGGGGGGGGGGGGGGGGGGGGGGGGGGGGGGGGGGGGGGGGGGGGGGGGGGGGGGGGGGGGGGGGGGGGGGGG
@CGRNA6_222
TGGGGAATATTGGACAATGGGCGAAAGCCTGATCCAGCCATGCCGCGTGTGTGAAGAAGGCCTTTTGGTTGTAAAGCACTTTAAGCGAGGAGGAGGCTACTTAGATTAATACTCTAGGATAGTGGACGTTACTCGCAGAATAAGCACCGGCTAACTCTGTGCCAGCAGCCGCGGTAATACAGAGGGTGCGAGCGTTAATCGGATTTACTGGGCGTAAAGCGTGCGTAGGCGGCTTCTTAAGTCGGATGTGAAATCCCTGAGCTTAACTTAGGAATTGCATTCGATACTGGGAAGCTAGAGTATGGGAGAGGATGGTAGAATTCCAGGTGTAGCGGTGAAATGCGTAGAGATCTGGAGGAATACCGATGGCGAAGGCAGCCATCTGGCCTAATACTGACGCTGAGGTACGAAAGCATGGGGAGCAAACAGG
+
GGGGGGGGGGGGGGGGGGGGGGGGGGGGGGGGGGGGGGGGGGGGGGGGGGGGGGGGGGGGGGGGGGGGGGGGGGGGGGGGGGGGGGGGGGGGGGGGGGGGGGGGGGGGGGGGGGGGGGGGGGGGGGGGGGGGGGGGGDGGGGGGGGGGGGGGGGGGGGGGGGGGGGGGGGGGGGGGFGGGGGGGGGGGGGGGGGGGGGGGGFFGFGGGGGGGFFFFFFFFFFFFFFFFBFFFFFFFFFFFFFFFFFFFFFFFFFFGFFGFGGFGGFFFGGFGGGGGGGGGFEGGCFGGGGGGGGDGGGGGGGGGGGGGGGGGGGGGGGGGGFGGGGGGGGGGGGGGGGGGGGGGGGGGGGGGGGGGGGGGGGGGGGGGGGGGGGGGGGGGGGGGGGGGGGGGGGGGGGGGGGGGGGGGGGGGGGGGGGGGGGGGGGGGGG
@CGRNA6_223
GTGATGGCTCAAGTACCTGGGTCCCTGTGCCCCATGTGGGAGACCCCAATGGAGTTCTGGGCTCCTGGCTTTGGCCTGGCCCAGCCCTGCCTGTTGTAGACAAAAGGGAGTAAACCAGATGATAGAAGATTTTTGTCTCTCCACCTTTCAAATAAAATGAAAGTAGATTTAAAAACATTTTTTTGAAAAAAGGAAGACAGGATCAATAAAATGTGGAAACCAAAATACATATAGGCAAGTAGCAACAGT
+
GFGGGGGGGGGGGGGGGGGGGGGGGGGGGGGGGGGGGGGGGG#GGGGGGGGGGGGGGGGGGGGGGGGGGGGGGGGGGGGGGGGGGGGGGGGGGGGGGGGGGGGGGGGGGGGGGGGGGGGGGGGGGGGGGGGGGGGGGGGGGGGGGGGGGGGGGGGGGGGGGGGGGGGGGGGGGGGGGGGGGGGGGGGGGGGGGGGGGGGGGGGGGGGGGGGGGGGGGFGGGGGFFFGGGGGGGGGGGGGGGGGGGGGGG
@CGRNA6_224
ATGATGGCTCAAGAACTTGGGTCCCTGCCACCCATGTGTGACTCAGATTGAGTTCTGGCTCCCAGCTTGGGCCTGGTCCAGCAATGGCTATTTTAGACATTGAGGGTGCATGGGGGTGGGGGGTGTGAACCAACAGATGAAGATCTGTCTCTGTTTCTGTCTCTGTCTCTCTGCCTTTCACAATAAAACAAATATTAAAGGAAAAAGAGGACTAGTCACTTGTACACCTACGTAGTCTCAAGTGACCAGCATAGTACTTGGCATATAATAGATGCTTACTAAGTGTCCATCAATCATTGAATGCTGAAATCAGCTTTTTCCAGTGGGTAATGTCATCATGCATTGATGACAATTCTCCTGAACATAGCTCTTCACCAGCATGCCCAGCACACCAGTCTGCACGTTGCCTCTTTCAGAGAC
+
GGGFFGGGGGGGGGGGGGGGGGGGGGGGGGGGGGGGGGGGGGGGGGGGGGGGGGGGGGGGGGGGGGGGGGGGGGGGGGGGGGGGGGGGGGGGGGGGGGGGGGGGGGGGGGGGGGGGGGGGGGGGGGGGGGGGGGGGGGGGGGGGGGGGGGGGGGGGGGGGGGGGGGGGGGGGGGGGFGGGGGGGFFGGGGGGGGGGGGGFGFFGFGGGGGGGFFEFFFFFFFFFFFFFFFFFFFFFFFFFFFFDFFFFGFGGGGFGGGGGFFGCGGGFGGGGGGGGGGGGGGGGGF6GGGGGGFGGGGGGGGGGGGGGGGGGFGGGGGGGGGGGGGGGGGGGGGGGGGGGGGGGGFGGGGGGFGGGGGGGGGGGDGGGFGGGGGGGGGGGGGGFGGGGGGGGGGGGGGGGGGGGGGGGGGGGGGGGGGGG
@CGRNA6_225
GTGATGGCTCAGACACTTGGGTTCCTGCCACCCACATGGGAGACCTGGATGGAGTTCCTGGCTCCTGCCTTTAGCCTATCCCAGCCCCAGCTGTTAGGGACATTTGGGGAGTAAACCAATATAGAGAAGATTGATCTCTCTCTCTCCCTGTCTCACTCTGCCTTCCAATGAAGTAAGTAAATAAATCTTTTTAAAAAGTAA
+
GGGGGGGGGGGGGGGGGGGGGGGGGGGGGGGGGGGGGGGGGGGGGGGGGGGGGGGGGGGGGGGGGGGGGGGGGGGGGGGGGGGGGGGGGGGGGGGGGGGGGGGGGGGGGGGGGGGGGGGGGGGGGGGGGGGGGGGGGGGGGGGGGGGGGGGGGGGGGGGGGGGGGGGGGGGGGGGGGGGGGGGGGGGGGGGGGGGGGGGGG
@CGRNA6_226
GTGGTGGTTCCCAGAGCTGAGTGTCTGCCACCCACGGGGAGACCTGGGTCCAGTTCCCAGCTCCCTGAGTCAGCCGGGCCCAGTCTACACGTTGCAGGCACTTGGGGAGTGAATCAGCTTGGTCTCTCTCTCTCTCTCTCTCTCTCTCTCTCTCTCTCTCCTTTTCATTCTCATATAAATAAAATTTAAACAAAAAATTTAATGATATTTTATTTTGGTGCAAAAACTGTTGCAATCTGTGCATAGTTTTATATTCCGTGTTTCAGTGAACTTTTTGAAGATTCCTTGTAGAGTTCGCATTTC
+
GGGGGGGGGGGGGGGGGGGGGGGGGGGGGGGGGGGGGGGGGGGGGGGGGGGGGGGGGGGGGGGGGGGGGGGGGGGGGGGGGGGGGGGGGGGGGGGGGGGGGGGGGGGGGGGGGGGGGGGGGFGGGGGGGFFFFEFGGGGGGGGGGGGGGGGGGGGGGGGDGGGGGGGGGGGGGGGGGGGGGGGGFFGGGGGGGGGGGGFDFGGGFGDGFGGGGGGGGGGGGGGFGGFFGGGGGGFFGGGGGGGGGGGFFFGGGGGGGGGGGGGGGGGGGGGGGGGGGGGGGFFGGGGGGGGGGGEGGGGGGGG
@CGRNA6_227
TGATGGCTCAAGTCATTGGGTTTCTTCCACCCATGTGGGAGGCCTGGGTTGAGTTGCTGGCTCCTGGTTTTGGCTCCTGCCCCAGCTGTTGTGGGCATTTGGAGAGTGAACCAGCAGATGGAAGATCTCTATTCTCATCTGCCTGACTTTTTCTTTCTGTCTCTCTGGTGCTCAAATAAAGAAAATAAAAATAGAATGAAAGACAACTTGTATTTCCAATATTTCCAATATTCTCTTTCTGCAGCCATCCCTTGCTTGCTACTTTCAGGTCTGTGGCTCTTTTGTAATTTTTCCTTCGCCCTGTATTGTTCTCTGCCTGGATTGTTCCGTGCCTCCTCC
+
GGGFFFGGGGGGGGFGGGGGGGGGGGGGGGGGGGGGGFGGGGGGGGGGGGGGGGGGGGGGGGGG#GGGGGGGGGGGGGGGGGGGGGGGGGGGGGGGGGGGGGGGGGGGGGGGGGGGGGGGGGGGGGGG#GGGGGGGGGGGGGGGGGGGGGGGGGGGGGGGFGDGGGGGGGGGGGGGGGGFGGGGGGGGGGGGGGGGGGGGGGFGGGGGGGGGGGFFGGGFFFGGGGGGGGFFGGGGGGGGGGGFGGGGGGGFGGGGGGGGGGEGFGGGGGGGGGGGGGGGGGGGGGGGGGGGGGGGGGGGGFGGGGGFEGGGGGGGGGGGGGGGGDGGGGGGGGGGGGG
@CGRNA6_228
GTGACAGTCCAAGTACTTGGGTCCCTGCGATGGACACCGAATGGGACTCCCAGCTCCCAGCTTTGGCCTCACCCAGTCCCTGGCCACTGCAAGCATTTTGGGGAGCAAGTCATCAGATGGGAGAGCTCGCTCTCTGTCAAATGAATTTCCATGACAGACAGCTTTTCAGAAAATGCTCGCTGCACTGAGATCTCTGTGCGCA
+
GGGGGGGGGGGGGGGGGGGGGGGGGGGGGGGGGGGGGGGGGGGGGGGGGGGGGGGGGGGGGGGGGGGGGGGGGGGGGGGGGGGGGGGGGGGGGGGGGGGGGGGGGGGGGGGGGGGGGGGGGGGGGGGGGGGGGGGGGGGGGGGGGGGGGGGGGGGGGGGGGGGGGGGGGGGGGGGGGGGGGGGGGGGGGGGGGGGGGGGGGG
@CGRNA6_229
ATGATGGCCCGAGAAGCTGGGTTCTTGCCACCCACGTGGGAGACCCAGATGGAGTTCTGGGCTCCTGACTTTGGCTGGACCCAGCCCTGGCTGTTGCAGGCATTTGGGAAGTGAACCAGCAGTTGGAAGATCACTTTCTGTCTCTCTTATACTACCTTTCAAATAAATAAATCTTTAAAAATAAAGATGCCTATCTTGCTATTGATAGATATGGATGGCTATGCCATGGAGAGGTGTTTGTCCCTGTGTAGGC
+
GGGGGGGGGGG#GGGGGGGGGGGGGGGGGGGG#GGGGGGGGGGGGGGGGGGGGGGGGGFGGGGGGGGGGGGGGGGGGGGGGGGGGGGGGGGGGGGGGGGGGGGGGGGGGGGGGGGGGGGGGGGGGGGGGGGGGGGGGGGGGGGGGGGGGGGGGGGGGGGGGGGGGGGGGGGGGGGGGGGGGGGGGGGGGGGGGGGGGGGGFGGGGGGGGGGGGGGGGGGGGGGGGGGGGGGGGGGGGGGGGGGGGGGGGGGGG
@CGRNA6_230
GGTCCAGTATAAGAGGAAACAGCGGTGGGTGGCAATGTAGGTGGACTGAGATTATGGGAGCTTCCGGATGACCTGGCACTGCAATTCAGTTCCTTTTATCCCTCAAGTCGAAGTCTCCACCTCCATTTGCATGCCCCCTCCCACCAACCCCTTGCACCAAGAAGGAGGGACAAATGTCTGCCTCCCAAGCAATAGCACTCCTGAGGTCCCCTATTTTGCTGTCGTCTCACAGCTGCTGAGGGTTTCCACCTCTAGTCATAGTCTACCTTCCTCCTATCCTTACCACAGGGATGTCTTCCACAGTCTTCCCCAGACTTCTTAGGCTGAATATACAGTTTGTTGGTGGTAGTTTGGTG
+
FGGGGFGGGGGCFFFGGGG<FGGGGGEGGGGGGGCEGGGFFFGGGGGE<EFGGGGGGGGDGDFGG:6:F>FGGGGGGFGGFF9?FGGGAEAFFFFGGGGE9AE=FCFFE:CFGEFG?FFGGCBGGGFGAGFCFGG:F@=>CEFGDFGCFGGGCGFFG?DBBC?8CFGGEDFCC7FFF>=BFGF5DEFFGG=DFFCGFFG?FFFDA=?EFFAD8FDFFCGFFGDDE=:FDFCGFGGFFFFEGGGFFDDE@=9?E9;BFGGFGFFE>CAF8C8:FGGGGFFFE?FEEF@DFGFGFA<<?FE<FCGGGE@GFCCECCE<AGGCD?GFEGGGFGGFFE;68FGGGGFF8GFGGFE@FFGC
@CGRNA6_231
TAATGGCTCAAATAGTTGAGTCACTGACACCCAAATGGGAGAGCTAGACTGAGTTCCTGGCTCTTGGATTCAACCTGGTCAAGCCTGGCCCATTGTTGGCATTTGGGGAGTTAGCTGTCTATCTCTGTCTGTTCCTATGCCTTTCAGATAAATAAGGAAAATAGAGCCAGTCACTCTGGGAGCTTGGGTTTTGGAACAGATATGGCCAATCCAAGGACTACAGCAGACACAATCAATCCTGAAAATGGTACAGAAATGGCA
+
GGGGGGGFCGFGGCGFGG#GG#GGGGGGGGGGGGGGGGGGG#GGGGGGGGGGFFGDEFGGGGGGG#GGGGFFFGGGGGGGGGFGFGFGGGGGGGGGGGGGGFFGFFGGDGGGGGGGGFGFGFGDGGFFGGGGGGGGGFGGGGGCGGGCGGGGGGGGGGGGGGGGGGGGGFGGGGEEGGGGDGGGGGGGGGGGGGGFGGGGGGGGGGGGGGGGGGGGGGGFGGGGGGGGGGGGGGECEFFEFGGGGGGGEGGGGGGGGFGGG
@CGRNA6_232
GTGATGGCTCAAGTACCTGGGTCCCTGTGCCCCATGTGGGAGACCCCAATGGAGTTCTGGGCTCCTGGCTTTGGCCTGGCCCAGCCCTGCCTGTTGTAGACAAAAGGGAGTAAACCAGATGATAGAAGATTTTTGTCTCTCCACCTTTCAAATAAAATGAAAGTAGATTTAAAAACATTTTTTTGAAAAAAGGAAGACAGGATCAATAAAATGTGGAAACCAAAATACATATAGGCAAGTAGCAACAGT
+
GGGGGGGGGGGGGGGGGGGGGGGGGGGGGGGGGGGGGGGGGGGGGGGGGGGGGGGGGGGGGGGGGGGGGGGGGGGGGGGGGGGGGGGGGGGGGGGGGGGGGGGGGGGGGGGGGGGGGGGGGGGGGGGGGGGGGGGGGGGGGGGGGGGGGGGGGGGGGGGGGGGGGGGGGGGGGGGGGGGGGGGGGGGGGGGGGGGGGGGGGGGGGGGGGGGGGGGGGGGGGGGGGGGGGGGGGGGGGGGGGGGGGGGGG
@CGRNA6_233
GTGCAGGTAACAGCAGGCGGTAGCCGGCCGGAGGGAGAACTCAGACCGCCCTGGATCAGGAGTCACTGTTGTGAGAGGGCACGGAGACCGTGGGGGGAAGGGCCCGAAACGTGTGTGGCCCAGGGGAGACGGCCGGACATATGATATGTGTGTGACTGGAATCCCCTGAGGAGATTCCTGGAACCCGTGAAAGAGGAGGCCACGGGTTGGCCACTCGGCAGGCAGCTCACGCCTGACACTCACAGCTTCCCCCAGCTCAGCCAATGAGGATTCCAGGCTTACAACACAGCAGTGGGATCTTCAACTCCTCCCTTTTCCTCAGCACCGTGCGTGGGTTTT
+
GGGEGGGGGGGGGFFGGGGGGGGGGGGGGGGGGGGGGGGGGGGGGGGGGEGGFGGGGGGGGGGGGGGGGGGGGGGGGGGGGGGGEGGGGG=FGGCGGDGEGGGGGGGGEGGFGGGDEDGCGGGGEGGGGEEC8CEE9>EC#FGG#GF##FFC##FGGG?AEGGGGGGC8FGDEGFFEGG96C;CGGGGGG@#FGGFCCGEGGFGDDGGDG#GFFE>DF@F=BFFDC=<FFE<FGFFFF@:FFGFFEBECGE8GEEECEGFCFGGCFFGFFE,FGGGGDGGGGGGFGFF9FFFFFFCF<C9CGDF@,FEGGGGGGFGGGFGGGGGGGGFGGGGGGGGFGG
@CGRNA6_234
GTGATGACGCCAAGTGGTTATGTCCCTGCCACTCATGTGAGACTCCCAGACTGACTTCTGGGCTCCTGGATTCAGCCCTGGCTGTTGCGAGCATTTGGGAAGTGAACCAGTGAATGAAAGATCTTTCTCTGTTTCTGCCTGTCTCTGTGTGTTTCAAGTGAACAAGTAAGGAAGGCAGGGTTTTGAGTTTCCTGACTTCCTAACTAGAGTCCTACA
+
GGGGGGGGGGGGGGFGGGGGGGGGGGGGGGGGGGGGGGGGGGGGGGGGGGGGGGGGFGGGGFGGGGGGGFGGGGGGGGGGGGGGGGGGGGGGGGGGGGGGGGGGGGGGGGGGGGGGGGGGGGGGGGGGGGGGGGGGGFGGGGGGGGGGGGGGGGGGGGGGGGGGGGGGGGGGGGGGGGGGGGGGGGGGGGGFGGGGGGGGGGGGGGGGGGGGGGGG
@CGRNA6_235
GTGCAGGTAACAGCAGGCGGTAGCCGGCCGGAGGGAGAACTCAGACCGCCCTGGATCAGGAGTCACTGTTGTGAGAGGGCACGGAGACCGTGGGGGGAAGGGCCCGAAACGTGTGTGGCCCAGGGGAGACGGCCGGACATATGATATGTGTGTGACTGGAATCCCCTGAGGAGATTCCTGGAACCCGTGAAAGAGGAGGCCACGGGTTGGCCACTCGGCAGGCAGCTCACGCCTGACACTCACAGCTTCCCCCAGCTCAGCCAATGAGGATTCCAGGCTTACAACACAGCAGTGGGATCTTCAACTCCTCCCTTTTCCTCAGCACCGTGCGTGGGTTTT
+
GGGGGGGGGGGGGGGGGGGGGGGGGGGGGGGDGGGGGGGGGGGGGGGDGGGGGGCFGGGGFGGGGGGGGGGGGGGGGGGGGGGGCFDEGGFGGGGGGGGGGGGCEGGGGGGGGFGGGGGGGEGGGGGGDGEGEEGGGGGGGGGGGGGGGFGG#FEFFGGGGGGGGGFGCFCFD9FFGGGGGGFGGGGGDFGGGGF6FFGGG>FDGDFGDDFFFF?DGGDEEEDGCDC=E98EGFFEGGFFGGGGEC?FFFFGGGEE?DFDFFEFCGGGGGF?GGGGGFGGGGGFGGGGGGGGGGGGDGGGGFGFGGGE8ECFGGGGGGGGGGFFFFGEGGGGCCFFCGG
@CGRNA6_236
GTAATGGTTCAGGTACTTATGTCTCTGCCAGCCATGTAAGAGACCTGAATTGAATTCCAGTCTCCTGGCTTTGACCTGCCTCAGCCCTGGCTATGAGGACACTGGGGAAGTGAACCAGCAGGTAGATGATCTGTGTGTGTGCGTCCGTGCGTGCTTGCGTGCGTGTGTGTGTGTGTGGTTCTCTGCCTTTCAAATAAATGAAAATAAATAAATCTTTAAAAGTACTGCTCAAGCACTGTACAAAGAGCAATCCTCTTACTCCTAAAAAATAGGGTTGAACAAATAGCGAGGACAATGGAAAGGCAACCAGAAGGGCCCAACCCTGTCAGTATGGTCCATGGGGACAGCAGCCACAGAACTTGGTCCTCGCCCTCTCTTGCTCATTGCTCAGAAGTTTGGGCTCTCCTTTCT
+
@FGGFFFGGGG@FGFGGGGFDEF<EFGFFGFGGEFGGGGG@F?FFFGFCGG9EGGGGFFFCFCGGGGGGFGGFFFDFC,BFB,?8F:BECGGGGF<?@8AEGFFEGGDEFEFGGGFC8FD4+EEFCEBEGGGGFACEFGG?ACB+>8>+3>CEG+=@FGGGGGGGCGG6:D:FC?@DC889DGCG6@CFA:F+2DC>EEECFC?ACF@C+87#8=A?CA?:5#8A#CFCFFF=#AF+=3<FE?78C==E34=;#<<9?5.FAEGFFD+=0+=AD?+7D==:C88C01+,@,7,FFGE99EBC,@44,,GFFGBDA+@8,E=@CEE9F,4<F?=9,48B,DE,FA<F:=FFA<EAGFFC<CFF7CEFCF@6,@,,<C,@E<9<E@EGDCGFEFEFC,CGGFB<CFC,CE@C<
@CGRNA6_237
AGGTCATCCAGGCAAGACATGGCAGTGGCCTTGGCAGGAGCAGCCAGGATGGCGACGGAGAGAAGTGGACGCGCCATGACACATCACAGAGAGGCGGGTGGGGCTGGGGAGAGGTGATCAGGAGGGAGAAGGAGAGAGCAGAGTGGAGCGCTGGCCTTCAGCCCCCTGCTTTACATGCATGCTACTTTGCAGGGGAACGCTAAGAGGGAACAGAGTCACAGGATGGGAGTCAGCGGTTCCGGTCGGCCCAACTTAAGTTTGAAGAGGCCTGAGAGGCATCCAAGTGGAGATGTCCAGTGAGTGAGCAGGCGGCATTCAGGCCTGGAGACAAACATGTGGGTGTCGTTGGTAGACAGGAAGCACTCAAAGCCCCAGGATGGGAGGAGACCCAGGAGGAAAGGTGTGGAGGTGGAGCGGGGAACGGCCC
+
GGGGGGGGGGGGGGGGGGGGGGGGGGGGGGGGGGGGGGGGGGGGGGGGGGGGGGGGGGFGGGGGGGGGGGGGGGGGGGGGGGGGGGGGGGGGGGGGGGFFGGGDFGGGG@FGGGFGFDF,DF7FGG<FFGGGGGGGGGGGGGGFFGGGGGGGGGGGGGGGGGGGGG#GGGGGCFGGGGG#GFEGGGGG@CFFFGGGGGGDD>EGFEGEFGFGC?FFFFA@?DEFFFF;><?BFBD@9B=DAF>?FA@?F=B?FFAFFCCGGFDFFGGACFD7GGGGGGF?FGGGFGGGGGFF8GGFGGGGGGGGGGGGGEGGGGGFGGGGGGGGGGGGGGGFGGGGFGGGGGGGGGGGGGGGGGGGGGGGGGGGGGGGGGGGGGGGE8GGGFGGGGGGGGGGGGGGGGGGGGGGGGGGGGGGGGGGGGGGGGGGGGG
@CGRNA6_238
GTGTAGCTCAAGGACCTTGGTCCCTGCCACCCACGGGGGCACCTGGATTCGGCTCCCAGCTTCAGCCATGCCCAGCCCCAGCTGTTGCAGGCATTTGGAGTGAACCAGCAAATGGGGAATCTTTGTCTCCTCTCTCTCTTCCTGTTTTCCAAATAAAAGAAATAAACACATTTCTTAAAAAAAAAAAAAAAAGAGTTAGCAGATGGCATTAGGAGACGAAGGGTCAGATGCACCAGCCTTCGTGGGGACAACCTGTGGCACTCAGTGAGGTGAGGAACGTGTGGCCGCCTGAGCCAGCGGTCGGATTCCAACATATATACAGCAGGCCAGTTGCCCCAGATGTGCCTGGTAGTAAGAATCACCTGGGCACTTGGTGAACCTCGCACTTCCGGGCCTGCTCCTGAGCTACCGA
+
GGGGGGGGGGGGGGGGDFGGGGGGGGGGGGGGGGGGGGGGGGGGGGGGGGGGGFGGGFGGGGGGGGGGGGGCDFGFFEGGGGGGFCGBFGGGGGGGGGEGGGGGGCFGGGGFFDGGGDGGGGCFGGGGDFFGGGGGGGEGGGFGCFFGGGGGGGGGGGGDGDGGGFFGGG#GG#GGGG?GGCGDEFFGA>:=FB>::7<CAFB?EC?E<FEF@0FDFFFF@FFFFFFFFFFA>8)F>GEFGFGGGGGDFGF?ACGCE:7GFDGC>CGFGGGGGDFGGGGGFGGGGGGGGGGFGGGGGGGGGGFFGGGGFGGGGGGGGGGGGGGGGGGGGGGGFDFCGGGGGGDGGGGFGGGGGGGGGGFGGGGGGGGGGGGGGGGGGGGGGGFGGGGGGGGGDGGGGGGGGGGFGGGGGGGG
@CGRNA6_239
GTGATGGCTCAAGAAGTTGAGTCCCCACCATCTACATGGGAGACCTGGCGTGAGTTCCTGGCTTTGGCCTGGCCCTGTGCCAGCTGTTGTAGGCATTTAGAGGATGAACCAGTACATGGAGCACGTGCGCTCTCTCTCTCTCTCTCGCTTTCTCTCTCTCTCTCTCCCCCACCCATTGCTCTGCCTCCTCTTAAATAAAATGAAAAATCATTAAAAAATTAAAGTTGGGCGAGACTTACTATGTCTGCTTATGAATATCCTTTGTGCTATTTTGGGAATGTAAGGTAAGGGCTTTGGTTTTTCTTTTCCTTATTTTTCACGTC
+
GGGGGGGGGGGGGGGGGGGGGGGGGGGGGGGGGGGGGGGGGGGGGGGGGGGGGGGGGGGGGGGGGGGGGGGGGGGGGGGGGGGGGGGGGGGGGGGGGGGGGGGGGGGGGGGGGGGGGGGGGGGGGGFGGGFGGGGGGGGGGGGGGGGGGGGGGGGGGGGGGGGGGGGGGGGGGGGGGGGGGGGFGGGGGGGGGGGGGGGGGGGGGGGGGGGGGGGGGGGGGGGGGGGGGGGGGGGGGGGGGGGGGGGGGGGGGFFGGGGGGGFGGGFGGGGGGGGGGGGGGGGGGGGGGGGGGGGGGGGGGGGFGGGGGGGGGGGFGGGGGGG
@CGRNA6_240
TGGGCGTTAAGTAGCTGGGTTCCTGCCACCCACATGAGACCTGGACTGAGCGCCCATGTTCGGCCTGGCCCAGCCCTGGCTATTGCAGGCATTTGGGAAGTGACCAACAGATCCGTGTTCACTCTTGCCCTGCCCCTCAAAACCCATTCTAATAAAAATAAGTTTGACTTAACTGAGACAGAGTTCACTTTGTTAAAGCCTAAGGAAGGATACTATAGGGGAAAAAAAAGAAAACAAAATTAACTTACATGATTTTTGGTTTTCTTCATTCTCTTTGTATAACCGGTTTACTTTCTCTACCAGCTCCCATTTTTCACAACAGCCAGAATAGTTGACACAATTCCGAGCCAGGATTTCCTTCAGTTGGCGCACACTCATCCCTTCCACATCTTCAAGGCTTGACAGGTCAGACAGCGAGGCTCTCACTCTCTT
+
GGGGGGGEG@FG<EFGG8FGDGGGFGGFGGGCFGGFFFGGGGF<,FGDGGGGCC:FF=CFFFD:FGGFGGGGGGD@FDGGFGDFFFGGGGGCDGFGGDFFFFFEGGGGFGFGGFGDGFFGCFFGGGGGGGFCEBDFCCBF:,@CE7DCFGG9FEFADFGGEFGGGFC1EFGGGG#GGFCCFCGF7CGGGFGGG#GGC>C9>?=CFG7FD4FFF>BAFFBFDD:#AF::EFF@FAFF:5@EFFEE?<<A<A9??AFAFDB:FF?D=AF#=DFFFFD7GGGDE=ECDGGFC7D6DB9CDB6+@,6CGF===,8DADA,E9>CGGGGGF=GGFGGGFGFC,ED4+>>8E,8A=A,EE<8BEEFGGF>F:EFE:?FGGGGGF@GGFAGFFFC9FC,DFF8GFE<FGGF8GFEFCCEGGEGFEFACCFCEGFGGEA<
@CGRNA6_241
GTGATGGTTCAATTAGTTGGATCCCTGCCATTCATTTGGGTGACCCAGATTGAGTGAACTATTGTGGGCATTTGGGGAGTTAGCCAACAGATAGGAGTTCTCTCTTTCTCCCTCTCTCCTAAGTCTCCCCCTGCTCCAGTCTCCCTTACCCCATCTCTCTGTCTTTCTCTATTTCTGTATCACAAATCAATAAAAATAAATGAAAACTAAAAATAAACCAACCAAACCAATAAACTACCAACCAGTGGGTGCTCTTGTTAGACCCAGAAGATTGAAATAGGTCATCAAAGGGT
+
GGGGGGGGGGGGGGGGGGGGGGGGGGGGGGGGGGGGGGGGGGGGGGGGGGGGGGGGGGGGGGGGGGGGGGGGGGGGFGGGGGGGGGGGGGGGGGGGGGGGGGGGGGGGGGGGGGGGGGGGGGFGGGGGGGGGGGGGGGGGGGGGGGGEFGGGGGGGGGGGGGGGGGGGGGGGGGGGGGGGGGGGGGGGGGGGGGGGGGEGGGGGGGGGGGGGGGGGGGGGGFGGGGGGGGGFFGGGGGGGFGGGGGGGGGGGGGGGGGGGGGGGGGGGGGGGGGGGGGGGGGGGGGGGGGGGG
@CGRNA6_242
GTGATGGCTCAAGTACTTGGGTCCCTGCCATCCACGTTAGAGATCCAGACTGAATTTTCTACCAGTTGCTAACTAAGACAAAGGAGTAAGTAAGGTTCATGTTAGTAACTTCCTAACAGTTAAAGCTGGTATTTGAGATTGTGTAGCCTCTGGGTCTCCTAAATATTGCACCACGAATGTAGGAAGACTTAGGCACCCAGGCACCCATAGC
+
FFFGGGGGFGGGGGGGGGGGGGGGGGGGGFGGGGGGGGFGGGGGGGGGGGGGGGGGGGGGGGGGGGGGGGGGGGGGGGGGGGGGGGGGGGGGGGGGGGGGGGGGGGGGGGGGGGGGGGGGGGGGGGGGGGGGGGGGGGGGGGGGGGGGGGGGGGGGGGGGGGGGGGGGGGGGGGGGGGGGGGGGGGGGGGGGGGGGGGGGGGGGGGGGGGG
@CGRNA6_243
TGATGGCTCGTGATTGAGTTCCTGCCGCTCGAGTCGGGGGCCTGGATTATGTTCCAAGCTCCGGTTTTTTAGCCCCGGCACAGTGCCAGCCATTGAGGTGTTTTGGGAATGAACCAGTGGAAGGGAGCTCTCTGTTGGTCAATCTCTGTCTCTCTCGATGAATAGAATAGAATAGAATAGAATAGAATAGAATAGAATAGAATAGAATAGAATATTAAGTTTATGTTATGTGAATTTCACTTCAATAAAAACAGATATTACCCTCATGATCTTATATGCAGGACTATTCACTGCACATGTCAGAGGCAGACTGGGCACTCATCTTTGACATTATATGCGT
+
GGGGGDGGGGGGGFGGGGGGGFGGGGGGGGEEGGGGGGGGGGGGGFGGGGGGGGGGGGGFGFGGGDFGGGGGGGGGGGGGGGGFGGGFGGGFGGGFFGGGF#GGGEGGFGGCFGGGFGGGGCFGGCFGGFGGGGGGFDEGGGGGGGG9DFF#G#GGE=FFFGGGGGFEGFGFGGFFFGGGFGGFGGGGGGGGFGGFDFGFGGGGGGGFGFFGFGFCGGGGFFFGGGGGGFFFGGGGFFGFFCGGGFGGGGGGGGGCFGFFGE=FGFEF@#GGGGGFCEFGFGGGF<E<@FGGGFFDGCGGGGGGGGDFGFAFFFGEGGGGF@GEGGGGGGGGGDGGFCFE
@CGRNA6_244
TAATCATTTCCCACGTATTTATTTTGAAACAGCAGGCCTGATGTGGTGATGTATTCATGAGCTGCTTTGAGAATGAATGCAATTATTAACCGGGCAGCATGAAAGAGAACTGATTAACTGAAGAGCTCTTTCCTGTGTGTCAGGTGCCACGCATTGCCCTGCAAACACGGAACACAGGGCTTTTGCCTTAAGGACACTCAATTCTATTCGACTAACAATGAGACGACACTAGCATAAGATCCTCTGTGCGCTGCTA
+
GGFGGGGGGGGGGGGGGGGGGGGGGGGGGGGGGGGGGGGGGGGGGGFGFGGGGGGGGGGGGGGGGGGGGGGGGGGGGGGGGGGGGGGGGGGGGGGGGGGGGGGGGGGGGGGGGGGGGGGGGGGGGGGGGGGGGGGGGGGGGGGGGGGGGGGGGGGGGGGGGGGGGGGGGGGGGGGGGGGGGGGGGGGGGGGGGGGGGGGGGGGGGGGGGGGGGGGGGFGGGGGGGGGGGGGGGGGGGFGGGGGGGGGGGGGGGGGG
@CGRNA6_245
GTGATAACCCCAGTGATGGGGTCCCTGCCACCATGGGCAGGGTTCCTGGCTCCTTTGTGTGCATTTGGGGAGTGAACCAGCAGATGGGTGCTCTCTCTGTGTCTCAAACACATGAAAATATGTTACTCAAATTAGTAAGTTAAAGAAACATTAAATGCACATATCTCTATACCTATTCTGATGCCTTTTCTCACCAGCACTCCTCTTGAATACACTATATGGTTGACTTTTTTTTTTTTAAATTTCGCTTACTGTCTCCTTTCATTAG
+
GGGGFGGGGGGGGGGAEDGGGGEGGGFGGGGGGGGGGGGGGGGFGGFGGGGGGGGGGGGGGGGGGGGGGGGGGGGGGGGGGGGGGFGGGGGGGGF#GGGGGGGFGGGGGEFFAFFGGFGGGGGGGGGGGGGGGGGGGGGGGGGGGGGGGGGGGGGGGGGGGGGGGFFGGGGGGGGGGGGFGGGFFGGGGGFGGFGGGGGGFFGGFGGGGGGFGFGFFFFGGGGGFFGFGGGGGGGGGGGGGGGGGGGGGGGGGGGGGGGGFGGGGGGG
@CGRNA6_246
ATGATGGCTTAAGTGCTTAGTTCCTGCCACCCATGTGGGAGACCTGGACTGAAATCTGGGCTTCTGGATTCTGCCTGGCCCAGCCCCAGCTGTTGCAGGCATTTGGGGAAGTGAACCAGCAGATGGAAGATATGTCCCTTCTGTCTCCATTTCTCTGCCTTTCACCTCAAATGAAAATAATTAAGTAAAAGTTAAAAAAAAGATGGCTGAGTGTGATGACTTGTGAGCTTTGACTTTCAAATTTACATTCAAACAGCCGTATGTGGCTAGTGGCTGCTGTATTGGATCCTAAAGTTCTATACAGATAATGCAGAGCACACAGTAGTTGCTGTTGTTGGACTGTGTCCTCACAAAGTTCACAT
+
GGGGGGGGGGGEFGGGGGGGFFFFGGGGCGGGGGGGGFCGE>CFGGGFGGGFFFGGGGGGGCCGGGGGGGGGGFGGGGGGGGGGGGG#GGGGGGGGGGGDGGGGGGEEGGGGGGGGFGGGGGGGGGGGGGGGGGGGGGGGGGGGGGGGGG#GGGGGGGGGGGGGGGGGGGFGGFFFGFGGGGGGGFFGGGGFGGGGGGGGGGFGFGGGGGGGGGGGGGGGGGGGGGGGGGGGFGGGGGGGGGGGGGGFGGGGGGGGGFGGGGGGGGGGGGGGGGGGGGGGGGGGGGGGGGGGGGGGGGGGGGGGGGGGGGGGGGGGGGGGGGGGGGGGGGGFGGGGGGFGFC,FFGGGGGGGGGGGGGGGGF
@CGRNA6_247
GTGCAGGTAACAGCAGGCGGTAGCCGGCCGGAGGGAGATCTCAGACCACCCTGGATCAGAAGTCACTGTTGTGAGAGGGCACGGAGACCGTGGGGGGAAGGGCCCGAGACGTGTGTGGCCCAGGGGAGACGGCCGGACACGTGACATGTGTGTGACTGGAATCCCCTGAGGAGATTCCTGGAACCTGTAAAAGAGGAGGCCACGGGTTGGACACTCGGCAGGCAGCTCACGCCTGACACTCACAGCTTCCCACAGCTCAGCCAATGAGGATTCCAGGCTTACAACACAGCAGTGGGATCTTCAACTCCTCCCTTTTCCTCAGCACCGTGCGTGGGTTTT
+
GGGGGGGFGGGGGFGGGGGEFGGGGGGGGGGCGGGGDEGGGGGGGGGGGGGGGGFGGGGGGGGGGGGGGGGGGGGGGGGGFGGGEGDGGCCFGGGGGGGGGGGGGGGGGGGFEAEFGGGGFGGGGE8EEGGGGGFGGGGFGGGGGFGGGGGGGGGFFGGGGGGDGGGFGGGGGFFDEFGGGGGGFGGGGGGGFGGGCDGEDGGGGGGGG5DFFGGGGGGGGGFFEGEGGFFBFGGGGFFFGGGGGCGEAFF#GGGGGGFGFGGGFGGGGGGFFFGGGFGGGEFE@9GGGGFGGGFFDFEGGFFFE@GGGGFFGFF8GGGGGGGFGFCCGGGGGGGGGGF
@CGRNA6_248
TAATCATTTCCCACGTATTTATTTTGAAACAGCAGGCCTGATGCGGTGATGTATTCATGAGCTGCTTTGAGAATGAATGCAATTATTAACCGGGCAGCATGAAAGGGAACTGATTAACTGAAGAGCTCTTTCCTGTGTGTCAGGTGCCACGCATTGCCCTGCAAACACTGAACACAGGGCTTTTGCCTTAAGGACACTCAATTCTATTCGACTAACAATGAGATGACACTAGCACAAGATCCTCTGTGCGCTGCTA
+
GGGGGGGGGGGGGGGGGGGGGGGGGGGGGGGGGGGGGGGGGGGGGGGGGGGGFGGGGGGGGGGGGGGGGGGGGGGGGGGGGGGGGGGGGGGGGGGGGGGGGGGGGGGGGGGGGGGGGGGGGGGGGGGGGGGGGGGGGGGGGGGGGGGGGGGGGGGGGGGGGGGGGGGGGGGGGGGGGGGGGGGGGGGGGGGGGGGGGGGGGGGGGGGGGGGGGGGGGGGGGGGGGGGGGGGGGGGGGGGGGGGGGGGGGGGGGGGG
@CGRNA6_249
TAATCATTTCCCACGTATTTATTTTGAAACAGCAGGCCTGATGCGGTGATGTATTCATGAGCTGCTTTGAGAATGAATGCAATTATTAACCGGGCAGCATGAAAGGGAACTGATTAACTGAAGAGCTCTTTCCTGTGTGTCAGGTGCCACGCATTGCCCTGCAAACACTGAACACAGGGCTTTTGCCTTAAGGACACTCAATTCTATTCGACTAACAATGAGATGACACTAGCACAAGATCCTCTGTGCGCTGCTA
+
GFFGGGGGFGGGGGGGGGGGFGGGGGGGGGFGGGGBCGGGGGGGGGGGEFGGGGGGFGGGFEFGEGGGGGGGFGGGGGGFFFGGGGGGGGGGGGGGGGGGGGGGGGGGGGGGGGGGGGGGGFGGGGFGGGGGGGGFGGGGGGGGGGGGGGGGGGGGGGGGGGGGGGFGGGGGGGGGGGGGGGGGGGGGGGGGGGGGGGGGGGGGGGGGGGGGGGGCGGGGGGGGGGGGGGGGGGGGGGGFGFGGGGCGGFGGFGGG
@CGRNA6_250
TGGGGAATATTGGACAATGGGCGCAAGCCTGATCCAGCCATGCCGCGTGTGTGAAGAAGGCCTTTTGGTTGTAAAGCACTTTAAGCGAGGAGGAGGCTACTTGGATTAATACTCTAGGATAGTGGACGTTACTCGCAGAATAAGCACCGGCTAACTCTGTGCCAGCAGCCGCGGTAATACAGAGGGTGCGAGCGTTAATCGGATTTACTGGGCGTAAAGCGTGCGTAGGCGGCTTCTTAAGTCGGATGTGAAATCCCTGAGCTTAACTTAGGAATTGCATTCGATACTGGGAAGCTAGAGTATGGGAGAGGATGGTAGAATTCCAGGTGTAGCGGTGAAATGCGTAGAGATCTGGAGGAATACCGATGGCGAAGGCAGCCATCTGGCCTAATACTGACGCTGAGGTACGAAAGCATGGGGAGCAAACAGG
+
GGGGGGGGGGGGGGGGGGGGGGGGGGGGGGGGGGGGGGGGGGGGGGGGGGGGGGGGGGGGGGGGGGGGGGGGGGGFGGGGGGGGFGGGGGGGGGGGGGGGGGGGGGGGGGGGGGGGGGGGGGGGGGGGGGGGGGGGGEEGGGGGGGGGGGGGGGGGGGGGGGGGGGGGGGGGGGGGGGGGGGGGGGGGGGGGGGGGGFGGGFFGFGGGGGGDDEFFFFFFFFAFFFFFFFBFEFEFFFFFFFFFFFFFFFFFFFFGFFGFGGGGGFGGGGFGGGFGGGGGGEGGGFGGGGGGGGDGGGGGGGGGGGGGGGGGGGGGGGGGGGGGGGGGGGGGEGGGGGGGGGGGGGGGGGGGGGGGGGGGGGEGGGGGGGGGGGGGGGGGGGGGGGGGGGGGGGGGGGGGGGGGGGGGGGGGGGGGGGGGGGGGGGGGGG
@CGRNA6_251
ACACAACTCAAGTAACTGTGTCCCTCCAAAACTTATGAGGAGGTGGTGCTGTGGTCTTCTGGGGAGTGAACCCGTGGATGGGAGCTCTAACTCTCAAATAAATAAACAGAAATTGAACAAAAAATGCACTAGCACTATCACTCCTCTTTCAAACTCTGCAGTGGATTCCCATATTACTTAAAGAGTAAAAGCCAAAGTCTTCCAAAACCTGTAAGACCATACAGTAGGTGCCAATGCTATGGTGTAGCGGGTAAAGCCTCCGCCTGCAGTGCTGGCATCCCACATGGGCACTGGTTCGAGTCCCAGCTGTTCCACTCCCGATCCAGAATCAATGGGAAGAACTAGACCCATTTCCCCTATAAACCCTAGTGTGAATACAGTCTGTGCGCTCAGCTCTCAGCTTTCTGCTGAACTGCCCACCTGGCCTGCCAGGTGCATTCTCTCCATTTAACCAGGTAACCTTGCTTTCCTCAGTCTAAGTGACTGGGCACTCTCTCCGATTCT
+
GGGGFGGGGGGGGGGGGGGGGGGGGGGGGGGGGGGGGGGGGGGGGGGGGGGGGGGGGGGGGGGGGGGGGGGGGGGGGGGGGGGGGGGGGGGGGGGGGGGFGGGGGGGGGGGCGFGGGGGGGGGGGGGGGGGGGGGGGGGGGGGGGGGGGGGGGGGGGFFGGGGGGGGGGGGGGGGFGGGGGGGGGFGGGGGGGGGGGGGGGFFGFGCDCGGGFFFFFFFFFFFAFFFFFFFFFFF4AFFEA;C>;@C599B;:E?CEF;8FBFFFFF@FFFFFFFFE?FFFEBD=B4FEFFDFDFBBB@FBD=BB=:)E@@C@8ABEADEFFFFFAFC7CFFGFGGGGGGGFCGBGGGGGGGGGGGGGGGGFGGGGDGGGGFGGGGGGGFDGGGGGGGGGGGGGGGGGGGGGE8GGGGGGGGGGGGFGGGGGGGGGGGGGGGGFGGGGGGGGGGGGGGGGGGGGGGGGGGGGGGGGGGFGGGGGGGGGGGGGGGGGGGGGGGGGGEGGGGGGGG
@CGRNA6_252
GAGATGGCTCAGGTAGTTGAGTTCCTGCCATTCACAAGAAATGCCTGGATTGGGTTCCTGGCTTCTGGCTTCAGCCTGACCCAGCCCCAGCCTTTGGAGGGATTACATAGTGAATCAATGGATGGGAGAAGTAACCCTGACACACACTCTCTAGTAAATGAAAAGGAACAGAATCCTTCAGAATAGACTCACTCTCAAATATTGAAGAGAATAGACAAATGAGGGAACAAGTCAGGCTTCCCTGATCCCTTACTGTCAATAACTTAATATCAAATGAAAACTTAGCAAACCATTTTAACTATTAAATAACAACTTATGAAAACATTTACCAGAAGGTCCAATGCCCTCTATAAATTTCAAGACAAGAGTATATGTATTTGGAAACATCGCTAAAATATCGAACACAGTGTAACTTGTTCGACTAGAAAAAAGCCCCGTCAT
+
GGGGGGGGGGGGGGGGGGGGGGGGGGGGGGGGGGGGGGGGGGGGGGGGGGGGGGGGGGGGGGGGGGGGGGGGGGGGGGGGGGGGGGGGGGGGGGGGGGGGGGGGGGGGGGGGGGGGGGGGGGGGGGGGGGGGGGGGGGGGGGGGGGGGGGGGGGGGGGGGGGGGGGGGGGGGGGGGGGGGGGGGGGGGGGGGGGGGGGGGGFFGFGGGGFFGFFFFFFFFFFFFEFFFFFFEFFFFFFFBFFFFD@FFFEFEEFFE9FFFFFEFFFGFFFFGGFFGGGGGFFGGGGGGFCGE=:GEGGGGGGGGGGGGFGDGFEGGGGGGGGGGFCGGGGGGGGGGGGGGGGGGGGGGCGGGGGGGCGGGGGGGGGGGGFCGGGGGGGGGGGGGGGGGGGGGGGGGGGGGGGGGGGGGGGGGGGGGGGGFF<9GGGGGGGGGGGGGGGGGG
@CGRNA6_253
AACTGGCTCAAGTAGTTGGGTGCCTGCCACCCATATGGGAGATCTGGACTGAGTTCCAGCTCCTGGCTGTTGAGGTCATCTGAGGAATGAACCAGCGAATAGATCTCTCTGTGTCTGTCTCTCCTTCTCTCTCTCAAGCTTTCAACATTAATTAATCAATTAAAAAAAAAAAAAACAAACAAACAAACTGGGGGCTGACACTGTGGTGTAGTGGGTAAAGCTACCGCCTCCAGTGCCGGCATCCCATATGGGCACCA
+
GGGGGGGF#FEGFCFE<<CGFF7CFGGGCGGGF@GGFGDCCGFGFGG@FGGGGGGGGGGG8FGGGEFGGGGF#GFCFGGGGGGGGGGGGGGGDGF?FFGEFFEC<CFEGGFFGF<EFFGFF>F>EEECFGGGGGGGGGGGGGGGGGFDGGGGDGGBGFGGEGGGGGGGGGGGGGGGGGGFGGGGFGGGGGGGGGGGGGGGGGGGGGGGGGGGGGGGGGGGGGGGGGGGGGGGGGGGGFGGGGGGGGGGGGGGGGGGG
@CGRNA6_254
GTGATAACCCCAGTGATGGGGTCCCTGCCACCATGGGCAGGGTTCCTGGCTCCTTTGTGTGCATTTGGGGAGTGAACCAGCAGATGGGTGCTCTCTCTGTGTCTCAAACACATGAAAATATGTTACTCAAATTAGTAAGTTAAAGAAACATTAAATGCACATATCTCTATACCTATTCTGATGCCTTTTCTCACCAGCACTCCTCTTGAATACACTATATGGTTGACTTTTTTTTTTTTAAATTTCGCTTACTGTCTCCTTTCATTAG
+
GGGGGGGGGGGGGGGGGGGGGGGGGGGGGGGGGGGGGGGGGGGGGG#GGGGGDGGGGGGGGGGGGGGGGGGGGGGGGGGGGGGGGGGGFFGGGGGGGGGGGGGGGGGGGGGGGGGGGGGGGGGGGGGGGGGGGGGGGGGGGGGGGGGGGGGGGGGGGGGGGGGGFGGGGGGGGGGGGGGGGGGGGGGGGGGGGGGGFFCGGFFGFGGGGFGGFFFFFFFGGGGGFFGGGGGGGGGGGGGGGGGGGGGFBGGGGGGGGGGGGGGGGGGG
@CGRNA6_255
GTGATGCCTCCAGTACGTGGGAGGCCTGATGGAGTTCTGACTCCTGGCTTCGGCCTGGCCAGCCCTGGCTGTTGTGGCCATTTGGAGAGTGAATCAGCAGATGGAAAATCTCTTTCAAATAAAAGTAAAAATAAACACAAAAATGTTTTAAATATATTTATACCAAAAGAAGCTTATTTAATTCCATTAACTTTTTTTAAAGATTTATTTATTT
+
GGGGGGGGGGGGGGGGGFGGGGGGGGGGGGGGGGGGGGGGGGGGGGGGGGGGGGGGGGGGGGGGGGEEGGGGGGGGGGGGGGGGGGGGGGGGGGGGGGGGGGGGGGGGGGGGGGGGGGGGGGGGGGGGGGGGGGGGGGGGGGGGGGGGGGGGGGGGGGGGGGGGGGGGGGGGGGGGGGGGGGGGGGGGGGGGGGGGGGGGGGGGGGGGGGGGGG
@CGRNA6_256
ATCCCTCGTGAGACCGGGCGTCCAACCCCAAATAAGAGCCTGTCTCTAACTGCCCGACTTGCTGTTGCTGCATCTGCCAGTTCTTGTCTAAGAATCTTCACAGGTGTTCATTTGCATGTGTGAAATTCCTCCTGTCACCTCAGCTTAGACAAGAGCTTTGAGCCAGGCTGCAAGTCTGATTTGTCAACATAGATGGCCGGGCGTCCAGCCCCACAGCAGAGAGAGTAACTGCTCAAAGTTTCCATCCTTCCTAGAGATCGAGGGGTCAGAAAACAGAAGAGCAAGACTGAAACCATGACTTCCGGGTCCAAGGTCATCTTAGCAAAAGCCCAGACTTCCCATAAGCCTCCTTCTTTACCAGCCCGGCTTCCGTCGGCTCACTCCCGCCCCTCCCCCGGCGACAGACACTGCACGTGGTGGCCACAAGCCTCACCTTCCACACCCGCTTTCATTTCCCCCAAA
+
?EGGGGFEGFGGGGGGGDFGFGGGGGGGGGGGGFFGGEGGGGGGFGFCGGGFGFCFGGGGDGGGFGGGGFF@CFGGGGGGGGFGGFGGGGGGGGGGGGGGGGGGGFFGGGGFGACEDEEGGFGGDGGFFDGGGGFGGGGGGGGGGGCFFGDF>=DGGFGGGFEFGGGGFFGGGCEFFFFGGGFGGFGGGGFEFGCF>?DDDFFGEGG#FC*:B#FFFFAFAFB#=;CFFFF466B:9@?>F3<AB?:B#>FB2<<?<A?FBF>>F?FFFFA?FF?A<<9**49/*F@:*821*;::CC>)9/)<0*+CCCGGC?CC<FFFFGC72**D75C92*/*CGC9<+8*58FFC?2++EC9<=1**B8BGFCECDEEEEGF@@,GC@ECBFCDF@FGGGGGCGGFAC9FF8BE,DFCC=8GGGF@GGGGGFCCGGFFEC<@CF@FBGEGGF<F<FA@@7F7EDFE9E
@CGRNA6_257
GGGGTGGCGCAAGTGGTCTAGTAGTTGGGTCTGCGGCACCCAGGTGGAAGACCCTGATGGAGTTTCCAGCTCCTGACCTTGGCCTGACCCAGCTGTTACGGGCATTGGCACGATGAGCCAGCAGAGGGGAGATCTCTGTCTCTCTCTCTCCCACCCCTTCCCTCTCCCTTTCGAATAAATAATTTTTTTCTCTATTTGTTCATTC
+
GGGGGGGGGGGGGGGGGGGGGGGGGGGGGGGGGGGGGGGGGGGGGGGGGGGGGGGGGGGGGGGGGGGGGGGGGGGGGGGGGGGGGGGGGGGGGGGGGGGGGGGGGGGGGGGGGGGGGGGGGGGGGGGGGGGGGGGGGGGGGGGGGGGGGGGGFGGGGGGGGGGGGGGGGGGGGFGGGGGGGGGGGGGGGGGGGGGGGGGGGGGGG
@CGRNA6_258
TGATGGCTTAAGTGAGTGGGTTCCTGTCACCCACATGAAGAGCCAGATTGAGTTCCTGCCTCCTGGCTTCAGTCTGGCCCAGCTCTGGCTGTTACAGGCATTCAGTGAGTTCTCTCTATGTCTCAAAAAATAAGAAATAAATTTCAGTCTTTTAGTCACATTAGCCACATTTTGATTTCTTAATACATGGATAGGGACTACATAGTAGATAGCACATGAGGACACTTCAAAAAGTTTGCGAAAAACATTAAAAGATGCTTATTTTGGTACAAGAACATTTTGAAATCTATAGATTTTTCATGAAT
+
EFFEGGGFGFFCGGGDCEDAFFCGFGGGFGGGGGGGCFGFGEGEFGGDGC@FFFCFFGCFDFFCFDCFE=EEFFFFGGGC@@FGGGFDGDGGCFCEGDECFGGGGFGGFGGGGGFFFFGFGGFFGGGFFFGFGGGGGGGGGGFGGGGGGGGGGGGGGGGGGFFFGGGGGGGGGGGGGGGFGGGGGFDFGGGGGGGGFGGGGGGGFGGGGGGGFGGGFGFEFGGGGGGGGGGGFFBGGGGGGGFFGGGGGGGGGGGGGGGGGGGGGG#GGGGGGGGGGGFGGGGGGFFFFGGGECFGFCGGFGFGG
@CGRNA6_259
GAGATGGCTCAGGTAGTTGAGTTCCTGCCATTCACAAGAAATGCCTGGATTGGGTTCCTGGCTTCTGGCTTCAGCCTGACCCAGCCCCAGCCTTTGGAGGGATTACATAGTGAATCAATGGATGGGAGAAGTAACCCTGACACACACTCTCTAGTAAATGAAAAGGAACAGAATCCTTCAGAATAGACTCACTCTCAAATATTGAAGAGAATAGACAAATGAGGGAACAAGTCAGGCTTCCCTGATCCCTTACTGTCAATAACTTAATATCAAATGAAAACTTAGCAAACCATTTTAACTATTAAATAACAACTTATGAAAACATTTACCAGAAGGTCCAATGCCCTCTATAAATTTCAAGACAAGAGTATATGTATTTGGAAACATCGCTAAAATATCGAACACAGTGTAACTTGTTCGACTAGAAAAAAGCCCCGTCAT
+
GGGFGGGGGGGGGFFGEFGGGGGGGGGGGGGGGGGGGGGGGGGGGGGGGGGGGGGGGGGGGGFGGGGGGGGGGGGGGGGGGGGGGGGGGGGGF9FGG?GGGEFFGGGDGGGGGGGGGGGGGFCGGGGGGGGGGGGGGGGGDGGGGGGGGGGGGGGGFGGGGGGGGGGGGGGGGGEGFGGGGGGGGGGGGGFFGGGGGFFGFF?CFFGGFGEEFFFFFFFFAAFFFFFFFFFCFFFFFFFFFEDDFFFFFFFF@FFFFFFFFFFFFFGFFFFGGGGGD8GGGFGGGGGF?GGFFA8FGGGGGGFDDGGGGFCDDCFGFGGGGFDDGFGGEFGGGGGGGFB9GGGGGGGGFGGFFFGFGGGGGEEDGGGGGGGGGGGGGGGFGGGGGGGGGGGF@FCGGGGGGGGGGFGGGGGGGGGFFGEGEA9GGGGGGGGGGGGGGGGGG
@CGRNA6_260
TAATCATTTCCCACGTATTTATTTTGAAACAGCAGGCCTGATGTGGTGATGTATTCATGAGCTGCTTTGAGAATGAATGCAATTATTAACCGGGCAGAATGAAAGAGAACTGATTAACTGAAGAGCTCTTTCCTGTGTGTCAGGTGCCACGCATTGCCCTGCAAACACGGAACACAGGGCTTTTGCCTTAAGGACACTCAATTCTATTCGACTAACAATGAGACGACACTAGCATAAGATCCTCTGTGCGCTGCTA
+
GGGFFGGGGFGGGGGGGGGGGFGGGGGGGGGGGGGGGGGGGGGGGGGGGGGGGGGGGGGGGGGGGGGGGGGGGGGGGGGGGGGGGGGGGGGGGGGGGGGGGGGGGGGGGGGGGGGGGGGGGGGGGGGGGGGGGGGGGGGGGGGGGGGGGGGGGGGGGFGGGGGGGGGGGGGGGGGGGGGGGGGGGGGGGGGGGGGGGGGGGGGGGGGGGGGGGGGGGGGGGGGGGGGGGGGGGGGGGGGGGGGGGGGGGGGGGGGG
@CGRNA6_261
ATGATGGCTCATGGGCTTGGGTCTTTGCCACCACACGGATGGGGTTTCTGGTTCCTGGCCTCATCTTGGCCCAGTCCTGGCTACTGGGCCTTGGGGGGGGGGCTTCAGACAGATCTCTGTGTCTCTCTCACGATCCCTCCCTGACACCCTATCTTTCAAATAAATAAATAACAAATAAACAAACGTTGAAATAATTAAATGCATGCTCTACAGTGTGTTTAGTCCTCGGGATTCAGTGGCGACAAAACCCAGGAGCACAGTTGTGCACTGGAGTCTGCGCACTGCGGCGCTGGACCAAGGACAAGACAGGGGCAGCTCCAGGGGTTCCTCAGGACGGCCCTCGTGTGCACCTGCTGTCCCGAAGAAGGATGACATGGACCTCCTTGCT
+
GGGGGGGGGGGGGGGGGGGGGGGGGGGGGGGGGGGGGGGGGGGGGEGGGGFFGFGGGGGGGGGGGGGEFGGGGGGGGGGGGGGGGGGGGGDDEGGGGGGGGGGGGGGGGGGGGGGFGG?FFGFFGGGC@FGGGGGGGGGGGGGGGGGGGGFFGGGGGGGGGGGGFGGGGGGGGGGFFGGFGGGFGGDGGGGGGGGGFGGFFF?GFGGFGGGGFGFFGAFFGFFGGFGGFGGFGCFGGGGGGGGFCGCGGGGGGFGFE8?GGGGFGGGFGGGGGGGGGGFCGGGGGGGGGGGGGFGGGGGGGCGGGGGGGGFGFGGGGGGGEGFGGGGGEGGGGGGGGGGGGGGGF?GGGGGGGGGGEGGGGGGGGGFFFEGGGGGGGGEFFGGGGGGG
@CGRNA6_262
TGATGGCTCAGGCAGCTGGATCCCTGCACAGGGTGGTGGCTCTTTACCACCACTTGGGAGACCCAGACTGAGCTCCAGGCTCCTGATTTCGGCATGGTTCAGCAAGGCTCTTGTGGGCGTTTGGGGAGTGATCCAGAGGATAGGAGGCCTCTGTCTCCATGCCTCTCAAATTAAAACAGAAAAGAATAAATTTGTATGAAGGATAAACTAATATATGTCATGCAGGTCTCTTTAGCCTTTTTTGGTTACAAAAGAAATCTTTCCCAAGCAATATTAAAATACACCAGGCAGTTCTAGCAAAGTTCTAAACAAAACTTCATTTTCACATGTAGAGGAAGAAGTGCATCTTACTCAGATGTAGTCTCTGTAATCAGATAGGGGTGAAGGTTCAAATTACATGTACAACTCCAAAACACTGTCAAATACTTTAAAAGAAATTAT
+
GGGGGGGGGGGGGGGGGGGGGGGGGGGGGGGGGGGGGGGGGGGGGGGGGGGGGGGGGGGGGGGGGGGGGGGGGGGGGGGGGGGGGGGGGGGGGGGGGGGGGGGGGGGGGGGGGGGGGGGGGGGGEGGGGGGGGGGFGGGGGGGGGGGDGGGGGGGGGGGGGGGGGG#GGGGGGGGGGGGGGGGGGGGGGFGGGGGGGGGGGFFGFGGGGGGGFFFFFFFFFFFFFFFFFFFFFFFFFFFFFFFFFFFDFFFFFFFFFFFFFFBDFFFFFGFGGGGGGGGGGFGGGGGGGGGGGGGGFGFGGGGGGGGGGGGFGGGGFFGGGGFDGGGGGGGGGGFGGGGGGGGGGGGGGGGGGGGGGGGGGFGGGGGGGGGGGGGFGGGGGGGGGGGGGGGGGGGGGGGGGGGGGGFGGGGGGGGGGGGGGGGGGGGGGGGGGGGGGGGGG
@CGRNA6_263
GTGTAGCTCAAGGACCTTGGTCCCTGCCACCCACGGGGGCACCTGGATTCGGCCCCCAGCGTCAGCCATGCCCAGCCCCAGCTGTTGCAGGCATTTGGAGTGAACCAGCAAATGGGGAATCTTTGTCTCCTCTCTCTCTTCCTGTTTTCCAAATAAAAGAAATAAACACATTTCTTAAAAAAAAAAAAAAAAGAGTTAGCAGATGGCATTAGGAGACGAAGGGTCAGATGCACCAGCCTTCGTGGGGACAACCTGTGGCACTCAGTGAGGTGAGGCACGTGTGGCCGCCTGAGCCAGCGGTCGGATTCCAACATATATACAGCAGGCCAGTTGCCCCAGATGTGCCTGGTAGTAAGAATCACCTGGGCACTTGGTGAACCTCGCACTTCCGGGCCTGCTCCTGAGCTACCGA
+
GDFFFF9@<CDGGFCF,<FGGCGGGFGFGGFCCFGGEGGGECCFFGGGGGGG>,>:>CED+4:8B,B=5F8B<EFFFFFEGG,B5,CFCGCF<EF9@BEFFFGFFGGGFGGFFFFAFCC,FD9,@ECGGGFF,FFC<9,EE93@,7,@=9@FGFF#FGGG:D>C9D;C#GG:<<7#D7CAFEGCEEEE4#<2<<##C#1:77?0;;9*#22=69;;<5(3333<A443FFFF>;)65C4BDD9;*2+/;*;4;9>CCGF=,797FE;25@39,D=+C97DEED>D>DDFA686EC6EEEC=C8F9FFD4,@E@4CFA=EFEF@C8DGGGGGFF:,FE9CF<DBFF@E8FGDGDGGGCGGG@GGFFFEC9FFGFFAE@CF@F@,,GGGDGF@FBC<CGGDEFE@@GGGFFGEE
@CGRNA6_264
AGCGAGGTGGGACCAGTGCTGCTGGCAGTGATGTGACACATTTCAATGAATGACCGACATGATCGGAGTTCAAAGTGACTTTACAAATCTGGAATCCGGGGTGCAGCCTAGAAAAGGAATTGCACTTCTCGGAGAGGAGCTGAGTGGATGACGTTGTTTACGAGTGCTCACACCACGGAGCGCTGGCGACTGGATGAGCCACACACGTGTAGACGCCGATGCTCCCGAGACAGCCCCTTTCAGCCAAACTGCACAGTCCATCTTCTTGACACTGCTATTTCTCTGAGTTTCCTAAGTTACAATAAATATTTAGGTGCAGTGCATAATCGCAGGGAATCTGCTGTCCTGGGGCCAGTTCGTTTTCTACAGCATTTTCCTCCATTATTAATACTGGTCTCAGGACTTCTCAATAGATTATTCCCTAACGCAAAGTGCGTCTCACACAAGGAAGGGCCAATTCCAACCACAGA
+
GFFEEFGGGGDFGDFGGGFGGGGGGGGGGFFFFGGGGGGFGGGDDFGGGGGGGGGEEFGEGGGGGCGGGGGGGGGGGGGGGGGGGEGBGGGGGF?FGGGDFGEFCFGGGDGGGGGGCFFGEGFGCFFGGGGGBEFGGFDFFGGGFGG9>BCFGGGGGGGGGGGCCGGGGGGGGGGGGGG=EGGGGCGGCEEE<7F5CFGGCFAGFGGGGGGG??BB@BDB>B@FFFF#FEEF5FFFF@FDFFFF?B#6::>BA@DEFFFFFEFFFFFEEC=FFECEFEC@866FFFFFFFFFF?FFFFCFFDFGFD@DFDD88FD6GGGGGGDGDD6GFFE6GGFD6GGGGF?D6GGGDFGGGGGGGGGGGFGGGGGGFGGGGGGGGGGGGGGGGGGGGGGGGGGGGGGGGGGGGGFFGFFFGGGGGGGGGGGGGGGGGFEGGGGGGGGGGGGFGGGGGGGFGGGGGGGGGGGGFEGGF<
@CGRNA6_265
TAATCATTTCCCACGTATTTATTTTGAAACAGCAGGCCTGATGTGGTGATGTATTCATGAGCTGCTTTGAGAATGAATGCAATTATTAACCGGGCAGCATGAAAGAGAACTGATTAACTGAAGAGCTCTTTCCTGTGTGTCAGGTGCCACGCATTGCCCTGCAAACACGGAACACAGGGCTTTTGCCTTAAGGACACTCAATTCTATTCGACTAACAATGAGACGACACTAGCATAAGATCCTCTGTGCGCTGCTA
+
GGGFGGGGGAFF<EEDFGF@9CFGGGGEGGGGGGGFCGDGGFGGEGFFGGFAEGGGEGGGGGGGG8E;CFFFGFFFGGGFGGGGGGDEEF@CFFGGFGGFGFF<<=A2EEFEFD#GGFFEE@FFGGGFFGFFGGGDFFEDD@D>>CEFFEGGGD9DE@GGGGGGGA8EGGGEDCCFDCEG:,FDFFFE9FGFDADGGCGGGDBFFFC@FCCEADF<FFEFGGGGFFFFFFFFFFAGFFFCGFGFGGCFC8EDE9ED
@CGRNA6_266
TAATCATTTCCCACGTATTTATTTTGAAACAGCAGGCCTGATGTGGTGATGTATTCATGAGCTGCTTTGAGAATGAATGCAATTATTAACCGGGCAGCATGAAAGAGAACTGATTAACTGAAGAGCTCTTTCCTGTGTGTCAGGTGCCACGCATTGCCCTGCAAACACGGAACACAGGGCTTTTGCCTTAAGGACACTCAATTCTATTCGACTAACAATGAGACGACACTAGCATAAGATCCTCTGTGCGCTGCTA
+
GGFGGFGFFFFGFFGFFFEFGFEFAGFG#GGGGGF@EGFGDEEFFFCFCEEEGGGFGGGGFFFCFGGGGFDEFFFGGGGGGGGFFGGGGGGGGGGGFGGGGGGGGGGFGGGFGGGGGGGGGGFGGGGGGGGFFFGGGGGGGGGGGGGGGGGGGGGEGFGGGGGGFGFFEGEEGFFGGGGGGGGGGGGGGGGGGGGGFDFGGFGDFEGGGFFGGGFGGFGGGGGGGGGGGFFGFGGGFEAGGGGFFGGEEGGGGFGG
@CGRNA6_267
ATCGTCAGCTTAAGTATCTGGGTTCCTGCCACCCACATGGGAGACCTGGATAGAGTTCCAGGCTTCTGGCTTCAGCCTGGCCTAAATCTGGCTATTGTAGGTGTTTTCAGAGTGAACCAGTAGATGGAAGATCTCTTTCTCTCTGTCTCTCTGCCTTTCAAATGAAAAAATTACTGTGAAATATTTGTTTCAAGAGATTTTTTTCCCACAGTGCAACCCATATAATTTTTGTCCCTCCAGGTCTGGTCTATAAACAGATCAAAGTGTTCCATCTCACTCCTTAAGT
+
GGGGGGGGGGGGFGGGGGGGGGGGGGGGGGGGGGGGGGGGGGGGGGGGGGGGGGGGGGGGGGGGGGGGGGGGGGGGGGGGGGGGGGGGGGGGGGGGGGGGGGGGGGGGGGGGGGGGGGGGGGGGGGGGGGGGGGGGGGGGGGGGGGGGGGGGGGGGGGGGGGGGGGGGGGGGGGGGGGGGGGGGGGGGGGGGGGGGGGGGGGGGGGGGGGGGGGGGGGGGGGGGGGGGGGGGGGGGGGGGGGGGGGGGGGGGGGGGGGGGGGGFFFFFGGGGGGGGGGGGGGGGGG
@CGRNA6_268
GTGATGGCTCAAGTACCTGGGTCCCTGTGCCCCATGTGGGAGACCCCAATGGAGTTCTGGGCTCCTGGCTTTGGCCTGGCCCAGCCCTGCCTGTTGTAGACAAAAGGGAGTAAACCAGATGATAGAAGATTTTTGTCTCTCCACCTTTCAAATAAAATGAAAGTAGATTTAAAAACATTTTTTTGAAAAAAGGAAGACAGGATCAATAAAATGTGGAAACCAAAATACATATAGGCAAGTAGCAACAGT
+
G#GGGGGGGGGGGGGGGGGGGGGGGGG#FGGGGGGGGGGGGGGGGGGEGGGGGGGGGGGGGGGGGGGGGGGGGGGGGGGGGGGGGGGGGGGGGGGGGGGGGGGGGGGGGGGGGGGGGGGGGGGGGGGGGGGGGGGGGGGGGGGGGGGGGGGGGGGGGGGGGGGGGGGGGGGGGGGGGGGGGGGGGGGGGGGGGGGGGGGGGGGGGGGGGGGGGGGGGGGGGGGGGGFGFFFEGGGGGGGGGGGGGGGGG
@CGRNA6_269
TGGGGAATATTGGACAATGGGCGAAAGCCTGATCCAGCCATGCCGCGTGTGTGAAGAAGGCCTTTTGGTTGTAAAGCACTTTAAGCGAGGAGGAGGCTACTTAGATTAATACTCTAGGATAGTGGACGTTACTCGCAGAATAAGCACCGGCTAACTCTGTGCCAGCAGCCGCGGTAATACAGAGGGTGCGAGCGTTAATCGGATTTACTGGGCGTAAAGCGTGCGTAGGCGGCTTTTTAAGTCGGATGTGAAATCCCTGAGCTTAACTTAGGAATTGCATTCGATACTGGGAAGCTAGAGTATGGGAGAGGATGGTAGAATTCCAGGTGTAGCGGTGAAATGCGTAGAGATCTGGAGGAATACCGATGGCGAAGGCAGCCATCTGGCCTAATACTGACGCTGAGGTACGAAAGCATGGGGAGCAAACAGG
+
GGGGGGGGGGGGGGGGGGGGGGGGGGGGGGGGGGGGGGGGGGGGGGGFGGGGGGGGGGGGGGGGGGGGGGGGGGGGGGGGGGGGGGGFDGGGGGGGGGGGGGFGGGGGGGGGGGGGGGGGGGGGGGGGFGGGGGGGGGGGGGGGGGGGDEGGGGGGGGGGGGGGGGGGFGGGGGGGGGGGGGGGGGGGGGEGGGGGGFGGGEEGFFGFGFGGFFFBFFFFEEFFFFFFBFFFDEFFFFFFFFFFFCFFFFFFFFFGFFGBFFGGFDGFGGFGGGFGGGGGGEGGGFFCDGGGGGGGGGGGGGGGGGGGGGGGGGGGGGGGGGGGGGGGGGGGGGGGGGDGGGGGGGGGGGGFFGGGGGGGGGGGGGGGGGGGGGGGGGGGGGGGGGGGGGGGGGGGGGGGGGGGGGGGGGGGGGGGGGGGGGGGGGGGGG
@CGRNA6_270
GTGTAGCTCAAGGACCTTGGTCCCTGCCACCCACGGGGGCACCTGGATTCGGCTCCCAGCTTCAGCCATGCCCAGCCCCAGCTGTTGCAGGCATTTGGAGTGAACCAGCAAATGGGGAATCTTTGTCTCCTCTCTCTCTTCCTGTTTTCCAAATAAAAGAAATAAACACATTTCTTAAAAAAAAAAAAAAAAGAGTTAGCAGATGCCATTAGGAGACGAAGGGTCAGATGCACCAGCCTTCGTGGGGACAACCTGTGGCACTCAGTGAGGTGAGGAACGTGTGGCCGCCTGAGCCAGCGGTCGGATTCCAACATATATACAGCAGGCCAGTTGCCCCAGATGTGCCTGGTAGTAAGAATCACCTGGGCACTTGGTGAACCTCGCACTTCCGGGCCTGCTCCTGAGCTACCGA
+
GGGGGGGGGGGGGCFGFFGGGGGGGGGGGGGGGGGGGGGGGGGGGGGGG<CFGFGGGGFGCFDCFGFFFGFEEFGGGGG>FGCECEFFFGFCEFFFGCEFGGGGGGGGGGGGGGGGGG>FGGGGGFGGGGFGGGGGFFGGGGGGFGFCFGGGG##GGG#GGGGGCE##GGGGGG#GFGBCFEGFF>B?=AC62#91974?<FE#6#27#8EE@315FFF@@3C<FCC<4FAFFA4FEC>4GFGGGGFGCGGGFGGGFF>8GGGGGGGGGGGGFGGFGGGGGEGGDGGFGGGGGGGGGGGGGGGGGGGGGDGGGFFCDGGF?GGFFE8GGGFCDGFF9CFCFF8GGFGGGFGGFGGGGGGGGGGGGGGGGGGGGCFGGGGGGGGGGGGGGGGGGGGGGGFGGGGFGGGGGGGG
@CGRNA6_271
CTTAGTACTCAAGTATTTGGGCTGTTGCCACCCACATGGGAGACCTGGATGAAGTTCTTGGTTCCTGGCCTCTGCCTGGCAAAGCCCTGGCTGTTGAAGGCATTTGGGGGAGTGAATCAGTGGGTTGGAAGATTCTCTCTCTCTCTCTCTTTTTCTCTCTTTCTCTCTCTCTGCCTTTCAAATGAAATGAAAATAAATAATGAAAAAATGATGGCGGAACAGACTTGGGATATATCCAACTTTGCTGCATTTTTGAGAGAGACTTCTATTACATCTTTTTCCACCATTAAGCCAAAAATATTATGACACAGAAAAGGGAGTATTGGAATGGTGAAAATGTCTAACTTGTCTT
+
GGGGGGGGGGGFFGFGGGGGGGGGGGGGGGGFGGGGGGGGGDGGGGGGFGGGGFGGGGGGGGGGGGGGGGGGGGFGGGGGGGGG#GFGFGGGGGGGCEGGGGGGFGGFFGGGGGGGGGGGFGGGGGGGGGGGGGGGGFGGGGGGGGGGGGGGGGGGGGGGGGCFFGGGGGGGGFEGGGGGGFFFGGGGGGGGGGFGGGFGGFGGFGGGGGGF6DFDGGFGGGFGGF?FFGFFFFFGGGGGFFGFGFGFFFCFFFGGGGGGFFGGFFFFEBFGGF#GFF@GGGFC,@FBFGGGGGGGFGGGDGGGGGGGGGGGGGGGGGGGGGGGGGGGGFGGGGFGGGGFGFGGGGFFDGGF
@CGRNA6_272
TCATGGCTCAAGTGATTGGGTTCCTGCCACTCCGGTGACAACCTAGGTCGTGTTTGCAGCTTTGGCTGTTGTGGCATCTGGGGAGTGAACCAGCAGATGAAAGCACACATGCATTCTCTCTCTCACTCACTCACTCACTCACAAATAAATTTTGGAAAAAAAGAAAAAGGCTGATCACAAGAAGTACAACTGCCCAGGTACCCTGGACTCGG
+
GGGGGGGGGGGGGGGGGGGGGGGGGGGGGGGGGGGGGGGGGGGGGGGGGGGGGGGGGGGGGGGGGGGGGGGGGGGGGGGGGGGGGGGGGGGGGGGGGGGGGGGGGGGGGGGGGGGGFGFGGGGGGGGGFGGFGGGGGGGGGGGGGGGGGGGGGGGGGGGGGGGGGGGGGGGGGGGGGGGGGGGGGGGGGGGGFGGGGGGGFGGGGGGGGGGG
@CGRNA6_273
GTGATGGCTTAAGTAGCTGCATCCCTGCCACCCACCAGGGAGACCCGCACCGAGCTCCAGGTCCCCGATTTTGGCCTGGCCTGGCCAGATGTTGCAGGTAACTGGGGAGTGAACCAGCAGATGGAAAAGCTGTCTCTTTCAAATAAAACTTACAATAAACTCATCATCAGGTTTATTTTGTGTGTGATACATAATGCCGCACTAACCAACTTCGACCATTTTGCGTCTTGACTGTAACCTTATTCCTTACGAGGCACAAAATGCTTTGCTGCCGCCAGGACTGTGTT
+
GEEEFGGGCCFGGGGGGGGGGGDFGGGGFGGGGGGGGGGGGGGGGGGGGGDGGGGGGGGGGGGGGGGGGGGGGGFGGGGFGGFGGGGFGFFGGGGGGGCGGGGGGGGGGGGGGGGGGGGGGGGGGGGGGFFGGGFFFFGGGGGGGGGGGGGGGGGGGGGG@EFGGGGGGGGFFGGGGGGGGGGGGGGGGGGFFGGGGGGGGEFGFGGGGGGGGGGGGGGGGGGGGGGFFGGGGGGGGGGFFFGGGGGGDFFFGFFGFGGGFGDGCFFGGGGGGFFGGGGGGGGGGGG
@CGRNA6_274
ATGATGGCTCAAGTATCTGGGCACCCTGCCACCCACATGGGAGACCTGGATTGGATTCCTGGCTCCTGGCTTCAGCCTGGCCCAGTCTTGACTATTTCATGCATTTGGGGAGTGAACCAGTGGACAGAAGATCTTTGTCTCTCTCTTTCTCTTTGCAATTCAAATAAAATCAAAATAAGTAAATTAAAATTTTATATTTATAAAAAACTGATCTAGAAACCCAACACTACCTC
+
GGGGGGGGGGGGGGGGGGGGGGGGGGGGGGGGGGGGGGGGGGGGGGGGGGGGGGGGGGGGGGGGGGGGGGGGGGGGGGGGGGGGGGGGGGGGGGGGGGGGGGGGGGGGGGGGGGGGGGGGGGGGGGGGGGGGGGGGGGGGGGGGGGGGGGGGGGGGGGGGGGGGGGGGGGGGGGGGGGGGGGGGGGGGGGGGGGGGGGGGGGGGGGGGGGGGGGGGGGGGGGGGGGGGGGGGG
@CGRNA6_275
GCGATGGTCAAGTAACCTCCCCACAAGGAGTTCTGAGCTCCTGGTTTTGATTGTTGTTGTCATTTGGGAGTAAACAGGCAGATAGAGATCTCTCTCTCTGTCTCTTTCTGTCCCCCCCTCTTCTCCCCATTCTTTCCTCTCTTCTCCCCCTCTCTTTTCTCTGTCTCCTCACCTCAAATAACTAAATAAATTACATGGAATAAATAAACCGACAAAATGACATGGAGATCTGAAGACGTAATCACATATAAAATGAACATGGGGATAATACCATATCTTAGT
+
FGGGGGGGGGGGGGGGGGGGGGGGGGGGFGGG#GGGG##GGGGFFGFFGGGGGGGGGGGGGGGGGGGGGGF#GGF#FGFGFGGGGGCFGGGGGGGGGGGGGGGGGGGGGGGGGFCGFGEEDE#GGFGCE=DD?F@FFEGFG9EFCFDFCEGD?DCFGFGGGG9>>CEFECECDC@CGGFGFFFGGGGGGGGGG#CGGGGGDAFFFFGGGGGGGGGGGEFGGFFGGGGGGGD#GGGGFFFGGGG#GGGFCGGGGGGGGFGGFE9GFFGGGGGGGGFGFGGGGG
@CGRNA6_276
TAATCATTTCCCACGTATTTATTTTGAAACAGCAGGCCTGATGCGGTGATGTATTCATGAGCTGCTTTGAGAATGAATGCAATTATTAACCGGGCAGCATGAAAGGGAACTGATTAACTGAAGAGCTCTTTCCTGTGTGTCAGGTGCCACGCATTGCCCTGCAAACACTGAACACAGGGCTTTTGCCTTAAGGACACTCAATTCTATTCGACTAACAATGAGATGACACTAGCACAAGATCCTCTGTGCGCTGCTA
+
GEGGGGDG@C<EFFGGGGGGFGGGGFEGFGGGGGAFGGGGGCGGEGCFEEFGGGFGGGGGGFGFFGGGGGGGGGGGGGGGGGGGGGCGGGGGFGGFGGGGGGGGGGGGGGGGGGGGGGGGGDGGGGGGGGGGGGGGGGGGGGGGGGGGGGGGGGGGGGFGGGGGGGGGGGGGGGGGGGGFGGGGGGGGGGGGGGGGGGGCGGFGGGGGGGGGFGFFFFFGGGGFFGGGGGGGFFFGGGFFFFGGGGGGGGGGGFFG
@CGRNA6_277
TCCACTACAAGTCTGCAAAAGTGGCTTCTCACGGCACACTCACGGGCACCGGCTGTGGGACATGAGGCGGTCCGTGGGGTTAGGGGTCTGTGGGCCCCGCAGACAGAGCTGGGATGTCCCCGCACATGCGGGTTTCAAACTGTGGCTGGGAAGCTTCTATCCAGGCCGGCCGGCCGGCGTCCCCCACTACAGCCTCCTGTTCGGTATGTGTGAGCCTGTGGTTTTAACCACAGCTTCAACTAAGTTGCAATCTTCCACCCAGAGCCAGCAGAGGAAGGGGCTGAGCCCCTACGGGAGTCCGGGCTGCCTCCAAGAGACCCCCGGCTGTCTCCATGGGCCCCAAGCCAATCAACACAGCGTAGGTAAAACCCCTGTCCAACGGGGCACCCCCATAGAATGACCCCGATGAAAAGACAGCAATGC
+
GGGGGGGGGGGGGGGGGGGGGGGGGGGGEGGGGGGGGGGGGGGGGGGGGGGGGGGGGGDFGGGGGGGGGGGGGGEGDGGGGGGGGGEGGGGFGGGGGGGGDGGGGGGGGGGGGGGGGGGGGGGEGGGDGGGGEGDFGGGGGGGGGGGGEGFGGGGGGGGGGGGGCEGGGGGGGGGCEGGGGGGGGDGGGGFDFF4F#GGGGFEGBFFFGGGGFFFFFFFFFFF5>?#FBFFFFFFFF<AABFFFFFFFGFAD<BGDGFFGGGFBBBBDGGGGGFCCGGGF84GEDCGDGDF7FDGGGGGGGGGGDGGGGGGGDGGGGGGC+@+GGGGGGFGGGGGGEEF7:FGGGFGGGFGFFGGGGGGGGGGGGGGGGGGFCGGFGGFGGGGGGGGGGGGGGGGGGGGEGGGGGGGGGGGGGGGGGGGGGGF
@CGRNA6_278
GTGTCCCTTCCACTCACAGGGAAGACTGACTGAGTTTCAGGCTCCTAGCTTTATCCTGGTGCAGCCCTGGCTGTTGTGGCCATTTGGGGAGTAAACCAGCAGATGGAATGTCTTTGTCACTGTCTCCATCTCTATATCTTTCCAATAAATAAATAAGTAATTTTAAAAATTTAAAACTGCTTTTCCCAAACTGTAACAGTTTTGTGGTCCTGATGGGATATGATAAACTGGGGAGACATTTCTTCCCTCCCTTTCTTCTTCCTCTTTTTGGCTCTCTATATTCCAAGTACAATCAACAAATATCTTTGTTTGCATCTGTTCTGTTGTATGCAGTGTTTATGCTGCCTGCCAGTCTGCGTCCTTTTTCTCTCCACACTGCCAC
+
FFGGGGGGGGGGGGGGGGGFGG8BEGGGGGGGGFFGFGGGGGGFGGGFGFFGCFFGGGFGFGGFFFF@FFGGGGFFDEDGGGGGGGGGGGGGGGGGFGGFGGDGGFFFGGGGDFFGGGGGGGGFFFGFFFGGG9FAA9EEGGGGGGGGCFFFFFGDFFFGDFGDFFFGDEFGGGGGFGGGFFFFFGFC9EFACFFGAFGGGFFF>>>CFGGGFFF7CFFFGGFFAFFFFFF@AGGGGGGFFGFFFF=?CFGGFFGFGGGGGGGGGGGFFCGEGGGGGF>99,@ECAGFEGGFGE=E9GGGFFGGF8GEAGGGGGFGGGGGGGGGGFGGGFGGGGGEGFGGFGGGGGEFFFGGGGFEGGGGF<E<FGGFEEGGGGGGFGGGGF
@CGRNA6_279
TGAACAGTAGAAACTTGGAAATCAGGGTTCTGTGCTCTTCATTCATTCACTCTTTGTTGTTTATTCAACTGTCAGGAACTAAGTGCTGACCCTGTGGATATAATAGCAAACAAAGGAGATATCACCCCTACCACCGTGGAGCTCGTGGCCTAAGGTGGTATATGATATTTAGCAAATATATCATGTCATATGCAGAATTCTACCATTATATATGACAACTTGGAAGTGAAACAAAGTTCCAGAGAGTGC
+
GGGGGGGGGGGGGGGGGGGGGGGGGGGGGGGGGFGGGGGGGGGGGGGGGGGGGGGGGGGGGGGGGGGGGGGGGGGGGGGGGGGGGGGGGGGGGGGGGGGGGGGFGGGGGGGGGGGGGGGGGGGGGGGGGGGGGGGGGGGGGGGGGGGGGGGGGGGGGGGGGGGGGGGGGGGGGGGGGGGGGGGGGGGGGGGGGGGGGGGGGGGGFGGGGGGGGGGGGGGGGGGGGGGGGGGGGGGGFFGGGGGGGGGGG
@CGRNA6_280
ATCGTCAGCTTAAGTATCTGGGTTCCTGCCACCCACATGGGAGACCTGGATAGAGTTCCAGGCTTCTGGCTTCAGCCTGGCCTAAATCTGGCTATTGTAGGTGTTTTCAGAGTGAACCAGTAGATGGAAGATCTCTTTCTCTCTGTCTCTCTGCCTTTCAAATGAAAAAATTACTGTGAAATATTTGTTTCAAGAGATTTTTTTCCCACAGTGCAACCCATATAATTTTTGTCCCTCCAGGTCTGGTCTATAAACAGATCAAAGTGTTCCATCTCACTCCTTAAGT
+
@CCFFFG7EFG96EEGE@AFCF@FGCE6ECEFGGDFGGGEG@@FCFF>ECECFGFEEGCFE>CF@C<C7CEFFG9FED##FFFEGGGD:BEFAEFGGFFGFFFFFEFGFGDADFFDFGDFFGGGFGFGFEGFF#?FF@>DFDFFFCEEDFGEFGGGGGGFCGGGGGFGGEDFFGEFF@E=DCGGGGGGEFFGGGFFFECGFFECFFCFCGGG#GGGFFFFFAFFEFFCB@GCDFGGAFAGFC@CFFE9GFGFF?GFGGGFGGGEF<CFGGGGECEFC6E6,,9GGG
@CGRNA6_281
GACGGCACGTCACGGGCAGGCGTTGGCCTCCTGGTTAAGACACTTGTGTCCCGAATCGGACTGCCTGGCTTTGTCCCTGGCTCTGCTTCTGACTCCAGCTTCCTGTTAGTGCAGACCCTGGGAGGCAGCGGTGGCGGCTCAAGTACTCGGGCCCCTGCCGGTCCCGGCCGCTCACGGGGAGACCTGGATCCAGTTCCCAGCCCCAGCCAGGGAACACGGGGCACTCTGTCTCTCCTTCCATCTCCAATGAGTACGTCACACACACATCATAGGGCTGGCGTACAGAGGGTGACAGGGGTGGGTGGAGGGAGACCTCTTTTTAAACGTGTTTATTTTGAATGAATATTATGAATACATTCACGTAGTTCAAACTCCAGGAGGCGAAGGAG
+
GGGGGGGGGGGGGGGGGGGGGGGGGGGGGGGGGGGGGGGGGGGGGGGGGGGGGGGGGGGGGGGGGGGGGGGGGGGGGGGGGGGGGGGGGGGGGGGGGGGGGGGGGGGGGGGGGG#GGGGGGGGGGGGGGGGGGGGGGGGGGGGGGGGGGGGGGGGGGGGGGGGGGGGGGGGGGGGGGGGGGGGGGGGGGGGGGGGGGGGGGFFGFGGGGGGGFFGFFGFGGGGGGGGGGFGGFFGFGGGFGGGGGGGGGGGGGGGGFGGGGGGGGGGGGGGGGGGGGGGGGGGGGGGGGGGGGGGGGGGGGGGGGGGGGGGGGGGGGGGGFGGGGGGGGGGGGGGGGGGGGGGGGGGGGGGGGGGGGGGGGGGGGGGGGGGGGGGGGGGGGGGGGGGGG
@CGRNA6_282
ACCGCTTGAGCCATCGTTCCTGCCTCGCAGGTTCCGCGTTAGCAGGAAGCTGCATCAGGAGCTGGAGCCAGGTATCTGGTAGAGGTACTCTGATATGGGACGGGAGCATCTTGACCACTGGGTCAAATACCCACCTCAAGAGATGGGTTTAAATGAACATTTGTCAGAACCAGGAGCTGTTCTGTTTTTGGCAGCCTGTTCAGGAAAA
+
GGGGGGGGGGGGFGGCGGGGGGGGGGFGFGGGGGGEGGGGGGGGGGGDFFGGGGGGGGGFFGGGGFFFGGGGGGGGGGGGGGFGGGGGGGCGGGGGGGGGGGGGGGGGGGGGGGGGGGGGGGGGGGFGGGGGGFGGGGCGGGGGGGGGGGGFGGGGGGGGGGFGGGGGFFGGGGGGGGGGGGGGGGGGGGGGGGGGGGGGGFGGGGGG
@CGRNA6_283
TAATCATTTCCCACGTATTTATTTTGAAACAGCAGGCCTGATGTGGTGATGTATTCATGAGCTGCTTTGAGAATGAATGCAATTATTAACCGGGCAGCATGAAAGAGAACTGATTAACTGAAGAGCTCTTTCCTGTGTGTCAGGTGCCACGCATTGCCCTGCAAACACGGAACACAGGGCTTTTGCCTTAAGGACACTCAATTCTATTCGACTAACAATGAGACGACACTAGCATAAGATCCTCTGTGCGCTGCTA
+
GGGGGGGGGGGGGGGGGGGGGGGGGGGGGGGGGGGGGGGGGGGGGGGGGGGGGGGGGGGGGGGGGGGGGGGGGGGGGGGGGGGGGGGGGGGGGGGGGGGGGGGGGGGGGGGGGGGGGGGGGGGGGGGGGGGGGGGGGGGGGGGGGGGGGGGGGGGGGGGGGGGGGGGGGGGGGGGGGGGGGGGGGGGGGGGGGGGGGGGGGGGGGGGGGGGGGGGGGGGGGGGGFFGGGGGGGGGGGGGGGGGGGGGGGGGGGGGG
@CGRNA6_284
GTGAGAGCTCAAATACTTGGCTGTCTGGCCCAGTCAAGGCTATTATGGTCCCTGAAATTTGAATCAGCAGATGGAAGATCTGTCTCTCTCTATCTGCCTTTTAAATAAGCAAAAAAAGTTTTTTTAAACATGACATAAACTCTGGATTGTAAATTATTGTTATTTCAGGTATGCTCTGAGACCAGTACTGGCCCATGAATTAGCTGTTACTGTTTAGTGTTAAGTACAGAGTAAGCT
+
GGGGGGGGGGGGGGGGGGGGGGGGGGGGGGGGGGGGGGGGGGGGGGGGGGGGGGGGGGGGGGGGGGGGGGGGGGGGGGGGGGGGGGGGGGGGGGGGGGGGGGGGGGGGGGGGGGGGGGGGGGGGGGGGGGGGGGGGGGGGGGGGGGGGGGGGGGGGGGGGGGGGGGGGGGGGGGGGGGGGGGGGGGGGGGGGGGGGGGGGGGGGGGGGGGGGGGGGGGGGGGGGGGGGGGGGGGGGG
@CGRNA6_285
ATAAAGGCTCAATTAATTGGGTCGCTGCCACCCCGCTGGGAGACCCAGATGGAATTCTCCACTCCCAGCTTCAGTCAGGCCCAGCTCAATCCACTGCTGGAATCTGGGGTGGGGAGTAAGTGAACCAGCAGACGGGAGTTCTGTCTGTCCCTCTGAAAAATATGAATATATATGAAGAATAAGAATACAAAGAACCCCTCTGTGTGTATCCAATGCAAAATTAA
+
GGGGGGGGGGGGGGGGGGGGGGGGGGGGGGGGGGGGGGGGGGGGGGGGFFGGGGGGGGGGGGGGGGGGGGGGGGGGGGGGGGGGGGGGGGGGGGGGGGGGGGGGGGEGGGGGGGGGGGGGGGGGGGGGGGGGGGGGGGGGGGGGGGGFGGGGGGGGGGGGGGGGGGGGGGGGGGGGGGGGGGGGGGGGGGGGGGGGGGGGGGFGFGFGGFCGGGGGGGFGGGGG
@CGRNA6_286
TGATGGCTCGTGATTGAGTTCCTGCCGCTCGTGTCGGGGGCCTGGATTATGTTCCCAGCTCCGGTTTTTTAGCCTCGGCCCAGTGCCAGCCATTGAGGTGTTTTGGGAATGAACCAGTGGAAGGGAGCTCTCTGTTGGTCAATCTCTGTCTCTCTTGATGAATAGAATAGAATTGAATAGAATAGAATAGAATAGAATAGAATAGAATAGAATATTAAGTTTATGTTATGTGAATTTCACTTCAATAAAAACAGATATTACCCTCATGATCTTATATGCAGGACTATTCACTGCACATGTCATTGGCAGACTGGGCATTCATCTTTGACATTATACACGT
+
GGFFGGGGGGGFFFGGGGGGGGGGGGGGEGGCCGGGGGGGGGGGGGDGGFGGGGGGGGGGGGGECFFGGGFGGGGGGGGGGGGGGGFGGGGGGGGGGGFGEEGGEGGFGGGGGGGGGGGGGGGGGGGGGGGFGGGGGGGGGGGFDGGGGGGGGGGGGGFGFFFGGGGGGGGGG;GGGGGGGGGGGGGGGGGGGGGGGGGGGGGGFGGGGGGGGGFFGGFFFGGGGGGGGGFGGGGGGGGGFGGGGGGGGGGFGFGFGGGGGGGGGGGGGEGGGGGGGGGGGGGGGGGGGGGGGGFFEDGGGGGGGGGGGGGGGGGGGGGGGGGGGGGGGGGGGGGGGGGG
@CGRNA6_287
GAGATGGCTCAGGTAGTTGAGTTCCTGCCATTCACAAGAAATGCCTGGATTGGGTTCCTGGCTTCTGGCTTCAGCCTGACCCAGCCCCAGCCTTTGGAGGGATTACATAGTGAATCAATGGATGGGAGAAGTAACCCTGACACACACTCTCTAGTAAATGAAAAGGAACAGAATCCTTCAGAATAGACTCACTCTCAAATATTGAAGAGAATAGACAAATGAGGGAACAAGTCAGGCTTCCCTGATCCCTTACTGTCAATAACTTAATATCAAATGAAAACTTAGCAAACCATTTTAACTATTAAATAACAACTTATGAAAACATTTACCAGAAGGTCCAATGCCCTCTATAAATTTCAAGACAAGAGTATATGTATTTGGAAACATCGCTAAAATATCGAACACAGTGTAACTTGTTCGACTAGAAAAAAGCCCCGTCAT
+
GGGGFGGGGGGGGGGGGGGGGGGGGGGGGGGGGGGGGGGGGGGGGGGGGGGGGGGGGGGGGGGGGGGGGGGGGGGGGGGGGGGGGGGGGGGGGGGGGGGGGGGGGGGGGGGGGGGGGGGGGFFFGGGGGGGGGGGGGGGGGGGGGGGGGGGGGGGGGGGGGGGGGDGG#GGGGGGGGGGGGGGGGGGGGGGGFGFGGGGGDFFDFA>FGGGFEAF7EAFFFFFFFFFFFFFFFFCCFFFFFFF@FEFFEFEEFFDEFFFFFF3FEFDEDFFGGGFGGGGGCFFGF6GFGCFD=FGGGGGGFFGGGFDFFGFFCFGGFGGGGGGGGFFGFGGGGGGGFGFGGFB+FFFGFGFGGGF?GGGGGGFGGGFFCGFGFGFFGGGGGGGGEF>GGFGGGGGGGFGGGGGGGGGGGGFGGFGGGGGGFFAGGGGGGGGEC:CGGFEGG
@CGRNA6_288
TGGGCGTTAAGTAGCTGGGTTCCTGCCACCCACATGAGACCTGGACTGAGCGCCCATGTTCGGCCTGGCCCAGCCCTGGCTATTGCAGGCATTTGGGAAGTGACCAACAGATCCGTGTTCACTCTTGCCCTGCCCCTCAAAACCCATTCTAATAAAAATAAGTTTGACTTAACTGAGACAGAGTTCACTTTGTTAAAGCCTAAGGAAGGATACTATAGGGGAAAAAAAAGAAAACAAAATTAACTTACATGATTTTTGGTTTTCTTCATTCTCTTTGTATAACCGGTTTACTTTCTCTACCAGCTCCCATTTTTCACAACAGCCAGAATAGTTGACAAAATTCCGAGCCAGGATTTCCTTCAGTTGGCGCACACTCATCCCTTCCACATCTTCAAGGCTTGACAGGTCAGACAGCGAGGCTCTCACTCTCTT
+
GGGFGGGGGFGGGGGGGGGGGGGGGGGGGGGGGGGGGGGGGGFGGGGGGGGGGGGGGGGGGGGGGGGFGGGGGGGGGGGGGGGGGGGGGGGGGGGGGGGGGGGGGGGGGGGFGGGGGGGGGGGGGGGGGGGGGGGGGGGGGGGGGGGGGGFGGGGGGGGGGGGGGGGGGGGGGGGGFGGGGEFGGGGGGGGGGGGGGDGGGFFFFGF8@FGFFFFFC>F4=@FAFEFFECFFFFFFFFFEFFFFFFEFFFFF?FDFFFFFGFF#GFFFGFDGFGGGGGGGGGDGFGFCGGGF8D?FDCFFGGGDFCGFFGGFDGEFFGGGGGGGGGGGGGGGGGGGGGFCEGGGGGFGGGGGGGGGGGGGGGGGDGGGGGGGGGGGGGGGGGGGGFGGGGGGGGGGGGGGGGGGGGGGGGGGGGGGGGGGGGGGGGGGGGGG
@CGRNA6_289
ATGATGGCTCAAGTATCTGGGCACCCTGCCACCCACATGGGAGACCTGGATTGGATTCCTGGCTCCTGGCTTCAGCCTGGCCCAGTCTTGACTATTTCATGCATTTGGGGAGTGAACCAGTGGACAGAAGATCTTTGTCTCTCTCTTTCTCTTTGCAATTCAAATAAAATCAAAATAAGTAAATTAAAATTTTATATTTATAAAAAACTGATCTAGAAACCCAACACTACCTCA
+
GGGGFFGGGGGGGGGGGGGGGGGGGGGGGGGGGGGGGGGGGGGGGGGGGGGGGGGGGGGGGGGGGGGGGGGGGGGGGGGGGGGGGGGGGGGGGGGGGGGGGGGGGGGGGGGGGGGGGGGGGGGGGGGGGGGGGGGGGGGGGGGGGGGGGGGGGGGGGGGGGGGGGGGGGGGGGGGGGGGGGGGGGGGGGGGGGGGGGGGGGGGGGGGGGGGGGGGGFGGGGGGGGGGGGGGGGG
@CGRNA6_290
ATGAGAATCAAAGAGCTGCCTAGGACCGCGGGCGCGGAGACAGTGGCGTTTGATGGGGAAAGGCGAGGGGTGCAAACTCCTCTTCTAAACCGCAGAGGCAGGAGAAGCAGAGGCACGAGGCGTCTTCAAAAAGGTCATTGGAAATGCACACTATGAAAAACCTGTGCATGGATTTCAAACAATTTTTGCACCAACAAGCATACCTTTTAAATCTATTTATTGTTATTTTTCTGTGAATTTGAGTAGCCTCAGTTTGATGTATGTGCAAGGGGACTTCGCTGTCAATGAGCTAAGCCTTCTGCTCCCATCTTGGACTGTAGACGTGGAGTCGCGTCCTGGCTCCAAGCTGACCCAGTATCTA
+
GGGGGGGGGGGGGFGGGGGGGGGGGGGGGGGGGGGGGGGGGGGGGGGGGGGGFGGGGGGGGGGGDGGGGGGGGGGGGGGGGGGGGGGGGGGGGGGGGGGGGGGGGGGGGGGGGGGGGGGGGGGGGGGGEFFGGGGGGFGGGGGGGGGGGGGGGGGFGGGGGGGFFGGGGGGGGFGGGGGGGGGGGGGFGEGGGGFFEFGGGFGFFFFGGFFGFFGDGDGGFGGGGGGGFFGGGGGFFFFGGGFGFGGFFGG#FFGGGGGGGGFGGGGGGFGGGGGGGGFCFFGGGGFAGFGGGGGGGGGDGGGGGGGEGGGGGGGGFCGGFGGGGGFC>F:GGFCGFGGGGGGFFGFGGGGGGGGGFFGDG
@CGRNA6_291
GTAATGGCTCAGGTCAAAGCTGGACCCCTGCCACCCGCCTGGGAGACCTGGATTGAGTTCCCAGCTCCTGGCTTTGGCCTGGCCCAGCTTGGACCGTTGTAGCTATTTTGATGGTGAACCAGCAGATAAAAGATCTCTCTCTCTCTGTCATTCTTCCAAATAAATACATTTTTTTTCTTTTTTTAAAAAATATGCCTGTATCCTCATAGGAGTCCCTGAGTTTGATCTTAGGCTCCAGCTCCTGGCTCCAATTTCCTGCT
+
GGGGGGGGGGGGGGGGGGGGGGGGGGGGGGGGGGGGGGGGGGGGGGGGGGGGGGGGGGGGGGGGGGGGGGGGGGGGGGGGGGGGGGGGGGGGGGGGGGGGGGGGGGGGGGGGGGGGGGGGGGGGGGGGGGGGGGGGGGGGGGGGGGGGGGGGGGGGGGGGGGGGGGGGGGGGGGGGGGGGGGGGGGGGGGGGGGGGGGGGGGGGGGGGGGGGGGGGGGGGGGGGGGGGGGGGGGGGGGGGGGGGGGGGGGGGGGGGGGGG
@CGRNA6_292
TGACGACTCAGGTACTTGGGTTCCTGCCACTCACAGGGGAGACTTGGATTGAATTCTCAACTCCCCGGTATTTGCAGAGTGAGGAAGCATTCTCCCTCCTCTTCCACTCTTCCTCTAGTCTTCCCCACCTGCCCGCCTTGTCTTTCTGCTTCCCAAGTAATGAAAAATTTAACAGGCCAGTTTTGTGGTGCAGTGGGTTAACTGGAGCATTGCTTCAAGTCCTCTGCTGTTCCACTTCCAATCCAGTTCCATATTAGTCTGCCTGGGAATGTAGCAAAAGATAAATCAAGTCCTCAGGT
+
GFGGGGGGGGGGGGGGGGGGGGGG#GGGG#GGGGFFGGGGGGGGGGGGGGGGGGGGGGGGGGGGGGGGGGGGGFFGGGGGFGGGGCEGGGGGGGGGGGGGGGGGGFGGGGGGGGGGGGGGGGGGGGGGGGGGGGGGGGGGGGGGGGGGGGGGGGGGGGGGGGGGGGGGGGGGGGGGGGGGGGGGGGGGGGGGGGGGGGGGGGGGGGGGGGGGGGGFGGGGGGGGGGGGGGGGGGGGFGGGFFGGGGGGGGGGFGGGGDGGGGGGGGGGGGGGGGGGGGGGGGGGGGGGGGCF@DGGGGG
@CGRNA6_293
CAGTGTCAGGATGCCCGTGCATAGCCCACGGACAGCTTGGTGTCCAGACTCTCTGAGCGGAGGCCCCAACGCGGATAGCAGAGCATCGTCCTTGAATGTGTGTCCTCAGAATGCCGACAGGTTGGATGAGAATGACTCACAAGTCAAGAAGCTACCTGTAGCAGATCCAGTCCCGTAAAGTTCATTGACACAGGACAGCCTGTCACGGCCCTGACAGAAGCACTGTGTCAGGGCTTGTGGGTGGG
+
GGGGGGGGGGGGGGGGGGGGGGGGGGGGGGGGGGGGGGGGGGGGGGGGGGGGGGGGGGGGGGGGGGGGGGGGGGGGGGGGGGGGGGGGGGGGGGGGGGGGGGGGGGGGGGGGGGGGGGGGGGGGGGGGGGGGGGGGGGGGGGGGGGGGGGGGGGGGGGGGGGGGGGGGGGGGGGGGGGGGGGGGGGGGGGGGGGGGGGGGGGGGGGGGGGGGGGGFGGGGGGGGGGGGGGGGGGGGGGGGGGGGG
@CGRNA6_294
TGATGGCTCAAGCAGTTGGGTTCCTGCCACCCACGTGGGAGCCCCGGTTTGTTACTGGCTTCTTCCACACCTGTCTCAGACATTGTGGGCAACAAGGCAGTGAACCAGCAGGTGCGATCTGTCTAATTAAAAAAATTACCTATTGAACTGTTTTCGGCAGGGACAAATGTCTTTTAAAGAGGGAGAAAAAACACCAACAAGGACTTCAAATCACATGAGAAGTTAAAAGT
+
GGGGGGGGGGGGGGGGGGGGGGFGGGGGGGGGGGGGGGGGGGGGGGGGGGGGGGGGGGGGGGGGGGGGGGGGGGGGGGGGGGGGGGGGFGGGGGGGGGGGGGGGGGGGGGGGGGGGGGGGGGGGGGGGGGGGGGGGGGGGGGGGGGGGGGGGGGGGGGGGGGGGGGGGGGGGGGGGGGGGGGGGGGGGGGGGGGGGGGGGGGGGGGGGGGGGGGGGGGGGGGGGGGGGGG
@CGRNA6_295
ATGATGGCTCAAGTGCTTGGGGCCCTACTAGCCACATGGGAGACTAGAATGGTGTTCCTCGGCTCCTGGCTTCAGCCTGCTCCAGATCTGGCTGATAGGGAGTCTCTCTCTCTCTTTCTCCCTCTCTCTCACCATCTTCCCCTTTCTCTGTCACTATGCCTTTCAAGTAGATGAAAATCGATAAATAAAACATTAAAATCTAATCATTAAAAATACA
+
GGGGFGGGGGGGGGGGGGGGGGGGGGGGGGGGGGGGGGGGGGGGGGGGGGGGGGGGGGGGGGGGGGGGGGGGGGGGGGGGGGGGGGGGGGGGGGGGGFGGGGGGGGGGGGGGGGGGGGGGGGGGGGFGGGGGGGGGGGGGGGGGGGGGGGGGGGGGGGGGGGGGGGGGGGGGGGGGGGGGGGGEFGGGGGGGGGGGGGGGGGGGGGGGGGGGGGGGG
@CGRNA6_296
TGGGGAATATTGGACAATGGGCGCAAGCCTGATCCAGCCATGCCGCGTGTGTGAAGAAGGCCTTTTGGTTGTAAAGCACTTTAAGCGAGGAGGAGGCTACTTGGATTAATACTCTAGGATAGTGGACGTTACTCGCAGATTAAGCACCGGCTAACTCTGTGCCAGCAGCCGCGGTAATACAGAGGGTGCGAGCGTTAATCGGATTTACTGGGCGTAAAGCGTGCGTAGGCGGCTTCTTAAGTCGGATGTGAAATCCCTGAGCTTAACTTAGGAATTGCATTCGATACTGGGAAGCTAGAGTATGGGAGAGGATGGTAGAATTCCAGGTGTAGCGGTGAAATGCGTAGAGATCTGGAGGAATACCGATGGCGAAGGCAGCCATCTGGCCTAATACTGACGCTGAGGTACGAAAGCATGGGGAGCAAACAGG
+
GGGGGGGGGGGGGGGGGGGGGGGGGGGGGGGGGGGGGGGGGGGGGGGGGGGGGGGGGGGGGGGGGGGGGGGGGGGGGGGGGGGGGGGGGGGGGGGGGGGGGGGGGGGGGGGGGGGGGGGFGGGGGGGGGGGGGGGGGGGGGGGGGGGGGGGGEGGGGGGGGGGGGGGGGGGGGGGGGGGGGGGGGEGGGGGGGGGGGGGGGFEGFGGGGGGFFFFFFFFFFFFFFFFFFFFEFFFFFFFFFFFFFFFEFFFFFFFFFFFFGGGGGGFGFGFFFGGGGGGGGGGGGGGGGGGGGGGGGGGGGGGGGGGGGGGGGGGGGGGGGGGGGGGGGGGGGGGGGGGGGGGGGGGGGGGGGGGGGGGGGGGGGGGGGGGGGGGGGGGGGGGGGGGGGGGGGGGGGGGGGGGGGGGGGGGGGGGGGGGGGGGGGGGGGG
@CGRNA6_297
TAATGGCTCAAATAGTTGAGTCACTGACACCCAAATGGGAGAGCTAGACTGAGTTCCTGGCTCTTGGATTCAACCTGGTCAAGCCTGGCCCATTGTTGGCATTTGGGGAGTTAGCTGTCTATCTCTGTCTGTTCCTATGCCTTTCAGATAAATAAGGAAAATAGAGCCAGTCACTCTGGGAGCTTGGGTTTTGGAACAGATATGGCCAATCCAAGGACTACAGCAGACACAATCAATCCTGAAAATGGTACAGAAATGGCA
+
GGGFFFGGGGGGGFGGGGGGGGGGGGGGGGGGGGGGGGGGGGGGGGGGGGGGGGGGGGGGGGGGGGGGGGGGGGGGGGGGGGGGGGGGGGGGGGGGGGGGGGGGGGGGGGGGGGGGGGGGGGGGGGGGGGGGGGGGGGGGGGGGGGGGGGGGGGGGGGGGGGGGGGGGGGGGGGGGGGGGGGGGGGGGGGGGGGGGGGGGGGGGGGGGGGGGGGGGGGGGGGGGGGGGGGGGGGGGGGGGGGGGGGGGFGGGGGGGGGGGG
@CGRNA6_298
GTGAAAGCTGAAGTACTTGGGTCCCTGTCAACCATGAGGGAGACCCAGATGGAGTTCCAGGCTCCTGGTTTCAGCCTGGTCCAGTCCTCACTGTTATAGGCATTGATCTTGAACAAACTTACTGAAGCTCACTGCATGGTACAGCATGTTTGAATTCATAAGAGAGACTGGAAAACTGGGAGCTTCAGCAGTAATCATTGCAAACTAGCAGGAAGCATCATCTTCTCCAACTGCCTTAGATGGTATTCGTTTGTTTGCAAAAGTGCACACCAGAGGAT
+
GGGGGGGGGGGGGGGGGGGGGGGGGGGGGGGGGGGGGGGGGGGGGGGGGGGGGGGGGGGGGGGGGGGGGGGGGGGGGGGGGGGGGGGGGGGGGFGGGGGGGGGGGGGGGGGGGGGGGGGGGGGGGGGGGGGGGGGGGGGGGGGGGGGGGGGGGGGGGGGGGGGGGGGGGGGGGGGGGGGGGGGGGGGGGGGGGGGGGGGGGGGGGGGGGGGGGGGGGGGGGGGGGGGGGGGGGGGGGGGGGGGGGGGGGGGGGGGGGGGGGGGGGGGGGGGGGGGGGG
@CGRNA6_299
ACTCAAGTACTTGCTCCTTGCCACCCACACAGGAGACCCAGACTGAATTCCAAGATCCTGGCTTTATCCTGGCTTAATCCTGGCTGTTGAGGTCTTTGGGGAGTGAACTAGCGGAAGTTCCCTCTCTTTTTCCCTAAATCTGTTGCTCTGCCTTTCAAATAAATGAATCTTTAAACACACACACACACACACACACACAAAATTTGTATACATAAAATTTTTGATGATATACATAACTGAGTAAATGGGAATAATATAAAGAAAAATCAAGAAATTGGATAAATGGTCAGAGCTCTTTGCTTCAGCTTTAGTTACATGAACTGATTGTCTATAAAACTGTAAAATGAAATTCTTCCAGTAGAGTTTAGGAATATATCTCAACTCCACATAAATGACTCAGAAAGTAGTGTGACTAATAGTATAGCTATTTGTTTACTTACGTTTCATATCCATATTTCGGGTTTTATAAACAAAGTATGTATAAATCTGTGTTGTACGT
+
DFFGGGG@FGGGGGGGGGGGGDAFFFFCGEGGGGGFFGGGGGGGGGGGGGGGGFGGGGGGGGGFGG,CAFFGCFFGGGGGGGFFGGGGGGGGGEFGFG,8>FCFCGGGGGFGGGGGDFFFFCCFGGGGGFGFGGDFFCFFFGGF9DFGG9EFGFCGBFGGGG9@,>EGAFFCFF7CFGGE6EEGGGGG:ECGD7DGGDGF4A8*88BGG@1+1@8+:BAA6=8BFFAA+@FEF=EA:@FACCFEA96;#CE<E@9EECA8#:@C7?:5=77C:*)**7EEA7=<5=75C@>5D=5=DDD6D55FE<DDED>BFECD7FF=+?9+6B;+FD8GGD==F??2?+9GEFE=?DD8D8DDGGFFFFGFDD?AFFGFGGGGFDCGGFFDFGFE;EFGFFGGGGGGGGE=8GGGGGGEACFFF<FAGGGGFFF@,GGGGFGFEAFCCDA@EFAADCA<@<:@:@::CFGGGFGGGFCGFCGGGGGGGGFFCGGFGFFGGGF@FGF
@CGRNA6_300
TGATGGCTCAAGTCATTGGGTTTCTTCCACCCATGTGGGAGGCCTGGGTTGAGTTGCTGGCTCCTGGTTTTGGCTCCTGCCCCAGCTGTTGTGGGCATTTGGAGAGTGAACCAGCAGATGGAAGATCTCTATTCTCATCTGCCTGACTTTTTCTTTCTGTCTCTCTGGTGCTCAAATAAAGAAAATAAAAATAGAATGAAAGACAACTTGTATTTCCAATATTTCCAATATTCTCTTTCTGCAGCCATCCCTTGCTTGCTACTTTCAGGTCTGTGGCTCTTTTGTAATTTTTCCTTCGCCCTGTATTGTTCTCTGCCTGGATTGTTCCGTGCCTCCTCC
+
GGGGGGGGGGGGGGGGGGGGGGGGGGGGGGGGGGGGGGGGGGGGGGGGGGGGGGGGGGGGGGGGGGGGGGGGGGGGGGGGGGGGGGGGFGGGGGGGGGGGGGGGGGGGGGGGGGGGGGGGGGGGGGGGGGGGGGGGGGGGGGGGGGGGGGGGGG,FGGGGGGGGGGGGGGGGGGGGGGGFGGGGGGGGGGGGGGGGGGGGGGFFFGGGGGGGGGGGFFFFFGGGGGGGGGGGGGGGGGGGGGGGGGGFGGGGGGGGGGGGGGGFFGGGGGGGGGGGGGGGGGGGGGGGGGGGGGGGGGGFGGGGGGGGGGGGGGGGGGGFFFGGGGGGGGGGGGGGGGG
@CGRNA6_301
ATGATGGCTCAAGTAATTGGGTTCCTGTCTCCCATGTGGGAGACCTAGATTGAGTTCTCGGTTCCCATTTTTAACCTAGCCTAGCCATGGTCTTTGAGACATTTGAGGAATGAACCAGAAGATGGGAGGGCGCTCGCTCTCTCACTCTCTCTCTCTCCTTTCTCTCCTTCCCTCCTTCCCTCTTTCTCTCTCTCCCACTCTGCTCTCAAAAGACAAAAGTTTTAGACAACAAAAATTTAACAGAATAGAAGTTAGTATATTAAGTCACTAAGATTTAAAAGTTGTTTCAACAATTAGCCTAATAGTGCTTTGTAGATAAAGTTAATACTTTTG
+
GGGGGGGGGGGFGGGGGGGGGGGGGGGGGGGGGGGGGGGEGGGGGGGGGGGGGGGGGGGGGGGGGGGGGGGFGGGGGGGGGGGGGGGGGGGGGGGGGGGGGGGGFGGGGGGGGGGGGGGGFGGGGGGGFGGGGGGGFGGGGGGGFFFFGGGGGGGGGFGGGGGGGGGGGGGGGGGGGGGGGEFFFGGEDGGGFGFGFFDGGGGGGGGGGGGGGFGGGGGGGGGGGGFGGGGGGGGGGGGGGGGGGGGGGGGGGGGFGGGGGGGGGGGGGGGGGGGGGGGGGGGGGGGGGGGGGGGGGGGGFFGGGGGGGGGGGGGGGGGGGGGGGGGGFGGGG
@CGRNA6_302
CGAGCACAGTGGAGCCCACCAGACCTGGACAAGGGGCCCCTTCCTCTGCCCCAGCTGACCCAGAGTCATCCACAGCCATGTCTCCACAGGGGGCTGCCTCCGCCTCGGGGGACACAAGTATTTCCCCATCAACTCCCGACTTCTCAGATATGGAGAGGATGCACGGAGGGCAAACCCCTTCCCTGACCACTGGATGGAGAGCAGCCAGCACCCCTGAGGCGACCGGCTCGGCAGCAGAGACCAGCACTGGCCTTACTGAAGGGGCCACGGGTGCCTCCACGGAGGTAGCCAGGAACAAACTCATCTCTTCTGGCAGCACCTTTGTCCCTCCCACAACTCAGTACACACAGTGGCCAGACGTCGCC
+
GGGGGGGGGGFGGGGGGGGGGGGGGGGGGGGGGGGGGGGGGGGGFAC@FFGG76CFDFGGDEDEE9F?<FFCFF<FFDFF?A@EF9FEFGGG7>@?FG<FE:FFCCEGGGG>F>FG@ADEGGAFGGGGFGGA<#FGE@#BFCF;9.B,@#FGFCFGGCFG:#2BFEGGGDCEGFGGGEF8=FFGGBFGGGFGCCFF;9DFDF:GFCC5C<FFE:>EFE>CCCECD6GDGGFFCGGGGFD=,DCFGGFD8@8GCGFEAC?GGGGGGGGGGGFDGGGEEDFDGFGGED8GFGGGGGGGFFGGGGGCGDGCGGGGGGGCDGGGGGGGGGGGGGGGGGGGGGGGFGGGGGGGGGGGGGGGGGGGGGGGG
@CGRNA6_303
TGGGGAATATTGGACAATGGGCGAAAGCCTGATCCAGCCATGCCGCGTGTGTGAAGAAGGCCTTTTGGTTGTAAAGCACTTTAAGCGAGGAGGAGGCTACCTGGATTAATACTCTAGGATAGTGGACGTTACTCGCAGAATAAGCACCGGCTAACTCTGTGCCAGCAGCCGCGGTAATACAGAGGGTGCGAGCGTTAATCGGATTTACTGGGCGTAAAGCGTGCGTAGGCGGCTTTTTAAGTCGGATGTGAAATCCCTGAGCTTAACTTAGGAATTGCATTCGATACTGGGAAGCTAGAGTATGGGAGAGGATGGTAGAATTCCAGGTGTAGCGGTGAAATGCGTAGAGATCTGGAGGAATTCCGATGGCGAAGGCAGCCATCTGGCCTAATACTGACGCTGAGGTACGAAAGCATGGGGAGCAAACAGG
+
DF9AEEGGGGFFCFGGGGGAECCGGGEGGFFCFFGGFGGGGFGGGGDFGGGG@CF?FGG8FEFFDGFGGD:FGGCGGGGGGGGFGGGCF7F:FGG+=EFG<FFFFGGGGGGDFGGGGGGF,<DDGGGGGGGGGFFGGEEGCCF9ECGCCEGCEG8DCF;FGGGGEGEFFDEGGGGGGGGGGF#3=4;CE=E=DGCDGCFCE?>C@/:CD:D4>C8BBFF?B>EE:DF529D:7>EFCA=4=:98-;AC<16A=4BD#DDF#FD=966DGGD9?DA?+??=6+=8@?8FGD33+6+3++,8D@=6GFDAEFD8EFGGFAFGFE8FFFFFEC7GGFGGFFGGGDGGGGFAGGGFGEDCAFF@C,F:GCGFE<GGGGC7FGGGFFCGGFCFGGGGGGGECCGGGGGGGGGGGGGGGDGGGFC9FGGFGGGGGG
@CGRNA6_304
ATGATGGCCCAAGTGCTTGTTCCCCTGCCACCCCCATGGAGACCTCAGAGACTTCAGTTCAGCTTTGGTGCTCTGTGTTGTGTCGTGAAAACCACCTCTGACTTCCTCCCATTCTCTGCCCCTTCCTTTCTCCCTCTTTATAGACGAGGCAATTGAGAGTCAAGGGTAGAAGGCTGCTTGGGTGCTGCATGGGAGACTGTCACGAAGACATAATCCCAGCCCCTTAATACTTTTTGTAAAAGTAACCTGTTTGTTGGAAAGGCACAGCTCACAACATGCAATCACAAGGAAATGGTCATGCTTTAATGCAGTTAAAACATTTCCTAAGTAAACAATATTCATCTTGGACCTCTCCCTCTTT
+
GGGGGGGGGGGGGGGGGGGGGGGGGGGGGGGGGGGGGGGGGGGGGGGGGGGGGGGGGGGGGGGGGGGGGGGGGGGGGGGGGGGGGGGGGGGGGGGGGGGGGGGGGGGGGGGGGGGGGGGGGGGGGGGGGGGGGGGGGGGGGGGGGGGGGGGGGGGGGGGGGGGGGGGGGGGGGGFGGGGGGGGGGGGGFGGGGGGGGFGGGFGGGGGGGGGGGFGGGGGGGGGGGGGGGGGFFGGGGGGGGGGGGGGGGGGFGGGGGGGGGGGGGGGGGGGGFGGGGGGGGGGGGGGGGGGGGGGGGGGGGGGGGGGGGGGGGGGGGGGGGGGGGGGGGGGGGGGGGGGGGGGFGGGGGGDGGGGGGGGGG
@CGRNA6_305
GTAATGGCTCAGGTCAAAGCTGGACCCCTGCCACCCGCCTGGGAGACCTGGATTGAGTTCCCAGCTCCTGGCTTTGGCCTGGCCCAGCTTGGACCGTTGTAGCTATTTTGATGGTGAACCAGCAGATAAAAGATCTCTCTCTCTCTGTCATTCTTCCAAATAAATACATTTTTTTTCTTTTTTTAAAAAATATGCCTGTATCCTCATAGGAGTCCCTGAGTTTGATCTTAGGCTCCAGCTCCTGGCTCCAATTTCCTGCT
+
GGGGGGGGGGGGGEGGGGGGGGGGGGGGGGGGGGGGGGGGGGGGGGGGGGGGGGGGGGGGGGGGGGGGGGGGGGGGGGGGGGGGGGGGGGGGGGGGGGGGGGGGGGGGGGGGGGGGGGGGGGGGGGGGGGGGGGGGGGGGGGGGGGGGGGGGGGGGGGGGGGGGGGGGGGGGGGGGGGGGGGGGGGGGGGGGGGGGGGGGGGGGGGGGGGGGGGGGGGGGGGGGGGGGGGGGGGGGGGGGGGGGGGGGGGGGGGGGGGGG
@CGRNA6_306
TAATCATTTCCCACGTATTTATTTTGAAACAGCAGGCCTGATGTGGTGATGTATTCATGAGCTGCTTTGAGAATGAATGCAATTATTAACCGGGCAGCATGAAAGAGAACTGATTAACTGAAGAGCTCTTTCCTGTGTGTCAGGTGCCACGCATTGCCCTGCAAACACGGAACACAGGGCTTTTGCCTTAAGGACACTCAATTCTATTCGACTAACAATGAGACGACACTAGCATAAGATCCTCTGTGCGCTGCTA
+
GGGGGGGFEFGFGGGGGGGGFEFGGG#GGGGGGGGGGGGGGGGGGGFEFFFGGGGFGGGFGGGGGGEEFDEFFGGGFAEFFFFGGGGGEGFCEGGGFGGGGGGGGGGGGFGGGFGGGGGGGGGGGGGGGGGGGGGGGGGGGGGGGGGFEGGGFGGGGGGGGGGGGGFGGGGGGGGGFGGGGDGGGFGGGGGGGFGGGGGGGGGGFFGGGFE4CGGGGGGGFFFFFFGGGFCGGFFFEA<EFGGGGGGFEGGGFFFE
@CGRNA6_307
ATGATGGCTCAAGTGCTTGGGGCCCTACTAGCCACATGGGAGACTAGAATGGTGTTCCTCGGCTCCTGGCTTCAGCCTGCTCCAGATCTGGCTGATAGGGAGTCTCTCTCTCTCTTTCTCCCTCTCTCTCACCATCTTCCCCTTTCTCTGTCACTATGCCTTTCAAGTAGATGAAAATCGATAAATAAAACATTAAAATCTAATCATTAAAAATACA
+
FD@CE@FE>CFEFCFFEGG#GGGEEDEFCFCFEDGGFC:6AFCFFFGBCE@FEGCFDEEECEGGFGD=?GGGFGGGGGEDCFGFDFGGGGGGGGCFDGFGGGGGFEFEFGGFGFFEFEFGGGGGFGFEGFDGGFFFGGDGGGDGFEGGCF@EFFCDGGFGGCGF=FGGGGGGGGGFGFDGEFFFEAFGFGGGFFCFFGDGGFDFGGGGGGFGFFGFD
@CGRNA6_308
GTGATGACTTGAGTAGCTGACCCTCTCCCCCACATGGAGATCTGGGTTGAGATCCTTGTATGCAGATTCAGCCCCAGCGGAGGGCTGTTGCAGGAATTTAAGGAGTGAACCAGCCAATGGGAACTCTCCCTGTCTGCTCATCAACGCAATTAAAAAAAAAAAAAAACAGCCATGGGGGCAGGTGTTGTGGCACAGCAGGGCAAGCCACAATTTGCAACAATTAGTATCTCAC
+
F#GGGGGGGGGGGFFFFCCFFGFFGGGGGGGGEGFCFGFGFGGEECDEG#GGFGGFFFGGGGGFECGGGGGGGGGGGGGGDGGGFFGGGGGGGGGGGGGGGGGGGGFGGGGGGGGGGGGGGGGGGGGGGGGGGGGGFEAFGGGGGFAGGGGGGGGGGGGGGGGGGGGGGGGGGGGGGGGGGGGGGGGGGGGGGGGGGGGGGGGGGGGGGGGGGGGGGGGGGGGGGGGGGGGG
@CGRNA6_309
TCGTGGGATCAGGGCTGACTGGGATTCCCTCTCTACAACAGGAAACATCCTAAACTAGGAAAAAATCCTCTGGAAATTTCACGATGAATTTTTTTTTTCTAAAATGAAAGATCACTCTCCTCTATCAGCAAAGGAAAAAATTGCTTTTCTTAAACTTCTTCAAAGAAATTATAGTGACAGTGGACACCAGATAGTAAAGAGTCAGATGGATTTATCATAAATGAATTCACCAACATGCAACATGCATTTAAATAGAAGTCATATTTTGTTCAGAAAGAAATGCATAGCATGATATTTTGTAGTAAAGTGGATGGCAATTACTGTGTTATCCAATGCTAGTGTAAGAGTCTCTGTTCTCTAAGTACTGAAGGCATTGCACAGTTTAGAGATAAGTGGACATACAAACAGCATATCTGTGCCTGCCTCATGGAATTCCACCTAGGTTCCAACCCTAAATTTGCTCAAGTTCTGAGCAAGTCCTGACCAAGCCTGGCAATAT
+
GGGGGGGFGGGGGGGGGGGGGFFGGGGGGGGGGGGGFGGGGGDFGGGGGGGGGGGGGGGGFFFGGGGGGGGGGGGFGGGGGGGEGGGGFGGGGGGGGFGGGGGFFAFGGGGGGGGGFGGGGGGGGFGGGGGGGFGFGGGGFFGGGGGGFGGFFFGGGFCGFDFFGFGGGGCFGCF;EDFFGGGFGFGDD;,,=FFGG778CFFFADGFFGFCFFFFFFFFFFFFFFFFFFF@ADFA64A@F;DF;ECFEEE;CEEEFABBFFABFFBEEBFFECCFFEFCC:5E;7:*@A5EFE<EC@@FFFFFFF@<FEFFED7BFD?D6?D5FFFGFGGDDFGGGGCFGCFF=7?FGFGFF?GGGGGGGGGGGGGGF?@8GGGGGGGGGGGGGGFGFFGFGGGGGGGGGGFFGGGFDFCGGGFD:GGGEGGGGGGGGFEF9FGGGGGGGGGGGGGGGGGGGGGGGGGGGGGGGGGGGGGGGGGGGFGGGGGGGGGGGGGGGGGGGGG
@CGRNA6_310
TGTGGCGCAGGGGATTAAGCCACAACCCGTGACACCAGAATCCCAGATGGGCACCAGTTCCAGCCCCAGCTGCTGCACTTCGGACCCAGCTCCCTGCTAATGTGCTGAGCAGCAGTGGAAGACGGCCCAAGTACTTAGGTCCCTGCCATCCATGTGCGAAACCGAGATGGAGTTCCGGGCTCCTGGCTTTGGTCTGGCCCAGCCCTGGCCACGTGACCGTTTGGGGAGTGAATCAGTAGGTAGATCTGTCTCTGAAACTCTGCCTTTCAAATGAATAAATTAAATCTTCAAAAAATCATGAAAAAAAGAAAAGCCTATGTTTGCATTTCAAATCTTTTTGCGCCCAAATAAACTTATCTCCTAATCCCATTGATCTACAAATTTCCCTTGTACA
+
GGGGGGGGGGGGGGGGGGGGGGGGGGGDGFGGGGFGGGGGGGGGGGGGGGGGGGGGGGGGGGGGGGGGGGGGGGGGGGGGGGGGGGGGGGCGFGGGG?FFFGGGGGGGGGGGGGGGGGGGGGGGGGGGGGGF#GGGGGGGFDGDFFFGGGGGGGGGGGGGGGGGGGGFFFGGGGGGGGGGGGGGGGGGGGFFGFGGGGGGGFFG=EFGGGGGFFFFFFFGDFEFFDGGGGGGGGFGGGGGGGGFGGGGGDGGFGGGGFGGFCCDGCGGGGGGGGGGGFGGGGEF9GGGGGGGGGGGGGGGGDDGGGGGFFGGGFECCFGEFGGGGGGGGGGGGGGGGGGGGGGGGGGGGGGGGGFGGFAGFF8FGGGGGGGFDFFFCGFGFGGGGGGFFGGGGG
@CGRNA6_311
ATGATGGCTCAAGTGCTTGGGGCCCTACTAGCCACATGGGAGACTAGAATGGTGTTCCTCGGCTCCTGGCTTCAGCCTGCTCCAGATCTGGCTGATAGGGAGTCTCTCTCTCTCTTTCTCCCTCTCTCTCACCATCTTCCCCTTTCTCTGTCACTATGCCTTTCAAGTAGATGAAAATCGATAAATAAAACATTAAAATCTAATCATTAAAAATACA
+
GGGFGGGGGFEGGGGGGFGGGGGGGGGGGGGGGFGGGGFGGGGGGGGGGGGGGGGGGGGGGGGGGGGGGGGGGGGGGGGGGGGGGGGGGGGGGGGGFGGGGGGGGGGGGGGGGGGGGGEGGGGGGGGGGGFGGGGGGGGGGGFGDGGGGGGFFGGGGGGGGGGGGGGGGGGGGGGGGGGGGGGGGGGGGGGGGGGGGGGGGGGGGGGGGGGGGGGFG
@CGRNA6_312
TGGGGAATCTTAGACAATGGGGGCAACCCTGATCTAGCCATGCCGCGTGAGTGATGAAGGCCTTAGGGTTGTAAAGCTCTTTCAGCTGGGAAGATAATGACGGTACCAGCAGAAGAAGCCCCGGCTAACTCCGTGCCAGCAGCCGCGGTAATACGGAGGGGGCTAGCGTTGTTCGGAATTACTGGGCGTAAAGCGCACGTAGGCGGACTGGAAAGTCAGAGGTGAAATCCCAGGGCTCAACCTTGGAACTGCCTTTGAAACTATCGGTCTGGAGTTCGAGAGAGGTGAGTGGAATTCCGAGTGTAGAGGTGAAATTCGTAGATATTCGGAGGAACACCAGTGGCGAAGGCGGCTCACTGGCTCGATACTGACGCTGAGGTGCGAAAGCGTGGGGAGCAAACAGG
+
GGGGGGGGGGGGGGGGGGGGGGGGGGGGGGGGGGGGGGGGGGGGGGGGGGGGGGGGGGGGGGGGGGGGGGGGGGGGGGGGGGGGGGGGGGGGGGGGGGGGGGGGGGGGGGGGGGGGGGGGGGGGGGGGG#GGGGGGGGGGGGGGGGGG#GGGGGGGGGGGGGGGGGGGGGGGGGGGGGGGGGGGGGGGGGGGGFGGGGGGGFEGFGGGGGGFFFFFFFFFFFFFFFFFFGFFGFGFFFGGGGGGFFGGGGGGGGFGGFCFGGGGGGGGGGGGGGGGGGGGGGGGGGGGGGGGGGGGGGGGGGGGGGGGGGGGGGGGGGGGGGGGGGGGGGGGGGGGGFGGGGDFGGGGGGGGGGGGGGGGGGEGGGGGGGGGGGGGGGGGGGGGGGGGGGGGGGGGGGGGGGGG
@CGRNA6_313
TAATCATTTCCCACGTATTTATTTTGAAACAGCAGGCCTGATGTGGTGATGTATTCATGAGCTGCTTTGAGAATGAATGCAATTATTAACCGGGCAGCATGAAAGAGAACTGATTAACTGAAGAGCTCTTTCCTGTGTGTCAGGTGCCACGCATTGCCCTGCAAACACGGAACACAGGGCTTTTGCCTTAAGGACACTCAATTCTATTCGACTAACAATGAGACGACACTAGCATAAGATCCTCTGTGCGCTGCTA
+
GGGGGGGGGGGGGGGGGGGGGGGGGGGGGGGGGGGGGGGGGGGGGGGGGGGGGGGGGGGGGGGGGGGGGGGGGGGGGGGGGGGGGGGGGGGGGGGGGGGGGGGGGGGGGGGGGGGGGGGGGGGGGGGGGGGGGGGGGGGGGGGGGGGGGGGGGGGGGGGGGGGGGGGGGGGGGGGGGGGGGGGGGGGGGGGGGGGGGGGGGGGGGGGGGGGGGGGGGGGGGGGGGGGGGGGGGGGGGGGGGGGGGGGGGGGGGGGG
@CGRNA6_314
ACAACGGCTCAAGTACTTGGGTCCCTGCCATTCTCAGGAGAGACCTGGATGGAGCTGTGGGCTCCTGGCTCTGGCTGGTCCAGTCCCAGCTGGGCGGGGACTTGGGGAGTGAATCAGCAGATAGAAGTGTGCGCTCTCTCTCTCTCTGCCTTTCAAATAATTAAAAAAAAAAAAAATACAAGTATCTTTGATACTAGGAAATGTGCACTGAGGAATTTCGGGACAAATGGGCCTAATTACAACTTCTCAAACAACTCAGAAAGGAATCACATAAGACTGTA
+
GGDFFEEGGGGGGEGGFAFGGGCGFGGF8@FE<DEFGDFCEEFGGGGGFFFF#?AF6FFE7FFGC#GF8EA8E@D8??4,AC=EF>6CA9FBFF#:CF@#CDFCDFDFDFFGGGFGFGGFGGGGC=DDGGGGEC8:DC6GGGGD9=FGDDEFEDFFCGGFCGGGGEFGGGGGGGGGGGFCGGGFE#9E2;=#GEDFGGGGGGG###GFG#E#FEC##E###GGGGGGDGGGGGGGGGGGGGGFEEGGGGFFGFFGGGGGGGFFEGGCFGGGGGGGGGGGGG
@CGRNA6_315
GGGACTGTGTTGGCTTCGCCTCTGGGATGTGGGTCGAGTTGTTGATCATAGCACTAAGTGAACCTCGCCGAAGCCGTGCAGCAGAGTAGCCTCAGCCGTATATGACGAGGGTGTAGTGGAACTTGTCGCTCCCCCTCTTCGTGGAGGAACGACACAGGACCCTGCGCTGTTCTTTCGTCTGCTCGGCCCTCCCCGGGTTTGCTGCTTGTTCTTCCCGGGTTGGCTACTATCCCTTCCACCTCCGTGGAAGGGCAGTTCCCCCTGGCCACATTCCCCACTTCCGCAGGGGAGCGGCACACCGCTGGCCGGCTCTTCTCGGGGGCTGCACAGGTGTTCCTTCAGCTAGATGTTCCC
+
GGGGGGGGGGGGGGGGGGGGGGGGGGGGGGGGGGGGGGGGGGGGGGGGGGGGGGGGGGGGGGGGGGGGGGGGGGGGGGGGGGGGGGGGGGGGGGGGGGGGGGGGGGGGGGGGGGGGGGGGGGGGGGGGGGGGGGGGGGGGGGFG#GGGGGGGGGGGGGGGGGGGGGGGGGGGGGGGGGGGGGGGGGGGGGGGGGGGGGGGGGGGFGGGGGGGGFFGGFGGGGGGGGGGGGGGGFFFGFFEGGGGGGGGGGGGGGFGGGGGGGGGGGGGGGGGGGGGGGCCGGGFGGGGGCGGGGGGGGGGGGGGGGGGGGGGGGGGGGGGGGGGGFGGGGGGFF<GGGGGGGGGGGGGGGGGGG
@CGRNA6_316
CATGATCCACACCCTCACACATGGCAGCGATTAGGGGCTGGTGCCGAAGACGGAAAGCATTTGGTCTTGCAGGGCTTTTTATTCCAAAAGAGCCTGTTTCCCATCCACAAATTTGTGACTGCATAAACGGTAGATATAAATAGTCTGGGAAATACAAGCACTCCTCCTGGACTGGGTGCCACCCCACGGAGGATGCTCCGTCCGGCTGCCAGCCCTGGTCACCCCATCCCGGGGCCAGGCAGCCAACGCCGCAGCCCACAGAAATCACAGGTCACAGCAAAACCCGTGAAAAGGGAAAAGCCAGGCGGAGTTGTGTGGGTCCCCGACTCCCGCCAGCATTATCCCGGTCTCTGCCTTGACTTCAACCCTGAAAGATCGACCCCC
+
GGGGGGGGGGGGGGGGGGGGGGGGGGGGGGFFGGGGGGGGGGGGGGGGGGGGGGGGGGGGGGGGGGGGGFFGGGGGGGGGFGGGGGGGGFGGGGGFFFGGEFGGF8<EFFFGGGFGGFGGFGGGGGGGGGFFGGGGGGGGGGGGGGGGGGGGGGG#GGG#G#GGGGGGGFGGGGG##GGGGGGGEGG#GGEC.28B@FGG#FFGDGGGGC6CCFFFFFGGFFFFBEFGGFFFECDFFFF?@?FGGGGD>GCCAF>BFFC?FF?BFA>GFCB8?BGGFCFCC=CGFC9A9GFGFFCFCGGGGGGGGGGGGGGGGGGGGGGGGGGGGGGGGGGGGEGGGGFEECGGGGGGGGGGGGGGGGGGGGGGFGGGGGGGGGGGGF:GGEGF
@CGRNA6_317
GTATGGCTCAAGTAGTTACGTCACTGCCACCCCTGTAGGAGGCAGACCTGGACTGAGTTTCAGACTCTGTCTCTCTCTCTCTCTGTCTCTCTCCCTCTCTCAAAAAACTCAATCGTTAGACAAGTCACTCTTCTTTGCTCTAGGGCATCCAAAGTAGACAAAGTAGATGCTTTGTCTAACAAAGGAGAATTTTTGCAAGTGGCTGCTTGACAAGAACGTGGTATTTCAGTAAAATGCCTAAGCTTTGAAAACCTTTCAAAATGAAATGCCAGTAACAGATATATGAATGTAAACTTATTTCATTGTCATACCCTCAAGGAGAAAGTGAACTTAATATATTAAGTTTCTTTGAAAGTATAAGCCCTTAAATGTTAGAGTGCAGCATAAAATTCTCTTGATTTGTTTCA
+
GGGGGGGGGGGGGFFGGGGGGGGGGGGGGGGGGGGGGGGGGGGGGGGGGGGGGGGGGGGGGGGGGGGGGFGGGGGGFGGGGDGGGGGDGFGFFGGGGFGGGGGGGEGGGGGGGGGGGGGGGGGGGGDFFGGG#FGGCFGGGGGGFGGDGGGGGFGGEFGGGGGDGGGGGGGGEEFGGFGGGGGFFGGGGFFGGGGGFGGFDFFFFGGGGFDFDAFFFFFFFFEBFFFFFFFFGFFGFDGGGGGGGGGFFDGGGGFGGGGGGGGGGGGGFGGGGGGGGGGFGGGGGGGGGGGGGGGGGGGGGGGGGGGGGGCGGFGFGGGGGGGGGGGGGGGGGGGGFGGGGCGEFGGGGGGGGGGGFGGFGFEGGGGGGGGGGFGGFFGGGGGGCGGGGGGGGGGGGGGGGGGGFAF
@CGRNA6_318
TAATCATTTCCCACGTATTTATTTTGAAACAGCAGGCCTGATGCGGTGATGTATTCATGAGCTGCTTTGAGAATGAATGCAATTATTAACCGGGCAGCATGAAAGGGAACTGATTAACTGAAGAGCTCTTTCCTGTGTGTCAGGTGCCACGCATTGCCCTGCAAACACTGAACACAGGGCTTTTGCCTTAAGGACACTCAATTCTATTCGACTAACAATGAGATGACACTAGCACAAGATCCTCTGTGCGCTGCTA
+
GGGGGGGGGGGGGGGGGGGGGGGGGGGGGGGGGGGGGGGGGGGGGG@FGGGGGGGGGGGGGGGGGGGGGGGGGGGGGGGGGGGGGGGGGGGGGGGGGGGGGGGGGGGGGGGGGGGGGGGGGGGGGGGGGGGGGGGGGGGGGGGGGGGGGGGGGGGGGGGGGGGGGGGGGGGGGGGGGGGGGFGGGGGGGGGGGGGGGGGGGGFGGGGGGGGGGGGGGGGGGGGGGGGGGGGGGGGGGGGGGGGGGGGGGGGGGGGG
@CGRNA6_319
TGATGGCTCAAGTCATTGGGTTTCTTCCACCCATGTGGGAGGCCTGGGTTGAGTTGCTGGCTCCTGGTTTTGGCTCCTGCCCCAGCTGTTGTGGGCATTTGGAGAGTGAACCAGCAGATGGAAGATCTCTATTCTCATCTGCCTGACTTTTTCTTTCTGTCTCTCTGGTGCTCAAATAAAGAAAATAAAAATAGAATGAAAGACAACTTGTATTTCCAATATTTCCAATATTCTCTTTCTGCAGCCATCCCTTGCTTGCTACTTTCAGGTCTGTGGCTCTTTTGTAATTTTTCCTTCGCCCTGTATTGTTCTCTGCCTGGATTGTTCCGTGCCTCCTCC
+
GGGGGGGGGFGGGGGGGGGGGEGGGGGGGGGGGFGGGGGGGGGGGGGGGGGGGGGGGGGDEFFFGGGFGGGFGFFGGGGGGGGGGGGGFGGGGGGGGGFGGGGGGGGGGGFGGGGGGGGGGGGGGGGGGGGFFGGGGGGGGGGGGGGGGGGGGGGGGGGGGGGGGGGFDGGGFGGGGGGGGGGGGGGGGGGFGGGGGGCGDFFGGGGFDGGGGGFFFGFGGGGGGGGGGFFCGGGGGGGGGGGGFGGGGFGGGGGGGGGGGGGFFGGGGGGGGGGGGE@FEGGGEGFGGGGGGGEEGEFC<FCGGGGGFF@FGGGGGFGCGGGGGGGDGGGGGGGGGGG
@CGRNA6_320
ATGATGCCTAAAGTGCTTAGACACACTGAAAAGACCAGATGGAGTTCTAAGTTTTGGCATTAGCCTAGCCCAGTTCTAACTATTGCAGCCACTTGGGGAATAAACTACTGGATGGAAGATCTCTCCTCCTCTGTCTCCCTCTCTCAATATCACTGTGTCTTTCAAGAAGGAAAAATAAATAAATAACTAAATAACTAAATAAATAAGGTTTTTTTTTAAGTGCAGAAATACTGAGTAAAAATATTCACCCATTGGCTAGGTAGAGTAAGAGGTTGAGTGCTAGGGGCTGGGATTGTGACATAACAGATTAAGCCTCCTCCTGCAATGTCAGCATCCCATCTGAACACCT
+
GGGGGGGGGGGGGGGGGGGGGGGGGGGGGGGGGGGGGGGGGGGGGGGGGGGGGGGGGGGGGGGGGGGGGGGGGGGGGGGGGGGGGGGGGGGGGGGGGGGGGGGGGGGGGGGGGGGGFGGGGGGGGGGGGGGGGGGGGGGGGGGGGGGGGGGGGGGGGGGGGFFGFGGGGGGFFGGGGGGGGGGGGGGGGGGGGGGGGGGGGGGGGGGGGGGGGGGGGGGGGGGGGGGGGGGGGGGGGGGGFFGGGGGGGGGGGGGGGGGGGGGGGGGGGGGGGGGGGGGGGGGGGGGGFFGGGGGGGGGGGGGGGGGGGFGGGGGGGGGGGGGGGGGGGGGGGGGGFGGGGGGGGGGGG
@CGRNA6_321
GTGCAGGTAACAGCAGGCGGTAGCCGGCCGGAGGGAGATCTCAGACCACCCTGGATCAGAAGTCACTGTTGTGAGAGGGCACGGAGACCGTGGGGGGAAGGGCCCGAGACGTGTGTGGCCCAGGGGAGACGGCCGGACACGTGACATGTGTGTGACTGGAATCCCCTGAGGAGATTCCTGGAACCTGTAAAAGAGGAGGCCACGGGTTGGACACTCGGCAGGCAGCTCACGCCTGACACTCACAGCTTCCCCCAGCTCAGCCAATGAGGATTCCAGGCTTACAACACAGCAGTGGGATCTTCAACTCCTCCCTTTTCCTCAGCACCGTGCGTGGGTTTT
+
FGGGGGGGGGGGGGGGGGGGGGGGGGGGGGGGGGGGGGGGGGGGGGGGGGGGGGGGGGGGGGGGGGGGGGGGG#GGGGGGGGGGGGGGGGFFGGGGGGGGGGGGGGGGG#GFGGGFGGGGGGGGGGGEGGGGGGGGGGGGGGGGGGGGGGGGGGGGGGGGGGGGGGGGFGGGGGGGGGGGGGGGGGGGGGGGGGGGGGGGGGGGGGGGGGGGGGGGGGGGGGGGGGGGGGGFGGGGGGGGGGGGGGGGGFGFGGGGGGGGGGGGFGGGGGGGGGGGGGGGGGGGGGGGGGGGGGGGGGGGGGGGGGGGGGGGGGGGGGGGGGGGGGGGGGGGGGGGGGG
@CGRNA6_322
TAATCATTTCCCACGTATTTATTTTGAAACAGCAGGCCTGATGTGGTGATGTATTCATGAGCTGCTTTGAGAATGAATGCAATTATTAACCGGGCAGCATGAAAGAGAACTGATTAACTGAAGAGCTCTTTCCTGTGTGTCAGGTGCCACGCATTGCCCTGCAAACACGGAACACAGGGCTTTTGCCTTAAGGACACTCAATTCTATTCGACTAACAATGAGACGACACTAGCATAAGATCCTCTGTGCGCTGCT
+
GGGGGGGGGGGGGGGGGGGGGGGGGGGGGGGGGGGGGGGGGGGGGGGGGGGGGGGGGGGGGGGGGGGGGGGGGGGGGGGGGGGGGGGGGGGGGGGGGGGGGGGGGGGGGGGGGGGGGGGGGGGGGGGGGGGGGGGGGGGGGGGGGGGGGGGGGGGGGGGGGGGGGGGGGGGGGGGGGGGGGGGGGGGGGGGGGGGGGGGGGFGGGGGGGGGGGGGGGGGGGGGGGGGGGGGGGGGGGFGGGGGGGGGGGGGGGGG
@CGRNA6_323
GTGCAGGTAACAGCAGGCGGTAGCCGGCCGGAGGGAGAACTCAGACCGCCCTGGATCAGGAGTCACTGTTGTGAGAGGGCACGGAGACCGTGGGGGGAAGGGCCCGAAACGTGTGTGGCCCAGGGGAGACGGCCGGACATATGATATGTGTGTGACTGGAATCCCCTGAGGAGATTCCTGGAACCCGTGAAAGAGGAGGCCACGGGTTGGCCAGTCGGCAGGCAGCTCACGCCTGACACTCACAGCTTCCCCCAGCTCAGCCAATGAGGATTCCAGGCTTACAACACAGCAGTGGGATCTTCAACTCCTCCCTTTTCCTCAGCACCGTGCGTGGGTTTT
+
GGGEEFGGGFFGFGGGGGGGGGGGGGGGGGGGGGGGGGFGFGGFGGFGGC@FGG8<<FFGFGGGG<?FEDDF?FFFFGGG@@FGCF6BDF=AF7<FEGGEEECEGGDGECGGGGGGCEF8@CCG#?8E>6;CGEDEC>5?CCECEFGC@ECCB89@CFFCFGFFFEFC:DGGGGFFCCEFFFD#GGGGFFCCGFC9CCGEGGGDDCGGGGDC=#=0A>BG#E>#@>+7GC:#GEFC=E>9EGGFFEC>7ECEB98D@CF#DC9AE#FGEAFEA,E@F@E?E,4BFBCACGFEGGFE,F,FCC,C@@C@;,,A@8CFD;,FGGFD7CF:F@GCF;FFEDF
@CGRNA6_324
ACGATGGTTCAAGTACTTAGGTCCTTATTAAGAACATAAGAGACAGATTGAGTTCCAGGCTCCTGGCTTTTACCTGACCCATTCCTGGCTGTTGTAGGCATTTGGGAGTTGTCGCTCCCCCTCTTCATGGAGGAACGACACAGGACCCTGCGCTGTTCTTTCGTCTGCTCGGCCCTCCCCGGGTTTGCTGCTGGTTCTTCCCGGGTTGGCTACTATCCCTTCCACCTCCGTGGAAGGGCAGTTCCCCCTGGCCACATTCCCCACTTCCGCAGGGGAGCGGCACACCGCCGGCCGGCTCTCTCGGGGGCTGCACAGGTGTTCCCCTTAGATGTTCCC
+
GGGBFGGGGGGGGGGGGGGGGGGGGGGGGGGGGGGGGGGGGGGGGGGGGGGGGGGGGGGGGGGGGGGGGGGGGGGGGGGGGGGGGGGGGGGGGFGGGGGGGGGGGGGGGGGGGGG#EGGDGGGGGGGGGGGGGGGGGGG##GGGGGGGGGGGGDGGGGGGGGG#GGGF#GGGGEGGGGGGGGGGGFGGGGGGGGGGGGGGDF8CDGGGGGGFFFFFFFFGFGFFGE:FGGGGFDGGGGGGFGGGEFGGGGGGFFGGGGGGFF<CBAGGGGGGDGGGGGGGGGEFGGGGGGGGGGGDGGGFFGGGGFGGGGGGGGFF@EEGGGGGGFGGGGGGGGGG
@CGRNA6_325
GTCACGCAGTGTGGCAGGTGGGGGAGGGGTGGCGCTGGGGATGGTGGCAGTCATTCTAGCATGTCTCTGAGCCACCCTGATGGACGCAAGAAGAAACAGGTGAAAGCCCTGGCAGCCAGGTGGGCGGTGACTCAGGGAGCCCAGCGTGTTATCAATGTCAACAGCTGTTAATGAGCTCTTTCGCTCTTCCTTTCATCCTGTGC
+
GGGGGGGGGGGGGG#GGGFFGGGGDGGGGGGGGGGGGGGGGGGGGGGGGGGGGGGGGGGGGGGGGGGGGGGGGGGGGGGGGGGGGGGGGGGGGGGGGGGGGGGGGGGGGGGGGGGGGGGGGGGGGGGGGGGGGGGGGGGGGGGGGGGGGGGGGGGGGGGGGGGGGGGGGGGGGGGGGGGGGGGGGGGGGGGGGGGGGGGGGGF
@CGRNA6_326
CATGATCCACACCCTCACACATGGCAGCGATTAGGGGCTGGTGCCGAAGACGTAAAGCATTTGGTCTTGCAGGGCTTTTTATTCCAAAAGAGCCTGTTTCCCATCCACAAATTTGTGACTGCATAAACGGTAGATATAAATAGTCTGGGAAATACAAGCACTCCTCCTGGACTGGGTGCCACCCCACGGAGGATGCTCCGTCCGGCTGCCAGCCCTGGTCACCCCATCCCGGGGCCAGGCAGCCAACGCCGCAGCCCACAGAAATCACAGGTCACAGGAAAACCCGTGCAAAGGGAAAAGCCAGGCGGAGTTGTGTGGGTCCCCGACTCCCGCAAGCATTTTCCCGGTCTCTGCCTTGACTTCAACCCTGAAAGATCGACCCCCCACAGAAACT
+
GGG9CCDFFGGGGG<DFGGGDGGEECCFGGF<BFFFGGCGGGGGGF7FE@FG,CF=5CCFGGGFGGGFGGF,,@CFGGGGGGGDGGFEF=FGGGGGFGGGCFFFAECEG<DFGGCG8EFGGGGGEGGGCF>CBFCEGGGG#GD@;#EFCDGGGFGBFBDFGGGGG#DG?<C#E3#<@*#DFGGGG##E?*C#,;2;DC471;6:8<DG<CF/#>8A;F6#FA#FF34#GDB>367#B7F#F:B#EC?F>9990-7C:C?F;C>?42+0+<C+71525+*5C@EC;,?5+?9FC,C<,,B:*F8C7C:;@B>>C@GC7F>*C7GFF@+GF7B<,39AGGFDFC+=>F?<=A+A+,FCFCF?AA:FEGEDGGGFFF7FCFF@CGBFEFFAFEEEFG
@CGRNA6_327
GTGCAGGTAACAGCAGGCGGTAGCCGGCCGGAGGGAGAACTCAGACCGCCCTGGATCAGGAGTCACTGTTGTGAGAGGGCACGGAGACCGTGGGGGGAAGGGCCCGAAACGTGTGTGGCCCAGGGGAGACGGCCGGACATATGATATGTGTGTGACTGGAATCCCCTGAGGAGATTCCTGGAACCCGTGAAAGAGGAGGCCACGGGTTGGCCACTCGGCAGGCAGCTCACGCCTGACACTCACAGCTTCCCCCAGCTCAGCCAATGAGGATTCCAGGCTTACAACACAGCAGTGGGATCTTCAACTCCTCCCTTTTCCTCAGCACCGTGCGTGGGTTTT
+
GGDGGGGGGGGGGGGGGGGGGGGGGGGGGGGGGGGGGGGGGGGGGGGGGGGGCGGGGGGGGGGGGGGGGGGGGCGGGGGGGGGGGGGGGGCFCEGGGGGGGGGGGGEGGGGGG#GGGGG#GGGGGE#GGGGGGGGGCCEGGGGCCCFGG?FGGGGGGGFGGGGGGGGGFGGGGGGGGFGGGEGGGFEGGGGGGGGGGGDEGGFGGGDGGGGFDGGGGGGGGGGGFFEFFFFFFGGFGFFCFGGFGGGFFFF8EGFGGGGGGGGGGGGGGF?FFFGGGFCDGGGGGGGGGGGGGGGGFGGGGGGGGGFF8GGGGGGGGGGGGGGGGGGGGGGGGGGGGGG
@CGRNA6_328
GTGAGGGCAGTAGGAAACCCAAAGCAAGTCCTTCCTCTTCTATTTAAAAATACCCACCGTCAGCCACAGGAATTCTTCATATCTGTTTTACTCTAGGAAAGAACATACTAGCCCAACACAGAAGCTAATGCCCCAGAGCCTCGATGCCCCATAACACAGCTGGGTGAAAACTTCTTTAATATTAAAAACAGCCACAGCTGTGTATTGTTCTTATAGTGACGCCTCTTGCAGTTTTAGAAACCAAGAGTAGCTCCACCTCCCAACTGAGGTTTCCAAGCAGGGTAAGTTCATAACTTCTGCCACAAGTGGCTTCAACAAGCCGTCTCCTCCACTTCCCCAGTCCCACCTCTGTGTTCCATTCAGGT
+
<F9FFG7FF@FFFFGFGGGGGGGGGCGGGGGGGFF@<EFGGGGGCFCCFDFGGGGGGEEGEECEGGGFGGGFGGGDEF9F,FFGGFGEGGGFGGEDFFGGFFGGG#GGGF#AF884#94#9=<EFGG#GC,=EFGG##ECECCEFGGFGF@8DG#93@?FFF=6>E+:@0D8,6<CCAD94AFGFGFFEF4A>D;977GGGGGGGFGGC:CFB=B@BGEC?D@#>FA??6A?==FE9=1=8FDGFFGDGGFEEECEF@7#GF;FFEE>A9,ECCE9,,CGE:GFEE,9,E9EB=:,4,GEFFB<CF<FGFFFGCDCC7GC@F,:@EFGCEFF::F@@EE@C:C,C8FFCEF8FF<FEE<@F@FAF
@CGRNA6_329
ATGATGCCTAAAGTGCTTAGACACACTGAAAAGACCAGATGGAGTTCTAAGTTTTGGCATTAGCCTAGCCCAGTTCTAACTATTGCAGCCACTTGGGGAATAAACTACTGGATGGAAGATCTCTCCTCCTCTGTCTCCCTCTCTCAATATCACTGTGTCTTTCAAGAAGGAAAAATAAATAAATAACTAAATAACTAAATAAATAAGGTTTTTTTTTAAGTGCAGAAATACTGAGTAAAAATATTCACCCATTGGCTAGGTAGAGTAAGAGGTTGAGTGCTAGGGGCTGGGATTGTGACATAACAGATTAAGCCTCCTCCTGCAATGTCAGCATCCCATCTGAACACCT
+
GGGGGGGGGGGGGGGGGGGGGGGGGGGGGGGGGGGGGGGGGGGGGGGGGGGGGGGGGGGGGGGGGGGGGGGGGGGGGGGGGGGGGGGGGGGGGGGGGGGGGGGGGGGGGGGGGGGGGGGGGGGGGGGGFGGGGGGGGGGGGGGGGGGGGGGGGGGGGGGGGGGGGGGGGGGGGGGGGGGGGGGGGGGGGGGGGGGGGGGGGGGGGGGGGGGGGGGGGGGGGGGGGGGGFGGGGGGGGGGGGGGGGGGGGFFGGGGGGGGGGGGGGGGGGGGGGGGGGGGFF7CEFGGGGGGGGGGGGGGGGGGGGGGGGGGGGGGGGGGGGGGGGGGGGGGGGGGGGGGGGGGGGGGGG
@CGRNA6_330
TCGTGGGATCAGGGCTGACTGGGATTCCCTCTCTACAACAGGAAACATCCTAAACTAGGAAAAAATCCTCTGGAAATTTCACGATGAATTTTTTTTTTCTAAAATGAAAGATCACTCTCCTCTATCAGCAAAGGAAAAAATTGCTTTTCTTAAACTTCTTCAAAGAAATTATAGTGACAGTGGACACCAGATAGTAAAGAGTCAGATGGATTTATCATAAATGAATTCACCAACATGCAACATGCATTTAAATAGAAGTCATATTTTGTTCAGAAAGAAATGCATAGCATGATATTTTGTAGTAAAGTGGATGGCAATTACTGTGTTATCCAATGCTAGTGTAAGAGTCTCTGTTCTCTAAGTACTGAAGGCATTGCACAGTTTAGAGATAAGTGGACATACAAACAGCATATCTGTGCCTGCCTCATGGAATTCCACCTAGGTTCCAACCCTAAATTTGCTCAAGTTCTGAGCAAGTCCTGACCAAGCCTGGCAATAT
+
GGGGGGGGGGGGGGGGGGGGGGGGGGGGGFGGGGGGGGGGCGGGGGGGGGGGGGGGGGGGGGGGEGGGGGGGGGGGGGGGGGGGGGGGGGGGGGGGGGFFGGGGGGGGGGFFFGGGCEGGGGGFGGGGGGGGGGGGGGGGGGGCGGGGGGGGGGGGGCGGFGGGGFGFFFFGGGGGGCEGGGGGGGGDDC>EGGGGGGGGGF*BFCFGGGGGFFFFAFFFFFFFFFECFFFEE>AFFFFFFEFFFEEFFFFFEFFFEFFCEAEDFFFFFAFFFFFE<EC@EFC=EEC<FFE7EFFFFFFFFEDFFFFEDDFFFEBFFFFFBFFFGFFGFGGGGGGGGGGFGGGGGGGGGGGGGGGGFGGGGGGGGGGGGGGGGFGGGGGGGGGGGGGGGGGGGGGGGGGGGGGGGGGGGGGGGGGGGGFFGGGGGGGGGGGGGGGGGGGGGGGGGGGGGGGGGGGGGGGGGGGGGGGGGGGDGGGGGGGFEGGGGGGGGGGGGGGGGGG
@CGRNA6_331
TGAGGGCTCAAGGGATTGAGTCCTGCCACACACGGGAGACCTGGGCTGAATTCCTGGCTCCTGGCTCCTGGCTCTGGCCTCAGTCCAGCCCAGGCCACTGTGGGCGCCTGGGGACTGACCAGTGGATAGAAGATCTCTCTCTCTCTCTCTCTCTCTCTGCTCCTGTCTCTGATTCTCAAACTATTTAATTAAGTAATTAAAAGACAAAGATTTTGGGGTCATTGCTGTGGTGTCGTGGATAAAGCCACTACCTATGGTGCGGGCATCCCTTCTGCACGCTGGTTCTAGTCCTGACTGTTCCACTTCTAATCCAGCTCCCTGCTAATGCACCTAGGAAAGCAAC
+
AFGGGGGGGGGGGGGGGGGGFGGGGGGGGGGGGGGGGGGGGGGGGGGGGGFGGGGGGGFFGGGGGGGGGGGGGGGGGGGGGGGGGGGGGFGGGFDEGGEGGG#GGGGGGGGGGGGGGGGGGGGGFGGGGGDFFFGDGGGGGGGGFGGGGGFGGGGGC=EFAFGGGGGGGGGGFGGGGGGGGGGGGGGGGGGGGGGGGGGGGGFGGGGGGGGGGFGFGGGGGGGGGGGGGGGGGGGGGGGFFGGGGGGGGFGGGFFGGGGGGGGGGGGGGGGGGGGGGFGEGGGGGGGGGGGFFFGGGGGGGGGGGGGGGGGGGGGGGDGGGGGGGGGGGGGGGGGGGGGGGGG
@CGRNA6_332
GGATGGCTTAAGTAGTTGTATCCCTGCCATCTATGTTGGAGACCTGAATTGATTTCCTGTCTCTTGGCTTCAGCCTGGCCCAACCCCAGTTATTTCAGGCATTTAGGAGGTGAACCAGTAGTTGGGAAATCTTGTGGTGTCTCAGTTTCTCTTTCTGTCTCTGCCTTTCAAATAAAATACAAAAAAACTCCTAAGAAATAGTTACAACATGTGCAGTTATTAAAATGACACCAGTAGTGAAATTTTACCTAC
+
GGGGGGGGGGGGGGGGGGGGGGGGGGGGGGGGGGGGGGGGGGGGGGGGGGGGGGGGGGGGGGGGGGGGGGGGGGGGGGGGGGGGGGGGGGGGGGGGGGGGGGGGGGGGGGGGGGGGGGGGGGGGGGGGGGGGGGGGGGGGGGGGGGGGGGGGGGGGGGGGGGGGGGGGGGGGGGGGGGGGGGGGGGGGGGGGGGGGGGGGGGGGGGGGGGGGGGGGGGGGGGGGGGGGGGGGGGGGGGGGGGGGGGGGGGGG
@CGRNA6_333
AGATGGCTTCAGTAATTGAGTTCCTGCCACCCACGTGGGTATCCTGGATTGAGTTCCTGGTTCCTGGCTTCAGCCCCGGGCCAGTCACTGCCATGGCGGGCATTTGGGGAGTGGACAAGGAGATGGTCTTGTCCATGTGCATCAGCCTCGGAAATCAATTTTACCTCATGTTTGTTTGTTCTTGAAAAGGGGCTCAGGTCAGGGTACCAGGGGAGCTCGGGACCCTTACACAACGTGCCAAGGGCCAGGGGGGTCCTCCTCCAGTGTCCGTCTCAGTGTATCCTCCATGCAGTGGGCATGCTCTTTGTCCCTAAAACCCGGATCATTTGTGAGATGCCTGCAGGGCCCAGGGCAGACGCAGTCTCCACAGGCCCAGCCCCCAGACTCCCAGGGTTCCCACCTCCCACAGTGCTCTGCCTGCCACATCTGTATCAGCTCACAGATGGAGCCACCCTCCTCTCTGCATCTCCAATCCTTAAGATC
+
GGGFGGGGGGGGGGGGGGGGGGGGGGGGGGGGGGGGGGGGGGGGGGGGGGGGGGGGGGGGGGGGGGGGGGGGGGGGGGGGGGGGGGGGGGGGGGGGGGGGGGGGGGGGGGGGGGGGGGGGFGGGGGGGGGGGGGGGGGGGGGGGGGGGGGGCGGGGGGGGGGGGGGGGGGGGGGGGGGGGGGGGGGGGFGDGGCFGGGGGGFFGFGGG#GGGEDFFFFFBFFFFFFFFFFFFFFEFFFFFFBBFFF??FBFFF>BFFFB:FFBFFFFFFFFFF?A?>792:?F?BAA2F??FF???DBFFFF?7F>FFGFFC>*C7<DGGCDFFCFGGGFFDDGGGGCCGCFDGGFGGGGGGGGGGGGGGFGGGGGGGGGGGGGGGGGGGFGGGGFGGGGGGGGGGGGGGGGGGGGGGGGGGFGGGGGGGGGGGGGGGGGGGGGGGGGGGGGGGGGGGGGGGEGGGGGGGGGGGGGGGGGGGGGGFGGGGGGG
@CGRNA6_334
ATGATGGCTCAAGTGCTTGGGGCCCTACTAGCCACATGGGAGACTAGAATGGTGTTCCTCGGCTCCTGGCTTCAGCCTGCTCCAGATCTGGCTGATAGGGAGTCTCTCTCTCTCTTTCTCCCTCTCTCTCACCATCTTCCCCTTTCTCTGTCACTATGCCTTTCAAGTAGATGAAAATCGATAAATAAAACATTAAAATCTAATCATTAAAAATACA
+
GGGGGGGGGGGGGGGGGGGGGGGGGGGGGGGGGGGGGGGGGGGGGGGGGGGGGGGGGGGGGGGGGGGGGGGGGGGGGGGGGGGGGGGGGGGGGGGGGGGGGGGGGGGGGGGGGGGGGGGGGGGGGGGGGGGGGGGGGGGGGGGGGGGGGGGGGGGGGGGGGGGGGGGGGGGGGGGGGGGGGGGGGGGGGGGGGGGGGGGGGGGGGGGGGGGGGGGGG
@CGRNA6_335
GTGATGGCTCAAGTACCTGGGTCCCTGTGCCCCATGTGGGAGACCCCAATGGAGTTCTGGGCTCCTGGCTTTGGCCTGGCCCAGCCCTGCCTGTTGTAGACAAAAGGGAGTAAACCAGATGATAGAAGATTTTTGTCTCTCCACCTTTCAAATAAAATGAAAGTAGATTTAAAAACATTTTTTTGAAAAAAGGAAGACAGGATCAATAAAATGTGGAAACCAAAATACATATAGGCAAGTAGCAACAGT
+
G#GGGGGGGGGGGGGGGGGGGGGGGGGGF#GGGGGGGGGGGGGGGGGGGGGGGGGGGGGGGGGGGGGGGGGGGGGGGGGGGGGGGGGGGGGGGGGGGGGGGGGGGGGGGGGGGGGGGGGGGGGGGGGGGGGGGGGGGGGGGFGGGGGGGGGGGGGGGGGGGGGGGGGGGGGGGGGGGGGGGGFGGGGGGGGGGGGGGGGGGGGGGGGGGGGGGGGGGGGGGGGFGGGGGFGGGGGGGGGGGGGGGGGGG
@CGRNA6_336
ATGAAGGATCAAGTACTTGTGTCCCTGTCACCCAAGAGGAAGACCAGGACTGAGCTTTAGGCTTTTGGCCAGTCCTGGCTGTTGTAGGCATTTTAAAGGTGAAACAGTGGCTGGAAGATCTCTCAACTGTTTGTCTGTCTGCCTTTCAAATAAAATGAAAATAAATAAATAAAAACTTTAAAAAATTTCCAAAATATGAAACCACTTATTTAAAATAATTATATTATACCTGCAT
+
GGGFFFFGFGGGGGGFGFFFGGGGGGGGGGGFGGGGGGGGGGGGGGGGGGGGDGGFGGGGGGGGGGGGGGGGGFGGGGGGGGGGGGGGGGGGGGGGGFGGGGGGGGGGGGGGGGGGGGGGGGGGGGGGGGFGGGGGGGGGGGGFFGGGGGGGGGGGGGGGGGGGGGGGGGGGGGGGGGGGGGGGGGGGGGGGGGGGGGGGFGGGGGGGGGGGGGGGGGGGGGGGGGGGGGGGGGG
@CGRNA6_337
TAATCATTTCCCACGTATTTATTTTGAAACAGCAGGCCTGATGTGGTGATGTATTCATGAGCTGCTTTGAGAATGAATGCAATTATTAACCGGGCAGCATGAAAGAGAACTGATTAACTGAAGAGCTCTTTCCTGTGTGTCAGGTGCCACGCATTGCCCTGCAAACACGGAACACAGGGCTTTTGCCTTAAGGACACTCAATTCTATTCGACTAACAATGAGACGACACTAGCATAAGATCCTCTGTGCGCTGCTA
+
GGGGGGGGGGGGGGGGGGGGGGGGGGGGGGGGGGGGGGGGGGGGGGGGGGGGGGGGGGGGGGGGGGGGGGGGGGGGGGGGGGGGGGGGGGGGGGGGGGGGGGGGGGGGGGGGGGGGGGGGGGGGGGGGGGGGGGGGGGGGGGGGGGGGGGGGGGGGGGGGGGGGGGGGGGGGGGGGGGGGGGGGGGGGGGGGGGGGGGGGGGGGGGGGGGGGGGGGGGGGGGGGGGGGGGGGGGGGFGGGGGGGGGGGGGGGGGGG
@CGRNA6_338
GTATGGCTCAAGTAGTTACGTCACTGCCACCCCTGTAGGAGGCAGACCTGGACTGAGTTTCAGACTCTGTCTCTCTCTCTCTCTGTCTCTCTCCCTCTCTCAAAAAACTCAATCGTTAGACAAGTCACTCTTCTTTGCTCTTGGGCATCCAAAGTAGACAAAGTAGATGCTTTGTCTAACAAAGGAGAATTTTTGCAAGTGGCTGCTTGACAAGAACGTGGTATTTCAGTAAAATGCCTAAGCTTTGAAAACCTTTCAAAATGAAATGCCAGTAACAGATATATAAATGTAAACTTATTTCATTGTCATACCCTCAAGGAGAAAGTGAACTTAATATATTAAGTTTCTTTGAAAGTATAAGCCCTTAAATGTTAGAGTGCAGCATAAAATTCTCTTGATTTGTTTCA
+
GGGGGGGGGGGGGGGGGGGGGGGGGGGGGGGGGGGGGGGGGGGGGGGGGGGGGGGGGGGGGGGGGGGGGGGGGGGGGGGGGGGGFGGGGFGGGGGGGGGGGGGGGGGGGGGGGGGGGGGGGGGGGGGGGGGG#GGGGGGGGGFGGGGGGGGGGEGGGGGGGGGGGGGGGGGGGGGGGGGGGGGGGGGGGGGGFGEDGGGG<FDGFGFGGFGGFFFFFFFFFFFFFFFFFFFFGFFGFGGGGGGGGGGFGGGGFGGGGFGGGGGGGGFEGGGGFGGGGGGGGGGGGCGGGGGGFFGGGGGGGGGGGGGGGGGGGGGGGGGGGGGGGGFGGGGGGGGGFFGGGGGGGGGGGGGGGGGGGGDGGGGGGGGGGGGGGGGGGGGGGGGGGGGGGGGGGGGGGGGGGGGGGGG
@CGRNA6_339
GTGATGACTTGAGTAGCTGACCCTCTCCCCCACATGGAGATCTGGGTTGAGATCCTTGTATGCAGATTCAGCCCCAGCGGAGGGCTGTTGCAGGAATTTAAGGAGTGAACCAGCCAATGGGAACTCTCCCTGTCTGCTCATCAACGCAATTAAAAAAAAAAAAAAAAACAGCCATGGGGGCAGGTGTTGTGGCACAGCAGGGCAAGCCACAATTTGCAACAATTAGTATCTCAC
+
GGGFFGGGGGGGGGCFEFEFGGGGGGGGGGGGGGGFDFFGGGG@?<EFGGGGFGGFFF#GFGGGC9ECFEFGGGGGG#GG#GGEGGEEFGGGGGGG#GFGGEGFFECFBGGGGGGGGGGGGFGGGGGGGGGGGGGGGGGGGFGGGCEEGGGGGGGGGGGGGGGGGGGGGGGGGGGGGGGGGGGGGGGGGGGGGGGGGGGGGGGGGGGGGGGGGGGGGGGGGGGGGGGGGGGGGG
@CGRNA6_340
GTCACCAAGTACTTTGGGTCCCTGTCACCAAGGGAAACTTATATGAAGTTTTGGGCTCCTGGCTTTAGTCTTCCCCAGCTCTGGCTATTGTGGGCATTTGAGAAATGAACTAGTGGATTGCAAATCTCTCTTTTCTCTCTCTCTGTCTCTTTCTTTCTCTCTCTCTCTGTCACTCTCAACAAATGGTATTAAATAGAACTCTCAACCAATGGTATTAAATAGAACAAAAAATTCTAAAAGTAATAAAGTAGTAAGTTGTTCCTTAACAGTCAGGACAAGGGCTGATCAAGTCATTGTTTCTCATAATGTCCATTTCACTTCAACAGGTTTCCT
+
GGGGGGGGGGGGGGGGGGGGGGGGGGGGGGGGGGGGGGGGGGGGGGGGGGGGGGGGGGGGGGGFGGGGGGGGGGGGGGGGGGGGGFGGGGGGGGGGGGGGGGGGGGGGGGGGGGGGGGGGGGGGGGGGGGGGGGGFFGGEGGGGGGGGGGGGGGGGEFGFFFFFFEFGGGGGGFGGGGGGGGGGGGGGGGGGGGGGGGGGGGGGGGGGGGGGGGGGFFGGGGGGGGGGGGGGGGGGGGGGGGGGFFGGGGGGGGGGGGGGGGGGGGGGGGGGGGEGGCF8GGGGGGGGGGGGGGGGGGGGGGGGGGGGGGGGF@GGGGGGGGEGGGGGGGGGG
@CGRNA6_341
GTGATAGCTCAAATACTTAGGTCCCTGCCACCCACGCAGGAGAGCTGGATTGAGTTCCTGGCCCCTGCTCTCTAGAGACATACAGTTAATTCTATTTGTAATCTGTATTTGTGAAGTCACAGGTGGAGACTTCTAAGTCAAACTTTTGGGTTGCAAAAAACTTTGTTGCATGGGACCAGAGCTATTCCATTATTATTGAATTTTG
+
GGGGFFGGGGGGGGGGGGGGGGGGGGGGGGGGGGGGGGGGGGGGGGGGGGGGGGGGGGGGGGGGGGGGGGGGGGGGGGGGGGGGGGGGGGGGGGGGGGGGGGGGGGGGGGGGGGGGGGGGGGGGGGGGGGGGGGGGGGGGGFGGGGGGGGGGGGGGGGGGGGGGGGGGGGGGGGGGGGGGGGGGGFGGGGGGGGGGGGGGGGGGG
@CGRNA6_342
TGGGCGTTAAGTAGCTGGGTTCCTGCCACCCACATGAGACCTGGACTGAGCGCCCATGTTCGGCCTGGCCCAGCCCTGGCTATTGCAGGCATTTGGGAAGTGACCAACAGATCCGTGTTCACTCTTGCCCTGCCCCTCAAAACCCATTCTAATAAAAATAAGTTTGACTTAACTGAGACAGAGTTCACTTTGTTAAAGCCTAAGGAAGGATACTATAGGGGAAAAAAAAGAAAACAAAATTAACTTACATGATTTTTGGTTTTCTTCATTCTCTTTGTATAACCGGTTTACTTTCTCTACCAGCTCCCATTTTTCACAACAGCCAGAATAGTTGACAAAATTCCGAGCCAGGATTTCCTTCAGTTGGCGCACACTCATCCCTTCCACATCTTCAAGGCTTGACAGGTCAGACAGCGAGGCTCTCACTCTCTT
+
GGGGGGGGGGGGGGGGGGGGGGGGGGGGGGGGGGGGGGGGGGGGGGGGGGGGGGGGGGGGGGGGGGGGGGGGGGGGGGGGGGGGGGGGGGGGGGGGGGGGGGGGGGGGGGGGGGGGGGGGGAFGGGGGGGGGGGGGGGGGGGGGGGGGGGGGGGGGGGGGGGGGGGGGGGGGGGGGGGGGGGGGGGGGGGGGGGGGGGGGGFFGFGGGGFGGFA8AFFFFFFFFFFFFFFFFFFFFFFFFFFBFFCFFFFFFFFFFFDFFGFGGFGCFGGGFFGGGGGGGGDGGFGGGGGGGGGGGGFGGGGGGGGGGGFCFFGGGGGGGEGF9CGGGFGGGGGGGGGFCGGGGGFGGGGGGGGGGGGGGGGGGGGGGGGGFEGGGGGGGGGGGFEFFGFGGGGGGGGGGGFGGGGGGGGGGGGGGGGGGGGGGGGGGGGGG
@CGRNA6_343
GTGCAGGTAACAGCAGGCGGTAGCCGGCCGGAGGGAGATCTCAGACCACCCTGGATCAGAAGTCACTGTTGTGAGAGGGCACGGAGACCGTGGGGGGAAGGGCCCGAGACGTGTGTGGCCCAGGGGAGACGGCCGGACACGTGACATGTGTGTGACTGGAATCCCCTGAGGAGATTCCTGGAACCTGTAAAAGAGGAGGCCACGGGTTGGACACTCGGCAGGCAGCTCACGCCTGACACTCACAGCTTCCCCCAGCTCAGCCAATGAGGATTCCAGGCTTACAACACAGCAGTGGGATCTTCAACTCCTCCCTTTTCCTCAGCACCGTGCGTGGGTTTT
+
GGGGCGGGGGGGGGGGGGGGGGGGGGGGGGGEGGGGGGGGGGGGGGGGGGGGGGGGGGGGGGGGGGGF@FF#G#FGGGGGGGGGEG#GDGFFFGGGGG#GGGGGGGEGGD##GGGGGGGGGGGGGGEE>FGGGGGGGDEGCFFGGGGGGGFCCFGFFGFFGGGFGGGGCFGG#FFD@GGGGFGGGGGGEGGGGGGGFGGGGGGGFGFDDGFFFCFGGFGGGFFGGEEFFFFFGGGDGGGFGGGFGGEEDFGFGEGGGF?FFGGFFGGGFECGGGGGFGGGGF8GGGGGGGGGGGGGGGGGGGCEGCGGGGGFGGGFDC,EF>FFDGGGGGGEEGGGGGG
@CGRNA6_344
TGGGGAATATTGCACAATGGGCGCAAGCCTGATGCAGCGACGCCGCGTGGGGGATGACGGCCTTCGGGTTGTAAACCTCTTTCAATAGGGACGAAGCGCAAGTGACGGTACCTATAGAAGAAGGACCGGCCAACTACGTGCCAGCAGCCGCGGTAATACGTAGGGTCCGAGCGTTGTCCGGAATTACTGGGCGTAAAGAGCTCGTAGGTGGTTTGTCGCGTTGTCCGTGAAATCTCACAACTCAATTGTGAGCGTGCGGGCGATACGGGCAGACTGGAGTACTGCAGGGGAGACTGGAATTCCTGGTGTAGCGGTGGAATGCGCAGATATCAGGAGGAACACCGGTGGCGAAGGCGGGTCTCTGGGCAGTAACTGACGCTGAGGAGCGAAAGCGTGGGGAGCGAACAGG
+
GGGGGGGGGGGGGGGGGGGGGGGGGGGGGGGGGGGGGGGGGGGGGGGGGGGGGGGGGGGGGGGGGGGGGGGGGGGGGGGGGGGGGGGGGGGGGGGGGGGGGGGGGGGGGGGGGGGFFGGGGGGGGGGGGGGGFGGGGGGGGGGGGGGGGGGGGGGGGGGGCFFGGGGGGGGGGGGEGGGGG>EFGGGGCFGGGDGDGGGGFFFGEFGGFGGGFF>FF@FFFFDFFFFFFFFFFFFFFGFFFFFFCFFFD<9GGGFGGGGGCGGE@BFGFEFDD=GGGGGFGF?GEGEGGGGGFGGGGGGGGGGGGGGGGGGGGGGGGGGGGGGGGGGGGGGGGGGGGGGFFGGGGGGGGGGGGGGGGGFGGGGGGGGGGGGGGGGGGGGGGGGGGGGGGGGGGGGGGGGGGGGGGGGGG
@CGRNA6_345
TCGTGGGATCAGGGCTGACTGGGATTCCCTCTCTACAACAGGAAACATCCTAAACTAGGAAAAAATCCTCTGGAAATTTCACGATGAATTTTTTTTTTCTAAAATGAAAGATCACTCTCCTCTATCAGCAAAGGAAAAAATTGCTTTTCTTAAACTTCTTCAAAGAAATTATAGTGACAGTGGACACCAGATAGTAAAGAGTCAGATGGATTTATCATAAATGAATTCACCAACATGCAACATGCATTTAAATAGAAGTCATATTTTGTTCAGAAAGAAATGCATAGCATGATATTTTGTAGTAAAGTGGATGGCAATTACTGTGTTATCCAATGCTAGTGTAAGAGTCTCTGTTCTCTAAGTACTGAAGGCATTGCACAGTTTAGAGATAAGTGGACATACAAACAGCATATCTGTGCCTGCCTCATGGAATTCCACCTAGGTTCCAACCCTAAATTTGCTCAAGTTCTGAGCAAGTCCTGACCAAGCCTGGCAATAT
+
GGGGGGGGGGGGGGGGGGGGGGGGGGGGGGGGGGGGGGGGGGGGGGGGGGGGGGGGGGGGGGGGFFFGGGGGGGGGGGGGGGGEGGGGGGGGGGGGGGGGGGGGGGGGGGGGGGGGGGGGGGGGGGGGGGGGGGGGGGGGGGGGGGGGGGGGGGGGGGGGGGGGGGCGGGGGGGGGGGGGGGGGGGGGGGFGGGGGGGGGGFFGFFGGGGGGFFFFFFFFFFFFFFFFFFFFFFFFFFFFF@DFFEFFFFFFFFFFFBFCFFFFFFFBEFAA:CFFE@CECC=@EEC@FFFEA=FEEBFFFFFFFECD5D:BB<>BFFFFFFBFGFFGFFFDD?GGFGGFGGGGGFGGGGGGGGGGGGGGGGGGGGGGGGGGGGGGGGGGGGGGGGGGGGGGGGGGGGGGGGGGGGGGGGGGGGGGGGGGGGGGGGGGGGGGGGGGGGGGGGGGGGGGGGGGGGGGGGGGGGGGGGGGGGGGGGGGGGGGGGGGGGGGGGGGGGGGGGG
@CGRNA6_346
TAATCATTTCCCACGTATTTATTTTGAAACAGCAGGCCTGATGCGGTGATGTATTCATGAGCTGCTTTGAGAATGAATGCAATTATTAACCGGGCAGCATGAAAGGGAACTGATTAACTGAAGAGCTCTTTCCTGTGTGTCAGGTGCCACGCATTGCCCTGCAAACACTGAACACAGGGCTTTTGCCTTAAGGACACTCAATTCTATTCGACTAACAATGAGATGACACTAGCACAAGATCCTCTGTGCGCTGCTA
+
GD<<EFCC<FFGECGDGFF#CF?C<FFGGG8EF#G8+@89=C>CFE#@=FFGFEFCFGDCDDFFGE?FD9FFFFECFEGGFCCCGFCCBD=CCCDGBGFFGFGGG@CEFD=DEAFFGGFFGDDFFGGDCDFGGGFGGFEGGFGF@EGDCEE?FDC9ECGFFGGFGGFFFFCGFF8EEGDE<CFGGFE<DEFGFGGEGFGF@ACCFGGFEFFGFCEFFF6BFGFEFFFFFFCEGFFGGFF@FDDE@F7GGF<C<<DE
@CGRNA6_347
TACATCATCCCACGGGCTCTTCATGCTGCAGTCCCTTCCCAGCTCTGCTGTGAGGGGATAAAGGGGTTCAGGCTCTGCCCCCTGTGTAATGGAAGCCAGACGCCTCAGAAGCTGGAAAATAGTGCATGGAGCTTGTGTCCCAAGAAGGGGAGGTGGAGTTGGTGGACCTGCTTGAACTGACTGCAGGGGGACCTGCACTTCCCCGTGGTCAGCTCTGGAATCTGCAGACCTCAGTCCACTACTGGGACACTCTTCCCTGTGCCCCTTGCTGCCTGTGGGGTGTGGGCTGGGCCAGGAACTCCAGGCAACCTGTCCCATCTGTGCACACAGGGGCCGCCTCTCAGCCCCTACACACTCGGCAGCACTGTGGCCGCTGCCCGGCCTCTCCCTCTGCCTGAATCACTG
+
GGGGGGGGGGGGGGGFGGGGGGGGGGGGGGGGGGGGGGGGGGGGGGGGGGGGCFGGGDGGGGGGGGGGGGGGGGGGGGGGGGGGGFGGGGGGGGGGGGGGFGGGGGGGFGGGGGGGGGFGGGGGGGGGGGGGGGGGGGGGGGGGFGGGGGGGGGFG#C#GGGGGEGGF#GFGGGGGGGFFGFGGGGGDGGFEGGGGGGGGGFFGFGGGGGGGFFFFFFCFFFFFFFFFFF??FD@FFFFFFGGGGFC<GF57<#FBFF7?GGGGFGDGGGFGGGEDGGDGEGFGFEGCEGGGGGGGGGE@GGF9GGGGFF7DFCFGDFGGF9GGFFFGGDGGGGGGGGGGFGGGGGGGGGGGGGGCGGGGGGGGGGGGGGGGGGGFGCGGGGGGGGGGGFGGGGGGFGGGGGGFG
@CGRNA6_348
TAATCATTTCCCACGTATTTATTTTGAAACAGCAGGCCTGATGTGGTGATGTATTCATGAGCTGCTTTGAGAATGAATGCAATTATTAACCGGGCAGCATGAAAGAGAACTGATTAACTGAAGAGCTCTTTCCTGTGTGTCAGGTGCCACGCATTGCCCTGCAAACACGGAACACAGGGCTTTTGCCTTAAGGACACTCAATTCTATTCGACTAACAATGAGACGACACTAGCATAAGATCCTCTGTGCGCTGCTA
+
GGGGGGGGGGGGGGGGGGGGGGGGGGGGGGGGGGGGGGGGGGGGGGGGGGGGGGGGGGGGGGGGGGGGGGGGGGGGGGGGGGGGGGGGGGGGGGGGGGGGGGGGGGGGGGGGGGGGGGGGGGGGGGGGGGGGGGGGGGGGGGGGGGGGGGGGGGGGGGGGGGGGGGGGGGGGGGGGGGGGGGGGGGGGGGGGGGGGGGGGGGGGGGGGGGGGGGGGGGGGGGGGGGGGGGGGGGGGGGGGGGGGGGGGGGGGGGGG
@CGRNA6_349
TGTGGGATGAGTGTTGGGTCTCTGCCACCTACGTGGAAGACCTGGATGGAGTTCTTGGCTCCTGGCTTAGCTGTGGGCTAACCACAGCTGTTGTGGGCACTTGGGGAGTAAACCAGTGGGTGCAGGATCTCCCTCTCTTTCTGCCTTGCAAATAAATAAAAAGTGAAGACAGTGTAGTCCTCCATATCCTACACCGCCCTGGTCTCAGCTGAGTGTCTGAGCAGCGAGAATGCTATCGCAGGCACAGATTCCTCAAGGTGAGACTTGCTCAGTTCACCGCTACACAGCGTCGCCTCTTCTCAGAGGTCTGCGGTGCAGCGGACAGCACAGAGAAACCACACAAATCCTACAATGCTGAAGATACGTGGAACCTAAGTGCTGCCTTCCCTCCCACCCTGACTGTATGGGAACGCCAAACTCATGCCCTAACCCATATAAAAAGGGGCCATGTTTCAA
+
FCFGGGGGGGGGGGGGG>FGGCGGGGGGGGGGGGGGGGGGGGGGGFGCDFEFFGGGGGGGGGGGGGGGFFGGGGGGGGGGGGGGGGFGGGGGGGGDEFGGDEFFGGGGGGGGGGGGGGGGGGGGGGGFFFFEGGGFGFFGGGGG?FGGGGGGGCD;EGGGGGGGGGGGGGGGFGGFGGGGFFGGGGFGGGFFGG>DGGGDFFFFCFFFGGGGF#FFFFAFFFFFFFFEF:AFD<8AFFB;E99CFBE@BFF<AEAF?E???>EB@AEFFAA?AF?>BFFB9GFAD>GGGGD?+FFCFGGGF?GCGGEECDEFGFDDDDCD6FFGGGGFFGFAGFDGGFFCE9GFGFFFCFFCFCFE9EGGGGGGFDGFFGECGGFFFGGGDCEFFF+FBGF?AFCGFGGFBCGGCEFF7FDGGFGGEEFFFCGGGGFGGGFFAGFDCC8GGCF<GGGFCF@DGGGG
@CGRNA6_350
CGATGGCTCAAGAACTTGAGTCCCTAACACCCATGTGGGAGGCCCAGATTGTGTTCCAGGCTCCCAACTTTAGCCCGGCACAGCCTTGGTGTTGCAGGCATTTGGGGAGTGAACAGTGGATGGGAAGATCTGCCCTTCTGCCTTCCAAATAAAACGGAAAGAAAAAAAAAGTTGTGAAAACTTTGTTTCAAACATTAAAAAAAAAAAAAACAACCCTCCACCTGAAGTAGTTGTCTCACAAAGTAATTTATTTGCAGCAA
+
GG:FGGGC<FEDA<CF#,CCE@FGFF#@#E#CDE<?3C7FCBFFEFE<CEF:EFGGFFGGCFCEF1C@ECE#CF?DEC#BEFGGGGFEF?FFCFFFGGCGBGGGFGGGGEEFBECFFGCGFFDFGGGG>B7D;,:?GECDFCCGGGGFFFFGGGGGDGGGECFGGGGEEGGGCEEAFFGGFFGGGFFFFGFFGGFGGGEGGFGGGGGCDGFFF#GFDCGFGGG#FGFGGGGGGGGGGGGEFGGGGGF,GE<FGGFGGGGG
@CGRNA6_351
GTTATGGGTCAAGTAGTTGGGTCCCTGACACCCACAGGGGCGACCCTTACTGAGCTCCAGAGCCCAGGTTCAACCTGGCTCAGCCCCAACCATTGTGGGCATTCGGAGAGTGAACCAGCAGATGGAAGCTTGCTCTCCCCACCCCCCCAACTCTCATATCTCCACCTTGGAAATAAAAATAAACCATTTTAAAAAGGAAACTGCCAAACTACTTTCCAGAAATGACTGTACCCTTCAACCTCGTGCCATCAGCACATGAGAATTATAAATGCTCCAAATACTGGTCAGACTTGAAATTATTTTTGAAATTCCTTACTTTTTT
+
GGGGGGGGGGGGGGGGGGGGGGGGGGGGGGGGGGGGFGGGGGGGGGGGGGGGGGGGGGGGGGGGGGGGGFGG#FGGGGGGGGGGGGGGGGGGGGGGGGGGGGGCGGGGGGGGGGFGGGGGGFGGGGGGGGGGGGGGGGGGGGGGGGGGFFFFGDDFEF?DDGFFFFGGGGGGGGGGGGGGGGFFFGFGGGGGFGGGGGGGGGGGGGGDDGGGGGE9GGGGGGG#GGGGGGGGGGGFGFGGGGGGGGGGGGGGGGGGG#GGGGGGGGGGGDGGEGGGGGGGGGGGGGGGGGFEGGGGGGGGGF<GGGGGGGGGGFGGGGGGGG
@CGRNA6_352
TAATCATTTCCCACGTATTTATTTTGAAACAGCAGGCCTGATGCGGTGATGTATTCATGAGCTGCTTTGAGAATGAATGCAATTATTAACCGGGCAGCATGAAAGGGAACTGATTAACTGAAGAGCTCTTTCCTGTGTGTCAGGTGCCACGCATTGCCCTGCAAACACTGAACACAGGGCTTTTGCCTTAAGGACACTCAATTCTATTCGACTAACAATGAGATGACACTAGCACAAGATCCTCTGTGCGCTGCTA
+
GFEGGGGGGGGGGGGGGGGGGGGGGGGGGGGGGGGGGGGGGGGGGGGGGGGGGGGGGGGGGGGGGGGGGGGGGGGGGGGGGGGGGGGGGGGGGGGGGGGGGGGGGGGGGGGGGGGGGGGGGGGGGGGGGGGGGGGGGGGGGGGGGGGGGGGGGGGGGGGGGGGGGGGGGGGGGGGGGGGGGGGGGGGGGGGGGGGGGGGGGGFGGGGGGGGGGGGGGGGGGGGGGGGGGGGGGGGGGGGGGGGGGGGGGGGGGGGG
@CGRNA6_353
ATGATCATTCAAGTACTTCAGTCTCTAGCACTGACATGGGAGACTCAGATTGAGTTCTAATCTCCTGGCTTCAACCTGGCCCAATCCTGGCTATTGTGGGAATGTGAGGAGTGAACCAGTGGATGGGAGATATCCATTTGTCTACCAGTCTGTCATAGAATACAATGAAGATAATTAGAAAGCTTATTTAAAACATAAAAAACCTCCAGGATCTCTCCATCTCACTGAAGATAAAATCCAGAATCTTTACCATGACCTAAGTCTGACTGTTATTTCTCTGACTTCAACTGCTATCACTTTTTTCT
+
GGGGGGGGGGGGGGGGGGGGGGGGGGGGGGGGGGGGGGGGGGGGGGGGGGGGGGGGGGGGGGGGGGGGGGGGGGGGGGGGGGGGGGGGGGGGGGGGGGGGGGGGGGGGGGGGGGGGGGGGGGGGGGGGGGGGGGGGGGGGGGGGGGGGGGGGGGGGGGGGGGGGGGGGGGGGGGGGGGGGGGGGGGGGGGGGGGGGGGGGGGGGGGGGGGGGGGGGGGGGGGGGGGGGGGGFGGGGGGGGGGGGGGGGGGGGGGGGGGGGGGGGGGGGGGGGGGGGGGGGGGGGGGGGGGGGGGGGGGGGGGGGG
@CGRNA6_354
GCGATATCTCAAGTACCTGGATCTCTGCCACCCGTGTGGGAGACCTGGATTGAGTTACAGGCTTCCAGCTTTAGCCTAGCTCAGTCCTGGCTATAAGGGTATTTGGGGAGTTAAGCAGCATATGGGCACACTCTTGCTGTCTCTCAAAAAAGAAAAAAAATGTTAAAATACTCTCTTTGTGCCAGTAGCTTGTTTCTACTGCCTCTTGCATCCCAGCTGTCTCTCACCCGTTCTGACACTGCAGTTCCTACAGCAGGTCCA
+
GGGGGGGGGGGGGGGGGGGGGGGGGGGGGGGGGGGGGGGGGGGGGGGGGGGGGGGGGGGGGGGGGGGGGGGGGGGGGGGGGGGGGGGGGGGGGGGGGGGGGGGGGGGGGGGGGGGGGGGGGGGGGGGGGGGGGGGGGGGGGGGGGGGGGGGGGGGGGGGGGGGGGGGGGGGGGGGGGGGGGGGGGGGGGGGGGGGGGGGGGGGGGGGGGGGGGGGGGGGGGGGGGGGGGGGGGGGGGGGGGGGGGGGGGGGGGGGGGGGGG
@CGRNA6_355
TAATCATTTCCCACGTATTTATTTTGAAACAGCAGGCCTGATGCGGTGATGTATTCATGAGCTGCTTTGAGAATGAATGCAATTATTAACCGGGCAGCATGAAAGGGAACTGATTAACTGAAGAGCTCTTTCCTGTGTGTCAGGTGCCACGCATTGCCCTGCAAACACTGAACACAGGGCTTTTGCCTTAAGGACACTCAATTCTATTCGACTAACAATGAGATGACACTAGCACAAGATCCTCTGTGCGCTGCTA
+
GGGGGGGGGGGGGGGGGGGFGGGGGGGGGGGGGGGGGGGGGGGGGGFGGGGGGGGGGGGGGGGGGGGGGGGGGGGGGGGGGGGGGGGGGGGGGGGGGGGGGGGGGGGGGGGGGGGGGGGGGGGGGGGGGGGGGGGGGGGGGGGGGGGGGGGGGGGGGGGGGGGGGGGGGGGGGGGGGGGGGGGGGGGGGGGGGGGGGGGGGGFGGGGGGGGGGGFGGGGGGGGGGGGGGFGGGGGGGFCGGGGGGGGGGGGGFGGG
@CGRNA6_356
GTATGGCTCAAGTAGTTACGTCACTGCCACCCCTGTAGGAGGCAGACCTGGACTGAGTTTCAGACTCTGTCTCTCTCTCTCTCTGTCTCTCTCCCTCTCTCAAAAAACTCAATCGTTAGACAAGTCACTCTTCTTTGCTCTTGGGCATCCAAAGTAGACAAAGTAGATGCTTTGTCTAACAAAGGAGAATTTTTGCAAGTGGCTGCTTGACAAGAACGTGGTATTTCAGTAAAATGCCTAAGCTTTGAAAACCTTTCAAAATGAAATGCCAGTAACAGATATATAAATGTAAACTTATTTCATTGTCATACCCTCAAGGAGAAAGTGAACTTAATATATTAAGTTTCTTTGAAAGTATAAGCCCTTAAATGTTAGAGTGCAGCATAAAATTCTCTTGATTTGTTTCA
+
GGGGGGGGGGGGGGGGGGFEFGEGGGGGFGGGGGGGGGFCGDEEGGGGGGE8FEG@FEFGGGCEFEFGFF?FGCGF=FFFGFGF<FE@FFGCCGD8,:EFGGAE<DG>F@DFGFFGGGCGGADFGGGG9AFD#GGFB@=>FEDEFEDCFGGGCFFGGGGGEEFF#C8E:CFGGGGGGG=FGCEFGFAFEGGGFGGGFFFFGDEGFGGEFDFGFFDDDEEBFFFFFDFFFFFFGFFGBFFEGGGFFEGFGGGFGGGGGGEFFFGGGGGF?GFGGFDGGGGGGFGFDF=DGGGGGGGGGGGGGGFGGFGFGEDGGCGGFCGGGGGGGGGEF<?GGGFCFEF9GGGGFGGFGFGGGGGGGGGGGGGGGGGGGGGGGGGGGGGFGGFFAGF<@@@FGGFGGGGGGGGEAGG
@CGRNA6_357
GCAGAGCAAGTGCAGGAAAACAGCTCGCCGCGTCCGTGTCTCCCTTTAGACGTTTGGTTAATTCCTTTCCATTACCCTTTGTCTGTTTGAGTTCCAGTTGTAATGAAAAAATAAAACAAAAACCCCAAACTCGCCTGCCCTCTCTGCCCTCGAGATAATGTGATTAAATGGGGCAGAACTGGCCGCCAGCTACACCCGTGACATCTTGAAGGTTTGCTCTTAAGCG
+
GGGGGGGGGGGGGGGGGGGGGGGGGGGGGGGGGGGGGGGGGGGGGGGGGGGGGGGGGGGGGGGGGGGGGGGGGGGGGGGGGGGGGGGGGGGGGGGGGGGGGGGGGGGGGGGGGGGGGGGGGGGGGGGGGGGGGGGGGGGGGGGGGGGGGGGGGGGGGGGGGGGGGGGGGGGGGGGGGGGGGGGGGGGGGGGGGGGGGGGGGGGGFGGGGGGGGGGGGGGGGGGGGG
@CGRNA6_358
GTGATGGCTCAGGTACTTGGCTCCTCGACACCCACATGCGAAACCCAGATGGAGTTCCAGTCTCCTGGCTTAGGCTTGGTCCAGACCTGGATTTTGTGGGCATTTTGGGGAGTGAACCAGTGGATCTACTAACTTCAAAGTATGTGCCTTTAAACAACATGCTATGATGCTTACACTCTTGGGATTAAAAAAGGAAACAAAGGG
+
GGGGGFFGFFGGGGGGGGGGGGGGGGGGGGGGGGGGGGGFGGGGGGGGGGGGGGGGGFGGGGGGGGGGGGGGGGGGGGGFGGGGGGGGGGGGGGGGGGGGGGGGGGGGGGGGGGGGFGFGGGGFGGFGGGGGGGEGGGGGGGGGGGGGGGGGGGGGGGGGGGGGFGGGGGGGGGGGGGGGGGGGGGGGFGGGGGGGGGGGGFFG
@CGRNA6_359
GTGATGAGCCAAGCAGTTGGGTCCATGCCACCCACATGGGAAACTTGGATTGGATTCCCAACTCCCAGCTTCGGTCTGGCCCAGCCCAGCCCAGCCCTGGGTGTTCCAGGTGTTTAGGGGGTGAGGCAATAGATGGAAGCTTTCTGTCTGTTTCTCTCTTTCTCTCTGCCTCTGAAAAATAAAATATGTTTAAAAAAGGGTAAAGAGACATAGCACAGCCCCAGTTCTTTGTTCTAGGTCACC
+
GGGGGGGGGGGGGGGGGGGGGGGGGGGGGGGFGGGGGFFGGGGGGGGGGGGGGFGGGGGGGGGGGGGGGGGGGGGGGGGGGGGGGGGGGGGGGGGGGGGGGGGGGGGGGGGGGGGGGGGGGGGGGGGGGGGGGGGGGGGGGGGGGGGGGGGGGGGGGGGGGGGGGGGGGGGGGGGGGGGGGGGGGGGGGGGGGGGFGGGGGGGGGGGGGGGGGGGGGGGGFGFFFFGGGGGGGGGGGGGFGGG
@CGRNA6_360
GTGATGGCTCAAGTACCTGGGTCCCTGTGCCCCATGTGGGAGACCCCAATGGAGTTCTGGGCTCCTGGCTTTGGCCTGGCCCAGCCCTGCCTGTTGTAGACAAAAGGGAGTAAACCAGATGATAGAAGATTTTTGTCTCTCCACCTTTCAAATAAAATGAAAGTAGATTTAAAAACATTTTTTTGAAAAAAGGAAGACAGGATCAATAAAATGTGGAAACCAAAATACATATAGGCAAGTAGCAACAGT
+
G##GGGGGGGGGGGGGGGGGGGGGGGGGFGGGGGGGGGGGGGGGGGGGGGGGGGGGGGGGGGGGGGGGGGGGGGGGGGGGGGGGGGGGGGGGGGGGGGGGGGGGGGGGGGGGGGGGGGGGGGGGGGGGGGGGGGGGGGGGGGGGGGGGGGGGGGGGGGGGGGGGGGGGGGGGGGGGGGGGGGGGGGGGGGGGGGGGGGGGGGGGGGGGGGGGGGGGGGGGGGGGGGGGFFFFGGGGGGGGGGGGGGGGG
@CGRNA6_361
CTACAGCTCAAATGGTTGGCATCCTTCTACTCACATGAGAAACCTGATCGGGTTCCCAACTCCTGGCATCAGTTTAACCCAATCTTAGCCATTACAGGCATTTGGGGATTGAGCCAATGGATGAGAGCTCTGCATGTATGTCTCTGTCTGCCTCTCAAATACAGCAAAATGTTTTATGGTTGTACATTTTGCAACTAAACTTTAGCCATTTATGGAAAGAGTGGAGGTTATTTTTAAAGGGATTAGTA
+
GGGGGGGGGGGGGGGGGGGGGGGGGGGGGGGGGGGGGGGGGGGGGGGGGGGGGGGGGGGGGGGGGGGGGGGGGGGGGGGGGGGGGGGGGGGGGGGGGGGGGGGGGGGGGGGGGGGGGGGGGGGGGGGGGGGGGGGGGGGGGGGGGGGGGGGGGGGGGGGGGGGGGGGGGGGGGGGGGGGGGGGGGGGGGGGGGGGGGGGGGGGGGGGGGGGGGGGGGGGGGGGGGGGGFGGGGGGGGGGGGGGGGGGG
@CGRNA6_362
ATGATGGTTCAGGTACTTGGTTCCCTGCCACCCACCTGGGAGACCTGGATGGAGGTCTGGGCTCCCAGGTTTGACTTGACCCAGCCCCAGCTGTTGCCAGCATTTGGAGAGTGAACCAGTGGATGGAAGTTCTCTTTCTCCCCGTTGTGTCTCTCTGCCTTTCAAATAAATAAAAGTAAATGAACAGAGCTTTAAAAATAAGCCAAGTATAGGACAAGTATCGTATGATGTCACACATATGTGGAGTCTAACACTGAGGTGACTTCATTAAAGTTATAAGTACAGGGGTGGATGGGGCCAGCATTGTGGCACAGGGGGTTAAGCTGCCACCTGATGCCAGCATCCCATATGAGTGCTG
+
GGGGFGGGGGGGGGGGGGGGGGGGGGGGGGGGGGGGGGGGGGGGGGGGGGGGGGGGGGGGGGGGGGGGGGGGGGGGGGGGGGGGGGGGGGGGGGGGGGGGGGGGGGGGGGGGGGGGGGGGGGGGGGGGGGGGGGGGGGGGGGGGGGGGGGGGGGGGGGGGGGGGGGGGGGGGGGGGGGGGGGGGGGGGGGGGGGGGGGFGGGGGGGGGGGGGGGGGGGGGGGGGGGGGGGGGGGGGGFGGGGGGGGGFFGGGGGGGGGGGGGGGGGFEGGGGGFGGFDGGGGGGGGGGDGGGEGGGGGGGGGGGGGGGGGGGGGGGFGGGGGGGGGGGGGGGGGGGGGGGGGGGFGGGGGGGGGGGGG
@CGRNA6_363
GATGGCTCTCAGCCAGCCATGTGGAGACCTGGGTTGCATTGCAGGCTCCTGGCTTTAGTCTGGCCCAGGCCTGGTGGTTATGGGCATTTGGCAAGTGAATCAGCAGATGAAAGATTGCTCTCTTTTTGCCTTTCAAATAAATAAAAAAGTCTTAGAAAAAAAAAGAGAAATAACTGGCCAAAGAAAACATGAGGACAGATTGTTTATGAAAGAAAAAAGGCAGAAACAACTTAAGTGTCCATAAATAAAGACTGGTAAACCATATGATAGTATGTCCACCTTATACACTGGAATATGA
+
GGGGGGGGGGGGGGGGGGGGGGGGGGGGGGGGGGGGGGGGGGGGGGGGGGGGGGGGGGGGGGGGGGGGGGGGGGGGGFDGGFGGGGGGGGGGGGGFGGGGGGGGGGGGGGGGGGCFGGGGGGGGGGGGGGGGGGGGGGGGGGGGGGGGGGGGGGGGGGGGGGGGGGGGGGGGGGGGGGGGGGGGGGGGGGGGGGGGGGGGGFGGGGGGGGGGGGGGGGGGGGGGGGGGGGGGGGGGGGGGGGGGGGGGGGGGGGGGGGGGGGGGGGGGGGGGGGGGGGEGGGGGGGGGGGGGGGGGGG
@CGRNA6_364
GTATGGCTCAAGTAGTTACGTCACTGCCACCCCTGTAGGAGGCAGACCTGGACTGAGTTTCAGACTCTGTCTCTCTCTCTCTCTGTCTCTCTCCCTCTCTCAAAAAACTCAATCGTTAGACAAGTCACTCTTCTTTGCTCTAGGGCATCCAAAGTAGACAAAGTAGATGCTTTGTCTAACAAAGGAGAATTTTTGCAAGTGGCTGCTTGACAAGAACGTGGTATTTCAGTAAAATGCCTAAGCTTTGAAAACCTTTCAAAATGAAATGCCAGTAACAGATATATGAATGTAAACTTATTTCATTGTCATACCCTCAAGGAGAAAGTGAACTTAATATATTAAGTTTCTTTGAAAGTATAAGCCCTTAAATGTTAGAGTGCAGCATAAAATTCTCTTGATTTGTTTCA
+
GGGGGGGGGGGGGGGGGGGGGGGGGFGGGGGGGGGGGGGGGGGGGGGGGGGGGGGGGGGGGGGFFFGGGGGGGGGGGGGGGGGGGGGGGGGGGGGGGGGGGGGGGGGGGGGGGGGGGGGGGGGGGGGGGGGG#GFGEGFGGGGGGGGG#GGGGGGGGFGGCDFEGGGGGGGGGGGGGGGGGGGGFGGGGGGGEFGGGGDFFFEFFGGGGGGGFFFFAD?#FFFFFFFFFFFFGFFFFFGFFFGFFGGFFGGFGGGGGGGGGFFGGGGGFGGGGFGGFGGGGGGGGFGGGGGGGGGGCEGGGGGGGGGGGGGGFGGGGGGGGGGCGGGGGGGGGGGGFGGGGGGGGGGGGGGFCGGGGGGGGGFGGGGGGGGGGGGGGGGGGGGGGGGGAGGGGGGGGGGGGGGGGGG
@CGRNA6_365
GGGGTGGCGCAAGTGGTCTAGTAGTTGGGTCTGCGGCACCCAGGTGGAAGACCCTGATGGAGTTCCCAGCTCCTGACTTTGGCCTGGCCCAGCTGTTACGGGCATTGGCAGGATGAGCCAGCAGAGGGGAGATCTCTGTCTCTCTCTCTCCCACCCCTTCCCTCTCCCTTTCGAATAAATAATTTTTTTCTCTATTTGTTCATTC
+
GGGGGGGGGGGGGGGGGGGGGGGGGGGGGGGGGGGGGGGGGGGGGGGGGGGGGGGGGGGGGGGGGGGGGGGGGGGGGGGGGGGGGGGGGGGGGGGGGGGGGGGGGGGGGGGGGGGGGGGGGGGGGGGGGGGGGGGGGGGGGGGGGGGGGGGGCGGGGGGGGGGGGGGGGGGGGGGGGGGGGGGGGFGGGGGGGGGGGGGGGGGGG
@CGRNA6_366
CATGATCCACACCCTCACATGGCAGCGATTAGGGGCTGGTGCCGAAGACGGAAAGCATTTGGTCTTGCAGGGCTTTTTATTCCAAAAGAGCCTGTTTCCCATCCACAAATTTGTGACTGCATAAACGGTAGATATAAATAGTCTGGGAAATACAAGCACTCCTCCTGGACTGGGTGCCACCCCACGGAGGATGCTCCGTCCGGCTGCCAGCCCTGGTCACCCCATCCCGGGGCCAGGCAGCCAACGCCGCAGCCCACAGAAATCACAGGTCACAGCAAAACCCGTGAAAAGGGAAAAGCCAGGCGGAGTTGTGTGGGTCCCCGACTCCCGCCAGCATTTTCCCGGTCTCTGCCTTGACTTCAACCCTGAAAGATCGACCCCCCACAGAAACT
+
GGGGGGGGGGGGGGGGGGGGGGGGGGGGGGGGGGGGGGGGGGGGGGGGGGGGGGGGGGGGGGGGGGGGGGGGGGGGFGGGGGGGGGGGGGGGGGGGGGFGGGGGGGGGGGGGGGGGGGGGGGGGGGEEGGGGGFGGGGGGGFGGGGGGGGGGGGGGFGF#?EGGFFG6#G#GDFGEGCFFGG<EEGGEGGGGFGGGFGGGGF#DEGGGFFGGFFF?AFFFFFEEFFFFFFFFFFFFFFF?@GE?FFFFGGGGGFFFF7GDCFCC7GGFDFCFFGFC88C:GGF@E?+EGGGFGFCGGGGGEEGGF@GGGGGEFDGGGGGGGFCDGGGGGGGGGGGGGFEGGGGFGGGGGGGGGGGGGGGGGGGGGGGGGGGGF:GGGGGGGGGGGGGGGGGG
@CGRNA6_367
TGGGGAATATTGGACAATGGGCGAAAGCCTGATCCAGCCATGCCGCGTGTGTGAAGAAGGCCTTTTGGTTATAAAGCACTTTAAGCGAGGAGGAGGCTACCGAGATTAATACTCTTGGATAGTGGACGTTACTCGCAGAATAAGCACCGGCTAACTCTGTGCCAGCAGCCGCGGTAATACAGAGGGTGCGAGCGTTAATCGGATTTACTGGGCGTAAAGCGTGCGTAGGCGGCTTTTTAAGTCGGATGTGAAATCCCTGAGCTTAACTTAGGAATTGCATTCGATACTGGGAAGCTAGAGTATGGGAGAGGATGGTAGAATTCCAGGTGTAGCGGTGAAATGCGTAGAGATCTGGAGGAATACCGATGGCGAAGGCAGCCATCTGGCCTAATACTGACGCTGAGGTACGAAAGCATGGGGAGCAAACAGG
+
GGGGGGGGGGGGGGGGGGGGGGGGGGGGGGGGGGGGGGGGGGGGGGGFGGGGGGGGGGGGGGGGGGGGGGGGGGGGGGGGGGGGGGGGGGGGGGGGGGGGGGEGGFGGGGGGGGGGGGGGGGGGGGGGGGGGGGGGGGGGGGGGGGGGGGGGGGGGGGGGGGGGGGGGGGG#GGGGGGGGGGGGGGEGGGGGGGGDGGGGGFEGEGGGGGGGFFFFFFFFFFFFFFFFFFFFFFFFFFFBFFDFF@FFFFFFFFFFFFGFGGFGGFGFGGFFGGGGGGGGGDGGGGGGGGGGGF8FGFCGGFDGGGGGGGGGGGGGGGFGGGFGGGGGGGGGGGGGGGECGGGGGGGGGGGGGGGFGGGGGGGGGGGGGGGGGGGGGGGGGGGGGGGGGGGGGGGGGGGGGGGGGGGGGGGGGGGGGGGGGGGGGGGGGG
@CGRNA6_368
GACCGACAGTTCAAGAGCAGGTGAGAAACGACCCAGCAGGAAGAAGAGCAAGAGGAAGCTCTATGCAGAGAGGCTCAGAGGGGCCAGGAGAGTGTCGGCCTCGCGGCCCGTCTCAGGGGGACCCCTGGAGCACCAGGGGCTCGCGGAGAATGTCAACTCCTTCCACCACCAAGGCCACAGCACACACCCCAGACTCCATGGAGCCGTATCAGCTGGAATCTGCATCTCTAACATTTTAA
+
GGGGGGGGGGGGGGGGGGGGGGGGGGGGGGGGGGGGGGGGGGGGGGGGGGGGFGGGGGGGGGGGGGGGGGGGGGGGGGGGGGGGGGGGGGGGGGGGGGGGGGGGGGGGGGGGGGGGGGGGGGGGGGGGGGGGGGGGGGGGGGGGGGGGGGGGGGGGGGGGGGGGGGGGGGGGGGGGGGGGGGGGGGGGGGGGGGGGGGGGGFGGGGGGGGGGGGGGGFFFFGGGGGGGFGFGGGFGGGF
@CGRNA6_369
TCGTGGGATCAGGGCTGACTGGGATTCCCTCTCTACAACAGGAAACATCCTAAACTAGGAAAAAATCCTCTGGAAATTTCACGATGAATTTTTTTTTTCTAAAATGAAAGATCACTCTCCTCTATCAGCAAAGGAAAAAATTGCTTTTCTTAAACTTCTTCAAAGAAATTATAGTGACAGTGGACACCAGATAGTAAAGAGTCAGATGGATTTATCATAAATGAATTCACCAACATGCAACATGCATTTAAATAGAAGTCATATTTTGTTCAGAAAGAAATGCATAGCATGATATTTTGTAGTAAAGTGGATGGCAATTACTGTGTTATCCAATGCTAGTGTAAGAGTCTCTGTTCTCTAAGTACTGAAGGCATTGCACAGTTTAGAGATAAGTGGACATACAAACAGCATATCTGTGCCTGCCTCATGGAATTCCACCTAGGTTCCAACCCTAAATTTGCTCAAGTTCTGAGCAAGTCCTGACCAAGCCTGGCAATAT
+
GGGGGGGGGGGGGGGGGGGGGGGGGGGGGGFGGGGGGGGGGGGGGGGGGGGGGGGGGGGGGGGGGGGGGGGGGGGGGGGGGGGGGGGGGGGGGGGGGGGGGGGGGGGGFGGCEGGGGGGGGGGGGFFGGGGGFGGGGGGGGGF9FFGGGGGGGGGGGDFGCCEGGGGGGGGGGGGGGFGGGGFGGGFCGGGGGGCGGGCFGFFGFGGGGGGGFFFFFFFFFFFFF=CFFFFFFFFF#FFFFFDFFFFFFEEFFFF#FFFBFFFF>AEFE@FFFDE<CEE5EBEEE@CEEE@C=@55E<FEC7;BEE@55DD?EEDFFDC8B6FFGFDGFFFGDDGFCGGFFGCGFGGGGGGGGGGFGGFFDFGGGFFE8DFGGGGGFEGFGFGGGGAGFFGFFDDAFCGGGGGGGGFEAGGGGGGGGGGGGGGGGFCFGFGGGFGGGGGGGDGGGGGGGGGGGGFAGGGGGFGGGFDGFGGFGGGGFCGGGGGGGGGGFGGGGGGGGGG
@CGRNA6_370
GGCCCCCGCCACCCACACGGGAGACCTGGAAGAAGCTCCTGTTGCAGCCATATGGGGGAGTGAATCAGCAGATGGAAGATCTCCCTGTCTCTGTCTCTCTGACTTTCAAATAAACAAATAAATAATGTTAAAACAGAAATGGAAACCATGAAAAGAATAAAATTCTAAAATTGAAGAAGAAAATACCAGAAATTAACAAATATCATCTATGCAAAGGCAGAGCACCAGAAAGCACAACACAGGATGTGGAAAAGCGCGCTCTTGCTTCCGTGCCCATTTCGGGAAACGCTCACGGCCTTCT
+
GGGGGGGGGGGGGGGGGGGGGGGGGG#GGGGGGGGGGGGGGGGGGGGGGGGGGGGGGGGGGGGGGGGGGGGGGGGGGGGGGGGGGGGGGGGGGGGGGGGGGGGGGGGGGGGGGGGGGGGGGGGGGGGGGGGGGGGGGGGGGGGGGGGGGGGGGGGGGGGGGGGGGGGGGGGGGGGGGGGGGGGGGGGGGGGGGGGGGGGGGGGGGGGGGGGGGGGGGGGGFGGGGGGGGGGGGGGGGGGGGGGGGGGGGGGFFGGGGGGGGGGGGGGGGGGGGGGGGGGGGGGGGGGGGFGGGGGGGGGGG
@CGRNA6_371
AAGATGGCCCAAGTACATGGGTCCCTGCCATCCACTTTGCAGACCCTGTGGACGTTTCAGGCTCCTGGATTCGGCCATTTGGGGAGTGAACCAGTGGATGGAAGATATTTTTTTCTCTTCCCCTCTCTCTTATTCTGCCTTTCAAATTAAAAAAACAAAATTTTCCCCCATTGCAAACCGTTAAACCGACTCTAATCTTCTCATGGGCCCCCATTCTTGGAAAAACACCGCGCTGAGATACAGTACCACACTGCAAGCTTCTCCGAAACCACGACAGAACCCACCGACACTGTGGCCACGAAAATCTGAGTAGCTGAGCTTCAGA
+
GGGGGGGGGGGGGGGGGGGGGGGGGGGGGGGGGGGGGGGGGGGGGGGGGGGGGGGGGGGGGGGGGGGGGGGGGGGGGGGGGGGGGGGGGGGGGGGGGGGGGGGGGGGGGGGGGGFGGFGGGGGGGGGGGGGGGGFGGGGGGGGFGGGGGGGGGGGGGGGGGGGGGGGGGGGGGGGGGGGGGGGGGGFGGGGGGGGGGGGGGGGGFGGGGGGGGGGGGGGGGGFFGGGGGGGGGGGGGGGGGGGGGGGGGGGGGGGGGGGGGGGGGGGGGGGGGGGGGGGGGGGGGGGGFGGGGGGGGGGGGGGGGFFGGGGGGGGGGGGGGGGGG
@CGRNA6_372
TGGGGAATATTGCACAATGGGCGAAAGCCTGATGCAGCGACGCCGCGTGAGGGATGACGGCCTTCGGGTTGTAAACCTCTTTCAGCAGGGACGAAGCGCAAGTGACGGTACCTGCAGAAGAAGCACCGGCTAACTACGTGCCAGCAGCCGCGGTAATACGTAGGGTGCAAGCGTTGTCCGGAATTACTGGGCGTAAAGAGTTCGTAGGCGGTGTGTCGCGTCGTTTGTGAAAACCAGCAGCTCAACTGCTGGCTTGCAGGCGATACGGGCAGACTTGAGTACTGCAGGGGAGACTGGAATTCCTGGTGCAGCGGTGAAATGCGCAGATATCAGGAGGAACACCGGTGGCGAAGGCGGGTCTCTGGGCAGTAACTGACGCTGAGGAACGAAAGCGTGGGTAGCGAACAGG
+
FECF@-FGGGCFG<CCFGGEECC@FEG8EFE<F@FD,C@@C@@+>FCFECECFCEEGGGCFFGGGGFDEC=FEEFGD8A5C?EF<EGFB7F<=F=FC@:>FE@F<=<F@F<=3@:DF;7:FFGFG7D::F<<B:FAFEG>:@FGFGGG8EEEEC8#<##<C9B88:?8CCCFEE0::C<8<9?@7CF@FGG=C#C<46*761=#@GG:F<<3#;:5FE3>>?26#>>@=@F2@*3#?7993##?#9<04>???::#FG>@77FGGD#FF=97GFDB+C,7?DD8?GEE=GE?CECFGEE@+7BF@4,8+==>=CFE9GGEEEGGGFFA,CEGGGGGA:F>4CF=@@EC4,=?7@GEF@C<AC@<GFE@FE9<::@7FECFCCC,@DF<CF,@@F<@@:@@+@ADFEDGG
@CGRNA6_373
GTAATGGCTCAGGTCAAAGCTGGACCCCTGCCACCCGCCTGGGAGACCTGGATTGAGTTCCCAGCTCCTGGCTTTGGCCTGGCCCAGCTTGGACCGTTGTAGCTATTTTGATGGTGAACCAGCAGATAAAAGATCTCTCTCTCTCTGTCATTCTTCCAAATAAATACATTTTTTTTCTTTTTTTAAAAAATATGCCTGTATCCTCATAGGAGTCCCTGAGTTTGATCTTAGGCTCCAGCTCCTGGCTCCAATTTCCTGCT
+
GGGGGGGGGGGGGGGGGGGGGGGGGGGGGGGGGGGGGGGGGGGGGGGGGGGGGGGGGGGGGGGGGGGGGGGGGGGGGGGGGGGGGGGGGGGGGGGGGGGGGGGGGGGGGGGGGGGGGGGGGGGGGGGGGGGGGGGGGGGGGGGGGGGGGGGGGGGGGGGGGGGGGGGGGGGGGGGGGGGGGGGGGGGGGGGGGGGGGGGGGGGGGGGGGGGGGGGGGGGGGGFGGGGGGGGGGGGGGGGGGGGGGGGGGGGGGGGGGGGG
@CGRNA6_374
TAATCATTTCCCACGTATTTATTTTGAAACAGCAGGCCTGATGTGGTGATGTATTCATGAGCTGCTTTGAGAATGAATGCAATTATTAACCGGGCAGCATGAAAGAGAACTGATTAACTGAAGAGCTCTTTCCTGTGTGTCAGGTGCCACGCATTGCCCTGCAAACACGGAACACAGGGCTTTTGCCTTAAGGACACTCAATTCTATTCGACTAACAATGAGACGACACTAGCATAAGATCCTCTGTGCGCTGCTA
+
GGGGGFGGGGGGGGGGGGGGGGGGGGGGGGGGGGGGGGGGGGGGGGGGGGGGGGGGGGGGGGGGGGGGGGGGGGGGGGGGGGGGGGGGGGGGGGGGGGGGGGGGGGGGGGGGGGGGGGGGGGGGGGGGGGGGGGGGGGGGGGGGGGGGGGGGGGGGGGGGGGGGGGGGGGGGGGGGGGGGGGGGGGGGGGGGGGGGGGGGGGGGGGGGGGGGGGGGGGGGGGGGGGGGGF#GGGGGGGGGGGGGGGGGGGGGGGGG
@CGRNA6_375
TAATCATTTCCCACGTATTTATTTTGAAACAGCAGGCCTGATGTGGTGATGTATTCATGAGCTGCTTTGAGAATGAATGCAATTATTAACCGGGCAGCATGAAAGAGAACTGATTAACTGAAGAGCTCTTTCCTGTGTGTCAGGTGCCACGCATTGCCCTGCAAACACGGAACACAGGGCTTTTGCCTTAAGGACACTCAATTCTATTCGACTAACAATGAGACGACACTAGCATAAGATCCTCTGTGCGCTGCTA
+
GGGGGGGGGGGGGGGGGGGGGGGGGGGGGGGGGGGGGGGGGGGGGGGGGGGGGGGGGGGGGGGGGGGGGGGGGGGGGGGGGGGGGGGGGGGGGGGGGGGGGGGGGGGGGGGGGGGGGGGGGGGGGGGGGGGGGGGGGGGGGGGGGGGGGGGGGGGGGGGGGGGGGGGGGGGGGGGGGGGGGGGGGGGGGGGGGGGGGGGGGFGGGGGGGGGGGGGGGGGGFGGGGGGGGGGGGGGGGGGGGGGGGGGGGGGGGGGG
@CGRNA6_376
TGGTTGGGTCCCCACCGCCCACTTGGGAAACTCAAGTTGAGTTTCTATTTCTAAGGCATTTGGGGAGAGAGCCAGAAGATGGGAGGTCTCACTCTCTGCACTCAAGTAAAACAGATAAATAATAAGTAAAGTTATGTTAAAAGCTCATGGAAATGTATTCTATGAAAACTTTCTCCACAGATTTCAAAGTTTTACTTGAAATTATCTTTGAACCCCTTATTTTTCCACAAACTTTTTAAAGGATTCTATACATCAGTTCTGGATCCTCAGTCAAGCTATCATTCATTTATTGGTTTGTTTTGTAAATATTTATTGGGAACTTAGTATGTGCTTAGTATGGTCCAGGTTCAGAGGATGTATAATAAATAAACCAGCCAACATTCTCTATTCCATGGGAGTCTGCCTT
+
GGGGGGGGGGGGGGGGGGGGGGGGGGGGGGGGGGGGGGGGGGGGGGGGGGGGGGGGGGGGGGGGGGGGGGGGGGGGGGGGGGGGGGGGGGGGGGGGGGGGGGGGGGGGGGGGGGGGGGGGGGGGGGGGGGGGGGGGGGGGGGGGGGGGGGGGGGGGGGGGGGGGGGGGGGGGGGGGGGGGGGGGGGGGGGGFGGGGGGGFGFFGFGGGGFFGFFEFFFFFFFFFFFFFFFFGFFGFGGGGGGGGGGFGGGGGGGGFEFFGGGGGFFGGGGGGGGFGGFFFFCDGGGGGGGGGGGGGGGGGGGGGGGGGGFCFFGGGGGGGGGGGGGGGGGGGGGGGGGGGGGGGGGGFGGGGGGGGGGGGGGGGFC,GGGGGGGGGGGGGGGGGGGFCGGGGGGGGGGGDGGGGGG
@CGRNA6_377
TGTAGAAGTTGTTTACTCCTCTCCCAGCGCCATATTGTGGGAGAGCAGATGCATAGAATAAGTCTTAATTCTAGTAACTTAGTCTAGTCCGAGTTGCTCCCCACACAGGTCTTCATTTTTCCTTCTCCTCCCACTTCTCCTAGATAAAATAAAAAGTTTGCTAGATGCCAAGTAGATAAAATTCCTCCCAAGATTTTATTACCCAGT
+
FFFFEAFF<AFEGG=F=EGBCFFFGFEC@FGCFFFGACEC@FCFGGGFGGGGFGGGGGGGGGFFFGGFFGGGGGGGGGGFFEEFFEFGGGGGGF@EFGFGFGGGGGGGGGFFGGGGGGGFGGGGGEGGDGGGGF?EFDGFEFGFEGFFGGEFGGEFGGGGGGGGGGGGGGGGGFFFGGGGGGFEGGGGFCEEGFGGGGFGGFFGGGF
@CGRNA6_378
TGGGGAATATTGCACAATGGGCGCAAGCCTGATGCAGCGACGCCGCGTGGGGGATGACGGCCTTCGGGTTGTAAACTCCTTTCGCCAGGGACGAAGCGTGAGTGACGGTACCTGGAGAAGAAGCACCGGCCAACTACGTGCCAGCAGCCGCGGTAATACGTAGGGTGCGAGCGTTGTCCGGAATTACTGGGCGTAAAGAGCTCATAGGCGGTTTGTCGCGTCGTCTGTGAAATCCTGCAACTCAATTGTAGGCGTGCAGGCGATACGGGCAGACTTGAGTACTACAGGGGAGACTGGAATTCCTGGTGTAGCGGTGAAATGCGCAGATATCAGGAGGAACACCGGTGGCGAAGGCGGGTCTCTGGGTAGTAACTGACGCTGAGGAGCGAAAGCGTGGGGAGCGAACAGG
+
GGGGGEGGGDFGFGGGGGGGGGGGGGGGGGGGGGGGGGGGGGGGGGGGGGDGGGGGGGGEGGGGGGEGGGGFGGGGFGGGGGFGGGEGGEFFGGGGGEFGGGGGGFGGGGGGGGGFGCFGGFCGGGGGGDFGCG#FGGGGGGFFGGGGGGGGG#GCGGEGF<:C>CEEG#GGEGGGG#GEE#GGGFGGGCCGGGDGG:*93EACFGGFFGG<>D@#9>2>D#FF@FFFF?FD#FGFCFFF?FDFF<BFDFGD>7FDGECGECCCGGGGFGGGDDD==AGD=FD=+DGGGFFGFE,=DFE@FBGCFGEC6CEGFGGFAB:E>+AFF=EGGGFGFFF@,+F=>CCGGGGGFE@GGECFFB,,CGFC@AGFDFGFEDGCF@GGGGGFCEFDGGFFCGGF<GGGGFFFDGFGG
@CGRNA6_379
GTGATGGCTCAAGTATTTGGGTTCCTGCTACCCTCGTGGGAGAGCAGGATGTAATCCCTGGCTCCTGGCTTTGCTTGGCACAGCCCTAGCTGTTATGGGTATTTGGGGAGTGAACCAGTAGGCAGATGATCTCTCTCTCCCTTTCTCTTTCTCTCTCTCTCTGTTTCTCTCTATGTTTCTCAAATGAATTTTTAAAAAATTGTGTTTCTATCGTT
+
GGGFFGGGGGGGGGGGGGGGGGGGGGGGGGGGGGGGGGGGGGGGGGGGGGGGGGGGGGGGGGGGGGGGGGGGGGGGGGGGGGGGGGGGGGGGGGGGGGGGGGGGGGGGGGGGGGGGGGGGGGGGGGGGGGGGGGGGGGGGGGGGGGGGGGGGGGGGGGGGGGGGGGGGGGGGGGGGGGGGGGGGGGGGGGGGGGGGGGGGGGGGGGGGGGGGGGG
@CGRNA6_380
GGGATAGGGGTGAAGGACCCAGGCTTTGGACTCTGGCAGATCAAGGATGACCCTGGGCAAAGAGCAACCACCTCGGCAGGCTGTTTCCCACTGCGACATGGGGTAAGGATGCCGCATCCCAGAACATGCAAGGAGCTGCCCTTTGTTCCCTCCCCTCCCCTGCACCTGAAGATCAAAAGCAGGTCAGCACCCCTGGTCCCATCTCCAGCCGCGAGGGCATCCCCGGCCACACAATTTGCATTGCCTGCCCTGTATTTCCCCATTGCCTTCCTCTTCCTCCATCCCTTCCCACAACTTCCTAACCTTCCTGACCACTCTG
+
EGGFGGGF8CFGG9EEFGGGFFFFGGGGC@FGG<<EFGGCFFGGGFGFGFGEFAFC<FFGFEEEFF<CEFGGCG7@FG::C=E6A?#F#FFFFGDGGC:EGGFFCFAEFEGGGEGG#B;D>=FCCFDBDFEGDG2BAFGGFCCFFFFFG9EFGGGGDEDF>7>AD=FFG:C=9DCCC6GGDFAAFG>CGCCC4=6FDDCFFD4,6GGEGGFCE@#8CE#=7C#GGGE=#DE9FE?FB,<E@AECECGGFF9A:FE-CDFAF#,:#@7@><DFGFC6,F@GF877DGGGDDGFE,FF<AE6,GCF,EC@F@@FC<C,AEF
@CGRNA6_381
GTGATGGCTCAGTTAGATCCCTGCAACCCATGTGGGAGACCTGGATTGAATTCCAGGGTCCTGTCTCCAGCCAGACCGAACCCCGGTCATTGTGGACTTTTGAGACAGATATGAGATCTGTGTGTGTCTGCCTTTTAAATAAATAAAATTTAACAACAAAGAAGAAAACAACTGAGGGATCTCTGTGGTTCTGCCATTAATAGCTGTCAGACTTCTTGTCCCTTAATC
+
GGGGFFGGGGGGGGGGGGG#GGGGGGGGGGGGGGGGGGGGGGGGGGGGGGGGGGGGGGGGGGGGGGGGGGGGGGGGGGGGGGGGGGGGGGGGGGGGGGGGGGGGGGGGGGGGGGGGGGGGGGGGGGGGGGGGGGGGGGGGGGGGGGGGGGGGGGGGGGGGGGGGGGGGGGGGGGGGGGGGGGGGGGGGGGGGGGFGGGGGGGGGGGGGGGGGGGGGGGGGGGGGGGGG
@CGRNA6_382
GAGATGGCTCAGGTAGTTGAGTTCCTGCCATTCACAAGAAATGCCTGGATTGGGTTCCTGGCTTCTGGCTTCAGCCTGACCCAGCCCCAGCCTTTGGAGGGATTACATAGTGAATCAATGGATGGGAGAAGTAACCCTGACACACACTCTCTAGTAAATGAAAAGGAACAGAATCCTTCAGAATAGACTCACTCTCAAATATTGAAGAGAATAGACAAATGAGGGAACAAGTCAGGCTTCCCTGATCCCTTACTGTCAATAACTTAATATCAAATGAAAACTTAGCAAACCATTTTAACTATTAAATAACAACTTATGAAAACATTTACCAGAAGGTCCAATGCCCTCTATAAATTTCAAGACAAGAGTATATGTATTTGGAAACATCGCTAAAATATCGAACACAGTGTAACTTGTTCGACGAGAAAAAAGCCCCGTCAT
+
GGGGGGGGGGGGGFGGGGGGGGGGGGGGGGGGGGGGGGGGGGGGGGGGGGGGGGGGGGGGGGGGGGGGGGGGGGGGGGGGGGGGGGGGGGGGGGGGGGGDGGGGGGGGGGGGGGGGGGGGGGGGGGGGGEFGGGGDGGGGGGGGGGGGGGFGGGFGEGGGFGGFGGGGGGGGGG#GGFGGGGEGGGA=DCFGGGGFGGCFFFFGFGGGGGGGFFFAFFFFFFFFFFFFFFFDFFDCFFFFFFFE@>EFFEEEFFFFFFFFFFFFEFDCEFFGGFGGGGGGGFGGGGGGGFGGFFGGGGGFFAGGGGFFFD=9DCDGGGFFFGFGFGGGGGGGGGGGGGGGGGGGGGGEFGFGGGGGGFGGGGCFGFGGGGFFGF<GFCGGGGGGGGGGGGGFFFF8GGGGFFGGGGGGGGGGGGGGGGGGFC,GGGGGGGGGGGGGGGGGG
@CGRNA6_383
TCCCAATTAAGGAACCTTCATGGAACTATAATACCCCTGAGGGAAGAAAAAGAAGGGACCACATGCTGGCTTGTCTTTTAGCAGGTCTAAGGACAGCCAGTAAGGCAAGACCAAAGAACTTTAACAAGCTATCAATGATAGAGCAGGGACCACAGGAAAATCCAGCTGCCTTTCTAGAAAGGCTCAAAGAGGGTCTTGATAAGTATACTGATTTAGATCCTGACTCTGCTGTAGGAAATGCCATATTAGGGGATAGGTTCCTAACTCAAGCCGCCACTGATATTAAAAGAAAACTCCAAATAACAGGGTTGGATTGAGCACCACCTTGACTGACATCATAGAGGCTGCCTCCTTGGTCTACTTT
+
@<ECEEA@CFD@@FGGGAE9CFEFGFFGCCF9<<FCF<F8EFG,C,CF@6E:FFGCCGGC@D,EF@F9<FDG76<FEEEEAA9?,:<,,,5,<FF<FD9,,5??5=#<CEFGCDFGF86?#AAFF#F?E#F#<@FFGC9@FD=;=#F8DF##GGCCGFCF=DG###CD<?<9D<<@C7E#FGDFCFGG7EC#0;99CFCFCD9FFD+=:#9=DFF9A8=99FFF8F=16:8C,FD=7DD=F8EFFFD5EB@E,ECF@#C?FE59;9A#EEF@9?;,4,,,A,,5A,,<5E<@,B,C5:,@::5A,4,F8FE9ADE<,6,,C,,GFE,6<6,9GF<FDE@F<F6:6B,CGGFCFDFAGFC<,9@E
@CGRNA6_384
TAATCATTTCCCACGTATTTATTTTGAAACAGCAGGCCTGATGCGGTGATGTATTCATGAGCTGCTTTGAGAATGAATGCAATTATTAACCGGGCAGCATGAAAGGGAACTGATTAACTGAAGAGCTCTTTCCTGTGTGTCAGGTGCCACGCATTGCCCTGCAAACACTGAACACAGGGCTTTTGCCTTAAGGACACTCAATTCTATTCGACTAACAATGAGATGACACTAGCACAAGATCCTCTGTGCGCTGCTA
+
GGGGGGGGGGGGGGGGGGGGGGGGGGGGGGGGGGGGGGGGGGGGGGGGGGGGGGGGGGGGGGGGGGGGGGGGGGGGGGGGGGGGGGGGGGGGGGGGGGGGGGGGGGGGGGGGGGGGGGGGGGGGGGGGGGGGGGGGGGGGGGGGGGGGGGGGGGGGGGGGGGGGGGGGGGGGGGGGGGGGGGGGGGGGGGGGGGGGGGGGGGGGGGGGGGGGGGGGGGGGGGGGGGGGGGGGGGGGGGGGGGGGGGGGGGGGGGGG
@CGRNA6_385
GGGGTGGCGCAAGTGGTCTAGTAGTTGGGTCTGCGGCACCCAGGTGGAAGACCCTGATGGAGTTTCCAGCTCCTGACCTTGGCCTGACCCAGCTGTTACGGGCATTGGCACGATGAGCCAGCAGAGGGGAGATCTCTGTCTCTCTCTCTCCCACCCCTTCCCTCTCCCTTTCGAATAAATAATTTTTTTCTCTATTTGTTCATTC
+
GGGGGGGGGGGGGGGGDFGGGGGGGGGGGGGFGGGGGGGGFGGGGGGGFFGFGGGGGFGGGGGGFGGGGGGGDFGGGGGGGGGFGGGGGGGGGGG<FEEGGGGGGGGGGGGFGGGGGGGGGGGGFGEGGGGGG@EFFGGGGGGGGGGGGFCFCCGEGFFGFGGFGGGGGFGGFFFGDEFFFFCFCFGFGGGGGCGCGFFGGGFGG
@CGRNA6_386
GTGAGAGCTCAAATACTTGGCTGTCTGGCCCAGTCAAGGCTATTATGGTCCCTGAAATTTGAATCAGCAGATGGAAGATCTGTCTCTCTCTATCTGCCTTTTAAATAAGCAAAAAAAGTTTTTTTAAACATGACATAAACTCTGGATTGTAAATTATTGTTATTTCAGGTATGCTCTGAGACCAGTACTGGCCCATGAATTAGCTGTTACTGTTTAGTGTTAAGTACAGAGTAAGCT
+
GGGCGGGGGGGGGGGGGGGGGGGGGGGFGGGGGGGGGGFGGGGGGGGGGGGGGGGGGGGGGGGGGGGGGGGGGGGGGGGGGGGGGGGGGGFGEGGGGGGGGGGGGGGGGGGGGGGGGGGGGGGGGGGGGGGGGGGGGGGGGGGGGGGGGGGGGGGGGGGGGFGGGGGGGGGGGGDGGGGGGGGGGGGGGGGGGGGGGGGGGGGGGGGGGGGGGGGGFFFGGGGGGGGGGGGGGGGGG
@CGRNA6_387
TGGGGAATATTGCACAATGGGCGAAAGCCTGATGCAGCGACGCCGCGTGAGGGATGACGGCCTTCGGGTTGTAAACCTCTTTCAGCAGGGACGAAGCGCAAGTGACGGTACCTGCAGAAGAAGCACCGGCTAACTACGTGCCAGCAGCCGCGGTAATACGTAGGGTGCAAGCGTTGTCCGGAATTACTGGGCGTAAAGAGTTCGTAGGCGGTTTGTCGCGTCGTTTGTGAAAACCAGCAGCTCAACTGCTGGCTTGCAGGCGATACGGGCAGACTTGAGTACTGCAGGGGAGACTGGAATTCCTGGTGTAGCGGTGAAATGCGCAGATATCAGGAGGAACACCGGTGGCGAAGGCGGGTCTCTGGGCAGTAACTGACGCTGAGGAACGAAAGCGTGGGTAGCGAACAGG
+
FGGGGGGGGGGGGGGGGGGGGGGGGGGGGGGGGGGGGGGGGGGGGGGGGGGGGGGGGGGGGGGGGGGGGGGGGGGGGGGGGGGGGGGGGGGGGGGGGGGGGGGGGGGGGGGGGGGGGGGGGGGGGGGGGGGGGGGGGGGGGGGGGGGGGG#GGEGG#GGGFFGGGGGGGFGGGEEDGGGGGGGGGGGGGGGGGDDFFCCFGFFG@GFFGGGCEBD<FFFFFFFDEFFFFFFFFFGFFFFGGGGFDGGFGFFGGGGGGDGGGGGGFFGGGGFDGFCGGGGGGGGGGGGGGGGGGFGGGGFGGGGGGGGGEEGGGGGGGGGGGEGGGGGGGFGGGGGGGGGGGGGGGGGGGGGDGGGGFGGFCGGGGGGGGGGGGGGGGGGGGGGGGGGGGGGGGGGGGGGGGGGGGGGGG
@CGRNA6_388
TGATGGCTCAAGTCATTGGGTTTCTTCCACCCATGTGGGAGGCCTGGGTTGAGTTGCTGGCTCCTGGTTTTGGCTCCTGCCCCAGCTGTTGTGGGCATTTGGAGAGTGAACCAGCAGATGGAAGATCTCTATTCTCATCTGCCTGACTTTTTCTTTCTGTCTCTCTGGTGCTCAAATAAAGAAAATAAAAATAGAATGAAAGACAACTTGTATTTCCAATATTTCCAATATTCTCTTTCTGCAGCCATCCCTTGCTTGCTACTTTCAGGTCTGTGGCTCTTTTGTAATTTTTCCTTCGCCCTGTATTGTTCTCTGCCTGGATTGTTCCGTGCCGCCTCC
+
GDFFFDGGGGGFCG<FGGGGGGGGFFGGGGGGGG8FA@CA@FGGGGCFFFC<6FFFFDFGGGGGGGFDFGGGGGGGG#G#84DF=FFFGGG?7CFGGG9DA=BFGDFGGFEFFFGGFGFGFEFGGGFAFGGGGGGGCFFDCF=FGEFGGGGGFG=FFFDEE;@DDF88@DFFGFF@EFFCCGFFFFGF9GGGGFDGF=F#:D@F>>FC>FGDFFFFFFGGFDEBFFFFGGFFAFFGGFFEC>8GDGGGEFFEECFFEGFEAFFFFB87GEGCFEFFEFFCFAE?9F<?GEEE:@@+C7EFGGFGGGGGGF@<EFC?FCGFGFGFCFGFF@F@6,FEDF<
@CGRNA6_389
ATCGTCAGCTTAAGTATCTGGGTTCCTGCCACCCACATGGGAGACCTGGATAGAGTTCCAGGCTTCTGGCTTCAGCCTGGCCTAAATCTGGCTATTGTAGGTGTTTTCAGAGTGAACCAGTAGATGGAAGATCTCTTTCTCTCTGTCTCTCTGCCTTTCAAATGAAAAAATTACTGTGAAATATTTGTTTCAAGAGATTTTTTTCCCACAGTGCAACCCATATAATTTTTGTCCCTCCAGGTCTGGTCTATAAACAGATCAAAGTGTTCCATCTCACTCCTTAAGT
+
GGGGGGGGGGGGGGGGGGGGGFFGGGGGGGGGGGGEGGGFFGGGGGFGG#GGGGGGGGGGGGGGGGGGGGGGGGGGGGGGGGGGGGFGGFFEFGGGFGGGGGGGGGGGFFFGFFGFGGGGGGGFGFGGGGGGGGGGGGGGGGGGGFGGGGGGGGGGDGGGGGGGGGGGGGGGGGGGAEGGGGGGGGGGFGGGGGDFGGGGGFGGGFAGGGGGFFFGGGFFGGGGFGFFFFGFGGGFGFCGGF@F@@DGFFF<GGFGFDGGGGFEFGFCGGGFGGGFGDGFAF<CEF
@CGRNA6_390
GCACCGGGGCGGATTTGGAGGCCGAGCCAGGGATCCCAGGGAATGCTGGCTCCATTCCCTCCATCTCCCAGTGCACGAGCCTGTCTCCCTCCTCTTCATCCATACCTAATCCAATCAGTTGGCAGACCTGACGTCTCTGCCTGCCGAGGGCTTCCCTCCGCCTTTCGCCCCCCTGCTGAGCTACGGCTCTGGGTGGGCCCACTCCCCCTGCCTTTGTCACCTGAGCAGAGGCAGCTTCTCCCCCCCACCACCTGAAGATTTATTTTATTTA
+
GGGGGGGGGGGGEGGGGGGGGGGGGGGGGGGGGGGGGGGGG#GGGGFGGGGGGGGGGGGGGGGGGGGGGGGGGGGGGGGGGGGGGGGGGGGGGGGGGGFGGGGGGGGGGGGGGGGGGGGGGGGGGGGGGGGGGGGGGGGGGGGGGGGGGGGGGGGGGGGGGGGGGGGGGGGGGGGGGGGGGGGGGGGGGGGGGGGGGGGGGGGGGGGGGGGGGGGGGGFGGGFFGGGGGGGGGGGGGGGGGGGGFFCGGGGGCGGGGGGGGGGGGGGGGGG
@CGRNA6_391
GCGATGTGGCTCAAGTGGTTGTCTCCTGTCATGCACATGAGAGACCTGGATTGAGTTCCTAGCTCCTGGCTTCCTTTTGGTCCTGCCTTGGCTGTTTTGGGCATTTGGAGGAGTGAACCAGAAGACTGGAGGTGCTTGCCTGTCTGTCTCGCTATCTCTGTGCCTCTCAAATAAATGAAAATAATTAAAATTGTGTTGTATATAAATGACATGTTTTGCTCAGATAGACATTTGTCTGTG
+
GGGFGGGGGGGGGGGGGGGGGGGGGGGGGGGGGGGGGGGGGGGGGGGGGFGGGGGGGGGGGGGGGGGGGGGGGGGGGGGGGGGGGGGGGGGGGGGGGGGGGGGGGGGGGGGGGGGGGGGGGGGGGGGGGFGGGGGGGGGGGGGGGGGGGGGGGGGGGGGGGGGGGGGGGGGGGGGGGGGGGGGGGGGGGGGGGGGGGGGGGGGGGGGGGGGGGGGGGGGGGGGGGGGGGGGGGGGGGGGG
@CGRNA6_392
GTGTTGTTCCCCAGGTCCTGGCTTCCTTCTGGCCCAGGCCCAGCCTGGGAAGGCATTTGGAAAGTGAACCAGTAAAGGGGAGTACTTGTGCCTGCGCTCTCTCTGCCTCTGAAATACATAGATACGTATTACAAAATAATACAAACTTGAGCATGCCATTCATCTCTAAAGCTATCAGCAGTGTTTTGGCTGTGTTGTGGGAACTGCCATCCTC
+
GGGFGGGGGGGGGGGGGGGGGGGGGGGGGGGGGGGGGGGGGGGGGGGGGGGGGGGGGGGGGGGGGGGGGGGGGGGGGGGGGGGGGGGGGGGGGGGGGGGGGGGGGGGGGGGGGGGGGGGGGGGGGGGGGGGGGGGGGGGGGGGGGGGGGGGGGGGGGGGGGGGGGGGGGGGGGGGGGGGGGGGGGGGGGGGGGGGGGGGGGGGGGGGGGGGGGG
@CGRNA6_393
GTGATGGTTCAATTAGTTGGATCCCTGCCATTCATTTGGGTGACCCAGATTGAGTGAACTATTGTGGGCATTTGGGGAGTTAGCCAACAGATAGGAGTTCTCTCTTTCTCCCTCTCTCCTAAGTCTCCCCATGCTCCAGTCTCCCTTACCCCATCTCTCTGTCTTTCTCTATTTCTGTATCACAAATCAATAAAAATAAATGAAAACTAAAAATAAACCAACCAAACCAATAAACTACCAACCAGTGGGTGCTCTTGTTAGACCCAGAAGATTGAAATAGGTCATCAAAGGGT
+
GGGGGGGGGGGGGGGGGGGGGGGGGGGGGGGGGGGGGGGGGGGGGGGGGGGGGGGGGGGGGGGGGGGGGGGGGGGGGGGGGGGGGGGGGGGGGGGGGGGGGGGGGGGGGGGGGGGGGGGGGGGGGGGGGGGGGGGGGGGGGGGGGGGGGGGGGGGGGGGGGGGGGGGGGGGGGGGGGGGGGGGGGGGGGGGGGGGGGGGGGGGGGGGGGGGGGGGGGGGGGGGGGGGGGGGGGGGGGGGGGGGGGGGGGGGGGGGGGGGGGGGGGGGGGGGGGGGGGGGGGGGGGGGGGGGGG
@CGRNA6_394
ATGATGGCTCAAGTGCTTGGGGCCCTACTAGCCACATGGGAGACTAGAATGGTGTTCCTCGGCTCCTGGCTTCAGCCTGCTCCAGATCTGGCTGATAGGGAGTCTCTCTCTCTCTTTCTCCCTCTCTCTCACCATCTTCCCCTTTCTCTGTCACTATGCCTTTCAAGTAGATGAAAATCGATAAATAAAACATTAAAATCTAATCTTTAAAAATACA
+
GGGGGGGGGGGGGGGGGGGGGGGGGGGGGGGGGGGGGGGGGGGGGGGGGGGGGGGGGGGGGGGGGGGGGGGGGGGGGGGGGGGGGGGGGGGGGGGGGGGGGGGGGGGGGGGGGGGGGGGGGGGGGGGGGGGGGGGGGGGGGGGGGGGGGGGGGGGGGGGGGGGGGGGGGGGGGGGGGGGGGGGGGGGGGGGGGGGGGGGGGGGGGGGGGGGGGGGGG
@CGRNA6_395
GTGATAGCTCAAATACTTAGGTCCCTGCCACCCACGCAGGAGAGCTGGATTGAGTTCCTGGCCCCTGCTCTCTAGAGACATACAGTTAATTCTATTTGTAATCTGTATTTGTGAAGTCACAGGTGGAGACTTCTAAGTCAAACTTTTGGGTTGCAAAAAACTTTGTTGCATGGGACCAGAGCTATTCCATTATTATTGAATTTTG
+
GGGGGGGGGGGGGGGGGGGGGGGGGGGGGGGGGFGGGGGGGGGGGGGGGGGGGGGGGGGGGGGGGGGGGGGGGGGGGGGGGGGGGGGGGGGGGGGGGGGGGGGGGGGGGGGGGGGGGGGGGGGGGGGGGGGGGGGGGGGGGGGGGGGGGGGGGGGGGGGGGGGGGGGGGGGGGGGGGGGGGGGGGGGGGGGGGGGGGGGGGGGGG
@CGRNA6_396
ATGATGGCTCATGGGCTTGGGTCTTTGCCACCACACGGATGGGGTTTCTGGTTCCTGGCCTCATCTTGGCCCAGTCCTGGCTACTGGGCCTTGGGGGGGGGGCTTCAGACAGATCTCTGTGTCTCTCTCACGATCCCTCCCTGACACCCTATCTTTCAAATAAATAAATAACAAATAAACAAACGTTGAAATAATTAAATGCATGCTCTACAGTGTGTTTAGTCCTCGGGATTCAGTGGCGACAAAACCCAGGAGCACAGTTGTGCACTGGAGTCTGCGCACTGCGGCGCTGGACCAAGGACAAGACAGGGGCAGCTCCAGGGGTTCCTCAGGACGGCCCTCGTGTGCACCTGCTGTCCCGAAGAAGGATGACATGGACCTCCTTGCT
+
GGGGGGGGGGGGGGGGGGGGGGGGGGGGGGGGGGGGGGGGGGGGGGGGGGGFGGGGGGGGGGGGGGGGGGGGGGGGGGGGGGGGGGGGGGGGGGGGGGGGGGEEGGGGGGGEGCGGGGGGFGGFFDFGGGGGGGGGGGGGGG6F#GDCGGFEGGGGGGGGFGGGGGGGGGGGGGGGGFGFCGGGGFGGFGFFGGGGGGGFFFFGFGGGGGGGFGFFGFFFGFFGGGGGFGGGGGGGGGGGGGGGGECGGGGGGGGGGGGGGGGGGGGGGGGGGGGGGGGGGGGGGGGGGEDGGGGGGGGGGGGGGGGFFFGGGGGGGGGGGGGGGGGGGGGGGGGGGGGGGGGGGGGGGGGGGGGGGGGGGGGGGGDGGGGGGGGGGGGGGGGDGGGG
@CGRNA6_397
GTGATGGTTCAATTAGTTGGATCCCTGCCATTCATTTGGGTGACCCAGATTGAGTGAACTATTGTGGGCATTTGGGGAGTTAGCCAACAGATAGGAGTTCTCTCTTTCTCCCTCTCTCCTAAGTCTCCCCCTGCTCCAGTCTCCCTTACCCCATCTCTCTGTCTTTCTCTATTTCTGTATCACAAATCAATAAAAATAAATGAAAACTAAAAATAAACCAACCAAACCAATAAACTACCAACCAGTGGGTGCTCTTGTTAGACCCAGAAGATTGAAATAGGTCATCAAAGGGT
+
GGGGGGGGGGGGGGGGGGGGGGGGGGGGGGGGGGGGGGGGGGGGGGGGGGGGGGGGGGGGGGGGGGGGGGGGGGGGGGGGGGGGGGGGGGGGGGGGGGGGGGGGGGGGGGGGGGGGGGGGGGGGGGGGGGGGGGGGGGGGGGGGGGGGGGGGGGGGGGGGGGGGGGGGGGGGGGGGGGGGGGGGGGGGGGGGGGGGGGGGGGGGGGGGGGGGGGGGGGGGGGGGGGGGGGGGGGGGGGGGFGGGGGGGGGGGGGGGGGGGGGGGGGGGGGGGGGGGGGGGGGGGGGGGGGGGG
@CGRNA6_398
TGATGGCTCAAGGAATTGGGTTCCTGCCACCCACATAGGAGACCTGGATTGCATTCCTGGCTTTTGGCTCCAGCCCCAGTCCAGCCCTGACCATTGCACACATTTGGGAAGTGAACTAGCAGATAGAAGTGCTGGCTCCTGTCACTTGCTCTTTCTCCCTCCCTCTCCCTCCATCCATCTCTCAAATAAATGAATAAACAAATTTTCAAATAAAAAGAAGAGATAATAAGAAGTGTTGATGGGGATATGGAGAAAAGGGAACCCTGGTACATTATTGGTAGGGATGTCAAATGGTACAGCT
+
GGGGGGGGGGGGGGGGGGGGFGGGGGGGGGGGGGGGGGGGGGGGGGGGGGGGGGGGGGGGGGGGGGGGGGGGGGGGGGGGGGGGGGGGGGGGGGGFGGGGGGGGGGGGGGGGGGGGGGGGGGGGGGGGGGGGGGGGGGGGGGGGGGGGGGGGGGGGGGGGGGGGGGGGGGGGGGGGGGGGGGGGGGGGGGGGGGGGGGGGGFFGGGGGGGGGGGGGGGGGGGGGGGGGGGGGGGGGGGGGGGGGGGGGGGGGGGGGGGGGGGFGGGGGGGGGGGGGGGGGGFGGGGGGGGGGGGGGGGGGG
@CGRNA6_399
TAATCATTTCCCACGTATTTATTTTGAAACAGCAGGCCTGATGCGGTGATGTATTCATGAGCTGCTTTGAGAATGAATGCAATTATTAACCGGGCAGCATGAAAGGGAACTGATTAACTGAAGAGCTCTTTCCTGTGTGTCAGGTGCCACGCATTGCCCTGCAAACACTGAACACAGGGCTTTTGCCTTAAGGACACTCAATTCTATTCGACTAACAATGAGATGACACTAGCACAAGATCCTCTGTGCGCTGCTA
+
GGGGGGGGGGGGGGGGGGGGGGGGGGGGGGGGGGGGGGGGGGGGGGGGGGGGGGGGGGGGGGGGGGGGGGGGGGGGGGGGGGGGGGGGGGGGGGGGGGGGGGGGGGGGGGGGGGGGGGGGGGGGGGGGGGGGGGGGGGGGGGGGGGGGGGGGGGGGGGGGGGGGGGGGGGGGGGGGGGGGGGGGGGGGGGGGGGGGGGGGGFGGGGGGGGGGGGGGGGGGGGGGGGGGGGGGGGGGGGGGGGGGGGGGGGGGGGGG
@CGRNA6_400
TAATCATTTCCCACGTATTTATTTTGAAACAGCAGGCCTGATGTGGTGATGTATTCATGAGCTGCTTTGAGAATGAATGCAATTATTAACCGGGCAGCATGAAAGAGAACTGATTAACTGAAGAGCTCTTTCCTGTGTGTCAGGTGCCACGCATTGCCCTGCAAACACGGAACACAGGGCTTTTGCCTTAAGGACACTCAATTCTATTCGACTAACAATGAGACGACACTAGCATAAGATCCTCTGTGCGCTGCTA
+
GGGGGGGGGGGGGGGGGGGGGGGGGGGGGGGGGGGGGGGGGGGGGGGGGGGGGGGGGGGGGGGGGGGGGGGGGGGGGGGGGGGGGGGGGGGGGGGGGGGGGGGGGGGGGGGGGGGGGGGGGGGGGGGGGGGGGGGGGGGGGGGGGGGGGGGGGGGGGGGGGGGGGGGGGGGGGGGGGGGGGGGGGGGGGGGGGGGGGGGGGGGGGGGGGGGGGGGGGGGGGGGGGGGGGGGGGGGGGGGGGGGGGGGGGGGGGGGG
@CGRNA6_401
GTGAGGGCTCAGTGCTTGGGTCTGTGACACCCAGAGTGAATTCCTGGCTCCTGGCTTCAGCCTGGCCCAGCACTGGCTGCTGTGAGCACTTGTGGGGTGAAACCAGTGGAAGGAAGATCTATCAAGTCACCTATCTACCTGTCTACATCTGCTTCTGTCTCTCCTCATCTCTCTACCTTTCAAACACAGTTTTTAAAAAATAAACCTTTTAAACAGAAAGTGTGATTAATGGTTTTATTTTCATCTTTATTATTTCTAAATTTTCTGGAATGAAAACGTTTTGTTTCTGCAACAACAGAGAGTTGTTGATCTTCATTAGAT
+
GGGGGGGGGGGGGGGGGGGGGGGGGGGGGGGGGGGGGGGGGGGGGGGGGGGGGGGGGGGGGGGGGGGGGGGGGGGGGGGGGGGGGGGGGGGGGGGGGGGGGGGGGGGGGGGGGGGGGGGGGGGGGGGGGGGGGGGGGGGGGGGGGGGGGGGGGGGGGGGGGGGGGGGGGGGGGGGGGGGGGGGGGGGGGGGGGGGGGGGGGGFGFGGGGGGGGGGGFGGGGGGGGGGGGGGGGGGGGGGGGGGGGGGGGGGGGGGGGGGGGGGGGGGGGGGGGFGGGGGGGGGGGGGGGGFGGGGGGGGGGF8GGGGGGGGGGGGGGGGGG
@CGRNA6_402
TAATCATTTCCCACGTATTTATTTTGAAACAGCAGGCCTGATGTGGTGATGTATTCATGAGCTGCTTTGAGAATGAATGCAATTATTAACCGGGCAGCATGAAAGAGAACTGATTAACTGAAGAGCTCTTTCCTGTGTGTCAGGTGCCACGCATTGCCCTGCAAACACGGAACACAGGGCTTTTGCCTTAAGGACACTCAATTCTATTCGACTAACAATGAGACGACACTAGCATAAGATCCTCTGTGCGCTGCTA
+
GGGGGGGGGGGGGGGGGGGGGGGGGGGGGGGGGGGGGGGGGGGGGGGGGGGGGGGGGGGGGGGGGGGGGGGGGGGGGGGGGGGGGGGGGGGGGGGGGGGGGGGGGGGGGGGGGGGGGGGGGGGGGGGGGGGGGGGGGGGGGGGGGGGGGGGGGGGGGGGGGGGGGGGGGGGGGGGGGGGGGGGGGGGGGGGGGGGGGGGGGGGGGGGGGGGGGGGGGGGGGGGGGGGGGGGGGGGGGGGGGGGGGGGGGGGGGGGG
@CGRNA6_403
GGACAGCTCAAGTCACCGGGTCCCTGCCACCCACTGGATTGCATTCCCATCTTCTTTTGCTCTGGCCACGGCCCAGGCTTGGCTGTCTGTGGTGTGAATCAGTGTATGGGAACTCTCTCTCTCTTTCTCTCTGTGTGTGTGTGTCTCAAATACAAACAGTCTCTGATAGGGCTCACAATACAATGCCCCCAAATAGAGCATCTTGGTGTTCTGAGAGTTTAAGCTGAAGGACCTGCAGAAGCAGAGACCTCTCTGACATCCCCCAT
+
FEGGFFGF#GGGGGFFFEGGGGEGGGGGGGGGGGGGGGGGGGGGGGCEFGGFFGGGGGFFFGGGGGGGGGGGEDFGFGGG2FFGFFFFFF>GFCGDGGGGGGGGGGFFGGGGFGGGGGGGGGGGFFGGGGFGGGGGGGGGGFGGGGGFGGGGGGGGGFDG#GGGGGGGGFGGGGGGGGGGGFGFGGD@FGGGGGGFGGGGGGFGBDFGGGFGGFFGFFFFGFACGGGGGFFDFFFFFGGFFFFFGDABF@BFFFGGGGGDGGFDCE
@CGRNA6_404
GCGATGGCTCCAGTGCCTGGGGTCTCTGCTGCCCGGATGAGAGACCTGGACTGAGCGTTGGGCTCGGGGCTTCAGCCACTGGTTCATTCTCCAGGGTGGGTGGGCGTGGGACTGGGCCAGAGCTGGGAGCCGGGAGCCGGGTGCTCCATCCAGATGGAGCCCAGTTGCCTGCGTCAGCAGGAGCCAGAGCCGGGGACTGAAGACAGGCGCTGCGATGCGGGGCCCGACTTGTTAACCGGCGCCTTAGCTGCCGGGCTGGCACATCCCCCTTCTCACTTTCTCGCTGGTAACCTGTGCAGGCACAAAGAATATTGTTTCTGACGAAGTCCAGTTTCATTTCCATTTCAAGTGAATTTTTGCCTACGGTATGAGGTAAGGATCCAACCTCTAAAACTGTATTTATTTTCACTTT
+
GGGGGGGGGGGGGGGGGGGGGGGGGGGGGGGGGGGGGGGGGGGGGGGGGGGGGGGGGGGGGGGGGGGGGGGGGGGGGGGGGGGGGGGGGGGGGGGGGGGGGGGGGGGGGGGGCGGGGGGGGGGGGGGGGGGGGGGGGGGGGGGGGGGGGGGGGGGGGFGGDGGGGGGGGGGGGGGGGGGGFGGGGGGGGGGGGGGDDGGFDFFGFGGGGCDGE;FBFEFFFFFDFEFFFFFFEAAAEGFFFFGGGGGGGDBGFGGGGGGGGGGGGGEGGGGGGFFGGGGGGGGGGGFGGFGGGGGGGGGGGGGGGGGGDFGGGGGGGGGGGGGGGGGGGGGGGGGGGGGGGFFGGGGGGGGGGGGGGGGGGGGGGGGGGGGGGGGGGGGGGGGGGGGGGGGFEGGGGGGGGGGGFGGGGGGG
@CGRNA6_405
TGGGGAATTTTGGACAATGGGCGCAAGCCTGATCCAGCAATGCCGCGTGTGTGAAGAAGGCCTTCGGGTTGTAAAGCACTTTTGTCCGGAAAGAAAACCTCGTGGTTAATACCCGTGGGGGATGACGGTACCGGAAGAATAAGCACCGGCTAACTACGTGCCAGCAGCCGCGGTAATACGTAGGGTGCAAGCGTTAATCGGAATTACTGGGCGTAAAGCGTGCGCAGGCGGTTCGCTAAGACAGATGTGAAATCCCCGGGCTTAACCTGGGAACTGCATTTGTGACTGGCGGGCTAGAGTATGGCAGAGGGGGGTAGAATTCCACGTGTAGCAGTGAAATGCGTAGAGATGTGGAGGAATACCGATGGCGAAGGCAGCCCCCTGGGCCAATACTGACGCTCATGCACGAAAGCGTGGGGAGCAAACAGG
+
FAFGGFEFFFGFGD,;FFGGGFGEEGGGG8@CFGGFF8@@FFE,@FFFFGGGGGGCDF=FGFEC=CF@8?CCF<FEFGGGFGGAFFGGDGGGGGGGGGGGGCDFGA7FFFAFGGGGEG7FDCCC7FGG>FFFGGGGGDC9FFFEGE7CEGCCFGGFGEGGGGGGGGGG#DCGCCCEG?CE@?FGG@CEF?6?<:DCDGGGD:ECFGGGGB?CD4>B?FF95>BEFFEBFFFBFEEC>EFBFA6>8.8=FAFBBED?FFF80F>CC<CA9FF<8FDCFCGECAE@C@9+D@6F?GGGGGGGFGGFGD86E@+DE9GFFFE9@4DFGF9E=;C=FGGDEEC=7FDEAFBE<FFEFFGFAF<AFF,=:C@B=FCEGE@DFB@,DGGGGFCFDFGFC@C@@GCE,FDF8GEGGGGGGGGGGGGGGGGGGFFFE
@CGRNA6_406
TAATCATTTCCCACGTATTTATTTTGAAACAGCAGGCCTGATGTGGTGATGTATTCATGAGCTGCTTTGAGAATGAATGCAATTATTAACCGGGCAGCATGAAAGAGAACTGATTAACTGAAGAGCTCTTTCCTGTGTGTCAGGTGCCACGCATTGCCCTGCAAACACGGAACACAGGGCTTTTGCCTTAAGGACACTCAATTCTATTCGACTAACAATGAGACGACACTAGCATAAGATCCTCTGTGCGCTGCTA
+
GFGFGGGGFFEFGGGFGGGFGGFGGGGGGGGG#DFFEGGGDFFFFEEFFEFFGGGFGGGGGGGGGGGFGGGGFGFGFGGGFGGGGGGGGGGGGGGGGGGGGGGGGGGGGGGGGGGGGGGGGGGGGGGGGGGGGFGGGGGGGGGGGGGGGGGGGGGGGGGGGGGGGGGGGGGGGGGFGFGGGGGGGFGGGGGGGGGGGGGGGGGGFGGGGGGGFFGFFFFGFGGGGGGGGGGGGGGGGGGGGFFGGGGGGGFFGDGF
@CGRNA6_407
TGTAGAAGCTGTTTCACTCCTCTCCCAGTGCCATATTGTGGGAGAGCAGATGCATAGAATAAGTCTTAATTCCAGTAACTTAGTCTAGTCCGGGTTGCTCCCCACATCTATCAGTTAGTATTAGCAGACACTAGTCTTGTTTGTGTGATCCCTTTGACTCTTAGACCTATCAGTGTGATCAATTGTGAACTGAAATTGATCACTTGGACTAGGGAGATGGCATTGGTACTTGCCACCTTGACTGGATTGT
+
GGGGGGGGGGGGGGGGGGGGCGGFFGGFGGGGGGGGGGGGGGGGGGGGGFGGGGGGGFGGGGGGGGGGGGGGFDGGGGGGGGGGGGGGGGGGGGGGGGGFGCFFFGGGFGGGGGGGGFGGGGGGGGGGGGGGFGGGGGGFGGGGGGGGGGGGGGGGGGGGGGGGGGGGGGGGGFGGGGGGGGGGGGGGGGGGGGGGGGGGGGGGGGGGGGGGGGGGGGFFGGGFFFGGGGGGGGGGGGGGGGGGGGGGGG
@CGRNA6_408
TGGTTGGGTCCCCACCGCCCACTTGGGAAACTCAAGTTGAGTTTCTATTTCTAAGGCATTTGGGGAGAGAGCCAGAAGATGGGAGGTCTCACTCTCTGCACTCAAGTAAAACAGATAAATAATAAGTAAAGTTATGTTAAAAGCTCATGGAAATGTATTCTATGAAAACTTTCTCCACAGATTTCAAAGTTTTACTTGAAATTATCTTTGAACCCCTTATTTTTCCACAAACTTTTTAAAGGATTCTATACATCAGTTCTGGATCCTCAGTCAAGCTATCATTCATTTATTGGTTTGTTTTGTAAATATTTATTGGGAACTTAGTATGTGCTTAGTATGGTCCAGGTTCAGAGGATGTATAATAAACAAACCAGCCAACATTCTCTATTCCATGGGAGCCTGCCTT
+
GGGGGGGGGGGFGAFCFGG>FEGGGGGGGGGGGGGGGGGGGFGFGGAFGGGGGGGFCFFDFGGDFCFDGEGFEEGGGGGGFGG@EFGGFGGGGFFDFGFGGGGGGGFFGGGFGGGGGGGGGFFFGFGFG9EFFEGGGGGGDGGGEEGGGGDFGGFGGGGGGGGGFEGGGGGGGGGEFGGGFGGGGGFFEC:FFGGGGGFFGFFGFFGGGGGGFFEAFFBFFFFFDFFFEFFFFFGFGFFCD?FFEEFDGGGFFFFGFFGGFFFFF8DGFDEGGFGGGDDFDE?CGFF8FDF8E?GFE?,GEC@CFDGGGFCFCGGGFEFFCFCEAGGGGGFDGGGFGGGGGGGFBF?FGGFDGGGFGFGGGGFFGGFEGFGFEFA<CCGGGEE9FDFFFGFGGGGGFC7FCGGGGG
@CGRNA6_409
TGATGGCTCAGTGATTCGGTTCCTGCCACCCATGTGGGAGACATGGATTGTATTCCTGGCTCCCAGGCTTGGCTTAGGACCAGTCCCAGCCTTTGCAAGCATTTGGGGAGTGGACCAGTAGATGAGAGTGCCCCTTCTCTCTCTGGCTCTCAAATAAATAATAATTTTTAAAAAGTTGTCTCATCTGTGAGAGCCAATGAGGCCTGCCTGTGTATTCCTTAAACACAAATGAAGGTCTGAATGACATTGGTTCATTCAGTGAAGGTCCAGGTGTATGTCAGAGAGTGTTATGCACTGACTAAAACTCACTCTTGATTCTGGGGCACACAGTGAGATTCAATTTTCCATCCTCCCTGTAGTCAAGAATTGC
+
GGGGGGGGGGGGGGGGGGGGGGGGGGGGGGGGGGGGGGGGGGGGGGGGGGGGGGGGGGGGGGGGGGGGGGGGGGGGGGGGGGGGGGGGGGGGGFGGGGGGGGGGGGGGGGGGGGGGGGGGGGGGGGGGGGGGGGGGGGGGGFGGGGGGGGGGFEGGGGGGGFGGGGGGGGGGGGGGFGGGGGGFGGGGGGGGGGFGGGGGGFGGGGGGGGGGGGGGGGGGGFGGFGGGGGGGGGGGGGGGGGGGGGGGGGGGGGFGGGGGGGGGGGGGGGGGGGGGGGGGGGGFGGGGGGGGGGGGGGGGGGGGGGGGGGGGFGGGGGGGGGGGGGGGGGGGGGGGGGGGGGGGGGGGGGGGGGGGGGGGGGGGGGGGGG
@CGRNA6_410
TAATGGCTCAAATAGTTGAGTCACTGACACCCAAATGGGAGAGCTAGACTGAGTTCCTGGCTCTTGGATTCAACCTGGTCAAGCCTGGCCCATTGTTGGCATTTGGGGAGTTAGCTGTCTATCTCTGTCTGTTCCTATGCCTTTCAGATAAATAAGGAAAATAGAGCCAGTCACTCTGGGAGCTTGGGTTTTGGAACAGATATGGCCAATCCAAGGACTACAGCAGACACAATCAATCCTGAAAATGGTACAGAAATGGCA
+
GGGGGGGGGGGGGGGGGGGGGGGGGGGGGGGGGGGGGGGGGGGGGGGGGGGGFFGGGGGGGGGGGGGGGGGGGGGGGGGGGGGGGGGGGGGGGGGGGGGGGGGGGGGGGGGGGGGGGGGGGGGGGGGGGGGGGGGGGGGGGGGGGGGGGGGGGGGGGGGGGGGGGGFGGGGGGGGGGGGGGGGGGGGGGGGGGGGGGGGGGGGGGGGGGGGGGGGGGGGGGGGGGGGGGGGGGGGGGGGGGGGGGGGGGGGGGGGGGGGGG
@CGRNA6_411
TGGGCGTTAAGTAGCTGGGTTCCTGCCACCCACATGAGACCTGGACTGAGCGCCCATGTTCGGCCTGGCCCAGCCCTGGCTATTGCAGGCATTTGGGAAGTGACCAACAGATCCGTGTTCACTCTTGCCCTGCCCCTCAAAACCCATTCTAATAAAAATAAGTTTGACTTAACTGAGACAGAGTTCACTTTGTTAAAGCCTAAGGAAGGATACTATAGGGGAAAAAAAAGAAAACAAAATTAACTTACATGATTTTTGGTTTTCTTCATTCTCTTTGTATAACCGGTTTACTTTCTCTACCAGCTCCCATTTTTCACAACAGCCAGAATAGTTGACAAAATTCCGAGCCAGGATTTCCTTCAGTTGGCGCACACTCATCCCTTCCACATCTTCAAGGCTTGACAGGTCAGACAGCGAGGCTCTCACTCTCTT
+
GGGGGGGGGGGGGGGGGGGGGGGGGGGGGGGGGGGGGGGGGGGGGGGGGGGGGGGGGGGGGGGGGGGGGGGGGGGGGGGGGGGGGGGGGGGGGGGGGGGGGGGGGGGGGGGGGGGGGGGGGGGGGGGGGGGGGGGGGGFGGGGGGGGGGGFGGGGGGGGGGGGGGGGGGGGGGGGGGGGGGGGGG#GGGGGGGGGGDFGFGFFGFGGGGFEEFFFFFFFFEFFFFFFEFFFBFFFFFFFFFFFFFFFFFFFFFFFFFGFFCFFGGGCF?FAFFFGGEGGGGGCGFFFGGGDGGGFGGGGGGGGGGGGGGGGFGD8GGGGDFGFGGGGGGGGGGGGGGFFCGGGGGGGGGGGGGGGGGGGGGGGGGGGGGGGGGGGGGGGGFEFGGGGGGGGGGGEGGFFGGGGGGGGGGGGGGGGGGGGGGGGGGGGGGGGG
@CGRNA6_412
GTGATGGCTCATGTACTTGGGCTCCTGTCACCCATGTGGGAGACCTGGACTGAGTTCCCAGCTCCTGACTTAAACCAGGCCCCTGGATTCTGTAGGCGTTTGGACCAGCAGATGGGATCTCTCTTTTTCTGTCTCTCCTCTCCTCAGATTAATGAATAAAATTTTTATAAAAAGAACCATATTGGTAATATTTTGACTGTGCCTATGATGGTTTAGGGGATATTGCTTTCCTGTTAATGCCCGTGTGCAAGATGTGTTGGACTGCAACGGTTCTCATATTTGCCTATCA
+
GGGGGGGF@FGGGG#GGDGGGGGGGGGGGGGCFFDGGGGGGGGGG?FGDGGGGGGGGGGGFFFGGGGFGGGGFGGGGGGFGDEFEFFFGGGFFFFGFGFEFGGGGGGGGGGGGGGGFGGFFGGGGGGGGCGGGGGGGG#GFGGGGGGGGGGGGGGGFGGGFGGGFGDGGGGCEGGGGGGGFGGGGGGGGGGGGGGGGGGGGGGFGGFGGFGGGGGGGGFFGGGGGGGGGGGGFGFFGGFGGGGGFGGGGGGFGGGGGGGGGGGGGGGGFFEFGGGGGGGGGGFGGGGGG
@CGRNA6_413
ATGATGGCTCAAGTAATTGGGTTCCTGTCTCCCATGTGGGAGACCTAGATTGAGTTCTCGGTTCCCATTTTTAACCTAGCCTAGCCATGGTCTTTGAGACATTTGAGGAATGAACCAGAAGATGGGAGGGCGCTCGCTCTCTCGCTCTCTCTCTCTCCTTTCTCTCCTTCCCTCCTTCCCTCTTTCTCTCTCTCCCACTCTGCTCTCAAAAGACAAAAGTTTTAGACAACAAAAATTTAACAGAATAGAAGTTAGTATATTAAGTCACTAAGATTTAAAAGTTGTTTCAACAATTAGCCTAATAGTGCTTTGTAGATAAAGTTAACACTTTTG
+
GGGGGGGGGGGGGGGGGGFGGGGGGGGGGGGGGGGGGGGGGGGFGGGGGGGGGGFGGGGGGGGGGGGGGGGFGGGGGGGGGGGGGGGGGGGGGGGGGGGGGGGGGGCFFGFGGGGFGGGGGGGGGGGGGGGGGGGGFFFGGGGGGGGGGGGGGGGGGGGGGGGGGGGGGGGGGGGGGGGGGGGGFGGGGGGGGGGGGGGFGGFGFGGGGGGGGGGGGGGGFGGGGGGGGGGGGGFGGGGGGGEE=GGGGGGFGFGGGGGGGGGGGGGGGGGGGFGGGGGGGGGGGGGGGGGGGFFGGGGGGGGGGGGGGGGGFGGGGGGGGGGGGGGGGGGGG
@CGRNA6_414
CTGTATCGGAAGCTGAGAACAGTGCTCACCTAAAAGCAGAGCTGCAACAGAAACAGCTACCAAGTAACACCCAAGCGCTTTCCAAGAACCCTCCTCCTCAGCCACACCTTCGCAGTTCATCTGAGCAACTCTCACAGAAGCTGCCTTCTGCCCCAACGAAATTGCACTGTCCTCCATCACCCCATATAGAAAATCCTCCCAAGTCGTCTACGCCTCACACCCCTGTCCAGCATGGCTACCTTTCACCAAAGCCGCCTTCCCAGCA
+
GGGGGGGGGGGGGGGGGGGGGGGGGGGGGGGGGGGGGGGGGGGGGGGGGGGGGGGGGGGGGGGGGGGGGGGGGGGGGGGGGGGGGGGGGGGGGGGGGGGGGGGGGGGGGGGGGGGGGGGGGGGGGGGGGGGGGGGGGGGGGGGGGGGGGGGGGGGGGGGGGGGGGGGGGGGGGGGGGGGGGGGGGGGGGGGGGGGGGGGGGFFGGGGGGGGGGGGGGGFGGGGFGGGGGGGGGGGGGGGGGGFGFGGFFFGGGGGGGGGGGGGGG
@CGRNA6_415
ATGATGGCTCAAGTGCTTGGGGCCCTACTAGCCACATGGGAGACTAGAATGGTGTTCCTCGGCTCCTGGCTTCAGCCTGCTCCAGATCTGGCTGATAGGGAGTCTCTCTCTCTCTTTCTCCCTCTCTCTCACCATCTTCCCCTTTCTCTGTCACTATGCCTTTCAAGTAGATGAAAATCGATAAATAAAACATTAAAATCTAATCATTAAAAATACA
+
GGGGGGGGGGGGGGGGGGGGGGGGGGGGGGGGGGGGGGGGGGGGGGGGGGGGGGGGGGGGGGGGGGGGGGGGGGGGGGGGGGGGGGGGGGGGGGGGGGGGGGGGGGGGGGGGGGGGGGGGGGGGGGGGGGGGGGGGGGGGGGGGGGGGGGGGGGGGGGGGGGGGGGGGGGGGGGGGGGGGGGGGGGGGGGGGGGGGGGGGGGGGGGGGGGGGGGGGG
@CGRNA6_416
ATGGTCCAAGCGGTCAGGCCCTTGCTGGCCACTGGAAAACCTGCGCATTTTCAGCTACTGCTGTAGGCCTGTTCAGCCCTGGAGGATGTGAGCATTTGGGTGCAAATAACTGATGGCAGAGCTCTGTCTGCATCTCAAAGTAGAAGAAACAGAAAGCCCTGTTAAACATGATCCCCATAAGGGGATGGAGAAGGATGCCTATGCTCCTAAAGCTACAACACAGATGTTCTGGCTCCGTGCACTGAAATGACAACAATGCCCAAGACGGTAACTATGGTAACTCCACTAAACCACTGTCCATACAAGGAACCAGGCTTCTCTGGAGAAATGGTCGATTCCAGGACTAGGGTCAACACAGTACCAGATGACTCACAATCAAGATGGCAT
+
GGGGGGGGGGGGGGGGGGGGGGGGGGGGGGGGGGGGGGGGGGGGGGGGGGGGGGGGGGGGGGGGGGGGGGGGGGGGGGGGGGGGGGGGGGGGGGGGGGGGGGGGGGGGGGGGGGGGGGGGGGGGGGGGGGGGGGGGGGGGFGFGGGGGGGGGGGGGGGFGGGDGGGGGGGGGGGGGGGGGGGGGGGGGGGGGGFFFGGGGGFFGFGGGGGGGGFFGFFFFFGGGGGGFGFGGGFGFGGGGGGFGGFGGFGGGGGGFGGF@FGGGGGFFFGFGGGFFGGGGFFGGGGGE7GGGGGGGGGGGGGGGGGGGGGGGGGGGGGGGGGGGGGGGGGGGGGGGGGGGGGGGGGGGGGGFGFFFGGGGGGGGGGGGGGGGGGGGGGGGFGGGGGG
@CGRNA6_417
GTGCAGGTAACAGCAGGCGGTAGCCGGCCGGAGGGAGATCTCAGACCACCCTGGATCAGAAGTCACTGTTGTGAGAGGGCACGGAGACCGTGGGGGGAAGGGCCCGAGACGTGTGTGGCCCAGGGGAGACGGCCGGACACGTGACATGTGTGTGACTGGAATCCCCTGAGGAGATTCCTGGAACCTGTAAAAGAGGAGGCCACGGGTTGGACACTCGGCAGGCAGCTCACGCCTGACACTCACAGCTTCCCCCAGCTCAGCCAATGAGGATTCCAGGCTTACAACACAGCAGTGGGATCTTCAACTCCTCCCTTTTCCTCAGCACCGTGCGTGGGTTTT
+
GGGGGGGGGGGGGGGGGGGGGGGGGGGGGGGGGGGGGGGGGGGGGGGGGGGGGGGGGGGGGGGGGGGGGGGGGGGGGGGGGGGGGGGGGGFGGGGGGGGGGGGGGGGGDEGGGGGGGGGGGGGGGGGGGGGGGFGGEGGGGF@CFFGGGGGGGGGGGGGGGGGGGGGGGGGGGGGGGGGGGGGGGGGGGGGGGGGGGGGGGGGGGGGGGGGGGGGGGGGGGGGGGGGGGGGGGGGGGFGGGGGGGGGGGGFEFGGFGGGGGGGGGGGGGGGGGG#GGGGGGGGGGGGGGGGGGGGGGGGGGGGGGGGGGGGGGGGGGGCGGGGGGGGGGGGGGGGGGGG
@CGRNA6_418
TAGTGTAAACTGACTCTCACTACTTCCAATGTACAGAAATCCTGTAAGCTGCTTCTCTTTTAATCAGACTACTGAAAACCCGCATAGAGCGTAAGACTACACCCATGCTACAGAACTCCCATAAAGTGTTTCCTACACTCAGGATGCAGAACTCCTGTAAACTGCCTCTCACTACTTCCAATGTACAGAAATCCTGTAAGCTGCTTCTCTTTTACTCAGACTACAGAAAACCCGCATAGTGCGTAAGACTACTCCCATGC
+
GGGGGGGGGGGGGGGGGGGGGGGGGGGGGGGGGGGGGGGGGGGGGGGGGGGGGGGGGGGGGGGGGGGGGGGGGGGGGGGGGGGGGGGGGGGGGGGGGGGG#GGGGGGGGGGGGGGGGG#GGGGGGGGGGFFGGGGGGG;FGGGGGGGGGGGGGGGGGGGGGGGGGGGGGGGGGGGGGGGGGGGGGGGGGGGGGGGGGGGGGGGGGGGGGGGGGGGGGGGGGGGGFGGGGGGGGGGGGGGGGGGGGGGGGGGGGGGGGGGG
@CGRNA6_419
GACCGACAGTTCAAGAGCAGGTGAGAAACGACCCAGCAGGAAGAAGAGCAAGAGGAAGCTCTATGCAGAGAGGCTCAGAGGGGCCAGGAGAGTGTCGGCCTCGCGGCCCGTCTCAGGGGGACCCCTGGAGCACCAGGGGCTCGCGGAGAATGTCAACTCCTTCCACCACCAAGGCCACAGCACACACCCCAGACTCCATGGAGCCGTATCAGCTGGAATCTGCATCTCTAACATTTTAA
+
GGGGGGGGGFGGGGGGGGGGGGGGGGGGGGGGGGGGGGGGGGGGGGGGGGGGGGGGGGGFGGGGGGGGGGGGGGGGGGGGGGGGGGGGGGGGGGGGGGGGGGGGGGGGGGGGGGGGGGGGGGGGGGGGGGGGGGGGGGGGGGGGGGGGGGGGGGGGGGGGGGGGGGGGGGGGGGGGGGGGGGGGGGGGGGGGGGGGGGGGGFGGGGGGGGGGGGGGGFGGGGGGGGGGGGFGGGGGGGG
@CGRNA6_420
AACTCCTGTAAACTGCCTCTCTCTACATTCAGGTTTCAGAAATCCTGTATCCATCATCTACTGCACACAGACTACCGAAATCTCTTTTACTGTGTTTGTCAACCCCCATGCTACAGAACTCCCATAAACTGGGTGAACTATACTCAGGCGGCGGAACTCCTGAAAACTGCCTCTCTGTACATCCAGTTTAGGAACGACAGTAAGCTGCGTATCCTACACTCAAGCTACAGAAATCATGCATACTATGTATACCTTCTCCCAAGGTACAGCACTCCCGTACACTGTCTTCTACACTCAAGCGGCAGAACTACTGTAAACTGCTTCTCTTTACATCAAGCT
+
GGCFE@AFGGFEAFCEED<FFFFCFCFF<CFGG<,CECE<@FFFDF<6C@66CFDFF@FFFCFFG6CCCFE,C<C,@=@+BFGF,,5E9BFFF9:=<EF<?FEEC=C:,9EE/5C=<F8F<#<=E#F#AF@679;D:##C;1,5E@=B:#=8E68B#,@:=?@#FD?E@9F,=#=#GFFFFCGFD=:2#=,8EFGD@85?8FAFF7=<D##=5B=F@;;@,8=@46@AA9#:B@=#@FDDFE9,,,9C,E=4,,BBA,,5,C,9GF@C,,FEEF=FF9A5BFF<<,<CEFEC<;,<B+@@,<,,EEFFEC,FGFGGGEFC,CE,GDE,9FCF<AACECG
@CGRNA6_421
GTGATGGCTCAAGTACTTGGGTCTCTGCCACCCACGTGGGAGACCCAGACAGAGTTCTGGGCTCCTGGCTGCTGTATTTGGGGAATACCAGTGAATGAGATCTCTCTCTCTCTCTCTCCCTCTCCTCTCTTTTTGTCCTGGCTTTTCAAACAAATTAATGAATTAAAACATTTTTATATGTCTTTCCATTGGCATAGCAAAGTATAATGCTTAAATCAATAGTGCTCCTACTTTTCATGGGAAGGGAAAGGTTTGTGGGCCCTGGTTCTGTGACTGTCTTTGCTTCTGTGGGACCCTTAATTTCACTTCTTGTTTTAGTTTTTCCTTTGCCGCAGAGTCGCCGAGGGACACCTCCCTCTTTCAAGTTTCCTGCTCCTCCCATAGGGAGACCGCTACCCCACCCCCAGGTACTCTCAAGTCCCTTAC
+
GGGGGGGGGGGGGGGGGGGGGGGGGGGGGFGGGGGGGFDGGGGGGGGGFDGGFGGGGGGGGGGGGGGGGGGGGGGGGGGGGGGGGGGGGGGGGGGGGGGCEFGFFGGGFFFGGGFGEEGEFGFGGGGEFGGGGGGFGGFCBGGGGGGGFFGGGGGGGFGGGGGGGGFFFGGGGGGFGGGADAEGGGGAFGGFFGGGGGGGGFFGFGGGGFGGFF6FAFFFFF#FFEFF9AAEFFAFCFFEFFBFF:BFFFFEFFD:CDF?FEF?GFFFFGEFGGGGGGGGGFDFC?GGGFGGGC9GCGFD?;CFGFFGGFGFFGGGGGGGGGGGGGGGGGGGGGGGGGGCB:GGGGGGGGGGEDGGGGGGGGGGFDB>GGGGGGGGGGGGGGGGGGGGEGGFGGGGGGEGGGGGGGGGGGGGFGGGFGGGGFGGGG
@CGRNA6_422
GTGAGGCTCAAATGGTTGGGTTCCAACCACCCACATAGGAGACTTGGATTGAGTTCCTGGCTCCAGGCTTTGTCTATTCCTCCAACACTGCAGGTGTTTGGGGAGTGAGCAAGCAGATGGGATCTCTCTTATCTGTCTCTGTCTCTCTGTCTATCTCTCTCTCTACTAACTGCATCCCAAAATAACAACAAAACCAGCCCTGTAGT
+
GGGGFGGGGGGFGFGGGGGGGGGGGGGGGGDGGGGGGGGGGGGGGGGFGGGGGFGGGGGGGGGGGGGGGGGGGGGGGGGGGGGFGGGGGGGGGGFFGGGGGGGGGGGGGGGGGGGGGGGGGGGGGGGGGGGGGGGGGGGGGGGGGGGGGGGGGGGGFCGGGGGGGGGGGGGGGGGGGGGGGGGGGGFEGGGGGGGGGGGFFGGGGF
@CGRNA6_423
CCACCACTGTCACCCCACAGCTCTGTCCTGTCCCCTTACGAGAGGCAGCCCCCACCGGTGTCACCCACACCTCTGTCCTTTCCCCTTACAAGAGGCAGCCCCCACCGTTGTCACCCACAGCTCTGTCCTGCCCCCATACGAGAGGCAGCTGAACTTGAATGTCAGCGCCCAGCTCTGGGAGGACGGCCCTGGCAAGAAGAAAAGGGGGTGTTCGAGCTCTCGGGAGTGCTCCCCCCCAAGGCCACCGGGGAGGGCGCAGCCTTAGAGCCGGCGTCGGGCGGCGGCACATAGGCTCAGGGCAACACCAGGGGCCGAGTGCAGCTCAGCCACCGGAGCAGATGCACTGCTTTTCCCGCGTCCCTCAGGTCCGTGAGTAAGAAGGCCAAGGCGCCGGACGACTCCCTGCAGCCTGAGATCCTGGCGGCCTCCGGCCCTCCTTCCTACAGCCAGCACGGCCCACGTGTGG
+
GGGGGGGGGGGFGGFGGGGGGFGGGGGFGEGGGGGDGFGGFEEEGGEGG8B@>==8F++4,:5,,CC:,++,:F,C?,5,<5,:?,:5E,,E?,=?B++,+8=::+=333F,,9,3+8+>D,8FC3CBF:,@@DG7>8,@+++*>ECE*,3,3>9;,,,,5,>;,,1@:5*,=EC,,>,,4******/3*2CFF****2*8#)23#37#),94>#F@30/3,5#577)9#@>:;#<DF#B76,(-,(11:09?37,3(<<<)6(4(30FB;4(96;>>>>324FFB?@07?CFFGFC7CFD<C>853DDDGDGD?<C?C?FFGDGF=DCGGFFCGCGFCFD9CGGF<EC58CGGEGGFDFGFFFGGGCF@GE9FD9C9?GFFBAGDGGC7FGGGFGGGGGEDFDCDGGFFEFGGGGGFEEGGGCEDGGGGGGGGGGGGGFGGGGGGFGGGGEGGGGGGGGGGGGGG
@CGRNA6_424
TGGTTGGGTCCCCACCGCCCACTTGGGAAACTCAAGTTGAGTTTCTATTTCTAAGGCATTTGGGGAGAGAGCCAGAAGATGGGAGTTCTCACTCTCTGCACTCAAGTAAAACAGATAAATAATAAGTAAAGTTATGTTAAAAGCTCATGGAAATGTATTCTATGAAAACTTTCTCCACAGATTTCAATGTTTTACTTGAAATTATCTTTGAACCCCTTATTTTTCCACAAACTTTTTAAAGGATTCTATACATCAGTTCTGGATCCTCAGTCAAGCTATCATTCATTTTTTGGTTGGTTTTGTAACTATTTATTGAAAACTTAGTATGTGCTTAGTATCTACCAGGATCAGATGAGGTATAATAAACAATCAAGACAACATTCACTATTCCATGGGAGTCTGCCTT
+
CF9CC7@FGFDFAF@,6:+@BCF@FG?CFGG9<C6EFGFFF@F9FGDFGAFF9,,,6C6EFFGE:?F:F,B@FEFEG<=FFG89C+9B,CE<EGEF=FF,,,:E<FA,AECFC,?FFC9EE,E<,5E;F;F;FAFBFG9EF;3>FG=FEB>B>FGGG#F6>4E>>DC9,3=###G7DFGGG#=#C;;##E;#;*C#;D8F+?>D#=#GF@1=A@8#5=>FFEFD3*341?;BFFF@6AECF#<C?#C35+@9<C9#CF@9,++,=+@+6+A+8C=93++F@@DE8C@9,,,,8,9,4:9;D>,@:,,:,,4@9,C4,,C44,C,,C,,E,EC@<F<FC,,,,FA:,,5F@C,,66,@FFAGF,CCE66,,,,,,,<66;6,,C6@@6;,8E@66,F,DGCFE,C,C
@CGRNA6_425
GTGTTGTTCCCCAGGTCCTGGCTTCCTTCTGGCCCAGGCCCAGCCTGGGAAGGCATTTGGAAAGTGAACCAGTAAAGGGGAGTACTTGTGCCTGCGCTCTCTCTGCCTCTGAAATACATAGATACGTATTACAAAATAATACAAACTTGAGCATGCCATTCATCTCTAAAGCTATCAGCAGTGTTTTGGCTGTGTTGTGGGAACTGCCATCCTC
+
GGGGGGGGGGGGGGGGGGGGGGGGGGGGGGGGGGGGFGGGGGGGGGGGGGGGGGGGGGGGGGGGGGGGGGGGGGGGGGGGGGGGGGGGGGGGGGGGGGGGGGGGGGGGGGGGGGGGGGGGGGGGGGGGGGGGGGGGGGGGGGGGGGGGGGGGGGGGGGGGGGGGGGGGGGGGGGGGGGGGGGGGGGGGGGGGGGGGGGGGGGGGGGGGGGGGGG
@CGRNA6_426
ATGATGGCACAAGTGCTTGGGGCACTACTAGCCACATGGGAGACTAGAATGGTGTTCCTCGGCTCCTGGCTTCAGCCTGCTCCAGATCTGGCTGATAGGGAGTCTCTCTCTCTCTTTCTCCCTCTCTCTCACCATCTTCCCCTTTCTCTGTCACTATGCCTTTCAAGTAGATGAAAATCGATAAATAAAACATTAAAATCTAATCATTAAAAATACA
+
GGGGGGGGEGGGGFGGGFGGGGGGGGGGGGGGGGGGGGGGGGGGFGGFGGGGGGGGGFGGGGGGGGGGGGGGGGGGGGGGGGGGGGGGGGGGGGGCFFFGGGGGGGGGGGGGGGGGGGGGGGGGGGGGGGGGGGGGGGGGGGGGGGGGGGFGGGGGGGGGGGGGGGGGFGGGGGGGGGGGGGGGGGGGGGGGGGGGGFGFGFGGGGGGGGGGGGGGG
@CGRNA6_427
GTGATGGCTCAAGTACATGGACCCCTGCCATACATGAGGAAAACCCAGATTCAATTCTGAGCTCTTGGCTTTGTTTGGCCTGACTCTGGCTGTTATAGACATTTTGAGAATGAATTAGCACATGGGAAATCTCTCATAAAATGAAAATAAACAAACGAATAAATGTTTACAAATTCTGCTCATGCCTCAGCTCTTCCTTTAACAAAGTCCCTTTGCTGTGAGCATACA
+
GEFGGGGGFFGGGGGGGGGGGGFGGGGGGGGFGGGGGGGGGGGGGFFFGGFF?FFFGGGCGGGGGFFFFGGGGGGGGGGGGGGGFFGGGGGGGGGGGGGGGGGGGGGGGGGGGGGGGGGGGGGGGGGGGGGGGGGGGGGGGGGGGGGGGGGGGGGGGGGGGGGGGGFGGGGGGGGGGGGEGGGGGGGGGGGGGGGGGGGGGGGGGGGGGGGGGGGGGGFGGGGGGGGF
@CGRNA6_428
GCAATGACTCAGGTGCTTGGGTCCCTGCCACCCATGTGGGGAACAGGATTACTGAGTTCAGGGCTCCTGGCTTCAGCCTGACCCAGCTCCACTTGTGGGCATTTGGGGAGTGAACCAGCAGATCGAAGTTCTGTTTGTCTGTCACTTATCTGTCTCACTATCTGCCTTTCAAATAAAAGGGGAAATGAATAAGTTTAAAAATATTTTAAATGACAGAAGGTACACCTGGAAAACATAGAAGATGCAGGGTGGGGGTGGTTTGTGC
+
GGGGGGGGFGGGGGGGGGGGGGGGGGGGGGGGGGGGGGGGGGGGGGGGGGGGGGGGGGGGGGGGGGGGGGGGGGGGGGGGGGGGGGGGGGGGGGGGGGGGGGGGGGGGGGGGGGGGGGGGGGGGGGGGGGGGGGGGGGGGGGGGGGGGGGGGGGGGGGGGGGGGGGGGGGGGGGGGGGGGGGGGGGGGGGGGGGGGGGGGGGGGGGGGGGGGGGGGGGGGFGFGGGGGGGGGGGGGGGGGGGGGGGGGGGGGGGGGGGGGGGGGG
@CGRNA6_429
ATCGTCAGCTTAAGTATCTGGGTTCCTGCCACCCACATGGGAGACCTGGATAGAGTTCCAGGCTTCTGGCTTCAGCCTGGCCTAAATCTGGCTATTGTAGGTGTTTTCAGAGTGAACCAGTAGATGGAAGATCTCTTTCTCTCTGTCTCTCTGCCTTTCAAATGAAAAAATTACTGTGAAATATTTGTTTCAAGAGATTTTTTTCCCACAGTGCAACCCATATAATTTTTGTCCCTCCAGGTCTGGTCTATAAACAGATCAAAGTGTTCCATCTCACTCCTTAAGT
+
DGGGGGGGGGGGGGGGGGGGGGGGGGGGGGGGGDGGGGGGGGGGGGGGGGGFGGGGGGGGGGGGGGGGGGGGGGGGGGGGGGGGGGGGGGGGGGGGGGGGGGGGGGGGGGGGGGGGGGGGGGGGGGGGGGGGGGGGGGGGGGGGGGGGGGGGGGGGGGGGGGGGGGGGGGGGGGGGGGGGGGGGGGGGGGGGGGGCGGGGGGGGGGGGGGGGGGFGGGGGGGGGGGGGGGGGGGGGGGGGGGGGGGGGGGGGGGGGGGGGGGGGGGGGGGGGGGGGGGGGGGGGGG
@CGRNA6_430
GTGGTGGCTTCAGTACCTGGGCCCCTGTCACCCACATGGGAGACCTGGACGGAGATCCTGGCTCCTGGCTTTGTCCTGGCCCAGACTTGGCTGTTTTGACCATTTTGGGGAGTGAACCAGAAAACAGAAGGTTTCTCTGTGTGTGTCCCTCTTTCTCTTTTTCACTCTGCCTTTCAAATAAATAAATCTTTAAAAGAGAGAGAGAAGGCATAGGCAAAGGGCACAGATAAGAAACCCACAAAAGAACTACAAACATGAAGAAAAGTGCACGTGAAAATCACAGCATCAGAAGTAGCCGAGCACTCGGGGCTCCCACTGGACCGCTGTGAGGACAG
+
GGGGGGGGGGGGGGGGGGGGGGGGGGGGGGGGGGGGGGGGGGGGGGGGGGGGGGGGGGGGGGGGGGGGGGGGGGGGGGGGGGGGGGGGGGGGGGGGGGGGGGGGGGGGGGGGGGGGGGGGGGGGGGGGGGGGGGGGGGGGGGGGGGGGGGGGGGGGGGGGGGGGGGGGGGGGGGGGGGGGGGGGGGGGGGGGGGGGGGGGGGGGGGGGFGGGGGGGGGGGGDGGGGGGGGGFGGGGFGGGGGGGGGGGGGGGGGGGGGGGGGGGGGGGGGGGGGGFGGGGGGGGGGGGGGGGGFGGGGGGGGGGGGGGGGGGGGGGGGGGGGGGGGGGGGGGGGG
@CGRNA6_431
GACGGCACGTCACGGGCAGGCGTTGGCCTCCTGGTTAAGACACTTGTGTCCCGAATCGGACTGCCTGGCTTTGTCCCTGGCTCTGCTTCTGACTCCAGCTTCCTGTTAGTGCAGACCCTGGGAGGCAGCGGTGGCGGCTCAAGTACTCGGGCCCCTGCCGGTCCCGGCCGCTCACGGGGAGACCTGGATCCAGTTCCCAGCCCCAGCCAGGGAACACGGGGCACTCTGTCTCTCCTTCCATCTCCAATGAGTACGTCACACACACATCATAGGGCTGGCGTACAGAGGGTGACAGGGGTGGGTGGAGGGAGACCTCTTTTTAAACGTGTTTATTTTGAATGAATATTATGAATACATTCACGTAGTTCAAACTCCAGGAGGCGAAGGAG
+
GGGGGGGGGGGGGGGGGGGGGGGGGGGGGGGGGGGGGGGGGGGGGGGGGGGGGGGGGGGGGGGGGGGGGGGGGGGGGGGGGGGGGGGGGGGGGGGGGGGGGGGGGGGGGGGGGGGGGGGGGGGGGGGGGGGGGGGGGGGGGGGGGGGGGGGGGGGGGGGGGGGGGGGGGGGGGGGGGGGDE=FGGGGGGGGGGGGGGGGFGFFGFGGGGGGFFFGFFFFGGGGGGGGGGFGGGFFFGGGGGGGGGGGGGGGGGGGGGGGGGGGGGGFGGGGGGGGGGGGGFGGGGGGGGGGGGGGGGGGGGGGGGGGGGGGGGGGGGGGGGGGGGGGGGGFGGGGGGGGGGGGGFCFGGGGGGGGGGGGGGGGGGGGGGGGGGGGGGGGGGGGGGGGGG
@CGRNA6_432
TCGTGGGATCAGGGCTGACTGGGATTCCCTCTCTACAACAGGAAACATCCTAAACTAGGAAAAAATCCTCTGGAAATTTCACGATGAATTTTTTTTTTCTAAAATGAAAGATCACTCTCCTCTATCAGCAAAGGAAAAAATTGCTTTTCTTAAACTTCTTCAAAGAAATTATAGTGACAGTGGACACCAGATAGTAAAGAGTCAGATGGATTTATCATAAATGAAATCACCAACATGCAACATGCATTTAAATAGAAGTCATATTTTGTTCAGAAAGAAATGCATAGCATGATATTTTGTAGTAAAGTGGATGGCAATTACTGTGTTATCCAATGGTAGTGTAAGAGTCTCTGTTCTCTAGGTACTGACGGCATTGCACAGTTTAAAGATAAGTGGACATACAAACAACATATCTGTGCCTGCCTCATGGGATTCCACCTAGGTTCCAACCCTAAATTTGCTCAAGTTATGAGCAAGTCCTGACCAAGCCTGGCAATGT
+
@ECFGG:<FCG@EEEFEEF,EEGGGGCFC<C,CEFFFGFDGC88FFECFGEG9FAFG9<FGGDF+6,C?D,CC<FCG9?9A@E,BB<FE?,EGGGGGEGFC9E?8EFGGFGCFEFFD,,6,A7?5?@FGGC:,>F@==FCD,5@=,@EFC;;;,6CDFGDFGCGFG,:D,DEGGGCF9FGFE6,4>CC*4,=@CFGC+B=C+4=C+1:F*=:*B6BBAFF6AFFF+++18A@F>>56#=EAC8<<<4?<584757;<96>#?A:4<A#:2/58C>30*77;0**;55A=@*;*88:0)AEE=C@0*)5057<D:09C+DDFFFF?8F?D=6+6+=+D?A+9?3,=6A1=8CC=8=86+=@+3+6++66+2+2++;CFE948@=9,,GFE,4DE;@,DEEEEFFE>C,,F@49,8A,:EC7FA9,<:,,A@9F@FA<5FE4FB:,,F@:,<@,;,,C68@DFGCFF66,,<<;9FCF<<C6,;;6@C,GF@FFE@9CC,;
@CGRNA6_433
TGGGCGTTAAGTAGCTGGGTTCCTGCCACCCACATGAGACCTGGACTGAGCGCCCATGTTCGGCCTGGCCCAGCCCTGGCTATTGCAGGCATTTGGGAAGTGACCAACAGATCCGTGTTCACTCTTGCCCTGCCCCTCAAAACCCATTCTAATAAAAATAAGTTTGACTTAACTGAGACAGAGTTCACTTTGTTAAAGCCTAAGGAAGGATACTATAGGGGAAAAAAAAGAAAACAAAATTAACTTACATGATTTTTGGTTTTCTTCATTCTCTTTGTATAACCGGTTTACTTTCTCTACCAGCTCCCATTTTTCACAACAGCCAGAATAGTTGACAAAATTCCGAGCCAGGATTTCCTTCAGTTGGCGCACACTCATCCCTTCCACATCTTCAAGGCTTGACAGGTCAGACAGCGAGGCTCTCACTCTCTT
+
FGGGGGGGGGGGGGGGGGGGGGGGGGGGGGGGGGGGGGGGGGFGGGGGGGGGGGGGGGGGGGGEGGDGGGGGGGGGGGGGGGGGGGGGGGGDGGGFCFGGGGGGFGDGGGGFGGGGFGGGGFGGGGGGGGGGGGGCFGGGGGGGGGGGGGGGGGFGGGFGGGG#GGGGGGFGGFEGGCGGGGE?CFDGGGGCFDGGGGFGGFAGADFGGGGFAEFABAFFFFFABEDFE>2:AFFFFF#<FABBFEA<AFFA>FFABFFAD??DD<DF9AABACGGFFFDEC6EGGGGF@?==FD?FD=+GGGDD8DF?8CA8GGGGGE=@FGFEGGFFGFDAFE9CF@FB+EGFFCFGGGFGGCF=,FCEFGGGDEF9FFFGFCCDEGDGGGGFFGGFGGCE9GFFCAEGGGFEGGFGFGFBEGF8GFGGGFGGFAFGGGG
@CGRNA6_434
CACCCACTCCAGAAATTCCATGAATCGAACTGTCCTCCAGGAAGTGTAGGTCATTCCATAATACAATGGGCTTCTGCCTCCTTTTGGAGTGATCTGTGGGACATGCAGAGGAGGTGGGCATCAGTGGGCCTCATTCTTGGGGGCAAGAAAAGGACAGATGACCAGAGGAGTTGGTTTGTGGGAAAGCACGGAGTGGCAGAGCAAAGCAGTGGGTGTTCATGATCACATGAGCCTGGGCAGCACGTGGGGAGCGAGGCAACCCCATCAGCACAATGTCCCTGCGGAGCCCATGATCAATGCTGTCCCCTGGCCCCAAGGCAGAAAAACACAGAGCATGACAGGGGCCCAGATTTTTCTTTTCTGATTAT
+
GGGGGGGFGGGGGGGGGGGGGGGGGGGGGGGGGGGGGGGGGGGGGGGGGGGGGGGGGGGGGGGGGFGGGGGGGGGGGGGFGGGGGGGGGGGGGGGGGGGFGGGGGGGGGGGGGGGGGGGGGGGGGFFGGGGGGGFAFGGCFGGGGGGFEGGGGGGGGGGF;AFGGGGG?FFFGGFFDGGGGGGGGGGGGGGGGGFGGGG>GFGGGGGGGGGGFDFFFGGFGFFFGGGGGGGGFCGGGGGGGGGGGGFFGGGGGGGCGGGGGGGGGGGGGGGGGG#GGGGGGGCGGGGFGGGGGGGGGFGGGGGGGGGGEGGGGGGFGGGDFGGF?GGFGGGGGGGGGGGGGF@GGGGGFFCGGFGGGGGFGGGGGGGG
@CGRNA6_435
GTGACAGCCCAGGTTCTTAGGCCCCTGCCACTCATGTGAGAGACCTACGTGGAGTTCCAGGCTCCTGGCTTGGGCCTGCCCCGGCCCTGGCCATTGCAGCCATCTGGAGAATGAACCAGCAATGGAAAAATCTCTCTGCCCCTCCCCCCACTTTTTTTAAGACTGACTTATTATCTGGAAGTTAGTTACAGAGGGACAGAAAGAGAAGTCTTCAGCCCGCTGGTTCACTCCCCGAATGGCCGCAAATGGCACATTAGCAGGGAGCTAGACTGGAAGTGGAGCAGCCGGGATGCGAACCAGCACCCATAGGGGCATCCGGCACTGCAGGCGGTGGCTTAACCCACTGCACAACACCGGCCCCGTGGACTCCAGGCC
+
GGGGGGGGGGGGGGGGGGGGGGGGGGGGGGGFGGGGGGGGGGGGGGGGGGGGGGGGGGGGGGGGGGGGGGGGGGGGGGGGGGGGGGGGGGGGGGGGGGFFGGGGGGGGEFGGGGFGGGGGGGGG#GFGG#GGGGGGGGGGGGGGGGGGGGGGGGGGGGGGGCC?FEFGFGFGGGGGGGGGGGGGGGGGGGGGGGGGGGGGGFFGFGGGGFGG=:GFFCGGGFFGGGGGGGGGGGGGGGGGGGGFFGGGGFGGGGCGGGFGGGGGGGFFDFGGFFGGGGGGGGGGGGGGGGGGGGGGGGGGGGGGGGGGGGGGGGGGGGG?GGGGGGGGGGGGGGGGGGGGGGGGGFGGGGGGGGGGGGGGGGGGGGGGGGGGGGG
@CGRNA6_436
GTGATGGCTCAAGTCCTTGGGCCAACGAGGGAGACCTGGATGCAGTTCTATCGGCTCCCGGCCCAGCCCTGGCTCTTGCAGGCATTTGGGGAGTGAACCAGCAGAAATAAAAATAATTAAGAATTTCAAAAAATAAAATTGTGGCTGACACACATGGCTACCTGTTGCCTTCAGAAAGTTCACAGAAAATATGTATCTTGGTAAAACTGCAGATTTCAAATTTTGTTTGCAGCAAAATAAAATTGTGATGTAATTTCGTTTTCCAAGCACCTTTGTGCCTATTCCTGCTTCTTATCGTTCTTTTTTTTAAAAGATGTATTTATTTATGT
+
GGGGFGGGGGGGGGGGGGGGGGGGFGGGGGGGGGGGGGGGGGGGGGGGGGGGGGGGGGGGGGGGGGGGGGGGGDGGGGGGGGGGGGGGGGGGGGGGGGGGGGGGGGGGGGFGGGGGGGGGGGGGGGGGGGGGGGGGGGGGFGGGGGGGGGGGGGGGGGGGGGGGGGGGGGGGGGGGGGGGGGGFGGFFGGGGGGGGGGGGGGGGGGGGGGGGGGGGGGGGGGGGGGGGGGGGGGGGGGGGGGGGGGGGGGGGGGGGGGGGGGGGGGFGGGGGGG#GGGGGGGGFEFGGGGGGECGGGFDGGGEGGGGGGGGGGGGFFEDGGGGFFGGGG
@CGRNA6_437
CAGATGGTCTAAGTACTCGGGTCCTTGCCAACCACGTGGGAAACTCAAACTGAGTTCGCAGCTCCTGGCCTCAGCCGTTATGAATATTTGGAAAACGCAGCAGTGAATGGGAGCACTCACGTGCACATGTACTCGCTCTCTCTTGCTCTGCCTTTCTAATACATAAATCAATCGAATTCTTCTTAAAAACAGAGAAGGGGAGGGACGCTGTTCCTGCACGCTGTAGTAGCTGCAAC
+
9<6-6666C,E,C,,6;>CF7#@;#@@BC?=C58<##E>C#G<C#9,C:F,C96C@CAC;FFG8EE=F>C>DCDD:49?B=BA5@CFGA#,,DED=##8D?4E?EA5C5#A?CFBF8,44E;CDGA@A:F6#9CFGD>96>9@E,,9@F#B99,:6E;#@3#?FF<?F@DG#DF#@DFFF;FC365EC??C#;#C:6,#06;FB5F6C4CC8=EDB6FF8GGEC:,3C#;6C66<A
@CGRNA6_438
GTGGTGGCCCAAGCGGTGGGGTCCCTGCCTCCCACCTGGGAGACCCAGACTGAGTTCCTGGCTCCTGGCTTCCGGCTGGCCTAGCCCTGGCCATTTTGGCCATCTGAGGAGATGGGAGTTCTCTTCTATCGCTCTGCCTCTCAGAGTAATTAAAAGGAAGGAAAAATTGAAGTTATCTCTAATAAAAATAGTCAGTGTCAGTTAGAAGTCATTTATGCCCCAAAACTTAGCTTTTGAGCCTACCTGATATCATCTCGTGGAATGCCAGCTCTTAGTAAGAAGCCAGAAACATGATGGCTTCCCCGCTCTGTT
+
GGGFGGGGGGGGGGGGGGGGGGGGGGGGGGGFFFFGGGGGGGGGGGCFFGGGFFGGGFGGGGGGGGGGGGGGD@CFEFGGEFFGGGGGGGFGGFFFGDEGGGFGGGC?7E>#F#CDCCGCFGGGFGGGGGGF4DFFGGGG#GFFCFEFC:EDGGGGDFGGGGGGFGGFGFFGFGGGFFGGGGGGGGGGGGFGGFGFFFGGGGGGFGGGGGGGFFFFFFEDFCFDEFFFGGFFGGGFCFDFFFFGFFFFFBECCGGGGGGGDGFFF?FCGGFFGGGGGGGGFGGGGGEGGGF<ECGGEB,FF:7GFFCGGGGG
@CGRNA6_439
TGGTGACTCAGGCAGAGGGGTTCCTGCCAGCCACATGGGAGAGCTGGATTGAAATCGCAGTTCCTGGTTTTGGCCTCCCAACCACCGAAGGCACTGGGGACTGGACTAGCAGTCGGATGCTCTCTCTTCCTACCTGTTTGTCTCTCTTTTCTATCTGCAGCACTACACCTCTTGAATAAATAATTATTTTTGAATTTCTAAAAAATGAGATTAAAAGTTTATTTGGGTGCAAACATTTTTGAAATCCATATAGTTTTTTCATCATACACGTGTTCCATGAGCTTTGTGAAGTGCCCTCATACAAGGCAATGTTTTGATATACATAGATAGTGTGCAAGGATTACCACAATTCAACTGCTTAACATATCTATCACTTCACACCGGTGTGATTCCATGGTGCACGTGGTGAGAACACCGATCAGATCCCTTAGCAAATGTAAGTATGCAATAGAGTCACCATGCTGTAA
+
GFFFGGGGGGFGGCFGGGGEGGGGGGGGFGGGGGGGGFGGGGGFGFFEGFGFGGGGGGGEFGGGGGEGGCF=:DFDFGGGFE:?DCDE7@FDFGGGGGGECFGF@FFFGGGGGGGGG:=FGGGGGGFFFGGGFGGGGGDGGGCFFGGGGGGGGGGGGGGGGGGGFGGFFFFF9FD@E@9=ED,>=7CGGGG>DF#E#GFFFFBFCCCF71=BFFFFF=AFAFFFFA>>::AEEE=;BACEE?>9CE;@EEAEA9<ABEFEEC;785D@A<@@6)FEEE>5DD=?7FE:6D:36>D9+=?+=?DD?+67GGFD=FEDCCGFFFFD;6+,DD?+GGFCFDD8?+F>E,DGDE;E,;FCFBC,ECGE9GFCCFCGFEEA:BB@+GFBCFFF9GGF?@8E@<A,FCDGGF@AAFGFEF,<@FEGGFF<FE<FAGGGGGGGGGGGGGGFCEFFGGFGFEDFFECFDFFGFGA
@CGRNA6_440
GTGATGGCTCAAGTACTTTGGTCCCTGCCGCTCGTGTGGAAGACCTGGACTGAGTTTCCAACCCCTGACTTCAGCCCAGGTTGTCGTTAGCATTTGGCCTGTGAACTAGCAAAGGTCTGTCTCTCGATTAAATAAAATAAATTTTAAAATGTTTAAAAATGTACAAAAACTATTAAAAGAGGAGGAGACAGAAACAGCCAAAGAACATAAGCAAAGATTCCCTACCTTATTAGTAATTAAAGTCATGTATACATTAAGATGCCATTTCTGTCCTTTAGGTTGGCGCAGTGAAACAATTTTTGGTAAAGGTTAATGGAATCTCTCAGAAAGTATGGTGAGAACATAAACTGGATCAGTTGTCTTAGAGAACAATTCGATGGTATCTATTATTATTCAAAATGCACAGATTTTTCAACTTTGTGGCTCCAGG
+
GGGGFEFGGGGGGGGGGGGGGGGGGGGGGGGGGGGGGGGGGGGGGGGGGGGGGGGGGGGGGGGGGGGGGGGFGGGGGGGGGGGGGGGGGGGGGGGGGGGGGGGGGGGGGGGGGGGGGGGGGGGGGGGGGGGGGGGGGGGGGGGGGGGGGGGGGGGGGGGGGGGGGGGGGGGGGGGGGGGGGGGGGGGGGGGGGGGGGGGFGFFGFGGGGGGGFFFFFFFFFFFFFFFFFFFFFFFFFFFFFFFEFFFFFFFFFFFGFFGFFGFDEFFFGGFGFGGGFDGGGGGGGFGGFGGGGGGGFFFFGGGGGGGGGGGGGGGGGGGFFGGGGGGGGGGGGGGGGGGGGGGGGGGGGGGGGGGGGGGGGGGGGGGGGGGGGGGGGGGGGGGGGGFGGGGGGGGGGGFGGGGGGGGGFFAGGGGGGGFGGGGGGGGGGG
@CGRNA6_441
GCACACTGGTTTCACCAAAGGCTCCCAGCGAATGCAAGGTGCGGAGTATGTTCTGCATCTGCTGTGACCGTACACTTCCCTAGAATCACTGGAAAGGTGTGAGTTGAACTTGAAGTAGTGCCTGGGAACAGGGCCAGGGCCCATCTGTGAGGATCATGCAGGCACTAGGGATGGAGCCTTGCTGACAGAAGCATTCAGCTAACCCTGTACAGCTTAAAAATGGTAAAAAATCAAAAGGCATAAGGTATTTCCTAGGAAGATAAAACATAAGAAGTTAGCAATAAAAGTGAGCTTTTAGCCTCTGCGTTCTGTCCATGGGCTTGGAGGCCCTGGCACTACCCAAGGGGCAGGGATTTCTGTCCCAAGAAGGCCTTTATGA
+
GGGGGGGGGGGGGGGGGGGGGGGGGGGGGGGGGGGGGGGGGGGGGGGGGGGGGGGGGGGGGGGGGGGGGGGGGGGGGGGGGGGGGGGGGGGGGGGGGGGGGGGGEFGGGGGGGGGGGGGGGGGGGGGGGGGGGGGGGGGGGGGGGGGGGGGGGGGGGGGGGGGGGGFGGGEFGGGGGGGGGGGGFGGGGGGGGGGGGGGGGFFGFGGGGGGGFGGGGGGFGGFFGGGGGGFGGGGGGGGGGFFEGFGGGFGGFGGGGGGGGGFGGFGGGGGGGGGFGGGGFCGGGGGFCFGGGGGGGGGGGGGGGGGGGGGGGGGGGFGGGGGGGGGGGGGGGGGGGGGGGGGGGGGGGGFGGGGGGGGGGGGGGGGGGGGGGGGGGGG
@CGRNA6_442
GGAGACAGAGGTGAGACCAGACTGCACCAATCATGGTGATAAAGCCAGAGGGAGAGTGGGGTGTGAATCTGGACTGGAGCTCTTGGGGCTAGCAGTTGCTAATGGTTGCCCATGGACACAGTGAAAGTAGAGGGGGCATGTTTATCTAACCCCAACTTTCCCTCAACAGTGCCCACTGCCAGGCTGAAACAGGGCAGATGACATTTTGAGTTTGGGAAAGAGCTGCAGAAGAATTTGTGTGTTCACACAAGCTTTCCATAGTAAAACAAAGAAAGATTCAAGAATATGCACTAGAGAAATGCCAAATTACTTTCAGAGGCTCTCCAATGAGACTCACAGATGACTGCTC
+
GGGGGGGGGGGGGGGGGGGGGGGGGGGGGGGGGGGGGGGGGGGGGGGGGGGGFFFGGGGGGGGGGGGGGGGGGG#GGGGGGGGGGGGGGGGGGGGGGGGGGGGGGGGGGGGGGGGGGGGGFGGGGGGGGGGGFGGGGGGGGGGDFGGFGGGGDEGGGGGGGFGGGGGGGGGGGFGGGGGGGGGGGGGGGFGGGGGGGGFGGFGGGGGGGFFGGGGGGGGGGFFFGGGGGFGGEFGFGGGGGGFGFGFFGGGGFGGGGGGGGGGGGGGGGGGGGGGGGGGGFGGGGGFGGGGFGGGGGGGFGGCGGGFGGGFGFGGGGGGGGGGGFGGGGGGGGGGGGGFF<GGGGGGGG
@CGRNA6_443
ATGACGGCTTCAGTACTTCAGTCCCTACCACCCACGCTGGGGACCCACACGGAGTCCCAGACTCCTGCTTTCGGCTTGGCACAGCCCTGGCTGTTGCAGGCGTTTGTGAAATGAACCAGCAAAGGGAAGACATCTCTCTGTCTCTCTGTGTGTGTGTGTGTGTGTGTCTTTCTCTCTCTCTCTGTCTCTCTCCCACCCCCAGTAAACCCCTGCCCCCCCCCCCACACAATTCTAACAGTGGTACAAGAATACAT
+
GGGGGGGGGGFGGGGGGGGGGGFE<FGGGGGGGGGGGGGGGGGGGGGGGGGGGGGGGGGGGGGGGGGGGGGGGGGGGGDGGGGGGGGGGGGGGGGGGGGGGGCGGGFGGGGGGGGGFGGG#GGGGGGGGGGGDGGGGGGGGGGGGGGGGFGGGGGGGGGGFGGGFGGGGFGEFFF?DFGFGFGCCFC>ADF#G#GGGGF:##;>##GEEC##CGGGFGGGGGFC,CGGGGGGGGFFFGFGGGGGGGGGGFGGGG
@CGRNA6_444
GTGATGGCTGAAGCACTTAGGTCCCTGCCACCCACGTGGGAAACATGAATTAATTTCCAGGCTGCTGACATTGGCCTACCTCAGCCCCAGATGATATGGGCATTTAGGAAGTAAACCAATGGATGGAAGCTCTCTCTCTTTTTCTCCCTTCCTGTTTTTATGTCTCTGTCTTCAAATAAATAATTAAAAATTAAGGGAAAAAATCTAGTTGATAAATAAGTGGATTCAGTAGAAGCCAGTCAACAGCTAACTACAATAGCTCTAGTGGTATATATATATTTTAGAATCTTAGAAAAGTTACACAAGATGTATAGCAAAACTCTTACACCCAGTCTGGACTTTCCTAGGCTTTCCCAACTGCACTAAGGCCTTGCCCTGCAGCCCCTCTGCTATGAAGTGGTCCATGAACTGTTAGTGTGGCCATCTCTGTGCTCAGGTATTCATGTCACCT
+
GGGGGGGGGGGGGGGGGGGGGGGGGGGGGGGGGGGGGGGGGGGGGGGGGGGGGGGGGGGGGGGGGGGGGGGGGGGGGGGGGGGGGGGGGGGGGGGGGGGGGGGFFGGGGGGGGGGGGGGGGGGGGGGGGGGGGGGGGGGGGAF@FGGGGGGFGGGGGGFFGGGGGGGGGGGGGGGG#GGGGGGGGFGGGGGFGGGFFGFDGFEGFFGGCFFCFAFFFFFFFFFFFCCCFFFFFFDFFFFFFFFFFEFFEE@FEEFFFFE=FFEFCEFFFFFFFFFFGFFGFDGGFFDGGGGFGGFGGGGGFGGGGD8FGGGGGGGGCGGGGGGGGGFGGGGGGGGGGGFGGGGGFGGGGGGGGGGFEGGGDGGGGGGFFCFGGGGGGGGGGGGGGGGGGGGGGGGGGGGGGGGGGGGFGGFGGGGGGGGFFGGGGGGGGGGGGGGGGGGGGGGGGGGGGGG
@CGRNA6_445
ATGATGGCACAAGTTCTTGGGTCCCTGCCGCCTCATGAGAGGCTCAGACTAATTTCTAGGCACCTGGCTTTGACCTGGCCCAACACCAGCTGTTGCAGGCATTTAGGGAGTGAACCAACAGATGTAAGATATCTCTTCATGTGTCTGTCTGCATTTCAAATTAAATGAAAATACAGGCAAATTCAATTAAAAAAAAAAAAAGAATCACAAGCATGAGAATGGATTAAGTCAGGTTCTAGCCATCTCCAG
+
GFFGFGGGGGGGGGGGGGGGGGGGGGGGGGGGGGGGGGGGGGGGGGGEFGDFGGGGGGGGGGGGGFGGGGGGGGGGGGGGGGGG#GGGGGGGGGGGGGGGGGGGGGGGGGGGGGGGGGGGGGGGGGGGGFGGEFGGGGGGGGFGGGGGGGGGGGGGGGGGGGGGGGGGGGGGGGGGGGGGGGGGGGGGGGGGGGGGGGGGGGGGGGGGGGGGGGGGGGGGGGGGGGGGGGGGGG#GGGGGGGGGGGGGG
@CGRNA6_446
TAATCATTTCCCACGTATTTATTTTGAAACAGCAGGCCTGATGTGGTGATGTATTCATGAGCTGCTTTGAGAATGAATGCAATTATTAACCGGGCAGCATGAAAGAGAACTGATTAACTGAAGAGCTCTTTCCTGTGTGTCAGGTGCCACGCATTGCCCTGCAAACACGGAACACAGGGCTTTTGCCTTAAGGACACTCAATTCTATTCGACTAACAATGAGACGACACTAGCATAAGATCCTCTGTGCGCTGCTA
+
GGGGGGGGGGGGGGFGGGGGGGGGGGGGGGGGGGGGGGGGGGGGGGFGFGGGGGGGGGGGGGGGGGGGG#GFGGGGGGGGGGGGGGGGGGGGGGGGGGGGGGGGGGGGGGGGGGGGGGGGGGGGGGGGGGGGGGGGGGGGGGGGGGGGGGGGGGGGGGGGGGGGGGGGGGGGGGGGGGGGGGGGGGGGGGGGGGGGGGGGGGGGGGGGGGGGGGGGGGGGGGGGGGGGGGGGGGGGGGGGGGGGGGGGGGGGGGGF
@CGRNA6_447
AAGATGGCCCAAGTACATGGGTCCCTGCCATCCACTTTGCAGACCCTGTGGACGTTTCAGGCTCCTGGATTCGGCCATTTGGGGAGTGAACCAGTGGATGGAAGATATTTTTTTCTCTTCCCCTCTCTCTTATTCTGCCTTTCAAATTAAAAAAACAAAATTTTCCCCCATTGCAAACCGTTAAACCGACTCTAATCTTCTCATGGGCCCCCATTCTTGGAAAAACACCGCGCTGAGATACAGTACCACACTGCAAGCTTCTCCGAAACCACGACAGAACCCACCGACACTGTGGCCACGAAAATCTGAGTAGCTGAGCTTCAGA
+
GGGGFGGGGGGGGGGGGGGGGGGGGGGGGGGGGGGGGGGGGGGGGGGGGGGGGGGGGGGGGGG#GGGGFGGGGGGGGGGGGGGGGGGGGG#GGGGGGGGGGGGGGGGGGGGGGGGGGGGGGGGGGGGGGGGGGGGGGGGGGGGGGGGGGGGGGGFGGGGGGGGGGGGGGGGGGGGGGGGGGGGGGGGGGGGGGGGGGGGGGGGGFFGGGGGGGFFFFGGGGGFGGGGGGGGGGGGFGGGGGGGGGGGGGGGGGGGGGGGGGGGGGGGGGGGGGGGGGGGGGGGGGGGGFGGGGGGGDGGGGGGGGGGGGGGGFFGGGGGGGGGGG
@CGRNA6_448
GGGGTGGCGCAAGTGGTCTAGTAGTTGGGTCTGCGGCACCCAGGTGGAAGACCCTGATGGAGTTTCCAGCTCCTGACCTTGGCCTGACCCAGCTGTTACGGGCATTGGCACGATGAGCCAGCAGAGGGGAGATCTCTGTCTCTCTCTCTCCCACCCCTTCCCTCTCCCTTTCGAATAAATAATTTTTTTCTCTATTTGTTCATTC
+
GGGGGGGGGGGGGGGGGGGGGGGGGGGGGGGGGGGGGGGGGGGGGGGGGGGGGGGGGGGGGGGGGGGGGGGGGGGGGGGGGGGGGGGGGGGGGGGGGGGGGGGGGGGGGGGGGGGGGGGGGGGGGGGGGGGGGGGGGGGGGGGGGGGGGGGGFGGGEGGGGGGGGGGGGGGGGGGGGGGGGGGGGGGGGGGGGGGGGGGGGGGGG
@CGRNA6_449
TAATCATTTCCCACGTATTTATTTTGAAACAGCAGGCCTGATGCGGTGATGTATTCATGAGCTGCTTTGAGAATGAATGCAATTATTAACCGGGCAGCATGAAAGGGAACTGATTAACTGAAGAGCTCTTTCCTGTGTGTCAGGTGCCACGCATTGCCCTGCAAACACTGAACACAGGGCTTTTGCCTTAAGGACACTCAATTCTATTCGACTAACAATGAGATGACACTAGCACAAGATCCTCTGTGCGCTGCTA
+
GGGGGGGGGGGGGGGGGGGGGGGGGGGGGGGGGGGGGGGGGGGGGGFFGGGGGGGGGGGGGGGGGGGGGGGGGGGGGGGGGGGGGGGGGGGGGGGGGGGGGGGGGGGGGGGGGGGGGGGGGGGGGGGGGGGGGGGGGGGGGGGGGGGGGGGGGGGGGGGGGGGGGGGGGGGGGGGGGGGGGGGGGGGGGGGGGGGGGGGGGGGGGGGGGGGGGGGGGGGGGGGGGGGGGGGGGGGGGGGGGGGGGGGGGGGGGGGG
@CGRNA6_450
GTGATGGCTCATATGTTTGCACCTCTGCCACTCCCTTGGGAGACCTGGACTGAGTTCCTGGCTCCTGGCTTCATCTCATTCCAGCTCCAGACATTGTGGGCATTTGGGGAATGATCCAGTGGATGGAAAGTCTCTGCCTGTCTCTTTCTTTCTGCTTCTCAAACAAACAAATAACTACAGCAACAACAAAACTGCCATTATGCAATCTGTGAGATAACTGAGAAAAAAAAAAAACTATTCCTAATGTTCATTTCCTTATATAGATTTTGGGATTAAGTTGGATTAAATTAACAAGGAAATAAAGCAGAACACACAACTATTCCCC
+
GGGGFEFFGGGGFGGGGGGGGGGGGGGGGGGGGGGGGGGFGDGGGGGGGGGGGFGGGFGGGGGGCFFGGGGGGGGFFGGGGGCGGGGGGGGGGGGGGGGGGGGGGGGCEGGGGGGGGCF##CGGGGFGGEGGGGGGGGGGG#GGGGGGGGGGGGGGGGGGFFDFFFD#FGGGFFGFFFGEGGGFFFEGGGGGGF@CDFGFGFCGFFFCC#GC#EEFFFFFFFGGGGGGGGGGFGGGGGGGCDGGGGFGGGGGGGFGGGGG###GGGGGGGGGGGGGGGGGGGGGGGGGGGGGGGGGGGGGGGGGGGGGGGGGGGGFGFFECDGGG
@CGRNA6_451
TTTATACATTTCCTGTAGAGCCCTGAGCTAGGCCCAGTAGAAGACAGAGGAGCAAGCCACACATACATGGTCGCTCAGAGAGTACTGCAGGTCTACGAATAATGACAGTGAAGTGACTGTCACAGCAGAACCGCAGGGTTCTGTGGGGTCCCCCTGGGGAAATGGGAAAAGGCTGTGTGTGTTCTAAGAAGGCAGGCGTTTAGCCTGGTG
+
GGGGGGGGGGGGGGGGGDFGGEFGGGGGGGGGGGGGGGGGGGGGGGGFGGGGGGGGGGGGGGGGGGGGGGGGGGGGGGGFGGGGGGGGGGGGGGGGGGGGGGGGGGGGGGGGGGGGGGGGGGGGGGGGGGGGGGGGGGGGGGGGGGGGGGGGGGGGGGGGGGGGGGGGGGGGGGGGGGGFGFGGGGGGGGGGGGGGGGGGGGGGGGGGGG
@CGRNA6_452
ATGATGGCTCAAGTGCTTGGGGCCCTACTAGCCACATGGGAGACTAGAATGGTGTTCCTCGGCTCCTGGCTTCAGCCTGCTCCAGATCTGGCTGATAGGGAGTCTCTCTCTCTCTTTCTCCCTCTCTCTCACCATCTTCCCCTTTCTCTGTCACTATGCCTTTCAAGTAGATGAAAATCGATAAATAAAACATTAAAATCTAATCATTAAAAATACA
+
GGGFFGGGFGFFGGGGEFGGGGGGGGGFGGGGGGGGGGGGGEGGFGFGGGGGGGGGGGGGGFGGGGGGGGFGGGGGGGGGGGDFGGGFGGGGGGGFGGGGGGGGGGGGGGGGGGGGGGGGGGGGGGGFGEGGGGGGGEEFFEEFGGGGGGFFEFEGGDFGGGGGGGGGGGGGGGGGGGGGGGGGGGFGGGFGGGGFGGGGGGGGGGGFFGGGGGGFF
@CGRNA6_453
TGATAAGCCAAGTACTGGGTTCCTGCTGCCTATGTGGGAGACTTGGATTGAGCTCCCAGGTCCTGAATTCAGCCCCAGCCTAAGCCCAGCCACAGTAGGCATTTGGGGAGTGAACCAGTAAATAAGAACACCCTTTCTCCCTGCCCTCTCTCCCACAAATAATAAGCAAATAAATTTAAAACAAGTGAACTTCTCTTTTTCCCTGCAGCATCTGGCCTGAAACAACCTGTGTGTCCAAAAAGACAGTGAAAGTAATAGTTGAGCAAATCCAGGCTGGATCTGAGTGGAGGTGGAATGAAATGGCTTTTCTCTCCCAAACGAGGGGAAAGCCTTCCCACAGTCTCTCTAAGGAAAACAGAAGA
+
GGGGGGGGGGGGGGGGGGGGGGGGGGGGGGGGGGGGGGGGGGGGGGGGGGGGGGGGGGGGGGGGGGGGGGGGGGGGGGGGGGGGGGGGGGGGGGGGGGGGG#GGGGGGGGGGGGGGGGGGGGGGGGGGGGGGGGGGGGGGGGGGGGGGGGGGGGGGGGGGGGGGGGGGGGGGGGGGGGGGGGGGGGGGGGGGGGGGGGGGGGFGGGGFGGGGGGGGGGGGGGGFGGGGGGGGGGGGGGGGGGGGGGGGGGGGGGGGGGFGFGGFFFGGGGGGGGGGGGGGGGGGGGGGGGGGGGGGGGGGGGGGGGGFGGFCGGGGGGGGGGGGGGGGGGGGGGGGGGGGGGEGGGGGGGGGGGGGGGGGGG
@CGRNA6_454
TGATGGCTTAAGTGAGTGGGTTCCTGTCACCCACATGAAGAGCCAGATTGAGTTCCTGCCTCCTGGCTTCAGTCTGGCCCAGCTCTGGCTGTTACAGGCATTCAGTGAGTTCTCTCTATGTCTCAAAAAATAAGAAATAAATTTCAGTCTTTTAGTCACATTAGCCACATTTTGATTTCTTAATACATGGATAGGGACTACATAGTAGATAGCACATGAGGACACTTCAAAAAGTTTGCGAAAAACATTAAAAGATGCTTATTTTGGTACAAGAACATTTTGAAATCTATAGATTTTTCATGAAT
+
GGGGGGGGGGGGGGGGGGGGGGGGGGGGGGGGGGGGGGGGGGGGGGGGGGGGGGGGGGGGGGGGGGGGGGGGGGGGGGGGGGGGGGGGGGGGGGGGGGGGGGGGGGGGGGGGGGGGGGGGGGFGGGGGGGGGGGGGGGGGGGGGGGGGGGGGGGGGFGGGGGGGGGGGGGGGGGGGGGGGGGGGGGGGGGGGGGGGGGGGGGGGGGGGGGGGGGGGGGGGGGGGGGGGGGGGGGGGGGGGGGGGGGGGGFEGGGGGGGGGGGGGGGGGGGGGGGGGGGGGGGGGGGGGGGGGGGGGGGGGGGGGG
@CGRNA6_455
GTGAAAGCTGAAGTACTTGGGTCCCTGTCAACCATGAGGGAGACCCAGATGGAGTTCCAGGCTCCTGGTTTCAGCCTGGTCCAGTCCTCACTGTTATAGGCATTGATCTTGAACAAACTTACTGAAGCTCACTGCATGGTACAGCATGTTTGAATTCATAAGAGAGACTGGAAAACTGGGAGCTTCAGCAGTAATCATTGCAAACTAGCAGGAAGCATCATCTTCTCCAACTGCCTTAGATGGTATTCGTTTGTTTGCAAAAGTGCACACCAGAGGAT
+
GGFGGGGGGGGGFFCFGGG?CGGGGGGGGFGGGGECFGGGGGEGGGGGGGGGGGFFFFCDFFFFGGFFFFGGGAGGGGGGGFFDFEDEFFFFFFFFFFG?FFFFGEFGGGFGGGGGFGFFGFFGGGGGGGGFGGGGFFFGGGGGGGGGEGGGFGGGGGGGGGFGGGGGGGGGGGGGGGGGGGGEEGGGGGGGGGGFGGGGGFGFFGGGGGGGFCFF<GGGFGFFFFFFAFGFFFFGGFGGFFFGEGGEGGFGGGGGGGGGGGGGGGGGGGGGGGGGFD
@CGRNA6_456
CTGATGGCTCAGCTCCCTGGTTCCTGCCACCCATGTGACAAGTTCTAGGAGAAATACAATTCTCTAAGAAAGAAAGATTGAAATACATGAAGAACAAACATTTAAAAATCACCTTTGGGAAACTCCAATCAAAAAGGTGATTCAGGTATGACCATGTCCGGATGCTGAAGCCACAGGGTCATCTTGGTCTTCGGGGAGCTAGATACTCACCCAGGGACAGCGCTTCACCCCTAGATGTTCCTCCCAATCCAAGGTGCAAGAAGGGGCAGTGGGACCACATCTGAGCCTCAGCAAACCCCCAGCTCTACCATCGAGCCTCCAGCAAAGCCGGGGACAGGGAACGACTCCAACGTTTCCACAAGGAAACCTTGGGACCCACCCCGGGTGGCCGTCCTGCAGGTAGCCTGCATGGTTTCTTCACCAAGGCAATGTCAAGGGGAGAAGGTGGGATGAGGAAGAGTGTTCCAGAATAGAAGTGT
+
GGFEGGGGGGGGGGGGGGGGGGGGGGGGGGGGGGGGGGGGGGGGGGGGGGGGGGFGGGGGGGGGGGGGGGGGGGGGGGAFGGGGGGGGD<EAEFFFGGGGGGGFGGGGFGGDDGFGGGGGGGDFGGGGGGGGGGGGCFGGFDFGFGGGGGGFCFGGGGGDGCCGGGGGGGGDCEGFCEGGGGGGGEGGGDGGG+@DDDGFGFFGFCFGGGGGFFF4?FF4?DEDEFFFFFFFFFFFFFFFFFF@FF@;@;@EFFFEFF#AFF0:.41;3.48:<@3C<CE@7(((1(.)))A21,)54FA4A=+:+FDFGGDCC74FC4FFB3,9CC@+GGFEF?8?DC7GGGFGDGFE=F?DCCGEECGDGGFFGFGFDEFFEECEEB+EE=GEC7EGGGGDFGFFFGGGGGGGGGGGF?GGGGFGCFFCGGGFA9GGGGFF8GFGFFEFGGGGGGFGGGGGFGGGGFGGGGGGGGFFFCF<EGGF9G
@CGRNA6_457
CTGATGATCTCAGTAATTGGAACCCTGCTGCTGTTAGGGCAGGCAGTTCCCAGGCTCTGACCACTGAATTCCAGTGATCAAGTATGTGGAAAAAACCACAGCTTCCCAGGAACCAGGGAAATGAGACAGGGTCAAATCTTCCCTGCCCCAAAGAGGACCCCATCTTCAAAGTCACCTTGCAGATCTGGTCTGATCCCATGAGGGCTAAAATAGACTCCCCACTCTTTCGAGATAAGCCCCTCCCCATTC
+
FFGFFFGFFEFDFGFFGGDGGCFGEFGGGGGGGFGGGGGFFBEFGGGGGGFGGFFDDFGFGGGGGGGCE<FFGGGGGGGFDGGGGGGGGGGGGGGGGGGGGGGGGGFEGGGGGGFFGFDDFFCFGGGGFEGGGGGGGFGFFFGFEGGGGGFFFGGGGGECGGGGGFFGGGGGGGGGGGGFCFECGGFGGGGDGGGGGGFGFGFGFGGFG#GFFFGGFCFGGGGFFFFFFFFFGGGFGFGCGFF<EFDFG
@CGRNA6_458
GTGATGGCTCAAGTGCTTGTGTCCCTGCCACCCACATGGAGACCCGCAAGGAACTCTGGGCTCCTAACTTTGGCCTGGCCCAGCCCTGGCTGTTGCAGGCATTTGTGGAGTGAACCGCTGGATGGAAGATTTCTCTCTCTTTTTTCTGTCACTCAGCGTCTTACATAAATAAACAAATATTTAAATGCTTCAACTGCAGTTTTCAAAAAGCTTTTACAAAGAAAACTCGGGGTCTGCTGCCACCCTCCATCCGGGTACAGAACCCAGCACCATAAAAGGTCAGAGGCG
+
GGGGGGGGGGGGGGGGGGGGGGGGGGGGGGGGGGGGGGGGGGGGGGGGGGGGGGGGGGGGGGGGGGGGGGGGGGGGGGGGGGGGGGGGGGGGGGGGGGGGGGGGGGGGGGGGGGGGGGGGGGGGGGGGGGGGGGGGGGGGGGGGGGGGGGGGGGGGGGGGGGGGGGGGGGGGGGGGGGGGGGGGGGGGGGGGGGGGGGGGGGGGGGGGGGGGGFGGGGGGGGGGGGGGGGGGGGGGGGGGGGGGGFGGGGGGGGGGGGGGGGGGGGGGGGGGGGGGGGGGGGGGGGGG
@CGRNA6_459
GTTATGGGTCAAGTAGTTGGGTCCCTGACACCCACAGGGGCGACCCTTACTGAGCTCCAGAGCCCAGGTTCAACCTGGCTCAGCCCCAACCATTGTGGGCATTCGGAGAGTGAACCAGCAGATGGAAGCTTGCTCTCCCCACCCCCCCAACTCTCATATCTCCACCTTGGAAATAAAAATAAACCATTTTAAAAAGGAAACTGCCAAACTACTTTCCAGAAATGACTGTACCCTTCAACCTCGTGCCATCAGCACATGAGAATTATAAATGCTCCAAATACTGGTCAGACTTGAAATTATTTTTGAAATTCCTTACTTTTTT
+
GFGG9FEEE@FFGGGGFGG?C@EEFGGGGGGGGGGGFGGEGGGEGGGGGGGFGGDG#FGGGGGGGF=FFFFEGCFGGGGFGGG1BFGDCFCFGGGGGCFGFGFEGFGGGGDFGGGGGGGGGGGGGGGGGGGGGCBDF3@FEFFGCEDGDGC#@DD8FFCFFFF?,CFE8GFFGFFGGGFGGGEGFDCGGGEGDFGFGF=9CDECDE>GDECFFAFF=GGGGFFFF484EFCFFFFEFF:>GCAGFCGGGGGGFDGGGFCFFGEF<@AAGGGDGGGGEGEFGECCGGGFFFADFCFFFGE@@C<CGF8FFGGFGFFEGGFFGG
@CGRNA6_460
TAATCATTTCCCACGTATTTATTTTGAAACAGCAGGCCTGATGTGGTGATGTATTCATGAGCTGCTTTGAGAATGAATGCAATTATTAACCGGGCAGCATGAAAGAGAACTGATTAACTGAAGAGCTCTTTCCTGTGTGTCAGGTGCCACGCATTGCCCTGCAAACACGGAACACAGGGCTTTTGCCTTAAGGACACTCAATTCTATTCGACTAACAATGAGACGACACTAGCATAAGATCCTCTGTGCGCTGCTA
+
GGGGGGGGGGGGGGGGGGGGGGGGGGGGGGGGGFGGGGGGGGGGGGFGGGGGGGGGGGGGGGGGGGGGGGGGGGGGGGGGGGGGGGGGGGGGGGGGGGGGGGGGGGGGGGGGGGGGGGGGGGGGGGGGGGGGGGGGGGGGGGGGGGGGGGGGGGGGGGGGGGGGGGGGGGGGGGGGGGGGGGGGGGGGGGGGGGGGGGGGGGGGGGGGGGGGGGGGGGGGGGGGGGGGGGGGGGFGGGGGGGFGGGGGGGGGGGGG
@CGRNA6_461
ACGATGGCTCAAGTCCTTGGGTCTCTGCCGTTGATATGGGAGATCTGAAGTGAATTCTGAACTCTGGACTTTGGCCTTGCCCAGCCCTGTCTGTTGCAGTCATTTGGAGGGTGAACCAGAGGATGGGAGATCTCTCTGTTTCTCTGCCTTTCAAATAAAATGAAGTACTGATAGATGATAGATAGCTATAGATAATAGAAGAGTCGTCTAGCCTAAAAACGGACAGAAGCACACTGTTTCACACTAAGATAATTGTAATACATGAATTCCATTAAAGGTTTTTCTCATACCATATTTTTGCATGGTTCCGAGAGATACATATTC
+
GGGGGGGGGGGGGGGGGGGGGGGGGGGGGGGGGGGGGGGGGGGGGGGGGGGGGGGGGGGGGGGGGGGGGGGGGGGGGGGGGGGGGGGGGGGGGGGGGGGGGGGGGGGGGGGGGGGGGGGGGGGGGGGGGGGGGGGGGGGGGGGGGGGGGGGGGGGGGGGGGGGGGGGGGGGGGGGGGGGGGGGGGGGGGGGGGGGGGGGGGGGGGGGGGGGGGGGGGGFGGGGGGGGGGGGGGGGGGGGGGGGGGGGGGGGGGGGGGGGGGGGGGGGFGGGGGGGGGGGGGGGGGGGGGGGGGGGGGGGGGGGGGGGGGGGGGGGGGGGGGGGG
@CGRNA6_462
GTGATGGCTCAAGTACTTGGGTCCCTGCCATCCACGTTAGAGATCCAGACTGAATTTTCTACCAGTTGCTAACTAAGACAAAGGAGTAAGTAAGGTTCATGTTAGTAACTTCCTAACAGTTAAAGCTGGTATTTGAGATTGTGTAGCCTCTGGGTCTCCTAAATATTGCACCACGAATGTGGGAAGACTTAGGCACCCAGGCACCCATAGC
+
GGGGFGGGGGGFGGFGGGGGGGFGGGGGGGGGGGGGGGGGGGGGGGGGFFGGGGGGGGGGGGGGGFGGGGGGFGGGGGGGGGGGGGGGGGGGGGGGGGGGGGGGGGGGGFGGGGGGGGGGGGGGGGGGGGGGGGGGGGGGGGGGGGGGGGGGFGGGGGGGGFGFFGGGGGGGGGGGGGGGGGGGGGGGGGGGGGGGGGGGFGGGGGGGGGG
@CGRNA6_463
AAGATGGCCCAAGTACATGGGTCCCTGCCATCCACTTTGCAGACCCTGTGGACGTTTCAGGCTCCTGGATTCGGCCATTTGGGGAGTGAACCAGTGGATGGAAGATATTTTTTTCTCTTCCCCTCTCTCTTATTCTGCCTTTCAAATTAAAAAAACAAAATTTTCCCCCATTGCAAACCGTTAAACCGACTCTAATCTTCTCATGGGCCCCCATTCTTGGAAAAACACCGCGCTGAGATACAGTACCACACTGCAAGCTTCTCCGAAACCACGACAGAACCCACCGACACTGTGGCCACGAAAATCTGAGTAGCTGAGCTTCAGA
+
GGGGGGGGGGGGGGGGGGGGGGGGGGGGGGGGGGGGGGGGGGGGGGGGGGGGGGGGGGGGGGGGGGGGFGGGGGGGGGGGGGGGGGGGGGGGGGGGGGGGGGGGGGGGGGGGGGGGGGGGGGGGGGGGGGGGGGGGGGGGGGGGGGGGGGGGGGGGGGGGGGGGGGGGGGGGGGGGGGGGGGGGGGGGGGGGGGGGGGGGGGGGFGGGGGGGGGGGGGGGGGGGGGGGGGGGGGGGGFCGGGGGGGGGGGGGGGGGGGGGGGGGGGGGGGGGGGGGGGGGGGGGGGGGGGGGGGGGGGGGGGGGGGGGGGGGGGGGGGGGGGGGG
@CGRNA6_464
ATGATGGCTCCTGTATTTGGGTCCCTGCCATCCTTATGGGAGAATCAAATTGAGTCCCAATCTCCTGGCTTTCACTTGGCCTAGTTCCTGGTTGTTGCAGGCATTAGGAAGTAAACCATCAGCAGATGGAAGATCTCTCTTTGGCCAGGCTGAAGACAGGAGACTGGAATTCTATCCAGTATACCACATGTGTGGCAGGACATGGAGTACAAGCATTTGAGCTATCATTTGCTTCTTTTTTAGGGTAAGCTACTGCCTGTGCCATATGTGCACTGGTTCCAGTCCCTGCTGTTCTGCTTCCAGTCCAGCTCCCTGAAAACATGATTTGACCAATGGAATAC
+
FGGGGGFG@FFFGGGGGFGEGGGGGGGGGGGF8EFGFGGGGGGGGGGGEFF@EFGGGGGGGGFFFGGGGGGD##GFDGGGGGAFFFGGGFGFAFGGGFFFGGGGGGGDFGGGGFFGCFFGGFFGGFEEAEFFG9EFFGFDAE@FGEEGGFGGCGGFGGGGFGFGGFGGGGFFFGGGGGGGGGGGFGGGGGFFGGCFFGGGGFGGGGGGGGGGFGFFFFGGGGGGEAFFGGGGGGGGGGFFD=E4DEE@FGFEEGGGFGGGFFFGGGFGDFF@FECFGGGGFFFEFDFGGGGGFGGFCGFGFFFGGGGGGGGGGFFCCFFGGGGGGGFEEFGGGGGGGGGEF
@CGRNA6_465
TGGGGAATATTGGACAATGGGCGAAAGCCTGATCCAGCCATGCCGCGTGTGTGAAGAAGGCCTTTTGGTTGTAAAGCACTTTAAGCGAGGAGGAGGCTACTTGGATTAATACTCTAGGATAGTGGACGTTACTCGCAGAATAAGCACCGGCTAACTCTGTGCCAGCAGCCGCGGTAATACAGAGGGTGCGAGCGTTAATCGGATTTACTGGGCGTAAAGCGTGCGTAGGCGGCTTCTTAAGTCGGATGTGAAATCCCTGAGCTTAACTTAGGAATTGCATTCGATACTGGGAAGCTAGAGTATGGGAGAGGATGGTAGAATTCCAGGTGTAGCGGTGAAATGCGTAGAGATCTGGAGGAATACCGATGGCGAAGGCAGCCATCTGGCCTAATACTGACGCTGAGGTACGAAAGCATGGGGAGCAAACAGG
+
GGGGGGGGGGGGGFGGGGGGGGGGGGGGGGGGGGGGFGGGGGGGGGGGGGGGGGGGGGGGGGGGGGGGGGGGGGGGGGGGGGGGGGGEGGGGGGGGGGGGGGGGGGGGGGGGGGGGGGGGGGGGGGGGFGGGGFGGGGGGGGGGGGGGGGGGGGGGFGGGGGGGGGGGG#GGGEGGGGGG#GGGGGGGGGEGGGGGGGGGGFFGFGGGGGG<@E#EFFFFFFFFFFFFFFFFFFFFFFFFFFFFFFFFFFFFFFFFFBB?FFFGGGGFGGFF=AFFFDF?FEFFFGGGGGGGGFGFGFFGGGFGGGFGGGGGGGGGGGGGGFFEFFGGGGGGGGGGGGGGDGGGGGGGFCGGGGGGGGGGFGGGGGGGGGGGGGGGGGGGGFEGGGFGGGGGFGEDGGGGGGGGGGGGGGGGGGGGGGGGGGGGGGGGFG
@CGRNA6_466
TGGGGAATATTGGACAATGGGCGCAAGCCTGATCCAGCCATGCCGCGTGAGTGATGAAGGCCTTAGGGTTGTAAAGCTCTTTCGTCCGGGACGATAATGACGGTACCGGAAGAAGAAGCCCCGGCTAACTTCGTGCCAGCAGCCGCGGTAATACGAAGGGGGCTAGCGTTGTTCGGAATCACTGGGCGTAAAGGGCGCGTAGGCGGCTTTATAAGTCGGGGGTGAAAGCCTGTGGCTCAACCACAGAATTGCCTTCGATACTGTAGAGCTTGAGACCGGAAGAGGTAAGTGGAACTGCGAGTGTAGAGGTGAAATTCGTAGATATTCGCAAGAACACCAGTGGCGAAGGCGGCTTACTGGTCCGGTTCTGACGCTGAGGCGCGAAAGCGTGGGGAGCAAACAGG
+
GGGGGGGGGGGGGGGGGGGGGGGGGGGGGGGGGGGGFFGGGGGGGGGGGGGGGGGGGGGGGGGGGGGGGGGGGGGGGEGGGGGGGGGGGGGGGGCEFGGGGGGGGGGGGEGGGGGFGGFGGCFGDEEGGDFGFFGGGGGGGGGGGGGGGGD##FGGGGGGGGGCFGFGCCEGEFGGDEC4<FFEGGGGB>8:C:DGGGGG<;57>DD#9C?FDFFFFFFDEFFFFFFFFFFA@FGF>DFFGFGFBFFGFFGDECF>C:EDGFGGGGCDGGFFGGGGGFD=FECGGGGGGFEGFGGFGGGGGGGGFGGGGGGGG@E7GGGFGEGGGEEGFGGGGGGGGGGGGGGGGGGGGGGGGGGGGGGGDGGGGGGGGGFGGGGGGGEEGGGGGGGGGGGGGGGGGGGGGGGG
@CGRNA6_467
GTGATGGTTCAATTAGTTGGATCCCTGCCATTCATTTGGGTGACCCAGATTGAGTGAACTATTGTGGGCATTTGGGGAGTTAGCCAACAGATAGGAGTTCTCTCTTTCTCCCTCTCTCCTAAGTCTCCCCCTGCTCCAGTCTCCCTTACCCCATCTCTCTGTCTTTCTCTATTTCTGTATCACAAATCAATAAAAATAAATGAAAACTAAAAATAAACCAACCAAACCAATAAACTACCAACCAGTGGGTGCTCTTGTTAGACCCAGAAGATTGAAATAGGTCATCAAAGGGT
+
GGGGGGGGGGGGGGGGGGGGGGGGGGGGGGGGGGGGGEEFFFGGGGGGGGGGGGGGGGGGGGGGGGGDFGGGGGGGGGGGGGGGGGGGGGGGGGFGGGGGGGGGGGGGGGGGGGGGGGGGGGGGGGGGGGGGGBFGGGGGGGGGGGGGGGGGGGGGGFGGGGGGGFGGGGGGFFGGGGGGGGGGGGGGGGGGGGGGGGGGGGFGFGGGGFGGGFFCGGGGGGGFGGFGGGFFFGGFFGGFFGGGGGGGGGGGGGGGGGGGGGGGGGGGGGGFGGGDGGFGGGGGGGGGGGGGG
@CGRNA6_468
TGGGGAATATTGGACAATGGGCGCAAGCCTGATCCAGCCATGCCGCGTGTGTGAAGAAGGCCTTTTGGTTGTAAAGCACTTTCAGCGAGGAGGAGGCTACTTGGATTAATACTCTAGGATAGTGGACGTTACTCGCAGAATAAGCACCGGCTAACTCTGTGCCAGCAGCCGCGGTAATACAGAGGGTGCGAGCGTTAATCGGATTTACTGGGCGTAAAGCGTGCGTAGGCGGCTTTTTAAGTCGGATGTGAAATCCCTGAGCTTAACTTAGGAATTGCATTCGATACTGGGAAGCTAGAGTATGGGAGAGGATGGTAGAATTCCAGGTGTAGCGGTGAAATGCGTAGAGATCTGGAGGAATACCGATGGCGAAGGCAGCCATCTGGCCTAATACTGACGCTGAGGTACGAAAGCATGGGGAGCAAACAGG
+
CC@GGEEF<FFCFGGCGGD,8CFFC:CFFGG,CFGFGGGCGDEGC7:@FBFGGGDGFFGGGGGGGGGGEFGGFGFFF,EFFG,:BEFBB7F:7CFFEE,EGGB=,EFF9FFFGGGG9FDFCFFF@CFFGGGGGGGGGE+@F,>EFFGGGCEE8>CFFGGEGFGGFCGGGGGGECGAEEGG:C?::ECEG#=EGGGD12:DECCGFGCDC:C4>B@<77FFDE:BEEFB>@D1#B5>F@#B>>AFFEFFCFF?A#FF#?FF=<<:FABDAFFD<AF@B0@+=6C=8?8AGDDD8DDGGGGD8FCFFGGFGF=AGFGFB=89,,,GGGF@++@GEGGGFFCF7=@>,FGGGFCA8FFF?9AF8F@@GFEGFFGFFF7EEB,@FFGFEE,ECGFFFCFBF@EDGGGFGGGCFFDGDCGGGGGGFFGGGGFFDG
@CGRNA6_469
ATGATGGTTCAGGTACTTGGTTCCCTGCCACCCACCTGGGAGACCTGGATGGAGGTCTGGGCTCCCAGGTTTGACTTGACCCAGCCCCAGCTGTTGCCAGCATTTGGAGAGTGAACCAGTGGATGGAAGTTCTCTTTCTCCCCGTTGTGTCTCTCTGCCTTTCAAATAAATAAAAGTAAATGAACAGAGCTTTAAAAATAAGCCAAGTATAGGACAAGTATCGTATGATGTCACACATATGTGGAGTCTAACACTGAGGTGACTTCATTAAAGTTATAAGTACAGGGGTGGATGGGGCCAGCATTGTGGCACAGGGGGTTAAGCTGCCACCTGATGCCAGCATCCCATATGAGTGCTG
+
GGGFGGGGGGGGGGGGGGGGGGGGGGGGGGGGGGGGGGGGGGGGGGGGGCGGGGGGGGGGGGGGGGGGGGGGGGGGGGGGGGGGGGGGGGGGGGGGGGGGGGGGGGGGGGGGFFG#GFCFGGDGGGGGGFFGGGGGGGEGFGGGGGGGGGGGFDGGGGGGGEEEGEFFFEFGGGGGGFFGGGGGGGGFGGGGGGGGGGGGGFGGGFGGGGGGGGFGGGFGFGGGGGGGGFFGFFGGGFGGGGFEGGGGGFGGGGGGEFGGGGFGGGGGGGGGGGGGGCGGGGGGGF?GGGGGGGGGGGGGGGGGGGGGGGEGCGDGGGGGGGGGGGGGGGGGGGGGGGGGGGGGGGGGGGGGGGGGGG
@CGRNA6_470
CCAACACACAATCCCGTGGTCCAGCTCCTGGTCACATAATGCTAGCCATGGGAGTCTAGACCTATGGCAACTAACATATCCAGGTCCATGGCCAATCAGAGCAGTAAGTGACTTAATATGATATTTTCTCTCTGATGATATTGTACTTTTATTGTGGAAAATGAGTACTACCTAACTTAGCATACTTATAGAAGGTGGTA
+
GGGGGGGGGGGGGGGGGFGGGFFGGGGGGGGGGGGGGGGGGGGGGGGGGGGGGGGGGGGGGGGGGGGGGGGGGGGGGGGGGGGGGGGGGGGGGGGGGGGGGGGGGGGGGGGGGGGGGGGGGGGGGGGGGGGGGGGGGGGGGGGGGGGGGGGGGGGGGGGGGGGGGGGGGGGGGGGGGGGGGGGGGGGGGGGGGGGGGGGG
@CGRNA6_471
AGTCAGCGTGGTGAGACAAGGATTACAGAGGCCATGAGTCAAGGAATGTGAGCAGCCTCTGGAAGTCCTTAAAGCCTTCGTAAAGGAATGCACCTCTGCCAACTCCCCAGTTTTAGCTCAGAGCCATTCCGACTTCTGAGCTCCTGAACTGTAGATAATTTGTGTCACCATGGAATTCTTGATAATTTGTGGCAGCCAACTCCCTTCTTGAAACTGGAAATGCCACACAAGTGAGAGAAAACAAGAACTATGAGGGCCAAGTGTTTAGCCTCGTG
+
GGGGGGGGGGGGGGGGGGGGGGGGGGGGGGGGGGGGGGGGGGGGGGGGGGGGGGGGGGGGGGGGGGGGGGGGGGGGGGGGGGGGGGGGGGGGGGGGGGGGGGGGGGGGGGGGGGGGGFGGGGGGGGGGGGGGGGGGGGGGGGGGGGGGGGGGGGGGGGGGGGGGGGGGGGGGGGGGGGGGGGGGGGGGGGGGGGGGGGGGGGGGGGGGGGGGGGGGGFFGGGGGGGGGGGGGGGGGGGGGGGGGGGGGGGGGGGGGGGGGGGGGGGGGGGGGGGG
@CGRNA6_472
GTGTAGCTCAAGGACCTTGGTCCCTGCCACCCACGGGGGCACCTGGATTCGGCTCCCAGCTTCAGCCATGCCCAGCCCCAGCTGTTGCAGGCATTTGGAGTGAACCAGCAAATGGGGAATCTTTGTCTCCTCTCTCTCTTCCTGTTTTCCAAATAAAAGAAATAAACACATTTCTTAAAAAAAAAAAAAAAGAGTTAGCAGATGGCATTAGGAGACGAAGGGTCAGATGCACCAGCCTTCGTGGGGACAACCTGTGGCACTCAGTGAGGTGAGGAACGTGTGGCCGCCTGAGCCAGCGGTCGGATTCCAACATATATACAGCAGGCCAGTTGCCCCAGATGTGCCTGGTAGTAAGAATCACCTGGGCACTTGGTGAACCTCGCACTTCCGGGCCTGCTCCTGAGCTACCGA
+
GGGFEGGEFCFGGFFGGGGGGGGGGGGGGGGG?FFGGGGGGGGGGGGGFGGGGGDGEEGFD?FFGFG@AGGGGFFGGGGGGGCF?EFFEFGFG<EFGGGGFGGGFGGGGGGGGGFFFGEFCEFGFFFFFGGGGG?B:FFFFGGGD@CFGGGGGFCGGGGGGGFFGGFGFGGGGGGGGGGGGGGDCGGEC?C;7/2#26.**79C>C46#7E@36=?FFFFEFFF@4<F8AFEFAFDC??7AGD;8GGGGFCFCGFGGGGGGGGGGGGFGGGGGGGGGGGGGGDD>GGGFFFGGEECGEGGGGFGFGFGGGGGFCFGGFE88FEEDE:FFGFF@GFECGGGGGGGGGGFGGFEAGFEE<FGGGGDGGGGGGDGGFCGGGGGGGGFEGGGGGGGGGGGGGGGGGCGGGGGGGG
@CGRNA6_473
ATGATGGCCCAAGTGCTTGTTCCCCTGCCACCCCCATGGAGACCTCAGAGACTTCAGTTCAGCTTTGGTGCTCTGTGTTGTGTCGTGAAAACCACCTCTGACTTCCTCCCATTCTCTGCCCCTTCCTTTCTCCCTCTTTATAGACGAGGCAATTGAGAGTCAAGGGTAGAAGGCTGCTTGGGTGCTGCATGGGAGACTGTCACGAAGACATAATCCCAGCCCCTTAATACTTTTTGTAAAAGTAACCTGTTTGTTGGAAAGGCACAGCTCACAACATGCAATCACAAGGAAATGGTCATGCTTTAATGCAGTTAAAACATTTCCTAAGTAAACAATATTCATCTTGGACCTCTCCCTCTTT
+
GGGGGGGGGGGGGGGGGGGGGGGGGGGGGGGGGGGGGGGGGGGGGGGGGGGGGGGGGGGGGGGGGGGGGGGGGGGGGGGGGGGGGGGGGGGGGGGGGGGGGGGGGGGGGGGGGGGGGGGGGGGGGGGGGGGGGGGGGGGGGGGGGGGGGGGGGGGGGGGGGGGGGGGGGGGGGGGGGGGGGGGGGGGGGGGGGGGGGGGGGFGGGGGGGGGGGGGGFFGGGFGFGGGGGGGGGGGGGGGGGGFGGGGGGGGGGGGGGGGGGGGGGGGGGGGGGG#GGGGGGGGGGGGGGGGGFGGGGGGGGGGGGGGGGGGGGGGGFGGGGGGGGGGGGGFFFGGGGFGGGGGGGGGGGDGGGGGGGGGGG
@CGRNA6_474
GAGTGGTTCCTGCACTTGGATTCCTGCTCCGCCCCCTTCCCGTGTGGGAGACCTGGACGCAGCTGGCTGCTGTGGGCACTTGGGGAGTTAACCAGCAGATGGAAAATCTCTCCGCCTTTCAAATAAATAAATCTTGTGTTTAAAGTACCTCCTCCAAAGTGCTGCAGTGACAGTGAAATTAGCCCTGCAGAAACAGGGGGTCCTTGGCGTGACAGAAATCCCAGTGTTTCCCGATTATTTTCTGAGTGTTCATTTTCTCTCTCCAGCACGAGAATAAAAGTAAGCTGATCGAGGGCAGGCCTGGGTATTGCTTTGTTCATATCCGCTATGATGTGGAACAAATGACTAGACAACTTGACAGATTTCATAAATCAGTAAGGGCTACACGCTACTCCTGAATGAAGATCCTCCAGGAGCCGGGGAAGCTGGGAAGTCCCCATTCTGCACCTGTCCCATCAACAGGCACAAGGAATAG
+
GGGGGGGGGGGGGGGGGGGGGGGGGGGGGGGGGGGGGGGGGGGGGGGGGGGGGGGGGGGGGGGGGGGGGGGGGGGGGGGGGGGGGGGGGGGGGGGGGGGGGGGGGGGGGGGGGGGGGGGGGGGGGGGGGGGGGGGGGGGGGGGGGGGGGGGGGFGGGFGGGGGGGGGGGGGGGGGGGGGFGFGGGGFFGGGGGGGGGGGDDDFGFGGGGFGGFFFFFFFFFFFFFFFFFFFDECFECFFFFFFFEFFFFFFBFFFFFFFEF?>EDFFFFEEFEFFFFFFFFFFFFFFFFFFFFFFFFFFFGF6GFGGGGFGFGGGFGGGGGGGGGGGGGGGGGGGFGGGGGGGGGFGGGGGGGGGGGGGGGGGGGGGGGGGGGGGGGGGGGGGGGGEGGGGGGGGGGGGGGGGGGGGGGGGGGGGGGGGGGGGGGGGGGGGGGGGGGGGGGGGGFGGGGGGGGGGGGGGGGGGGGGGGGGGGGGG
@CGRNA6_475
GTGATGGCTCAAGCAGTTAAGTTCTTGCTATCCACGTGTGAGGCACACATTCAGTCCCTGGCTCCTGGCTTCCCCTTGGACCAACCACTGGTGCCACAGGCATTTGAGGAGTGAACCAGGGGATGGGATATGCTGTGTCTCTCTCAGGCTCTTTCAAATAAATTAAATAAGCAAAGATGCTTTAAGTGAGTTTATTTCAGCTGTCAACATTTTACATTATAAAACTCCTTTCGACGATAAACAGCAAAAACCAACTGAAAGATGTCAAATTAGTCGCATTGCAAAACAGAAGCAGAACTCTCAATGTA
+
GGGGGGGGGGGGGGGGGGGGGGGGGGGGGGGGGGGGGG##GGGFGGGGGGGGGGGGFGGGGGGGGGGGGGGGGGGGFGGGGGGGGGGGGGGGGGGGGGGGGGGGGGGGGGGGGGGGGGGGGGGGGFGGGGGGGGGGGGGGGGGGGGGGGGGGGGGGGGGGGGGGGGGGGGGGGGGGGGGGGGGGGGGGGGGGGFGGGGGGGGGGGGGGGGGGGGGGGGGGGGFGGGGGGGGGGGGGGGGGGGGGGGGGGGGGGGGGGGGGGGGGGGGGGGGGGGGGGGGGGGGGGGGGGGGGGGGGGGGGGGGGGGGG
@CGRNA6_476
ACCACCATTAGCTCAGGAGCCCAGGACACAAAGCTGCACGAGCACCTTCAACTGGCAGTAGCGGGCGCTTTCCCAGCGTAGCCTTCTCCCTGCGTCCTGCAGGCAGTCACATTCCCACTGGAACTCACCTCTCCCTAAAAGGCAGGGTTTCCCTGGAACTACCCTTGGAACACAAACAGAAGAAAATTCTTTGGGCCCAGCGAGCAACATTTTTTTTGGGTGGGTACACTAACAATTCTAAATGCAAACCTAATTCTAAAATTGCTTCTTTAAAGAATTGCTCAGTCAAGGCGGACAAAGAATTTGAAGAGTTGAAGTGTAAAGCTGTCTCTGATAAAAACTTTTCCCCCTGTTAAGTCTGCACCCACCAGGGCCCTTCCT
+
CGF@FFFGGFAFD9FGAFGGFGGFDGGGG<DFFFFCFFFGGCECEFG@EFFGFGGGGGFEGGFDDGEGGGGFFGGGGG7:FF9FEFG,BEFFGGBFEGF?DFGCDGA>FGFGGGGFFGCCFD#FGGFFGG@?F?;?D:BEF=;>>E:@@>D@;@4?E;7DFCDDFFFFFFGE::C@C8C#DG8?C4C6CCB5#?79=CD5>AA6;BCFFDFFF=8DD>DD=7#GGFFDD=@GDD=@#FCFC=>AAAB>FDF?:9+=955:B?D@49:9FE>GGFE4,F>@,,BEF:8C+EBBC,4>4E,F<?,,<FFF,ECEEE:,F?F9C,FEF8FFE<FCC@C7F,E<FFF@@F:F@FFGGFCAF<D<GGCC@;C<,,C8,@C,C<,CF
@CGRNA6_477
TAATCATTTCCCACGTATTTATTTTGAAACAGCAGGCCTGATGTGGTGATGTATTCATGAGCTGCTTTGAGAATGAATGCAATTATTAACCGGGCAGCATGAAAGAGAACTGATTAACTGAAGAGCTCTTTCCTGTGTGTCAGGTGCCACGCATTGCCCTGCAAACACGGAACACAGGGCTTTTGCCTTAAGGACACTCAATTCTATTCGACTAACAATGAGACGACACTAGCATAAGATCCTCTGTGCGCTGCTA
+
GGGGGG9FGGGGGGGGGGGFGGGGGGEGGGGGGGFGGGGGFGGGGGGGGGGGGGEFFGGGGGGGGGGGGFFEGGGGGFGGGGFGGGGGGGGGGGGGGGGGGGGGGGGGGGGGG#FFGGGGGGGCGFGGGGGGGGGGGGGGGGGGGGGGGGGGGGGGGGGGGGGGGGGGGGGFGGGGGFGDGFGGGGGGGGGGGGFGGGGGGGGGGGGGGGGGGGFGGFAGGGGGGGGFGGGEGGGGGGGGGGGGGGGGGDFGGFGG
@CGRNA6_478
TGATGGCTCAAGTCATTGGGTTTCTTCCACCCATGTGGGAGGCCTGGGTTGAGTTGCTGGCTCCTGGTTTTGGCTCCTGCCCCAGCTGTTGTGGGCATTTGGAGAGTGAACCAGCAGATGGAAGATCTCTATTCTCATCTGCCTGACTTTTTCTTTCTGTCTCTCTGGTGCTCAAATAAAGAAAATAAAAATAGAATGAAAGACAACTTGTATTTCCAATATTTCCAATATTCTCTTTCTGCAGCCATCCCTTGCTTGCTACTTTCAGGTCTGTGGCTCTTTTGTAATTTTTCCTTCGCCCTGTATTGTTCTCTACCTGGATTGTTCCGTGCCTCCTCC
+
GGGGGGGGGGGGEFGGGGGGEGGGGGFGGGGGGGDGGGGFGDEGEGFGGDGGGGGGGGGGGGGG#GFFFFGCGGGGG#GGGGG@EGGGFGGGGGGGGFECGGGGGFFFFFFGGGGFGGGGGC#CFGGGGGGEEGGGDFGGGGGGFGGGGGGGGGGGGGGGFFGFFFFFD?FCGGGGFGGGGGGGGFFFGGGGGGGGGGGGFFFFFFDGGGGFCGGGGGGGGGGGGFDFFGGGFFFFFGGGGGGGFGGFE;GFGGGGGGFFAGGGGGGGGGGGGGGGGGF?GFGGGGGGGGGGGGECGGGGGGGGGGFGFGFCEE,GGFGGGGGGGFCDGDGGGFFGGGG
@CGRNA6_479
GTGATGGCTCAAGTACCTGGGTCCCTGTGCCCCATGTGGGAGACCCCAATGGAGTTCTGGGCTCCTGGCTTTGGCCTGGCCCAGCCCTGCCTGTTGTAGACAAAAGGGAGTAAACCAGATGATAGAAGATTTTTGTCTCTCCACCTTTCAAATAAAATGAAAGTAGATTTAAAAACATTTTTTTGAAAAAAGGAAGACAGGATCAATAAAATGTGGAAACCAAAATACATATAGGCAAGTAGCAACAGT
+
G#GGFGGGGGGGGGGGGGGGGGGGGGGGFGGGGGGGGGGGGGGGGGGGGGGGGGGGGGFGGGGGGGGGGGGGGGGGGGGGGGGGGGGGGGGGGGGGGGGGGGGGGGGGGGGGGGGGGGGGGGGGGGGGGGGGGGGGGGGGGGGGGGGGGGGGGGGGGGGGGGGGGGGGGGGGGGGGGGGGGGGGGGGGGGGGGGGGGGGGGGGGGGGGGGGGGGGGGGGGGGGGGGGGGFGGGGGGGGGGGGGGGGGGG
@CGRNA6_480
TAATCATTTCCCACGTATTTATTTTGAAACAGCAGGCCTGATGTGGTGATGTATTCATGAGCTGCTTTGAGAATGAATGCAATTATTAACCGGGCAGCATGAAAGAGAACTGATTAACTGAAGAGCTCTTTCCTGTGTGTCAGGTGCCACGCATTGCCCTGCAAACACGGAACACAGGGCTTTTGCCTTAAGGACACTCAATTCTATTCGACTAACAATGAGACGACACTAGCATAAGATCCTCTGTGCGCTGCTA
+
GGGGGGGGGGGGGGGGGGGGGEGGGGGGGGGGGGGGGGGGGGGGGGEFFGGGGGFFGGGGGGGGGGGGGGGGGGGGGGG=FGFGGGGGGGGGGGGGGGGGGGGGGGGGGGGGGGGGGGGGGGGGGGGGGGGGGGGGGGGGGGGGGGGGGGGGGGGGGGGGGGGGGGGGGGGGGGGGGGGGGGGGGGGGGGGGGGGGGGGGGGGGGGGGGGGGGGGGGGGGGGGGGGGGGGGGGGGGGGGGGGGGGGGGGGGGGGGE
@CGRNA6_481
CATGATCCACACCCTCACACATGGCAGCGATTAGGGGCTGGTGCCGAAGACGGAAAGCATTTGGTCTTGCAGGGCTTTTTATTCCAAAAGAGCCTGTTTCCCATCCACAAATTTGTGACTGCATAAACGGTAGATATAAATAGTCTGGGAAATACAAGCACTCCTCCTGGACTGGGTGCCACCCCACGGAGGATGCTCCGTCCGGCTGCCAGCCCTGGTCACCCCATCCCGGGGCCAGGCAGCCAACGCCGCAGCCCACAGAAATCACAGGTCACAGCAAAACCCGTGAAAAGGGAAAAGCCAGGCGGAGTTGTGTGGGTCCCCGACTCCCGCCAGCATTTTCCCGGTCTCTGCCTTGACTTCAACCCTGAAAGATCGACCCCCCACAGAAACT
+
GGGGGGGGGGGGGGGGGGGGGGGGGGGGGGGGGGGGGGGGGGGGGGGGGGGGEGGGGGGGGGGGGGGGGGGGGGGGGGGGGGGGGGGGGGGGGGGGGGGGGGGGGGGGGGGGGGGGGGGGGGGGGGGGGGGGGGGGFGGFGGGGGGGFFDGGGGGGGFFGGGGFFGGGGGGGFGGDGGEGGGGGDGGGGGGEC#GGGD9CFFFGDGGGGGFDFFFFF>FF=DFFFFFFFFFFFC>:BGFDCDGGGEEGEGGEGGEF:GCCFFFCDFFGGGGGGGGFGGGCGGGGGGGGEGGFGGGFGGGGFFDGGGFGGGGGFDGFGGGGGGGGGEGFGGGGGGGGGGGFEFGGGGGGGGGGGGGGGGGGGGGGGGGGGGGFGGGGGGGGGGGGGGGGGGGGGG
@CGRNA6_482
AAGGTGGCTCAAGTACTTGAGTCCCTGCCACCCACGGTGGGTGACCAGAATGAAGTCCCATGCTCCTGGTGCCAGCCTGATTCAACACTGGCTGTTGTGGTCATTTGGGGAGTGAAACAGGGATGGAAGCTGTGTGTGTCTCCCTTTCAAATAAAAATAAATAATTTGGGAACCAGTGGAAAGTCTCACTGAAAATCAGGGACTATTTGACCAAGAGACCAGAGCTGGTACAGAAACACAAAGGGGGAGCTAGCTACAAACTCATGAAGAGAGACCCGCCAGTGTAGAGAGGGAAGAGCCAGGCGGGTAGAGACACTGAGGACTACAAGGTTCGGAGCCTAAATATCCTGGACTCGGCTTTGCCTTGCACTGCTGTGGAGAAACAACAAGTATGTAATTTAATCTGGTCTATACCTAAAGATTTAAAGTACTCTCTTTTAATCTTAGCAACCATGTATTCTCCCTCCGGATTTTGCAGTTTTTGCC
+
GGGGGGGGCGGGFGGGGGGGGGGGGGGGGGGGGGGGGGGDEGGGGGGGGGGGGGGGGFGGGGGGGGGGGGGGGGGGGGGGGGGGGGGGGGGGGGGFGGGGFGGGGGGGGGGGGGGGGGGGGGGGGGGGGGGGGGGGGGGGGGFGGGGGGFFGGGGGGGGGGGGGGGGGG6CFGEGGGGGGGFGGGGGGGGGGGGGGGGFGDFFGF7FGGGGGFFFAFFFAAFFFFFFAAFFFFFF#FAFFF1FB@@F6;><BFCFFFFFFFFDFFFAFB<?FFFFF@B9EC56;6=B=B4BFE@FE:FFFFA>EFFFFFFFGAFCFGGFFGGGFGGFGGGGGGGGGGGFGGFGGGFFGGGGGGGGGGGGGGGGGGGGGGGGGGGFEGGGGGGGGGGGGGGGGGGGGGGGGGGGGGGGGGCGGFGGGGGGGGGGDGGGGGGGGGGGFFFGFGGGGGGGGGGGFGGGGGGGGGGGGGGGGGGGGGGGGGGGGGGGGGG
@CGRNA6_483
GTGATGGCTCTGGTACCTGAGTCTCCGCCACCCTCATGGGAGACCCAACTGGAATTCTAGGCTCCTGGCTTTCACCTGGCCCAGTTCTGGCCGTTGCTGGCATTTAGAGCGTGAGCAGGTTATGTAAGGTCCTGCGTGTCTGTCTCTCTGCCCTTTAATTAAATAAAAATAATAATTTAAAAAAGCAGAAGACAATGGAAATAGTGAATATATAAAAGTGATGGAATTATGAATATAGTTTACTGTTAATGTTTTCTCAATACATGATACTTTTAAATAGCCTCGGAATCTATAAAATAATGAGGAAAGAGGTTACAGAGAAGACAGAAGTGATAATTTCCTTGAGTGACTGTTTTTTCTGTATATCATGAGATACTCCTACTAGTGATA
+
FG9FGF@DGFFFEF,C@FG@FGG9CEBFEBC<F<FEG@FFGGDFG8<F7FDCEC@EEEC@FGGGGDCDFCA<<?FCF<FG@FEE?<@,5E,,@7=?FGE<E,,:F?EFFACFFFFGDGDF,?A<F?9BEFFGFG,3CBCDFGGGEF9EBE#EGF?EE=#AD>DGGGACF#CDADCEGGF:EGFECDCDFFGCFGGFFGGGGF#GFFDC=FFF@9?FFFF9?8B=;9GFDFFE8AFA@@FDFE=C=9?DDC=CE369><CCFFEEFF=;<C4?CCDD98E@7E@FGFBDEGE;DF,EE@,FE=C49F9F4FC,@?A,5C,9GF5C59,<EGFFB<E@,@F8EC<E6<6<E;66+FC6;,F9DCFGF9GF6,<GGFEA@<6,<6C,,,C66<
@CGRNA6_484
TGATGGCTCAGGTAAGCAGGTCTCTGCCGCCCATCTGGGAGACCTGAGCTGGATTCCTGCCTTCCACGTTTGGTCCCAGTCCAGGGGCTTTTGCAGGTCTTTGGGGGAATGATCTCACAGATGGGAGTGCACATTCTCTCTGCTGCCTCTCGAATAAATAAATACTGAGAAGAGAGTGGGCTTGGTAAGAGACGTTTGTTTTCTCTGCTCATCTTCAGATAAGTAAATAAAGTTACAGTGTTAACAAGAAGTGTGTTCCATTGTTGACATTGCATTTAAGTGGATTTTGTGGTGCTTGTTACA
+
GGGGGGGGGGGGGGFGGGGGGGGGGGGGG#GGGGGGGGGGGGGGGGGGGGGGGGGGGGGGGGGGGGGGGGGGGGGGGGGGGGGGGGGGGGGGGGGGGGGGGGGGGGGGGGGGGGGGGGGGGGGGGGFGGGGGGGGGGGGGGGGGGGGGGGGGGGGGGGGGGGGGGGGGGGGGGGGGGGGGGGGGGGGGGGGGGGGGGGGGGGGGGGGGGGGGGGGGGGGGGGGGGGGGGGGGGGGGGGGGGGGGGGGGGGGGGGGGGGGGGGGGGGGGGGGGGGGGGGGGGGGGGGGGGGGGGGGGGGGGGGG
@CGRNA6_485
TGGGGAATTTTGGACAATGGGCGAAAGCCTGATCCAGCCATGCCGCGTGCAGGATGAAGGCCTTCGGGTTGTAAACTGCTTTTGTACGGAACGAAAAGCCTCTTTCTAATAAAGAGAGGTCATGGCGGTACCGTAAGAATAAGCACCGGCTAACTACGTGCCAGCAGCCGCGGTAATACGTAGGGTGCGAGCGTTAATCGGAATTACTGGGCGTAAAGCGTGCGCAGGCGGTGATGTAAGACAGATGTGAAATCCCCGGGCTCAACCTGGGAACTGCATTTGTGACTGCATCGCTGGAGTGCGGCAGAGGGGGATGGAATTCCGCGTGTAGCAGTGAAATGCGTAGATATGCGGAGGAACACCGATGGCGAAGGCAATCCCCTGGGCCTGCACTGACGCTCATGCACGAAAGCGTGGGGAGCAAACAGG
+
FGGG>CFGGGGEF<EEEFFGGFGGGGGGGGGFFEGG@FGGFEFFGGGCGGF<FGFGGGGGGGGGGFC@GGGGGGGGGFGGGGGFFFG7=FFGGGGGDCDFGGGGFGGGEGGFCGGGGGDFFGGGFGGDFGGGGGGGGGGGGGGGGGGCEDCC6DFGGGGGGGGFGGFEFGGGDGGGF?FGEFCGGG5:?=>EGGGDFGGGD@EFFD#GGFGGEEFFFFFBDF#FBEEDFE@9EC@#C<C99??;3C7CAABFFAC:FGF;@5FCDFFF7FGCGEGGFD46GGFF<7797F7;C5?6GGGGGDCCDGGGGGGGGF;CGGDC7CBEBEGFCFGFF=;FDGGGCFEAGFDEGEGEGEFGGEGFF@FFEFCEFGFGGGGDFC>CCFGGGF<9GFAGCCEFFC@FGGFFDF@GFEGFDGGGGGGGCFFCC,GGG
@CGRNA6_486
TGATGGCTCAAGTACTTAGTCTTTGCCACCCACCTGGTAGACCTAGATTGGTTTCCTGGCTCTGCCTGGCCCAGCCCCAGCTGTTGTGGGCATTTGGGGAGCCAACCAGTAATAGACAATATCTCTGTCCATTTTTATCTCTGACTCTCTGCCTTTCAAATGATTTTTTTTAAGTGTCAACAAAAACAGAGAGACCTGAAAACACAAAACCGGAAATATCCC
+
GGFGGGGGGGGGGGGGGGGGGGGGGGGGGGGFGGGGGGGGGGGGGGFGGGGGGGGGGGGFDGFGGGGGGGGGGGGEGGGGGGGGGGGGGGGEFGGGGEGGGEGGGGGGGGGGGGGGGGEEFGGGGGGGGGGGGGGGGGGGGGGGGGGGGGGDFFFFGGGGGGGGFDGGGGGGGGGGGGFGGFFGGGGGGGGGGGGGGGGGGGFGFGGGGGGFGGGGGFFFFG
@CGRNA6_487
AGAATGGCTCCAGTGCATGGGTCTCTGCCATCCACATAGGAGACCCAGATTGAGTTTTAGGTTCCTGGCTTCAGCCTGATCCAGCACTGGCTGTTGTAAGCATTTAGCTAGTGCAACATCAGATGGAGGGTCTCTCTGTGTCTGTCTCTGTCTCTCTACCTTTCAAATAAAATTAAAATAAATAAATAATTTTCAGAAGCAGAAAACTATACTTGTCAAAGACCAGCTACTAATTCATATAGGTTTGATCTTGGCACCCTAAGATTTCTCTTCTGCTCTTATTTTGT
+
GGGGGGGGGGGGGGGGGGGFGGGGGGGGGGGGGGGGGGGGGGGGGGGFEEFGFGGGGGGGGGGGGGGGGGGGFGGFGGGGGGGGGFGGGGGGGGFGGGGGGGGGGFGGGGGGGGGGGGGGGGGGGGGGGGGGGGFFGGGGGGGGGGGGGGGGGGGGGGGGGGGGGGGGGGGFFGGGGGGGGGGGGGGGFGFGGGGGGGGGGGGGGFGGFGGFFFGFGGFGGFFGGFGGGFFFFFEFGGGFGGGFDGGGGGGGGGGGGGGGGGGGGGGGGGGGGG#GGF9GFCGDEGG
@CGRNA6_488
TGATGGCTCAAGCAGTTGGGTTCCTGCCACCCACGTGGGAGCCCCGGTTTGTTACTGGCTTCTTCCACACCTGTCTCAGACATTGTGGGCAACAAGGCAGTGAACCAGCAGGTGCGATCTGTCTAATTAAAAAAATTACCTATTGAACTGTTTTCGGCAGGGACAAATGTCTTTTAAAGAGGGAGAAAAAACACCAACAAGGACTTCAAATCACATGAGAAGTTAAAAGT
+
GGGGGGGGGGGGGGGGGGGGGGGGGGGGGGGGGGGGGGGGGGGGGGGGGGGGGGGGFGGGGGGGGGGGGGGGGGGGGGGGGGGGGGGGGGGGGGGGGGGGGGGGGGGGGGGGGGGGGGGGGGGGGGGGGGGGGGGGGGGGGGGGGGGGGGGGGGGGGGGGGGGGGGGGGGGGGGGGGGGGGGGGGGGGGGGGGGGGGGGGGGGGGGGGGGGGGGGGGGGGGGGGGGGGGG
@CGRNA6_489
GTGATAGCTCAAATACTTAGGTCCCTGCCACCCACGCAGGAGAGCTGGATTGAGTTCCTGGCCCCTGCTCTCTAGAGACATACAGTTAATTCTATTTGTAATCTGTATTTGTGAAGTCACAGGTGGAGACTTCTAAGTCAAACTTTTGGGTTGCAAAAAACTTTGTTGCATGGGACCAGAGCTATTCCATTATTATTGAATTTTG
+
GGGGFFGGGGGGGGGGGGGGGGGGGGGGGGGGGGGGGGGGGGGGGGGGGGGGGGGGGGGGGGGGGGGGGGGGGGGGGGGGGGGGGGGGGGGGGGGGGGGGGGGGGGGGGGGGGGGGGGGGGGGGGGGGGGGGGGGGGGGGGGGGGGGGGGGGGGGGGGGGGGGGGGGGGGGGGGGGGGGGGGGGGGGGGGGGGGGGGGGGGGGGG
@CGRNA6_490
GTGATGGCTCATGTATTTGGGTCCTTTCACCCATGTGGCAGACCCTGCCTCCTGACCTATAGCTTTGACCTGGTCTTGGGGGCATTTTGGAGAGTAAATGAGCAGATAAGTGCTCGCTGTCTTTCTGTCTCTCCCTCCCTCTCTCCCTCTCCCTCCCTCACCCCTCCCTGCCTTTCAAAGTAAAATAAAATAAAATAAAATAGAATTTTAGCCAAGGATTGCTTGGCTTCAATCCAGACTTGCTGA
+
GF#GGGGGGGGGGGFGGGGGGGGGGGGGGGGGGGGGGCGGG#GGGGEG@FFFGGGGGGGGGGGGFGFCFGGGFF<FGDCFGGGGFGGGGGGGFFGGGGGGGGGGGGGDGFGDDFFGGGGFGFGGGGGFEFGDGGGCFEGFGCGGGGEEB,GGGGGGGGGGGFGGGGGGGGGGGGGGGGGFGFFGGGGGGFFGGDGEGGGGFFFFGGGGGGGFGGGGGGGFFFFFCDFFFGGGGGGGGFFAFGGGGG
@CGRNA6_491
TAATCATTTCCCACGTATTTATTTTGAAACAGCAGGCCTGATGTGGTGATGTATTCATGAGCTGCTTTGAGAATGAATGCAATTATTAACCGGGCAGCATGAAAGAGAACTGATTAACTGAAGAGCTCTTTCCTGTGTGTCAGGTGCCACGCATTGCCCTGCAAACACGGAACACAGGGCTTTTGCCTTAAGGACACTCAATTCTATTCGACTAACAATGAGACGACACTAGCATAAGATCCTCTGTGCGCTGCTA
+
GGEFGGGGGGGGGGGGGGGGGGGGGGGGGGGGGGGGGGGGGGGGGGGGGGGGGGGGGGGGGGGGGGGGGGGGGGGGGGGGGGGGGGGGGGGGGGGGGGGGGGGGGGGGGGGGGGGGGGGGGGGGGGGGGGGGGGGGGGGGGGGGGGGGGGGGGGGGGGGGGGGGGGGGGGGGGGGGGGGGGGGGGGGGGGGGGGGGGGGGGGGGGGGGGGGGGGGGGGGGGGGGGGGGGGGGGGGGGGGGGGGGGGGGGGGGGGGG
@CGRNA6_492
TAATCATTTCCCACGTATTTATTTTGAAACAGCAGGCCTGATGCGGTGATGTATTCATGAGCTGCTTTGAGAATGAATGCAATTATTAACCGGGCAGCATGAAAGGGAACTGATTAACTGAAGAGCTCTTTCCTGTGTGTCAGGTGCCACGCATTGCCCTGCAAACACTGAACACAGGGCTTTTGCCTTAAGGACACTCAATTCTATTCGACTAACAATGAGATGACACTAGCACAAGATCCTCTGTGCGCTGCTA
+
GGGGGGGGGGGGGGGGGGGGGGGGGGGGGGGGGGGGGGGGGGGGGGFGGGGGGGGGGGGGGGGGGGGGGGGGGGGGGGGGGGGGGGGGGGGGGGGGGGGGGGGGGGGGGGGGGGGGGGGGGGGGGGGGGGGGGGGGGGGGGGGGGGGGGGGGGGGGGGGGGGGGGGGGGGGGGGGGGGGGGGGGGGGGGGGGGGGGGGGGGGGGGGGGGGGGGGGGGGGGGGGGGGGGGGGGGGGGGGGGGGGGGGGGGGGGGGGG
@CGRNA6_493
ACAGCGGTCCAAGTACTTGGATCCCTGCCTCCTAGATGAGAGACCTGGAAGGAGTTCCCGGCTTCTGGCTTTGGCCTGGCTTTGTGCTGGCTGTTGCAAGCATTCGGGGTGTGAACTGGATATGTTGGTACCTCTCTGTCTCTTCCTCTGTCTCTGTTTTGCAAATAAATAAATCTTAGAAACAAACCAAGACAAAACAAAGCTTTGGACACCAGCTTCTGTGCCGGTTTCTCCTTCTGGAGAACTCAGCTCAGCGCAGTGCCGCTGTTATGGTTTCTACAGCAGTCACCTTTACAATGTTAAATTCTACTAACATTTCTAATGCAACCCTAATAAGGAAGCCGTGTCTTTCCCCAAAGTCCCAGTGACTGATGGATCACTAAGACACATGTGTTTCACCCTTACTTTGTATAGA
+
FFGGGGGGEGGEGGEFGGDGGGGFFGGGGFGGC,FGGF@@F,FGFGGGFEFC,CEFD<FFFGBFFFF9FGGCGG8CFGGFCGGEG?EGGGGGGEDFGGGGGGGGGFGEGGEGGGGGGGGFDE?DDGGGGGGEC=FFGGGGGCFGGGGGGEGGGGGGGGGGGGGDFG?E#FGGFGGGGFGF;EGGGGFGGG9C#DGCCFCDGFFGFGFFCFCC7?:AFFFBFFFFFFFFA:FC75AFFFF;C@CC?=3=@EC@GDDFGFD>GD@A=>FCFEBFFFF;3+9FD6GGFF6FD?DFCFE=;8GFGFFGE;FEACFC9,;,FBCGGGD>CDE8CFGGFDCFDGEGGFBBFF8GF7GEF@FECGFDGFF9GGFFEGGFF<F@<@9@DCADGFF<ECCF6,<8FF8EC,DFC,,@<<@9GGF
@CGRNA6_494
GAGATGGCTCAGGTAGTTGAGTTCCTGCCATTCACAAGAAATGCCTGGATTGGGTTCCTGGCTTCTGGCTTCAGCCTGACCCAGCCCCAGCCTTTGGAGGGATTACATAGTGAATCAATGGATGGGAGAAGTAACCCTGACACACACTCTCTAGTAAATGAAAAGGAACAGAATCCTTCAGAATAGACTCACTCTCAAATATTGAAGAGAATAGACAAATGAGGGAACAAGTCAGGCTTCCCTGATCCCTTACTGTCAATAACTTAATATCAAATGAAAACTTAGCAAACCATTTTAACTATTAAATAACAACTTATGAAAACATTTACCAGAAGGTCCAATGCCCTCTATAAATTTCAAGACAAGAGTATATGTATTTGGAAACATCGCTAAAATATCGAACACAGTGTAACTTGTTCGACTAGAAAAAAGCCCCGTCAT
+
GGGGFFGGGGGGGGGGGGGGGGGGGGGGGFGGFGGGGGGGGGGGGGGGGGGDGGGGGGGGGGGGGGGEGGGGGGGGGGGGGGGGGGGGGGGGGGFGGGGGGGFGGGGGGGGGGGGGGGGGGGGGGFCGGGGGGGGGGGGGGGGGGGGGFGGFCGFGFGGGGGGCD>DEGGGFGFGCGFCEFGGGGGGFGFGGGGGGGGGGGFFF<EFE@FFFFFFFFFFFFFFFEEFFFAFEFFAFFFFFBDFEDEFFFFEFFE>C@FFFFD@CFFGFFGFGGGGDFFFGF9ED8GGDFFDADDGGGGGGFAGGGGGFFFDFF9GGFGGGFGGGGGDGGGGGF@ECE8DCGGEGGGCFGGGGGGGFFGGGGGFGGF9FCGFFDGGGGCGGGGGGGFGGGCA<GGEFGGGGGGGFCFGFF<GGGGGGGGGGGGGFGGGGCGGGGGDEFDFGG
@CGRNA6_495
TGGGGAATATTGGACAATGGGCGCAAGCCTGATCCAGCCATGCCGCGTGTGTGAAGAAGGCCTTTTGGTTGTAAAGCACTTTAAGCGAGGAGGAGGCTACTTGGATTAATACTCTAGGATAGTGGACGTTACTCGCAGAATAAGCACCGGCTAACTCTGTGCCAGCAGCCGCGGTAATACAGAGGGTGCGAGCGTTAATCGGATTTACTGGGCGTAAAGCGTGCGTAGGCGGCTTCTTAAGTCGGATGTGAAATCCCTGAGCTTAACTTAGGAATTGCATTCGATACTGGGAAGCTAGAGTATGGGAGAGGATGGTAGAATTCCAGGTGTAGCGGTGAAATGCGTAGAGATCTGGAGGAATACCGATGGCGAAGGCAGCCATCTGGCCTAATACTGACGCTGAGGTACGAAAGCATGGGGAGCAAACAGG
+
GGGGGGGGGGGGGGGGGGGGGGGGGGGGGGGGGGGGGGGGGGGGGGGGGGGGGGGGGGGGGGGGGGGGGGGGGGGGGGGGGGGGGGGGGGGGGGGGGGGGGGGGGGGGGGGGGGGGGGGGGGGGGGGGGGGGGGGGGGGGGGGGGGGGGGGGGGGGGGGGGGGGGGGGGGGGGGGGGGGGGGGGGGGGGGGGGGGGFGGGGFFGFGGGGGGGFFFFFFFFFFFFFFFFFFFFFFFFFFFFFFFFFFFFFFFFFFFDFFGFGFCFGGDFGGFGFGCGGFGGGGGGGFFGGGGGGF?FGGGF?GGGGGGGGGGGGGFCGGGGFGGGGGGGGGGGGGGGGGGGGGGGGGGGGGGGGGGGGGGGGGGGGGGGGGGGGGGGGGGGGGGGGGFGGGGGGGGGGGGGGGGGGGGGGGGGGGGGGGGGGGGGGGGGGG
@CGRNA6_496
GTGAGGGCAGTAGGAAACCCAAAGCAAGTCCTTCCTCTTCTATTTAAAAATACCCACCGTCAGCCACAGGAATTCTTCATATCTGTTTTACTCTAGGAAAGAACATACTAGCCCAAAACAGAAGCTAATGCCCCAGAGCCTCGATGCCCCATAACACAGCTGGGTGAAAACTTCTTTAATATTAAAAACAGCCACAGCTGTGTATTGTTCTTATAGTGACGCCTCTTGCAGT
+
GGGGGGGGGGGGGGGGGGGGGGGGGGGGGGGGGGGGGGGGGGGGGGGGGGGGGGGGGGGGGGGGGGGGGGGGGGGGGGGGGGGGGGGGGGGGGGGGGGGGGGGGGGGGGGGGGGGGGGGGGGGGGGGGGGGGGGGGGGGGGGGGGGGGGGGGGGGGGGGGGGGGGGGGGGGGGGGGGGGGGGGGFGGGGGGGGGGGGGGGGGGGGGGGGGGGGGGGGGGGGGGFGGGGGGGG
@CGRNA6_497
GACGGCACGTCACGGGCAGGCGTTGGCCTCCTGGTTAAGACACTTGTGTCCCGAATCGGACTGCCTGGCTTTGTCCCTGGCTCTGCTTCTGACTCCAGCTTCCTGTTAGTGCAGACCCTGGGAGGCAGCGGTGGCGGCTCAAGTACTCGGGCCCCTGCCGGTCCCGGCCGCTCACGGGGAGACCTGGATCCAGTTCCCAGCCCCAGCCAGGGAACACGGGGCACTCTGTCTCTCCTTCCATCTCCAATGAGTACGTCACACACACATCATAGGGCTGGCGTACAGAGGGTGACAGGGGTGGGTGGAGGGAGACCTCTTTTTAAACGTGTTTATTTTGAATGAATATTATGAATACATTCACGTAGTTCAAACTCCAGGAGGCGAAGGAG
+
GGGEGGGGGGGGGGGEGGGGGGGGGGGGGGGGGGGGGGGGGGGGGFGGGGGGGGGGGGGGGGGGGGGGGGGGGGGGGGDGGGGGGGGGGGGGGGGGGGGGGGGGGGGGGGGGGGGGGGGGGFFGGGGGGGGGGGGGGGGGGGGGGGGGD;FGGGGGGGGGGGGGGGGGGGG=EEFGGGGGGGGGGGCCFGGGGGFGGGGGGF>DFFGGFFGFA?FFFGFGDGGGGGGGGFFGGGFFFFGGGGFGGGGGGGGGC8FFGFDDG#CFFGGGGDGGGGGGEGGFFGGGGGGFFFGGGGGGDGFEGGGGGGGGGGGGGFDGGFGGGGGGGGGGGGGGGGGGGGGGGGGGGGGGGGGGGGGFFFGGGGGGGFGGGGGGGGGGGGGGGGGGGGGGG
@CGRNA6_498
TAATCATTTCCCACGTATTTATTTTGAAACAGCAGGCCTGATGCGGTGATGTATTCATGAGCTGCTTTGAGAATGAATGCAATTATTAACCGGGCAGCATGAAAGGGAACTGATTAACTGAAGAGCTCTTTCCTGTGTGTCAGGTGCCACGCATTGCCCTGCAAACACTGAACACAGGGCTTTTGCCTTAAGGACACTCAATTCTATTCGACTAACAATGAGATGACACTAGCACAAGATCCTCTGTGCGCTGCTA
+
GGGGGFGGGGGGGGGGGGGGGGGGGGGGGGGGGGGGGGGGGGGGGGGGGGGGGGGGGGGGGGGGGGGGGGGGGGGGGGGGGGGGGGGGGGGGGGGGGGGGGGGGGGGGGGGGGGGGGGGGGGGGGGGGGGGGGGGGGGGGGGGGGGGGGGGGGGGGGGGGGGGGGGGGGGGGGGGGGGGGGGGGGGGGGGGGGGGGGGGGGGGGGGGGGGGGGGGGGGGGGGGGGGGGGGGGGGGGGGGGGGGGGGGGGGGGGGGG
@CGRNA6_499
ATGATGGCTCATGGGCTTGGGTCTTTGCCACCACACGGATGGGGTTTCTGGTTCCTGGCCTCATCTTGGCCCAGTCCTGGCTACTGGGCCTTGGGGGGGGGGCTTCAGACAGATCTCTGTGTCTCTCTCACGATCCCTCCCTGACACCCTATCTTTCAAATAAATAAATAACAAATAAACAAACGTTGAAATAATTAAATGCATGCTCTACAGTGTGTTTAGTCCTCGGGATTCAGTGGCGACAAAACCCAGGAGCACAGTTGTGCACTGGAGTCTGCGCACTGCGGCGCTGGACCAAGGACAAGACAGGGGCAGCTCCAGGGGTTCCTCAGGACGGCCCTCGTGTGCACCTGCTGTCCCGAAGAAGGATGACATGGACCTCCTTGCT
+
GGFGGGGGGGGGGGGGGGGGGGGGGGGGGGGGGGGGGGEGGGGGGGDFGGGGGGGGGGGGGGGGGGGGGGGGGGGGGGGGGGFGGGGGGGGGGGGGGGGGGDGGGGEGGGGGGEFFGGGGFGGEGEFFGFGGGGGGG#GGGFFGGG#GGGFFGGGGGFGGGFFFGGGGGGGGGFFGGGGGGGGGGFGFEFGGEGGGG#GGFFFGFCFGGFGGFFFFFFFFFGFFF?FFFGFFFFFFFDGGGGGGDGGGGGGGGGGGGFGFGGGGGGGGGGGGGGGGGGGGGDGGGGGGGGGGGGGGGGGGGGGGGGGGGGFFFGGGGGGGGGGGGGGGGGGGGGGCGGGGGGGGGGGFGGGGGGGGGGGGGGFGGGGGGGGGGGGGGGGFGGFGGGGG
@CGRNA6_500
ATGATGGCCCAAGTGCTTGTTCCCCTGCCACCCCCATGGAGACCTCAGAGACTTCAGTTCAGCTTTGGTGCTCTGTGTTGTGTCGTGAAAACCACCTCTGACTTCCTCCCATTCTCTGCCCCTTCCTTTCTCCCTCTTTATAGACGAGGCAATTGAGAGTCAAGGGTAGAAGGCTGCTTGGGTGCTGCATGGGAGACTGTCACGAAGACATAATCCCAGCCCCTTAATACTTTTTGTAAAAGTAACCTGTTTGTTGGAAAGGCACAGCTCACAACATGCAATCACAAGGAAATGGTCATGCTTTAATGCAGTTAAAACATTTCCTAAGTAAACAATATTCATCTTGGACCTCTCCCTCTTT
+
FGGGFFGFGGGGGGFFFGGGGGGGGGGGGGGGGGGGGGGGGGGGGGFFFFFFFGGGGGGGGGGGGGG,CDFGFGGGGGGGGEFCFGGGGEGFFFFGGFGGGFE?FED<FEG#FGEGEDFGGGGGGGGGGGG#GCCF#GGGEGGGGGEEGGGCFDF#CEFECFFGGDEFGEFGGGCFDGGGDCCEGFGGFGFGFGDGGGGFGFGDDCG9==6CGGGGGDFFFFAFGFGFFF=?AFFFFFF=CGFEFFCGGFFFGGGFFFAGFE8EFGGFFFBFGGCCGGFFE9GFAGFEFGFB,@GFGFECE,FDFAGED9FE9GEFFGGGFFE@FEAGGFFFCAC<C,EF<,C,GGGFGGF@FFCF<ADC9
@CGRNA6_501
GTAAGGCTCAAGTACTTAGAACCCTACCACTCGATGGAGTTCCTGGATGTTGGCTTAGATCTGGCTGAACCATGCTGTTTCAGGAATTTGGGCAGTGAACCAGCAAATGGAAGACATCTCTCACTTTCTATCTCTCTCTGCCTTTCAAATAAAATGAAAATAAATAACGATTTAAAAATAAACGACTGCATAGCTAAACGTATTAATGAATAAATGCATAGTAATATCCACTCCTACGCCATGACTCTAAGACTCTAGGAAAATGTCTCTTGGGTTGTGGGGTTGTGAATACAGGAAATCCTTTAAGATTGCC
+
GGGGGGGGGGGGGGGGGGGGGGGGGGGGGGGGGGGGGGGGGGGGGGGGGGGGGGGGGGGGGGGGGGGGGGGGGGGGGGGGGGGGGGGGGGGGGGGGGGGGGGGGGGGGGGGGGGGGGGGGGGGGGGGGGGGGGGGGGGGGGGGGGGGGGGGGGGGGGGGGGGGGFGGGGGGGGGGGGGGGGGGGGGGGGGGGGGGGGGGGGGGGGGGGGGGGGGGGGGGGGGGFFGGGGGGGGGGGGGGGGGGGGGGGGGGGGGGGGGGGGGGGGGGGGGGGGGGGGGGGGGGGGGGGGGGGGGGGGGGGGGGGGGGGFGGDG
@CGRNA6_502
GTGATGACTTGAGTAGCTGACCCTCTCCCCCACATGGAGATCTGGGTTGAGATCCTTGTATGCAGATTCAGCCCCAGCGGAGGGCTGTTGCAGGAATTTAAGGAGTGAACCAGCCAATGGGAACTCTCCCTGTCTGCTCATCAACGCAATTAAAAAAAAAAAAAAAAAAAACAGCCATGGGGGCAGGTGTTGTGGCACAGCAGGGCAAGCCACAATTTGCAACAATTAGTATCTCAC
+
EF#@FGGGDFGCFFFFFFFFGGFFGEGGGGGGGGCF8EEGGGGGGGFGGGGGGGGGGGGG#GGGGFFGG#GGGGGGG#GGGGGGG#G9FFFGGGGGFFGGGGGGG##GGGGGG#GGGGGGGFGGGG#GGGGGGGGGFGF#DBFG=C#FGGGGGGGGGGGGGGGGGGGGGGGGGGGGFGGGGGGGFGGGGGGGGGGGGGGGGGGGGGGGGGGGGGGGFFGGGGGGGFGGGGGGGGGGG
@CGRNA6_503
TGGTGGCTCAGTCAGTTGAGTCCCTACTGCCCATGTGGGAGACCTAGATTGAGCTCCCAGCTCCTGGCTTCAGCCTGGCCCAGCCCTGGCCATTACAGGCATTTGCGGAGTGAACCTGCAACTGGGAACTCTCTCTCTCTCCCTCCTTCCCTCCCTCCCTCTCCCTCTTCTTCTTCCTCTCCTCCTCCCTCTCCTTCTGCCTCTCCCTCTCTGTTTCTTGAATAAAAAACATAAAAAGTTTTGCTTCTTAAAAAAGACAGAACAAAGCCTGCTTAGTGAGAAATGGAAGTAACATCCCTGTGC
+
GGGGGGGGGGGGGGGGGGGGGGGGGGGGGGGGGGGGFGGGGGGGGGGGGGGGGGGGGGGGGGGGGGGGGGGGGGGGGGGGGGGGGGGGGGGGGGGGGGGGGGGGGGGGGGGGGGGGGGGGFGGGGGFGGGFGGGGGGGFGGGGFGGFGGGGGGGGGGGGGGGGGGFGFFGGGGGGDGFECGEGFFEFGGGGGGGGGGGDGFDFGGGFFGGGGGGGGGGGGGGFGGGGGGGGGGGGGGGGGGGGGGFFGGGGGGGGGGFFGGGGGGGGGGGGGGGGGGGGGGGGFFGGGGGGGGFDGGGGGGGG
@CGRNA6_504
TAATCATTTCCCACGTATTTATTTTGAAACAGCAGGCCTGATGTGGTGATGTATTCATGAGCTGCTTTGAGAATGAATGCAATTATTAACCGGGCAGCATGAAAGAGAACTGATTAACTGAAGAGCTCTTTCCTGTGTGTCAGGTGCCACGCATTGCCCTGCAAACACGGAACACAGGGCTTTTGCCTTAAGGACACTCAATTCTATTCGACTAACAATGAGACGACACTAGCATAAGATCCTCTGTGCGCTGCTA
+
GGGGGGGGGGGGGGGGGGGGGGGGGGGGGGGGGGGGGGGGGGGGGGGGGGGGGGGGGGGGGGGGGGGGGGGGGGGGGGGGGGGGGGGGGGGGGGGGGGGGGGGGGGGGGGGGGGGGGGGGGGGGGGGGGGGGGGGGGGGGGGGGGGGGGGGGGGGGGGGGGGGGGGGGGGGGGGGGGGGGGGGGGGGGGGGGGGGGGGGGGGGGGGGGGGGGGGGGGGGGGGGGGGGGGGGGGGGGGGGGGGGGGGGGGGGGGGGG
@CGRNA6_505
ATGATGGCCCAAGTGCTTGTTCCCCTGCCACCCCCATGGAGACCTCAGAGACTTCAGTTCAGCTTTGGTGCTCTGTGTTGTGTCGTGAAAACCACCTCTGACTTCCTCCCATTCTCTGCCCCTTCCTTTCTCCCTCTTTATAGACGAGGCAATTGAGAGTCAAGGGTAGAAGGCTGCTTGGGTGCTGCATGGGAGACTGTCACGAAGACATAATCCCAGCCCCTTAATACTTTTTGTAAAAGTAACCTGTTTGTTGGAAAGGCACAGCTCACAACATGCAATCACAAGGAAATGGTCATGCTTTAATGCAGTTAAAACATTTCCTAAGTAAACAATATTCATCTTGGACCTCTCCCTCTTT
+
GGGGGGFGGGGGGEFGGGGGGGGGGGGGGGGGGGGGGGGGGFGGGGGGGCFGGGGAFGGGGGGGGGGGGGGGGGGGGGGGGGGGGGGFGGGGGGGGDFGGGGGGGGGFGGGGGGGG##GGGGGGEGGGGGGGGGGGGFGGGGGDFDGECBGEGG##GGGGGGGGGGGGGFFE=@EGEGFCFGFFFFGGFGGG>>D?FGGGGFFFFGGGGCGGDGGG>CFF?FAFGGGGD@FGFFFGGGGFGDFGGFD;EFFFEDEFEEBEFFGFCGFEB?EFFDGGFAFFGGGGGGGGGGGGGGGGGGGGGGFGGGGGGFGGGGGGGGGGGGGGGGFGGGGGCGGGGDFF<,GGFGGGGGGEGGGGFGGGG
@CGRNA6_506
TAATCATTTCCCACGTATTTATTTTGAAACAGCAGGCCTGATGTGGTGATGTATTCATGAGCTGCTTTGAGAATGAATGCAATTATTAACCGGGCAGCATGAAAGAGAACTGATTAACTGAAGAGCTCTTTCCTGTGTGTCAGGTGCCACGCATTGCCCTGCAAACACGGAACACAGGGCTTTTGCCTTAAGGACACTCAATTCTATTCGACTAACAATGAGACGACACTAGCATAAGATCCTCTGTGCGCTGCTA
+
GGGGGGGGGGGGGGGGGGGCFGGGGGGGGGGGGGGGGGGGGGGGGGGGGGGGGGGGGGGGGGGGGGGGGGGGGFGGGGGGGGGGGFGGGGGGGGGGGGGGGGGGGGGGGGGGGGGGGGGGGGGGGGGGGGGGGGGGGGGGGGGGGGGGGGGGGGGGGGGGGGGGGGGGGGGGGGGGGGGGGGGGGGGGGGGGGGGGGGGGGGGGGGGGGGGGGGGGGGGGGGGGGGGGGGGGGFGGGGGGGGGGGGGGGGGGGGGG
@CGRNA6_507
CCAACACACAATCCCGTGGTCCAGCTCCTGGTCACATAATGCTAGCCATGGGAGTCTAGACCTATGGCAACTAACATATCCAGGTCCATGGCCAATCAGAGCAGTAAGTGACTTAATATGATATTTTCTCTCTGATGATATTGTACTTTTATTGTGGAAAATGAGTACTACCTAACTTAGCATACTTATAGAAGGTGGTA
+
GGGGG#GGGGGGGGGGGGGGGGGGGGGGGGGGGGGGGGGGGGGGGGGGGGGGGGGGGGGGGGGGGGGGGGGGGGGGGGGGGGGGGGGGGGGGGGGGGGGGGGGGGGGGGGGGGGGGGGGGGGGGGGGGGGGGGGGGGGGGGGGGGGGGGGGGGGGGGGGGGGGGGGGGGGGGGGGGGGGGGGGGGGGGGGGGGGGGGGGG
@CGRNA6_508
ATTATGGCTCAAGTAGTTGGGTCCTCACCACTCATGTACAAGACCTGGATTTAGTTCCAGGCTCCTGGCTTCAGCCTGGCCTGGCTCTGGCTATTGTGAGGATTTGAACAATGAACCAGTGGATGGAACATAACCTCTCACTCTCACTCTCTTTCTTCCTCTAAAATAAACAAGTAAACATTTTTTTAAAAGAAATGGAGAAGGCTAAGCATTTAGCCTAGCAG
+
GGGGGGGGGGGGGGGGGGGGGGGGGGGGGGGGGGGGGGGGGGGGGGGGGGGGGGGGGGGGGGGGGGGGGGGGGGGGGGGGGGGGGGGGGGGGGGGGGGGGGGGGGGGGGGGGGGGGGGGGGGGGGGGGGGGGGGGGGGGGGGGGGGGGGGGGGGGGGGGGGGGGGGGGGGGGGGGGGGGGGGGGGGGGGGGGGGGGGGGGGGGGGGGGGGGGGGGGGGGGGGGG
@CGRNA6_509
GTGAGGGCAGTAGGAAACCCAAAGCAAGTCCTTCCTCTTCTATTTAAAAATACCCACCGTCAGCCACAGGAATTCTTCATATCTGTTTTACTCTAGGAAAGAACATACTAGCCCAAAACAGAAGCTAATGCCCCAGAGCCTCGATGCCCCATAACACAGCTGGGTGAAAACTTCTTTAATATTAAAACAGCCACAGCTGTGTATTGTTCTTATAGTGACGCCTCTTGCAGT
+
GGGGGGGGGGGGGGGGGGGGGGGGGGGGGGGGGGGGGGGGGGGGGGGGGGGGGGGGGGGGGGGGGGGGGGGGGGGGGGCGGGGGGGGGGGGGGGGGGGGGGGGGGGGGGGGGGGGGGGGGGGGGGGGGGGGGGGGGGGGGGGGGGGGGGGGGGGGGGGGGGGGGGGGGGGGGGGGGGGGGGGGGGGGGGGGGGGGGGGGGGGGGGGGGGGGGGGGGGGGGGGGGGGGGGGG
@CGRNA6_510
TAATCATTTCCCACGTATTTATTTTGAAACAGCAGGCCTGATGTGGTGATGTATTCATGAGCTGCTTTGAGAATGAATGCAATTATTAACCGGGCAGCATGAAAGAGAACTGATTAACTGAAGAGCTCTTTCCTGTGTGTCAGGTGCCACGCATTGCCCTGCAAACACGGAACACAGGGCTTTTGCCTTAAGGACACTCAATTCTATTCGACTAACAATGAGACGACACTAGCATAAGATCCTCTGTGCGCTGCTA
+
GGGGGGGGGGGGGGGGGGGGGGGGGGGGGGGGGGGGGGGGGGGGGGFGGGGGGGGGGGGGGGGGGGGGGGGGGGGGGGGGGGGGGGGGGGGGGGGGGGGGGGGGGGGGGGGGGGGGGGGGGGGGGGGGGGGGGGGGGGGGGGGGGGGGGGGGGGGGGGGGGGGGGGGGGGGGGGGGGGGGGGGGGGGGGGGGGGGGGGGGGGGGGGGGGGGGGGGGGGGGGGGGGGGGGGGGGGGGGFGGGGGGGGGGGGGGGGGG
@CGRNA6_511
GAATGGCTCCAGTAATGGGGTTTCTGTCACCCACGTGGGAGACCTGGATTAAGTCCCTGGCTCCCGGCTTCAGTCTAGCCCATCTCTAGCCCTTGTGGGCATTTGAGAAGCGCACCAGCTGATGGGATTTCTTTTTCTATTTTCTCTCTGAATATCTCTGCCTCTGAAATTACTTAATTAACTATTTAATTTTTTTAGGGAAAATTTTTTAGGGAAAAATTTTTTAGGGAAAAAGTGAATAGTGAAGCTTTCAAATAGCTGTATAAGGACTAGAAGAAAGAATGACCAGGGAAGAAACCATTCTCCACTTATGATGCCATTACCACCAGCAT
+
GGGGGGGGGGGGGGGGGGGGGGGGGGGGGGGGGGGGGGGGGGGGGGGGGGGGGGGGGGGGGGGGGGGGGGGGGGGGGGGGGGGGGGGGGGGGGGGGGGGGGGFGGFGGGGGGGGGGGGGGGGGGFGGGGGGGGGGGGGGGGGGGGGGGGGGGGGGGGGGGGGGGGGGGGGGGGGGGGGGGGGGGGGGGGGGGGGGGGGGGGGGGGGGGGGGGFGGGGGGGGGGGGGGGGGGGGGGGGGGGGGGGGGGGGGGGGGGGGGGGGGGGGGGGGGGGGGGGGGGGGGGGGGGGGGGGGGGGGGGGGGGGGGGGGGGGGGGGGGGGGGGGGGGGGGGG
@CGRNA6_512
GTGATGGCTCAAGTACCTGGGTCCCTGTGCCCCATGTGGGAGACCCCAATGGAGTTCTGGGCTCCTGGCTTTGGCCTGGCCCAGCCCTGCCTGTTGTAGACAAAAGGGAGTAAACCAGATGATAGAAGATTTTTGTCTCTCCACCTTTCAAATAAAATGAAAGTAGATTTAAAAACATTTTTTTGAAAAAAGGAAGACAGGATCAATAAAATGTGGAAACCAAAATACATATAGGCAAGTAGCAACAGT
+
GGGGGGG#GGGGGGGGGGGGGGGGGGGGFGGGGGGGGGGGGGGGGGGGGGGGGGGGGGGGGGGGGGGGGGGGGGGGGGGGGGGGGGGGGGGGGGGGGGGGGGGGGGGGGGGGGGGGGGGGGGGGGGGGGGGGGGGGGGGGGGGGGGGGGGGGGGGGGGGGGGGGGGGGGGGGGGGGGGGGGGGGGGGGGGGGGGGGGGGGGGGGGGGGGGGGGGGGGGGGFGGGGGGGGGGGGGGGGGGGGGGGGGGGG
@CGRNA6_513
TGATGAATCAAGTGATTGGGTTCCTGCCACTGAGGTGGGAGTTCCTGCTCCTGACTTTAGCCCTTGCCCATCCCTAAATGCTGTAGACATTGACATTTGGGGAATCAGTGGATAGAATCTCTCCACCACCACCCCCTCTCCCTGCCTTAAGTTAATGCTGATATCCCCAGGTGGATATGATACCATTTGATGAAATAAAGGAACACTAGAGGAGCAGCAGGTTTGGGAGCAGAAGAGTTGAGATGGACAGCATATAGGAGAGCACTTCAAAAATTTCACAGAAAGCAGAATTAAAAGATAAGTTTACTTTGGCGCAAAAGTTGTTGGAAATCCATGCACAGTTTTTTCACAATGCACATTTTCTTTGAACT
+
GGGGGGGGGGGGGGGGGGGGGGGGGGGGGGGGGGGGGGGGGGGGGGGGGGGGGGGGGGGGGGGGGGGGGGGGGGGGGGGGGGGGGGGGGGGGGGGGGGGGGGGGGGGGGGGGGGGGGGGGGGGGGGGGGGGGGGGGGGGGGGGGGGGGGGGGGGGGGGGFEGGGGGGGGGGGGGGGGGGGGGGGGGGGGGGGGGFGGGGGGGGGGGGGGGGGGGGGGGGGGFGGGGGGGGGGGGGGGFGGGGGGGGGGGGGGGGGGGGGGGGGFGGGGGGGGFFGGGGGGGFGGGGGGGGGFGGGGGGGGGGGGGGGGGGGGGGGGGGGGGGGGGGGGGGGGGGGGGGGGGGGGGGGGGGGGFGGGGGGGGGGGGGGGGGG
@CGRNA6_514
GAGACTAGCAAAGAGAAGCCACAGGCCCATGGGCATTTCAGTTTTCAGCAAAGACTTTCTTTCTTGGAGCCTACCCTTTGCCAGCACATGGGAGTCAGGCTGGGGGAGGAGCCTGAGTCACTGGTTTCCCAAGACAAGGATTCCTTTCCAAACTAGAAGAAGCCAGAGGAGAGAGCCCAGACAGGTACAGGGTCAGTGACAGCTCTAGTAGTCAAAGGCGATACAAAACAGCT
+
GGGFGGGGGGGGGGGGGGGGGGGGGGGGGGGGGGGGGGGGGGGGGGGGGGGGGGGGGGGGGGGGGGGGGGGGGGGGGGGGGGGGGGGGGGGGGGGGGGGGGGGGGGGGGGGGGGGGGGGGGGGGGGGGGGGGGGGGGGGGGGGGGGGGGGGGGGGGGGGGGGGGGGGGGGGGGGGGGGGGGGGGGGGGGGGGGGGGGGGGGGFFGGGGGGGGGGGGGGGGGGGGGGGGGGGGG
@CGRNA6_515
TGGGGAATATTGGACAATGGGCGCAAGCCTGATCCAGCCATGCCGCGTGTGTGAAGAAGGCCTTTTGGTTGTAAAGCACTTTAAGCGAGGAGGAGGCTACTTGGATTAATACTCTAGGATAGTGGACGTTACTCGCAGAATAAGCACCGGCTAACTCTGTGCCAGCAGCCGCGGTAATACAGAGGGTGCGAGCGTTAATCGGATTTACTGGGCGTAAAGCGTGCGTAGGCGGCTTCTTAAGTCGGATGTGAAATCCCTGAGCTTAACTTAGGAATTGCATTCGATACTGGGAAGCTAGAGTATGGGAGAGGATGGTAGAATTCCAGGTGTAGCGGTGAAATGCGTAGAGATCTGGAGGAATACCGATGGCGAAGGCAGCCATCTGGCCTAATACTGACGCTGAGGTACGAAAGCATGGGGAGCAAACAGG
+
GGGGGGGGGGGGGGGGGGGGGGGGGGGGGGGGGGGGGGGGGGGGGGGGGGGGGGGGGGGGGGGGGGGGGGGGGGGGGGGGGGGGGGGGGGGGGGGGGGGGGGGGGGGGGGGGGGGFGGFGGGGGGGGGGGGGGGGGGGGGGGGGGGGGGGGGGGGGGGGCGGGGGGGGGGGGGGFGGGGGGGGGGGGGFGGGGGGGGGGGGFFGEFFFFFFFFFFFFFFFFFFFFFFFFFFBEFFFFFFFFFFFFFFFFFFFFFFGFFGFGGGGGGGGGGFGGGFGGGGFFGGGFGGGGDGGGGFGGGGGGGGGGGGGGGGGGGGGGGGGGGGGGGGGGEGGGGGGGGGGGGGFGGGFA9GGGGFGGGGGGGGGGGGEDGGGGGGGGGGGGGGGGGGGGGGGFGGGGGGGGGGGGGGGGGGGGGGGGGGGGGGGGGGGGF
@CGRNA6_516
TGGGGAATATTGGACAATGGGCGAAAGCCTGATCCAGCCATGCCGCGTGTGTGAAGAAGGCCTTTTGGTTGTAAAGCACTTTAAGCGAGGAGGAGGCTACCGAGATTAATACTCTTGGATAGTGGACGTTACTCGCAGAATAAGCACCGGCTAACTCTGTGCCAGCAGCCGCGGTAATACAGAGGGTGCGAGCGTTAATCGGATTTACTGGGCGTAAAGCGTGCGTAGGCGGCTTCTTAAGTCGGATGTGAAATCCCTGAGCTTAACTTAGGAATTGCATTCGATACTGGGAAGCTAGAGTATGGGAGAGGATGGTAGAATTCCAGGTGTAGCGGTGAAATGCGTAGAGATCTGGAGGAATACCGATGGCGAAGGCAGCCATCTGGCCTAATACTGACGCTGAGGTACGAAAGCATGGGGAGCAAACAGG
+
GGGGGDEGGGGG@FDCFGGGGGGGGGGGGGGGGGEGGFGFGGGGGGGCFFFGGGGGGGGGGGGGGGGGGFGGGGGGCFGGGDFECFC?FGGGGGGGCGGGGGGGGGGG9DGGGGGF9FFGGCGGGGGG:FFCFGGGGGGGGGGGGGGGEGGGGECF?DFGGG,>DGGG#GGGGEGGGGFG7?9F6CE=8559FED;>FFGGFECDGCFGGGGFFD@=@FFBFFEEEFFEFBCEED:FFFFFAFFFECFFFFA>BFGFFGFFF@DCBD<DGFGFFGGGDE6FGGDGDFGGGGGFCFGGD8EDFGGGGGGGGE=8=DFGGGFEFFBFDFFC6ECC9FGGGE@7GFE;FGFF=FF<<GGEGEFEFF:FCEGGEFFGFEGGGFFF8GGGFCF9FFFCEEDEGGGGGGGGGGGGGGGFCGGGF@GGGGEGFFFCG
@CGRNA6_517
GTGACAAGTCGTGTGGTTGGGTCTCTGTCACCCACAGGAGAGACCCGACTTGGGTTCCCAGTTTTGGACTGGCCCAGACCCAGTCATTGCAGGCTTTGGGTGAGGGAACCAATACATGAGAGGGCTCTTCCTGTCTGTTTTACTCTCTGTCTGCTTTTCAAATTACTTAATGAAAAATAATGACTTTTAAGTAAGAAATGTAATTTCCCCCTTAAAGTATAATTGTGACATTTTAAGTGTTCTTAAA
+
GGGGGGGGGGGGGGGFGGGGGGGGGGGGGGGGGGGGGGGGGGGGGGGGGGGGGGGGGGGGGGGGGGGGGGGGGGGGGGGGGGGGGGGGGGGGGGGGGGGGGGGGGGGGGGGGGGGGGGGGGGGGGGGGGGGGGGGGGGGGGGGGGGGGGGGGGGGGGGGGGGGGGGGGGGGGGGGGGGGGGGGGGGGGGGGGGGGGGGGGGGGGGGGGGGGGGGGGGGGGGGGGGGGGGGGGGGGGGGGGGGGGGGG
@CGRNA6_518
TGATGGCTCAAGTCATTGGGTTTCTTCCACCCATGTGGGAGGCCTGGGTTGAGTTGCTGGCTCCTGGTTTTGGCTCCTGCCCCAGCTGTTGTGGGCATTTGGAGAGTGAACCAGCAGATGGAAGATCTCTATTCTCATCTGCCTGACTTTTTCTTTCTGTCTCTCTGGTGCTCAAATAAAGAAAATAAAAATAGAATGAAAGACAACTTGTATTTCCAATATTTCCAATATTCTCTTTCTGCAGCCATCCCTTGCTTGCTACTTTCAGGTCTGTGGCTCTTTTGTAATTTTTCCTTCGCCCTGTATTGTTCTCTGCCTGGATTGTTCCGTGCCTCCTCC
+
GGGGGGGGGGGGGGGGGGGGGGGGGGGGGGGGGGGGGGGGGGGGFGGGGGGGGGGGGGFGGGGGGGGFFFFGGGGGGGGGDGGGGGGGGFFFGGGGGGGGGGFGGGGGGGGFGGGGGGEGGGGFEFGFGGGGGFGGGGGGFGGCGGGGGGGGGGGFFEEGFFGFFGGGGGGGGGGGEGFGFFGFGGGGGDGFGFGGDFGFF8AFFGGGGGGGFFFFFFFFFFFFGGGFGGGFGFGFFGCGFECGGEFFGGGGGGGGGGGGDGDGGGGDGGGGGGGGFCCF?FGGEFDCEFGGGGGGGGGFGGGGGGGGGGFGGGGFGE@GDFFF@:@GGDGGGGEGGGG
@CGRNA6_519
TCGTGGGATCAGGGCTGACTGGGATTCCCTCTCTACAACAGGAAACATCCTAAACTAGGAAAAAATCCTCTGGAAATTTCACGATGAATTTTTTTTTTCTAAAATGAAAGATCACTCTCCTCTATCAGCAAAGGAAAAAATTGCTTTTCTTAAACTTCTTCAAAGAAATTATAGTGACAGTGGACACCAGATAGTAAAGAGTCAGATGGATTTATCATAAATGAATTCACCAACATGCAACATGCATTTAAATAGAAGTCATATTTTGTTCAGAAAGAAATGCATAGCATGATATTTTGTAGTAAAGTGGATGGCAATTACTGTGTTATCCAATGCTAGTGTAAGAGTCTCTGTTCTCTAAGTACTGAAGGCATTGCACAGTTTAGAGATAAGTGGACATACAAACAGCATATCTGTGCCTGCCTCATGGAATTCCACCTAGGTTCCAACCCTAAATTTGCTCAAGTTCTGAGCAAGTCCTGACCAAGCCTGGCAATAT
+
GGGGGGGGGGGGGGGGGGGGGGGGGGGGGGGGGGGGGGGGGGGGGGGGGGGGGGGGGGGGGGGGFGGGGGGGGGGGGGGGGGGGGGGGGGGGGGGGGGGGGGGGGGGGGGGGGGGGGGGGGGGGGGGGGGGGGGGGGFGGGGGGGGGGGGGGGGGGGGGGGGGGGCGGGGGGGDGGGGGGGGGGGGGGGGGGGGGGGGGGGFFGFGGGG4FGFFFFFFFFFFFFFFFAFFFFFFFFFFFFFF@FFEEEEFFFFFFEEFF#FFFFFFFFFFFEFFFEFFFFFB@FFFFFFFFEEEFFEEFEFFFFFFFFFFFFFEFFFFFFFFFFGFFGFF?GFCGGGGGFGGGGGGGGGGGGGGGGGGGGGGGGGGGGGFGGGGGGGGGGGGGGGGGGGGGGGGGFGGGGGGGGGGGGGGGGGFGGGGGGGGGGGGGGGGGGGGGGGGGGGGGGGGGGGGGGGGGGGGGGGGGGGGGGGGGGGGGGGGGGGGGGGGGGGGGGGGGGGGG
@CGRNA6_520
TAATCATTTCCCACGTATTTATTTTGAAACAGCAGGCCTGATGCGGTGATGTATTCATGAGCTGCTTTGAGAATGAATGCAATTATTAACCGGGCAGCATGAAAGGGAACTGATTAACTGAAGAGCTCTTTCCTGTGTGTCAGGTGCCACGCATTGCCCTGCAAACACTGAACACAGGGCTTTTGCCTTAAGGACACTCAATTCTATTCGACTAACAATGAGATGACACTAGCACAAGATCCTCTGTGCGCTGCTA
+
GGFGGGGGGGGGGGGGGGGGGGGGGGGGGGGGGGGGGGGGGGGGGGBFFGGGGGGGGGGGGGGGGGGGGFGGGGGGGGGGGGGGGGGGGGGGGGGGGGGGGGGGGGGGGGGGGGGGGGGGGGGGGGGGGGGGGGGGGGGGGGGGGGGGGGGGGGGGGGGGGGGGGGGGGGGGGGGGGGGGGGGGGGGGGGGGGGGGGGGGGGGGGGGGGGGGGGGGGGGGFGGGGGGGGGGGGGGGGGGGGGGGGGGGGGGGGGGG
@CGRNA6_521
ACATCATGAATATGCCTTGTGCATGGGGCTGAGACTCCTGGGGACAGCGCCATCTTGGCCGTCCCTCATGGGCGGGCAATATTGTAGTCAACCGACTACCAGCACTGCTCATTGTGTTTTTGTATTGTTGTTATCTTGTAGTGGAGTTAAGGATGAAAAATATTTCTGGCTCTTTTAGAAATGAGAAAGCCAACCATAATCTGAGAGGGCTTCATATATATGTGTGTATGCAATATATAATATAATATAATATAATATAATATAATATAATATATGTGGAAGTAAAGAATGTTTCTTTTTCACTAATATACAAAATAAGTATCTCAGCTTTGAGTTCGTTTGTGTTATTTTCTTGGCCCTGTGAGC
+
GGGGGGGGGGGFFGGGGGGGGGGGGGGGGGEGGGGGGGGGDGGGGGGGGGGGGGGG<FGGGGGGGGGFGGFFFGGGGGGGFGGEFGGFFFGFGGGGGG#GGGGGGGGGFGGGAGGGFGFGGFGGGFFGGGGGGGGGGGGEFFFGGGGDFGGGGGGGGGGGGFGGGFGGGGGGGFGGFGFGFFFGFGFGGFEGGGGGGDGGGFFGGGGGGGGGFGGGGGGGGGGGFGGGFFGGGGGGGGGGGGGGGFGGGFGGGFGGFFGGGGGGGGGGGGGGGGGGGGFGGGGFEFGFGGGFGGGGGGGGGGGGGGGGGFGGGGGFDGGGCFGGGGGFAGGGGGGGGGFGGGF@FGGGGGGGGGGGGGGGGGGGGG
@CGRNA6_522
CGGATGGTTCAAGTACTTGGGTCCTTGCTACCCACACTGGAAGCCTGGATTGAGTTCTGGACTCCTGGATTTGGTCTGGCACAGACTTAGCTATTATAGGCATTTAGGCAGTGACTCAGCAGATGGAAGATTCTCTCTCTCCCTCCCCCTCTGTCTGCCTGTCAAATAAATAAAAACTAAAGAAGTATTTTTTTTTTCAATTTCAGAACATACTGATAAAGAATTTGCACTTTAATTCA
+
GGGGGGGGGGGGGGGGGGGGGGGGGGGGGGGGGGGGGGGGGGGGGGGGGGGGGGGGGGGGGGGGGGGGGGGGGGGGGGGGGGGGGGGGGGGGGGGGGGGGGGGGGGGGGGGGGGGGGGGGGGGGGGGGGGGGGGGGGGGGGGGGGGGGGGGGGGGGGGGGGGGGGGGGGGGGGGGGGGGGGGGGGGGGGGGGGGGGGGGGGGGGGGGGGGGGGGGGGGGGGGGGGGGGGGGGGGGGGGG
@CGRNA6_523
ATGATGGCTCAAGTGCTTGGGGCACTACTAGCCACATGGGAGACTAGAATGGTGTTCCTCGGCTCCTGGCTTCAGCCTGCTCCAGATCTGGCTGATAGGGAGTCTCTCTCTCTCTTTCTCCCTCTCTCTCACCATCTTCCCCTTTCTCTGTCACTATGCCTTTCAAGTAGATGAAAATCGATAAATAAAACATTAAAATCTAATCATTAAAAATACA
+
FFFFFFFFEEFFFFEFEGFGGGFFFFBEC@DFFFEFFFFGFFGFFGFGGGDGGGGGGFGGDGGGGGGGGGGGGGGGGGGGGGGGGGGGGGGGGGGGEGGGGGGDGGGGGGGGGGGGGGGGGGGGGGGGGGGGGGGGGGGGGGGGGGFGGGGGGGGGGGGGGGGGGGGGGGGGGGGGGGGGGGGDGGGGGGGGGGGGGGGGGGGGGGGGGGGGGGGGG
@CGRNA6_524
GCCAGAGGGGGGGGGTCTCGGCACTGCCTCCCCTTCCACTTGTCCTATGGGGCAGCGCTACCCCATTGGAATGGTTAAGGTCAGACGCCAGCACCTTCAGTATGTCCTGCATCTAGAGGCGGTGAAAAGGGGAAAACAAGGGCAGGGAAGACACAGAGACGTGGCTTAGAGAGAGGCGAGGATGTCGGGGAAGGAAGAGGTGGAGTCAGGAAACGGAGGCTGAGGAAGAGCAGAGATCCACACTGTGGCCCCTAGGCCATCCTCTCAGACTGGCCATTGCTGCCTCGCCAGACAGAGGGAAAAGTCCCCAGGCCCCAGAATCACAGGAAGCGCAGTCACTGACCAGCACGGCTCTCAGACCCTCCCCCAGACACGACCCCCACTCTCCATGTTAAAACCAGACTTCTGCAGAAGGGTTCTCTTGAACAGGGAGGCTACAGCTAAACA
+
GGGGGGGGGGGGGGGGGGGGGGGGGGGGGGGGGGGGGGGGGGGGGGGGGGGGGGGGGGGGGGGGGGGGGGGGGGGGGGGGGGGGGGGGGGGGGGGGGGGGGGFGGGGGGGGGGGGGGGGGGGEGGGGGGGGGGGGGGGGGGGGGGGGGGGGGGGGGGGGGGGGGGGGGGGGGGGGG#GGGGGGG#GGEGGGGGGGGGGGGGFFGFGGGGFGGFFFBDDFBFFFFFFFF:<FFFFFFFFFFFFFFBD>??FFFFF;<BFFBFFDFFAFFFFFFGFFFFGGDGGGCCGGFGGFFF7FEC7FC7GGGGGGGGGGDDGGGF@GGGGFGGGGDGGGGGGGGGGGGGGGGGGGGGGFFGGGGGGGGGGGEGGGGGGGGGGGGGGGGGGGGGGGGGGGGGFCFGGGFGGGGFGGGGGGGGGGGGGGGGGGGGGGGGGGGGGGGGGGGGGGGGGG
@CGRNA6_525
TAGGGAATCTTCCACAATGGGCGCAAGCCTGATGGAGCAACACCGCGTGAGTGAAGAAGGGTTTCGGCTCGTAAAGCTCTGTTGTTAAAGAAGAACACGTATGAGAGTAACTGTTCATACGTTGACGGTATTTAACCAGAAAGTCACGGCTAACTACGTGCCAGCAGCCGCGGTAATACGTAGGTGGCAAGCGTTATCCGGATTTATTGGGCGTAAAGAGAGTGCAGGCGGTTTTCTAAGTCTGATGTGAAAGCCTTCGGCTTAACCGGAGAAGTGCATCGGAAACTGGATAACTTGAGTGCAGAAGAGGGTAGTGGAACTCCATGTGTAGCGGTGGAATGCGTAGATATATGGAAGAACACCAGTGGCGAAGGCGGCTACCTGGTCTGCAACTGACGCTGAGACTCGAAAGCATGGGTAGCGAACAGG
+
GGGGGGGGGGGGGGGGGGGGGGGGGGGGGGGEGGGGGGGGGGGGGGGGGFGGGGGGGGGGGFGGGGGGGGGGGGGGGGGGGGGGGGGGGGGGGGGGGGGGGFGGGGGGGGGGGFGGGGGGGGGGGGGGGGGGGGGGCFGGGGGGFGGGGGEGGGGGGGGGGGGGGGGGGGGGGGGGGGGGGGGGGGGGGGGFGGGDGGGGGFFEFGGGGGGGFFEFFFFFFFFFFFFFFFFFEFFFFFFBFFFFFFFFFFFFFDDDAGFGGGGGGGGGGFGGGGGGGGGGGGGGGGGGGGGGDGGGGGGGGFFFGGGGGFGGFGGFGGGGGGGFGGGGGGGGGFEGGEGGGGGGGGGGGGGGGGDGGGGGFGGFGGGGGGDGGGGGGGGGGGGGGGGGGGGGGDGGGGGGGGGGGGGGGGGGF?GGGGGGGGGGGGGGG
@CGRNA6_526
TGATGGCTCAAGTCATTGGGTTTCTTCCACCCATGTGGGAGGCCTGGGTTGAGTTGCTGGCTCCTGGTTTTTGCTCCTGCCCCAGCTGTTGTGGGCATTTGGAGAGTGAACCAGCAGATGGAAGATCTCTATTCTCATCTGCCTGACTTTTTCTTTCTGTCTCTCTGGTGCTCAAATAAAGAAAATAAAAATAGAATGAAAGACAACTTGTATTTCCAATATTTCCAATATTCTCTTTCTGCAGCCATCCCTTGCTTGCTACTTTCAGGTCTGTGGCTCTTTTGTAATTTTTCCTTCGCCCTGTATTGTTCTCTGCCTGGATTGTTCCGTGCCTCCTCC
+
ECFFGDFFFFFFGGFGGE88F7FFGDEDFFGEGFGGEAF8FFEFGGGGGGGC8FA9FFDFEG8?FE8F,CC,@9EAFF=F<F@FGDF4:?FF.B#DF#F.AEF4E:,4AFE@FC#DGGG<FFGG?FGGF7FFDEFE#=>CFADGGG7>FFGGGGG0#DFCDAC;?EDGGGGGGGCEFGFAEFFFFGFGGFFEFCDGC:FC=?FF5#FCF==#FFAFFFGFGFFFFFEFFFAEBFCFFBB@BC=8=7FEEF@=8GFACDGFFFFCFFECCGCD8F,F<FFA<<F9FEBEF<FGGFCCGGGGGGFGFCEEEGGGGF@D9FCC,EF7FF@7@F:7F;BFCCC
@CGRNA6_527
TGGGGAATCTTAGACAATGGGGGCAACCCTGATCTAGCCATGCCGCGTGAGTGATGAAGGCCTTAGGGTTGTAAAGCTCTTTCAGCTGGGAAGATAATGACGGTACCAGCAGAAGAAGCCCCGGCTAACTCCGTGCCAGCAGCCGCGGTAATACGGAGGGGGCTAGCGTTGTTCGGAATTACTGGGCGTAAAGCGCACGTAGGCGGATCGGAAAGTTGGGGGTGAAATCCCGGGGCTCAACCTCGGAACTGCCTTCAAAACTATCGGTCTTGAGTTCGAGAGAGGTGAGTGGAATTCCGAGTGTAGAGGTGAAATTCGTAGATATTCGGAGGAACACCAGTGGCGAAGGCGGCTCACTGGCTCGATACTGACGCTGAGGTGCGAAAGCGTGGGGAGCAAACAGG
+
GGGGGGGGGGGGGGGGGGGGGGGGGGGGGGGGGGGGGGGGGGGGGGGGGGGGGGGGGGGGGGGGGGGGGGGGGGGGGGGGGGGGGGGGGGGGGGGGGGGGGGGGGGGGGGGGGGGGGGGGGGGGGGGGGGGGGGGGGGGGGGGGGGGGGGGGGGGGGGGGGGGGGGGGGGGGGGGGGGGGGGGGGGGGGGGGGGGGGDGFGFFGFGFDFFFFFFFFFFFFFFFFFFFFFGFFGFGFGGGGGGGGFGGGGGGGGGGGGGGGGGGDGGGGGGGGGGGGGGGGFGGGGGGGGGGGGGGGGGGGGGGGGGGGGGGGGFGGGGGGGGGGGGGGGGGGGGGGGGGGGGGGGGGGGGGGGGGGGGGGGGGGGGGGGGGGGGGGGGGGGGGGGGGGGGGGGGGGGGGGGGGG
@CGRNA6_528
ATGATCATTCAAGTACTTCAGTCTCTAGCACTGACATGGGAGACTCAGATTGAGTTCTAATCTCCTGGCTTCAACCTGGCCCAATCCTGGCTATTGTGGGAATGTGAGGAGTGAACCAGTGGATGGGAGATATCCATTTGTCTACCAGTCTGTCATAGAATACAATGAAGATAATTAGAAAGCTTATTTAAAACATAAAAAACCTCCAGGATCTCTCCATCTCACTGAAGATAAAATCCAGAATCTTTACCATGACCTAAGTCTGACTGTTATTTCTCTGACTTCAACTGCTATCACTTTTTTCT
+
GGGGGGGGGGGGGGGGGGGGGGGGGGGGGGGGGGGGGGGGGGGGGGGGGGGGGGGGGGGGGGGGGGGGGGGGGGGGGGGGGGGGGGGGGGGGGGGGGGGGGGGGGGGGGGGGGGGGGGGGGGGGGGGGGGGGGGGGGGGGGGGGGGGGGGGGGGGGGGGGGGGGGGGGGGGGGGGGGGGGGGGGGGGGGGGGGGGGGGGGGGGGGGGGGGGGGGGGGGGGGGGGGGGGGGGGGGGGGGGGGGGGFGGGGGGGGGGGGGGGGGGGGGGGGGGGGGGGGGGGGGGGGGGGGGGGGGGGGGGGGGGGG
@CGRNA6_529
GTGATGGTTCAAGTACTTGAGTCTCAGTTACATACAAGATCCAGCCTGAGTTCTGGGCATCAGGCTCCAGCCCTCATTTTTATTAGCATTTCAGAAGTGAGCAGCAAAATGGAAAGTTTCTCTCTTCCCTTCTCTCTCTCCCCCCCCACCTCTGTCTTTCAAGTAAATGCCAATAAATAAATAATATTTTAAGATCAGAGACTATTGAGGTTTCTGTTTCACT
+
GGGGGGGGGGGGGGGGG#GGGGGGGGGGGGGGGGGGGGGGGGGGGGGGGGGGGGGGGGGGGGGGGGGGGGGGGGGGGGGGGGGGGGGGGGGGGGGGGGGGGGGGGGGGGGGGGGGGGGGGGGGGGGGGGGGGGGGGGGGGGGGGGGGGGGGGGGGGGGGGGGGGGGGGGGGGGGGGGGGGGGGGGGGGGGGGGGGGGGGGGGGGFGGGGGGGGGGGGGGGGGG
@CGRNA6_530
TGGGGAATATTGGACAATGGGCGCAAGCCTGATCCAGCCATGCCGCGTGTGTGAAGAAGGCCTTTTGGTTGTAAAGCACTTTAAGCGAGGAGGAGGCTACTTGGATTAATACTCTAGGATAGTGGACGTTACTCGCAGAATAAGCACCGGCTAACTCTGTGCCAGCAGCCGCGGTAATACAGAGGGTGCGAGCGTTAATCGGATTTACTGGGCGTAAAGCGTGCGTAGGCGGCTTCTTAAGTCGGATGTGAAATCCCTGAGCTTAACTTAGGAATTGCATTCGATACTGGGAAGCTAGAGTATGGGAGAGGATGGTAGAATTCCAGGTGTAGCGGTGAAATGCGTAGAGATCTGGAGGAATACCGATGGCGAAGGCAGCCATCTGGCCTAATACTGACGCTGAGGTACGAAAGCATGGGGAGCAAACAGG
+
FGGGGDEGGGCFGCFFFGGGGGGGGEGGGFGFGGGGGGGGGGGGFGG6FFGGGGGGGGGGGGGGGGGGFGGGGCFFGGGG8FF@FEGFGGGGGGGGEFGGGGGGCF<FFGGGCCFGGGGFFGFFGEFFCDFEGGG7FEEGGGGGGGGGECEGGFGGGGGEGGGGFFGFFF:EGG?EEGGDGECCFGEEGGGGGGC>CCCCC<8FEFG?7>DFFE>E>>@?BBFFFDBBEFDEC;FEFEFFFFFFFEFCFFFFFDFFFD?BGGGGGFGFFDFF8GFGGFGGC>FFAD8GFDGF?FCGFGGGGFFGGGGGGGGGGGFCFFGGGGEDFGGGC=GGGGGFGGCEGGGECGGGGGFCEEE?<EGGFC=@F=GGGGGGGGGGGGGFFFGGGGFFGGGGECEGFGGEFFFGGGGGGGFFGGGGGGGGGGGGFGFECF
@CGRNA6_531
GTGATGGTTCAATTAGTTGGATCCCTGCCATTCATTTGGGTGACCCAGATTGAGTGAACTATTGTGGGCATTTGGGGAGTTAGCCAACAGATAGGAGTTCTCTCTTTCTCCCTCTCTCCTAAGTCTCCCCCTGCTCCAGTCTCCCTTACCCCATCTCTCTGTCTTTCTCTATTTCTGTATCACAAATCAATAAAAATAAATGAAAACTAAAAATAAACCAACCAAACCAATAAACTACCAACCAGTGGGTGCTCTTGTTAGACCCAGAAGATTGAAATAGGTCATCAAAGGGT
+
GGGGGGGFGGGGGGGGGGGGGGFGGGGGGGGGGGGGGGGGGGGGGGGGGGGGGGGGGGGGGGGGGGGGGGGGGGGGGGGFGGGGGGGGGGGFGGGGGGGGGGGGGGGGGGGGGGGGGGGGGGGGGGGGGGGGGGGGGGGGGGGGGGGGGGGGGGGGGGGGGGGGGGGGGGGGGGGGGGGGGGGGGGGGGGGGGGGGGGGGGGFGFGGGGGGGGGGGGGGGGGGGGGGGGGGGFFGGGGFEFGGGGGGGGGGGGGGGGGGGGGGGGGGGGGGGGGGGGGGGGGGGGGGGGGGGG
@CGRNA6_532
GTATGGCTCAAGTAGTTACGTCACTGCCACCCCTGTAGGAGGCAGACCTGGACTGAGTTTCAGACTCTGTCTCTCTCTCTCTCTGTCTCTCTCCCTCTCTCAAAAAACTCAATCGTTAGACAAGTCACTCTTCTTTGCTCTAGGGCATCCAAAGTAGACAAAGTAGATGCTTTGTCTAACAAAGGAGAATTTTTGCAAGTGGCTGCTTGACAAGAACGTGGTATTTCAGTAAAATGCCTAAGCTTTGAAAACCTTTCAAAATGAAATGCCAGTAACAGATATATGAATGTAAACTTATTTCATTGTCATACCCTCAAGGAGAAAGTGAACTTAATATATTAAGTTTCTTTGAAAGTATAAGCCCTTAAATGTTAGAGTGCAGCATAAAATTCTCTTGATTTGTTTCA
+
GGGGGGGGGGGGGGGGGGGGGGGGGGGGGGGGGGGGGGGGGGGGGGGGGGGGGGGGGGGGGGGGGGGGGGGGGGGGGGGGGGGGGGGGGFGGGGGGGGGGGGGGGGGGGGGGGGGGGGGGGGGGGGGGGGGG#GGGGGGGGGGGGGGGGGGGGGGGGGGGGFGGGGGGGGGGGGGGGGGFFGGGGGGFGGGGFGEGGGGGGFFGFGGGGGGGFFFFFFFFFFFFFFFFFFFFGFFGFGGGGGFFGGGFGGFGGGGGGGGGFGGGGGGFF;GGGGGGGGGGGFFGGGGGGGFGGCGGGGGGGGGGGGGGGGGGGGGGGGGGGGGGGGGGFGGGGGGGGGGGGGGGGFGGGGGGGGGGGGGGGGGFGGGGGGGGGFFGGGGGGGGGGGGGGGGGGGGGGGGGGGGGGEG
@CGRNA6_533
GAATGGCTCCAGTAATGGGGTTTCTGTCACCCACGTGGGAGACCTGGATTAAGTCCCTGGCTCCCGGCTTCAGTCTAGCCCATCTCTAGCCCTTGTGGGCATTTGAGAAGCGCACCAGCTGATGGGATTTCTTTTTCTATTTTCTCTCTGAATATCTCTGCCTCTGAAATTACTTAATTAACTATTTAATTTTTTTAGGGAAAATTTTTTAGGGAAAAATTTTTTAGGGAAAAAGTGAATAGTGAAGCTTTCAAATAGCTGTATAAGGACTAGAAGAAAGAATGACCAGGGAAGAAACCATTCTCCACTTATGATGCCATTACCACCAGCAT
+
GGGGGGGGGGGGFGGGGGGGGGGGGGGGGGGGGGGGGGGGGGGGGGGFFGGGGGGGGGGGGGGGGGGGGGGGGGGGGGGGGGGGGGGGGGGGGGGGGGGGGGGGGGGGGGGGGGGGGGGGGGGGGGGGGGGGGGGGGGGGGGGGGGGGGGGGGGGGGGGGGGGGGGGGGGGGGGGGGGGGGGGGGGGGGGGGGGGGGGGGGGGGGGGGGGGGFGGGGGGGGGGGGGGGGGGGGGGGGGGGGGGGGFGGGGGGGGGGGGGGGGGGGGGGGGGGGGGGGGGGGGGGGGGGGGGGGGGGFGGGGGGGGGGGGGGGGGGGGGGGGGGGGGGGGGGG
@CGRNA6_534
TGGGGAATATTGGACAATGGGCGCAAGCCTGATCCAGCCATGCCGCGTGTGTGAAGAAGGCCTTTTGGTTGTAAAGCACTTTAAGCGAGGAGGAGGCTACCGAGATTAATACTCTTGGATAGTGGACGTTACTCGCAGAATAAGCACCGGCTAACTCTGTGCCAGCAGCCGCGGTAATACAGAGGGTGCGAGCGTTAATCGGATTTACTGGGCGTAAAGCGTGCGTAGGCGGCTTTTTAAGTCGGATGTGAAATCCCTGAGCTTAACTTAGGAATTGCATTCGATACTGGGAAGCTAGAGTATGGGAGAGGATGGTAGAATTCCAGGTGTAGCGGTGAAATGCGTAGAGATCTGGAGGAATACCGATGGCGAAGGCAGCCATCTGGCCTAATACTGACGCTGAGGTACGAAAGCATGGGGAGCAAACAGG
+
GGGGGGGGGGGGGGGGGGGGGGGGGGGGGGGGGGCGGGGGGGGGGGGGGGGGGGGGGGGGGFGGFGFGFGGGGGGGGGGGGGGGGGGCFGGGGGGGGGGGGGEGGGGGGGGGFGGGGGDGGGGFGGGE=FGGGGGDGGGDFFGGGGGGGGGGGGGGFGGFCFBDGGGGGGGGGGGGGGFDGFGGGGFEFEGGGGCGGG#GGFFGDGGGF9CFFFFFEFFFFFABDDBEDFEFFFFFFFFFFFEFFFFFFEFFFFDBBDFFFFFFFFFFFGFGFDEFGGGGGCF8GFFGGGGGGGGGDFFGGGGGGGGFCGGGFFGGGGGGGGGGGGGGGEBCEGGCGGEGGGGGGGGGGGGGGGGGGGGFGGGGGGGGGGGGGGGGGGGGGGGGGGGGGGGGGGGEFGGGFGGGGFGGCGGGGGGGGGGGGGFGGGGGGG
@CGRNA6_535
GAGTGGTTCCTGCACTTGGATTCCTGCTCCGCCCCCTTCCCGTGTGGGAGACCTGGACGCAGCTGGCTGCTGTGGGCACTTGGGGAGTTAACCAGCAGATGGAAAATCTCTCCGCCTTTCAAATAAATAAATCTTGTGTTTAAAGTACCTCCTCCAAAGTGCTGCAGTGACAGTGAAATTAGCCCTGCAGAAACAGGGGGTCCTTGGCGTGACAGAAATCCCAGTGTTTCCCGATTATTTTCTGAGTGTTCATTTTCTCTCTCCAGCACGAGAATAAAAGTAAGCTGATCGAGGGCAGGCCTGGGTATTGCTTTGTTCATATCCGCTATGATGTGGAACAAATGACTAGACAACTTGACAGATTTCATAAATCAGTAAGGGCTACACGCTACTCCTGAATGAAGATCCTCCAGGAGCCGGGGAAGCTGGGAAGTCCCCATTCTGCACCTGTCCCATCAACAGGCACAAGGAATAG
+
GGGGGGFFGGGGGGGGGGGGGGGGGGGGGGGGGGGGGGGGGGEGGGGGDFFGGFGGGGGGGGGCGGGGEGGGGGGFGGGGGGGGGCGGFGF<FGGCGF?FGGGGGFEEEGGGGGGGGGGGGGGDFBFCFGGGGGGGGGGGFCFFGGGEFGGGGFGGGGGGG;D;CFGGGGGGGFC9E;D7FGGGGGGGGGGGGGGGGGDGDBFGFG<FGGDDFFFFAFF=FFFF@ACCFFF<E#FEEFFFFA@:<DE=FCE==>B>>BAFF2BC2=BFFEEFFE=<EFFEEEEEB>@;)>BC6AFFFFFFGFFGFGGGGGD6GFCF@FCEDCC66C8DGGGGGFFCFCFGGGGGGFGGFGGGGGGGGGGGGGFGFFAFEECGGGFGGGFE9FGGGECF9GGGFCGGGGGGGFFFB:GFCFFFGFGEEFA@CGGGGGGGDGGFGFGGGGGGGGDFFG@GGGGGGGGGGFGEFGGGGGGGGGGGGGD
@CGRNA6_536
GGGAGGGCTCGAGAAGTTGGGTGCCTGACACCCACGTGGGAGAACTCCAGGACGGGGGGCTAGGCTCTCTGCTTCTGCCTGGCCCAGTGCTGACTGTTGAGGGCTTTTTGGGAGTGAACCAATGAATGGAAGATCCCTCTCTCTCTCTCTCTCTCTTTCTTTCTCTCCCCTTTCCCTCTGCCTCTCAAACAAGTAAAATAAATTTTAAAGAGTGTTAAAGATATCAGGATATTACAAGCAACTATGCCAACATTTGAAGATTTAGGTGATGGGCAAATTCCTT
+
GGGGGGGG#GGGGGGGGGGGGGGGGGGGGGGGGGGGGGGGGGGGGGGGGGGGGGGGGGGGGGGGGGGGGGGGGGGGGGGGGEFGGGGGGGGGGGGGGGGGGGGGGGGFGGGGGGGGGGGGGGGGGGGGGGGGGGGGGGGGGGGGGGGGGGGGGGGGGGGGGGGGGGGGGGGGGGGGGGGGGGGGGGGGGGGGGGGGGGGGGGGGGGGGGGGGGGGGGGGGGGGGGGGGGGGGGGGGGGGGGGGGGGGGGGGGGGGGGGGGGGGGGGGGGGGGGGGGGGGGGGG
@CGRNA6_537
CTGATGGCTAAAGTACTTGGGTCCTTGCCACCCATGTGGGAGACCCAGATGGAATTCCTGGTTCTTGACTTCAGCTTGGCCCAACCCTGGCTGTTGTCATTTGATGAGTGAACAAGCAGACAGTAGGGATATCTTATAAAACCCTTTTCTAAAAACAAACAAAACCATAACTCTGGGGGAAAGGTTGCAGATCTGAGTTACATGCCCATCCCTGGACCATTGATAAACACTGGAATTGGCACTTGGCTCTCAACCAAGCCAATCTCTTGTCAAGAGATCTGGACTATATAAGACATTAACTTCCATTGGGATCCTATGTGTAGAGGAGGAGGGAAGCATTTCCCAGTTGAAATTAATCTATCATCTAATGTAACAT
+
GGGGGGGGGEGDFFGGGFFDFGGGFFGGGFG@FGFFGGGGGGGGGGGGGGGGGGGGGGGGGGGGGGGFGGG9E9EGGECFGFGGEGGGGGGGGGGGFFFGDEFGGGGCFFGEGEFGGGGGGGGGGGGGFGGGGGGGGFGCFGGG#DFFFDDDCFGGGGGGGGGFGEGGGGGGDFGGFGGGGFFDEFEGGGCEFDGGFGGGGFFFGFGFGGGGFGGGFGFDE+?FFGGGGFFFFAGGGGGGGFF@>D@FFGGDDEGGGFCFGGGF#GGGGGGGGGGGEFFFFE@AGFGGFE,CFGGGGGFEGGGGGFGGGGGGFGEGGGGGGGGGFE<DGGGGGGGGGGFGGGGGGGGGGFEGGGGFGF@FFGGGGFGGFEFGGGGG
@CGRNA6_538
TGATGGCTCAAGTAATTGGGTCCCTGCCTCCCACAATGGACACCTAAATTAAATTCCTAGCTCCTAGCTCCTAGCTCCCAGCTCCCAGCTCTGGCTGTTGTGGGGATTTGGGGAATCAACCAACAGTGGGAGCTCTCTCTGCGTGTGTGTGTCTTTCTGTTTCTCAAAACAAAGAAAGCAAAGGAAAACAAAAATACAAAATTATTGAGTTAAGGGAGCTTTCCCATGCTTCAGGAGGAAACACCTACATTAAACTGAGTAAAACAAGCTGATC
+
GGGGGGGGGGFGG<FGFEFGGGGGGGGGGGGGGGGFGFDGGGGGGGGG<FGG#GGGGGGGGGGGGGGGGGFGDFFFGGGCFFGFGGGGGGGFGAFGGGGGGGGFGCGGFEFGGGFFEFGGGFGGGGGGGFDCGGFGGGGGGGGGGGFGCDFGGGGGGGGFGGGCFGGCGGGGGGGGGGGGFGFGGGFGEFFFGGFGGGGGFFFGFGGGGGGGGGGGGGFFGGGGGGFFAGFGGGFFFCFDGGGGGFFGGFFFGGGFGFGFGGGGGGGGEFGGGG
@CGRNA6_539
ATGATGGCTCAAGTGCTTGGGGCACTACTAGCCACATGGGAGACTAGAATGGTGTTCCTCGGCTCCTGGCTTCAGCCTGCTCCAGATCTGGCTGATAGGGAGTCTCTCTCTCTCTTTCTCCCTCTCTCTCACCATCTTCCCCTTTCTCTGTCACTATGCCTTTCAAGTAGATGAAAATCGATAAATAAAACATTAAAATCTAATCATTAAAAATACA
+
FFFFGFGG8FCEFFGGGGGGGGGGGFGFGFGFGGFFAEGFGGGFFFFGC8C8GGFEFDGDFCFG?8EFEGDGGFGDGFEDFDBFFGGGGGFGFG@FGGGD9DCFGGGGGGGGGGGGGGEEFGGFCFFEAFF?GGDGEGGGFEFGGGGGGEAFFGFFFFF<F=GGGGGFGGGFGGGF@GGEFFGGGGGF@EFFEDFFGGFEFGGGFFFGGCGFDGFEC
@CGRNA6_540
ATGATGGCTTAAATGTTGGGGGCTCCTGTCACCCATATGGGAGGCCATAATGGAGTTCCAGGCACTGGCCTGATCCAGTTGTGGCCCTTGGAGGCATTTAGGGAGTGAACTAGCAGATGGAATTTCTCAGTCTGTGACTGACCGTTTAAAGTAAGCTGAAAATAAAAAGTTTTTCTAAAAAATCACTGGGTCTAAAATAAATGAGCTGTCATAACCAGTTCTTTCTGGAGGCTCCTACTTTTATTTCTTAGAACTTTTAGAGGCTGCTGTGGCACCTTGAGTCATTTT
+
GGGGGGGGGGGGGGGGGGGGGFGGGGGGGGGGGGGGGGGGGGGGGGGGGGGGGGGGGGGGGGGGGGGGGGGGGGGGGGGGGGGGGGGGGGGGGGGGFFGGGGGGGGGGGGGGGGGGGGGGGGGGGGGGGGGGGGGGGGGGGGGGGGGGGGGGGGGGGGGGGGGGGGGGGGGGGGGGGGGGGGGGGGGGGGGGGGGGGGGGGGGGGGGGGGFCFGGGGGGGGGGGGGGGGGGGGGGGGGGGGGGGGGGGGGGGGGGGGGGGGGGGGGGGGGGGGGGGGGGGGGGGGGGG
@CGRNA6_541
TAGGCCAAGGAAGCCATCCTTACAGATTGGTGCAAGTCTGGCCAGGACTTCACCAAGAGGGATGGAAGCACCAACCTCCAATCTCCTTGTCTTTTTGCTGGTGGTTTAGATTCCAGGAAGGGGCCACATGATGGATGTAGCTTTTTGCATTATAGAAAATAGAGTGGCTACATATGATCATTTTCTGTACTTTCCTTTGCTGAGACCCTGCT
+
GGGGGGGGGGGGGGGGGGGGGGGGGGGGGGGGGGGGGGGGGGGGGGGGGGGGGGGGGGGGGGGGGGGGGGGGGGGGGGGGGGGGGGGGGGGGGGGGGGGGGGGGGGGGGGGGGGGGGGGGGGGGGGGGGGGGGGGGGGGGGGGGGGGGGGGGGGGGGGGGGGGGGGGGGGGGGGGGGGGGGGGGGGGGGGGGGGGGGGGGGGGGGGGGGGGG
@CGRNA6_542
ATGATGGCTCAAGTGCTTGGGGCCCTACTAGCCACATGGGAGACTAGAATGGTGTTCCTCGGCTCCTGGCTTCAGCCTGCTCCAGATCTGGCTGATAGGGAGTCTCTCTCTCTCTTTCTCCCTCTCTCTCACCATCTTCCCCTTTCTCTGTCACTATGCCTTTCAAGTAGATGAAAATCGATAAATAAAACATTAAAATCTAATCATTAAAAATACA
+
GGGFGGGGGGGGGGGGGGGGGGGGEFGGGGGGGGGGGGGGGGGGGGGGGGGGGGFGGGGFGGGGGGGGGGGGFGGGGGGGGDFGGGGGFGGGGGGGGGGGGGGGGGGGGGGGGFGGGGGGGGGGGGGGGGGGFGGGGGGGGGGGGGGGGGGFCGGFGFGGGGGGGGGGGGGGGGGGGGGGGGFCFFGGGFGGGGFGGGGGGGGGGGGGGGGGGGGGF
@CGRNA6_543
TGATGGCTCAAGCAGTTGGGTTCCTGCCACCCACGTGGGAGCCCCGGTTTGTTACTGGCTTCTTCCACACCTGTCTCAGACATTGTGGGCAACAAGGCAGTGAACCAGCAGGTGCGATCTGTCTAATTAAAAAAATTACCTATTGAACTGTTTTCGGCAGGGACAAATGTCTTTTAAAGAGGGAGAAAAAACACCAACAAGGACTTCAAATCACATGAGAAGTTAAAAGT
+
GGGGGGGGGGGGGGGGGGGGGGGGGGGGGGGGGGGGGGGGGGGGGGGGGGGGGGGGGGGGGGGGGGGGGGGGGGGGGGGGGGGGGGGGGGGGGGGGGGGGGGGGGGGGGGGGGGGGGGGGGGGGGGGGGGGGGGGGGGGGGGGGGGGGGGGGGGGGGGGGGGGGGGGGGGGGGGGGGGGGGGGGGGGGGGGGGGGGGGGGGGGGGGGGGGGGGGGGGGGGGGGGGGGGGG
@CGRNA6_544
ATGATGGCTCAAGTACTCTGGTGAGTCTCTGCCATGCACATAGGAGGCCTGGATCGCGTTCCCAGGTGCCCACCTCAGCCTGGCCTTGTCCTGGATATTGCAGATGAAAGAACTTTCTGTCTGCTTCTCTTCTCTTTTACTGTCTCTGTCACTCTGTCTAACATAAAAAAATTTTTAGAAAGAGATCAAATATAGACCCAACCCTTTGCTGTCCTTTAGGTT
+
GGGFGGGGGGGGGGFGGGGGGFGGGGGGGGGGFGGGGFGGGGGGGGGGGGGGGGGGGGGGGGGGGGGGGGGGGGGGGGGGGGGGGGGGGGGGFGGGGGGGGGGGGGGGGGGGGGGGGGGGGGGGGGGGGGGGGGGGGGGGGGGG@FFFFGGGGGGGGGGGGGGGGGGGGGGGGGGGGGGGGGGGGGGGGGGGGGGGGGGGGGGGGGG?GGGGGGGGFGGGGG
@CGRNA6_545
GTGATGACTTGAGTAGCTGACCCTCTCCCCCACATGGAGATCTGGGTTGAGATCCTTGTATGCAGATTCAGCCCCAGCGGAGGGCTGTTGCAGGAATTTAAGGAGTGAACCAGCCAATGGGAACTCTCCCTGTCTGCTCATCAACGCAATTAAAAAAAAAAAAAAACAGCCATGGGGGCAGGTGTTGTGGCACAGCAGGGCAAGCCACAATTTGCAACAATTAGTATCTCAC
+
DFF@EEFGDGEEGGDFFDDFFGGGGGGGGDD:FEGG,,C@FCFCFDFECFFGAEGGGFGG#GGGGBDCGDEGGGGGGGGGCGGGGC:GGGFGFGEGFFGGFDGC=A<EFGGFFGGGGGFGGDEFGGGGGGGEFFGFGAEGDBFFGECGGGGGGGGGGGGGGGGGGGGGGGGGGGGGGGFGGGGGGGGGGGGGGGGGGGGGGGGGGGGGGGGFGGGGGGGGGGGGFFFGGGGG
@CGRNA6_546
GTGATAGCTCAAATACTTAGGTCCCTGCCACCCACGCAGGAGAGCTGGATTGAGTTCCTGGCCCCTGCTCTCTAGAGACATACAGTTAATTCTATTTGTAATCTGTATTTGTGAAGTCACAGGTGGAGACTTCTAAGTCAAACTTTTGGGTTGCAAAAAACTTTGTTGCATGGGACCAGAGCTATTCCATTATTATTGAATTTTG
+
GGGGGGGGFGGGGGGGGGGGGGGFGGGGGGGGGGGGGGGGGGGGGGGGGGGGGGGGGGGGGGGGGGGGGGGGGGGGGGGGGGGGGGGGGGGGGGGGGGGGGGGGGGGGGGGGGGGGGGGGGGGGGGGGGGGGGGGGGGGGGGGGGGGGGGGGGGGGGGGGGGGGGGGGGGGGGGGGGGGGGGGGGGGGGGGGGGGGGGGGGGGGG
@CGRNA6_547
GTGATGGCTCAGGAATTTGTAGCCATGTGGGAGACCTGAATGGATTTCCTGGCTCCTGGTTTGGCCTGGCCCAGCCCTGGCTGTTGTGTGCATTTGGGGTGTGAACAAGTAGATGGCAGATTGATATCCCCCCCCCACTCTGCTCTTCAGATAAAATGAAAATAAATAAATAAATATTTAAAAAGAACAGATAATTTGGTGCTCAATATTTCTTGCATATGAACTTAATAAGTATTGATTGATAGTTATTAGCACTGTTTGGTTGTTG
+
GGGGGGGGGGGGGGGGGGGGGGGGGGGGGGGGGGGGGGGGGGGGGGGGGGGGGGGGGGGGGGGGGGGGGGGGGGGGGGGGGGGGGGGGGGGGGGGGGGGGGGGGGGGGGGGGGGGGGGGGGGGGGGGGGGGGGGGGGGGGGGGGGGGGGGGGGGGGGGGGGGGGGGGGGGGGGGGGGGGGGGGGGGGGGGGGGGGGGGGGGGGGGGGGGGGGGGGGGGGGGGFGGGGGGGGGGGGGGGGGGGGGGGGGGFGGGGGGGGGGGGGGGGGG
@CGRNA6_548
GTGGTGACCCAAGTTCTTGGACCCCTGCCATCCCTGTGGGAGACCCAGGTAGAGTTCTGTGCCTCTGGCTTCAGCCTGACCCAGGCCCAGCTGTTGGTGGGCATTTGGGGAGTAAACCAGGGGAGGGAAGATTGACCTCTCTGTGTCACTCTGCCTTTCAAACAGAGGAAAAGCGATCAGTAAACATTTAGAAAAGACCTTTTAGTATGCCATGTTACCAGTTTCTAAATATTTGAATTTTGTAGATATCTGCTGTTACAGATTTGAGTTAATTCTAGTATTCAGAAAGCATATCTTTGAAATTTTCTGATACTTCCGGTCAGTGGACAGTGTGGTCTATTTTAGTAAATGGCCCCTGTACACATGAGAAGAGTGTATTGTGCTGCTGTTGGGCAGAGTGT
+
EFFGGFGFEEE@FGEA<FGGGGFEGGGGGCFFFGGGFEFEGGEFDFFDGFGGGGGGGGGGFGGGGGGGGGGGGGGE8EFG<AB<DFGG@FFABFFG@FFGGFGDGFGGGEEECEFFF<=AE@F>BCFFDF:DF##=F@DFGGG#GG9E;EGGGD?FGGFFGGG:EDFGFGFCCFEGCE>FGG?=ECEFGCC?9:CGGGFDCFFGFGGGGGGGCFFFAFFFFFCAFFCFFGFGGGFGFGGGFEFCEFD?GF?GGGFCE?CFGGGGFCDDFFFCGFFGFCEFCAGGGFGFGFGGEGGF;E;98GCE;:FFEA;8@=GDDGGGDFFCFGFDGGGGF8FC,FDEA<FGGDFGFFEGEGFGGGGGFGFFDC9EECCCFEEDFGFGFE@GGFFGFEC<FGFCGDFGE
@CGRNA6_549
CCAACACACAATCCCGTGGTCCAGCTCCTGGTCACATAATGCTAGCCATGGGAGTCTAGACCTATGGCAACTAACATATCCAGGTCCATGGCCAATCAGAGCAGTAAGTGACTTAATATGATATTTTCTCTCTGATGATATTGTACTTTTATTGTGGAAAATGAGTACTACCTAACTTAGCATACTTATAGAAGGTGGTA
+
GGGGGGGGGEGGGGGGGGGFFGGFGFGGGGGCFGGGGGGGGGFGGGGGFGGFDGGGGGGGGGGGGGGGGGGGGGGGFFCFFGGGGGECFGFFEEFFGFFGGFGGGGGGGFGGGFGGFGGGFFAFGGGGFFFFGGGGGGGGGGGGGGGGGGGGGGGGGFGDCGGGGGGGGFGEGGGFGGGGGFFFGGGGGGGGFGGGGGGG
@CGRNA6_550
GTGACAGTTCAAGTAGTTAAATCCCTGACACAGGAGCCTTAGATTGAGTTCCCAGCTATTAGCATCAGCCCCAGCCAGGCCCTGGCCATTATGGATGTTTAGAATGACCAAGCAGATGGGAGCCCATCCATTCTCTCTCTCTCTCTCTCTCTCTCTCTCTCTCTTTCTTTCTCTCTCTCTCTCTCGCTGTCTCTCCCTCCCTCCTTCCTTCCTGCAACACACCTCCTCCTGCCACCAACTCAAGTTAAAAAAATTAAGAATTAAAAAAAGAAAGTTTACATTGATTAAAATGAAAAAATAAATAAAACAAGCAGCATAAATATATATTTTCACATTCAAAATATCCAGTAGGGTCCCTGCAGATAGTTTAATTGCTTCTGCTCTAGGAAAGTAGG
+
GGGGGGGGGGGGGGGGGGGGGGGGGGGGGGGGGGGGGGGGGGGGGGGGGGGGGGGGGGGGGGGGGGGGGGGGGGGGGGFGGGGGGGGGGGGGGGGGGGGGGGGGGGGGGGGGGGGGGGGGGGGGGGGGGGGGGGGGGGGGGGGGGGG@<=DFGGFFGFFGGGGGGGGGFGGGGGGGGGGGFGGGGBEEFFGFGDFBFCC>DCA@FCCFCFFFFFFFFFFFGBD6BGCGFFFDGFFFGFFCGGGGFGGGGGGGGGGGFGGGGGGDGFFGGGGGFGFGGGGGFGGGGGGGGGGGGGGGGGGGGGGGEGGGGGGGGGGGGGGGGGGGGGGGGGGGGGGGGGFGGGGGGGGGGGGGGGDFGGGGGGGGGGGGGGGGGGGGGGGGGGGGGGGGGGGGGGG
@CGRNA6_551
TAATGGCTCAAATAGTTGAGTCACTGACACCCAAATGGGAGAGCTAGACTGAGTTCCTGGCTCTTGGATTCAACCTGGTCAAGCCTGGCCCATTGTTGGCATTTGGGGAGTTAGCTGTCTATCTCTGTCTGTTCCTATGCCTTTCAGATAAATAAGGAAAATAGAGCCAGTCACTCTGGGAGCTTGGGTTTTGGAACAGATATGGCCAATCCAAGGACTACAGCAGACACAATCAATCCTGAAAATGGTACAGAAATGGCA
+
GGGGFGFFGGGGGFGGGGGGGGGGGGGGGFGGGFGGGGFGGGGGGGGGGGF#GFGGGGGGGGGGGGCEFGGGGGGGGGFEFGFFGGGGGGGGGFFFGFGGGFGGGGGGGGGGGGGGGGGGGGGGGGGGGGGGGGGGGGGGGGGGGGGGGGGGGGGGGFGGGGGFDGGGGGGGGGGGGGGGGGGGFFGGGFFFFFAGGGGGGFGFGGGGGGGGGGGGGGGGFFGGGGGGGGGFGGGGGGGFFGGGGGGGGGGGGGGGGGGGG
@CGRNA6_552
GTGTAGCTCAAGGACCTTGGTCCCTGCCACCCACGGGGGCACCTGGATTCGGCTCCCAGCTTCAGCCATGCCCAGCCCCAGCTGTTGCAGGCATTTGGAGTGAACCAGCAAATGGGGAATCTTTGTCTCCTCTCTCTCTTCCTGTTTTCCAAATAAAAGAAATAAACACATTTCTTAAAAAAAAAAAAAAAAAGAGTTAGCAGATGGCATTAGGAGACGAAGGGTAAGATGCACCAGCCTTCGTGGGGACAACCTGTGGCACTCAGTGAGGTGAGGAACGTGTGGCCGCCTGAGCCAGCGGTCGGATTCCAACATATATACAGCAGGCCAGTTGCCCCAGATGTGCCTGGTAGTAAGAATCACCTGGGCACTTGGTGAACCTCGCACTTCCGGGCCTGCTCCTGAGCTACCGA
+
FFFGEGFCFFFGGFEF@FFGFEFFFGGGGGGGFEFFGGGGGGGFGGGC9EFGE7FCDFGECCFBFDFCFGEDEFGFGGGGGG8EAEFF9FGDFC9DFECFGFGGFGGGFGGGGGGFGGGGGGGDFFGFGGGGFGGGGGGCFGGFE9EEGGCGGGGGG#GGGC#GGGGG#G#G#GGGGGFGFGGGEECE@=EGCC<D6/)6)4;374FFFF@<A@;2/,56338>1+*4?;;)0)?)4?5?*C@*GF@+C7A8DAFGGGFGGECFGGDGGGGDFC6GGGGGGGC6GGGGFCGDGGGGECEE8>EEBGBFGFDFGFDAFGGGGGGGGGE@DFGGGGF=EFFF9FFDCEF<FCGGGGGFFFAFGGGGGFGGGGGGGGFGGGGGGEGFGGGGGGGCEGGFGGGGGGGF9GGGGGGGG
@CGRNA6_553
CACCAACCAGCCAGCACCCTCTCCTTAGAAATCTGGGTTGCAAGCCCACAGGGTACTCAGGCAGGCTCAGCCACCCAACACCACACTACACAAGCAGTGCCTCCTCCTGTATCTAAGCTCTTGCTCCACAAGGCGCCTCTTCTAAGTTTCTAGATGTTAATCAGCTCAATCTTTTCCCTTCGTTCTATCAGCCCAAGGGTTGGGAGCTACAAGCCATGGTTGCTTCTCCCATCAGACTTTGGAGGTTACTTTTTATTCTTCCAGGTACTTGGATAACAGCTAGCTAATCATTCTGCGT
+
GGGGGGGGGGGGGGGGGGGGGGGGGGGGGGGGGGGGGGGGGGGGGGGGGGGGGGGGGGGGGGGGGGGGGGGGG#GGGGGGGGGGGGGGGGGGGGGGGGGGGGGGGGGGGGGGGGGGGGGGGGGGGGGFGGGGGGGGGGGGGGGGFGGGGGGGGGGGGGGGGGGGGGGGGGGGGGGGGGGGGGGGGGGGGGGGGGGFGGGGGGGGGGGGGGGGGGGGGGGGGGGGGGFGGGGGGGGGGGGGGGGGGGGGGGGGGGGGGGGGGGGGGGGGGGGGGGGGGGGGGGGGGGGGGGGGGGGGGG
@CGRNA6_554
TAATCATTTCCCACGTATTTATTTTGAAACAGCAGGCCTGATGCGGTGATGTATTCATGAGCTGCTTTGAGAATGAATGCAATTATTAACCGGGCAGCATGAAAGGGAACTGATTAACTGAAGAGCTCTTTCCTGTGTGTCAGGTGCCACGCATTGCCCTGCAAACACTGAACACAGGGCTTTTGCCTTAAGGACACTCAATTCTATTCGACTAACAATGAGATGACACTAGCACAAGATCCTCTGTGCGCTGCTA
+
GGFGGGGEGFGGGGGGGGGGGGGGGGGGGGGGGGGGGGGGGGGGGGFGFGGGGGGFGGGGGGGGGEGGGFFFFGGGGGGGGGFGGGGGGGGGGGGGGGGGGGGGGGGGGGGGGGGGGGGGGGGGGGGGGGGGGGGGGGGGGGGGGGGGGGGGGGGGGGGGGGGGGGGGGGGGGGGGGGGGGGGGGGGGGGFGGGGGGGGGGGFGGGGGGGGGFGGGGFFCFGGGGGGGGGGFGGGGGGGGGGGGGGGGGGGGGGGG
@CGRNA6_555
ATCGTCAGCTTAAGTATCTGGGTTCCTGCCACCCACATGGGAGACCTGGATAGAGTTCCAGGCTTCTGGCTTCAGCCTGGCCTAAATCTGGCTATTGTAGGTGTTTTCAGAGTGAACCAGTAGATGGAAGATCTCTTTCTCTCTGTCTCTCTGCCTTTCAAATGAAAAAATTACTGTGAAATATTTGTTTCAAGAGATTTTTTTCCCACAGTGCAACCCATATAATTTTTGTCCCTCCAGGTCTGGTCTATAAACAGATCAAAGTGTTCCATCTCACTCCTTAAGT
+
GGGGGGGGGGGGGGGGGGFGGGGGGGGGGGGGGGGGGGGGGGGGGGGGGCFGFGFGGDGGGFGFGGGGFGF=FGGGGGGFGGGFEFFGGGGGGGGGGEFGGGGGGGGGGGGGGGGFGGGGGGGDFGGGGGGGFGGGGDGGGGGGGGFGGGGGGGGGGGGGGGGGGGGGGGGFGGGGGGGGGGGGGGGGGGGGFGFGFGGGGFGGGGGGGGGGGFGFFGGGGGGFGGGGGGGFCGFGFGGGGFGEGGDGFFGGGGGGGFGGGGGGFEFGGGGGGGFCGFGGGGGGGF
@CGRNA6_556
AATACCAGATTTCAGAACATACTACAGGGCAGTGGTAATCAAAACAGCATGGTACTGGTAAACAAACAGATGGATGGACCAATGAAATGCAATAGAAACACCAGAAATTAACCCAAACATCTACAGCCAACTTATATTTGATCAAGGATCTAAAACTAATTCCTGGAGCAAGGACAGTCTATTCAATAAACGGTGCTGGGAAAACTGGATTTCCACATGCAGAAGCATGAAGCAAGACCCCTACATTACACCTTATACAAAAATCTGCTCAACATGGATTAAAGACCTAAATCTACAACCCGACACCATCAAATT
+
GGGGGGGGGGGGGGGGGGGGGGGGGGGGGGGGGGGGGGGGGGGGGGGGGGGGGGGGGGGGGGGGGGGGGGGGGGGGGGGGGGGGGFGGGGGGGGGGGGGGGGGGGGGGGGGGGGGGGGGGGGGGGGGGGGGGGGGGGGGGGGGGGGGGGGGGGGGGGGGGGGGGGGGGGGGGGGGGGGGGGGGGGGGGGGGGGGGGGGGGGGGGGGGGGGGGFFGGGGGGGGGGGFFGGGGGGGGGGGFGGFGGGFFGGGGFGGGGGGGGGFFGGGGGGFGGGGGGGGFDGGGGGGGGGGGGGGGGGGGGGGGGGGGGGGGGGGG
@CGRNA6_557
GTGACCCACTCAGCGAGTTGGATTTCTGCCAACCCCATAGGAGACCTGGATTGAGTTCTCGCATCCTGGTTTGAACCTGGCCTGGCCCCGGCTGTTGTGGGCATTTGGGGAGGGGACCAGTGCACGGGAGATCTCGCTTCGTCTGGAAGAGGGTTGTGTGCCAGTGTGTCCAGGTGAGTAGGGAAGGGCTGGGAGCAGCTACGCTCTCTGAAGAGGGAACCAGGCTGCTTCGGTCTGTCGATGCTGTCCGCAGAGGCACACACGCCTGC
+
GGGGGGGGGGGGGGGGGGGGGGGGGGGGGGGGGGGGGGGGGGGGGGGGGGGGGGGGGGGGGGGGGGGGGGGGGGGGGGGGGGGGGGGGGGGGFGGGFGGGGGGGGGGGGGGGGGGGGGGGGGGGGGGGGGGGGGGGGGGGGGGGGGGFGGGGGGGGGGGGGGGGGGGGGGGGGGGGGGGGGGGGGGGGGGGGGGGGGGGGGGGGGGGGGGGGGGGGGGGGGGGGGGGGGGGGGGGGGGGGGGGGGGGGGGGGGGGGGGG#GGGGGGGGG
@CGRNA6_558
TACCTAGCCTGAGTTGCTAGCTCTTGGCTCTGGCCCTGGCCCAGTCTCAGCCACTGTGGGTATTTGGGGAGTGACTGAACCAACAGATGGAAACTTTGTGTCTGTGTGTCCACCTGTCTCTCAAATAAAAATAAATACATAAAAATAAACTTTACTATCTCTAACCTTGGCCCAGCAAGGCCTGTCCCTGCATCTTTCTCTTCTTCATTCACCCAACTCTGGCTAATAACTCACAATAATCCAGCCAAGTGAGCTCCCTCCAGCTCTTGAATCGGCTCTACCACAGGAACCTTGTTACCCCAAGCAGAAGACACTTTACTTGTTTGCTCATTATCGTCTCCCAGAGCCTAAAACCACCTGGCATAC
+
GGGGGGGGGGGGGGGGGGGGGGGGGGGGGGGGGGGGGGGGGGGGGGGGGGGGGGGGGGGGGGGGGGGGGGGGGGGGGGGGGGGGGGGGGGGGGGGGGGGGGGGGGGGGGGGGGGGGGGGGGGGGGGGGGGGGGGGGGGGGGGGGGGGGGGGGGGGGGGGGGGGGGGGGGGGGGGGGGGGGGGGGGGGGGGGGGGGGGGGGGGGGGGGGGGGGGGGGGFGGGGGGGGGGGGGGGGGGFGGGGGGGGGGGGGGGGGGGGGFFGGGGGGGGGGGGGGGGGGGGGGGGGGGGGGGGGGGGGGGGGGGGGGGGGGGGGGGGGGGGGGGGGGGGGGGGGGGGGGGGGGGGGGGGGGGGGGGGGGGGGGGGGG
@CGRNA6_559
ATCGTCAGCTTAAGTATCTGGGTTCCTGCCACCCACATGGGAGACCTGGATAGAGTTCCAGGCTTCTGGCTTCAGCCTGGCCTAAATCTGGCTATTGTAGGTGTTTTCAGAGTGAACCAGTAGATGGAAGATCTCTTTCTCTCTGTCTCTCTGCCTTTCAAATGAAAAAATTACTGTGAAATATTTGTTTCAAGAGATTTTTTTCCCACAGTGCAACCCATATAATTTTTGTCCCTCCAGGTCTGGTCTATAAACAGATCAAAGTGTTCCATCTCACTCCTTAAGT
+
FEFEFGFFGGGDFBCFEFGGFEGGGGGCFG6FGGGGGG@EGEFFFEGFGCFFDFGFGGGGF@DFGGG?<EFGGGGGGGEGGGGFGGFGGFEGGFGGGGGGFFFFFGGGCGCGFFG<CFFFFGGFFFGGGFDGGGGGGGGGGGGGGEEFGGGGGFGGGGGGGGGGEGGFDFGGGGGGGFED>DF#FEFFEGGGFCGGFEGGGGFGFGGGGGGFEFFECGFGFFFFFFGFGGGGFFFFGGGGGGGGGFGFE@<GDGGFGFCGGGGGGFEGFFFCCEFFE?GFC9GGFD
@CGRNA6_560
TAGGCCAAGGAAGCCATCCTTACAGATTGGTGCAAGTCTGGCCAGGACTTCACCAAGAGGGATGGAAGCACCAACCTCCAATCTCCTTGTCTTTTTGCTGGTGGTTTAGATTCCAGGAAGGGGCCACATGATGGATGTAGCTTTTTGCATTATAGAAAATAGAGTGGCTACATATGATCATTTTCTGTACTTTCCTTTGCTGAGACCCTGCT
+
GGGGGGGGGGGGGGGGGGGGGGGGGFGGGGGGGGFGGGGGGGGGGGGGGG#FGGGGGGGGGGGGGGGGGGGGGGGGFGGGGGGGGGGGGGGGGGGGGGGFGGGGGGGGGGGGGGGGGGGGGGGGGGGGGGGGGGGGGGGGGGGGGGGGGGGGGGGGGGGGGGGGGGGGGGGGGGGGGFGGGGGGGGGGGGGGGGGGGGGGGGGGGGGGGGGG
@CGRNA6_561
ATCGTCAGCTTAAGTATCTGGGTTCCTGCCACCCACATGGGAGACCTGGATAGAGTTCCAGGCTTCTGGCTTCAGCCTGGCCTAAATCTGGCTATTGTAGGTGTTTTCAGAGTGAACCAGTAGATGGAAGATCTCTTTCTCTCTGTCTCTCTGCCTTTCAAATGAAAAAATTACTGTGAAATATTTGTTTCAAGAGATTTTTTTCCCACAGTGCAACCCATATAATTTTTGTCCCTCCAGGTCTGGTCTATAAACAGATCAAAGTGTTCCATCTCACTCCTTAAGT
+
GGGGGGGGGGGGGGGGGGGGGGGGGGGGGGGGGGGGGGGGGGGGGGGGGGGGGGGGGGGGGGGGGGGGGGGGGGGGGGGGGGGGFFGGGGGGGGGGGGGGGGGGGGGGGGGGGGGGGGGGGGGGGGGGGGGGGGGGGGGGGGGGGGGGGGGGGGGGGGGGGGGGGGGGGGGGGGGGGGGGGGGGGGGGGGGGGGGGGGGGGGGGGGGGGGGGGGGGGGGGGGGGGGGGGGGGGGGGGGGGGGGGGGGGGGGGGGGGGGGGGGGGGGGGGGGGGGGGGFGGGGGGGG
@CGRNA6_562
ATGATGGTTTAAGATCTTAAGTTCCTGTCATTCATATGGCAAACCTGAACTGAGTCTGGGCTTCAGGCCTTGACATGGCCCAGCTCTGGCTGTAGGGGTCATTTAGGGAGTTTACCAGCTGATGGAAGAGCTCTCTCTGTCTCTCTCTCTCTGCCTTTCAAATAAAAAGAAAATAACATGTCACAAATATATATGAGTTTTAAGGGAAATTTTTAAAAGCATAAAAGTTGTCAGACATTATAGCAGGGTGATGCTGCAACACATGGAGATAATACAGTTTTTGTGTTATATATTCCAATAAGTCTAATGGTT
+
FGGFGGGGGGGGGGGGGGGGGGGGGGGGGGGGGGGGGGGGGGGGGGGGGGGGGGGGGGGGGGGGFGGGGGGGGGGGGGGGGGGGGGGGGGGGGGGGGGGGGGGGGGGGGGGGGGGGGGGGGGGGGGGGGGGGGGGFGFFGGGGGGGGGGGGGGFGGGGGGGGGGGGGGGGGGGGGGGGGGGGGGGGFFDCFGGGGGGGGGGGGGGGGGGGGGGGGGGGGGGGGGGGGGGGGGGGGGGGGGGGGGGGGGGGGGGGGGGGGGGGGGGGGGGGGGGGGGGGGGGGGGGGGGGGGGGGGGGGGGGGGGGGGGGGGG
@CGRNA6_563
TGATGGCTCAAGCAGTTGGGTTCCTGCCACCCACGTGGGAGCCCCGGTTTGTTACTGGCTTCTTCCACACCTGTCTCAGACATTGTGGGCAACAAGGCAGTGAACCAGCAGGTGCGATCTGTCTAATTAAAAAAATTACCTATTGAACTGTTTTCGGCAGGGACAAATGTCTTTTAAAGAGGGAGAAAAAACACCAACAAGGACTTCAAATCACATGAGAAGTTAAAAGT
+
GGGGGGGGGGGGGGGGGGGGGGGGGGGGGGGGGGGGGGFGGGGGGGGGGGGGGFGGGGGGGGGGGGGGGGGGGGGGGGGGGGGGGGGGGGGGGGGGGGGGGGGGGGGGGGGGGGGGGGGGGGGGGGGGGGGGGGGGGGGGGGGGGGGGGGGGGGGGGGGGGGGGGGGGGGGGGGGGGGGGGGGGGGGGGGGGGGGGGGGGGGGGGGGGGGGGGGGGGGGGGGGGGGGGGG
@CGRNA6_564
TAGGCCAAGGAAGCCATCCTTACAGATTGGTGCAAGTCTGGCCAGGACTTCACCAAGAGGGATGGAAGCACCAACCTCCAATCTCCTTGTCTTTTTGCTGGTGGTTTAGATTCCAGGAAGGGGCCACATGATGGATGTAGCTTTTTGCATTATAGAAAATAGAGTGGCTACATATGATCATTTTCTGTACTTTCCTTTGCTGAGACCCTGCT
+
GGGGGGGGGGGGGGGGGGGGGGGGGGGGGGGGGGGGGGGFGGGGGGGGGGGGGGGGGGGGGGGGGGGGGGGGGGGGGGGGGGGGGGGGGGGGGGGGGGGGGGGGGGGGGGGGGGGGGGGGGGGGGCGGGGGGGGGGGGGGGGGGGGGGGGGGGGGGGGGGGGGGGGGGGGGGGGGGGGGGGGGGGGGGGGGGGGGGGGGGGGGGGGGGGGGG
@CGRNA6_565
GTGATGGCTCAAGTACTTGAATCCATCCACACATGTGGGAGACCCAGATTGAATTCCAGGCTCCTGGCTTCAGCCTGGGCTAGCCCTGACTATTACAGGTATTTGGGAAGTGAACGAGTAGATGAAAGATCTTCTCTCTGTCTCTTTGCCTTTCAAATAAATAAATAAAAAGAAATTGCATGGCCACACAGATGGCCAGAAGT
+
GGFGGGGGGGGGGGGGGGGGGGGGGGGGGGGGGGGGGGGGGGGGGGGGGGGGGGGGGGGGGGGGGGGGGGGGGGGGGGGGGGGGGGGGGGGGGGGGGGGGGGGGGGGGGGGGGGGGGGGGGGGGGGGGGGGGGGGGGGGGGGGGGGGGGGGGGGGGGGGGGGGGGGGGGGGGGGGGGGGGGGGGGGGGGGGGGGGGGGGGGGG
@CGRNA6_566
GTATGGCTCAAGTAGTTACGTCACTGCCACCCCTGTAGGAGGCAGACCTGGACTGAGTTTCAGACTCTGTCTCTCTCTCTCTCTGTCTCTCTCCCTCTCTCAAAAAACTCAATCGTTAGACAAGTCACTCTTCTTTGCTCTAGGGCATCCAAAGTAGACAAAGTAGATGCTTTGTCTAACAAAGGAGAATTTTTGCAAGTGGCTGCTTGACAAGAACGTGGTATTTCAGTAAAATGCCTAAGCTTTGAAAACCTTTCAAAATGAAATGCCAGTAACAGATATATGAATGTAAACTTATTTCATTGTCATACCCTCAAGGAGAAAGTGAACTTAATATATTAAGTTTCTTTGAAAGTATAAGCCCTTAAATGTTAGAGTGCAGCATAAAATTCTCTTGATTTGTTTCA
+
GGGFGGGFGGGGGGGGGFGGGGGGGGGGGGGGGGGGGGGGGGFGGGGGGGGGGGGGGGGGGGGGGGGGGGGGGGGGGGGGGGGGGGGGGGGGGGGGGGGGGGGGGGGGGGGGGAFFGGGGGGFGGGGGGGGG#GGGGGGGGGGGGFGGGGGGGFGGFGGGEGGCGGGGGGGGGGGGGGGGGGGGG?EFGGGGGGGGGFGGGFFGFGGGGFGFFFFFFFFFFFFFFFFFFFFFGFFFFFGGFGGGGGGFGGGFFGGGFGGGGGGGGGGGFGGGGGGGGGGGGGGGGGGGGGGGGFGGGGGGGGGGGGGGGGGGCGGGGGGGGGGGGGGGGGGGGGGGFFDGGGGGGGGGGGGGGGGGGGGGGGGGGGGGGGGFF9GGGGGGGGGGGGGGGGGGGGGGGGGGGGGGGGG
@CGRNA6_567
GTGATGGTTCAATTAGTTGGATCCCTGCCATTCATTTGGGTGACCCAGATTGAGTGAACTATTGTGGGCATTTGGGGAGTTAGCCAACAGATAGGAGTTCTCTCTTTCTCCCTCTCTCCTAAGTCTCCCCCTGCTCCAGTCTCCCTTACCCCATCTCTCTGTCTTTCTCTATTTCTGTATCACAAATCAATAAAAATAAATGAAAACTAAAAATAAACCAACCAAACCAATAAACTACCAACCAGTGGGTGCTCTTGTTAGACCCAGAAGATTGAAATAGGTCATCAAAGGGT
+
FGGFGFGFGGGGGGGGGGGGGGGGGGGGGGGGGGGGGGFGGGGGGGGGGGGGGGGGGGGGGGGGGGFGGGGGGGGGGGGGGGGGGGGGGGGGGGGGGGGGGGGGGGGGGGGGGGGGGGGGGGGGGGGGGGGGGGGGGGGGGGGGGGGGGGGGGGGGGGGGGGGGGGGGGGGGGGDGGGGGGGGGGGGGGGGGGGGGGGFGGGGFGGGGGFCFGGFGGGGGGGGGGGGGGGGGFGGGGGGGGGGGGGGGGGGGGGGGGGGGGGGGGGGGGGEFGGGGGGGGGGGGGGGGGGGGG
@CGRNA6_568
TGGGGAATATTGGACAATGGGCGCAAGCCTGATCCAGCCATGCCGCGTGTGTGAAGAAGGCCTTTTGGTTGTAAAGCACTTTAAGCGAGGAGGAGGCTACTTGGATTAATACTCTAGGATAGTGGACGTTACTCGCAGAATAAGCACCGGCTAACTCTGTGCCAGCAGCCGCGGTAATACAGAGGGTGCGAGCGTTAATCGGATTTACTGGGCGTAAAGCGTGCGTAGGCGGCTTCTTAAGTCGGATGTGAAATCCCTGAGCTTAACTTAGGAATTGCATTCGATACTGGGAAGCTAGAGTATGGGAGAGGATGGTAGAATTCCAGGTGTAGCGGTGAAATGCGTAGAGATCTGGAGGAATACCGATGGCGAAGGCAGCCATCTGGCCTAATACTGACGCTGAGGTACGAAAGCATGGGGAGCAAACAGG
+
GGGGGGGGGGGGGGGGGGGGGGGGDGGGGGGFGGGGGGGGGGGGGGGGGGGGGFGGFGGGGGGGGGGGGGGGGGGGGGGGGGFGGGGGGGGGGCFGGGGGGGGGGGGGGGGGGGGGFC@GFGGGFGGEFGGGGGGGGGGFGGGGDFCFEGGGGGGGGGGGGGGFGFGGGGGGGGEEGGGGGGGGGGGGCEEEDDDCDFF7CB3<BGGGCFGGFFEB:>?FBDFDF5>DDFEEFBEFFFA>BBFFF=?F#FFFF?C?B?C95=<7FFFBFFDGDGGGGGFDFDGGGGGGGFFF9B9F?CDCD==D=F=FFFGFFFDCGFFFGCFFEGGGEGGGGGGGGGGGGGFCFGFEE5<@BGGGGGGF8GGGGGGGC7GGGGGGGGFFE8GGGGGGGGGFGGDFFGFE@CFCFAFGGGGGGGGGGGGGGGGGGGGGGG
@CGRNA6_569
TCGTGGGATCAGGGCTGACTGGGATTCCCTCTCTACAACAGGAAACATCCTAAACTAGGAAAAAATCCTCTGTAAATTTCACGATGAATTTTTTTTTTCTAAAATGAAAGATCACTCTCCTCTATCAGCAAAGGAAAAAATTGCTTTTCTTAAACTTCTTCAAAGAAATTATAGTGACAGTGGACACCAGATAGTAAAGAGTCAGATGGATTTATCATAAATGAATTCACCAACCTGCAACATGCATTTAAATAGAAGTCATATTTTGTTCAGAAAGAAATGCATAGCATGAGATTTTGTAGTAAAGTGGATGGCAATTACTGTGTTATCCAATGCTAGTGTAAGAGTCTCTGTTATCTAAGTACTGAAGGCATTGCACAGCGTAGAGATAAGTGGACATACAAACAGCATATCTGTGCCTGCCTCATGGAATTCCACCTAGGTCCCAACCCTAAATTTGCTCAAGTTCTGAGCAAGTCCTGACCAAGCCTGGCAATAT
+
GGGGGCG<FFCDFFGGG8EEFGG@EFGGGGGCFFFC<,F<CFFGGE,CFFGFFFG<F,CEFFCE+C=EEGGF<<CCFACFCFC8BFEFEFFF?FGGEGFFGG99E?FF,CFFG,AA?FFGGGGFGGCBFE,=FF,,:8DEDC,=A>,9EDD;,,@DFCC;;,,>DCFFC9AEFCG7,@CFG7D,=8EFG55<+=@++=CC*+8=F+=?4;@FFFF68:B+:CFFAFCFAFF3AB3);A;<A68@;#*175>88CACF<##*A><ABAFF:?E<#FE>6687C=A>CEEEE>3):)8*5A2C@C59*FC8FEA@EACC22F:*FBGFDGFCFD=+CA=FDBGDDD6FD?DE=F@,++E=+C=6+396?E;DF=C+,F===61+8FDE9CF9F;E>CCE@,,8FFA4E;GGEECE9::CGF?,CCFFAF,GGGFEF7GGFC,B,FB+CFFC8E,FGGFEFC@6,,F<,E;,GFAFAFE9,FC,,C@:C;,FEC9GFEAGFC
@CGRNA6_570
GTGCAGGTAACAGCAGGCGGTAGCCGGCTGGAAGGAGATCTCAGACCACCCTGGATCAGAAGTCACTGTTGTGAGAGGGCACGGAGACCGTGGGGGGAAGGGCCCGAGACGTGTGTGGCCCAGGGGAGACGGCCGGACACGTGACATGTGTGTGACTGGAATCCCCTGAGGAGATTCCTGGAACCTGTAAAAGAGGAGGCCACGGGTTGGACACTCGGCAGGCAGCTCACGCCTGACACTCACAGCTTCCCCCAGCTCAGCCAATGAGGATTCCAGGCTTACAACACAGCAGTGGGATCTTCAACTCCTCCCTTTTCCTCAGCACCGTGCGTGGGTTTT
+
GGGGGGGGGGGGGGGGGGGGGGGGGGGGGGGGGGGGGGGGGGGGGGGGGGGGGGGGGGGGGGGGGGGGGGGGGGGGGGGGGGGGGGGGGGGGGGGGGGGGGG#GGGGGGGGGGGGGGGGGGGGGGGGGGGGGGGGGGGGGGGGGGGGGGFFGGGGGGGGGGGGFGGGGGGGGGGGGGGGGGGGGGGGGGGGGGGGGGGGGGGGGFGGGGGGGGFFFFFGGGFFGFGEGGGGGGGGGGGGGGGGGGGGGGGFFGGGGGGFGGGGGGGGGGGF>GGGGGGFCGEGGGGGGGGGGGGGGGGGGGGGGGGGGGGGGGGGGGGGGGGGGEGGDGGGGGGGGGGG
@CGRNA6_571
GTGATGGCTTAAGCAGTTGGGTCCCTGATACCCACATGGGAGCCCTGGATTGGTTGCAGGCATTTTGGTAATGAACCAGTAGATAGGAGCTCTCTTTCAAACAAATAAACAAAACAGGCAGTTTTAAAAAAGAGTCACACCTAAACATACCATGGTGAGATTTCAGAAACAGAGTAAGCTCAAAGCTCCCTTACATTAAAAGAAAAAAAAAAGGAAAAAGGCAGGCCATACACAAAAGCAAGGCTTTTGGGGTAGCAGTTAAGACACTGCTCAGGATGCCTGCATCCCTTGAGACTGCCTGTGTTCAAGAGCCAGCTCCACTCCCAATCCCAGCGTCCTGCCAATGAGCACCCTGGGAGGCGGACGGTGGCTCAGGCACTTGGGTCCTTGCCACCCACACAAGGGACCTGGGTTGAGTTTGCAGTTCTTGGGCCTC
+
GEEGGGGGFGGGGGGGCGGGGGGGG9FGGGGGGGGGGGGGGGEFGGGGGGGGFDGGGGGGGGFGGGGGGGGGGFCFGGGFGGGGGGGGGGGGGGGF<FDEFGGGGGGGGGGGF@FGGGGGGF9B<FFGGFEGGEFGGFGGG8BFGFGGCGCE9DFFDCFF,3,EFFGGGGGGGGGGGGGFGG?7C6AEFG,EGFGG+=BFGFF*9CDDGGGEEBAFFFF;8AFE?BFFFFFB>=5;F@FFFBB:5285<BF*FFF>>A9997FBFC78FCF>FF@*5DA+CCDFF;CCCCGF@;===D==?9=DED=+88GGFFGFGGGGGGBCE@>:GGEECGFEEEFCGF9EDGGGEECD,F?<GGEGGGGGF8FGGGFGGGGFFFGGF>GGGGGGGCGGGGFFFAFGGGGECGFFGGCGFAEC,GFDGGGGGGGGGGGEDGGG
@CGRNA6_572
TGATGGCTCAAGTCATTGGGTTTCTTCCACCCATGTGGGAGGCCTGGGTTGAGTTGCTGGCTCCTGGTTTTGGCTCCTGCCCCAGCTGTTGTGGGCATTTGGAGAGTGAACCAGCAGATGGAAGATCTCTATTCTCATCTGCCTGACTTTTTCTTTCTGTCTCTCTGGTGCTCAAATAAAGAAAATAAAAATAGAATGAAAGACAACTTGTATTTCCAATATTTCCAATATTCTCTTTCTGCAGCCATCCCTTGCTTGCTACTTTCAGGTCTGTGGCTCTTTTGTAATTTTTCCTTCGCCCTGTATTGTTCTCTGCCTGGATTGTTCCGTGCCTCCTCC
+
GGGGGGGGGEGGGGFGCGGGGGEGGGGGGGGGFFFGGGGGGGGGFGGGGGGFFGGGFGGFCFGGGGGGGGCG@F:C@FEFFGGEFGDFFG?BFGGGGGGFFFFFFG>FGGGFGGDGFGGGGGGGGGGGGFFGGGGGGFGCFDFF>DFGGGGDDFGGGE90@FFFCFFGGGGFGGGGGGGFDGGFFFGGGGGGGGGGGGGGFGFGFGGGGGGGFFFGFGGGGGGGGGGGFGGGFGGGFGGGGEGFGGGGGGGGGGGGGGGGGGGGGF?GGGGGGGGGGGGGGGFGGACGGGFFGGGGGGGGGGGFGGGGGGGGGGGFFGFFGGGGGEGGGGGGGGGGGGG
@CGRNA6_573
TGGCGGCTCAAGTACTCGGGCCCCTGCCGGTCCCGGCCGCTCACGGGGAGACCTGGATCCAGTTCCCAGCCCCAGCCAGGGAACACGGGGCACTCTGTCTCTCCTTCCATCTCCAATGAGTACGTCACACACACATCATAGGGCTGGCGTACAGAGGGTGACAGGGGTGGGTGGAGGGAGACCTCTTTTTAAACGTGTTTATTTTGAATGAATATTATGAATACATTCACGTAGTTCAAACTCCAGGAGGCGAAGGAG
+
GGGGGGGGGGGGGGGGGGGGGGGGGGGGGGGGGGGGGGGGDGGGGGGGGGGGGGGGGGGGGGGGGGGGGGGGGGGGGGGFGFFGGGGGGGGGGGGGGGGGGGGGGGGGGGGGGGGGGGGGGGGGGGGGGGGGGGGGGGGGGGGGGGGGGGGGGGGGGGGGGGGGGGGGGGGGGGGGGGGGGGGGGGGGGGGGGGGGGGGGGGGGGGGGGGGGGGFFGGGGGGGGGGGGGGGGGGGGGGGGGGGGGGGGGGGGGGGGGG
@CGRNA6_574
ACAATCGCTACTAGCTTTGGTCTGGTCCAACCTTGGCTATTTGTGGGCATTTGGGGACTGAAGCAATAGATAAAAGATATCTCTCTCTCTCCCTCCCTCCCTGCCTTTCCCTCTGCTTCTCAAATAGATGAAAATAATTTTTTAAAAAAGTCCATATTTGCAGAGGACATTATTTTGTTCATGGAAAACACTAAACACTCCACCAAAAAGCTGTTAGAAATGATAAACCAATTCAAGTAAAGTCACAGGATAATAAATGTGAAAACAGTAGCATTTTTAATTTTTTTTCAGTATTTTTATATGCAAATAATGATCTTGCAGAAAGGGAAATCAA
+
GGGGFGFGGGGGFGGGGGGGGGGGGGGGGGGGGGGGGGGGGGGGGGGGGGGGFCFGGGGGGGGG8FFEFGGGGGGGGGGGFGGGGGGGGGGGGGGGGGGGGGGGGGGGGGG#GG#GGGGGGGAFGGGGGGGGGGFEFGGGGGGFFFFG#EDDFFFFFFFGFFGFFGFGGGG#GFEDGCE8GGGGGGGFFGGGFFDGGFFDF#EGGGGGGGGFGGF#FGG#GG#GGDFG#GGG#GFFGAFGFG#G###G#GGG#GGGGGGG#GGGGGGGDGGGGGGGGGGFGGGGGGGGGGGGGGFGGGGGGGGGFGGGGGGFCGGGGGGGGGGGGGGGGGGGFG
@CGRNA6_575
ATGATGGCCCAAGTGCTTGTTCCCCTGCCACCCCCATGGAGACCTCAGAGACTTCAGTTCAGCTTTGGTGCTCTGTGTTGTGTCGTGAAAACCACCTCTGACTTCCTCCCATTCTCTGCCCCTTCCTTTCTCCCTCTTTATAGACGAGGCAATTGAGAGTCAAGGGTAGAAGGCTGCTTGGGTGCTGCATGGGAGACTGTCACGAAGACATAATCCCAGCCCCTTAATACTTTTTGTAAAAGTAACCTGTTTGTTGGAAAGGCACAGCTCACAACATGCAATCACAAGGAAATGGTCATGCTTTAATGCAGTTAAAACATTTCCTAAGTAAACAATATTCAGCTTGGACCGCTCCCTCTTT
+
GGGGFFFGFFGGGFGGGGGGFFGGGGGGGGGGGGGEGGGGGGGGGGCGGGGGFGGGGGGGGGGGGGFGF@FGGGGGGGGGGGGGGGGCFGEFGGGGGGGA?FGGGGF#ACGGGGGGGEE9F<D#GAFGCGFG,AFFGGF;#FGCEBEEEEE=E#9EFGGFFFEGGCDC>EGG6FC:EGGGGGGFFF6@FFFFG49DFFGGGFGGGFC99DFFFFFFFFFAF?>A==;==@F6AA#6FF6CGGGGGFFGGFEC#EGGEF;GF#FFGGGGE@CGGGGGGF9DE9CGGGGGGF9FDA,E9GFA9FGGFGFGGGFFAFEFFEF@ACFFFCFDGGGFFAFEFF9FC,GGGGFF@@+@7F<C,CFEF
@CGRNA6_576
ATGATAGGCCAGATATCTTGCCCTGCCACCCACATGGGTGTTCTGAATGGAGTTCCAGGCTTTGGTCTGGCTCTTGTGAACATTTAGGTAGTGAACCAATCAATGGATGATCTCACTGTCTCTCTGTCACTCTGCCTTTCAAATAAATACATAAAGATTTTTAAAAACTACTTGTGTAGGGGCCGGCGCTGTGGCTCACTTGGTTAATCCTCCGCCTGCAGTGCCGGCAACCCATATGGGCACTGGTTCTAGTCCTGGTTGTTCCTCTTCCAGTCCAGCTCTCTGCTGTGGCCCAGGAAAGCAGTGGAGGATGTCCCAAGTGCTTAGGCCACTGCACCTGCATGGGAA
+
GGGGGGGGGGGGGGGGGGGGGGGGGGGGGGGGGGGGGGGGGGGGGGGGGGGGGGGGGGGGGGGGGGGGGGGGGGGGGGGGGGGGGGGGGGGGGGGGGGGFEGGGGGGGGGGGGGGGGGGGGGGGGGF#EFGGGGGGGGGGGGGGGGGGGGGGGFGGGGGGGGGGGGGGGGGGGGGGGGGGGGGGGGGGGGGGGGGGGGGGGGGGGGGGGGGGGFFGGGGGGGFGGGGGGGGGGGGGFGFFGFGGFGGGGGGGGGGGGGFFGFGGGGGGGGGGGGGGFGGGGGGGGGGGGGGGGGGGGGGGGGGGGFGGGGGGGGGGGGGGGGGGGGGGGGGFGGGGGGGGGGGGGGGG
@CGRNA6_577
CTTAACTGCACTTCGTTCCTCTACTTTCCCAGTAACAGAAGTTCAGATCTACTGGACTGTCTCTCTGAACCAATGAAAAATGATAGTCCTCAATGTATTTTTATAACAGTGAAGTTGAAACGTGCACTAATCCCATATATGGCAAACCAAACACGTTAAAAGCCAATTCTAAATCAGACAAATCGATAAGGTAATTTTTATTCTCACAGTTATGAAGGCATAGAATTATCAATTTTTCCTAATGTGTCATGGTCTACACAGAAGAGTGGAAGTAGATATGAT
+
GGGGGGGGGGGGGGGFGGGGGGGGGGGGGGGGGGGGGGGGGGGGGGGGGGGGGGGGGGGGGGGGGGGGGGGGGGGGGGGGGGGGGFGGGDFGGGGGGGGGFGGGGGGGGGGGGGGGGGGGGGGGGGGGGGGGGGGGGGGGGGGGGGGGGGGGGGGGFGGGGGGGGGGGGGGGGGGFGGGGGGGGGGGGGGGGGGGGGGGGGGGGGGGGGGGGGGGGGGGGGGGGGGGGGGGGGGGGGGGGGGGGGGGGGFGFFFGGGGGGGGGGGGGGGGGGGGGGGGGGGG
@CGRNA6_578
ACCGCTTGAGCCATCATTCCTGCCTCGCAGGTTCCGCGTTAGCAGGAAGCTGCATCAGGAGCTGGAGCCAGGTATCTGGTAGAGGTACTCTGATATGGGACGGGAGCATCTTGACCACTGGGTCAAATACCCACCTCAAGAGATGGGTTCAAATGAACATTTGTCAGAACCAGGAGCTGATCTGTTTTTGGCAGCCTGTTCAGGAAAA
+
GGGGGGGGGGGGGGGGGGGGGGGGGGGGGGGGGGGGGGGGGGGGGGGGGGGGGGGGGGGGGGGGGGGGGGGGGGGGGGGGGGGGGGGGGGGGGGGGGGGGGGGGGGGGGGGGGGGGGGGGGGGGGGGGGGGGGGGGGGGGGGGGGGGGGGGGGGGGGGGGGGGGGGGGGGGGGGGGGGGGGGGGGGGGGGGGGGGGGGGGGGGGGGGG
@CGRNA6_579
GTGATGGTTCAATTAGTTGGATCCCTGCCATTCATTTGGGTGACCCAGATTGAGTGAACTATTGTGGGCATTTGGGGAGTTAGCCAACAGATAGGAGTTCTCTCTTTCTCCCTCTCTCCTAAGTCTCCCCCTGCTCCAGTCTCCCTTACCCCATCTCTCTGTCTTTCTCTATTTCTGTATCACAAATCAATAAAAATAAATGAAAACTAAAAATAAACCAACCAAACCAATAAACTACCAACCAGTGGGTGCTCTTGTTAGACCCAGAAGATTGAAATAGGTCATCAAAGGGT
+
GGGFFFGGGGGGGGGGGGGGGGGGGGGGGGGGGGGGGGGGGGGGGGGGGGGGGGGGGGGGGGGGGGGGGGGGGGGGGGGGGGGGGGGGGGGGGGGGGGGGGGGGGGGGGGGGGGGGGGGGGGGGGGGGGGGGGGGGGGGGGGGGGGGGGGGGGGGGGGGGGGGGGGGGGGFGGGGGGGGGGGGGGGGGGGGGGGGGGGGGGGFGGFGGGGGFFFFGGGGFGGGFFGGGGGGGFFFFGGGGGGGGGGGGGGGGGGGGGGGGGGGGGGGGGGGGGGGGGGGGGGGGGGGGGGGGG
@CGRNA6_580
ATGATAGCCCAAGCACTCGGATTACTGCTACTCACCTGCGAGACCTAGATGGAGCTGCTAGCTTCTAGCTTCAGCCTGGCCCAGTCTTGGCTGTTGCAAGGATTGGGGAGTGAACCAGTAGATGCCTCCAGAAGTTTGAGAGATGTACGTATCAGTTGTCAGAGCCAGCCAGTCTGTGGTATTTTGCTATGGTGGCTCTCAGAGACTAATACAGATCACTTGAAACGCTGTACTCTTTGCAACCAGTTATGACCAATTTTAATCATTTTGACATCTGAAGTTAACATCACAAGTGACTGTTTTTCATGCATCCCAAAACCTCTGGATAAAGTCCAAGCTGCTTACACGG
+
GGGGGEFGGGGGGGGGGGGGGGGGGGGGGGGGGGGGGFGGGGGGGGGGGGGGGGGGGGGGGGGGGGGGGGGGGGGGGGGGGGEGGGGGGGGGGGGGGGGGGGGGGGGGGGGGGGGGGGGGGGGGGGGGGGGGGGGGGGGGGGGGGGGGGGGGGGGGGGGGGGGGGGGGGGFGGGGGGGGGGGGFGGGGGGGGGGGGGGGGGGGFGGGGGGGGGGGGGGGGGGGGFGGFGGGGGGGGGGFGGGGGGGGGGGGGGGGGGGFGGGGGGGGGGGGGGF#GGGGGGGGGGGFGGGGGGGGGGGGGGGGGGGGGGGGGGGGGGGGFCGGGGGGGGGGGGGGGGGGGGGGGGGGGF
@CGRNA6_581
GTGATGGCTCAAGTACCTGGGTCCCTGTGCCCCATGTGGGAGACCCCAATGGAGTTCTGGGCTCCTGGCTTTGGCCTGGCCCAGCCCTGCCTGTTGTAGACAAAAGGGAGTAAACCAGATGATAGAAGATTTTTGTCTCTCCACCTTTCAAATAAAATGAAAGTAGATTTAAAAACATTTTTTTGAAAAAAGGAAGACAGGATCAATAAAATGTGGAAACCAAAATACATATAGGCAAGTAGCAACAGT
+
GGGGGGGGGGGGGGGGGGGGGGGGGGGGGGGGGGGGGGGGGGGGGGGGGGGGGGGGGGGGGGGGGGGGGGGGGGGGGGGGGGGGGGGGGGGGGGGGGGGGGGGGGGGGGGGGGGGGGGGGGGGGGGGGGGGGGGGGGGGGGGGGGGGGGGGGGGGGGGGGGGGGGGGGGGGGGGGGGGGGGGGGGGGGGGGGGGGGGGGGGGGGGGGGGGGGGGGGGGGGGGGGGFGGGGGGGGGGGGGGGGGGGGGGG
@CGRNA6_582
TAATCATTTCCCACGTATTTATTTTGAAACAGCAGGCCTGATGCGGTGATGTATTCATGAGCTGCTTTGAGAATGAATGCAATTATTAACCGGGCAGCATGAAAGGGAACTGATTAACTGAAGAGCTCTTTCCTGTGTGTCAGGTGCCACGCATTGCCCTGCAAACACTGAACACAGGGCTTTTGCCTTAAGGACACTCAATTCTATTCGACTAACAATGAGATGACACTAGCACAAGATCCTCTGTGCGCTGCTA
+
GFCFG<FGGGGGGGGGEGGGGGGGGGGGGGCFGEFGGGGGGGDGCGGGGGGG<#GGFGGGCFGGGGGGGFGGGGGFFFGGGFGGFFGGGGGGGGGGGGGGGGGGGGGGGGGGGGGGGGGGGGGGGGGGGGGGGGGGGGFFGGGGGGGGGGGGGGGEGGGGGGGGGGGGGGGGFGGGGGGFGGGGGGGGGGGGGGGGGGGGGFFGGGGGGGGFEGGGGGGGGGGFGGGGFGGGGGGGGGGGGGFGGGGFCGEGGGFG
@CGRNA6_583
TAATCATTTCCCACGTATTTATTTTGAAACAGCAGGCCTGATGTGGTGATGTATTCATGAGCTGCTTTGAGAATGAATGCAATTATTAACCGGGCAGCATGAAAGAGAACTGATTAACTGAAGAGCTCTTTCCTGTGTGTCAGGTGCCACGCATTGCCCTGCAAACACGGAACACAGGGCTTTTGCCTTAAGGACACTCAATTCTATTCGACTAACAATGAGACGACACTAGCATAAGATCCTCTGTGCGCTGCTA
+
GGGGGGGGGGGGGGGGGGGGGGGGGGGGGGGGGGGGGGGGGGGGGGGGGGGGGGGGGGGGGGGGGGGGGGGGGGGGGGGGGGGGGGGGGGGGGGGGGGGGGGGGGGGGGGGGGGGGGGGGGGGGGGGGGGGGGGGGGGGGGGGGGGGGGGGGGGGGGGGGGGGGGGGGGGGGGGGGGGGGGGGGGGGGGGGGGGGGGGGGGGGGGGGGGGGGGGGGGGGGGGGGGGGGGGGGGGGGGGGGGGGGGGGGGGGGGGGG
@CGRNA6_584
GTGAAAGCTGAAGTACTTGGGTCCCTGTCAACCATGAGGGAGACCCAGATGGAGTTCCAGGCTCCTGGTTTCAGCCTGGTCCAGTCCTCACTGTTATAGGCATTGATCTTGAACAAACTTACTGAAGCTCACTGCATGGTACAGCATGTTTGAATTCATAAGAGAGACTGGAAAACTGGGAGCTTCAGCAGTAATCATTGCAAACTAGCAGGAAGCATCATCTTCTCCAAATGCCTTAGATGGTATTCGTTTGTTTGCAAAAGTGCACACCAGAGGAT
+
GGGGGGGGGGGGGGGGGGGGGGGGGGGGGGGGGGGGGGGGGGGGGGGGGGGGGGGGGGGGGGGGGGGGGGGGGGGGGGGGGGGGGGGGGGGGGFFGGGGGGGGGGGGGGGGGGGGGGGGGGGGGGGGGGGGGGGGGGGGGGGGGGGGGGGGGGGGGGGGGGGGGGGGGGGGGGGGGGGGGGGGGGGGGGGGGGGGGGGGGGGGGGGGGGGGGGGGGGGGGGGGGGGGGGGGGGGGGGGGGGGGGGGGGGGGGGGGGGGGGGGGGGGGGGGGGGGGGGG
@CGRNA6_585
GGGACGGCTCACGTCACCGGGTCCCTGCCATCCGCACGGGAGACTAGACTGGGTTTCTAGCTCTGGCTCTGGTCTGGCCCAGCCTTGGCTGTTGCAGGCATTTGGGGGAGTGAACCAGGAGATGGGGCTCTGTCTCTCTGCCTCTCAAATAAATTAAACAAACAAGAACTTAAAACACAAGCCAGATCACACCACACCTGTGCTTCGAACACTCCACTGCTCCCATTAAAACTGCCGTAAAATCCCAATCCTCCCCTGC
+
GGGGGGGGGGGGGGGGGGGGGGGG#GGGGGGGGGGGGGGGGG#GGGGGGGGGGGGGGGGGGGGGGGGGGGGGGGGGGGGGGGGGGGGGGGGGGGGGGGGGGGGGGGGGGGGGGGGGGGGGGGGGGGGGGGGGGGFGFGGGGGGGGGGGGGGGGGGGGGGGGGGGGGGGGGGGGGGGGGGGGGGGGGGGGGGGGGGGGGGGGGGGGGGGGGGGGGGGGGGGGGGGGGGGGGGGGGGGGGGGGGGGGGGGFGGGGGGGGGG
@CGRNA6_586
TAATCATTTCCCACGTATTTATTTTGAAACAGCAGGCCTGATGCGGTGATGTATTCATGAGCTGCTTTGAGAATGAATGCAATTATTAACCGGGCAGCATGAAAGGGAACTGATTAACTGAAGAGCTCTTTCCTGTGTGTCAGGTGCCACGCATTGCCCTGCAAACACTGAACACAGGGCTTTTGCCTTAAGGACACTCAATTCTATTCGACTAACAATGAGATGACACTAGCACAAGATCCTCTGTGCGCTGCTA
+
GGGGGGGGGGGGGGGGGGGGGGGGGGGGGGGGGGGGGGGGGGGGGGFGGGGGGGGGGGGGGGGGGGGGGGGGGGGGGGGGGGGGGGGGGGGGGGGGGGGGGGGGGGGGGGGGGGGGGGGGGGGGGGGGGGGGGGGGGGGGGGGGGGGGGGGGGGGGGGGGGGGGGGGGGGGGGGGGGGGGGGGGGGGGGGGGGGGGGGGGGGGGGGGGGGGGGGGGGGGGGGGGGGGGGGGGGGGGGGGGGGGGGGGGGGGGGGGG
@CGRNA6_587
TAATCATTTCCCACGTATTTATTTTGAAACAGCAGGCCTGATGCGGTGATGTATTCATGAGCTGCTTTGAGAATGAATGCAATTATTAACCGGGCAGCATGAAAGGGAACTGATTAACTGAAGAGCTCTTTCCTGTGTGTCAGGTGCCACGCATTGCCCTGCAAACACTGAACACAGGGCTTTTGCCTTAAGGACACTCAATTCTATTCGACTAACAATGAGATGACACTAGCACAAGATCCTCTGTGCGCTGCTA
+
GGGGGGGGGGGGGGGGGGGGGGGGGGGGGGGGGGGGGGGGGGGGGGFGGGGGGGGGGGGGGGGGGGGGGGGGGGGGGGGGGGGGGGGGGGGGGGGGGGGGGGGGGGGGGGGGGGGGGGGGGGGGGGGGGGGGGGGGGGGGGGGGGGGGGGGGGGGGGGGGGGGGGGGGGGGGGGGGGGGGGGGGGGGGGGGGGGGGGGGGGGGGGGGGGGGGGGGGGGGGGGGGGGGGGGGGGGGGGGGGGGGGGGGGGGGGGGGG
@CGRNA6_588
TAATCATTTCCCACGTATTTATTTTGAAACAGCAGGCCTGATGCGGTGATGTATTCATGAGCTGCTTTGAGAATGAATGCAATTATTAACCGGGCAGCATGAAAGGGAACTGATTAACTGAAGAGCTCTTTCCTGTGTGTCAGGTGCCACGCATTGCCCTGCAAACACTGAACACAGGGCTTTTGCCTTAAGGACACTCAATTCTATTCGACTAACAATGAGATGACACTAGCACAAGATCCTCTGTGCGCTGCTA
+
GGGGGFGFFGGGGGGGGGGGGGGGGGGGGGGGGGGGGGGGGGGGGGEFGGGGGGGGGGGGGGGGGGGGGGGGGGGGGGGGGGGGGGGGGGGGGGGGGGGGGGGGGGGGGGGGGGGGGGGGGGGGGGFGGGGGGGGGGGGGGGGGGGGGGGGGGGGGGGGGGGGGGGGGGGGGGGGGGGGGGGGGGGGGGGGGGGGGGGGGGGFGFGGGGGGGGGGGGGGGGGGGGGGGGGGGGGGGGGFGGGGGGGGGGGGGGGGG
@CGRNA6_589
CATGATCCACACCCTCACACATGGCAGCGATTAGGGGCTGGTGCCGAAGACGGAAAGCATTTGGTCTTGCAGGGCTTTTTATTCCAAAAGAGCCTGTTTCCCATCCACAAATTTGTGACTGCATAAACGGTAGATATAAATAGTCTGGGAAATACAAGCACTCCTCCTGGACTGGGTGCCACCCCACGGAGGATGCTCCGTCCGGCTGCCAGCCCTGGTCACCCCATCCCGGGGCCAGGCAGCCAACGCCGCAGCCCACAGAAATCACAGGTCACAGCAAAACCCGTGAAAAGGGAAAAGCCAGGCGGAGTTGTGTGGGTCCCCGACTCCCGCCAGCATTTTCCCGGTCTCTGCCTTGACTTCAACCCTGAAAGATCGACCCCCCACAGAAACT
+
GGDGFGGGGGGGGGGGGGGGGEFFGGEGGGGGGGGGGGGCEGGGGGGGGGGGGGGGGGGGGGGGGGGGGGGGGGGGGGCFFGGFFCFGFDFEEFGGFFCFGGGGGFGGGGGDGGDAFGGGGGGGGGGECGGGGGDFFGGGGGGGGFGGGGGGGGGG#GGGG#:EAFGGGGGGGGGGGGGGGGGGGGGGGGGGGGGF7CFDGFEGFDGGGGGGFFFFFFFGFECFDE?GFFGFFFD@FGF<FC:BFE=DGGGGGGEFFGGGGGC?F<AFAF#FFF:0+*85ECGGGGGGFGGFGF@GFFFGDGCEDGGGGGGGGGGGGFGGGGGGGFF<CC@EFFGGGGFGGGGGGGGGGGGGDFFGGGGGGF>FGCGGGGGAEE@EGF7GGGGGFFGDGGGFGG
@CGRNA6_590
TCGTGGGATCAGGGCTGACTGGGATTCCCTCTCTACAACAGGAAACATCCTAAACTAGGAAAAAATCCTCTGGAAATTTCACGATGAATTTTTTTTTTCTAAAATGAAAGATCACTCTCCTCTATCAGCAAAGGAAAAAATTGCTTTTCTTAAACTTCTTCAAAGAAATTATAGTGACAGTGGACACCAGATAGTAAAGAGTCAGATGGATTTATCATAAATGAATTCACCAACATGCAACATGCATTTAAATAGAAGTCATATTTTGTTCAGAAAGAAATGCATAGCATGATATTTTGTAGTAAAGTGGATGGCAATTACTGTGTTATCCAATGCTAGTGTAAGAGTCTCTGTTCTCTAAGTACTGAAGGCATTGCACAGTTTAGAGATAAGTGGACATACAAACAGCATATCTGTGCCTGCCTCATGGAATTCCACCTAGGTTCCAACCCTAAATTTGCTCAAGTTCTGAGCAAGTCCTGACCAAGCCTGGCAATAT
+
GGGGGGGGGGGGGGGGGGGGGGGGGGGGGDGFGGGGGGGGGGGGGGGGGGGGGGGGGGGGGGGGCFGGGGGGGGGGGGGGGGGGGGGGGGGGGGGGGGGGGGGGGGGGGGGGGGGGGFGFFGGGGGGGGGGGGGGGGGGGGGGGGGFGGGGGGGFGGFFGGGGFGFGGGGGGGGGGGGGGGGGGGCFFGGGGCFFGGGGGFFFFFGGGGGFGFFFFFFFFFFFFFFFAFBFFFEAFFFFFFFFFFFEFFFF?EEFFFFFFFFBBFFFFFFFCCACECEFFE5ECE@CFEE=7FFFFFEFFFFFFEE=DD=DF6<FFFFFFFFFFGFF85GGGGGGGGGGFGFGGGGGFFD?DGGFGGGGGGGFGFGGGGGGGGGGGGGGGGGGGGGGGGGGCGGGGGGGGGGGGGGGGGGGGGGGGGGGGGGGGGGGGGFFDGGGGGGGGGGGGGGGGGGGGGGGGGFGGGGGGCGFGGGGGGGGGGGGGGGFGGGGGGGGGGGGGGGG
@CGRNA6_591
GTGATGGCTCAGGTACGTGGGGTTGCCTTTGTGGAGACCCGGATGAAGTCCCTGGCTCCTGGCTTCAGCCTGGCCTCGTCCTGGGTGTTGCAGGCATTTGGGGAGTGAGCAAGCAGATGGGAGTGAGCTGCCTCTCTCTCCTTCCCTCTGTCTCTCTGTCCCTCTCTCTCTCCTTTCAAATAAACAAAAATAAAAACATAAATTTTTCACAAAGGAGCAGCTCTATTCATATTTCCTGTCCTTTCTCTGCACCCAGCAGATCCAGGGCATAGAAGCCAGGCCCAGGC
+
GGGGGGGGGGGGGGGGGGGGGGGGGGGGGGGGGGGGGGGGGGGGGGGGGGGGGGGGGGGGGGGGGGGGGGGGGGGGGGGGGGGGGGGGGGGGGGGGGGGGGGGGGGGGGGGGGGGGGGGGGGGGGGGGGGGGGGGGGGGGGGGGGGGGGGGGGGGGGGGGGGGGGGGGGGGGGGGGGGGGGGGGGGGGGGGGGGGGGGGGGGGGGGGGGGGGGGGGGGGGGGGGGGGGGGGGGGGGGGGGGGGGGGGGGGGGGGGGGGGGGGGGGGGGGGGGGGGGGGGGGGGGGGG
@CGRNA6_592
GTGAAAGCTGAAGTACTTGGGTCCCTGTCAACCATGAGGGAGACCCAGATGGAGTTCCAGGCTCCTGGTTTCAGCCTGGTCCAGTCCTCACTGTTATAGGCATTGATCTTGAACAAACTTACTGAAGCTCACTGCATGGTACAGCATGTTTGAATTCATAAGAGAGACTGGAAAACTGGGAGCTTCAGCAGTAATCATTGCAAACTAGCAGGAAGCATCATCTTCTCCAAATGCCTTAGATGGTATTCGTTTGTTTGCAAAAGTGCACACCAGAGGAT
+
GGGGGGGGGGGGGGGGGGGGGGGGGGGGGGGGGGGGGGGGGGGGGGGGGGGGGGGGGGGGGGGGGGGGGGGGGGGGGGGGGGGGGGGGGGGGGGGGGGGGGGGGGGGGGGGGGGGGGGGGGGGGGGGGGGGGGGGGGGGGGGGGGGGGGGGGGGGGGGGGGGGGGGGGGGGGGGGGGGGGGGGGGGGGGGGGGGGGGGGGGGGGGGGGGGGGGGGGGGGGGGGGGGGGGGFGGGGGGGGGGGGGGGGGGGGGGGGGGGGGGGGGGGGGGGGGGGGGGG
@CGRNA6_593
TAATCATTTCCCACGTATTTATTTTGAAACAGCAGGCCTGATGCGGTGATGTATTCATGAGCTGCTTTGAGAATGAATGCAATTATTAACCGGGCAGCATGAAAGGGAACTGATTAACTGAAGAGCTCTTTCCTGTGTGTCAGGTGCCACGCATTGCCCTGCAAACACTGAACACAGGGCTTTTGCCTTAAGGACACTCAATTCTATTCGACTAACAATGAGATGACACTAGCACAAGATCCTCTGTGCGCTGCTA
+
FFFCG9E.FCDFGGGGCEFCFDFFFGDFEGGGGGGG#CFFFG>AFGFGGGGGGG#EEFECCDCFFCFF<EFFFGGGGGGGCFEC9FGGGGGGCFGCGGFFFGGGGGGGFDAFFC#FFGGGFGGFFGDEFGGFGGGGFDGGGGFGEGFGGGGGGGGFDGGGGGGGFFFFFE9EGFFFA@GEFGGFFGGFFFGFFFEGGGCGCFCGGGGGEFFFCGGGGFDGGFAGDGFGFEGGGFFFAFF@FFFFCGF#FA9GFCCE
@CGRNA6_594
TCGTGGGATCAGGGCTGACTGGGATTCCCTCTCTACAACAGGAAACATCCTAAACTAGGAAAAAATCCTCTGGAAATTTCACGATGAATTTTTTTTTTTCTAAAATGAAAGATCACTCTCCTCTATCAGCAAAGGAAAAAATTGCTTTTCTTAAACTTCTTCAAAGAAATTATAGTGACAGTGGACACCAGATAGTAAAGAGTCAGATGGATTTATCATAAATGAATTCACCAACATGCAACATGCATTTAAATAGAAGTCATATTTTGTTCAGAAAGAAATGCATAGCATGATATTTTGTAGTAAAGTGGATGGCAATTACTGTGTTATCCAATGCTAGTGTAAGAGTCTCTGTTCTCTAAGTACTGAAGGCATTGCACAGTTTAGAGATAAGTGGACATACAAACAGCATATCTGTGCCTGCCTCATGGAATTCCACCTAGGTTCCAACCCTAAATTTGCTCAAGTTCTGAGCAAGTCCTGACCAAGCCTGGCAATAT
+
GGGGGGGGGFFGGGGGGGGGFEGCFGGFGGGGGGGGGGGGGGGGGGGGGGGGGGGGGGGGGGGGGGGGGGGGGGGGGDFGGGGGGGGGGCGGGGGGGGGFGGGGGGGGGGGGGGGGGGGGFFGGGGGGGGGGGGGGGGFGGGGG9EFGGEGFFGGFGGFGGFDAFFGGFFFGGGGGGGGGGGGGGGGGGGG6?GGGGGFCG4BFCCG=GGGGFAFFFFFFFFFF6CFEFFFFFFEFFFFCFEFFFFFEFEDFFFFFA?<AEBABFFDDDEFFFFEEC5EFFEC8AC7FFFFFE@@=6FEFECED:57D>BDD?8FEFFDFFFFFFCFFGFGGGGGGFGGGFGGGGGDGFCFCGFECDFCFGGFGGGGFCGGGGGGGGGGGGGGGGGGFGGGGGGGGGGGGGGGGFGGGGGGGGGGGGGGGGGGGGGGGGGGGGGGGGGGGGGF<GGGGGGGGGGGGGGGGGGGGGGGGGGGGGGGGGGFGGGGGGGGGGGGGGGGGGGFG
@CGRNA6_595
GTGGTGGCTCAAGTACTTGGGTGGGTGACCCGCATTGAATCCTGGGCTCCTGGCTTCAGCCTGGCCTAGCCCTGGCTATTGCAAGCATTTGAGGAATAAACCAGTGGTTGAAAGATCTTTCTCTGTGTCTCTGACTCTGTCTCTTGCTGCCTTTCAAGTAAATAAATTTAAGAAAAGACCAAACGTCTGAAAAATTTTAGGCAGAGATAACAGTCATTGAGGGATGCCATTTGAAGTGAAAGCAATGCTTCCCTTTTTTTTGTTGTTGTTGATAGAAAAAAACGTTATGATGTTACACTTGTGGTTAACTATGCAACATCCAACACTTTATTCCTTAAAAGAACACGGGAACTCAAATGGTTTCCAAATGCAA
+
GGGGGGGGGGGGGGGGGGGGGGGGGGGGGGGGGGGGGGGGGGGGGGGGGGGGGGGGGGGGGGGGGGGGGGGGGGGGGGGGGGGGGGGGGGGGGGGGGGGGGGGGGGGGGGGGGGGGGGGGGGGGGGGGGGGGGGGGGGGGGGGGGGGGGGGGGGGGGGGGGGGGGGGGGGGGGGGGGGGFGGGGGFGGGGFGGGGGGGGGGGFGGGGGGGGGGFFGGGFGFGGGGFGGGGFGGFGGGGGGGGGGGGGGGGGGGGGGGGGGGGGGGGGGGGGGGGGGGGGGGGGGGGGGGGGGGGGGGGGGGGGGGGGGGGGGGGGGGGGGGGGGGGGGGGGGGGGGGGGGGGGGGGGGGGGGGGGGGGGGGGGGGGGGGGGGG
@CGRNA6_596
GTGTTGTTCCCCAGGTCCTGGCTTCCTTCTGGCCCAGGCCCAGCCTGGGAAGGCATTTGGAAAGTGAACCAGTAAAGGGGAGTACTTGTGCCTGCGCTCTCTCTGCCTCTGAAATACATAGATACGTATTACAAAATAATACAAACTTGAGCATGCCATTCATCTCTAAAGCTATCAGCAGTGTTTTGGCTGTGTTGTGGGAACTGCCATCCTC
+
GGGGGGGGGGFGGFGGGGGGGGGGFGGGGGGGGGGGGGGGGGGGGGFGGGGGGGGGGFGGGGGGGGGGGGGGGGGGGDGGGGGGGGFFGGGGGGGGGGGGGGGGGGGGGGGGGFGGGGGGGGGGGGFGGGGGGGGGGGGFGGGGGGGGGGGGGGGGGGGGGGGGGGGFGGGGGGGGGGGGGGGGGGGGGGGGGGGGGGGGGFFGGGGGGGGGGG
@CGRNA6_597
TGAACAGTAGAAACTTGGAAATCAGGGTTCTGTGCTCTTCATTCATTCACTCTTTGTTGTTTATTCAACTGTCAGGAACTAAGTGCTGACCCTGTGGATATAATAGCAAACAAAGGAGATATCACCCCTACCACCGTGGAGCTCGTGGCCTAAGGTGGTATATGATATTTAGCAAATATATCATGTCATATGCAGAATTCTACCATTATATATGACAACTTGGAAGTGAAACAAAGTTCCAGAGAGTGC
+
GGGGGGGGGGGGGGGGGGGGGGGGGGGGGGGGGGGGGGGGGGGGGGGGGGGGGGGGGGGGGGGGGGGGGGGGGGGGGGGGGGGGGGGGGGGGGGGGGGGGGGGGGGGGGGGGGGGGGGGGGGGGGGGGGGGGGGGGGGGGGGGGGGGGGGGGGGGGGGGGGGGGGGGGGGGGGGGGGGGGGGGGGGGGGGGGGGGGGGGGGGGGGGGGGGGGGGGGGGGGGGGGGGGGGGGGGGGGGFGGGGGGGGGGG
@CGRNA6_598
TGATGGCTCAAGTCATTGGGTTTCTTCCACCCATGTGGGAGGCCTGGGTTGAGTTGCTGGCTCCTGGTTTTGGCTCCTGCCCCAGCTGTTGTGGGCATTTGGAGAGTGAACCAGCAGATGGAAGATCTCTATTCTCTTCTGCCTGACTTTTTCTTTCTGTCTCTCTGGTGCTCAAATAAAGAAAATAAAAATAGAATGAAAGACAACTTGTATTTCCAATATTTCCAATATTCTCTTTCTGCAGCCATCCCTTGCTTGCTACTTTCAGGTCTGTGGCTCTTTTGTAATTTTTCCTTCGCCCTGTATTGTTCTCTGCCTGGATTGTTCCGTGCCTCCTCC
+
FGFGGGGGAFGEFDGGGGGFBFF<FGCFGGGGGGDFFFDFGECGEFFGFCGGGGGEFGGFGGGGFGFC<<@EDFGGGGCFEFFEDGCFCGGG#G>FFD<9FGG#CFEEFGGFGF##DE<FE#GG8?#,E#FGGG#GC#G#=E#@>DGGGGFFCFFA;@EG=F;ECED7E9F?@FF9@FD@=CDGDDFDFFDFDGFFFFGGGFFCAFGFFFFFBA9EFFFFFFAFFE;EE,=8FDDADFFEC@CFFFF==;E4FCFA;#GGFFDGFF=<FGFEF=E8EFGGGF?9FFF@GGGFC:@6@@8,F@E9F<@DDGFFF<8GFECGCGGGGFDGGGECFC:CFCF
@CGRNA6_599
TGGGCAGCACCACCAATCTGAGCCTGTGTGTGAGACAGAAGCAAGTTGGTGTCTATGCAGAAACTGGGCGAGTGCAAACCCAAGTGCTGCATGCTATGTGCCAAGAATCAGAGACTCAGAGGCCATGGCCATGCCTCCCCAACTCAGTCAACACCCCTGTTCAGCTCCTGTGAGAGAGCCGGGCAGGGGAACCTCCTCCTGCCAGCTGTCACCCTTACCATGTAGCATGAGCTCCCAACAGCCAAGGAGGCTGCTTGTCAATTTCCTTTACAAGTGGG
+
EFFF#GGGGGF#<CFG#GFGFGGGFG#GFFFGFGGGGEGFDGGGGECFFFDFGGGGGGGGGFGGGGGGGGGGGGGGGGGGGGFGGGGGGGGGGGGGGFEFDGGGGGGFGGGGGGGGGGGGGGGGGGGGGGGDECFEFGGGGEGCGGGFGGGGGCBEGFFGGGGGGEEFGECFFFE<8GFGFGEGFCEGGGGGFGGGGGF?ECCGFGFGGFEFFFECFFEFGGGGGGFFFFFEEC8GGGFCGGGGFGGGGGGEEEFCGFGGGGECADCCEGGGGG#FFF
@CGRNA6_600
CTGATGGCACAAGTCCTGGAGTTCCTGCCGCCCGTGTGGGAGACCTGGATGGAGTTCTTGGCTCGTGGCTTCAGCCTCGCCCAGCACGGGCTTTTTAGGCCTTTAGGGAGTGAACCAGTAGATAGAAGATATCACCCCCCCCTTTCTCTCTCTCTCTCATTGCCTTTCAATTAAATTTTTAAAATAAACTTTGAAACAGTAAAGACATGTGTAACACTCAACATCGAAGTGTACACGACAGTTGTCGGTGCGCTAAAATCATCAAATCGGACCAATTTTCAAGAGACACAAGATTCTATTTTATCAATATGTGTACTTTCTGTCAGTTTCACATGATGAATCTCTTTCACCCAGGACTTCAGCATGGCCTTTTCAGTACAGGTGGTCACAGTTTCCAAAAAGGACCCAGCAGCAGGTGAATCAAGTGGCCACATCAGTGAGAGAAGAGTCG
+
GGGFGGGGGGGGGGGGGGGGGGGGGGGGGGGGGGGGGGGGGGGGGGGGGGGGGGGGGGGGGGGGGGGGGGGGGGGGGGGGGGGGGGGGGGGG?EGGGGFGFFGGGGGGGEDFGGGGGGGGGGGGGGGGGGGGGGGGGEGGGGGFGGGGGGGFFG?CEFGGGGGGGGGGF7FFGGGGGFGGGGC9FCFAFGGGGGFGFCCFDFFGFFFEFFEEFFCA58CFFFCFFE@FDFCABAFFFFFEFFFFFFFFFAACDFFECA@EE@FFDFFFFFFFFFD?DFFGFFDC8GD9GFE?DGFDDGGGGFGGGGGGGGFGGGGGGGGGGGGGGGGGGGGGGGGGGGFGGGGGGGGGGGGGGFGGGGGCFGGGGGGECFECGGGGGGGGGGGGGGFGGGGGGGGGGGGDGGGGGGGGGGGGGGGGGGGGGGGGGGGGGGGGGGGGGGGGGGGGGGGGGGG
@CGRNA6_601
GGGCAGCAGCGCCCGTGTCCCTGTCCCCCAGATGCACGGCCTCGCCTCCCTGAAGGTTATCTGCCGAGGACCGGACTCTGAAAGCCGCCAGCCGCGACCGAGAGGAGCCAGACACAGGCCCTCCCGCGTCGCACAGGGAGGCCAGGTCCCATTTCCTCTCTGGCTGCGTCAGCCCGTTTAAATGCCCTCAATTCCCCTCCTAGGAAAGTCCCTGGATAACATGTTATTTAAATGAACCTATTCCACGTCTTCCATGGTTACTTACTTTTCTCAATGACGAATCTTAAAACGGATTGTCTGTAAAAGATCATCTGTACTCTACCAATACCCAGCCTCCCTCCCCAAAAAACTGTCAGAGGTACACCACGTGTGTGAAACTAGTCGATTTCCTTAATTCATCCCTGGAGAATGGATAAGTCTATCAATCTATTAAATTGGAAAGCC
+
GGGGGGGGGGGGGGGGGGGGGGGGGGGGGGGGGGGGGGGGGGGGGGGGGGGGGGGGGGGGGGGGGGGGGGGGGGGGGGGGGGGGGGGGGGGGGGGGGGGGGGGGGGGGGGGGGGGGGGGGGGGGGGGGGGGGGGGGGGGGGGGFGGGGGGGGGFFGGGGGGGGGGGGGE=EGGGGGGGGGGGGGGGGEGFGGGGGGGGGGGFFCFGGFFCGGFFFFFFFFF?@FFFFFFFFFFFFFFFF?FFAFBFFDCFFFFEFFFFFEFFFFFFFFFGFFGFFDFCGGGGGGFGGGFDDDGGFGGGGGGGGGGGGGGGGGGGGGGGGGGGGGFGGGEGGGGGGGGEDGGGGE?GFDFGGGGGFGGGGGGGGGFGGGGGGGGGGGGGGDGDGGGGGGGGGGGGGGGGGGGGGGGGGGGGGGGGGGGGGGGGGGGGGGFGGGGGGGGGGGGGGG
@CGRNA6_602
ATGATCATTCAAGTACTTCAGTCTCTAGCACTGACATGGGAGACTCAGATTGAGTTCTAATCTCCTGGCTTCAACCTGGCCCAATCCTGGCTATTGTGGGAATGTGAGGAGTGAACCAGTGGATGGGAGATATCCATTTGTCTACCAGTCTGTCATAGAATACAATGAAGATAATTAGAAAGCTTATTTAAAACATAAAAAACCTCCAGGATCTCTCCATCTCACTGAAGATAAAATCCAGAATCTTTACCATGACCTAAGTCTGACTGTTATTTCTCTGACTTCAACTGCTATCACTTTTTTCT
+
GGGGGGGGGGGGGGGGGGGGGGGGGGGGGGGGGGGGGFGGGGGGGGGGGGGGGGGGGGGGGGGGGGF>EGGGGGGGGGGGGGGGGGGGGGGGGGGGGGGGGGGGGGGGGGGGGGGGGGGGGGGGGFGGGGGGGGGGGGGGGGGGGGGGGGGGGGGGGGGGGGGGGGGGGGGGGGGGGGGGGGGGGFGGGGGGGGGGGGGGGGGGGGGGGFGGGGGGGGGGGGGGGGGGFFGGGGGGGGGGGGGGGGFGGGGGGGGGGGGFGGGGGGGGGGFCGGGGGGGGGGGGGGGGGGGGGGGGGGGGGGGGG
@CGRNA6_603
TAATCATTTCCCACGTATTTATTTTGAAACAGCAGGCCTGATGCGGTGATGTATTCATGAGCTGCTTTGAGAATGAATGCAATTATTAACCGGGCAGCATGAAAGGGAACTGATTAACTGAAGAGCTCTTTCCTGTGTGTCAGGTGCCACGCATTGCCCTGCAAACACTGAACACAGGGCTTTTGCCTTAAGGACACTCAATTCTATTCGACTAACAATGAGATGACACTAGCACAAGATCCTCTGTGCGCTGCTA
+
EEGG--C,C9,C<8@DFGFFCGF9C@@@F@<,C<F<FE,<C,CFEG6<6=CF4A6C@FFCF#FGGD,CB<EFEDFFFC<FEC?A,C6CCFFEGG8FFGEFF=9E24F#FFDEE,GFF?9FFD,FFF=86AF?EGEGGFGFDGGECBE#@EEEEC@C@E=A,FDFFFGECFFF:A45A,F@=DEF9C,AC5EF@CFG<#@CD49@@#=CFF<DFGGGFFCC=9D@FAFCCFFCAFCFE;#,@@9<####CCDC#@9C
@CGRNA6_604
GTGCAGGTAACAGCAGGCGGTAGCCGGCCGGAGGGAGAACTCAGACCGCCCTGGATCAGGAGTCACTGTTGTGAGAGGGCACGGAGACCGTGGGGGGAAGGGCCCGAAACGTGTGTGGCCCAGGGGAGACGGCCGGACATATGATATGTGTGTGACTGGAATCCCCTGAGGAGATTCCTGGAACCCGTGAAAGAGGAGGGCACGGGTTGGCCACTCGGCAGGCAGCTCACGCCTGACACTCACAGCTTCCCCCAGCTCAGGCAATGAGGATTCCAGGCTTACAACACAGCAGTGGGATCTTCAACTCCTCCCTTTTCCTCGGCACCGTGCGTGGGTTTT
+
E@FCGG@CFCCFDCGGGDEEFFG8CFEDFEDCFEG@FGGGGGG@CFEGGG+CD<E<,?EC8FEF,,,CCEFGGDCFGGG++BF@:FC<DE==B7:B::<FGDE8>EC5:8CA8+;;8CF>F8FFGGGE6C>>8#CC<.:?9C71#.#<0=3CG/A:F9B/:#:/04;E6?8GGF9C<DAEFGFF#GFE5#7FDFDCE#9+9<C38=CDD=+=6>9FF@>3,E@E@#>08E#,E#7#9#>#E=F,8=4+C@7?F,GGEEAC,GFF<FE9,B=<7<AEA<F<FE=FECFFA<<FCE,AFAE<9FFFC,>EGF7C<C6:F::@,@,:C7GGF@F:FBE6<C,
@CGRNA6_605
TGATGGCTCGAGCTGTCAGGTTCCTGCCACCCACACGGGAGGCGTATTCCCCGCCTCTACCTCCAGCCCAGCCCTTGTGGGCATCTGGGTCATTCTTTGTCTCTGCCTCTCAAAAGTCCTTGCATTTAAAAAGCGAAAAATGTTAAACTGACGTTACTCAGTAGACACAGATGGCCAACAGGTACATGAAGCAGTGTTCAGCATCACTCACTGGCAGGAAATGCAAATTAAAGCCACAGTCAAGTATCACTATTCTGGTTAGATTAACT
+
GGGGGGGGGG#GG##GGGGGFGGGGGGGGGGGGGGGGGGGGGGGGGGGGGGGGGGGGGGGGGGGGGGGGGGGGGGGGGGGGGGGGGGGGGGGGFGGGGGGGGGGGGGGGFGGGGGGGGGGGGGGGGGGGGGGGGGGGGGGGGGGGGGGGGGGGGGGGGGGGGGGGGGGGGGGGGGGGGGGGGGGGGGGGGGGGGGGGGGGGGGGGGGGGGGGGGGGGGGGGGGGGGGGGFFFGGGGGGGGGGGGGGGGGGGGGGGGGGGGGGGGFGGGG
@CGRNA6_606
GTGATGGCTCACTCACTTAGGGTTCCTGCCACCTATCTGGGAGATTTGGATTAATTTCTAATCTCCTGGCTTTGGCCTGACCCAGGTCTGGCTGTTGGAGGCATTTGGGGATTGAACAGCAAATTGAAGATATTCTCATTCTCTCATTCTCTCTCTCTCTCTAAAGAATTCAGAAAGAAAGACATTCCCTTTTTGTAGCATTTGGCACAGAATGGGTGCTCAACAAAAATAATAGAATGAATGATTGAAAGTTAATGCTGTTCACTTATGAACAGAAAATAATCCCATAGCTTGAGTTTCAAACTTCATTTTATGGACTCAGAAAAGCAGATGAGGAAACAAGCAAAGAAGGGTGAAGCCAAGCTCACGTGGCCTGCCAGAAACCAAGTGGAAATTTGCCTTCAGTTTGTGTCTTGGGTGTTATAGTCTGCACTTTCTCTGCATGTACTCTGCTCTTTCTCCTCTTAGAAAGTGCCATTCTGCCACAGTGTTATTTCTAGTAAAGTTCAACACTTCTGAG
+
9FFFFEAFFGGGGDFFFGGGGGFFG<EFGGGGGGGGGGGGGCFGGGFGDADFEAFAGGDFGGGGGGFGGGGGGGGGGGF<FGGGGFFGGGGGGDGGCFDCGGEGGGGGGGGGGG@AFCGGGGGGGGF;FGGGGGGGGGGFFGGGGGGFFGGGGGGGG?FGGGGGGGFGGGGGGAD@FCGDEGGGGGGGFGGGGFD?9C?<F9B<9D7CFGGGFF5A9BFFFFFFFFF>AA8BFFF61=8BFCE;5CC5CEE?C<;@DCEFC<C?>5E?3?4FEFECCC?7BB353:C=B=7(>3FEBFFFFEEA<A>4643<ECAFFFEECEEA>;AEEC@EFCE;*?AFFFFFAFBFFFCGGGGGGGGGFFGGGFGGGGEE@=1D?DFF=8FDGDCGGGGFFDD@+88FGCECGGGGGGGGGGFGGGGGFFE9FFCGGGBF@GFGFFFGGGFFGGFFCGGGGGGGF8F8GFFDF,@9FFEGGFFAGGGGGGGFGGGGGGGAEEFGFCGGGGGDGF@<FF<C<C,E@FCF
@CGRNA6_607
TGGGGAATATTGCACAATGGGGGAAACCCTGATGCAGCCATGCCGCGTGTGTGAAGAAGGCCTTCGGGTTGTAAAGCACTTTCAGCGAGGAGGAAAGGTTAGTAGTTAATACCTGCTAGCTGTGACGTTACTCGCAGAAGAAGCACCGGCTAACTCCGTGCCAGCAGCCGCGGTAATACGGAGGGTGCGAGCGTTAATCGGAATTACTGGGCGTAAAGCGTGCGCAGGCGGTTTGTTAAGCGAGATGTGAAAGCCCCGGGCTCAACCTGGGAACCGCATTTCGAACTGGCAAACTAGAGTCTTGTAGAGGGGGGTAGAATTCCAGGTGTAGCGGTGAAATGCGTAGAGATCTGGAGGAATACCGGTGGCGAAGGCGGCCCCCTGGACAAAGACTGACGCTCAGGCACGAAAGCGTGGGGAGCAAACAGG
+
GGGGGGGGGGGGGGGGGGGGGGGGGGGGGGGGFGGGGGGGGGGGGGGGGGGGGGGGGGGGGGGGGGGGGGGGGGGGGGGGGGGGGGGGGGFGGGGGGGGGGGGGGGGGGGGGGGGGGGGGGGGGGGGGGGGGGGGGGGGGGGGGGGGGGGGGGGGGGGGGGGGGGGGGGGGGGGGGGGGGG=EGGGGGG=EDGDGGGGGGGFFFFGGGGGGGFFEF@FFFDFFFFFFFFFF>FFFFFFFDFF:;?BFFFFFFBDCBEGFGGFCFGGGGCFFGGGGGFFGGGGGGGGGGGGGGCGGFGGGD;6GGGGGGGGGGFGGGGGGGGGGGGGGGGGGGGGGGGGGGGGGGGGGGGCGGGGGGGGGGGGGGGGGGGGGGGGGGGGGGGGGGGGGGGGGGGGGGGGGGGGGGGGGGGGGGDGGGGGGGGGGGGGGGG
@CGRNA6_608
TGGGGAATATTGGACAATGGGCGAAAGCCTGATCCAGCCATGCCGCGTGTGTGAAGAAGGCCTTTTGGTTGTAAAGCACTTTAAGCGAGGAGGAGGCTACTGAGATTAATACTCTTGGATAGTGGACGTTACTCGCAGAATAAGCACCGGCTAACTCTGTGCCAGCAGCCGCGGTAATACAGAGGGTGCGAGCGTTAATCGGATTTACTGGGCGTAAAGCGTGCGTAGGCGGCTTTTTAAGTCGGATGTGAAATCCCTGAGCTTAACTTAGGAATTGCATTCGATACTGGGAAGCTAGAGTATGGGAGAGGATGGTAGAATTCCAGGTGTAGCGGTGAAATGCGTAGAGATCTGGAGGAATACCGATGGCGAAGGCAGCCATCTGGCCTAATACTGACGCTGAGGTACGAAAGCATGGGGAGCAAACAGG
+
@FGGGGGGGGGGGFGGGGGGGFEGGGDGGGGGGGGGGGGFGFGFGEFCFGGGGGGGFG8@FGGGGGGGGGE:?F<FCGGF?FG9?9F7FFECEEF7FFGFFGEGFGGG<BDDFGG9?F@?FF@FCEFGGGGGGFE7FG8FC;CC9@D,8BEGGGGGGGGGGGGFGGGGGG##G=C#GGGGGFG658EECEEGG4?:>;CFCB:DEFC#;1CCF>>;>-9FB>29BB5@A=D@A@CCFFD=5=DFCAFF##A?AAFFFD=?GGGGDC9FGGFGGFCGGGGGGGFGDFGGGDA==D=?+CEGGGGFF88FE8FGGGGFFGEE>,FFEEFGCEEGGFDGGEGGGGGGFCDDGFFDGGFAGFCDF=>GGGGGGGECGGGGGGGGGGGFCGGGFGF<FGGGGGGGGGEF@GGGFFFGGGGGGGGFAGGGGGFGGG
@CGRNA6_609
TAATCATTTCCCACGTATTTATTTTGAAACAGCAGGCCTGATGTGGTGATGTATTCATGAGCTGCTTTGAGAATGAATGCAATTATTAACCGGGCAGCATGAAAGAGAACTGATTAACTGAAGAGCTCTTTCCTGTGTGTCAGGTGCCACGCATTGCCCTGCAAACACGGAACACAGGGCTTTTGCCTTAAGGACACTCAATTCTATTCGACTAACAATGAGACGACACTAGCATAAGATCCTCTGTGCGCTGCTA
+
GGGGGGGGGGFFGGGGGGGGGGGGGGGGGGGGGGGGGGGGGGGGGGFFFGGGGGGFGGGGGGGGGGGGGGGGGGGGGGGGGGGGGGGGGGGGGGGGGGGGGGGGGGGGGGGGGGGGGGGGGGGGGGGGGGGGGGGGGGGGGGGGGGGGGGGGGGGGGGGGGGGGGGGGGGGGGGGGGGGGGGGGGGGGGGGGGGGGGGGGGGGGGGGGGGGGGGGGFGGGGGGGGGGGGGGGGGGGGGGGGGGGGGGGGGGGGGGG
@CGRNA6_610
TGCCAGGACCAAGTATAAACAAAGAGAGAGAGAGTGGGGCAGAAATACCCTGACCTGGCTTCCACACTTCTCCCATGGCTGCGGCCAACAAGAAGCCAGAAGACAAGAGAACCTGCATGATGTAGCCTGTCGGTCAGTCGTGGGGCAGAACAGGGCAAGAAAGGTTGAGATGGATATGAGGGGGCATGGGGACAAGTGAGTATTGTGGGTGAATGATACGGTGCAGTCTGTTTAGCTAGGTAT
+
GGGGGGGGGGGGGGGGGGGGGGGGGGGGGGGGGGGGGGGGGGGGGGGGGGGGGGGGGGGGGGGGGGGGGGGGGGGGGGGGGGGGGGGGGGGGGGGGGGGGGGGGGGGGGGGGGGGGGGGGGGGGGGGGGGGGGGGGGGGGGGGGGGGGGGGGGGGGGGGGGGGGGGGGGGGGGGGGGGGGGGGGGGGGGGGGGGGGGGGGGGGGGGGGGGGGGGGGGGGGGGGGGGGGGGGGGGGGGGGGGGG
@CGRNA6_611
ATCCCTCGTGAGACCGGGCGTCCAACCCCAAATAAGAGCCTGTCTCTAACTGCCCGACTTGCTGTTGCTGCATCTGCCAGTTCTTGTCTAAGAATCTTCACAGGTGTTCATTTGCATGTGTGAAATTCCTCCTGTCACCTCAGCTTAGACAAGAGCTTTGAGCCAGGCTGCAAGTCTGATTTGTCAACATAGATGGCCGGGCGTCCAGCCCCACAGCAGAGAGAGTAACTGCTCAAAGTTTCCATCCTTCCTAGAGATCGAGGGGTCAGAAAACAGAAGAGCAAGACTGAAACCATGACTTCCGGCTCCAAGGTCATCTTAGCAAAAGCCCAGACTTCCCATAAGCCTCCTTCTTTACCATCCCGGCTTCCGTCGGCTCACTCCCGCCCCTCCCCCGGCGACAGACACTGCACGTGGTGGCCACAAGCCTCACCTTCCACACCCGCTTTCATTTCCCCCAAA
+
[truncated: 26,782,674 more chars]
