# Supplementary material for: Assessment of seawater bacterial infection in rabbit tibia by Illumina MiSeq sequencing and bacterial culture
Source: J Orthop Surg Res. 2021 Jul 21;16:463. doi: 10.1186/s13018-021-02553-9 (PMC8293552; doi:10.1186/s13018-021-02553-9)
Supplement: Supplementary file 7 — Additional file 7. [file 13018_2021_2553_MOESM7_ESM.fq]

@EGRNA7_1
TGGGGAATATTGCGCAATGGGGGAAACCCTGACGCAGCAACGCCGCGTGAGTGATGAAGGCCTTAGGGTTGTAAAGCTCTGTTATCTGGGACGATAATGACGGTACCAGAGGAGGAAGCCACGGCTAACTACGTGCCAGCAGCCGCGGTAATACGTAGGTGGCGAGCGTTGTCCGGATTTACTGGGCGTAAAGAGTGCGTAGGCGGATGTTTAAGTGAGATGTGAAATACCCGAGCTCAACTTGGGTGCTGCATTTCAAACTGGGCATCTAGAGTGCAGGAGAGGAAAGCGGAATTCCTAGTGTAGCGGTGAAATGCGTAGAGATTAGGAAGAACACCAGTGGCGAAGGCGGCTTTCTGGACTGTAACTGACGCTGAGGCACGAAAGCGTGGGGAGCAAACAGG
+
FFGGGDGD,CFCF:CBFFCFGGGE@FGGGGFF8@:+:F=<E>FE@>BCFC=AEF<,CFFGGGBFEEGGGG:=?FFGBGCE<FG9<EGEG8=FFC@FE9@FFED:=>=D<D=<>@CFFGCCBDEGGDCBFGGG@FFFC;>:7DC<FFGDB78CF9<#<CFGGDGC897C3;C:9<FBEG>@<<#EGGDG?=?=A81A:CC8;E8<DEG8GGFFA@:@CFF9CCFFFGGECCC:D>DBEFGFFFFGGFEFECGFGGGCD;EFCGGGFFDCFGGEFGGF=9GGFFDA@+6+C8GFGFEEEC??A,8++F=ED?@FGFCCCGFAA,FC<ECFFA9FEECFDEF?,GGGGEFF7DGFF<<E6AGGFDFGGGFB,:@EE<C@,F:<F:FFC,F6@<GGGE<GGGGFEEGD
@EGRNA7_2
TGGGGAATATTGCGCAATGGGGGAAACCCTGACGCAGCAACGCCGCGTGAGTGATGAAGGCCTTAGGGTTGTAAAGCTCTGTTATCTGGGACGATAATGACGGTACCAGAGGAGGAAGCCACGGCTAACTACGTGCCAGCAGCCGCGGTAATACGTAGGTGGCGAGCGTTGTCCGGATTTACTGGGCGTAAAGAGTGCGTAGGCGGATGTTTAAGTGAGATGTGAAATACCCGAGCTCAACTTGGGTGCTGCATTTCAAACTGGGCATCTAGAGTGCAGGAGAGGAAAGCGGAATTCCTAGTGTAGCGGTGAAATGCGTAGAGATTAGGAAGAACACCAGTGGCGAAGGCGGCTTTCTGGACTGTAACTGACGCTGAGGCACGAAAGCGTGGGTAGCAAACAGG
+
EFGGGGGGGGGGGGGGGGGGGGGGGGGGGGGGGGGGGGGGGGGGGGGGGGGGGGFGGGGGGGGGGGGGEGGGGGGGGFGGGGGGFGGGGGGGGGGGGGGFGGGGGGGGGGGGGGGGGGGGGGGGGGGGGGGGGGGGGGGGGGGGGGGGFGGGGGGCFGGGGGGGGGGGEGEGGGGGGGGGGGGGGGGGGGG=FGGFEGGGGGGGGGGFGCGFGGGCFFGGGGGGGGGGGGGGGFFGFFGFFGGGGGGGGGGGGGGGGGGFGGGGGGGGGGGGGGGGGGGGGGGGGGGGGGFGGGGGGGGFGGGGEGGGGGGEGGGGGGGGGGFGGGGGGGFGEGFEGGGGGGGGGGGGGGFFGGGGGGGGGGGGECFCFCF>GGGGGGGFGGGGGGGGGGGGGGGGGGGFGGGG
@EGRNA7_3
TGGGGAATATTGCACAATGGGGGAAACCCTGATGCAGCCATGCCGCGTGTGTGAAGAAGGCCTTCGGGTTGTAAAGCACTTTCAGCGAGGAGGAAAGGGTGTAAGTTAATACCTTACATCTGTGACGTTACTCGCAGAAGAAGCACCGGCTAACTCCGTGCCAGCAGCCGCGGTAATACGGAGGGTGCGAGCGTTAATCGGAATTACTGGGCGTAAAGGGTGCGTAGGCGGATGTTTAAGTGGGATGTGAAATCCCCGGGCTTAACCTGGGGGATGCATTTCAAACTGGGCATCTAGAGTACAGGAGAGGGAAACGGAATTCCTAGTGTAGCGGTGAAATGCGTAGAGATTAGGAAGAACACCAGTGGCGAAGGCGGTTTCCTGGACTGTAACTGACGCTGAGGCACGAAAGCGTGGGTAGCAAACAGG
+
GGGGGGGGGGGGGGGGGGGGGGGGGGGGGGGGGGACFGGFGGGFEFCGEBFGGGGGGGGGGGG<FGGGGGGGGGGGGGGGGGGGGGGDGGGGGDFFGCGGGGGGG9?5EE<DFGGGGGDGGGFGGGGGGCEGCFGGGEGFGGCGGGGGGG@>FGGDFGGFEGCGGGFGGGGEGGDE9CFGGGGDEEGEEFGGGG=EFGCEEEEFFGFGBG>8DFA@:FFDDDG:7DGA>C<?>FFFFF#FAFFFFFEF?F77=EGGGGFFCCFCFFEDDF?@7,,8=GFFFA>F@CDFD9=9CFDCF8GGDGF?F@D=,@8DCEGGGFEAFGD=<FFGGGGGFEF?CGGGDGGGGFFFFGGGEFEFF=F,CCFCGFEFF<8,7GEFFGGFGFAGGFE@CAGGCGCBECGDFEFGGGGGGDGGFCAFGFFFFDGGGF<GF
@EGRNA7_4
TGGGGAATATTGCACAATGGGCGCAAGCCTGATGCAGCCATGCCGCGTGTTTGAAGAAGGCCTTCGGGTTGTAAAGTACTTTCAGCGGGGAGGAAGGGAGTAAAGTTAATACCTTTGCTCATTGACGTTACCCGCAGAAGAAGCACCGGCTAACTCCGTGCCAGCAGCCGCGGTAATACGGAGGGTGCAAGCGTTAATCGGAATTACTGGGCGTAAAGCGCACGCAGGCGGTTTGTTAAGTCAGATGTGAAATCCCCGGGCTCAACCTGGGAACTGCATCTGATACTGGCAAGCTTGAGTCTCGTAGAGGGGGGTAGAATTCCAGGTGTAGCGGTGAAATGCGTAGAGATCTGGAGGAATACCGGTGGCGAAGGCGGCCCCCTGGACGAAGACTGACGCTCAGGTGCGAAAGCGTGGGGAGCAAACAGG
+
FGGGGGGGGGGGGGGGGEGGGGGGGGGGGGGGGGGGGGGFGGGGGGGGGBFFGDGGGGGGGGGGGGGGEFGGGGGGFDGGGGGGGGGGGGGGGGGGGGGGFGGGGGGGGGGGGGFGGFAFGGGGFGGCGGGGGGGEGGGGGGGGGGGGGGEGGGCGGGGGGGGGFGGGD>EGGCEG?FCFEGGGD#??ED9CE<;3ACFGGGGGCFFFFGFCGGGFFDDDDGDG?DDEDFDCFGF=4FCFCFCAFGGGGFGCFF@EFFGGGEFCFCFF<;CE?FGFGEFGEGGGGGFDGFFGFGF@GCE:8EBFCFDGGGGGGGE;GGGGGGGGGGGGGCDGGFGGGGGGGGGFFFGEF,EGGFCGGGGGGGGGGGGGGGGGGGGFEGEGGGGGGGGFFCGGGGGGGGGGFEFGGGGGFEGGGGFFCGGGGGGGGGGGG
@EGRNA7_5
TGGGGAATATTGCACAATGGGCGCAAGCCTGATGCAGCCATGCCGCGTGTGTGAAGAAGGCCTTCGGGTTGTAAAGCACTTTCAGCGGGGAGGAAGGCGTTAAGGTTAATAACCTTGGCGATTGACGTTACCCGCAGAAGAAGCACCGGCTAACTCCGTGCCAGCAGCCGCGGTAATACGGAGGGTGCAAGCGTTAATCGGAATTACTGGGGGTAAAGCGCACGCAGGCGGTCTGTCAAGTCGGATGTGAAATCCCCGGGCTCAACCTGGGAACTGCATTCGAAACTGGCAGGCTAGAGTCTTGTAGAGGGGGGTAGAATTCCAGGTGTAGCGGTGAAATGCGTAGAGATCTGGAGGAATACCGGTGGCGAAGGCGGCCCCCTGGACAAAGACTGACGCTCAGGTGCGAAAGCGTGGGGAGCAAACAGG
+
CFFGG7F<,@F@E<FFG@FGGF@CGGEEGGGGFDFFCFGFGFFGGFC:=8DFFEGDFGEGFGFGCFGGGGCFGGGGGFFFGGGGGFGGGGCCE7DDGGGCCGFGGFGGGEAFCGCBAGGGFGGGGGGEGGGGC:CGGGGGGGGG:CGGGGGGGGGCGGGGGGGGGGGGGGGGGEGGDGFGG5?EG>?EFFEDGGGEFFFGGGGGGGGFDGF#?FFGDGCDD-9DEGGGGFC#CGF#4FDFA>BFFGFFGGGGGGGGFGGGGFGCEGE:FGGFFCCFGFCCGGGGGGGGGFFGFFE,EGGGGDFGFFE:GEGGGFFGGGGGGGGFGFDF>CGGGGGGGGGGGFCFDGCEDEBCGGCGGGE:CGGFCDGEEGGGGGEGGDGGGE9GGFGFEEFFFCGEFF@EDEGGFF:FGF@DGCFGGGF<GGGGGGGGF
@EGRNA7_6
TGGGGAATTTTGGACAATGGACGGAAGTCTGATCCAGCGACGCCGCGTGAAGGAAGAAGTCCTTCGGGATGTAAACTTCTGAACTTATCGAATAAAGACAACTGGGGACAGTTGGATGAAGGTAGATAAAGAAAAGCCCCGGCTAACTACGTGCCAGCAGCCGCGGTAAGACGTAGGGGGCGAGCGTTGCCCGGAATTACTGGGCGTAAAGGGGGCGTAGGCGGTCAAATAAGTCAGATGTGAAATACTACTGCTCAACGGTAGAAATGCGTTTGAAACTGTAAGACTTGAGGGTACCAAAGGTAGACGGAATTACCTGAGTAGGGGTGAAATCCGTAGATACAGGTAAGAACGCCAGTGGGGAAGCCGGTCTACTGGGGTAACCCTGACGCTGAGGCCCGAAAGCTAGGGGAGCGAACCGG
+
FGFGGGEFGGGGGGGGGFGGD@FEGGGGF9@FFFFFFFEGCFGGCFGGDGFFCFFFGGGEFGG<FFCFF7FFGGGGGGGGGGGGG<FFGFGGFGGGGGGGGGGCCFGGGGG<FFFGADFFFGCFGGAFFFGGGGGGGFCC>FE7FEGF@FGCGFCFFFFFGGGGGGEGGGCEE#:;EEGEGGEGGGGGGGBFDEEEBFFFDFFG5CFFCCFGDGG?C<CCFDGFFCB9FFGFGFFAAAFEC7GFFCBFEDD?FGGEB<C9FGFCGGCGEC?ECFCFGGGFGGGGFAFEFFFDFAGGCFECE8GGGGFGGGGGFFGGFGGFGGDEFCGGGGGGFCF9GEFFGGFDFDFGGGGGGFGFFGFGGGFGEEC@C9GFF=F:CFFFC?GFGC@:FCFFEGGGGDGGEDGGGCFF:GGFCEDEGGFGEG
@EGRNA7_7
TGGGGAATATTGGACAATGGACCAAAAGTCTGATCCAGCAATTCTGTGTGCACGATGAAGGTTTTCGGATCGTAAAGTGCTTTCAGTTGGGAAGAAGAAAGTGACGGTACCAACAGAAGAAGCGACGGCTAAATACGTGCCAGCAGCCGCGGTAATACGTATGTCGCAAGCGTTATCCGGATTTATTGGGCGTAAAGGGTGCGTAGGCGGATGCTTAAGTGAGATGTGAAATACCTAAGCTTAACTTAGGGGCTGCATTTCAAACTGGGCATCTAGAGTACAGGAGAGGGAAACGGAATTCCTAGTGTAGCGGTGAAATGCGTAGAGATTAGGAAGAACACCAGTGGCGAAGGCGACTTTCTGGACTGTAACTGACACTGAGATACGAAAGCGTGGGTAGCAAACAGG
+
FGGGGGDGGGGGGGGGGGGGGGGGGGGGGGGGGGGGGGGGGGGFGGGGGGGGFGGEFGFFGGGEGGGGGCGEFEFFFGGGGGGGGGGFFGDGGGGGGGGGGFGGGGGGGGGGGGGFFGFFGGGGGGGGGDGGGGGGGGGGGGGGGFGFGG#GGGGGGGGEGGFD@FGGDGGGGGGGGGGGGGEFGGGGGGGGEGGFGGD#GGGGGGGGGGDFGGFFFGFFGGGFFFDGGCF:FGGFGFGFGGGFFFGGGFFGGGGFFFFGGGGGFGFGGFGGGGFGGGGGGGGGGGFFGGD8GGGFGGGGGGGGGGGGGGGGGGGGGGGGGFFGGFGGGGGGFGGGGGGFGFGGCGGGGEGGDGGGGGGGGGGGGGGGGGGGGGFGGGGGCGGGFGFGGFGGGGGGGGGGGGGGGGFF
@EGRNA7_8
TGGGGAATATTGCGCAATGGGGGAAACCCTGACGCAGCAACGCCGCGTGAGTGATGAAGGCCTTAGGGTTGTAAAGCTCTGTTATCTGGGACGATAATGACGGTACCAGAGGAGGAAGCCACGGCTAACTACGTGCCAGCAGCCGCGGTAATACGTAGGTGGCGAGCGTTGTCCGGATTTACTGGGCGTAAAGAGTGCGTAGGCGGATGTTTAAGTGAGATGTGAAATACCCGAGCTCAACTTGGGTGCTGCATTTCAAACTGGGCATCTAGAGTGCAGGAGAGGAAAGCGGAATTCCTAGTGTAGCGGTGAAATGCGTAGAGATTAGGAAGAACACCAGTGGCGAAGGCGGCTTTCTGGACTGTAACTGACGCTGAGGCACGAAAGCGTGGGGAGCAAACAGG
+
EFGGGGGGFGGFGGGGGGGGGGGGGGGFGGGGGGGGGGGGGGGGGGGGGGGFGGCGGGGGFGGGGGGGGGGGGGGGGGGGGGGGGG<FGGGGGGGGGFGGGGGGGGGGGGGGGGGGGGGGGGGGGGGGGGGGCFGGFGGGGGGGGGGGGGGGFGGFGFGFFGGGGGGGFFGGCFGGE>EGGGGGGGGGFFFGGGGGCCFGDEFGGGGFGFFFFFFFFFFGGGGGGGGGGGGGGFFFFGGFGFGGGGGGGGGGGGGGGGGGGGGGFFGGGGGGFGGGGGGFDGGGGGGGGGGGGGGGGFECFGGGEGGGGGGGGDGGGGGGGCFGGGGGGGGGGGGGGGGGGGGFEGGGGGGGGGGGGGGGGGGGGGGGGGGGGGGGFGGGGGGGGGGGGGGGGGGGGGGGGGGG
@EGRNA7_9
TGGGGAATATTGCGCAATGGGGGAAACCCTGACGCAGCAACGCCGCGTGGGTGATGAAGGTTTTCGGATCGTAAAACCCTGTTTTCTGGGACGATAATGACGGTACCAGATGAGGAAGCCACGGCTAACTACGTGCCAGCAGCCGCGGTAATACGTAGGTGGCAAGCGTTGTCCGGATTTACTGGGCGTAAAGGGTGCGTAGGCGGATGCTTAAGTGAGATGTGAAATACCTAGGCTTAACTTAGGGGCTGCATTTCAAACTGGGCATCTAGAGTACAGGAGAGGGAAACGGAATTCCTAGTGTAGCGGTGAAATGCGTAGAGATTAGGAAGAACACCAGTGGCGAAGGCGGTTTCCTGGACTGTAACTGACGCTGAGGCACGAAAGCGTGGGTAGCAAACAGG
+
FGGGGGGGFGGGGGGGGGGGGGGGGGGGGGGGGGGGGGGGGGGGGGGGGGGEGGGFGGGGGGGGGGG+BFFFGGGGGGGGGGGGGGGGGGGGGGGGGFGGGGGGGGGGGGF9FCGGGGGFGGGGGGGGGGGGGGGGGGFGFFGGGGGGGGGGGGGGGGGGGGGGEGGGGGGGGGGGGGGEGFGGGGGGGFFFGGGCEGGGGGGFGGCEGGFFGGGGGGGGGGGGGGGGGGGGGGGGGGGGGGGGGGGGGGGGGGGGGGGGFFGGGGGGGGGGFGGGGGGGGGGGFDGGEGGGGGGGGGGGGGGGGGGGGGGGGGGGGGGGGGGGGGGGGFGGGGGGGGGGGGGGGGGGGGGGFFGGGGGGFGGGGGGGGGGGGGGFEGGGGGGGGGGGGGGGGGGGGGGGGGGG
@EGRNA7_10
TGGGGAATATTGCACAATGGGGGAAACCCTGATGCAGCAACGCCGCGTGAGTGATGAAGGCCTTCGGGTTGTAAAGCTCTGTCTTCAGGGACGATAATGACGGTACCTGAGGAGGAAGCCACGGCTAACTACGTGCCAGCAGCCGCGGTAATACGTAGGTGGCAAGCGTTGTCCGGATTTACTGGGCGTAAAGGGAGTGTAGGCGGATACTTAAGTCAGATGTGAAATACCCGGGCTCAACTTGGGTGCTGCATTTGAAACTGGGTATCTAGAGTGCAGGAGAGGAAAGTGGAATTCCTAGTGTAGCGGTGAAATGCGTAGAGATTAGGAAGAACACCAGTGGCGAAGGCGGCTTTCTGGACTGTAACTGACGCTGAGGCACGAAAGCGTGGGTAGCAAACAGG
+
FGGGGGGGGGGGGGGGGGGGGGGGGGGGGF8FGFGGGGGGGGGGGDGCFGGDDEG9FGGGGGGGGGGGGGGGGGGGGFGGFGGGGGGGGGGGGGGGGGCFGGGGGGFFGCFGGGGGGGGGGGFDGGGGGGGG>FCCFCF#GGGGGGGGGGGGGCGFGGGGGGGGGG@DEBBFECFFFFFFFGGGGFFFGGGFFGGFCEFFGGFDGGGFGGGGGGGCFGGGGGGGGGGGGGGGGFFFGGGFFF??GGGGGGGGGGGGGGGGFGGGGFGGFGGFGGGGGGGGFAGGGGGGGGGGGGGGGDGGGGGGGGGGGGFGGGGGGGGGGGGGGGGGGGGGGF<FGGGGGGGGGGGGGGGGGGGGGGGGGGGGGFFGDGGGGGGGGGGDGGGGGGGGGGGGFEGGGGGGGGGG
@EGRNA7_11
TGGGGAATATTGCACAATGGGGGAAACCCTGATGCAGCCATGCCGCGTGTGTGAAGAAGGCCTTCGGGTTGTAAAGCACTTTCAGCGAGGAGGAAAGGGTGTAAGTTAATACCTTACATCTGTGACGTTACTCGCAGAAGAAGCACCGGCTAACTCCGTGCCAGCAGCCGCGGTAATACGGAGGGTGCGAGCGTTAATCGGAATTACTGGGCGTAAAGCGTGCGCAGGCGGTTTGTTAAGCGAGATGTGAAAGCCCCGGGCTCAACCTGGGAACCGCATTTCGAACTGGCAAACTAGAGTCTTGTAGAGGGGGGTAGAATTCCAGGTGTAGCGGTGAAATGCGTAGAGATTAGGAAGAACACCAGTGGCGAAGGCGGCTTTCTGGACTGTAACTGACGCTGAGGCACGAAAGCGTGGGTAGCAAACAGG
+
@FGFFFGG9FEEGGGGGCGGGGGGGGGFCE<FFE<CDFFFGGEGGCGGD:FFGDFEE=8FFFEGGGGGGG::FGGDDEFGGGGGFGGCGEGGGGGFEAFGGGGAFCAFGGG9FEGGGGFGG9C<FFFCFFEC<F>CGDGFFGGGGGG>EG8CFGCGGGFGGGGGGGFFFEGGG8CECGGGEGGDCECEC;=EGCCGFFFGGGC=GGG#GGGGGGGD@>>D<;7C2957DFDGFFGFEFD?6FAABFFCGGGGGGFFGFDDFGFE?@FBEDC8@+:<DCCD8CGGF8CFFE=EBBFCFFF8FGGGGGGGC>?GGGGEFGGFCF?CF<CGGGEEFCFGE+C7GFFFGGGGGGGGGFGGEC:,GGFGGFGGFGCEGF@F<CF8F<GGGFGFGDEEE@F:CGFEC@GGFGFFFEGGGGGGCGFFE,EAFFGGF
@EGRNA7_12
TGGGGAATATTGCGCAATGGGGGAAACCCTGACGCAGCAACGCCGCGTGGGTGATGAAGGTCTTCGGATTGTAAAGCCCTGTTTTCTGGGACGATAATGACGGTACCAGAGGAGGAAGCCACGGCTAACTACGTGCCAGCAGCCGCGGTAATACGTAGGTGGCGAGCGTTGTCCGGATTTACTGGGCGTAAAGGGTGCGTAGGCGGATATTTAAGTGGGATGTGAAATCCCCGGGCTTAACCTGGGGGCTGCATTCCAAACTGGATATCTAGAGTGCAGGAGAGGAAAGCGGAATTCCTAGTGTAGCGGTGAAATGCGTAGAGATTAGGAAGAACACCAGTGGCGAAGGCGGCTTTCTGGACTGTAACTGACGCTGAGGCACGAAAGCGTGGGTAGCAAACAGG
+
FGGGGGGGDFGDFGGGGGGGGGGGGGGGGGGGGGGGGGGGGGGGGGGGGGGFGGGGGGGGGGGGGGGGGGGGGGGGGFGGGGGGGGGGGGGGGGGGGGGGGGGGGGGGGGGGGGGGGGGGGGGGGGGGGGGGGGGGGGGGGGGGGGGGGGGGGGGGGGGGGGGGEGGGGFEEGGGGGCGGGGGGGGGGGGGGGGGEFFGFGGGFGGGFGGGGGGGGGGGFGGGGGGGEGGGGGGGGGGGGGGGFFGGGGGFEGGFEGGGGGGGGGGGGGGGFFGGGGGGGGGGGGGGDGGFGGFFGGGGGGGGGGGGGGGGGGGEFCGGGGGGGGDGGGGGGGGGEGGGGGGGGGGGGGGGGEGGGGGGGGGGGFGGGGGGGFGGGGGECGGGGGFGGGGGGGGGGGGGGGGGG
@EGRNA7_13
TGGGGAATATTGCGCAATGGGGGAAACCCTGACGCAGCAACGCCGCGTGAGTGATGAAGGCCTTAGGGTTGTAAAGCTCTGTTATCTGGGACGATAATGACGGTACCAGAGGAGGAAGCCACGGCTAACTACGTGCCAGCAGCCGCGGTAATACGTAGGTGGCGAGCGTTGTCCGGATTTACTGGGCGTAAAGAGTGCGTAGGCGGATGTTTAAGTGAGATGTGAAATACCCGAGCTCAACTTGGGTGCTGCATTTCAAACTGGGCATCTAGAGTGCAGGAGAGGAAAGCGGAATTCCTAGTGTAGCGGTGAAATGCGTAGAGATTAGGAAGAACACCAGTGGCGAAGGCGGCTTTCTGGACTGTAACTGACGCTGAGGCACGAAAGCGTGGGGAGCAAACAGG
+
GGGGGGGGGGGGGGGGGGGGGGGGGGGGGGGGGGGGGGGGGGGGGGGGGGGGFGGGGGGGGGGGGGGGGGGGGGGGGGGGGGGGGGGGGGGGGGGGGGGGGGGGGGGGGGGGGGGGGGGGGGGGGGGGGGGGGGGGGGGGGGGGGGGGGGGGGGGGGGGGGGGGGGGGGGGGGGGGGGGGGGGGGGGGGGGGGGGGGGGEGGGGGGGFGGFFGGGGGGGGGGGGGGGGGGGGGGGGGGGGGFGFGGGGGGGGGGGGGGGGGGGGGGGGGGGGGGGGGGGGGGGGGGGGGGGGGGGGGGGGGGGGGGGGGGGGGGGGGGGGGGGGGGGGGGGGGGGGGGGGGGGGGGGGGGGGGGGGGGGGGGGGGGGGGGGGGGGGGGGGGGGGDGGGGGGGGGGGGGGGGGGG
@EGRNA7_14
TGGGGAATATTGCGCAATGGGGGAAACCCTGACGCAGCAACGCCGCGTGAGTGATGAAGGCCTTAGGGTTGTAAAGCTCTGTTATCTGGGACGATAATGACGGTACCAGAGGAGGAAGCCACGGCTAACTACGTGCCAGCAGCCGCGGTAATACGTAGGTGGCGAGCGTTGTCCGGATTTACTGGGCGTAAAGAGTGCGTAGGCGGATGTTTAAGTGAGATGTGAAATACCCGAGCTCAACTTGGGTGCTGCATTTCAAACTGGGCATCTAGAGTGCAGGAGAGGAAAGCGGAATTCCTAGTGTAGCGGTGAAATGCGTAGAGATTAGGAAGAACACCAGTGGCGAAGGCGGCTTTCTGGACTGTAACTGACGCTGAGGCACGAAAGCGTGGGGAGCAAACAGG
+
FGGGGGGGDFGFGGGGGGGGGGGGGGGGGGGGGGGGGGGGGGGGGGGGGGGFGGGGGGGGGGGGGGGGGGGGGGGGGGGGGGGGFAEFGGGGGGGGGGGGGGGGGGGGGFGGGGGGGGGGGGGGGGGGGGGGGGGFGGGGGGGGGGGGGDFFGFGGGGGGGGGGGGGGEGGGGGGGGGGGGGGGGGGGGGGGGGGGGGGFFGGGGGGFGGFFFGFGFGGFGGGGGGGGGGGGGGGGGGGGGGGGGGGGGGGGGFGGGGGGGGGGGGGGCGGGGGGGGGGGGGGGGGGGGGGGGGGGGGGGGGGGGGGGGGGGGGGGGGGGGGGGGGGGGGGGGGGGGGGEFC7GGGGGGGGGGGGGGGGGGGGGGGFGGGGGGGGFCFGGGGGGGFGGGGGGGGGGGGGGGGGG
@EGRNA7_15
TGGGGAATATTGCGCAATGGGGGAAACCCTGACGCAGCAACGCCGCGTGGGTGATGAAGGTCTTCGGATTGTAAAGCCCTGTTTTCTGGGACGATAATGACGGTACCAGAGGAGGAAGCCACGGCTAACTACGTGCCAGCAGCCGCGGTAATACGTAGGTGGCGAACGTTGTCCGGATTTACTGGGCGTAAAGGGTGCGTAGGTGGACGCTTAAGTCAGATGTGAAATACCCGAGCTTAACTTGGGAGTTGCATTTGAAACTGGGCGTCTAGAGTACAGGAGAGGAAAGCGGAATTCCTAGTGTAGCGGTGAAATGCGTAGAGATTAGGAAGAACACCAGTGGCGAAGGCGGCTTTCTGGACTGTAACTGACGCTGAGGCACGAAAGCGTGGGTAGCAAACAGG
+
GGGGGGGGGGGGGGGGGGGGGGGGGGGGGGGGGGGGGGGGGGGGGGGGGGGFFGGGGGGGGGGGGGGGGGGGGGGGGGGGGGGGGGGGGGGGGGGGGGGGGGGGGGGGGGGGGGGGGGGGGGGGGGGGGGGGGFGGGGGGGGGGGGGGGGGGGGGFFGGFGGFGGGGGFGGGGGGGGGGGGGGGGGGGGGGGGGG?FEGFGGGFGGGGGGGGGGFFGGFGGGGGGGGGGGGGGFGGGGGGGGGGGGGGGGGGGGGGGGGGGGGGGGGGGGGGGGGGGGGGGGGGGGGGGGGGFGGGGGGGGGGGGGGGGGGGGGGGGGGGGGGGGGGGGGGGGGGGGGGGGGGGGGGGGGGGGGGGGGGGGGGGGGGGGGGGGGGFGGGGGGGGGGGGGGGGGGGGGGGGGGGG
@EGRNA7_16
TGGGGAATATTGCGCAATGGGGGAAACCCTGACGCAGCAACGCCGCGTGAGTGATGAAGGTTTTCGGATCGTAAAACTCTGTCTTTGGGGACGATAATGACGGTACCCAAGGAGGAAGCCACGGCTAACTACGTGCCAGCAGCCGCGGTAATACGTAGGTGGCAAGCGTTGTCCGGATTTACTGGGCGTAAAGAGTATGTAGGTGGGCATTTAAGTCAGATGTGAAATTCCCGGGCTTAACCTGGGAGCTGCATTTGATACTGGGTGTCTAGAGTGCAGGAGAGGAAAGTGGAATTCCTAGTGTAGCGGTGAAATGCGTAGAGATTAGGAAGAACACCAGTGGCGAAGGCGACTTTCTGGACTGTAACTGACACTGAGATACGAAAGCGTGGGTAGCAAACAGG
+
GGGGGGGGGGGGGGGGGGGGGGGGGGGGGGGGGGGGGGGGGGGGGGGGGGGFFGGGGGGGGGGGGGGGGGGGGGGGGGGGGGGGGGGGGGGGGGGGGGGGGGGGGGGGGGGGGGGGGGGGGGGGGGGGGGGGGGGGGGGGGGGGGGGGGGGGGGGFGGGGGGGGGGGGGGGGGGGGGGGGGGGGGGGGGGGGGGGGGGGGGGGGGGGGGGFGGGGGGGGGGGGGGGGGGGGGGGGGGGGGGGGGGGFGGGGGGGGGGGGGGGGFGGGGGGGGGGGGGGGGGGGFGGGGGGGGGGGGGGGGGGGGGGGGGGGGGGGGGGGGGGGGGGGGGGGGGGGGGGGGGGGGGGGGGGGGGGGGGGGGGGGGGGGGGGGGGGGGGGGGGGGGGGGGGGGGGGGGGGGGGGGG
@EGRNA7_17
TGGGGAATATTGCACAATGGGCGCAAGCCTGATGCAGCCATGCCGCGTGTATGAAGAAGGCCTTCGGGTTGTAAAGTACTTTCAGCGGGGAGGAAGGCGGTGAGGTTAATAACCTCACCGATTGACGTTACCCGCAGAAGAAGCACCGGCTAACTCCGTGCCAGCAGCCGCGGTAATACGGAGGGTGCAAGCGTTAATCGGAATTACTGGGCGTAAAGCGCACGCAGGCGGTCTGTCAAGTCGGATGTGAAATCCCCGGGCTCAACCTGGGAACTGCATTCGAAACTGGCAGGCTAGAGTCTTGTAGAGGGGGGTAGAATTCCAGGTGTAGCGGTGAAATGCGTAGAGATCTGGAGGAATACCGGTGGCGAAGGCGGCCCCCTGGACAAAGACTGACGCTCAGGTGCGAAAGCGTGGGGAGCAAACAGG
+
GGGGGGGGGGGGGGGGGGGGGGGGGGGGGGGGGGGGGGGGGGGGGGGGGGGGGGGGGGGGGGGGGGGGGGGGGGGGGFGGGGGGGGGGGGGGGGGGGGGGGGGGGFGGGGGGGGGGGGGGGGGGGGGGGGGGGGGGGGGGGGGGGGGGGGGGGGGGGGGGEGGGGGGGGGGGGGGGGGGGGGGFGGGGGGFFGGGFGGGGGGGGGGGGFGGGGGGGGGGGGGGGGGGFGGGGGGGFFFGFFFFFFGGGGGGGGGGGGGFGGGGGGGGGGGGGGGGGGGGGGGGGGGGGGGGGGGGGGGGGFFGGGGGGGGGGGGGGGGGGGGGGGGGGGGGGGGGGGGGGGGGGGGGGGGGGGGGGGGGGGGGGGGGGGGGGGGGGGGGGGGGGGGGGGGGGGGGGGGGGGGGGGGGGGGGGGGGGGGGGGGGGGGGGG
@EGRNA7_18
TGGGGAATATTGCGCAATGGGGGAAACCCTGACGCAGCAACGCCGCGTGGGTGATGAAGGTCTTCGGATTGTAAAGCCCTGTTTTCTGGGACGATAATGACGGTACCAGATGAGGAAGCCACGGCTAACTACGTGCCAGCAGCCGCGGTAATACGTAGGTGGCAAGCGTTGTCCGGATTTACTGGGCGTAAAGGGTGCGTAGGCGGATGTTTAAGTGAGATGTGAAATACCCGAGCTCAACTTGGGTGCTGCATTTCAAACTGGGCATCTAGAGTGCAGGAGAGGAAAGCGGAATTCCTAGTGTAGCGGTGAAATGCGTAGAGATTAGGAAGAACACCAGTGGCGAAGGCGGCTTTCTGGACTGTAACTGACGCTGAGGCACGAAAGCGTGGGGAGCAAACAGG
+
EGGGGGGGGGGGGGGGGGGGGGGGGGGGGDC@CFCEFCFFGGG@>FG4CGEFFFEGGFF8BFFGEGE?BCFEGGGDGGGDFGGGGFFGFGGCFGGGGGG9DE7FCF>FCB<>CG@FFFGFGGGEGGG7FC>FDFFGGFGGFGG:BBFFFGECEFGFCFCFFFFGGEFGGGFDCFEFFGGGGFDFGFFFFGGFFGDFGEGEFEFDGGG#GGFFFGFFF>AAGGDFFGGGGGGGFBGGFEFGGGGGGGGGGGDGGGFGGGGGGGGFGFGGGFGGGGGGGGGEGGGGGGGGGGGGGGGGGFGGGGGGGGGGGGGGGGGGGGGGGGGGGGGGGGGGGGGGGGGGGGGGGGDGGGGGGGGGGGGGGGGGGGFGDGEGGGGGGGGGGGGGGGGGGGEGGGGGGGGGGGGG
@EGRNA7_19
TGGGGAATATTGCGCAATGGGGGAAACCCTGACGCAGCAACGCCGCGTGAGTGATGAAGGCCTTAGGGTTGTAAAGCTCTGTTATCTGGGACGATAATGACGGTACCAGAGGAGGAAGCCACGGCTAACTACGTGCCAGCAGCCGCGGTAATACGTAGGTGGCGAGCGTTGTCCGGATTTACTGGGCGTAAAGAGTGCGTAGGCGGATGTTTAAGTGAGATGTGAAATACCCGAGCTCAACTTGGGTGCTGCATTTCAAACTGGGCATCTAGAGTGCAGGAGAGGAAAGCGGAATTCCTAGTGTAGCGGTGAAATGCGTAGAGATTAGGAAGAACACCAGTGGCGAAGGCGGCTTTCTGGACTGTAACTGACGCTGAGGCACGAAAGCGTGGGGAGCAAACAGG
+
FFGGGGGGGGGGGGGGGGGGGGGGGGGGGGGGGGGGGGGGGGGGGGGGGEGFGGGFGGGGGGGGGGGGGGGGGGGGGGGGGGGGGGGGGGGGGGGGGGGGGGGGGGGGGGGGGGGGGGGGGGGGGGGGGGGGGGGGGGGGGGGGGGGGGGGGGGGGGGGGGGGGGGGGCEGGGGGGGGGGGGGGGGFGGGGGGGGGGGGGGGGGGGGFGGGGGGGGGFFFGGGGGG7GGGGGGFFGGGGGGFGGGGGGGGGGGGGFGGGGGGGGGGGGFGGGGGGGGGGGGGGGGGGGGGGGGFAGGGGGGGGGGGGGGGGGGGGGGGF9GGGGGGGGGGGGGGGGGGGGGGGGGGGGGGGGGGGGGGGGGGGGGGGGGGGGGGGGGGGGGGGGGGGGGGGGEGGGGGGGGGGG
@EGRNA7_20
TGGGGAATATTGCGCAATGGGGGAAACCCTGACGCAGCAACGCCGCGTGAGTGATGAAGGCCTTAGGGTTGTAAAGCTCTGTTATCTGGGACGATAATGACGGTACCAGAGGAGGAAGCCACGGCTAACTACGTGCCAGCAGCCGCGGTAATACGTAGGTGGCGAGCGTTGTCCGGATTTACTGGGCGTAAAGAGTGCGTAGGCGGATGTTTAAGTGAGATGTGAAATACCCGGGCTCAACTTGGGTGCTGCATTTCAAACTGGGCATCTAGAGTGCAGGAGAGGAAAGCGGAATTCCTAGTGTAGCGGTGAAATGCGTAGAGATTAGGAAGAACACCAGTGGCGAAGGCGGCTTTCTGGACTGTAACTGACGCTGAGGCACGAAAGCGTGGGGAGCAAACAGG
+
FFGGGGEFCFFGG@CGECFGFGDGEGGG7FGFGEGGCFGFFEGGE7>@>?:??CFGGGGGG<FFEGEGGFGGGGGF9,BFBFGFGGFGGGB>=FFE:E?FFGGCFD9FCGECFGG7CFFGGCGGGECFGDCF:FCFFGGGGGGGDEGGC7C#CFCBCFGGGFDGGGGGCCEC#GECG8?>C@EGGGGGF;FFAC:EGGGC=E?68:*:C<<=FGFGGGFCDFC@F=ACGGGEG#@35;C@?BGDFFD@@DFFDFFDFGGGFFFCGGGFFE==9?88GCGD@==9DD>CE>9F8FAGFFFGGGF:BCCDFEAFGF:7AECGGFFEEFCGGGGGGF@FGFFFEGGGFCGFGEDGGFEAGGGGGGGGFFFFBFFDGGFECDGGFEDGGGFCGGEGGFCE<DGGGFGF
@EGRNA7_21
TGGGGAATATTGCACAATGGGCGCAAGCCTGATGCAGCCATGCCGCGTGTATGAAGAAGGCCTTCGGGTTGGAAAGTACTTTCAGCGGGGAGGAAGGCGGTGAGGTTAATAACATCAGCGATTGACGTTACCCGCAGAAGAAGCACCGGCTAACTCCGTGCCAGCAGCCGCGGTAATACGGAGGGTGCAAGCGTTAATCGGAATTACTGGGCGTAAAGCGCACGCAGGCGGTCTGTCAAGTCGGATGTGAAATCCCCGGGCTCAACCTGGGAACTGCATTCGAAACTGGCAGGCTAGAGTCTTGTAGAGGGGGGTAGAATTCCGGGTGTAGCGGTGAAATGCGTAGAGATCTGGAGGAATACCGGTGGCGAAGGCGGCCCCCTGGACAAAGACTGACGCTCAGGTGCGAAAGCGTGGGGAGCAAACAGG
+
CE9CFBFFEFGE,6EFG9@FGGE@@CCEGF?<,6C,CEFGAFEGGGEFDFEFFCGA<FCF<,FF94CF4F=+,CE8A,C@FG,?B5CEFG+6@>FFFC>++53@DFCFGGGGGFFCAB7C<@F::C>F7FFEB:7FGG7333?,:FGGG@E@F<<C:CBF@89C#CCCGDEE>#CE##6??66C5*;/<9E=#88/#4+A;:E>4<9CACGGDFFG<CG:CGGGE6DD>FF<DDFF?FC:/9:D57>9CFA1**GE=FA<:6B?46:FGFE>,99;<<6D*D;CD68:E6FD9B;<@,:6E<,;E@4+5++8D=DGB>==+6++ECBC@7C=FC5,E@+4@+5E<45A5,A,E<<F?@:++C=F7EFCDGFBF=C@++FCFF9GGDF9C,,C@,@@@;,<E@C@67:AFF@@+:CGGGF<EEFFDGGFF
@EGRNA7_22
TGGGGAATCTTCCGCAATGGACGAAAGTCTGACGGAGCAACGCCGCGTGAGTGATGAAGGTTTTCGGATCGTAAAGCTCTGTTGTTAGGGACGAATGTATTTACTGTGAATAATGGTAAGTAATGACGGTACCTAACGAGAAAGCCACGGCTAACTACGTGCCAGCAGCCGCGGTAATACGTAGGTGGCAAGCGTTGTCCGGAATTATTGGGCGTAAAGGGAGCGCAGGTGGGAAAGTAAGTCTGTCGTAAAAGTGCGGGGCTCAACCTCGGGAGGGGATGGAAACTACTTTTCTTGAGTGCAGGAGAGGAAAGCGGAATTCCTAGTGTAGCGGTGAAATGCGTAGATATTAGGGGGAACACCAGTGGCGAAGGCGGCTTTCTGGACTGTAACTGACACTGCGGCTCGAAAGCCAGGGGAGCGAACGGG
+
CFEGGGEGFFGGEFGGGCFGGGGG@@FEFGGGGG7F@GGFGFGFCCGEGGCBFGFFFFFCFFGGGGGFGDEEFGGGGFEEFFFFB,5CFGG7:FEBD8BFFFGGDFAD9E<=AFFEBEFFFGGFCGGGGGFDGCGDFGECG::F@CCC7*CEGGGGCFGCA@C;88CECEE=>BC8CCGGG??BECEFGFGGFG#;8:7<EEA:<<FFCFGGDC#96CCFGGGDD>3>;9FFD#7FFFGFF==@A:7#=FC8C=:=@EECFED:8GC8>@++7A8:,7,A7FAFEGGGGEB@,E8D@2@,=3AGEDF=9FD367GGFGGFCF<E,GCC=:E7GGFF<?7EFBA@,E,5ECGCC=9EGGGEF?FF=,FF76@GGDGGGGFECCFAE@FGFACCCFEEABC@6+EFF,@AF<C<CFCGGFF:F7@FECGGG
@EGRNA7_23
TGGGGAATATTGCGCAATGGGGGAAACCCTGACGCAGCAACGCCGCGTGGGTGATGAAGGTCTTCGGATTGTAAAGCCCTGTTTTCTGGGACGATAATGACGGTACCAGAGGAGGAAGCCACGGCTAACTACGTGCCAGCAGCCGCGGTAATACGTAGGTGGCGAGCGTTGTCCGGATTTACTGGGCGTAAAGGGTGCGTAGGCGGTCAAATAAGTCAGATGTGAAATACTACTGCTCAACGGTAGAAATGCGTTTGAAACTGTAAGACTTGAGGGTACCAAAGGTAGACGGAATTACCTGAGTAGGGGTGAAATCCGTAGATACAGGTAAGAACGCCAGTGGGGAAGCCGGTCTACTGGGGTAACCCTGACGCTGAGGCACGAAAGCGTGGGTAGCAAACAGG
+
GGGGGGGGGGGGGGGGGGGGGGGGGGGGGGGGGGGGGGGGGGGGGGGGGGGGGGGGGGGGGGGGGGDFFGGGGGGGGFFGGGGGGGGGGGGGGGGGGGGEFGGGGGGGGGGGGGGEFGGGGGGGGGCGGGGF:FEGGGGGGGGFGGGGGGGGGGGFGGGGGGGGGGGGGGGGGGGFGGGGE?CEGGGGGGGGGGGGFGGGDGGGGGGGGGGFGGFGGFFFGGGGGFGGGGGGGGGGGGGGGGGGGFFGFGGFGGGGGGGGGGGGGGGGGFCGEE8GFGGGFFGGGDGGGGGFCDEFFGGGGGFGFGFFGGGGGGFDGGGGGGGGGGFGDGGGEGEGGEGGGGGGEFCGEGGGGGGGGGGGGGEGGGGGGGGGGGGGGGGGGGGGGGGGGGGGGGGGGGGGGGGG
@EGRNA7_24
TGGGGAATATTGCGCAATGGAGGAAACTCTGACGCAGCAACGCCGCGTGAGTGATGAAGGTCTTCGGATTGTAAAGCTCTGTCTTTAGGGACGATAATGACGGTACCTAAGGAGGAAGCCACGGCTAACTACGTGCCAGCAGCCGCGGTAATACGTAGGTGGCGAGCGTTGTCCGGATTTACTGGGCGTAAAGGGTGCGTAGGCGGATGTTTAAGTGGGATGTGAAATCCCCGGGCTTAACCTGGGGGCTGCATTCCAAACTGGATATCTAGAGTGCAGGAGAGGAAAGCGGAATTCCTAGTGTAGCGGTGAAATGCGTAGAGATTAGGAAGAACACCAGTGGCGAAGGCGGCTTTCTGGACTGTAACTGACGCTGAGGCACGAAAGCGTGGGTAGCAAACAGG
+
FGGGGGGGGGGGGGGGGGGGGGGGGGGGGGGGGGGGGGGGGGGGGGGEFGGGGGGGGGGGGGGGGGGGGGGGGGGGGGGGGGGGGGGGGGGGGGGGGFGGGGGGGGGGGGGGGGGGGGGGGGGGGGFGGGGGGGGGGGGGGGGGGGGGGGGGGGGCFGGGGGGGGGGGGGGGGGGGGGGGFGGGGGFGFFGGGGGGGGGGGGGGGGGGGGFFDGGGGGGGGGGGGGGGGGGGGGGGGGGGGGGGGGFEDGGGGGGGGGGGGGGGGGFGGGGGGGGGGGGGGGGGGGGGGFGGGGGGGGGGGGCFECGGGGGGGGGGGGGGCGGGGGGGGFCGGGGFFFGGFDGGGGGGGGGCGGGGGGGGGGGGGGGGGGGGGGGGGGGGGGGGGEGGGGGGGGGGGGGGGGGG
@EGRNA7_25
TGGGGAATATTGCACAATGGGCGCAAGCCTGATGCAGCCATGCCGCGTGTGTGAAGAAGGCCTTCGGGTTGTAAAGCACTTTCAGCGGGGAGGAAGGTGATAAGGTTAATACCCTTATCAATTGACGTTACCCGCAGAAGAAGCACCGGCTAACTCCGTGCCAGCAGCCGCGGTAATACGGAGGGTGCAAGCGTTAATCGGAATTACTGGGCGTAAAGCGCACGCAGGCGGTCTGTCAAGTTGGATGTGAAATCCCCGGGCTCAACCTGGGAACTGCATTCGAAACTGGCAGGCTAGAGTCTTGTAGAGGGGGGTAGAATTCCAGGTGTAGCGGTGAAATGCGTAGAGATCTGGAGGAATACCGGTGGCGAAGGCGGCCCCCTGGACAAAGACTGACGCTCAGGTGCGAAAGCGTGGGGAGCAAACAGG
+
GGGGGGGGGGGFGGGGGGGGGGGGGGGGGGGGGGGGGGGGGGGGGGGGGGGGGGGGGGGGGGGGGGGGGGGGGGGGGGGGGGGGGFGGGGGGGGGGGGGGGGGGGFGGGGGGGGGGGGGGGGGGGGGGGGGGGGGGGGGGGGGGGGGGGGGGGGGGGGGFGFGGGGGGGGGGGGGGGGGGGGGGGGGGGGGGGGGCFGGGGGFGGGGGGGGGGGGGFGGDGGGGGGFGGGDDDFFFFFGFFFFFFGGGGGGFFGGGGGGGGGFCFFGFGGGGGFGGGGGGGGGGGGGGGGGGGGGGGGGGGGGGGGGGGEGGGGGGGGGGGGGGGGGGDGGGGGGGGGGGGGGGGGGGGGGGGGGGGGG>GGGGGGGGGGGGGGGGGGGGGGGGGGGGGGGGGGGGGGGGGGGGGGDGGGGGGGFGGGGGGGGGGGGGG
@EGRNA7_26
TGGGGAATATTGCACAATGGGGGAAACCCTGATGCAGCAACGCCGCGTGAGTGATGACGGTCTTCGGATCGTAAAACTCTGTCTTTGGGGACGATAATGACGGTACCCAAGGAGGAAGCCACGGCTAACTACGTGCCAGCAGCCGCGGTAATACGTAGGTGGCAAGCGTTGTCCGGATTTACTGGGCGTAAAGAGTATGTAGGTGGTCATTTAAGTCAGATGTGAAATTCCCGGGCTTAACCTGGGAGCTGCATTTGATACTGGGTGTCTAGAGTGCAGGAGAGGAAAGTGGAATTCCTAGTGTAGCGGTGAAATGCGTAGAGATTAGGAAGAACACCAGTGGCGAAGGCGACTTTCTGGACTGTAACTGACACTGAGATACGAAAGCGTGGGTAGCAAACAGG
+
GGGGGGGGGGGGGGGGGGGGGGGGGGGGGGGGGGGGGGGGGGGGGGGGGGGGGGGFGGGGGGGGGGGGGGGGGGGGGGGGGGGGGGGGGGGGGGGGGGGGGGGGGGGGGGGGGGGGGGGGGGGGGGGGGGGGGGGGGGGGGGGGGGGGFFGGGGGGGGGGGGGGGGGGGFFGGGGGGGGFGGGGGGGGGGFFFFGGGGGGGGGGGGGGGGGGGGGGGGGGGGGGGGGGGGGGGGGGFGGGGGGGGGFGGGGGFGGGGGGGGGEBGGGGCGGGGGFGGGFGGGGGGGGGGGGGGFCGGGGGGGGGGGGGGGGGGGGGGGGGGGGGGFGGGGGGGFGGGGGGGGGGGGGGGGGGGGGGGGGGGGGGGGGGGGGGGGGGGGGGGGGGGGGGGGGGGGGGGGGGGGGG
@EGRNA7_27
TAGGGAATCTTCCGCAATGGGCGAAAGCCTGACGGAGCAACGCCGCGTGAGTGATGAAGGTCTTCGGATCGTAAAACTCTGTTATTAGGGAAGAACATATGTGTAAGTAACTGTGCACATCTTGACGGTACCTAATCAGAAAGCCACGGCTAACTACGTGCCAGCAGCCGCGGTAATACGTAGGTGGCAAGCGTTATCCGGAATTATTGGGCGTAAAGCGCGCGTAGGCGGTTTTTTAAGTCTGATGTGAAAGCCCACGGCTCAACCGTGGAGGGTCATTGGAAACTGGAAAACTTGAGTGCAGAAGAGGAAAGTGGAATTCCATGTGTAGCGGTGAAATGCGCAGAGATATGGAGGAACACCAGTGGCGAAGGCGACTTTCTGGTCTGTAACTGACGCTGATGTGCGAAAGCGTGGGGATCAAACAGG
+
GGGGGGGGGGGGGGGGGGGGGGGGGGGGGGGGGGGGGGGGGGGGGGGGGGGGGGGGGGGGGGGGGGGGGGGGGGGGGGGGGGGGGGGGGGGGGGGGGGGGGGGGGGGGGGGGGGGGGGGGGGGGGGGGGGGGGGGGGGGGGGGGGGGGGGGGFGGGGGGGGGGGGGGGGGGGGGDGGGGGGGGGGGGGGGFFEGGGGGGGGGGGGGGGGGGGGGGFGGGGGGFGGGGGGGGGFGFFFFGFFFFFFGGFFFFGGGGGGGGFGGGGGGFFCGGGGGGGFGCFFGFFFGGGGGGGGGGGGGGGGGGGGGGGGGGGGGGGGGGGGGGGGGGGGGGGGGGGGGGGGGGGGGGGGGGGGGGGGGGGFGGGGGGGGGGGGGGGGGGGGGGGGGGGGGGGGGGGGGGGGGGGGGGGGGGGGGGGGFGGGGGGGGGGG
@EGRNA7_28
TGGGGAATATTGCACAATGGGCGCAAGCCTGATGCAGCCATGCCGCGTGTATGAAGAAGGCCTTCGGGTTGTAAAGTACTTTCAGCGGGGAGGAAGGTGTTGTGGTTAATAACCACAACAATTGACGTTACCCGCAGAAGAAGCACCGGCTAACGCCGTGCCAGCAGCCGCGGTAATACGGAGGGTGCAAGCGTTAATCGGAATTACTGGGCGTAAAGCGCACGCAGGCGGTCTGTCAAGTCGGATGTGAAATCCCCGGGCTCAACCTGGGAACTGCATTCGAAACTGGCAGGCTAGAGTCTTGTAGAGGGGGGTAGAATTCCAGGTGTAGCGGTGAAATGCGTAGAGATCTGGAGGAATACCGGTGGCGAAGGCGGCCCCCTGGACAAAGACTGACGCTCAGGTGCGAAAGCGTGGGGAGCAAACAGG
+
GGGGGGGGGGGGFGGGGGGGGGGGGGGGGGGGG9FGGGGGGGGGGGGGG79FFGEFGGGGGGFGCGGGGGGGGGGGFGGGGGGGFGGGGGGGGG<=+DF38FCC+BB3>=F=C<<DF@FE,>,@3336*3@FCC>*>FF:D<>F:FFGE:*4@F*88FFGF:CFDFFBB>FFFB7F<C?80FFEGE?B?CFFF>81CFFFFDFFFF<@FGFFFFFBFFD>DDDGEGEEEFFFFFDBFFGFFFBF;CGGGGGGGGE??GGGGGGFGGE>9GGGGGGGF8FGCGGCGGGGGGGGFGGFGGFD:5,>7GGGEEBGFGGCGGGGGGE<EGGGGGGCGGGGGGGFCFGGGGGEFE48GGGGGGF7GGGGGGGGGGGGGGGGGFBF8GGFC<,<9GFGGGGGGGFC,GGGGGGGGGGGGGGGGGGGGGGGGGGGG
@EGRNA7_29
TGGGGAATATTGCGCAATGGGGGAAACCCTGACGCAGCAACGCCGCGTGAGTGATGAAGGCCTTAGGGTTGTAAAGCTCTGTTATCTGGGACGATAATGACGGTACCAGAGGAGGAAGCCACGGCTAACTACGTGCCAGCAGCCGCGGTAATACGTAGGTGGCAAGCGTTGTCCGGATTTACTGGGCGTAAAGGGTGCGTAGGCGGATGCTTAAGTGAGATGTGAAATACCCGAGCTCAACTTGGGTGCTGCATTTCAAACTGGGCATCTAGAGTGCAGGAGAGGAAAGCGGAATTCCTAGTGTAGCGGTGAAATGCGTAGAGATTAGGAAGAACACCAGTGGCGAAGGCGGCTTTCTGGACTGTAACTGACGCTGAGGCACGAAAGCGTGGGGAGCAAACAGG
+
FGGGGGEGFGGGGGGGGGGGGGGGGGGGGGGGGGDGGGFGCGFFGGGGGGGGFFEGGGGGGGGGGGGGGGGGGGGGGGGGGGGGGGEFGGGGGEEGDFGGGGGGCCEGFFGGGGDEGGGFGGGGEGGGGGGGGG>CGGGGGGGGGDEGGGDFGGGCFFGFGGGGFFGEECGGGGGEGFFFGGFGGFGGGFGFGDEFGDGGGEGGGGFGG=9FFGGFGFFGGGGGGGFGDGGF@,FGDGGGGFGGGGGFGGGGGGGGGGGFCGGGGGF:GGGGGGGGGGGFGFCGGGGGGGGGGGGGGFDFGGGGGDGGGGGGGGGGGGGGGGGGGGGGGGGGGGGGGGGGGGGGGGGGGGGGFGGGGGGGGFCGGFDGCGGGGGGGGGGGGGGGGFGGGGGFGGGGFGGGGGGG
@EGRNA7_30
TGGGGAATATTGCGCAATGGGGGAAACCCTGACGCAGCAACGCCGCGTGGGTGATGAAGGTTTTCGGATCGTAAAACCCTGTTTTCTGGGACGATAATGACGGTACCAGATGAGGAAGCCACGGCTAACTACGTGCCAGCAGCCGCGGTAATACGTAGGTGGCAAGCGTTGTCCGGATTTACTGGGCGTAAAGGGTGCGTAGGCGGATGCTTAAGTGAGATGTGAAATACCTAAGCTTAACTTAGGGGCTGCATTTCAAACTGGGCATCTAGAGTACAGGAGAGGGAAACGGAATTCCTAGTGTAGCGGTGAAATGCGTAGAGATTAGGAAGAACACCAGTGGCGAAGGCGGTTTCCTGGACTGTAACTGACGCTGAGGCACGAAAGCGTGGGTAGCAAACAGG
+
FGGGGGGGGGGGGGGGGGGGGGGGGGGGGGGGGGGGGGGGGGGGGGGGGGGGGGGGGGGGGGGGGGGGGGGGGGGGGGGGGGGGGGGGGGGGGGGGGGGGGGGGGGGGGGCGGGGGGGGGGGGGGGGGGGGGGGGGGGGGGGGGGGGGGGGGGGGFFGGGGGGGGGGGFGGGGGGGGGFFGGGGGGGGFGGGGGGGGGGFGGGGGGGGGGGFFGGGGGGGGGGGGGGGGGGGGGGGGGGGGGGGGGFGGGGGFFGGGGGGGGGGGGGGGGGGGGGGGGGGGGGGGGGGGGGGGGGGGGGGGGGGGGGGGGGGGGGGGGGGGGGGGGGGGGGGGGGGGGGGGGGGGGGGGGGGGGGGGGGGGGGGGGGGGGGGGGGGFGGGGGGGGGGGGGGGGGGGGGGGGGGG
@EGRNA7_31
TGGGGAATATTGCGCAATGGGGGAAACCCTGACGCAGCAACGCCGCGTGGGTGATGAAGGTTTTCGGATCGTAAAACCCTGTTTTCTGGGACGATAATGACGGTACCAGATGAGGAAGCCACGGCTAACTACGTGCCAGCAGCCGCGGTAATACGTAGGTGGCAAGCGTTGTCCGGATTTACTGGGCGTAAAGGGTGCGTAGGCGGATGCTTAAGTGAGATGTGAAATACCTAAGCTTAACTTAGGGGCTGCATTTCAAACTGGGCATCTAGAGTACAGGAGAGGGAACCAGAATTCCTAGTGTAGCGGTGAAATGCGTAGAGATTAGGAAGAACACCAGTGGCGAAGGCGGCTTTCTGGACTGTAACTGACGCTGAGGCACGAAAGCGTGGGTAGCAAACAGG
+
CFEGEGGGFEFGGGGGGGGGGGGGGFGGGGGGGGGEGGGGGGGGGGEFGGG@FGCFGGGGGGGGGGGE=FFGGGGGGEEEDF<FGGFGGGGGGGGGGFFGEGGGC7<FCF:FGGGGGGGCFGGCC@FGGGGGGFGGGGGFGGGFEDGDEGAE<9FEFGG@EFACFG#EECFFGFEGGGCFC7DCGGFECAEGGGDFDEE=EGGGEE:5GFF>BCFF##GFF?0?CEDFFFGDAFGGEFFFFCGDBF?GEDAEF@FFD<893FF@AFGF9AD@78FE=DFCGFDADFDC,@,GFF<B<FGFGGEEFF@,FCGFGGEECFEFE@<FCGFBEA,CF8GGFGGEGEF=F:GFDGGGFFFFFCE:6E<C,66FB7EFF<<F,FF,C@C9,B:EFEEGGGEF<F69GF<A
@EGRNA7_32
TGGGGAATATTGCACAATGGGCGCAAGCCTGATGCAGCCATGCCGCGTGTGTGAAGAAGGCCTTCGGGTTGTAAAGCACTTTCAGCGGGGAGGAAGGCGTTAAGGTTAATAACCTTGGCGATTGACGTTACCCGCAGAAGAAGCACCGGCTAACTCCGTGCCAGCAGCCGCGGTAATACGTAGGTGGCGAGCGTTGTCCGGATTTACTGGGCGTAAAGAGTGCGTAGGCGGATGTTTAAGTGAGATGTGAAATACCCGAGCTCAACTTGGGTGCTGCATTTCAAACTGGGCATCTAGAGTGCAGGAGAGGAAAGCGGAATTCCTAGTGTAGCGGTGAAATGCGTAGAGATTAGGAAGAACACCAGTGGCGAAGGCGGCTTTCTGGACTGTAACTGACGCTGAGGCACGAAAGCGTGGGGAGCAAACAGG
+
@FFGGGGGGGGGGGGGGFEFEFGGGGGGGGGGGGFGGGGGGGGGGGGFGBDGGCFGGGFFGGGGGGGGDFGGGGGGGGGGDFGGGGGGGGCFFGGGGGGFFGFGGGFFFGEFGGGABGGGGEGGGGGFGGGFGGGGGGGGGFCGGGGGEGGGGGGGGGGGFGGGGGGGGGGGGGGGGGFGCCFFFGGGGGGEGGEGGGGFEGGEGGGFGGGGGGGGGGFFFFGGFFGGGGGGFGGFFFGFFFFFFGGGGFGGFFFGFFEGGDGDFBEGE?F@8AGGGGGGGFGE@GGGGFCFCGGGGGFGFD,8GGGGGFF>GEFFGGGGGFECGGGGGGGGGGGGGGGGGGGGGGGGGGGFGGGGGGFFFFGGGGGGGGGGGGGGGGGGGGFGGGGGGGGFF@GGGGGGGGGGFGGGGGCGGGGGGGGGGGGGFGGGG
@EGRNA7_33
TGGGGAATATTGCACAATGGGGGAAACCCTGATGCAGCAACGCCGCGTGAGTGATGACGGTCTTCGGATTGTAAAACTCTGTCTTTGGGGACGATAATGACGGTACCCAAGGAGGAAGCCACGGCTAACTACGTGCCAGCAGCCGCGGTAATACGTAGGTGGCAAGCGTTGTCCGGATTTACTGGGCGTAAAGGGAGCGTAGGCGGATTTTTAAGTGGGATGTGAAATACTCGGGCTCAACCTGAGTGCTGCATTCCAAACTGGAGATCTAGAGTGCAGGAGGGGAGAGTGGAATTCCTAGTGTAGCGGTGAAATGCGTAGAGATTAGGAAGAACACCAGTGGCGAAGGCGACTCTCTGGACTGTAACTGACGCTGAGGCTCGAAAGCGTGGGGAGCAAACAGG
+
GGGGGGGGGGGGGGGGGGGGGGGGGGGGGGGGGGGGGGGGGGGGGGGGGGGGGGGGGGGGGGGGGGGGGGGGGGGGGGGGGGGGGGGGGGGGEGGGGGGGGGGGGGGGGGFFGGGGGGGGGGGGGGGGGFGGGGGGGGGGGGGGGGGEEGGGGGGFGGGGGGGGGGGGGGGGGGGFFGGFGGFGGGGGFFGGGGGGGGGFEGGGGGGGGGGGGGFGGGFGGGGGGGGGGGGGGGGGFGFGFFGFFGGGGGGGGGGGFFFFGGGGFGGGGGGGGGGGGGGGGGFGGGGEGGFE=CFFFGGGGGGGGGGGGGGGGGGGGGGGGGGFGGGGGGGGGFGFGGGGGGGGGGGGGGGGGGGGGGGGGGGGGGGGGGGGGGGGGGGGGGGGGGGGGGGGGGGGGGGGGGGG
@EGRNA7_34
TGGGGAATATTGCGCAATGGGGGAAACCCTGACGCAGCAACGCCGCGTGGGTGATGAAGGTTTTCGGATCGTAAAACCCTGTTTTCTGGGACGATAATGACGGTACCAGATGAGGAAGCCACGGCTAACTACGTGCCAGCAGCCGCGGTAATACGTAGGTGGCAAGCGTTGTCCGGATTTACTGGGCGTAAAGGGTGCGTAGGCGGATGCTTAAGTGAGATGTGAAATACCTAAGCTTAACTTAGGGGCTGCATTTCAAACTGGGCATCTAGAGTACAGGAGAGGGAAACGGAATTCCTAGTGTAGCGGTGAAATGCGTAGAGATTAGGAAGAACACCAGTGGCGAAGGCGGTTTCCTGGACTGTAACTGACGCTGAGGCACGAAAGCGTGGGTAGCAAACAGG
+
FFGGGGGGGGGGGGGGGGGGGGGGGGGGGGGGGGGGGGGGGGGGGGGGGGGGGGGGGGGGGGGGGGGEGGGGGGGGGGGGGGGGGGGGGGGGGGGGGGGGGGGGGGGGGGFGGGGGGFGFFGGGCCGGGGGGGGGGGGGGGGGGGGGFFBEFGGGGGGGGGGGGGGGGGGGGGGGGGGEFGGGGGGGGFGGGGGGGGGGFGGGGGGEFGGFFFGGGGGGGGGGGGGGGGGGGGGGGGGFFGGGGGGFGGGGFGGGGGGGGGGGGGGGGGGGGGGGGGGGGGGGGGGGGGGGGGGGGGGGGGGGGDGGGGGGGGGGGGGGGGGGGGFFFFGGGGGGGGGFGGGGGGGGGGGGGGGGGGGFGGGGGGGGGGGGGGFGFEGGGGGGFGFGGGGGGGGGGGGGFGGGG
@EGRNA7_35
TGGGGAATATTGCGCAATGGGGGAAACCCTGACGCAGCAACGCCGCGTGAGTGATGAAGGCCTTAGGGTTGTAAAGCTCTGTTATCTGGGACGATAATGACGGTACCAGAGGAGGAAGCCACGGCTAACTACGTGCCAGCAGCCGCGGTAATACGTAGGTGGCGAGCGTTGTCCGGATTTACTGGGCGTAAAGAGTGCGTAGGCGGATGTTTAAGTGAGATGTGAAATACCCGAGCTCAACTTGGGTGCTGCATTTCAAACTGGGCATCTAGAGTGCAGGAGAGGAAAGCGGAATTCCTAGTGTAGCGGTGAAATGCGTAGAGATTAGGAAGAACACCAGTGGCGAAGGCGGCTTTCTGGACTGTAACTGACGCTGAGGCACGAAAGCGTGGGGAGCAAACAGG
+
CF@ACG;FCCC<FD@CCFAECECGGFG<@DCDGDBFDBCEFGGCFCFC@7F5AAFEEAFGDEE<,EFFGGG7FDCGGGFGGEFGGG,EAFFFCEFFG,FFGDF>=@FGFGDFCEGEGFEGDGGGFCCGFFFFEFF@:FF@CE<FCCEG8:E@<9F8>CF<FC8#C98:FB;;CGEGCCFEF?EFGG>CA=CGAE@@F@E;>=E@CE:#FC8B=CCCGCD9CEB?+AFDGGE?D#FCFDGD>:CGGGGGFFFFD9F=AFBF@>F>FFEFCGD8=8F8CE>=AD=9D84>GGGGFCGFGGF<ED@C>F?AGEFE@+=77GF<FA??FGFB9FFFGFGGCE<@DGCGFCGGCGGAGEGFFCAFEEECF<GEFB6CF@<FC,EDFB9DB,7ECECF@GEGDGFGGE<F
@EGRNA7_36
TGGGGAATATTGCGCAATGGGGGAAACCCTGACGCAGCAACGCCGCGTGGGTGATGAAGGTCTTCGGATTGTAAAGCCCTGTTTTCTGGGACGATAATGACGGTACCAGAGGAGGAAGCCACGGCTAACTACGTGCCAGCAGCCGCGGTAATACGTAGGTGGCGAGCGTTGTCCGGATTTACTGGGCGTAAAGGGTGCGTAGGCGGATGTTTAAGTGGGATGTGAAATCCCCGGGCTTAACCTGGGGGCTGCATTCCAAACTGGATATCTAGAGTGCAGGAGAGGAAAGCGGAATTCCTAGTGTAGCGGTGAAATGCGTAGAGATTAGGAAGAACACCAGTGGCGAAGGCGGCTTTCTGGACTGTAACTGACGCTGAGGCACGAAAGCGTGGGGAGCAAACAGG
+
FGGGGGGGGGGGGGGGGGGGGGGGGGGGGGGGGGGGGGGGGGGGGGGGGGGGGGFGGFGGGGGGGGG7FGGGGGGGGGGGGGGGGGGGGGGGGGGGGGGGGEGGGGGGGGGGGGGGGGGGGGGGGGGFGGGGGGGGGGGGGGGGGGGGGEGGGGGCGGGFGFGGEEGGGGG8FGGGEGGGGGGGGGGGGGGGGGGGGGGCCEFFGGGGGGFGGGGGFGGCGGFGGGGGGGGGGGGGGFFGFGDGGEGGGGGFGGFFFFFFEGGGGGGGGGGGGGGGGGGGGGGGGGDGGFFGGGGGFGGGGFGGGGGGGGGFFGGGGGGGFCGGGGGGGGFAGGGGGGGGFGGCGGGDGGGGGGGGGGGGGGGGGGGGGGGGGGGGFGGGGGGGFGGGGGGGGGGGGGGGGFGG
@EGRNA7_37
TGGGGAATATTGCGCAATGGGGGAAACCCTGACGCAGCAACGCCGCGTGAGTGATGAAGGTTTTCGGATCGTAAAACTCTGTCTTTGGGGACGATAATGACGGTACCCAAGGAGGAAGCCACGGCTAACTACGTGCCAGCAGCCGCGGTAATACGTAGGTGGCGAGCGTTGTCCGGATTTACTGGGCGTAAAGAGTGCGTAGGCGGATGTTTAAGTGAGATGTGAAATACCCGAGCTCAACTTGGGTGCTGCATTTCAAACTGGGCATCTAGAGTGCAGGAGAGGAAAGCGGAATTCCTAGTGTAGCGGTGAAATGCGTAGAGATTAGGAAGAACACCAGTGGCGAAGGCGGCTTTCTGGACTGTAACTGACGCTGAGGCACGAAAGCGTGGGGAGCAAACAGG
+
GGGGGGGGGGGGGGGGGGGGGGGGGGGGGGGGGGGGGGGGGGGGGGGGGGGFGGGGGGGGGGGGGGGDEGGGGGGGGGGGGGGGGGGGGGGGGGGGGGGGGGGGGGGGGGGGGGGGGGGGGGGGGGGGGGGGGGGGGGGGGGGGGGGGGGGGGGGFGGGGGGGGGGGGGGGGGGGGGGGGGGGGGGGGGGGGGGGGGGGFDGGGGGGGGGGGGGGGGFGGGGGGGGGGGGGGGGGGGGGGGFGGGGGGGGGGGGGGGGGGGGGGGGGGGGGGGGGGGGGGGGGGGGGGGGGGGGGGGGGGGGGGGGGGGGGGGGGGGGGGGGGGGGGGGGGGGGGGGGGGGGGGGGGGGGGGGGGGGGGGGGGGGGGGGGGGGGGGGGGGGGGGGGGGGGGGGGGGGGGGGGGG
@EGRNA7_38
TGGGGAATATTGCACAATGGGCGCAAGCCTGATGCAGCCATGCCGCGTGTATGAAGAAGGCCTTCGGGTTGTAAAGTACTTTCAGCGGGGAGGAAGGTGTTGAGGTTAATAACCTCAGCAATTGACGTTACCCGCAGAAGAAGCACCGGCTAACTCCGTGCCAGCAGCCGCGGTAATACGGAGGGTGCAAGCGTTAATCGGAATTACTGGGCGTAAAGCGCACGCAGGCGGTCTGTCAAGTCGGATGTGAAATCCCCGGGCTCAACCTGGGAACTGCATTCGAAACTGGCAGGCTAGAGTCTTGTAGAGGGGGGTAGAATTCCAGGTGTAGCGGTGAAATGCGTAGAGATCTGGAGGAATACCGGTGGCGAAGGCGGCCCCCTGGACAAAGACTGACGCTCAGGTGCGAAAGCGTGGGGAGCAAACAGG
+
GGGGGGGGGGGGGGGGGGGGGGGGGGGGGGGGGGGGGGGGGGGGGGGGGGFGGGGGGGGGGGGGGGGGGGGGGGGGGEGGGGFGGGGGGGGGGGGGGGGGGGGGGGGGGGGGGGGGGGGGGGGGGGGGGGGGGGGGGGGGGGGGGGGGGGGGGGGGGGGGGGGGGGGGGGGGGGGGGGGGGEGGGGGGGGGGGGGGGGFFGGGGGGGGFGGGGGGGGGGFGGGGGGGGGGGGFGGFFFGFFFFFFGGGGGGGGGGGGFGGGGGGGGGGGFGGGGGGGGFGGGGGGGGGGGGGGGGGGGGGGCGGGGGGGGGGGGGGGGGGGGGGGGGGGGGGGGGGGGGGGGGGGGGGGGGGGGGGGFGGGGGGGGGGGGGGGGGGGGGGGGDGGGGGGGGGGGGGGGGGGGGGGGGGGGGGGGGGGGGGGGGGGGGGG
@EGRNA7_39
TGGGGAATCTTCCGCAATGGACGAAAGTCTGACGGAGCAACGCCGCGTGAGTGATGAAGGTTTTCGGATCGTAAAGCTCTGTTGTTAGGGACGAATGTATTTACTGTGAATAATGGTAAGTAATGACGGTACCTAACGAGAAAGCCACGGCTAACTACGTGCCAGCAGCCGCGGTAATACGTAGGTGGCAAGCGTTGTCCGGATTTACTGGGCGTAAAGGGAGCGTAGGCGGATTTTTAAGTGGGATGTGAAATACTCGGGCTCAACCTGAGTGCTGCATTCCAAACTGGAGATCTAGAGTGCAGGAGGGGAGAGTGGAATTCCTAGTGTAGCGGTGAAATGCGTAGAGATTAGGAAGAACACCAGTGGCGAAGGCGACTCTCTGGACTGTAACTGACGCTGAGGCTCGAAAGCGTGGGGAGCAAACAGG
+
FGGGGGGGGGFGGGGGGGGGGGGGGEFFGGGGGGGGGGGGGGGGGGGGGGGGGGGGGGGGGGGGGGD:EGGGG8FGGFGGFGGGGGFFGGGGGGDDGFFGGGGGGGFGGGFFGADFGFFGGGFGGGGGGGGEGGGDCGGEGGFGGGFFGGGGGGGGGGDC7E@ECFGGGGGGGGDDEGCCEFFFFF?EGGGGGGGGEECGGGGEEGGGCFC7FGGFDFFFDGDDC56CGEFGFFFCFA@:AFFAFCGFF;FB?FCEE@:@>>FFFGGFF?AD:9DFDD39,6A;DGGFFDGGC@DAGFDF8CGDGC=8D,D9GCGGEGFFEEGFAECEEDGGFDFE??@ECF@GGFEF?E59FE<DEEFF@AFEF:C7EGGEGE@CEF@CFEECGEFGFGGGFCGGGDEFEEF@,@GEFGGEEF@GFFC,F<8FGFFEEF
@EGRNA7_40
TGGGGAATATTGGACAATGGACCAAAAGTCTGATCCAGCAATTCTGTGTGCACGATGAAGGTTTTCGGATCGTAAAGTGCTTTCAGTTGGGAAGAAGAAAGTGACGGTACCAACAGAAGAAGCGACGGCTAAATACGTGCCAGCAGCCGCGGTAATACGTATGTCGCAAGCGTTATCCGGATTTATTGGGCGTAAAGCGCGTCTAGGCGGAAAAGAAAGTCTGATGTTAAAATGCGGGGCTCAACTCCGTATTGCGTTGGAAACTGCTTTTCTAGAGTACTGGAGAGGTGGGCGGAACTACAAGTGTAGAGGTGAAATTCGTAGATATTTGTAGGAATGCCGATGGAGAAGTCAGCTCACTGGACAGATACTGACGCTAAAGCGCGAAAGCGTGGGGAGCAAACAGG
+
GGGGGGGGGGGGGGGGGGGGGGGGGGGGGGGGGGGGGGGGGGFGGGGFGGGGGGGGGGGGGGGGGGGGGGGGGGGGGGGGGGGGGGFGGGGGGGGGGGGGGGGGGGGGGGGGGGGGGGGGGGGGGGGGGGGGGGGGGGGGGGGGGGGGGDGGGGGGGGGGGFFGGGGGGGGGGGGGGGGGGGEFGGGGGGGGGGGGGGGGGGGEGGGGGGGGGGGFGGGGGGGGGGGGGGGGGGGGGGGFFFFFFGGGGFGGGGGGGGGGGGGGGGGGGGGGGGGGGGGGGGGGGGGGGGEEEGGGGGGGGFFGGGGGGGGGGGGGGGGGGGGGGGGGGGGGGGGGGGGGGGGGGGGGGGFCGGGGGGGGGGGGGGGGGFGGGGGGGGGGGGGGGGGGGGGGGGGGGGGGGGGGGGG
@EGRNA7_41
TGGGGAATATTGCGCAATGGGGGAAACCCTGACGCAGCAACGCCGCGTGAGTGATGAAGGCCTTAGGGTTGTAAAGCTCTGTTATCTGGGACGATAATGACGGTACCAGAGGAGGAAGCCACGGCTAACTACGTGCCAGCAGCCGCGGTAATACGTAGGTGGCGAGCGTTGTCCGGATTTACTGGGCGTAAAGAGTGCGTAGGCGGATGTTTAAGTGAGATGTGAAATACCCGAGCTCAACTTGGGTGCTGCATTTCAAACTGGGCATCTAGAGTGCAGGAGAGGAAAGCGGAATTCCTAGTGTAGCGGTGAAATGCGTAGAGATTAGGAAGAACACCAGTGGCGAAGGCGGCTTTCTGGACTGTAACTGACGCTGAGGCACGAAAGCGTGGGGAGCAAACAGG
+
GGGGGGGGGGGGGGGGGGGGGGGGGGGGGGGGGGGGGGGGGGGGGGGGGGGGGGGGGGGGGGGGGGGGGGGGGGGGGGGGGGGGGGGGGGGGGGGGGGGGGGGGGGGGGGGGGGGGGGGGGGGGGGGGGGGGGGGGGGGGGGGGGGGGGGGGGGGGGGGGGGGGGGGGGGGGGGGGGFGGGGGGGGGGGGFGGFFFGGGFGGGGGGGGGGFGGGGGGFGGGGGGGGGGGGGGGFGGGGGGGFFGGGGGGGGGGGGGGGGGGGGGGGGGGGGGGGGGGGGGGGGGGGGGGGGGGGGGGGGGGGGGGGGGGGGGGGGGGGGGGGGGGGGGGGGGGGGGGGGGGGGGGGGGGGGGGGGGGGGGGGGGGGGGGGGGGGGGGGGFGGGGGGGGGGGGGGGGGGGGGGGG
@EGRNA7_42
TGGGGAATATTGCGCAATGGGGGAAACCCTGACGCAGCAACGCCGCGTGAGTGATGAAGGCCTTAGGGTTGTAAAGCTCTGTTATCTGGGACGATAATGACGGTACCAGAGGAGGAAGCCACGGCTAACTACGTGCCAGCAGCCGCGGTAATACGTAGGTGGCGAGCGTTGTCCGGATTTACTGGGCGTAAAGAGTGCGTAGGCGGATGTTTAAGTGAGATGTGAAATACCCGAGCTCAACTTGGGTGCTGCATTTCAAACTGGGCATCTAGAGTGCAGGAGAGGAAAGCGGAATTCCTAGTGTAGCGGTGAAATGCGTAGAGATTAGGAAGAACACCAGTGGCGAAGGCGGCTTTCTGGACTGTAACTGACGCTGAGGCACGAAAGCGTGGGGAGCAAACAGG
+
GGGGGGGGGGGGGGGGGGGGGGGGGGGGGGGGGGGGGGGGGGGGGGGGGGGFGGGGGGGGGGGGGGGGGGGGGGGGGGGGGGGGGGGGGGGGGGGGGGGGGGGGGGGGGGGGGGGGGGGGGGGGGGGGGGGGGGGGGGGGGGGGGGGGGGGGGGGFGGGGGGGGGGGGGGGGGGGGGGGGGGGGGGGGFGGFGGGGGGGFFGGGGGGFGGGGGGGGGGGFGGGGGGGGGGGGGFGGGGGGGGGGGGGGGGGGGGGGGGGGGGGFGGGGGGGGGGGGGGGGGGGGGGGGGGGGGGGGGGGGGGGGGGGGGGGGGGGGGGGGGGGGGGGGGGGGGGGGGGGGGGGGGGGGGGGGGGGGGGGGGGGGGGGGGGGGGGGGGGGGGGGGGGGGGGGGGGGGGGGGGGGG
@EGRNA7_43
TGGGGAATATTGCGCAATGGGGGAAACCCTGACGCAGCAACGCCGCGTGAGTGATGAAGGTTTTCGGATCGTAAAACTCTGTCTTTGGGGACGATAATGACGGTACCCAAGGAGGAAGCCACGGCTAACTACGTGCCAGCAGCCGCGGTAATACGTAGGTGGCAAGCGTTGTCCGGATTTACTGGGCGTAAAGAGTATGTAGGTGGGCATTTAAGTCAGATGTGAAATTCCCGGGCTTAACCTGGGAGCTGCATTTGATACTGGGTGTCTAGAGTGCAGGAGAGGAAAGTGGAATTCCTAGTGTAGCGGTGAAATGCGTAGAGATTAGGAAGAACACCAGTGGCGAAGGCGACTTTCTGGACTGTAACTGACACTGAGATACGAAAGCGTGGGTAGCAAACAGG
+
GGGGGGGGCFGEGGGGGGGGGGGGGGGGGGGGGGGGGGGGGGGGGGGGGEGGGGGGGGGGGGGGGGGGGGEGGGGGGGGGGGGGGGGGGGGGGGEGGGGGGGGGGGGGDGGGGGGGGFGGGGGGGGGGGGGGGGFGGGGGGGGGGGEGGGGGGGFFGGGGGGGGGFGGGGGGGGGGGGGEFFGGGGGFCGGFGAFGGGFGGGGGGGGFFGGGFGGFFGGGGGDGGGGGGGGGGGFFGGGGFGGGGGGGGGGGGGGGGGFGFGDGGGGGFFGFFGGFGGGFEGGGGFGGFFGGGGGGGFGFDCGGGGGGGGGGDGGGGGGGGGGGGGGGGFGGFGGGGGGGDGGGGGGGGDGGFGGGGGGGGGGGGGGGGGGGGGFF9GGFGGGGGGGEGGGGGGGGGGGGGGGG
@EGRNA7_44
TGGGGAATATTGCGCAATGGGGGAAACCCTGACGCAGCAACGCCGCGTGAGTGATGAAGGTTTTCGGATCGTAAAACTCTGTCTTTGGGGACGATAATGACGGTACCCAAGGAGGAAGCCACGGCTAACTACGTGCCAGCAGCCGCGGTAATACGTAGGTGGCGAGCGTTGTCCGGATTTACTGGGCGTAAAGAGTGCGTAGGCGGATGTTTAAGTGAGATGTGAAATACCCGAGCTCAACTTGGGTGCTGCATTTCAAACTGGAAGTCTAGAGTGCAGGAGAGGAAAGCGGAATTCCTAGTGTAGCGGTGAAATGCGTAGAGATTAGGAAGAACACCAGTGGCGAAGGCGGCTTTCTGGACTGTAACTGACGCTGAGGCACGAAAGCGTGGGGAGCAAACAGG
+
GGGGGGGGGGGGGGGGGGGGGGGGGGGGGGGGGGGGGGGGGGGGGGGGGGGFFGGGGGGGGGGGGGGGGGGGGGGGGGGGGGGGGGGGGGGEGGGGGGGGGGGGGGGFFGGGGGGGGGGGGGGGGGGGGGGGGFCFGGGGGGGFGGGGFFGGGFGFFGGFGGGGGGGGEDGGGFGGGGFFFFGFGGGGFFFGGGGGGFGFGGGGGGGFGGFFFGGFFFFFGGGGGGGGGGGGGFGGGFGGGGGGGGGGGGGGGGGGGGGGGGGGGGGGGGGGGGGGGGGGGGGGGGGGGGGGGGGGGGGGGGGGGGGGGGGGGGGGGGGGGGGGGGGGGGGGGGGGGGGGGGGGGGGGGGGGGGGGGGGGGGGGGGGGGGGGGGGGGGGGGGGGGGGGGGGGGGGGGGGGGGGG
@EGRNA7_45
TGGGGAATATTGCACAATGGGCGCAAGCCTGATGCAGCCATGCCGCGTGTATGAAGAAGGCCTTCGGGTTGTAAAGTACTTTCAGCGGGGAGGAAGGCGTTGTGGTTAATAACCACAGCGATTGACGTTACCCGCAGAAGAAGCACCGGCTAACTCCGTGCCAGCAGCCGCGGTAATACGGAGGGTGCAAGCGTTAATCGGAATTACTGGGCGTAAAGCGCACGCAGGCGGTCTGTCAAGTCGGATGTGAAATCCCCGGGCTCAACCTGGGAACTGCATTCGAAACTGGCAGGCTAGAGTCTTGTAGAGGGGGGTAGAATTCCAGGTGTAGCGGTGAAATGCGTAGAGATCTGGAGGAATACCGGTGGCGAAGGCGGCCCCCTGGACAAAGACTGACGCTCAGGTGCGAAAGCGTGGGGAGCAAACAGG
+
GGGGGGGGGGGGGGGGGGGGGGGGGGGGGGGGGGGGGGGGGGGGGGGGGGGGGGGGGGGGGGGGGGGGGGGGGGGGGGGGGGGGGGGGGGGGGGGGGGGGGGGGGFCGGGGGGGGGGGGGGGGGGGGFGGGGGGGGEGGGGGGGGGGGGGGGGGFGGGGGGGGGGGGGGGGGGGGGG#GGGGGGGGGGG:FGGGGDGGGGGGGGCFGGGDFGGGGDFGGDGGGGGGDGGGFGFGGFFFDAFFDF>GFGGGGGEGGGGFF@?GGGGGGGGGGGGGGGGGGFGGCGGGGGGGGGE;FFGGFGGGGGGGGGGGE?FGDGFFFCEGGFGGGGGGGGFGCGCGGGGGGGGGGGFFFFFF9GF<CEFGGGGGGGGGGGGGGGGGGGGGGFFGGGGGGGEGGGGGGGGGGGGGGGGGGGGGGGGGGGGGGGGGGGG
@EGRNA7_46
TGGGGAATATTGCACAATGGGCGCAAGCCTGATGCAGCCATGCCGCGTGTATGAAGAAGGCCTTCGGGTTGTAAAGTACTTTCAGCGGGGAGGAAGGTGTTGTGGTTAATAACCACAACAATTGACGTTACCCGCAGAAGAAGCACCGGCTAACTCCGTGCCAGCAGCCGCGGTAATACGGAGGGTGCAAGCGTTAATCGGAATTACTGGGCGTAAAGCGCACGCAGGCGGTCTGTCAAGTCGGATGTGAAATCCCCGGGCTCAACCTGGGAACTGCATTCGAAACTGGCAGGCTAGAGTCTTGTAGAGGGGGGTAGAATTCCAGGTGTAGCGGTGAAATGCGTAGAGATCTGGAGGAATACCGGTGGCGAAGGCGGCCCCCTGGACAAAGACTGACGCTCAGGTGCGAAAGCGTGGGGAGCAAACAGG
+
FGGGGGGGGGGGGGGGGGGGGGGGGGGGGGGGGGGGGGGGGGGGGGGGGGGGGGGGGGGGGGGGGGGGGGGGGGGGGGGGGGGGGGGGGGGGGGGGGGGGGGGGGGGGGGGGGGGGGGGGGGGGGGGGGGGGGGGGGGGGGGGGGGGGGGGGGGGGGGGGGGGGGGGGGGGGGGGGGGGGGFEGGGGGGGGGGGGGGGGGGGGGGGGGGGGGGGGGGGGGGGGGGFFGGGGGGGFFFFGFFFFFFGGGGGGFGGGGGGGGGGGGGGGGGGGGGGGGGGGGGGGGGGGGGGGGGGGGGFGGGGGGGGGGGGFGGGGGGGGGGGGGGGGGGGGGGGGGGGGGGGGGGGGGGGGGGGGGGGGGGGGGGGFGGGGGGGGGGGGGGGGGGGGGGGGGGGGGGGGGGGGGGGGGGGGGGGGGGGGGGGGGGGGGG
@EGRNA7_47
TGGGGAATATTGCGCAATGGGGGAAACCCTGACGCAGCAACGCCGCGTGGGTGATGAAGGTTTTCGGATCGTAAAACCCTGTTTTCTGGGACGATAATGACGGTACCAGATGAGGAAGCCACGGCTAACTACGTGCCAGCAGCCGCGGTAATACGTAGGTGGCAAGCGTTTTCCGGATTTACTGGGCGTAAAGGGTGCGTAGGCGGATGCTTAAGTGAGATGTGAAATACCTAAGCTTAACTTAGGGGCTGCATTTCAAACTGGGCATCTAGAGTACAGGAGAGGGAAACGGAATTCCTAGTGTAGCGGTGAAATGCGTAGAGATTAGGAAGAACACCAGTGGCGAAGGCGGTTTCCTGGACTGTAACTGACGCTGAGGCACGAAAGCGTGGGTAGCAAACAGG
+
FGGGGGGGGGGGGGGGGGGGGGGGGGGGGGGGGGGGGGGGGGGGGGGGGGGGGGGGGGGGGGGGGGGGGGGGGGGGGEGGGGGGGGGGGGGGGGGGGGGGGGGGGGGGGGGGGGGGGGGGGGGGGGGGGGGGGGGGGGGGGGGGGGGGGGGGGGGGGGGGGGGGGGGGGGGGGGGGGGGGGGGGGGGGGGGGGGFGGGGGGGGGGGGGGGGGGGGGGGGGGGGGGGGGGGGGGGGGGGGGGGGGGGGGGGGGGGGGGGGGGGGGGGGGGGGGGGGGGGGGGGGGGGGGGGGGGGGGGGGGGGGGGGGGGGGGGGGGGGGGGGGGGGGGGGGGGGGGGGGGGGGGGGGGGGGGGGGGGGGGGGGGGGGGGGGGGGGGGGGGGGGGGGGGGGGGGGGGGGGGGGGG
@EGRNA7_48
TGGGGAATATTGCGCAATGGGGGAAACCCTGACGCAGCAACGCCGCGTGGGTGATGAAGGTTTTCGGATCGTAAAACCCTGTTTTCTGGGACGATAATGACGGTACCAGATGAGGAAGCCACGGCTAACTACGTGCCAGCAGCCGCGGTAATACGTAGGTGGCAAGCGTTGTCCGGATTTACTGGGCGTAAAGGGTGCGTAGGCGGATGCTTAAGTGAGATGTGAAATACCTAGGCTTAACTTAGGGGCTGCATTTCAAACTGGGCATCTAGAGTACAGGAGAGGGAAACGGAATTCCTAGTGTAGCGGTGAAATGCGTAGAGATTAGGAAGAACACCAGTGGCGAAGGCGGTTTCCTGGACTGTAACTGACGCTGAGGCACGAAAGCGTGGGTAGCAAACAGG
+
GGGG>FGGGGGCGGGEGGGGGGGGGGGGGGGGGGGEGGGGGGGGGGGFGGGGGGFGFGGGFGGFGGGEEGGGGGGGGGGGGGGGGGGGGGGGGGGGGGGGGGGGGGGGGGEGGGGGGGGFFGGGGGGGGGGGGGGFGGGGGGGGGGGGC:CGGGGEFGGGGGFGGGGGFGGFGFGGGGEFGGGGGGGGFGGGGGGGGGGGGGGGGGGGGGGGGGGGGFGFFGGGGGGGGGGGGGGGFFGFFFGGFGFGFFGGGGGFFGGGGGGFFGGGFFGGGGFGGGGFFGFGFGGFFGGGGGGGGGFFGGGGGGGGGFFGGGGGGGGGGGGGGGGGGGGGGGGGGGGGGGGGGGFGDGGGGGGGGGGGGFGGGFDGEGGGGGGGFGGFGGGGF7GGGGGGGGGGFGGGGGGG
@EGRNA7_49
TGGGGAATATTGCACAATGGGGGAAACCCTGATGCAGCCATGCCGCGTGTGTGAAGAAGGCCTTCGGGTTGTAAAGCACTTTCAGCGAGGAGGAAAGGTTAGTAGTTAATACCTGCTAGCTGTGACGTTACTCGCAGAAGAAGCACCGGCTAACTCCGTGCCAGCAGCCGCGGTAATACGGAGGGTGCGAGCGTTAATCGGAATTACTGGGCGTAAAGCGCACGCAGGCGGTCTGTCAAGTCGGATGTGAAATCCCCGGGCTCAACCTGGGAACTGCATTCGAAACTGGCAGGCTAGAGTCTTGTAGAGGGGGGTAGAATTCCAGGTGTAGCGGTGAAATGCGTAGAGATCTGGAGGAATACCGGTGGCGAAGGCGGCCCCCTGGACAAAGACTGACGCTCAGGTGCGAAAGCGTGGGGAGCAAACAGG
+
GGGGGGGGGGGGGGGGGGGGGGGGGGGGGGGGGGGGGGGGGGGGGGGGGGGGGGGGGGGGGGGGGGGGGGGGGGGGGGGGGGGGGGGGGGGGGGGGGGGGGGGGGGGGGGGGGGGGGGGGGGGGGGGGGGGGGGGGGGGGGGGGGGGGGGGGGGGGGGGGGGGGGGGGGGGGGGGGGGGGGGGGGGGGGGGGGGGGGGGGGGGGGGGGGGGGGGGGGGGGGFDGGGGGGGGGGFGFFFGFFFFFFGGGGGGFGGGGGGGGGGGGGGGGGGGGGGGGGGGGGGGGGGGGGGGGGGGGGGGGGGGGGGGGGGGGGGGGGGGGGGGGGGGGGGGGGGGGGGGGGGGGGGGGGGGGGGGGGGGGGGGGGGGGGGGGGGGGGGGGGGGGGGGGGGGGGGGGGGGGGGGGGGGGGGGGGGGGGGGGGGGGGGGGG
@EGRNA7_50
TGGGGAATATTGGACAATGGGCCACAAGCCTGATCCAGCAATTCTGTGTGCACGATGAAGGTTTTCGGATCGTAAAGTGCTTTCAGTTGGGAAGAAGAAAGTGACGGTACCAACAGAAGAAGCGACGGCTAAATACGTGCCAGCAGCCGCGGTAATACGTATGTCGCAAGCGTTATCCGGATTTATTGGGCGTAAAGCGCGTCTAGGCGGAAAAGAAAGTCTGATGTTAAAATGCGGGGCTCAACTCCGTATTGCGTTGGAAACTGCTTTTCTAGAGTACTGGAGAGGTGGGCGGAACTACAAGTGTAGAGGTGAAATTCGTAGATATTTGTAGGAATGCCGATGGAGAAGTCAGCTCACTGGACAGATACTGACGCTAAAGCGCGAAAGCGTGGGGAGCAAACAGG
+
GGGGGGGGGGGGGGGGGGGGGGGGGGGGGGGGGGGGGGGGGGGGGGGGGGGGGGGGGGGGGGGGGGGGGGGGGGGGGGGGGGGGGGFGFGGGGGGGGGGGGGGGGGGGGGGGGGGGGGGGGGGGGGGGGGGGGGGGGGGGGGGGGGGGGGGGGGGGGGGFFFFFGFGGGGGGFGGGGGGGEEGGGGGGGGGGFGGGGGGFFFGFGFFGGGFGGGGFGGGFFFFGGGGGGGGEGGGGGGGGGGGGGGFGGGGGGGGGGGFGGFFGGGGGGGGGGGGGGGGGGGGGGGGGGGGGGGGGGGGGGGGGGGGFGGGGGGGGGGGGGGGGGGGGGGGGGGGGGGGGGGGGGGGGGGGGGGGGGGGGGGGGGGGGGGGGGGGGGGGGGGGGGGGGGGGGGGGGGFGGGGGGGGG
@EGRNA7_51
TGGGGAATATTGCACAATGGGCGCAAGCCTGATGCAGCCATGCCGCGTGTATGAAGAAGGCCTTCGGGTTGTAAAGTACTTTCAGCGGGGAGGAAGGTGTTGTGGTTAATAACCGCAGCAATTGACGTTACCCGCAGAAGAAGCACCGGCTAACTCCGTGCCAGCAGCCGCGGTAATACGGAGGGTGCAAGCGTTAATCGGAATTACTGGGCGTAAAGCGCACGCAGGCGGTCTGTCAAGTCGGATGTGAAATCCCCGGGCTCAACCTGGGAACTGCATTCGAAACTGGCAGGCTAGAGTCTTGTAGAGGGGGGTAGAATTCCAGGTGTAGCGGTGAAATGCGTAGAGATCTGGAGGAATACCGGTGGCGAAGGCGGCCCCCTGGACAAAGACTGACGCTCAGGTGCGAAAGCGTGGGGAGCAAACAGG
+
GGGGGGGGGGGGGGGGGGGGGGGGGGGGGGGGGGGGGGGGGGGGGGGGGGGGGGGGGGGGGGGGGGGGGGGGGGGGGGGGGGGGGGGGGGGGGGGGGGGGGGGGGGGGGGGGGFGGGGGGGGGGGGGGGGGGGGGGGGGGGGGGGGGGGGGGGGGGGGGGGGGGGGGGGGGGGGGGGGGGGFGGGGGGGGGGGGGCGGFGDFGGGGGGFFFGGGFGGGGGGGGGGGGGGGGGGFGFFFGFFFFFFGGGGGGGFGGGGGGGGGGGGGGGGGGGGGGGGGGGGGGGGGGGGGGGGGGGGGGGGGGGGGGGGGGGGGGGGGGGGGGGGGGGGGGGGGGGGGGGGGGGGGGGGGGGGGGGGGGGGGGGGGGGGGGGGGGGGGGGGGGGGGGGGGGGGGGGGGGGGGGGGGGGGGGGGGGGGGGGGGGGGGGGG
@EGRNA7_52
TGGGGAATATTGCACAATGGGCGCAAGCCTGATGCAGCCATGCCGCGTGTATGAAGAAGGCCTTCGGGTTGTAAAGTACTTTCAGCGGGGAGGAAGGTGTTGTGGTTAATAACCACAGCAATTGACGTTACCCGCAGAAGAAGCACCGGCTAACTCCGTGCCAGCAGCCGCGGTAATACGGAGGGTGCAAGCGTTAATCGGAATTACTGGGCGTAAAGCGCACGCAGGCGGTCTGTCAAGTCGGATGTGAAATCCCCGGGCTCAACCTGGGAACTGCATTCGAAACTGGCAGGCTAGAGTCTTGTAGAGGGGGGTAGAATTCCAGGTGTAGCGGTGAAATGCGTAGAGATCTGGAGGAATACCGGTGGCGAAGGCGGCCCCCTGGACAAAGACTGACGCTCAGGTGCGAAAGCGTGGGGAGCAAACAGG
+
GGGGGGGGGGGGGGGGGGGGGGGGGGGGGGGGGGGGGGGGGGGGGGGGGGGGGGGGGGGGGGGGGGGGGGGGGGGGGFGGGGGGGGGGGGGGGGGGGGGGGGGGGGGGGGGGFGGGGGGGGGGGGGFGGGCFGGGGGGGGGGGGGGGGGGDGGGGGGGGGGGGGGGGGGGGGGGGGBFGGGEGGGGGGGGGGGEGGFFFGGG=FFGGGGGGGGGGGGGGGGGGFGGGGDGGGGFGFFFGFFFFFFGGGGGGGGGGGGGGGGGGGGGGGGGGGGGGGGGGGGGGGGGGGGGGGGGGGGGGGGGGGGGGGGGFGGGGGGGGGGGGGGGGGGGGGGGGGGGGGGGGGGGGGGGGGGGGGGGGGGGGGGGGGGGGGGGGGGGGGGGGGGGGGGGGGGGGGGGGGGGGGGGGGGGGGGGGGGGGGGGGGGGGGG
@EGRNA7_53
TGGGGAATATTGCACAATGGGCGCAAGCCTGATGCAGCCATGCCGCGTGTATGAAGAAGGCCTTCGGGTTGTAAAGTACTTTCAGCGGGGAGGAAGGCGGTGAGGTTAATAACCTCACCGATTGACGTTACCCGCAGAAGAAGCACCGGCTAACTCCGTGCCAGCAGCCGCGGTAATACGGAGGGTGCAAGCGTTAATCGGAATTACTGGGCGTAAAGCGCACGCAGGCGGTCTGTCAAGTCGGATGTGAAATCCCCGGGCTCAACCTGGGAACTGCATTCGAAACTGGCAGGCTAGAGTCTTGTAGAGGGGGGTAGAATTCCAGGTGTAGCGGTGAAATGCGTAGAGATCTGGAGGAATACCGGTGGCGAAGGCGGCCCCCTGGACAAAGACTGACGCTCAGGTGCGAAAGCGTGGGGAGCAAACAGG
+
GGGGGGGGGGGGGGGGGGGGGGGGGGGGGGGGGGGGGGGGGGGGGGGGGGGGGGGGGGGGGGGGGGGGGGGGGGGGGGGGGGGGGGGGGGGGGGGGGGGGGGGGGGGGGGGGGGGGGGGGGGGGGGGGGGGGFGGGGGGGGGGGGGGGGGGGGGFGGGGGGGGGGGGGGGGFGGGGGGGGGGGGGGGGGGGGGGGGGGGGGGGGGGGGGGGGGGGGGGGGGGGGGGGGGGGGFGGFFFGFFFFFFGGGGGGGGGGGGGGGGFGGGGGGFGGGGGGGGGGGGGGGGGGGGGGGGGGGGGGGGGGGGGGGGGGGGGGGGGGGGGGGGGGGGGGGGGGGGGGGGGGGGGGGGGGGGGGGGGGGGGGGGGGGGGGGGGGGGGGGGGGGGGGGGGGGGGGGGGGGGGGGGGGGGGGGGGGGGGGGGGGGGGGGG
@EGRNA7_54
TGGGGAATATTGCACAATGGGGGAAACCCTGATGCAGCCATGCCGCGTGTGTGAAGAAGGCCTTCGGGTTGTAAAGCACTTTCAGCGAGGAGGAAAGGTTAGTAGTTAATACCTGCTAGCTGTGACGTTACTCGCAGAAGAAGCACCGGCTAACTCCGTGCCAGCAGCCGCGGTAATACGGAGGGTGCGAGCGTTAATCGGAATTACTGGGCGTAAAGCGTGCGCAGGCGGTTTGTTAAGCGAGATGTGAAAGCCCCGGGCTCAACCTGGGAACCGCATTTCGAACTGGCAAACTAGAGTCTTGTAGAGGGGGGTAGAATTCCAGGTGTAGCGGTGAAATGCGTAGAGATCTGGAGGAATACCGGTGGCGAAGGCGGCCCCCTGGACAAAGACTGACGCTCAGGCACGAAAGCGTGGGGAGCAAACAGG
+
GGGGGGGGGGGGGGGGGGGGGGGGGGGGGGGGGGGGGGGGGGGGGGGGGGGGGGGGGGGGGGGGGGGGGGGGGGGGGGGGGGGGGGGGGGGGGGGGGGGGGGGGGGGGGGGGGGGGGGGGGGGGGGGGGGGGGGGGGGGGGGGGGGGGGGGGGGGGGGGGGGGGGGGGGGGGGGGGGGGGGGGGGGGGGGGGGGGGGGGGGGGGGGGGGGGGGGGGGGGGGGGGGGGGGGGGGGGFFFGFFFFFFGGGGGGGGGGGGGGGGGGGGGGGGGGGGGGGFGGGGGGGGGGGGGGGGGGGGGGGGGGGGGGGGGGGGGGGGGGGGGGGGGGGGGGGGGGGGGGGGGGGGGGGGGGGGGGGGGGGGGGGGGGGGGGGGGGGGGGGGGGGGGGGGGGGGGGGGGGGGGGGGGGGGGGGGGGGGGGGGGGGGGGGG
@EGRNA7_55
TGGGGAATATTGCGCAATGGGGGAAACCCTGACGCAGCAACGCCGCGTGGGGGATGAAGGTTTTCGGATTGTAAAGCTCTGTCTTCAGGGACGATAATGACGGTACCTGAGGAGGAAGCCACGGCTAACTACGTGCCAGCAGCCGCGGTAATACGTAGGTGGCAAGCGTTGTCCGGAATTATTGGGCGTAAAGGGTGCGTAGGCGGACTTTTAAGTGAGATGTGAAATTCCAGGGCTCAACTCTGGCGCTGCATTTCAAACTGGAAGTCTAGAGTGCAGGAGAGGAAAGCGGAATTCCTGGTGTAGCGGTGAAATGCGTAGAGATTAGGAAGAACACCAGTGGCGAAGGCGGCTTTCTGGACTGTAACTGACGCTGGGGCACGAAAGCGTGGGGGGCAAACAGG
+
6C@<B@,C9FCCCBCCFCFFDEECC8@C@86FF,:FBFEE==F:F=F4C7C+4B:F=E?@4??FA=F8?=B88AC99F<F9FAD?BBDFFGFD:CFGFCFFDGFGGG9D,D@,@FEGFFFFG7E:<BFCCFGCFFGGGGG:BCFGEG>:C8?FBFFCCECE?EEEFGECCEEECEGD5;+FDACGFFE?C==FGC@FCEC>C?>CCCE5@#AFGFCF:C7?D#CCFCF7::717B@7#DGCD8CEC::E;>@AGGGGE>8FFF===E,;9A=8GGD@9D8AE=CE8EGGBAE:F=A7?A,F<:>6++A55,5+@+:+<E,=CFF?9<<A,FA:E9,,9C::BC?E,@EFB@C,@FGGGGFCFF<<,<GF@FF@,@C,6@,F,F,F7F@+EFCFC,C,9FCE,<E
@EGRNA7_56
TGGGGAATATTGCGCAATGGGGGAAACCCTGACGCAGCAACGCCGCGTGGGTGATGAAGGTTTTCGGATCGTAAAACCCTGTTTTCTGGGACGATAATGACGGTACCAGATGAGGAAGCCACGGCTAACTACGTGCCAGCAGCCGCGGTAATACGTAGGTGGCAAGCGTTGTCCGGATTTACTGGGCGTAAAGGGTGCGTAGGCGGATGCTTAAGTGAGATGTGAAATACCTAAGCTTAACTTAGGGGCTGCATTTCAAACTGGGCATCTAGAGTACAGGAGAGGGAAACGGAATTCCTAGTGTAGCGGTGAAATGCGTAGAGATTAGGAAGAACACCAGTGGCGAAGGCGGCTTTCTGGACTGTAACTGACGCTGAGGCACGAAAGCGTGGGGAGCAAACAGG
+
GGGGGGGGGGGGGGGGGGGGGGGGGGGGGGGGGGGGGGGGGGGGGGGGGGGCFGGGGGGGGGGGGGGGGGGGGGGGGGGGGGGGGGGGGGGGGGGGGGGGGGGGGGGGGGGGGGGGGGGGGGGGGGGGGGGGGGGGGGGGGGGGGGGGFGGFGGGGGGGGGGGGGGGGGGGGGGGGFFEFGGGGGGGGGGFGGGGGGGGGGGGGGGGGGGFFGGGGGFGGGGGGGGGGGGGGGGGGGGGGGGGGGGGGGGGGGGGGGGGGGGGGGGGGGGGGGGGGGGGGGGGGGGGGGGGGGGGGGGGGGGGGGGGGGGGGGGGGGGGGGGGGGGGGGGGGGGGGGGGGGGGGGGGGGGGGGGGGGGGGGGGGGGGGGGGGGGGGGGGGGGGGGGGGGGGGGGGGGGGGGGGG
@EGRNA7_57
TGGGGAATATTGCGCAATGGGGGAAACCCTGACGCAGCAACGCCGCGTGGGTGATGAAGGTCTTCGGATTGTAAAGCCCTGTTTTCTGGGACGATAATGACGGTACCAGAGGAGGAAGCCACGGCTAACTACGTGCCAGCAGCCGCGGTAATACGTAGGTGGCGAGCGTTGTCCGGATTTACTGGGCGTAAAGGGTGCGTAGGCGGATGTTTAAGTGGGATGTGAAATCCCCGGGCTTAACCTGGGGGCTGCATTCCAAACTGGATATCTAGAGTGCAGGAGAGGAAAGCGGAATTCCTAGTGTAGCGGTGAAATGCGTAGAGATTAGGAAGAACACCAGTGGCGAAGGCGGCTTTCTGGACTGTAACTGACGCTGAGGCACGAAAGCGTGGGGAGCAAACAGG
+
FGGGGGGGCGGGGGGGGGGGGGGGGGGGGGGGGFDGEGGGGGGGGGGGGGGGGGGGGGGGFGGGGGGGGDGGGGGGGGGG<FFE8FGGGGGGGGGGGGGGGGEGGCFFFGGGGGGGGGGGGGGGGGGGGGGGGFGGGGGGGGGGGGGGGGGDGGG?CGGFFGGGGGGGGEE>FGGEG;E6FEGGGFGGECGGGGG#GGGCEGGGGGEGFC#FFGFGFGFGCGGGGGG;CEDECGGGGGDGFF#GEGFC@GGGGGFCAGFFFFFFGFFFGGGGFGFF?@38FGGGGGE8CDGGGGFGDGGFGGGGFF:GGGGGGEGGGGGGF<DFAGFF<FGGGF=5GF8GGGGGGGGEGEGF@F8GGGGFFDFGFFAGGGGGGGGF@FGGGFGFF@GGEFGGGGGGFCGFGGGG
@EGRNA7_58
TGGGGAATTTTGGACAATGGACGGAAGTCTGATCCAGCGACGCCGCGTGAAGGAAGAAGTCCTTCGGGATGTAAACTTCTGAACTTATCGAATAAAGACAACTGGGGACAGTTGGATGAAGGTAGATAAAGAAAAGCCCCGGCTAACTACGTGCCAGCAGCCGCGGTAAGACGTAGGGGGCGAGCGTTGCCCGGAATTACTGGGCGTAAAGGGGGCGTAGGCGGTCAAATAAGTCAGATGTGAAATACTACTGCTCAACGGTAGAAATGCGTTTGAAACTGTAAGACTTGAGGGTAGCAAAGGTAGACGGAATTACCTGAGTAGGGGTGAAATCCGTAGATACAGGTAAGAACGCCAGTGGGGAAGCCGGTCTACTGGGGTAACCCTGACGCTGAGGCCCGAAAGCTAGGGGAGCGAACCGG
+
FGGGGGGFFGFGGGGGGGGGGGGGGGGGGGGGGDGFGGGGGGGGGGGGGGGGGGGGGFGFGGGGGGGGDGGGGGGGGGGFGGFGGGGFFFGGFFGGFGGGGFGGGGEGGGG<,EFFEFGGGF>BCCCGFEEGGGFGEFFGGGGGEDGCGGGGGFCFGGFCGCGGGGGGGFFGG=FF@EGGGGGGGGGGGGFFEGGGG7FGGGGC>EEGGGG?>CDDGGGGGGGG@6DFAFFGFAFFFFGGCFFFGGGF=FFGGFDGGGFFF@FFFC>CDCCGFCGGGGGGGGGGGFGGGF??D=:7,,E8GFF8GGGGGFCFFF?GFGFEGGGGGEGGGGGGFCDGFDGGGFFEGGGGGGGGGGGGGGFGGGFEGF:GEGGGGAGGGGGGGF<FGGGGGGGGGGGFF>GGFGGGGGGGGGGGGGGCGGGGGG
@EGRNA7_59
TGGGGAATATTGCACAATGGGCGCAAGCCTGATGCAGCCATGCCGCGTGTGTGAAGAAGGCCTTCGGGTTGTAAAGCACTTTCAGCGGGGAGGAAGGCGTTGTGGTTAATAACCACAGCGATTGACGTTACCCGCAGAAGAAGCACCGGCTAACTCCGTGCCAGCAGCCGCGGTAATACGGAGGGTGCAAGCGTTAATCGGAATTACTGGGCGTAAAGCGCACGCAGGCGGTCTGTCAAGTCGGATGTGAAATCCCCGGGCTCAACCTGGGAACTGCATTCGAAACTGGCAGGCTAGAGTCTTGTAGAGGGGGGTAGAATTCCAGGTGGAGCGGTGAAATGCGTAGAGATCTGGAGGAATACCGGTGGCGAAGGCGGCCCCCTGGACAAAGACTGACGCTCAGGTGCGAAAGCGTGGGGAGCAAACAGG
+
AFGGGGGGEGGFGGGGGAGGGGGGGGEGGGFGGFGGCFFGGGGGGGGCF,CEFDGFGFGGGGGGGGGGGGGGGGGGCFGGGGGGGGGGGGGGGGGCFEFC:FGGGA<FGFCGCFFGGGGGGG7FFGGFGGGF@FGGGGGGGGGGGGGEEECEGFGGCGGGGGGGFGGGFGDCDC>EGGFF58?EG?EDGGC=C8;8EEGFG=E<CGGGGC=5DDDGFGGG#DCDEGCEDGD#6CFFFFGFFFFFFFFFFFFFFGGGGGF?B28CG@GDFFD9C9D9C88GCC;GFCB6D6,?9FGGGEF??FABE,CCEGGD>BFDE:F<GGF><F<@+EGF?E59CGGF@+EE94,<?F=GEE,EGEFCC@GFF?@F@DCGDGCGF:GDGFFEFCFCGFFGF@BGEGGFFCGFCC7<DEGFCBCGGGFC@C9GGGGGG
@EGRNA7_60
TGGGGAATATTGCGCAATGGGGGAAACCCTGACGCAGCAACGCCGCGTGGGTGATGAAGGTTTTCGGATCGTAAAACCCTGTTTTCTGGGACGATAATGACGGTACCAGATGAGGAAGCCACGGCTAACTACGTGCCAGCAGCCGCGGTAATACGTAGGTGGCAAGCGTTGTCCGGATTTACTGGGCGTAAAGGGTGCGTAGGCGGATGCTTAAGTGAGATGTGAAATACCCGAGCTCAACTTGGGTGCTGCATTTCAAACTGGGCATCTAGAGTGCAGGGGAGGAAAGCGGAATTCCTAGTGTAGCGGTGAAATGCGTAGAGATTAGGAAGAACACCAGTGGCGAAGGCGGCTTTCTGGACTGTAACTGACACTGAGGCACGAAGGCGTGGGGAGCGAACAGG
+
CEFGGGGGDFF9C@F7F@EFGGDCFGC@FEFFEFGGEGFGGCFFB::44CC>FFC??FEGGB<F?@F+?CFG?FGGGDC,>FFGEEFGFGGFEEGGGGGGGGGGDCGFG@>BAFGFFGGFFCCGC@<EFGFFGEFGG>F>;AFFGCCECEEB?CFFFCFFFCFFFGCGEEGGG<CCEG<<9<CGGGFD6A1FCGDGG>CCFGFFFGFF>:#:CCCFAF>>GFC@C7D@7:CFD>BF;/CFFB=EFF#FA=CBCFFFDCFF6?@>F;E?,>=8=F@,?>6+,E;E@FECC@F9GFFEF<=,==F>:GFGDCGFC=?>99<,;ABECE?F9FEBF=<FFAE7:FFD=F,F@CGGFFE9<FGFFC9F9C<EC@<@;C,;,<:@FDEFF,F@FGGGFC:C6,FCF@FC
@EGRNA7_61
TGGGGAATATTGGACAATGGGCCACAAGCCTGATCCAGCAATTCTGTGTGCACGATGAAGGTTTTCGGATCGTAAAGTGCTTTCAGTTGGGAAGAAGAAAGTGACGGTACCAACAGAAGAAGCGACGGCTAAATACGTGCCAGCAGCCGCGGTAATACGTATGTCGCAAGCGTTATCCGGATTTATTGGGCGTAAAGCGCGTCTAGGCGGAAAAGAAAGTCTGATGTTAAAATGCGGGGCTCAACTCCGTATTGCGTTGGAAACTGCTTTTCTAGAGTACTGGAGAGGTGGGCGGAACTACAAGTGTAGAGGTGAAATTCGTAGATATTTGTAGGAATGCCGATGGAGAAGTCAGCTCACTGGACAGATACTGACGCTAAAGCGCGAAAGCGTGGGGAGCAAACAGG
+
FGGGGGGGGGGGGGGGGGGGGGGGGGGGGGGGGGGGGGGGGGFFGGGGGGGGGGGGGGGGGGGDGGGGGGGGGGGEGGGGGGGGGGFEGGGGFGGGGGGGGGGGGGGGGGGGGGGGGGGGGGGGGGGGGGGGGGGGGGGGGGGGGGGFGGGGGGGGGGGGGFGGGGGGGGGGGGGGGGGGGGGGGGGGGGGGGGGGGGGFGEFFGGGGGGGGGGGFGGGGGGGGGGGGGGGFGEFGGFGGGGGGGFFGFDGGGGGGGGGGGFFGGGGGGGEEFFGGGGGGGGGGGGGGGGGGGGGGGFCGGGGGGGGGGGGGGFDGGGGGGGGGGGGGGGGGGGGGGGGGGGGFGGGGGGGFGGGGGGGGGGGGGFFFGFGGGGGGGGGGGGGGGGGGGGGGGGGGGGGGGGGGFFG
@EGRNA7_62
TGGGGAATATTGCGCAATGGGGGAAACCCTGACGCAGCAACGCCGCGTGGGTGATGAAGGTCTTCGGATTGTAAAGCCCTGTTTTCTGGGACGATAATGACGGTACCAGAGGAGGAAGCCACGGCTAACTACGTGCCAGCAGCCGCGGTAATACGTAGGTGGCGAGCGTTGTCCGGATTTACTGGGCGTAAAGGGTGCGTAGGCGGATGTTTAAGTGGGATGTGAAATCCCCGGGCTTAACTTAGGGGCTGCATTTCAAACTGGGCATCTAGAGTACAGGAGAGGGAAACGGAATTCCTAGTGTAGCGGTGAAATGCGTAGAGATTAGGAAGAACACCAGTGGCGAAGGCGGCTTTCTGGACTGTAACTGACGCTGAGGCACGAAAGCGTGGGTAGCAAACAGG
+
GGGGGGGGGGGGGGGGGGGGGGGGGGGGGGGGGGGGGGGGGGGGGGGGGGGGGGGGGGGGGGGGGGGGGGGGGGGGGGGGGGGGGGGGGGGGGGGGGGGGGGGGGGGGGGGGGGGGGGGGGGGGGGGGGGGGGGGGGGGGGGGGGGGGGGGGGGGGGGGGGGGGGGGGGGGGGGGGGGGGGGGGGGGGGGGGGGGGGGGGGGGGGGGGGGGGGGGGGGGFGGGGGGGGGGGGGGGGGGGGGGGGGGGGGGGGGGGGGGGGGGGGGGGGGGGGGGGGGGGGGGGGGGGGGGGGGGGGGGGGGGGGGGGGGGGGGGGGGGGGGGGGGGGGGGGGGGGGGGGGGGGGGGGGGGGGGGGGGGGGGGGGGGGGGGGGGGGGGGGGGGGGGGGGGGGGGGGGGGGGGGGG
@EGRNA7_63
TGGGGAATATTGCGCAATGGGGGAAACCCTGACGCAGCAACGCCGCGTGGGTGATGAAGGTTTTCGGATCGTAAAACCCTGTTTTCTGGGACGATAATGACGGTACCAGATGAGGAAGCCACGGCTAACTACGTGCCAGCAGCCGCGGTAATACGTAGGTGGCAAGCGTTGTCCGGATTTACTGGGCGTAAAGGGTGCGTAGGCGGATGCTTAAGTGAGATGTGAAATACCTAGGCTTAACTTAGGGGCTGCATTTCAAACTGGGCATCTAGAGTACAGGAGAGGGAAACGGAATTCCTAGTGTAGCGGTGAAATGCGTAGAGATTAGGAAGAACACCAGTGGCGAAGGCGTTTTCCTGGACTGTAACTGACGCTGAGGCACGAAAGCGTGGGTAGCAAACAGG
+
EFGGGGGGGGGGGGGGGGGGGGGGGGGGGFCFGG,F7:EFGCFGGFEFFGG+B@9FAECDFGEFEFG@B@@FGGDGGGGFCFFGD<DFDGGFGD>EGGE9FGGEGGGCD<CE9FDFF:F:FD:F7::FG;<F16>FGCFFFFGGGGE<AEGECFE?EFEFEFGGGFGGECGGCFGDEC?>C9FFGGBCFFFFEDEEG=C?=CGDGDEEEGF@?C@FFFFGGGFGGFGDEEE@:GFFFFGGFFF7DGGGGGEEFFFGFGGGGD9?GGCGGFDAGGGGDGFD8FFE@FE>9GGGFDFFCDE<GGGEGGGGGGGFCGECGF<FE9FGGFFFGGGGGFGGGGGGGGGGGGFGGFC<GGEDEEFGGGGGGGFGECGGGGGGGGGGFDGGGGDGGGGGGGGFFGGGGGEG
@EGRNA7_64
TGGGGAATATTGCACAATGGGCGCAAGCCTGATGCAGCCATGCCGCGTGTATGAAGAAGGCCTTCGGGTTGTAAAGTACTTTCAGCGGGGAGGAAGGTGTTGTGGTTAATAACCACAGCAATTGACGTTACCCGCAGAAGAAGCACCGGCTAACTCCGTGCCAGCAGCCGCGGTAATACGGAGGGTGCAAGCGTTAATCGGAATTACTGGGCGTAAAGCGCACGCAGGCGGTCTGTCAAGTCGGATGTGAAATCCCCGGGCTCAACCTGGGAACTGCATTCGAAACTGGCAGGCTAGAGTCTTGTAGAGGGGGGTAGAATTCCAGGTGTAGCGGTGAAATGCGTAGAGATCTGGAGGAATACCGGTGGCGAAGGCGGCCCCCTGGACAAAGACTGACGCTCAGGTGCGAAAGCGTGGGGAGCAAACAGG
+
GGGGGGGGGGGGGGGGGGGGGGGGGGGGGGGGGGGGGGGGGGGGGGGGGGGGGGFGGGGGGGGGGGGGGGGGGGGGGGGGFGGGGGGGGGGGGGG@GGGGGGGGGGGFGEFFFGGGGGGGDGGGFFGGGGGGGGGGGGGGGGGGGGGDGGGGGGFFFGGGGGGGGGGGGGGGDGFEGGGGGCCEGGFFGGGGGGECGGGGGGCGGGGGGGGGGFFFFCGGGGGGFGFGGGGGGGGFFFGFFFFFFGGFGGGGGGGGGGGGGGEFGGGFFGGGGGGGGGGGGGGGGGGGGGGGGGGGGGGGGFGGGGGGEE6FGFGGGGFGGGGGGGGGGGGGDFF9CGGGGGGGGGGFGGGFGFEGGGGGGGGFGDGGGGGGGGGGGGGC8GGGGGGGGGGGGGGGGFGGGGGGGGFFGGGGGGGGGGGGGGGGGGGGG
@EGRNA7_65
TGGGGAATATTGCGCAATGGGGGAAACCCTGACGCAGCAACGCCGCGTGGGTGATGAAGGTTTTCGGGTCGTAAAACCCTGTTTTCTGGGACGATAATGACGGTACCAGATGAGGAAGCCACGGCTAACTACGTGCCAGCAGCCGCGGTAATACGTAGGTGGCAAGCGTTGTCCGGATTTACTGGGCGTAAAGGGTGCGTAGGCGGATGCTTAAGTGAGATGTGAAATACCTAAGCTTAACTTAGGGGCTGCATTTCAAACTGGGCATCTAGAGTACAGGAGAGGGAAACGGAATTCCTAGTGTAGCGGTGAAATGCGTAGAGATTAGGAAGAACACCAGTGGCGAAGGCGGTTTCCTGGACTGTAACTGACGCTGAGGCACGAAAGCGTGGGTAGCAAACAGG
+
FGDGGGGGGGGGAFGGGGGG8BFGBF,CFGGG@@FGGGCGGFDFGGGGGD77BFGGGFAFE?BFA+C+84>@FGGGG>B=FGGGDC?FFG@EC7BFG<@=>FB@FG9CG<<E=::<@C<@F:F::7:FFFE:<>>:??FFGFBB<<<A<B>4,?FFFBF<:BGFDCCEG>8E1CFGFFFF=EFFDEFFFFEFEEE@=DCCGEFFFF##GCFFFFB<2+AAFGGF<GC9EFFFDEFGGGGFE#CD@@5EFGGGG##FFGGGGGGE>99FGGDGGGFDGGGFGGFDE8BE=GGGGFFGFFDFGGGGGGGGGGGGGGGGGGGGGGFGGFFGGGGGGGGGGGGGGGGGGGGEGGGF<FDFGGFFCGGGGGGGGGGGGGGGGFF,FGGGGGGGGGGFGDGGGGGGGGGG
@EGRNA7_66
TGGGGAATATTGCACAATGGGCGCAAGCCTGATGCAGCCATGCCGCGTGTGTGAAGAAGGCCTTCGGGTTGTAAAGCACTTTCAGCGGGGAGGAAGGCGGTGAGGTTAATAACCTCATCGATTGACGTTACCCGCAGAAGAAGCACCGGCTAACTCCGTGCCAGCAGCCGCGGTAATACGGAGGGTGCAAGCGTTAATCGGAATTACTGGGCGTAAAGCGCACGCAGGCGGTCTGTCAAGTCGGATGTGAAATCCCCGGGCTCAACCTGGGAACTGCATTCGAAACTGGCAGGCTAGAGTCTTGTAGAGGGGGGTAGAATTCCAGGTGTAGCGGTGAAATGCGTAGAGATCTGGAGGAATACCGGTGGCGAAGGCGGCCCCCTGGACAAAGACTGACGCTCAGGTGCGAAAGCGTGGGGAGCAAACAGG
+
FGGGGGDGFGGFGGGGGGGGGGGGG@GGGGGGGGGGGGGGGGGGGGGGGGGGGGGGGGGGGGFGGGGGGGGGGGGGGGGGGGGGGGGGGGGGGGGCFFGGGGGFCGGGGGGGGFGGGGGGFGGGDFCFGGGGGGGEEGGGGFGGGGGG*BE7FGGGGGGGGGEGGGGGGGGGGGGGGGGGGEEGDEGGGGGGGGGGDGCFGDGFGGGGGDGFGGGGEDDGGGGGGGGDDGGGFFFFFFCFFFFF7CGGFFFFFFFFGFFCFCF@F@BFGGGGF?GGF?88EGGGFCFF>>GGFD9GGGGFCFGFAGGGGGGGGGGGGGGGFFGGFF9F7GFCGFFGGGGGGGGGFFGGF<GFGEDGGGFCGGGGF7FGGGGGGGGGGGGGFGFFCECGGGGGGGGGGGGGGGGGGFFGGEGFCGGGFGGGGGGGGGGGG
@EGRNA7_67
TGGGGAATATTGCGCAATGGGGGAAACCCTGACGCAGCAACGCCGCGTGGGTGATGAAGGTCTTCGGATTGTAAAGCCCTGTTTTCTGGGACGATAATGACGGTACCAGAGGAGGAAGCCACGGCTAACTACGTGCCAGCAGCCGCGGTAATACGTAGGTGGCGAGCGTTGTCCGGATTTACTGGGCGTAAAGGGTGCGTAGGCGGATGTTTAAGTGGGATGTGAAATCCCCGGGCTTAACCTGGGGGCTGCATTCCAAACTGGATATCTAGAGTGCAGGAGAGGAAAGCGGAATTCCTAGTGTAGCGGTGAAATGCGTAGAGATTAGGAAGAACACCAGTGGCGAAGGCGGCTTTCTGGACTGTAACTGACGCTGAGGCACGAAAGCGTGGGTAGCAAACAGG
+
FECAFEFDCFFGGEGEG:FFEFG>EGFFGFAFFC@FGGGCFFGFGGFGGGGCCG9FB?FGEEFFDFGEGEFDFGAEF<?FFEDF8@DFFGGGGGDGFFCGFEEEG:FGG?DDFGGEGGEFFGGGGGGGGFGGGCFFCFGGGGGGGGGDE8CGGGGFFDCFFGGGDGGGCGECCFEGEC5C<CFFEGGGEE=CGGGCEGGGCEE8EGG5DGCBCC9=#=FB9DEGC79EEC7DF@AED:F?E>:@FFGGFFADFFCFEAFFFFFBDF<GGCFF=88D=,,,=FFAA?E8GGGF:CGGCFF?<EEFFB??9GEAB@FCFBFA;59GFCAFFFFGGF<FFFEF:EGF<B@CGFEFE@?FGFF@FFFGGGFFF7GGFFEE9GGGGGGFE@FB:FGFGGEGFFFEGFCF
@EGRNA7_68
TGGGGAATCTTCCGCAATGGACGAAAGTCTGACGGTGCAACGCCGCGTGAGTGATGAAGGTTTTCGGATCGTAAAGCTCTGTTGTTAGGGACGAATGTATTTACTGTGAATAATGGTAAGTAATGACGGTACCTAACGAGAAAGCCACGGCTAACTACGTGCCAGCAGCCGCGGTAATACGTAGGTGGCAAGCGTTGTCCGGAATTATTGGGCGTAAAGGGAGCGCAGGTGGGAAAGTAAGTCTGTCTTAAAAGTGCGGGGCTCAACCTCGTGAGGGGATGGAAACTACTTTTCTTGAGTGCAGGAGAGGAAAGCGGAATTCCTAGTGTAGCGGTGAAATGCGTAGATATTAGGAGGAACACCAGTGGCGAAGGCGGCTTTCTGGACTGTAACTGACACTGAGGCTCGAAAGCCAGGGGAGCGAACGGG
+
GGGGGGGGGGGGGGGGGGGGGGGGGGGGGGGGGGGBFGGGGGGGGGGFGGGGGGGGGGGGGGGGGGGGGEFFGGGGGEGGGGGGFFFGGGGGGGGGGGGGDFGGGGFGGG9FFCFGGGGGGGGDGGGGGGGGGGGGGGGGGGGCFGGGDGGGGGGGGGGGGGGGGFGGGGGGGGEGGCGGFBFEGFFGFGGGGGEGGGGGGGFGGFGGGGGGFFFFFGDGGGGGGGDEGGFFDCCFFFGFFFFFFGGGFFGFFGGGGGGGFGGGGGGGGGGGGGGGGGGGGGFFGGFFGGGGGGGGGGGGGGFFGGGGGGGGEGGGGGGGGGGGGGGGGGGGGGGGGGGGGGGGGGGGGGGGGFFGGGGGGGGGGGGGGGGGGGGGGGGGGGGGGGGGGGECGGGGGGGGGGGGGGGGGGGGGGGGGGGGGGGGGGGGG
@EGRNA7_69
TGGGGAATATTGCGCAATGGGGGAAACCCTGACGCAGCAACGCCGCGTGGGTGATGAAGGTCTTCGGATTGTAAAGCCCTGTTTTCTGGGACGATAATGACGGTACCAGAGGAGGAAGCCACGGCTAACTACGTGCCAGCAGCCGCGGTAATACGTAGGTGGCGAGCGTTGTCCGGATTTACTGGGCGTAAAGGGTGCGTAGGCGGATGTTTAAGTGGGATGTGAAATCCCCGGGCTTAACCTGGGGGCTGCATTCCAAACTGGATATCTAGAGTGCAGGAGAGGAAAGCGGAATTCCTAGTGTAGCGGTGAAATGCGTAGAGATTAGGAAGAACACCAGTGGCGAAGGCGGCTTTCTGGACTGTAACTGACGCTGAGGCACGAAAGCGTGGGTAGCAAACAGG
+
GGGGGGGGGGGGGGGGGGGGGGGGGGGGGGGGGGGGGGGGGGGGGGGFGGGGGGGGGGGGGGGGGGGGGGGGGGGGGGGGGGGGGGGGGGGGGGGGGGGGGGGGGGGGGGGGGGGGGGGGGGGGGGGGGGGGGGGGGGGGGGGGGGGGGGGGGGGGGGGGGGGGGGGGGGGGGGGGG?FGGGGGGGGGGDGGGGGGGGGFGGGGGGGGGGFFCGFGGGGGGGGGGGGGGGGGGGGGGGGGGGGGGGGGGGGGGGFFGGGGGGGGGGGGGGGGGGGGGGGGFGGGGGGGGGGGGGGGGGGGGGGGGGGGGGGGGGGGGGGGGGGGGGGGGGGGGGGGGGGGGGGGGGGGGGGGGGGGGGGGGGAGGGGGGGGGGGGGGGGGGGGGGGGGGGGGGGGGGGGGGGGG
@EGRNA7_70
TGGGGAATATTGCACAATGGGCGCAAGCCTGATGCAGCCATGCCGCGTGTATGAAGAAGGCCTTCGGGTTGTAAAGTACTTTCAGTAGGGAGGAAGGTGGTTAAGTTAATACCTTAATCATTTGACGTTACCTACAGAAGAAGCACCGGCTAACTCCGTGCCAGCAGCCGCGGTAATACGGAGGGTGCAAGCGTTAATCGGAATTACTGGGCGTAAAGCGCATGCAGGCGGTCTGTCAAGTCGGATGTGAAAGCCCCGAGCTTAACTTGGGAATTGCATCTGAAACTGGTTGGCTAGAGTCTTGTAGAGGGGGGTAGAATTCCATGTGTAGCGGTGAAATGCGTAGAGATGTGGAGGAATACCGGTGGCGAAGGCGGCCCCCTGGACAAAGACTGACGCTCAGGTGCGAAAGCGTGGGGAGCAAACAGG
+
GGGGGGGGGGGGGGGGGGGGGGGGGGGGGGGGGGGGGGGGGGGGGGGGGGGGGGGGGGGGGGGGGGGGGFGGGGGGGGGGGGGGGBFGGGGGGGGGGGGGEGGGGFGGGGGGGGGGGGGGGGGGGGGGGGGGGGGGGGGGGGGGGGGGGGGGGGGGGGGGGGGGGGGGGGGGGFGGGGGGGGGGGGGGGGGGGAGGGGGGGGGGGGGGGGGGGFGGFGGGGGGGGGFGGGGGGGGFFFGFFFFFFGGGGGFFGGGGGGFGGGGGGGGGGGGGGGGGGGGGGGGGGGGGGGGGGGGGGGGGGGGGGGGGGGGGGGGGGGGGGGGGGGGGGGGGGGGGGGGGGGGGGGGGGGGGGGGGGGGGGGGGGGGGGGGGGGGGGGGGGGGGGGGGGGGGGGGGGGGGGGGGGGGGGGGGGGGGGGGGGGGGGGGGG
@EGRNA7_71
TGGGGAATATTGCGCAATGGGGGAAACCCTGACGCAGCAACGCCGCGTGAGTGATGAAGGCCTTAGGGTTGTAAAGCTCTGTTATCTGGGACGATAATGACGGTACCAGAGGAGGAAGCCACGGCTAACTACGTGCCAGCAGCCGCGGTAATACGTAGGTGGCGAGCGTTGTCCGGATTTACTGGGCGTAAAGAGTGCGTAGGCGGATGTTTAAGTGAGATGTGAAATACCCGAGCTCAACTTGGGTGCTGCATTTCAAACTGGGCATCTAGAGTGCAGGAGAGGAAAGCGGAATTCCTAGTGTAGCGGTGAAATGCGTAGAGATTAGGAAGAACACCAGTGGCGAAGGCGGCTTTCTGGACTGTAACTGACGCTGAGGCACGAAAGCGTGGGGAGCAAACAGG
+
FGGGGGGGFGGGGGGGGGGGGGGGGGGGGFGGGGGGGGGGGGDGGGGGGGGGGGGGGGGGGGGGGGGGFFFGGGGGGFGGGGGGGGGGGGGGGGGGGEGGGGGGGGGGGGGGGGGGGGGGFGGGGGGGGGGGGGGGGGGGGGGGGGGGGGGGGGGGGGGGGFGGGFEGEGGGGGGGGGGGGGFFGFCEEGCFFGGGGGGEGGGGGGGFGGCFGGFFGFFFGGGGGGGGGGGGGFGGGGGGGGGGGGGGGGGGGFFFGFFFGGGGGFGGGGGGGGGGGGGGGGGGGGGGGGGGGGGGGFGGGGGGGGGGGGGGDGGGGGGGGGGGGGGGGGFGGGGGGGGGGGGGGGGGGGGGGGGGGGFGFGGGGGFGGGGGGGGGGGGGGGGGGGGGGGEGGGGGGGGGGFGG
@EGRNA7_72
TGGGGAATATTGCGCAATGGGGGAAACCCTGACGCAGCAACGCCGCGTGGGTGATGAAGGTCTTCGGATTGTAAAGCCCTGTTTTCTGGGACGATAATGACGGTACCATAGGAGGAAGCCACGGCTAACTACGTGCCAGCAGCCGCGGTAATACGTAGGTGGCAAGCGTTGTCCGGATTTACTGGGCGTAAAGGGAGCGTAGGCGGATTTTTAAGTGGGATGTGAAATACTCGGGCTCAACCTGAGTGCTGCATTCCAAACTGGAGATCTAGAGTGCAGGAGGGGAGAGTGGAATTCCTAGTGTAGCGGTGAAATGCGTAGAGATTAGGAAGAACACCAGTGGCGAAGGCGACTCTCTGGACTGTAACTGACGCTGAGGCACGAAAGCGTGGGGAGCAAACAGG
+
GGGGGGGGGGGGGGGGGGGGGGGGGGGGGGGGGGGGGGGGGGGGGGGFGGGFFGGGGGGGGGGGGGGGGGGGGFGGGGGGGGGGGGGGGGGGGGGGGGGGGGGGGGGGGGGGGGGGGGGGGGGGGGGGGGGGGGGGGGGGGGGGGGGGGGGGGGGCGGGGGGGGGGGGFGGEFGGGGGGFFFFEFGGGGGGGGGGGGGGDFGGFGGGGGGFFFGFFGGGGGGGGGGGFFGGGGGGGGGGGGGGGGGGGGGFFGFGGGDGFGGGF9FFGGGGGGGFGGGEGGGFGGGFEGGGGGFGFGGGFGGGGGGGGGGGGGGGGGGGGGGGGGGGGGGGGFFGGGGGGGGGGGGGGGGGGGGGGGGGGGGGGGGGGGGGGGGGGGGGGGGGGFGGGGGGGGGGGGGGGGGGG
@EGRNA7_73
TGGGGAATATTGCACAATGGGCGCAAGCCTGATGCAGCCATGCCGCGTGTATGAAGAAGGCCTTCGGGTTGTAAAGTACTTTCAGCGGGGAGGAAGGTGTTGAGGTTAATAACCTCAGCAATTGACGTTACCCGCAGAAGAAGCACCGGCTAACTCCGTGCCAGCAGCCGCGGTAATACGGAGGGTGCAAGCGTTAATCGGAATTACTGGGCGTAAAGCGCACGCAGGCGGTCTGTCAAGTCGGATGTGAAAGCCCCGGGCTCAACCTGGGAACCGCATTTCGAACTGGCAAACTAGAGTCTTGTAGAGGGGGGTAGAATTCCAGGTGTAGCGGTGAAATGCGTAGAGATCTGGAGGAATACCGGTGGCGAAGGCGGCCCCCTGGACAAAGACTGACGCTCAGGCACGAAAGCGTGGGGAGCAAACAGG
+
GGGGGGGGGGGGGGGGGGGGGGGGGGGGGGGGGGGGGGGGGGGGGGGGGGGGGGGGGGGGGGGGGGGGGGGGGGGGGGGGGGGGGGGGGGGGGGGGGGGGGGGGGGGGGGGGGGGGGGGGGGGGGGGGGGGGGGGGGGGGGGGGGGGGGGGGGGGGGGGGGGGGGGGGGGGGGCEGGGGGGGGGGGGGGGGGGGGGGGGGGGGGGGGGFGGGGDGGGGGGGGGGGGGGGGGGGGGFFFGFFFFFFGGGGGGFGGGGGGGGGGGGGGGGGGGGGGGGGGGGGGGGGGGGGGGGGGGFGFGFFGGGGGGGGGGGGGGGGGGGGGGGGGGGGGGGGGGGGGGGGGGGGFFGGGGGGGGGGGGGGGGGGGCGGGGGDGGGGGGGGGGGGGGGGGGGGGGGGGGGGGGGGGGGGGEGGGGGGGGGGGGGGGGGG
@EGRNA7_74
TGGGGAATATTGCGCAATGGGGGAAACCCTGACGCAGCAACGCCGCGTGAGTGATGAAGGCCTTAGGGTTGTAAAGCTCTGTTATCTGGGACGATAATGACGGTACCAGAGGAGGAAGCCACGGCTAACTACGTGCCAGCAGCCGCGGTAATACGTAGGTGGCGAGCGTTGTCCGGATTTACTGGGCGTAAAGAGTGCGTAGGCGGATGTTTAAGTGAGATGTGAAATACCCGAGCTCAACTTGGGTGCTGCATTTCAAACTGGGCATCTAGAGTGCAGGAGAGGAAAGCGGAATTCCTAGTGTAGCGGTGAAATGCGTAGAGATTAGGAAGAACACCAGTGGCGAAGGCGGCTTTCTGGACTGTAACTGACGCTGAGGCACGAAAGCGTGGGGAGCAAACAGGA
+
FGGGGGGGGGGGGDGGGGGGGGGGGGGGGGGGGGGGGGGGGGGGGGGGGGGFGGGGGGGGGGGGGGGGGGGGGGGGGFGGGGGFGGFGGFGGGGGGGGGGGGGGGGGGGGGGGGGGGGGFGGGGGGGGGGGGGGGGGGGGGGGGGGGGGDGGGGGEGGGGGGGGGGGGCGGGGGGGFFFFGGGGGGGGGGGGG9EGFGGCGEFGGGEGGGGGGGGFGGGGGGGGGGGGGGFGD@GFGFGGGGGGFDGGGFFGGGGGGGGGFFGGGGGGCFFDA8CGCFGFEGGGGFGGGGGGFGGGGGGGG@ECGGGGGFFGGGGGGGGGGGGGGGGGGGEFCFEFGEFGGGGGGGGGGGGGGGGGGFGGFGGGGGFGEGGFCGFFCFGGGGGGGGGGGGGGGGGGGGGGGGGGG
@EGRNA7_75
TGGGGAATATTGCGCAATGGGGGAAACCCTGACGCAGCAACGCCGCGTGAGTGATGAAGGCCTTAGGGTTGTAAAGCTCTGTTATCTGGGACGATAATGACGGTACCAGAGGAGGAAGCCACGGCTAACTACGTGCCAGCAGCCGCGGTAATACGTAGGGCGCGAGCGTTGTCCGGAATTATTGGGCGTAAAGAGCTCGTAGGCGGTTTGTTGCGCCTGCTGTGAAAGACCGGGGCTTAACTTCGGGGTTGCAGTGGGTACGGGCAGACTAGAGTGTGGTAGGGGTAATTGGAATTCCTGGTGTAGCGGTGGAATGCGCAGATATCAGGAGGAACACCGATGGCGAAGGCAGGTTACTGGGCCATTACTGACGCTGAGGAGCGAAAGCGTGGGTAGCGAACAGG
+
GGGGGGGGGGGGGGGGGGGGGGGGGGGGGGGGGGGGGGGGGGGGGGGGGGGFGGGGGGGGGGGGGGGGGGGGGGGGGGGGGGGGGGGGGGGGGGGGGGGGGGGGGGGGGGGGGGGGGGGGGGGGGGGGGGGGGGGGGGGGGGGGGG#GEEGGGGGEGGGGGGGG#GGGEGGGFGGGGGG>FGGGGGGGEGGGGGGGGGGGGGGGGGGGGGGGGGGGGGGGGGGGGFGGGGGGGFFDEFCFF@FGGFFFFFGGFF<?FFEGFGFFF@FFDD9=8@8==8GGFF89GFDCGGGEE8CGGGGFFCEEEGEFGGGFFEEGGFECFCGEFFGGGFGGFCEGEGGEEGGGGGGGGFGGGGGFGGFEGFGGGGFGGGFGGGEFCGGGGFFCFCGGGGFGGCGGEFGGFFCF
@EGRNA7_76
TGGGGAATATTGCACAATGGGCGCAAGCCTGATGCAGCCATGCCGCGTGTATGAAGAAGGCCTTCGGGTTGTAAAGTACTTTCAGCGGGGAGGAAGGTGTTGCGGTTAATAACCGCAGCAATTGACGTTACCCGCAGAAGAAGCACCGGCTAACTCCGTGCCAGCAGCCGCGGTAATACGGAGGGTGCAAGCGTTAATCGGAATTACTGGGCGTAAAGCGCACGCAGGCGGTCTGTCAAGTCGGATGTGAAATCCCCGGGCTCAACCTGGGAACTGCATTCGAAACTGGCAGGCTGGAGTCTTGTAGAGGGGGGTAGAATTCCAGGTGTAGCGGTGAAATGCGTAGAGATCTGGAGGAATACCGGTGGCGAAGGCGGCCCCCTGGACAAAGACTGACGCTCAGGTGCGAAAGCGTGGGGAGCAAACAGG
+
GGGGGGGGGGGGGGGGGGGGGGGGGGGGGGGGGGGGGGGGGGGGGGGGGGGGGGGGGGGGGGGGGGGGGGGGGGGGGGGGGGGGGGGGGGGGGGGGGGGGGGGGGGGGGGGGGGGGGGGGGGGGGGGGGGGGGGGGGGGGGGGGGGGGGGGGGGGGGGGCGGGGGGGGGGGGGGGGGGGGGGGGGGGGGGGGGGDGGGGGGGGGGGGGGGGGGFGGGGGGGGGGGGGGGGGGGGGFFFGFFFFFFGGGGGGGGGGGGGGGGGGGFGGGGGGGGGGGFGGGGGGGGGGGGGGGGGGGGGGGFFGGGGGGGGGGGGGGGGGGGGGGGGGGGGGGGGGGGGGGGGGGGGGGGGGGGGGGGGGGGGGGGGGGGGGGGGGGGGGGGGGGGGGGGGGGGGGGGGGGGGGGGGGGGGGGGGGGGGGGGGGGGGGGG
@EGRNA7_77
TGGGGAATATTGCACAATGGGCGCAAGCCTGATGCAGCCATGCCGCGTGTATGAAGAAGGCCTTCGGGTTGTAAAGTACTTTCAGCGGGGAGGAAGGTGTTGTGGTTAATAACCACAGCAATTGACGTTACCCGCAGAAGAAGCACCGGCTAACTCCGTGCCAGCAGCCGCGGTAATACGGAGGGTGCAAGCGTTAATCGGAATTACTGGGCGTAAAGCGCACGCAGGCGGTCTGTCAAGTCGGATGTGAAATCCCCGGGCTCAACCTGGGAACTGCATTCGAAACTGGCAGGCTAGAGTCTTGTAGAGGGGGGTAGAATTCCAGGTGTAGCGGTGAAATGCGTAGAGATCTGGAGGAATACCGGTGGCGAAGGCGGCCCCCTGGACAAAGACTGACGCTCAGGTGCGAAAGCGTGGGGAGCAAACAGG
+
EFFFGCFGFFGEFAFFGGFFGEFE@FEDFGDCF<FCFFGGGGEFGFGGGCF<F<FGCFEFAFFFFFEGF?FGDEGFGGFBFF<<5?FFGE:FGGBFGGGGGGEGFFFACCFGGGGGGGGFGGCFGDFCGGGG<CEGCEFGFGFGFGGDEEEEC@F?FCFFGGG8E98B>91=ECG8+<FGG58?EEGGGG>FEAFCF?C8<CCCECCFFGEFFF@?FGGGGGCDD3DE#G>9CDF#A5CBEBAAFC>FFFFF4FFFFCEEBB:>D?FFGGGGGFFFFGCGEFAAFCFFB:9D9CACFGFDFGFGGEECC=DBAGD;D:FCGDFD8GFGBF7GGGGGGDFBGGFGGGFGGGF<=9,E?FFFEGG@GCFGGFFF7GFEGGGF8CE@EFFE<9<DGGGGGFFCFFF@FFCGGGGGGGGGGGGGF8CGF<CGF
@EGRNA7_78
TGGGGAATATTGCACAATGGGCGAAAGCCTGATGCAGCAACGCCGCGTGAACGATGAAGGTCTTCGGATCGTAAAGTTCTGTCGCAGGGGAAGATAATGACGGTACCCTGTGAGGAAGCACCGGCTAACTACGTGCCAGCAGCCGCGGTAATACGTAGGGTGCTAGCGTTATCCGGATTTACTGGGCGTAAAGGGTGCGTAGGTGGTCTTTCAAGTCGGTGGTTAAAGGCTACGGCTCAACCGTATTAAGCCGCCGAAACTGGAAGACTTGAGTGCAGGAGAGGAAAGTGGAATTCTCAGTGTAGCGGTGAAATGCGTAGATATTGAGAAGAACACCAGTAGCGAAGGCGGCTTTCTGGACTGTAACTGACACTGAGGCACGAAAGCGTGGGTAGCAAACAGG
+
GGGGGGGGGGGGGGGGGGGGGGGGGGGGGGGGGGGGGGGGDFGGGGGGGDGEFGCFGGGGGGGGGGGGGGGGGGGGFFGG<FGGFCFGGGGGGGGGGGGGGGGGGGGG9DBFGGGGGGGGGGGGGGGGGGFGGGGGGGGGGGGGGGGGGGGGGGGBFGGGBEGGGGGGGGGECFGGGDEGGGGGGGGGGGGGGGGFGGGGGGGGGGFDE7FFDGGGGGGDGGG>FFGGFGC=FGGGGCGGGGGFFGFFFGGGGGGGGGGGGGFFGGDGGGGGGGGGGGGGGGGGGFFGGGGGGGGGGGGGGGGGGGGGGGGGGGGGGGGGGGGGGF9GGGGGGGGGGFGF=GGGGGGGGGFGEEFGGGFEFAGFC@GGGGF<GGGGGGGGGGGEGGGGGGGGGGGGGGGGGGG
@EGRNA7_79
TGGGGAATATTGCGCAATGGGGGAAACCCTGACGCAGCAACGCCGCGTGGGTGATGAAGGTTTTCGGATCGTAAAACCCTGTTTTCTGGGACGATAATGACGGTACCAGATGAGGAAGCCACGGCTAACTACGTGCCAGCAGCCGCGGTAATACGTAGGTGGCAAGCGTTGTCCGGATTTACTGGGCGTAAAGGGTGCGTAGGCGGATGCTTAAGTGAGATGTGAAATACCTAAGCTTAACTTAGGGGCTGCATTTCAAACTGGGCATCTAGAGTACAGGAGAGGGAAACGGAATTCCTAGTGTAGCGGTGAAATGCGTAGAGATTAGGAAGAACACCAGTGGCGAAGGCGGTTTCCTGGACTGTAACTGACGCTGAGGCACGAAAGCGTGGGTAGCAAACAGG
+
@FAFEGGGFGGDFGGGGFEGFGGEGGGDFFGFGGGGGGGGGGGGGGGGGGGGGGEGGFFFGGGGDGGGGGGGGFFFGGGGGGGGGGGGGGGGGGEGGEGGFGGG@FFGGGGGGGG@F::>FDEEGGGGGGGGGBECGGGGGGFGGGGG@EBFGGGCFDGCGGGGGGGGGGGGDEGGGGGGCEFGGGGGDFEFGGGGFGGGGGGGGGGGGG#FFDFCFGGEGGGGGGFGGGGGGGFFDBGFGG?FGFFGEEGGFFGGFFFFFFFFFGGGDF8GGGGGGGGF?FGGGEEDEDGFFF<<8CFAGGGF:GGGGFGF=CGGGGGGFAGGGGGGGGGGGGFGGFF=CGDEDCCGGGGGEFCGGGFFGGFFEFECGGEDGGFGFFGFGEEEB:EGGFCGEGGGGFE@FFFF
@EGRNA7_80
TGGGGAATATTGCACAATGGGCGCAAGCCTGATGCAGCCATGCCGCGTGTATGAAGAAGGCCTTCGGGTTGTAAAGTACTTTCAGCGGGGAGGAAGGCGTTGAGGTTAATAACCTCAGCGATTGACGTTACCCGCAGAAGAAGCACCGGCTAACTCCGTGCCAGCAGCCGCGGTAATACGGAGGGTGCAAGCGTTAATCGGAATTACTGGGCGTAAAGCGCACGCAGGCGGTCTGTCAAGTCGGATGTGAAATCCCCGGGCTCAACCTGGGAACTGCATTCGAAACTGGCAGGCTAGAGTCTTGTAGAGGGGGGTAGAATTCCAGGTGTAGCGGTGAAATGCGTAGAGATCTGGAGGAATACCGGTGGCGAAGGCGGCCCCCTGGACAAAGACTGACGCTCAGGTGCGAAAGCGTGGGGAGCAAACAGG
+
FGGGGGFDFFF<C<EFDFGGE@@FGCFG76C@CEA@FGFFEGGCC@B@=B<<EFCFFGGGGGGFEGGGGCEFGGDGECEFGAE<EEFGGGEGGGAFECFGEGGGGGFGGFGFGCC<><<BFF:>FB@GGFGGEGEE>EF:FC>FGGCGGGGGGGFFGGGGGFGGG8BF5EEGGEEGGGFGE5CC?<;EF?CFGGGGFGGGFGEGF?FFGGGFGGGGBDGGGG<CE<GE<CFDDCGFFFG>=BB>>>EFFFGGFGGGGFGFE6EGFBFBBGGGGGCGFEFC@FGGGGFFE8EFE@DCFCGFC:GB9CGEEGGGGGGGGGGGGGGGFFC@+EEFAGGFGGFC7D?ECGGFCFGEGF9GGCFGEGGGF@EGF9DGFGF@GGGGGFDFGFGFGFFCF7EFF@C,DFGGGDFCGGGGEEGGGGGGGGGGGGDGG
@EGRNA7_81
TGGGGAATATTGCGCAATGGGGGAAACCCTGACGCAGCAACGCCGCGTGGGTGATGAAGGTTTTCGGATCGTAAAACCCTGTTTTCTGGGACGATAATGACGGTACCAGATGAGGAAGCCACGGCTAACTACGTGCCAGCAGCCGCGGTAATACGTAGGTGGCAAGCGTTGTCCGGATTTACTGGGCGTAAAGGGTGCGTAGGCGGATGCTTAAGTGAGATGTGAAATACCTAGGCTTAACTTAGGGGCTGCATTTCAAACTGGGCATCTAGAGTACAGGAGAGGGAAACGGAATTCCTAGTGTAGCGGTGAAATGCGTAGAGATTAGGAAGAACACCAGTGGCGAAGGCGGTTTCCTGGACTGTAACTGACGCTGAGGCACGAAAGCGTGGGTAGCAAACAGG
+
GGGGGGGGGGGGGGGGGGGGGGGGGGGGGGGGGGGGGGGGGGGGGGGGGGGFGGGGGGGGGGGGGGGGGGGGGGGGGGGGGFGGGGGGGGGGGGGGGGGGGGGGGGGGGGGGGGGGGGGGGGGGGGGGGGGGGGGGFGGGGGGGGGGGGGGGGGGFGGGGGGGGGGGGGGGGGGGGEGGGGGGGGGGGGGGGGGGGGGGGGGGGGGGGGGGGGGGGGGGGGGGGGGGGGGGGGGGFGGGGGGGGGGGGGGGGGGGGGGGGGGGGGGGGGGGGGGGGGGGGGGGGGFGGGGGGGGGGGGGGGGGGGGGFGGGGGGGGGGGGGGGGGGGGGGGGGGGGGGGGGGGGGGGGGGGGGGGGGGGGGGGGGGGGGGGGGGGGGGGGGGGGGGGGGGGGGGGGGGGGGGGG
@EGRNA7_82
TGGGGAATATTGCGCAATGGGGGAAACCCTGACGCAGCAACGCCGCGTGGGTGATGAAGGTTTTCGGATCGTAAAACCCTGTTTTCTGGGACGATAATGACGGTACCAGATGAGGAAGCCACGGCTAACTACGTGCCAGCAGCCGCGGTAATACGTAGGTGGCAAGCGTTGTCCGGATTTACTGGGCGTAAAGGGTGCGTAGGCGGATGCTTAAGTGAGATGTGAAATACCTAGGCTTAACTTAGGGGCTACATTTCAAACTGGGCATCTAGAGTACAGGAGAGGGAAACGGAATTCCTAGTGTAGCGGTGAAATGCGTAGAGATTAGGAAGAACACCAGTGGCGAAGGCGGCTTTCTGGACTGTAACTGACGCTGAGGCACGAAAGCGTGGGTAGCAAACAGG
+
<FGGGGGGGGGGGGGGGGGGGGGGGGFGGGGGGGGGGGGGGGGGGGGGGGG@FFFGGGGGGGGGGGGGCFGGGFGGGGGGGGGGGGGGGGGGGGGGGGGGGGGGGGGGGGCFFGFGGGGFGGGGGGGGGGGGGGGGGGGGGGGGGGGGGGGGGGGGGGGEGGGGFGGGGFCEGGGGEFFFFFGGGGGGFGGGFGGGGGGGGEGGGGGFGGFGGGFFFGGGGGFGGGGGGGGGGGGGGGFGFFFFGGGGGGGGGFGGGGGGGGGGGGGGGGGGGFGGGGGGFGFFEGGGGGGGGGFGGGGGGGGGGGGFFGGGGGGGGGGGGGGGGGGGGGGGGGGFGGGGGCGGGGGGGGGGGGGGGGGGGGGGGGGGGGGGGGGGFGGGGGGGGGGGGGGGGGGGGGGGGGGG
@EGRNA7_83
TGGGGAATATTGCGCAATGGGGGAAACCCTGACGCAGCAACGCCGCGTGGGTGATGAAGGTCTTCGGATTGTAAAGCCCTGTTTTCTGGGATGATAATGACGGTACCAGAGGAGGAAGCCACGGCTAACTACGTGCCAGCAGCCGCGGTAATACGTAGGTGGCGAGCGTTGTCCGGATTTACTGGGCGTAAAGGGTGCGTAGGCGGATGTTTAAGTGGGATGTGAAATCCCCGGGCTTAACCTGGGGGCTGCATTCCAAACTGGATATCTAGAGTGCAGGAGAGGAAAGCGGAATTCCTAGTGTAGCGGTGAAATGCGTAGAGATTAGGAAGAACACCAGTGGCGAAGGCGGCTTTCTGGACTGTAACTGACGCTGAGGCACGAAAGCGTGGGTAGCAAACAGG
+
EFGGFGGGFFGFGGGGGGDGGGGGGGGGGGGGGGGGGGGGGGGGGGGGGGGGGGGGGGGGGGGGGGGGGGGGGGFGGGGGGBGGGGDFGGGGGGGGGGGGGGGGFGGGGGGGGGGGGGGGGGGGGGGGGGGGGGGGGGGGGFGFEGGDACEGGGGGGGGGGGGGGGGE?CEGGGGGGEGFGGGGGFGGFEDFFFGGGGGGDGGGGGGGGFCFFFGFFFFFGFGGGFDFGGGGGFGGGGFEGFFFGFFGFGGGFFGFFFFGGFFGBFGCGGECA=8GFDGGGGGGGGEGCFGGGFD?FGGGGGFFGECFGFGGGGGGGFFBAGGGGGGGGGFGF=FGEAGGGGDGGGGGGGGGGGGGGGGGGGGGGGGGDGGGGGFGGCCDGCAGGGGGGGGGGGGGCFGFGGGG
@EGRNA7_84
TGGGGAATATTGGACAATGGGCCACAAGCCTGATCCAGCAATTCTGTGTGCACGATGAAGGTTTTCGGATCGTAAAGTGCTTTCAGTTGGGAAGAAGAAAGTGACGGTACCAACAGAAGAAGCGACGGCTAAATACGTGCCAGCAGCCGCGGTAATACGTAGGTGGCAAGCGTTGTCCGGATTTATTGGGCGTAAAGCGCGTCTAGGCGGAAAAGAAAGTCTGATGTTAAAATGCGGGGCTCAAATGCGTATTGCGTTGGAAACTGCTTTTCTAGAGTACTGGAGAGGTGGGCGGAACTACAAGTGTAGAGGTGAAATTCGTAGATATTTGTAGGAATGCCGATGGAGAAGTCAGCTCACTGGACAGATACTGACGCTAAAGCGCGAAAGCGTGGGGAGAAAACAGG
+
@EGGGGGG<EFFGGFFFFGGGGGGGGGGFGG@8EDFGGFG@FFGC@C,E<9FADE<FF<D@F?FGG@:BFCFFG8F<FFEFGGGGGGAEFGGGGGFFGFCAFEF?BCFGDFFEFFGDFD,3FFCCF:>F=3>9FFDF@<CFFFGEGGG@E8>CE4#5;CFGFCFG3=6BCCEBE##@C=<<E;B3>F<C;#@EGCEB685=C5C*<DCGE=#:9A@#994?ACFFDD?@E:@:GECFG#@7#D@#1#FD8ECC=+D@8E:=GGFFF8B,9E;9GGFF=EDDDGEGGE>ECEC=F@E9@DE,AAE9F?=F<FEAGGFF<B@F@?GGGFFFEF,5C,F@+GF:GGFFE9GGDFA8FF<9GGF9GGGGFEE9FB,BCEEEFC8+@+B6<FGEGCEDFCFC6C,EFF,GF@
@EGRNA7_85
TGGGGAATATTGCACAATGGGGGAAACCCTGATGCAGCAACGCCGCGTGAGTGATGACGGTCTTCGGATTGTAAAACTCTGTCTTTGGGGACGATAATGACGGTACCCAAGGAGGAAGCCACGGCTAACTACGTGCCAGCAGCCGCGGTAATACGTAGGTGGCAAGCGTTGTCCGGATTTACTGGGCGTAAAGGGAGCGTAGGCGGATTTTTAAGTGGGATGTGAAATACTCGGGCTCAACCTGAGTGCTGCATTCCAAACTGGAGGTCTAGAGTGCAGGAGGGGAGAGTGGAATTCCTAGTGTAGCGGTGAAATACGTAGAGATTAGGAAGAACACCAGTGGCGAAGGCGACTCTCTGGACTGTAACTGACGCTGAGGCTCGAAAGCGTGGGGAGCAAACAGG
+
CFEEF,8C,F<FCECD<<EEDC@F7<E<FGF8F9FG,CC@FBFFGCGGGGGGGFCFFF7+8?:F<@C+=?AFGC<<5EFGFDGGA<E8CGGGGGGGEA,5,+@:3>=>><F7DCFFF<C7FFG7CCFFGGGGG@7FGFFFFFG>FGGC#3=#<BGFGFEF9C##<C#G#EEG#CCEEGCE@+CECFCC;CA8<?C;AEGG#GDDCE#>5#9FG8::3#;#=B?DC25#F#GF<DEEB#6@#8##,D=@/C@#33197;>=33,666,,=EAGGFD=8@ECDE=66,>4E@,E,A,5,CGGFE::+=CEAAFA,9,,+DCFE,EF,FGFDFAGFA,E<DF7B,F=A,B8@+9F,<8GGFEEC9,C@EC,,7GFE@CC;@,,,,CF:FF:@EGFFC,C,CFFFE,C
@EGRNA7_86
TGGGGAATATTGGACAATGGGCCACAAGCCTGATCCAGCAATTCTGTGTGCACGATGAAGGTTTTCGGATCGTAAAGTGCTTTCAGTTGGGAAGAAGAAAGTGACGGTACCAACAGAAGAAGCGACGGCTAAATACGTGCCAGCAGCCGCGGTAATACGTATGTCGCAAGCGTTATCCGGATTTATTGGGCGTAAAGCGCGTCTAGGCGGAAAAGAAAGTCTGATGTTAAAATGCGGGGCTCAACTCCGTATTGCGTTGGAAACTGCTTTTCTAGAGTACTGGAGAGGTGGGCGGAACTACAAGTGTAGAGGTGAAATTCGTAGATATTTGTAGGAATGCCGATGGAGAAGTCAGCTCACTGGACAGATACTGACGCTAAAGCGCGAAAGCGTGGGGAGCAAACAGG
+
GGGGGGGGFGGGGGGGFGGGGGGGGGGGGGGGGFEEFGGGGGCFFGGGGGGGG?BCFGFGGGGGGGGGGGGGFGGGGGGGGGGGGD@<FFGGGGGGGFFGGDEGGGGGFFGGGGGGGGGGGGGCEGGDCCEFGGGGGGFGGGGGGFGGGEGGGGG#GGGCGCB9@FGFG>FFFEDFGGGFCFFFGGEEEEFFFFECGGGGEEEG?FGGGGGGFFFCFFFFFFFCGGGGGGFGGEFGFFFD<FCEFFFGGFFFEFGGGGGGFGGGGGGGDD9GGFAEGGGGGGGGGDECCGGCDGGGFGGGGFGGFDFGFGGGGGGGGFBFDF@CGGGGFGGGGGGGGGGGGCFFEGFECFGGGGGGGGGGGGFFFEGFECDGGGGGGF@GGGGGFGGGEGGGGGFGFAGGGGFGGGG
@EGRNA7_87
TGGGGAATATTGCGCAATGGGGGAAACCCTGACGCAGCAACGCCGCGTGGGTGATGAAGGTCTTCGGATTGTAAAGCCCTGTTTTCTGGGACGATAATGACGGTACCAGAGGAGGAAGCCACGGCTAACTACGTGCCAGCAGCCGCGGTAATACGTAGGTGGCGAGCGTTGTCCGGATTTACTGGGCGTAAAGGGTGCGTAGGCGGATGTTTAAGTGGGATGTGAAATCCCCGGGCTTAACCTGGGAACTGCATTCGAAACTGGCAGGCTAGAGTCTTGTAGAGGGGGGTAGAATTCCAGGTGTAGCGGTGAAATGCGTAGAGATCTGGAGGAATACCGGTGGCGAAGGCGGCCCCCTGGACAAAGACTGACGCTCAGGTGCGAAAGCGTGGGGAGCAAACAGG
+
EGGGGGGGGGGGGGGGGGGGGGGGGGGGGGGGGGGGGGGGGGGGGGGGGGGFGGGGGGGGGGGGGGGGGGGGGGGGGGGGGGGGGGGGGGGGGGGGGGGGGGGGGGGGGGGGGGGGGGGGGGGGGGGGGGGGGGGGGGGGGGGGGGGGGGGGGGGGGGGGGGGGGGGGEGGGGGGGGGGGGGGGGGGGFFGGGGGGGGGEEGGGGGGGGGFGGGGGGGGGGGGGGGGGFGGGGGGGGGGGGFFFGGGGGGGGGGGGGGGFGGGGFGGGGGGGGGGGGGGGGGGGGGGGGGGGGGGGGGGGDDGFCGGGGGGGGGGGGGGGGGGGGGGGFCGGGGFGGGGGGGGGGGGGGGGGGGGGGGGGGGGGGGGGGGGGGGGGGGGGGGGGGGGGGGGGGGGGGGGGGGGG
@EGRNA7_88
TGGGGAATATTGCACAATGGGCGCAAGCCTGATGCAGCCATGCCGCGTGTATGAAGAAGGCCTTCGGGTTGTAAAGTACTTTCAGCGGGGAGGAAGGTGTTGAGGTTAATAACCTCAGCAATTGACGTTACCCGCAGAATAAGCACCGGCTAACTCCGTGCCAGCAGCCGCGGTAATACGGAGGGTGCAAGCGTTAATCGGAATTACTGGGCGTAAAGCGCACGCAGGCGGTCTGTCAAGTCGGATGTGAAATCACCGGGCTCAACCTGGGAACTGCATTCGAAACTGGCAGGCTAGAGTCTTGTAGAGGGGGGTAGAATTCCAGGTGTAGCGGTGAAATGCGTAGAGATCTGGAGGAATACCGGTGGCGAAGGCGGCCCCCTGGACAAAGACTGACGCTCAGGTGCGAAAGCGTGGGGAGCAAACAGG
+
GGGGGGGGGGGGGGGGGGGGGGGGGGGGFG8,C,<CAEE8C<CC>F@G7B,E<,,,,4=8=EFF<+::EB+B,,9,ECFGGGGC?B7@77EGGGGGGGFFG7,,,@CFDF9<FF<C8,>,,>:,,7>FFDECE7<***,,?FFGF:=**4:*,42;B:<CCC9+1+2<C*8*6#5.C79/*,4.,;6*60:#<FGD1#?;=C*;E7CEGF0/?FF:B:CD#GGG5/.#FGGD;;?BFF#00FFF#FF:BFFF0##GGGG#D?#>6.,,>GGGGGD7,5,**EDFD6GD:6C>7,AAGE@,,6CF7GGEEC@8DFCFDA8,,88B@F<F@EF+<EAFFCC7:7E9BFEF<C,8EECEFEA7FCBEC7BGFGGFCC+=@++,,<EFFF<FFFFC,7CGGFFEEC87,@@EDGGGGGFF@FGEE<CGGGGGF
@EGRNA7_89
TGGGGAATATTGCGCAATGGGGGAAACCCTGACGCAGCAACGCCGCGTGGGTGATGAAGGTTTTCGGATCGTAAAACCCTGTTTTCTGGGACGATAATGACGGTACCAGATGAGGAAGCCACGGCTAACTACGTGCCAGCAGCCGCGGTAATACGTAGGTGGCAAGCGTTGTCCGGATTTACTGGGCGTAAAGGGTGCGTAGGCGGATGCTTAAGTGAGATGTGAAATACCTAAGCTTAACTTAGGGGCTGCATTTCAAACTGGGCATCTAGAGTACAGGAGAGGGAAACGGAATTCCTAGTGTAGCGGTGAAATGCGTAGAGATTAGGAAGAACACCAGTGGCGAAGGCGGCTTTCTGGACTGTAACTGACGCTGAGGCACGAAAGCGTGGGGAGCAAACAGG
+
FGGGGGGGGGGGGGGGGGGGGGGGGGGGCG88E,@:>FC?FFGGGGGGDDCFD7FCA9<8FFGGF:7+F=FF<,=<F:FG@FGGGGG99<FGGGGGGG9<B:+@<CFFF7FCCFCF8:FCCEBCFGCDGGFGGF7FE,<=FGGGGGG<C7<C@CFGGGGGGCC9;7#FFC>E9FFFFE?F@@E?5?;AFFFFBEDC@EEECDFFGGFGGGEGCB7CFFFGGGGGFC?AF#GGGGFFFF=@9BFBGGGGFFFD=18@FDGGDDEEF>D99CGGGGAFGGGFFFFFDGFFFGGGFA,,<,,FFDFCCECEE9GFFF7:=ECFGFFFE9GGGFGFFF,ECCGFCGGGGGGFC+C<,<,9FGGGFC9E9CC,,@GGGGGFCC:,F@EFGGGGGGFFFFEC,FGGGGGG
@EGRNA7_90
TGGGGAATATTGCGCAATGGGGGAAACCCTGACGCAGCAACGCCGCGTGGGTGATGAAGGTTTTCGGATCGTAAAACCCTGTTTTCTGGGACGATAATGACGGTACCAGATGAGGAAGCCACGGCTAACTACGTGCCAGCAGCCGCGGTAATACGTAGGTGGCGAGCGTTGTCCGGATTTACTGGGCGTAAAGAGTGCGTAGGCGGATGTTTAAGTGAGATGTGAAATACCCGAGCTCAACTTGGGTGCTGCATTTCAAACTGGGCATCTAGAGTGCAGGAGAGGAAAGCGGAATTCCTAGTGTAGCGGTGAAATGCGTAGAGATTAGGAAGAACACCAGTGGCGAAGGCGGCTTTCTGGACTGTAACTGACGCTGAGGAACGAAAGCGTGGGGAGCAAACAGG
+
GGGGGGGGFGGGGGGGGGGGGGGGGGGGFG?CF7B@BFF@FCGGGGFG777F:7FA<CFCFFGGG77:F=@FFCEFGGGG@FGGGGG998FGGGGGGGA9=C7@@FGCGC<8>DCCC8F>:FB@7>CFGGGGFF7@>;BCFGGGGGG>C6:BB#FFDFEGGG#E@8#CFG<C#FFFE?CF5:C8/2;4FFEFA:@#9F7A58FFGGFEEGC#@=4:BAFFGGGGFC;<@#ECF;EFB#@8#973#GGGFFF#71=?FCGF8?#8#77:>,GGFGFGGGGGGGGGGGCEEFGGFF<,8BADF9GDGECGGCGFFC+E@DAFGGGFCEGFGGGFFF?GGFFF7GGGGGGGF7FC6,,9FGGGFC,@,CC,,EGGGGFFEFC,F@FDGGGGGGFGGGFF<EGGGGGG
@EGRNA7_91
TGGGGAATATTGGACAATGGACCGAAAGTCTGATCCAGCAATTCTGTGTGCACGATGAAGGTTTTCGGATCGTAAAGTGCTTTCAGTTGGGAAGAAGAAAGTGACGGTACCAACAGAAGAAGCGACGGCTAAATACGTGCCAGCAGCCGCGGTAATACGTATGTCGCAAGCGTTATCCGGCTTTATTGGGCGTAAAGCGCGTCTAGGCGGGTTCATAAGTCTGATGTTAAAATGCGGGGCTCAACTCCGTATTGCGTTGGAAACTGTGAACCTAGCGTATCAGAGAGGTGGGCGGAACTACAAGTGTAGAGGTGAAATTCGTAGATATTTGTAGGAATGCCGATGGGGAAGTCAGCTCACTGGATGAATACTGACGCTAACGCGCGAAAGCGTGGGTCGCAAACAGG
+
<C@EDD@FFC,,;C@C@FF,@CEF76@+<F<C666CCFE<EF9E@,99CFFC<CFG,F?,,FF9CF@7?F7FF=FF9F?,<5@C@AEFGFEFFCE=FC<BA?<,EFG?=F,ED7=FG8FABFFG7FG++5@A>,,38@<8BFGGF<F#4@#CFGFD#D<F#G@#;E:B=*B*;C#@C9<:#*3##BE>9#D?F:8C+<1?##883D>:7CD#45+:>D/#FAFFGF?#:=7=77F*E>CCE@?@*5ED@GEE@+9758:F>@7F@;BA33,>6+++E@,9=@3,GFGGE=7GDF@,7A5:,5,<,A9,,,5,,55+?=4+F5,FC,5,,=,C5,5,@+@,,,<AB9,?C,,E:,C,6,CEC,@ACC,F<FB6,6@,@CCC7++7FCC,GCGFC+:@C+,6,C;6,;=
@EGRNA7_92
TGGGGAATCTTCCGCAATGGACGAAAGTCTGACGGAGCAACGCCGCGTGAGTGATGAAGGTTTTCGGATCGTAAAGCTCTGTTGTTAGGGACGAATGTATTTACTGTGAATAATGGTAAGTAATGACGGTACCTAACGAGAAAGCCACGGCTAACTACGTGCCAGCAGCCGCGGTAATACGTAGGTGGCAAGCGTTGTCCGGAATTATTGGGCGTAAAGGGAGCGCAGGTGGGAAAGTAAGTCTGTCTTAAAAGTGCGGGGCTCAACCTCGTGAGGGGATGGAAACTACTTTTCTTGAGTGCAGGAGAGGAAAGCGGAATTCCTAGTGTAGCGGTGAAATGCGTAGATATTAGGAGGAACACCAGTGGCGAAGGCGGCTTTCTGGACTGTAACTGACACTGAGGCTCGAAAGCCAGGGGAGCGAACGGG
+
@FFGGGGGGGGGGGGGGGGGGGGGGGGFGGGGGGGDEGGGGGGGGEG>C=F5CEFFFGGGFGGGGGGECFFFGGGGGFFGGGGGFCDGGGGDCEFCCFGGGGGGGGGGGGFGFFGG9FFGFGGGGGGGEFGFGDGFFDFGGGFGG:FGGDGGGGFFFGGCFFFGGGFFFCGGGEEEGG#DGFFGGC9EEFGGFFE>?=F@EGC=55<CDDCFFGFFFFGDGGGGGGGGFFCCFGFAFCF;;FFFFGGGGGFFF>>ECGGFFGGFFEDEC?FEGECGFGDGFGGGDD>9GFFD638GFEGE8FD?GFGGGGGGGGGGGGGGGGGGGGGGGGGGGGGGGGGGGGGGFGCGGGGDGGGFDGFC9GGGGGGGGGGGGGCFCFGGGGGGGGGGGGGGGGFFFGGGGGGGEFEGGGGGGGGGGEFEEDGGGGGGG
@EGRNA7_93
TGGGGAATATTGCACAATGGGCGCAAGCCTGATGCAGCCATGCCGCGTGTGTGAAGAAGGCCTTCGGGTTGTAAAGCACTTTCAGCGGGGAGGAAGGCGTTAGTGTTAATAACCTTGGCGATGGACGTTACCCGCAGAAGAAGCACCGGATAACTCCGTGCCAGCAGCCGCGTTAATACGGAGGGTGCAAGCGTTAATCGGAATTACTGGGCTTAAAGCGCACGCAGGCGGTCTGTCAAGTCGGATGTGAAATCCCCAGGCTCAACCTGGGAACTGCATTCGAAACTGGCAGGCTAGAGTCTTGTAGAGGGGGGTAGAATTCCAGGTGTAGCGGTGAAATGCGTAGAGATCTGGAGGAATACCGGTGGCGAAGGCGGCCCCCTGGACAAAGACTGACGCTCAGGTGCGAAAGCGTGGGGAGCAAACAGG
+
GGGGGGGGGGGGGFGGGGGGGGG7FGGGGGGGFGGGGGFG@EGGGGGGG,,9CF<FCGGGCEGGGGG@FGGGGGGF9<FGGG<<,,@@FGGCFGB8+<F>F3+,3:@=D<,,><F9,>F@F**@:?B1>FF,,1**4=:4?:4FFG,F7*41?C,4+<<1**BFF>64=06A#2>4<C9:00:BC<:8CF98C858::>2>:94>?#FFGFC#FF:?:#13167:C;>>7F76;89??FED:#=FDDDGGC#/#A40#EFC<.GGGFC,E?CA,FD4,:;8GFGFEFD33@49FDGGFCGD:D@,GE8GEFB@@,ACGFFGGFCFGGGGGGGGGGGGGGGGGGGGGF8GGGGGFEEFFFF>GGGGGGGGGGGDGFGFFC,CGEF66,66CFFGGGGF8GFFGGFDGGGGGGGGGGGGGGGGGGGGGGGG
@EGRNA7_94
TGGGGAATATTGCACAATGGGCGCAAGCCTGATGCAGCCATGCCGCGTGTGTGAAGAAGGCCTTCGGGTTGTAAAGCACTTTCAGCGGGGAGGAAGGCGTTAAGGTTAATAACCTTGGCGATTGACGTTACCCGCAGAAGAAGCACCGGCTAACTCCGTGCCAGCAGCCGCGGTAATACGGAGGGTGCAAGCGTTAATCGGAATTACTGGGCGTAAAGGGAGCGTAGGCGGATTTTTAAGTGGGATGTGAAATACTCGGGCTCAACCTGAGTGCTGCATTCCAAACTGGAGATCTAGAGTGCAGGAGGGGAGAGTGGAATTCCTAGTGTAGCGGTGAAATGCGTAGAGATTAGGAAGAACACCAGTGGCGAAGGCGACTCTCTGGACTGTAACTGACGCTGAGGCTCGAAAGCGTGGGGAGCAAACAGG
+
FGGGGGGGGGGGGGGGGGGGGGGGGGGGGGGGGDFGGGGGGGGGGGGGGCFGGGGGGGGGGGGGGGGGGGGGGGGGGGGGGGGGGGGGGGGGGGGGGGGGGGGGGGGGGGGGGGGGGGGGGGGGGGGGGGGGGGGGGGGGGGGGGGGGGGGGGGFGGGGGGGGGGGGGGGGGGGGGGGGGGGGGGGGGGGGGGGGGGGGGGGGGGGGGGGFGGGFGGGGGGGGGFFFGGGGGGGGFFFGFFFFFFGGGGGGGGGGGGGGGGGGGGGGGGFGGGGGGGGGFGGGDGGGGGGGFCGGGGGGGGGGGGGGGGGGGGGGGGGFFFGGFFGGGGGGGGGGGGGGGGGGGGGGGGGGGGGGGGFGGGGGGGGGGGGGGGGGGGGGGGGGGGGGGGGGGGGGGGGGGGGGGGGGGGGGGGGGGGGGGGGGGGGGGG
@EGRNA7_95
TGGGGAATATTGCACAATGGGCGCAAGCCTGATGCAGCCATGCCGCGTTTATGAAGAAGGCCTTCGGGTTGTAAAGTACTTTCAGCGGGGAGGAAGGCGTTGAGGTTAATAACCTCAGCGATTGACGTTACCCGCAGAAGAAGCACCGGCTAACTCCGTGCCAGCAGCCGCGGTAATACGGAGGGTGCAAGCGTTAATCGGAATTACTGGGCGTAAAGCGCACGCAGGCGGTCTGTCAAGTCGGATGTGAAATCCCCGGGCTCAACCTGGGAACTGCATTCGAAAATGGCAGGCTAGAGTCTTGTAGAGGGGGGTAGAATTCCAGGTGTAGCGGTGAAATGCGTAGAGATCTGGAGGAATACCGGTGGCGAAGGCGGCCCCCTGGACAAAGACTGACGCTCAGGTGCGAAAGCGTGGGGAGCAAACAGG
+
<FGGGGGGDFE<EFGGGEGGGGCFFEGGGDC<D@EEEFGGAEF<@6=@+6:<EFG<FEGDGGGC<FGDG::?FE<EBFCGGFEFDE:FGG:FGGGGGCDFGCGGEGGGGGGDC<9CGCFE7F:@F3<FFG@F:**>1><<CF<BFGGGD@BCFF:CFF<:F*2+=+4CCE5C<:?E@F7FC>EG8C>8E+2-:ECGFFGGEECFEF#GGG>*=FFD>FGG#D7<EGG<CGFGAGC@FFDDBEFBFGGCFFF;@#EFE>GCC9#FDFFCGGF?C<>;,8>D4=,;@,:@@,,:>,D9?9FFGGGE444+6GGGGFD@DDF8F<>,<A,63:==CGFECGC?C959A9595<:<FF,GGEFBGGGGGGGGEFCGGF=@GFGGGF,FFC<9GGFC@EGEFEEFCCEGEC@<DF@:+EDGGFE6C6AGF<ECG
@EGRNA7_96
TGGGGAATATTGGACAATGGACCAAAAGTCTGATCCAGCAATTCTGTGTGCACGATGAAGGTTTTCGGATCGTAAAGTGCTTTCAGTTGGGAAGAAGAAAGTGACGGTACCAACAGAAGAAGCGACGGCTAAATACGTGCCAGCAGCCGCGGTAATACGTATGTCGCAAGCGTTATCCGGATTTATTGGGCGTAAAGCGCGTCTAGGCGGGTTCATAAGTCTGATGTTAAAATGCGGGGCTCAACTCCGTATTGCGTTGGAAACTGTGAACCTAGAGTATCAGAGAGGTGGGCGGAACTACAAGTGTAGAGGTGAAATTCGTAGATATTTGTAGGAATGCCGATGGAGAAGTCAGCTCACTGGATGAATACTGACGCTAAAGCGCGAAAGCGTGGGTAGCAAACAGG
+
GGGGGGGGGGGGGGGGGGGGGGGGGGGGGGGGGGGGGGGGGGGGGGGGGGGGGGGGGGGGGGGGGGGGGGGGGGGGGGGGGGGGGGGDGGGGGGGGGGGGGGGGGGGGGGGGGGGGGGGGGGGGGGGGGGGGGGGGGGGGGGGGGGGGGGGGGGGGGGGGGGGGGGGGGGGGGGGGGGGGGGGGFGGGGGGGGGGGGGGGGGGGGGGGGGGGGFGGGGGGGGGGGGGGGGGGGGGGGGGGGGGGGGGGGGGGGGGGGGGGGGGGGGGGGGGGGGGGGGGGGGGGGGGGEGGGGGGGGGGGGGGGGGGGGGGGGGGGGGGGGGGGGGGGGGGGGGGGGGGGGGGGGGGGGGGFGGGGGGGGGGGGGGGGGGGGGGGGGGGGGGGGGGGGGGGGGGGGGGGGGGGGGGG
@EGRNA7_97
TGGGGAATATTGCGCAATGGGGGAAACCCTGACGCAGCAACGCCGCGTGAGTGATGAAGGCCTTAGGGTTGTAAAGCTCTGTTATCTGGGACGATAATGACGGTACCAGAGGAGGAAGCCACGGCTAACTACGTGCCAGCAGCCGCGGTAATACGTAGGTGGCGAGCGTTGTCCGGATTTACTGGGCGTAAAGAGTGCGTAGGCGGATGTTTAAGTGAGATGTGAAATACCCGAGCTCAACTTGGGTGCTGCATTTCAAACTGGGCATCTAGAGTGCAGGAGAGGAAAGCGGAATTCCTAGTGTAGCGGTGAAATGCGTAGAGATTAGGAAGAACACCAGTGGCGAAGGCGGCTTTCTGGACTGTAACTGACGCTGAGGCACGAAAGCGTGGGGAGCAAACAGG
+
GGGGGGGGGGGGGGGGGGGGGGGGGGGGGGGGGGGGGGGGGGGGGGGGGGGFGGGGGGGGGGGGGGGGGGGGGGGGGFGGGGGGGGGGGGGGGGGFGGGGGGGGGGGGGGGGGGGGGGGFGGGGGGGGGGGGGFGCGFGGGGGGGGGGEGGGGGGFGGGEFGFGGGGGGGGGGGGGGFFGGGGGGGGGGGFGGGGGGGGEGGGFGGDFGGFFFGGFGGGDGGGGGGGGFGGGGFGGGGGGGGGGGFGGGGGGFGGGGGGGGGGGGGGGFFGGGGGGGGGGGGGGFGGGGGGGGGGGGGFEGGGGGGGGGGGGGGGGGGGGGGGGGGGGGGCGGGGFGGCGGGGGGGGGGGGGGGGGGGGGGGGGGFGGGGGGGGGGGGGGGGGGGGGGGGGGGGGGGGGGGGGG
@EGRNA7_98
TGGGGAATATTGCACAATGGGCGCAAGCCTGATGCAGCCATGCCGCGTGTGTGAAGAAGGCCTTCGGGTTGTAAAGCACTTTCAGCGGGGAGGAAGGCGTTAAGGTTAATAACCTTGTCGATTGACGTTACCCGCAGAAGAAGCACCGGCTAACTCCGTGCCAGCAGCCGCGGTAATACGGAGGGTGCAAGCGTTAATCGGAATTACTGGGCGTAAAGCGCACGCAGGCGGTCTGTCAAGTCGGATGTGAAATCCCCGGGCTCAACCTGGGAACTGCATTCGAAACTGGCAGGCTAGAGTCTTGTAGAGGGGGGTAGAATTCCAGGTGTAGCGGTGAAATGCGTAGAGATCTGGAGGAATACCGGTGGCGAAGGCGGCCCCCTGGACAAAGACTGACGCTCAGGTGCGAAAGCGTGGGGAGCAAACAGG
+
FGGGGGGGGGGGGGGGGGGGGGGGGGGGGGGGGGGGGGGGGGGGGGGGGFFFGGGFGGGGGGGGGGGGGGGGGGGGGGGGGGGGGGGGGGGGGGGGGGGEGGGGGGGGGGGGGGGGGGGGGEFGGGGGGGGGGGGGGGGGGGGGGGGGGGGGGGGGGGGGGGGGGGGGGGGGGGEGDGGGGGGGGGGGGGGGGGGGGGGGGGGGGGGGGGGFGCGGFGFDGGGGGGGGGGGGGGFFFFG?B?FFFGFGGGGGGGGGGGFGGFFFGGGGGGGCGGFCFFFGGFCGF?FFFFGGGGFFGFEGGGGGGGGGGGGGGGGGGGGFGGGCFFGGGFECGGGGGGGEGFFAAF9GGGGFAE5AGGGGGGGGGGGGFFGGGGGGGGGGGGGGGGGFGGGGGGGGGGGGGGGGGGGGGGGGGGGGGGGGGGGGGGGFG
@EGRNA7_99
TGGGGAATATTGCACAATGGGCGCAAGCCTGATGCAGCCATGCCGCGTGTATGAAGAAGGCCTTCGGGTTGTAAAGTACTTTCAGCGGGGAGGAAGGTGTTGTGGTTAATAACCACAGCAATTGACGTTACCCGCAGAAGAAGCACCGGCTAACTCCGTGCCAGCAGCCGCGGTAATACGGAGGGTGCAAGCGTTAATCGGAATTACTGGGCGTAAAGCGCACGCAGGCGGTCTGTCAAGTCGGATGTGAAATCCCCGGGCTCAACCTGGGAACTGCATTCGAAACTGGCAGGCTAGAGTCTTGTAGAGGGGGGTAGAATTCCAGGTGTAGCGGTGAAATGCGTAGAGATCTGGAGGAATACCGGTGGCGAAGGCGGCCCCCTGGACAAAGACTGACGCTCAGGTGCGAAAGCGTGGGGAGCAAACAGG
+
GGGGGGGGGGGGGGGGGGGGGGGGGGGGGGGGGGGGGGGGGGGGGGGGGGGGGGGGGGGGGGGGGGGGGGGEGGGGGGGGGGGGGGGGGGGGGGGGGGGGGGGGGGGGGGGGGGGGGGGGGGGGGGGEGGGGGGGGGGGGGGGGGGGGGGGGGGGGGGGGGGGGGGGGGGGGGGGGGGGGGGGGGGGGGGGGGGGGGGGGGGGGGGGGGGGGGFGGGGGGGGGGGGGGGGGDGFGFFFGFFFFFFGGGFFGGGGGGGGGGFFGFGGGFCGGGGCCGGGGGGGGGGDGGGGGGGGGGGGGGFGGGGGGGGGGGGGGGGGGGGGGFGGGGGGGGGGGGGEDGGGGGGGGGGGGGGF<GGGGGGGGGGGGGGGGGGGGGGGGGGGGGGGGGGGGGGGGGGGGGGGGGGGGGGGGGGGGGGGGGGGGGGGGGG
@EGRNA7_100
TGGGGAATATTGCGCAATGGGGGAAACCCTGACGCAGCAACGCCGCGTGAGTGATGAAGGCCTTAGGGTTGTAAAGCTCTGTTATCTGGGACGATAATGACGGTACCAGAGGAGGAAGCCACGGCTAACTACGTGCCAGCAGCCGCGGTAATACGTAGGTGGCGAGCGTTGTCCGGATTTACTGGGCGTAAAGGGTGCGTAGGCGGATGTTTAAGTGGGATGTGAAATCCCCGGGCTTAACCTGGGGGCTGCATTCCAAACTGGATATCTAGAGTGCAGGAGAGGAAAGCGGAATTCCTAGTGTAGCGGTGAAATGCGTAGAGATTAGGAAGAACACCAGTGGCGAAGGCGGCTTTCTGGACTGTAACTGACGCTGAGGCACGAAAGCGTGGGTAGCAAACAGG
+
FGGGGGGGGGGGGGGGGGGGGGGGGGGGGFGGGGGGGGGGGGGGGGGGGGGFFFGGGGGGGGGGFGGGGGGGGGGGGGGGGGGGFGGGGGGGGGGGGGGGGGGGGGGGGGGGGGGGGGGGGGGGGGGGGGGGGGGFFGGGGGGGGGGGEGGGGGGGGGGGGGGGGGGGGGGGGGGGGGCFGGGGGGGG=EDFGGGGGGGFEEFFGGGFGGFFFGGGGGGFGGGGFFGGGGGGGGGGGGGGGGGGGGGGGGGGGGGGGGGGGGGGGGGGGGGGGGGGGGGGGGGFGFGGGGGGGGGGGGGGGGGGGEGGGGGGGGGGGGGGGGGFGGFGGFGGGGGFGGGGGGGGGGGGGGGGGGGGGGGGGGGGGGGGGGGGGGGGGGEFGGGGGGGGGGGGGGGGGGGGGGGG
@EGRNA7_101
TGGGGAATATTGCGCAATGGGGGAAACCCTGACGCAGCAACGCCGCGTGAGGGATGAAGGTTTTCGGATCGTAAAACTCTGTCTTTGGGGACGATAATGACGGTACCCAAGGAGGAAGCCACGGCTAACTACGTGCCAGCAGCCGCGGTAATACGTAGGTGGCAAGCGTTGTCCGGATTTACTGGGCGTAAAGGGTGCGTAGGCGGATGCTTAAGTGAGATGTGAAATACCTAAGCTTAACTTAGGGGCTGCATTTCAAACTGGGCATCTAGAGTACAGGAGAGGGAGACGGAATTCCTAGTGTAGCGGTGAAATGCGTAGAGATTAGGAAGAACACCAGTGGCGAAGGCGGCTTTCTGGACTGTAACTGACGCTGAGGCACGAAAGCGTGGGTAGCAAACAGG
+
<C<FDE,C,F<9@F::F:EE@@EECF86@CDFCEGGDECGGGG7FGG>FEG,?FEFGFCFGA<+<CF7F:::BFFF,E,EDG,BDDGGGGG:CECFC,CF<7FGGF<BFGFGCGGGGGC5>FE@5>@><B@<13=1=FG*,@CFD74>#=7BC9=?BFC<A7*#<>:C#6E5<+#E*#?E@7:3<FAE81*8<#G?C=FA4CE6D=#CEC8#+FB<2#;+;C2:5?5:::#;7.5/1GFFD,DF>GGFCAAE?#FD9CD?7373=,9CFFE@,8FE8DDGD@6,DD>,844E4,FE@EA,=FF>4C:9GFC,==@+,FFEA,,EFEC9,?,ECBCFGFC=,,GFF7FF@EGGEE<FE,:,,FFEE<,EF7FGGFCEAF@@GGGFB,+@,@FFFC,F8E<EFC,G
@EGRNA7_102
TGGGGAATATTGCGCAATGGGGGAAACCCTGACGCAGCAACGCCGCGTGGGTGATGAAGGTTTTCGGAGCGTAAAACCCTGTTTTCTGGGACGATAATGACGGTACCAGATGAGGAAGCCACGGCTAACTACGTGCCAGCAGCCGCGGTAATACGTAGGTGGCAAGCGTTGTCCGGATTTACTGGGCGTAAAGGGTGCGTAGGCGGAAGCTTAGGTGAGATGTGAAATACCTAGGCTTAACTTAGGGGCTGCATTTCAAACTGGGCACTTAGAGTACAGGAGAGGGAAACGGAATTCCTGGTGTAGCGGTGAAATGCGTAGAGATTAGGAAGAACACCAGTGGCGAAGGCGGTTTCCTGGACTGTAACTGACGCTGAGGCACGAAGGCGTGGGTAGCAAACAGG
+
B@FEG7FF@FG,C,@6@:FFGC7@FF<,69,:,,8@>:C8CC+C7+74+@F4B79,5E<F:5?FAEG@++@>BCGGGCE,B>FG8F=3EF@<C+8F<,=,3@:F:FEF@F,FFG8:F:,,35>C*11?47331=FGC;3*<AC7*=*<E8BCAE7+?3CF#FG>0#*;C8::<@CGCCC:;;3ED?8:C#DFFDCC2=DF#:CCEEG#:##9;#+#=19/9C?+CE0C=8@4,,@#F#E=#7E=@4D=##8FGE?6DF@,8D@3,,3,,>:9A=:,@9,=8=@D6,>@4,4,E8<@C4:,ECFF@47E,<FFF==@49,A?9,FCDFGFFBF@,FCEC<7:FCB,GGGF@E6FGGGFFGFCC,FFFCB:886EE@<,C,CF@C6C,6+:9GGGFFE<GF@FEF<
@EGRNA7_103
TGGGGAATATTGCGCAATGGGGGAAACCCTGACGCAGCAACGCCGCGTGAGTGATGAAGGCCTTAGGGTTGTAAAGCTCTGTTATCTGGGACGATAATGACGGTACCAGAGGAGGAAGCCACGGCTAACTACGTGCCAGCAGCCGCGGTAATACGTAGGTGGCGAGCGTTGTCCGGATTTACTGGGCGTAAAGAGTGCGTAGGCGGATGTTTAAGTGAGATGTGAAATACCCGAGCTCAACTTGGGTGCTGCATTTCAAACTGGGCATCTAGAGTGCAGGAGAGGAAAGCGGAATTCCTAGTGTAGCGGTGAAATGCGTAGAGATTAGGAAGAACACCAGTGGCGAAGGCGGCTTTCTGGACTGTAACTGACGCTGAGGCACGAAAGCGTGGGTAGCAAACAGG
+
FFGGGGGGEDGEGDGGGGGGGGGGGGGGFFFGGGGGGGGGGGGGGGGFGGFCFFFGGGFGGFGFGFGGGFGGGGGGG9<EEFEFFGGFGGGGGGGGGGGGGGGGFEEFGGGGFGGGFGGGGFGEE>CFGFGFGFFFFDFGGGGGGGEGBECGGGF?EGFFGGGECEGGFFFFECEGGEEFGF?CGGFGFGFFFDCFGGGGGGGEGGCFGFFFFGGFFCFBFGFFCFCGGGGC<#FGFFFGFFFEFGFGFDFFFFGGGGGGGFGEGGGGEECGDGGGGGGGGGDAFD6EGGGGGGDFGFCGGGGFDGGGGGGGGGEDGGFFGGGGGGGGFGGGGFGGGGGGGGGGGGGGGGGGGGGGGGGGGGGGEFFGFEGGGGGGFGGGFGGGGGGGGGGGGGGGGGEFFFGG
@EGRNA7_104
TGGGGAATATTGCGCAATGGGGGAAACCCTGACGCAGCAACGCCGCGTGGGTGATGAAGGTCTTCGGATTGTAAAGCCCTGTTTTCTGGGACGATAATGACGGTACCAGAGGAGGAAGCCACGGCTAACTACGTGCCAGCAGCCGCGGTAATACGTAGGTGGCGAGCGTTGTCCGGATTTACTGGGCGTAAAGGGTGCGTAGGCGGATGTTTAAGTGGGATGTGAAATCCCCGGGCTTAACCTGGGGGCTGCATTCCAAACTGGATATCTAGAGTGCAGGAGAGGAAAGCGGAATTCCTAGTGTAGCGGTGAAATGCGTAGAGATTAGGAAGAACACCAGTGGCGAAGGCGGCTTTCTGGACTGTAACTGACGCTGAGGCACGAAAGCGTGGGTAGCAAACAGG
+
GGGGGGGGGGGGGGGGGGGGGGGGGGGGGGGGGGGGGGGGGGGGGGGGGGGFGGGGGGGGGGGGGGGGGGGGGGGGGGGGGGGGGGGGGGGGGGGGGGGGGGGGGGGGGGGGGGGGGGGGGGGGGGGGGGGGGGGGGGGGGGGGGGGGGGGGGGGGGGGGGGGGGGGGFGGGGGGGGGGFGGGGGGGGFGGGGGGGGGGGGGGGGGGGGGFGFGGFFFGFGGGGGGGGGGGGGGGGGGFGGGGGGGGGGGGGGGGGGGGGGGGGFGFGGGGGGGGGGGGGGGGGGGGGGGGGGGGGGGGGGGGGGGGGGGGGGGGGGGGGGGGGGGGGGGGGGGGGGGGGGGGGGGGGGGGGGGGGGGGGGGGGGGGGGGGGGGGGGGGGGGGGGGGGGGGGGGGGGGGGGGGG
@EGRNA7_105
TGGGGAATATTGCACAATGGGCGCAAGCCTGATGCAGCCATGGCGCGTGTATGAAGAAGGCCTTTGGGTTGTAAAGTACTTTCAGCGGGGAGGAAGGGAGTAAAGTTAATACCTTTGCTCATTGACGTTACCCGCAGAAGAAGCACCGGCTAACTCCGTGCCAGCAGCCGCGGTAATACGGAGGGTGCAAGCGTTAATCGGAATTACTGGGCGTAAGGCGCACGCAGGCGGTTTGTTAAGTCAGATGTGAAATCCCCGGGCTCAACCTGGGAACTGCATCTGATACTGGCAAGCTTGAGTCTCGTAGAGGGGGGTAGAATTCCAGGTGTAGCGGTGAAATGCGTAGAGAGCTGGAGGAATACCGGTGGCGAGGGCGGCCCCCTGGACGAAGACTGACGCTCAGGTGCGAAAGCGTGGGGAGCAAACAGG
+
CFEEC7@<,6C,CC<ED9FEC,FG7BFDF<FGG<CFE<FEF@,6CCF:F8CD<FEGA,EFDEC=,9FG+BC?FFEFFCGFGCAEGC:7FDGGC7FBFDFF:>BFFGFDF<FEA,@,@EF<3,8@FGGF@FECFGDFGGFF>FGFGGB::C@CCC,?EE:7CBCCGGGEEEGGGCGEFF9CE9?ED#E*8#FGG#-/CFFGGGD:C5C<FFCFG991#<#7777CE57CDGG<<CFA;A2A@89FCGG#@=BF*=C>8=868C<?CFEB?C,C<99C<76@ECCC8:>2*D9GGGE8@77>@:*CD8:+E:@,GGE=B:9DDEDD>8A3++C><@<?@:CCC+,C,FA?7,DEB,CFE5A+>77FC::::E@+FFB::+F6<FE@:6DE6<,9CEDF:<<AEDF@@7@CD,,F7@CGDGF9GFGGGFFC<
@EGRNA7_106
TGGGGAATATTGGGCAATGGAGGAAACTCTGACCCAGCGACGCCGCGTGAGGGATGAAGGCCTTCGGGTTGTAAACCTCTTTCAGCAGGGAATAAGCGAAAGTGAAGGTACCTGCAGAAGAAGCACCGGCTAACTATGTGCCAGCAGCCGCGGTAATACATAGGGTGCAAGCGTTGTCCGGAATTATTGGGCGTAAAGAGCTCGTAGGTCGTTTGTCGCGTCGATTGTGAAAATCTGAGGCTCAACCTCAGACCTGCAGTCGATACGGGCAAACTAGAGTGTGGTAGGGGAGACTGGAATTCCTGGTGTAGCGGTGGAATGCGCAGATATCAGGAGGAACACCAATGGCGAAGGCAGGTCTCTGGGCCATAACTGACACTGAGGAGCGAAAGTGCGGGGAGCGAACAGG
+
GFGGGGGGGGGGFGGGGGGGGGGGGGGGGGGGFFEGGGGGGGGGGGGGGGGGGGGEGGGGGGGGGGGGGGCFFGGGGGGGGGGGGGFGGGFGGGGGGGGGGGGGGGGGGGGGGGGGGGGGGGGGGGGGGGCEGGGGGGGFCEGGGGGGGGGGGEGGFGGGFF?EGGEGGGGGGGGGEGBEC><FFGGGGGGGGGGDFGGGGGGEC9FEGGGGGGDFGGGGGGG5#GGGGGGGGGGFFFGGGDFCGGGGGGGGGGFFFFGGFGGGGGGGGGGGFFGGGGGGFFFFFGGGGGGGGGGGGGGFGGGGGGGGGEGGGGFCGGGEGGGGGGGGGGGGGGGGFDGGGGGGGGGGGGGGGGGGGGGGGGGFEGGGGGGGGGGGGGGGGGEFGGGGGFGGGGGGGEGEGDGGGGGGG
@EGRNA7_107
TGGGGAATATTGCACAATGGGCGCAAGCCTGATGCAGCCATGCCGCGTGTATGAAGAAGGCCTTCGGGTTGTAAAGTACTTTCAGCGGGGAGGAAGGCGATAAGGTTAATAACCTTGTCGATTGACGTTACCCGCAGAAGAAGCACCGGCTAACCCCGTGCCAGCAGCCGCGGTAATACGGAGGGTGCAAGCGTTAATCGGAATTACTGGGCGTAAAGCGCACGCAGGCGGTCTGTCAAGTCGGATGTGAAATCCCCGGGCTCAACCTGGGAACTGCATTCGAAACTGGCAGGCTAGAGTCTTGTAGAGGGGGGTAGAATTCCAGGTGTAGCGGTGAAATGCGTAGAGATCTGGAGGAATACCGGTGGCGAAGGCGGCCCCCTGGACAAAGACTGACGCTCAGGTGCGAAAGCGTGGGGAGCAAACAGG
+
GGGGGGGGGGGGGGGGGGGGGGGGGGGGGGFGGCEGGGGGGGGGGGGGCFGFEGFFGGGGGGFGGGDGEGDGGFGAFEGGFFFGGGGGGGGFGGGGGGGGCGGGGFFFGGGFFFGFGCFG7:DFFGG7FDCFGGGG>FGGGGGGGGFGGGGGGG*BEGGGG#GGGGGGFGGGGGGEGGGGGGGGG#GGGGFGECE?CCFFFFGGFFCCFGFFFF@CFGGGGGGGGGDBDGCDFGFAFFC:EDFFFGGGGGGGGGDGGGGGCD6FG@FFGGGFFGFGGFD@*GGGGGGFB6CDGEGGGGGGGGGGCFEGDGGGGGE9GGGGFGGGGGGGFCF>GGGGGGEC>GFFEGFCGGGGGEAGFGFEGGGGGGGGGGGGGGFFGGGGGGGGGGGGGGFFFEGGGGECEGGGGGGGGGGGGGGGGGGGGDGGGGGGG
@EGRNA7_108
TGGGGAATATTGCACAATGGGCGCAAGCCTGATGCAGCCATGCCGCGTGTATGAAGAAGGCCTTCGGGTTGTAAAGTACTTTCAGCGGGGAGGAAGGTGTTGTGGTTAATAACCACAACAATTGACGTTACCCGCAGAAGAAGCACCGGCTAACTACGTGCCAGCAGCCGCGGTAAGACGTAGGGGGCGAGCGTTGCCCGGAATTACTGGGCGTAAAGGGGGCGTAGGCGGTCAAATAAGTCAGATGTGAAATACTACTGCTCAACGGTAGAAATGCGTTTGAAACTGTAAGACTTGAGGGTACCAAAGGTAGACGGAATTACCTGAGTAGGGGTGAAATCCGTAGATACAGGTAAGAACGCCAGTGGGGAAGCCGGTCTACTGGGGTAACCCTGACGCTGAGGCCCGAAAGCTAGGGGAGCGAACCGG
+
GGGGGGGGGGGGGGGGGGGGGGGGGGGGGGGGGGGGGGGGGGGGGGGGGGGGGGGGGGGGGGGGGGGGGGGGGGGGGGGGGGGGGGGGGGGGGGGGGGGGGGGGGFGGGGGGGGGGGGGGGGGGGGGFGGGGGGGGGGGGGGGGGGGGGGGGGGGGGGGGGGGGGGGGFFGGGFGGGGGGBFGGGGGGGGGGGGGGGGFGGGGGGGGGGGGGGGGGGGGGGGGGFDGGGGGFGGGFFFGFFFFFFGGFGGGGFGGGGGGGGGGGGGGGGGGGGDGGGGGGGGGGGGGGGGGGGGGGGGGGGGGGGGGGGGFGGGGGGGGGGGGGGGGGGGGGGGGGGGGGGGGGGGGGGGGGGGGGGGGGGGGGGGGGGGGGGGGGGGGGGGGGGGGGGGGGGGGGGGGGGGGGGGGGGGGGGGGGGGGGGGGGGGGGG
@EGRNA7_109
TGGGGAATATTGCACAATGGGGGAAACCCTGATGCAGCAACGCCGCGTGAGTGATGACGGTCTTCGGATTGTAAAACTCTGTCTTTGGGGACGATAATGACGGTACCCAAGGAGGAAGCCACGGCTAACTACGTGCCAGCAGCCGCGGTAATACGTAGGTGGCAAGCGTTGTCCGGATTTACTGGGCGTAAAGGGAGCGTAGGCGGATTTTTAAGTGGGATGTGAAATACTCGGGCTCAACCTGAGTGCTGCATTCCAAACTGGAGATCTAGAGTGCAGGAGGGGAGAGTGGAATTCCTAGTGTAGCGGTGAAATGCGTAGAGATTAGGAAGAACACCAGTGGCGAAGGCGACTCTCTGGACTGTAACTGACGCTGAGGCTCGAAAGCGTGGGGAGCAAACAGG
+
GGFFGDCF<FGGGGGGGGGGGGGEGGFGGGGEGGGGFGGGGGGGGGCCFDGGGGF9FGGGFEGFGGC8=FGGGFGGGGGEFGGCFEFGGGGGGGGGGGGGGGGGFGFGGGDGFGGGGFFGGGGEEGGGGGGGGGGGGGGG?FCGGGGGEDECBCFFEFG:9ECECC88EGEGDGGEGGEEGG?@CGGGGGEFFGDDCEFGGGGGGGEC=F9CCFAFFFGADDFF@CF9:?C;9>B@:>CBGFFFFFGGGFFEA@?EAEFFGGFFFB>6<F8FE88F=DC@,+@6,3=FFAA@A4CA8??C,FGGBFFE?F<GEFCF<F9EGFFFFFFDFEE<C4FC<<CCFCDGGCEFC=CF@8GF@<<AGFFEFGGF6@GFAFEFF7DGGGGGGGGGGFCDECGFFFGGGGFF
@EGRNA7_110
TGGGGAATATTGCGCAATGGGGGAAACCCTGACGCAGCAACGCCGCGTGGGTGATGAAGGTCTTCGGTTTGTAAAGCCCTGTTTTCTGGGACGATAATGACGGTACCAGAGGAGGAAGCCACGGCTAACTACGTGCCAGCAGCCGCGGTAATACGTAGGTGGCGAGCGTTGTCCGGATTTACTGGGCGTAAAGGGTGCGTAGGCGGATGTTTAAGTGGGATGTGAAATCCCCGGGCTTAACCTGGGGGCTGCATTTCAAACTGGGCATCTAGAGTACAGGAGAGGGAAACGGAATTCCTAGTGTAGCGGTGAAATGCGTGGAGATTAGGAAGAACACCAGTGGCGAAGGCGGTTTCCTGGACTGTAACTGACGCTGAGGCACGAAAGAGTGGGTAGCAAACAGG
+
<CF8@B:EC<F9EEE@@:CFGDCF@8E@ECGGCDEG@FFCFB=BFGGGGDD+BDFGA<<8FEF,BDE7BF:=A<?9F,FFDFA?E<,CBBFGGDDEEDCCFFC>><@33@@+FCEEFCF::F<CBED7F<7>FDFF<F7*3=FGG@7:#:7BFCFE<FF8?9CE:>:?::9;1>EC6A.4<<E><A>FAFGA;#6/A5:;8:CC=EC8FC8<FFFCFGGCFGCDF#F:C<C?:,9D>>G#8@958@FEE=FAFA=AAEDED>,,B=3,AGA8GFE6GGGGGFCF=D@,4>A,4E?,<,<EFCF@+:@<DBE,+F::7?A,?9FFE@?<A?GF=FAF=<C@CC>FF:@CC7FFFF<EGFAC6@<E9FE7F@GGFFFCCD8<C7F<6@C,EGGFGEEF<EGEGGAF
@EGRNA7_111
TGGGGAATATTGCGCAATGGGGGAAACCCTGACGCAGCAACGCCGCGTGAGTGATGAAGGCCTTAGGGTTGTAAAGCTCTGTTATCTGGGACGATAATGACGGTACCAGAGGAGGAAGCCACGGCTAACTACGTGCCAGCAGCCGCGGTAATACGTAGGTGGCGAGCGTTGTCCGGATTTACTGGGCGTAAAGAGTGCGTAGGCGGATGTTTAAGTGAGATGTGAAATACCCGAGCTCAACTTGGGTGCTGCATTTCAAACTGGGCATCTAGAGTGCAGGAGAGGAAAGCGGAATTCCTAGTGTAGCGGTGAAATGCGTAGAGATTAGGAAGAACACCAGTGGCGAAGGCGGCTTTCTGGACTGTAACTGACGCTGAGGCACGAAAGCGTGGGGAGCAAACAGG
+
FGGGGGGGFGGGGGGGGGGGGGGGGGGGGGGGGGGGGGGGGGGGGGGGGGGFFGGGGGGGGGGGGGGGGGGGGGGGGGGGGGGGGGGGGGGGGGGGGGGGGGGGGGGGGGGGGGGGGGGFGGGGGDGGGGGGGGGGGGFGGGGGGGGGFFGGGGGFFFGFGGGGGGGGGFGGFGGGFCFFGGGGGGFGFGGGGGGGGGGGGGGGGGGFGGFFFGFFFGGFFGGGGGGGGGGGGFGGGGGFGGGGGGGGGGGGGGGGGGGGGGGGFGGGGGGGGGGGGGGFGGDGGGGEEFGGGGGGGGGEGGGGGGGGGGGGGGGGGGGFGGGGGGGGGFGGGGGGGGGGGGGGGGGGGGGGGGGFGFFCFFGGGGGGGGGGGGGGGFGFGGFGGGGGGFFFFGGGGGFFGGGG
@EGRNA7_112
TGGGGAATATTGCGCAATGGGGGAAACCCTGACGCAGCAACGCCGCGTGGGTGATGAAGGTCTTCGGATTGTAAAGCCCTGTTTTCTGGGACGATAATGACGGTACCAGAGGAGGAAGCCACGGCTAACTACGTGCCAGCAGCCGCGGTAATACGTAGGTGGCGAGCGTTGTCCGGATTTACTGGGCGTAAAGGGTGCGTAGGCGGATGTTTAAGTCAGATGTGAAATACCCGGGCTCAACTTGGGTGCTGCATTTGAAACTGGGTATCTAGAGTGCAGGAGAGGAAAGTAGAATTCCTAGTGTAGCGGTGAAATGCGTAGAGATTAGGAAGAACACCAGTGGCGAAGGCGACTTTCTGGACTGTAACTGACGCTGAGGCTCGAAAGCGTGGGGAGCAAACAGG
+
DFGFGGGGFGFGGGGGGGGGFGGEEGGGGGGGEGGGEFGGGDGGE7CFF:C=CFA?EEFDBF<5@AFCG=BGE?<EF<FFE<,8D5CFCFGGECFEFFDFFGEGG@C<FABCGC<FCC::3FFCCGGGF9>FE:DFEBFC<FFF@FFEGGC##;CG#:CFFCFGGGE>09:AFCE>8?:9C=FFGG>EF88:FCE-*8C88EDFCE#GGGF=::0=:C>:>DGGD7GGE;;:1CE@>@C?F=?FDCF>>FGGFDF==@FFBFF68;@39F==3,664,8D4E,=6,E@64,E=BA<E?A,F=BF@:459GFF:GF=?9FBF,?,FFFF@<GFCEGFF=F=:CEFFF@CF8C,EE,E@C6ECE@FDGGCFCCE@FFCC7,,GFEFC@C@+C@@GGF9FCC@EEFE
@EGRNA7_113
TGGGGAATATTGCGCAATGGGGGAAACCCTGACGCAGCAACGCCGCGTGAGTGATGAAGGCCTTAGGGTTGTAAAGCTCTGTTATCTGGGACGATAATGACGGTACCAGAGGAGGAAGCCACGGCTAACTACGTGCCAGCAGCCGCGGTAATACGTAGGTGGCGAGCGTTGTCCGGATTTACTGGGCGTAAAGAGTGCGTAGGCGGATGTTTAAGTGAGATGTGAAATACCCGAGCTCAACTTGGGTGCTGCATTTCAAACTGGTAGTCTAGAGTGCAGGAGAGGAGAGTGGAATTCCTAGTGTAGCGGTGAAATGCGTAGAGATTAGGAAGAACACCAGTGGCGAAGGCGACTCTCTGGACTGTAACTGACGCTGAGGCTCGAAAGCGTGGGGAGCAAACAGG
+
GGGGGGGGGGGGGGGGGGGGGGGGGGGGGGGGGGGGGGGGGGGGGGGGGGGFGGGGGGGGGGGGGGGGGGGGGGGGGGGGGGGGGGGGGGGGGGGGGGGGGGGGGGGGGGGGGGGGGGGGGGGGGGGGGGGGGGGGGGGGGGGGGGGGGGGGGGGFGGGGGGGGGGGGGGGGFGGGGGGGFGGGGGGGGGGGGGGGGGGGGGGGGGGGGGFFGGGGGGGFGGGGGGGGGGGGGFGGFGGGGGGGGGGGGGGGGGGGGGGGGGGGGGGGGGGGGGGGGGGGGGGGCGGGGGGGGGGGGGGGGGGGGGGGGGGGGGGGGGGGGGGGGGGGGGGGGFFEGGGGGGGGGGGGGGGGGGGGGGGGGGGGGGGGGGGGGGGGGGGGGGGGGGGGGGGGFGGGGGGGGGGG
@EGRNA7_114
TGGGGAATATTGCACAATGGGCGCAAGCCTGATGCAGCCATGCCGCGTGTATGAAGAAGGCCTTCGGGTTGTAAAGTACTTTCAGCGGGGAGGAAGGTGTTGAGGTTAATAACCTCAGCAATTGACGTTACCCGCAGAAGAAGCACCGGCTAACTCCGTGCCAGCAGCCGCGGTAATACGGAGGGTGCAAGCGTTAATCGGAATTACTGGGCGTAAAGCGCACGCAGGCGGTCTGTCAAGTCGGATGTGAAATCCCCGGGCTCAACCTGGGAACTGCATTCGAAACTGGCAGGCTAGAGTCTTGTAGAGGGGGGTAGAATTCCAGGTGTAGCGGTGAAATGCGTAGAGATCTGGAGGAATACCGGTGGCGAAGGCGGCCCCCTGGACGAAGACTGACGCTCAGGTGCGAAAGCGTGGGGAGCAAACAGG
+
CFGGGGGGGGGGGGGGGGGGGGGGGGGGGGGGGGGFGGGGGFGGGGGGGGGGGGGGGGGGGGGGFGGGGGGGGGGGGGGGGGGGGGGGGGGGGGGGGGGGGGGGGGGFGGGGGGCFGGGGGGGGGGGGGGGGGGDCFGGGGGGGGGGGGGGGGGGCGGFGGGGGGGGGGGGEGGGGGGGGGGGGGGGGGGGFE;EGGCCEGGFGGGGGFGGGG?DGGFFDGGGGEDCFGGFGFDFFFFFFFFFAAGFFFGGGGGGGGGGGGGGGGFGGGGGGGGGGEGGGGFCFFCGDGFECGGGGGFGGDGGGGGGGGDFGGGGGGGGGGGGGGGFFDGGGGGGGGGGGGDGGFGGGGFFEGGGGGGGGGGGGGGGGGGGGGGGGGGGGGGGGGFGGGGGGGGEGGGGGFGDGGEDCGDGGEGCGGGGGGGFEFGGGG
@EGRNA7_115
TGGGGAATATTGCGCAATGGGGGAAACCCTGACGCAGCAACGCCGCGTGAGTGATGAAGGCCTTAGGGTTGTAAAGCTCTGTTATCTGGGACGATAATGACGGTACCAGAGGAGGAAGCCACGGCTAACTACGTGCCAGCAGCCGCGGTAATACGTAGGTGGCGAGCGTTGTCCGGATTTACTGGGCGTAAAGAGTGCGTAGGCGGATGTTTAAGTGAGATGTGAAATACCCGAGCTCAACTTGGGTGCTGCATTTCAAACTGGGCATCTAGAGTGCAGGAGAGGAAAGCGGAATTCCTAGTGTAGCGGTGAAATGCGTAGAGATTAGGAAGAACACCAGTGGCGAAGGCGGCTTTCTGGACTGTAACTGACGCTGAGGCACGAAAGCGTGGGGAGCAAACAGG
+
FFFGGGGFFFGDGGGGGGGGGGGGGGGGGGGGFGEGGEFFFGEGGDEBCFGEFFDFGGGGCFFGGGGGEEGGGGGGGF<EGGGGGA@FGGGGGGGGGGGGGEGGCFG9FFDFGGGGGGFFFFEGGGGGFGGGGFGGFGGFGGGGGGGGCEEG:@FFGGGGGGGGCGFEE>BDFFGGFEGF@FFFFGGGFGEFFFFGFGG?CGGGGGFGGGFFFFGFGGGFGFCFGGGFFGFGGEGGFFD?GFGGGFGFFFFFFFFFGGFFFFGGFAE<FFGGGGCDGFGGGGGGGFBEDGGFFEE@FEFEGGGGGGGGGGGGEFECGGGGGEFAEGGGGGGGF<GFGGGGGGGGGGGGGGGGGGGFGGGGEGGGFCCFCGCGFGGGGFDGCGEGGGGGGGGGGGFFGGGGGGGG
@EGRNA7_116
TGGGGAATATTGCACAATGGGCGCAAGCCTGATGCAGCCATGCCGCGTGTATGAAGAAGGCCTTAGGGTTGTAAAGTACTTTCAGCGGGGAGGAAGGTGATAAGGTTAATACCCTTATCAATTGACGTTACCCGCAGAAGAAGCACCGGCTAACTCCGTGCCAGCAGCCGCGGTAATACGGAGGGTGCAAGCGTTAATCGGAATTACTGGGCGTAAAGCGCACGCAGGCGGTCAATTAAGTCAGATGTGAAAGCCCCGAGCTTAACTTGGGAATTGCATCTGAAACTGGTTGGCTAGAGTCTTGTAGAGGGGGGTAGAATTCCATGTGTAGCGGTGAAATGCGTAGAGATGTGGAGGAATACCGGTGGCGAAGGCGGCCCCCTGGACAAAGACTGACGCTCAGGTGCGAAAGCGTGGGGAGCAAACAGG
+
CFFGGGGGGGGFGGGGGGDEGGGGGGGFGFFGGGFGGGGGGGGGDCE=CFGFGFGGGGGFGE<F<EEC8BCGFGGGFFFGGGGGGGGEGGGGECFGGGFGGGGGGGGFGFGGFGEEFFGGGGFGFGGGGCGFF>FGGGGGFGGGGGGGDGGCGG<FGGGGGGGGGGGGGDGDCE8CFFGGGGGD>F?EGFGGEE5EEGEGDDGGGGGC8<77C9#GFFGDDGDD=DD89<F7FFGFFFDCFF=6=C@@0=FGGFFEE?GGGGFAEFCEAGGGGFD7CFFCED9CGGE>D>@,9GEA@EC:3?AE<,E:C>GGFGFDEFGGGFF<9GFGGGGEF@A@<GDGGF<GGFFGGFFCFGGFC,4++FF<EE@DFF@GFGGGGGECAFC<EEGGFGGGEGFFB@F8GGEGGGGGGGF@CCFB,FGFFDDEEDDCE
@EGRNA7_117
TGGGGAATATTGCACAATGGGCGCAAGCCTGATGCAGCCATGCCGCGTGTATGAAGAAGGCCTTCGGGTTGTAAAGTACTTTCAGCGGGGAGGAAGGCGTTGAGGTTAATAACCTCAGCGATTGACGTTACCCGCAGAAGAAGCACCGGCTAACTCCGTGCCAGCAGCCGCGGTAATACGGAGGGTGCAAGCGTTAATCGGAATTACTGGGCGTAAAGCGCACGCAGGCGGTCTGTCAAGTCGGATGTGAAATCCCCGGGCTCAACCTGGGAACTGCATTCGAAACTGGCAGGCTAGAGTCTTGTAGAGGGGGGTAGAATTCCAGGTGTAGCGGTGAAATGCGTAGAGATCTGGAGGAATACCGGTGGCGAAGGCGGCCCCCTGGACAAAGACTGACGCTCAGGTGCGAAAGCGTGGGGAGCGAACAGG
+
CFEEEFEGEFGFGFGGGGGFGGGGGGGGGGGGGGFGGGGGAFGGGGGGG,EEFGCGGGGGGGAEFGGGGGGFGFGGGGGGGGFAAC:FGGGGGGGGGGGB3F7FFF8=FFGCAFFGGGGFG7*DFFG@EFEG7FFFGGGAFGGGGGGGGGGGGBF9CGFGGCFEGGCGEGCEGEGGGGFGCEEGGGGGGFGGGEC:8FFCEGGFCF7CGGGGGD>C5FGGDG>DCGGFGGGFFFC8FFGFBBEB5>C@FGFCCEEECGEGGGGGF??9?FC99FC1:,CGGGE?GFFC>F9GGFFEFEA33,;CFFA*GGGFFE,;GGGGFDC8GGGGDGECGFACAGGEEGFFDE,EFAFFFF<<FBFCEGGGGGGGFFEGGGC7GGGF<GFCECAA@AGFGGGGGGFFEGGGGGGGGFEFEGFGGGFFFB,GFGGGG
@EGRNA7_118
TGGGGAATATTGCGCAATGGGGGAAACCCTGACGCAGCAACGCCGCGTGGGTGATGAAGGTTTTCGGATCGTAAAACCCTGTTTTCTGGGACGATAATGACGGTACCAGATGAGGAAGCCACGGCTAACTACGTGCCAGCAGCCGCGGTAATACGTAGGTGGCAAGCGTTGTCCGGATTTACTGGGCGTAAAGCGCACGCAGGCGGTCTGTCAAGTCGGATGTGAAATCCCCGGGCTCAACCTGGGAACTGCATTCGAAACTGGCAGGCTAGAGTCTTGTAGAGGGGGGTAGAATTCCAGGTGTAGCGGTGAAATGCGTAGAGATCTGGAGGAATACCGGTGGCGAAGGCGGCCCCCTGGACAAAGACTGACGCTCAGGTGCGAAAGCGTGGGGAGCAAACAGG
+
GGGGGGGGGGGGGGGGGGGGGGGGGGGGGGGGGGGGGGGGGGGGGGGGGGGBFGGGGGGGGGGGGGG7?FGGGGGGGGGGGGGGGGGGGGGGGGGGGGGGGGGGGGGGGGGGGGGGGGGGGGGGGGGGGGGGGGGGGGGGGGGGGGGGGGGGGGGGGGGGGGGGGGGGGGGGGGGGGGGGGGGGGGGGGGGGGGGGGGGGGGGGGGGGGGFGGGGGGGGGGGGGGGGGGGGGGGGGGGGGGGGGGGGGGGGGGGGGGGGGGGGGGGGGGGGGGGGGGGGGGGGGGGGGGGGGGGGGGGGGGGGGGGGGGGGGGGGGGGGGGGGGGGGGGGGGGGGGGGGGGGGGGGGGGGGGGGGGGGGGGGGGGGGGGGGGGGGGGGGGGGGGGGGGGGGGGGGGGGGGGGGG
@EGRNA7_119
TGGGGAATATTGCGCAATGGGGGAAACCCTGACGCAGCAACGCCGCGTGGGTGATGAAGGTTTTCGGATCGTAAAACCCTGTTTTCTGGGACGATAATGACGGTACCAGATGAGGAAGCCACGGCTAACTACGTGCCAGCAGCCGCGGTAATACGTAGGTGGCAAGCGTTGTCCGGATTTACTGGGCGTAAAGGGTGCGTAGGCGGATGCTTAAGTGAGATGTGAAATACCTAAGCTTAACTTAGGGGCTGCATTTCAAACTGGGCATCTAGAGTACAGGAGAGGGAAACGGAATTCCTAGTGTAGCGGTGAAATGCGTAGAGATTAGGAAGAACACCAGTGGCGAAGGCGGTTTCCTGGACTGTAACTGACGCTGAGGCACGAAAGCGTGGGTAGCAAACAGG
+
GGGGGGGGGGGGGGGGGGGGGGGGGGGGGGGGGGGGGGGGGGGGGGGGGGGEGGGGGGFGFGGGGGGGGGGFGGGGGGGGGGGGGGGGGGGGGGGGGGGGGGGGGGGGGGGGGGGGGGGGGGGGGGGGGGGGGGFGGGGGGGGGGGGGEGGGGGGEGGGGGGGGCCGGGGGEGGGGGGGGGGGGGGFGGGGGGGFFGGGDAFFFGGGGGGGGGGGGGGGGGGGGGGGGGGGGGFFFFFGFEFGGGGFGGGFGGGGFFGGGGFFDGFGGGFGFGGGGGGGGDGFCGFFGGGFGGGGGGGGGGGGGGGDGGGGGGDGEFFGGGGFFGGGGEDGGGFCGGGCGGEGGFGGGGGGGGGGGGGGGFGGGGGGGGGGGGGGGFCF<FCDGDGGGGGGGGGGFFGGGGGGG
@EGRNA7_120
TGGGGAATATTGCACAATGGGCGCAAGCCTGATGCAGCCATGCCGCGTGTGTGAAGAAGGCCTTCGGGTTGTAAAGCACTTTCAGCGGGGAGGAAGGCGGTGAGGTTAATAACCTCATCGATTGACGTTACCCGCAGAAGAAGCACCGGCTAACTCCGTGCCAGCAGCCGCGGTAATACGGAGGGTGCAAGCGTTAATCGGAATTACTGGGCGTAAAGCGCACGCAGGCGGTCTGTCAAGTCGGATGTGAAATCCCCGGGCTCAACCTGGGAACTGCATTCGAAACTGGCAGGCTAGAGTCTTGTAGAGGGGGGTAGAATTCCAGGTGTAGCGGTGAAATGCGTAGAGATCTGGAGGAATACCGGTGGCGAAGGCGGCCCCCTGGACAAAGACTGACGCTCAGGTGCGAAAGCGTGGGGAGCAAACAGG
+
GGGGGGGGGGGGGGGGGGGGGGGGGGGGGGGGGGGGGGGGGFGGGGGGGGGGGGGGGGGGGGGGGGGGGGDFGGGGGGGGGGGGGGGGGGEGGGGGGGGGGGGGGGFEFGGGGGFGGGGGGGGGGGGGGGGGGGGGGGGGGGGGGGGGGGGGGGGGGGGGGGFGGGGGGGGGGGGGGG#GG##GGGGGGGGGGGGGGGGGGGGGGFGGGGFFGFFDGGGGGDGGEGGGGGGGGFFFFFGEFFFFFFGGGGGDFDGGGGGGGGGGGGFBF?GGGGGGGGEF>GGGGFCGCCGGGGCGFFC6FFGGGGGGGGFDGGGGGGGDGGGGGGFGGGGGGGGGGGGGGGGGGGGGGGFFGGFGGGGEGEGGGGGGGGGGGGGGGGGEGGGGGGGGGGGGGGGGGGGGFGGGGGGGGGGGGGFGGGGGGGGFFFGGG
@EGRNA7_121
TGGGGAATATTGCACAATGGGCCCAAGCCTGATGCAGCCATGCCGCGTGTATGAAGAAGGCCTCAGGGTTGTAAAGTACTTTCAGCGGGGAGGAAGGTGATAAGGTTAATACCCTTGTCAATTGACGTTACCCGCAGAAGAAGCACCGGCTAACTCCGTGCCAGCAGCCGCGGTAATACGGAGGGTGCAAGCGTTAATCGGAATTACTGGGCGTAAAGCGCACGCAGGCGGTCAATTAAGTCAGATGTGAAAGCCCCGAGCTTAACTTGGGAATTGCATCTGAAACTGGTTGGCTAGAGACTGGTAGAGGGGGGTAGAATTCCAGGTGTAGCGGTGAAATGCGTGGAGATCTGGGGGAATACCGGTGGCGAGGGCGGCTTTCTGGACAAAGCCTGACGCTCAGGTGCGAAAGCGTGGGGAGCAAACAGG
+
@EGGG>C8,<CEFFDGG9FGGF,8CDFCD,<FFEGGFAF<FACFF:CFE?EACFGFAFEFG8D,,:?F,,:=@5?EEFGGGFFCE9CGCGGE>+=A7FFGDE9=@F9,3<@D>FD,D=7=FGFF,@<>3,5F7*<:CF@,?>,@:F,:7EE:2,>9BB<FG@C:B:<,83#:#6=8<C;FG5E*:;;E6:0#8;,.#2<6#CEGD52<9C/#)979#>FG3DDGG#G=CDFC6<?#FFCFFA6FF::2/GE55=C=*>,9FD9BBGFC?FAD7FFFGEC7E5FEDCEE88CFC;D7FB4,D@,DD8ECE6GFFE=,FGFA,,FGGGF>8+++EC,AE4=F=+FA,FEGFEECCE<GFF?:+>+C,EFF:<>+GGEGF<C6,FFF<66,@E:,@:CFC8<<C,FCF7EGF@FC+FDF@FC,GFEF9FEF@
@EGRNA7_122
TGGGGAATATTGCACAATGGGGGAAACCCTGATGCAGCAACGCCGCGTGAGTGAAGAAGGTCTTCGGATTGTAAAGCTCTGTCTTCAGGGACGATAATGACGGTACCTGAGGAGGAAGCCACGGCTAACTACGTGCCAGCAGCCGCGGTAATACGTAGGTGGCAAGCGTTGTCCGGAATTATTGGGCGTAAAGGGTGCGTAGGCGGACTTTTAAGTGAGATGTGAAATTCCAGGGCTCAACTCTGGCGCTGCATTTCAAACTGGAAGTCTAGAGTGCAGGAGAGGAAAGCGGAATTCCTAGTGTAGCGGTGAAATGCGTAGAGATTAGGAAGAACACCAGTGGCGAAGGCGGCTTTCTGGACTGTAACTGACGCTGAGGCACGAAAGCGTGGGGAGCAAACAGG
+
GGGGGGGGGGGGGGGGGGGGGGGGGGGGGGGGGGGGGGGGGGGGGGGGGGGGGGGGGGGGGGGGGGGGGGGGGGGGGGGGGGGGGGGGGGGGGGGGGGGGGGGGGGGGGGGGGGGGGGGGGGGGGGGGGGGGGGGGGGGFGGGGGGGGGGGGGGGGGGGGGGGGGGGGGGGGGGGGGGGGGGGGGGGGGFGGGGGGGGGGGGGGGGGGGGAFFGGFGGGGGGGGGGGGGGGGGGGGGGGGGGGGGGGGGFGGGGGFGGGGGGGGGGGGGGGGGGGGGGGGGGGGGGGGGGGGGGGGGGGGGGGGGGGGGGGGGGGGGGGGGGGGGGGGGGGGGGGGGGGGGGGGGGGGGGGGGGGGGGGGGGGGGGGGGGGGGGGGGGGGGGGGGEGGGGGGGGGGGGGGGGGG
@EGRNA7_123
TGGGGAATATTGCACAATGGGGGAAACCCTGATGCAGCAACGCCGCGTGAGTGATGAAGGCCTTCGGGTTGTAAAGCTCTGTCTTCAGGGACGATAATGACGGTACCTGAGGAGGAAGCCACGGCTAACTACGTGCCAGCAGCCGCGGTAATACGTAGGTGGCAAGCGTTGTCCGGATTTACTGGGCGTAAAGGGAGTGTAGGCGGATACTTAAGTCAGATGTGAAATACCCGGGCTCAACTTGGGTGCTGCATTTGAAACTGGGTATCTAGAGTGCAGGAGAGGAAAGTGGAATTCCTAGTGTAGCGGTGAAATGCGTAGAGATTAGGAAGAACACCAGTGGCGAAGGCGACTTTCTGGACTGTAACTGACGCTGAGGCTCGAAAGCGTGGGGAGCAAACAGG
+
FGGGGGGGGGGGGGGGGGGGGGGGGGGGGGGGGGGGGGGGGGGGGGGGGGGFGGGGGGGGGGGGGGGGGGGGGGGGGGGGGGGGGGGGGGGGGGGGGGGGGGGGGGGGGGGGGGGGGGGGGGGGGGGGGGGGGFGGGGGGGGGGGGGGEGGGGGGGGGGGGGGGGGGGGGGGGGGGCFGGGGGGGGGGGGGFGGGGFGGGGGGGGGGGGGGGGGGGFFGGGGGGGGGGGGGGGGGGGFGGFFGGGGGGGGGGGGGGGFFFFFFFFGGGFGGFGGGGGGGGGGFGGGGFGGGGGGGGGGGGGGGGGGDGGGGGGGGGGGGGGGGGGGGGGGGGGGGFGGGGGGGGGGGGGGGGGGGGGGGGGGGGGGGGGGGGGGGGGGGGGGGGGGGGFGGFFGGGGGGGGGGG
@EGRNA7_124
TGGGGAATATTGCGCAATGGGGGAAACCCTGACGCAGCAACGCCGCGTGAGTGATGAAGGCCTTAGGGTTGTAAAGCTCTGTTATCTGGGACGATAATGACGGTACCAGAGGAGGAAGCCACGGCTAACTACGTGCCAGCAGCCGCGGTAATACGTAGGTGGCGAGCGTTGTCCGGATTTACTGGGCGTAAAGAGTGCGTAGGCGGATGTTTAAGTGAGATGTGAAATACCCGAGCTCAACTTGGGTGCTGCATTTCAAACTGGGCATCTAGAGTGCAGGAGAGGAAAGCGGAATTCCTAGTGTAGCGGTGAAATGCGTAGAGATTAGGAAGAACACCAGTGGCGAAGGCGGCTTTCTGGACTGTAACTGACGCTGAGGCACGAAAGCGTGGGGAGCAAACAGG
+
GGGGGGGGGGGGGGGGGGGGGGGGGGGGGGGGGGGGGGGGGGGGGGGGGGGGGGGGGGGGGGGGGGGGGGGGGGGGGGGGGGGGGGGGGGGGGGGGGGGGGGGGGGGGGGGGGGGGGGGGGGGGGGGGGGGGGGGGGGGGGGGGGGGGGGGGGGGGGGGGGGGGGGGGGGGGGGGGGGGGGGGGGGGGGGGGGGGGGGGGGGGGGGGGGGGGGGGGGGGFGGGGGGGGGGGGGFGGGGGGGGGGGGGGGGGGGFGGGGGGGGGGGGGGGGGGGGGGGGGGFGGGGGGGGDGGGGGGGGGGGGGGGGGGGGGGGGGGGGGGGGGGGGGGGGGGGGGGGGGGGGGGGGGGGGGGGGGGGGGGGGGGGGGGGGGGGGGGGGF?GGGGGGGGGGGGGGGGGGGGGGGG
@EGRNA7_125
TGGGGAATATTGCGCAATGGGGGAAACCCTGACGCAGCAACGCCGCGTGAGTGATGAAGGCCTTAGGGTTGTAAAGCTCTGTTATCTGGGACGATAATGACGGTACCAGAGGAGGAAGCCACGGCTAACTACGTGCCAGCAGCCGCGGTAATACGTAGGTGGCGAGCGTTGTCCGGATTTACTGGGCGTAAAGAGTGCGTAGGCGGATGTTTAAGTGAGATGTGAAATACCCGAGCTCAACTTGGGTGCTGCATTTCAAACTGGGCATCTAGAGTGCAGGAGAGGAAAGCGGAATTCCTAGTGTAGCGGTGAAATGCGTAGAGATTAGGAAGAACACCAGTGGCGAAGGCGGCTTTCTGGACTGTAACTGACGCTGAGGCACGAAAGCGTGGGGAGCAAACAGG
+
FGGGGGGGGGGGGEGGGGGGGGGGGGGGGGGGGGGGGGGGGGGGGGGGGDFFGGGGGGGGGGGGGGGGGGGGGGGGG9FGGGGGGGGGGGGGGGGGGGGGGGGGGGGGGGGGGGGGGGGGGGGGGGGGGGGGGGGGGGGGGGGGGGGGGGGGGGGFGGGGGGGGGGGGGGGGGGGGGFGGGGGGGGGGGGGFGGGGGGGGGGGGGGEGGGFGGGGFGGGFGGGGGGGGGGGFGEFGGGGGGGGGGGGGGGGGGGGGGGFGGGFBFFFFFGGGGGGGGGFFAGGGGGGGGGGGFGGGGGGGGGGGGGGGGGGGGGGGGGGGGGGGGGGGGGGGGGGGGGGGGGGGGGGGGGGGGGGGGGGGFGGGGFGGGGGGGGGGGGGGGGGGGGGGGGGGGGGGGGGGGGGG
@EGRNA7_126
TGGGGAATATTGCACAATGGGCGCAAGCCTGATGCAGCCATGCCGCGTGTATGAAGAAGGCCTTCGGGTTGTAAAGTACTTTCAGCGGGGAGGAAGGTGTTGTGGTTAATAACCACAGCAATTGACGTTACCCGCAGAAGAAGCACCGGCTAACTCCGTGCCAGCAGCCGCGGTAATACGGAGGGTGCAAGCGTTAATCGGAATTACTGGGCGTAAAGCGCACGCAGGCGGTCTGTCAAGTCGGATGTGAAATCCCCGGGCTCAACCTGGGAACTGCATTCGAAACTGGCAGGCTAGAGTCTTGTAGAGGGGGGTAGAATTCCAGGTGTAGCGGTGAAATGCGTAGAGATCTGGAGGAATACCGGTGGCGAAGGCGGCCCCCTGGACAAAGACTGACGCTCAGGTGCGAAAGCGTGGGGAGCAAACAGG
+
GGGGGGGGGGGGGGGGGGGGGGGGGGGGGGGGGGGGGGGGGGGGGGGGGFGGGGGGGGGGGGGGGGGGGGGGGGGGGGGGGGGGGGGGGGGGGGGGGGGGGGGGGGGGGGGGGGGGGGGGGGGGGGGGGGGGGGGGGGGGGGGGGGGGGGGGGGGGGGGGGGGGGGGGFGGGGGDGGG?FGGGGGGGGGGGGGGGGGGGGGGGGGGGGGGGGGFDGFGFGGGGGGGGGGGGGGDFFFFGFFFFFDGGGGGFFFGGGGGGGGGGGGGGGGGGGGGGGGGGGGGGGGGGGGFGGDGGGGGGGGGGGGGGGGGEGGGGGGGGGGGGFGGGGGGGGGGGGGGGGGGGGGGGGGGGGGGGGGGGGGGGGGGGGGGGGGGGGGGGGGGGGGGGGGGGGGGGGGGGGGGGGGGGGGGGGGGGGGGGGGGGGGGGGG
@EGRNA7_127
TGGGGAATATTGCACAATGGGCGCAAGCCTGATGCAGCCATGCCGCGTGTGTGAAGAAGGCCTTCGGGTTGTAAAGCACTTTCAGCGGGGAGGAAGGCGTTAAGGTTAATAACCTTGGCGATTGACGTTACCCGCAGAAGAAGCACCGGCTAACTCCGTGCCAGCAGCCGCGGTAATACGGAGGGTGCAAGCGTTAATCGGAATTACTGGGCGTAAAGCGCACGCAGGCGGTCTGTCAAGTCGGATGTGAAATCCCCGGGCTCAACCTGGGAACTGCATTCGAAACTGGCAGGCTAGAGTCTTGTAGAGGGGGGTAGAATTCCAGGTGTAGCGGTGAAATGCGTAGAGATCTGGAGGAATACCGGTGGCGAAGGCGGCCCCCTGGACAAAGACTGACGCTCAGGTGCGAAAGCGTGGGGAGCAAACAGG
+
GGGGGGGGGGGGGGGGGGGGGGGGGGGGGGGGGGGGGGGGGGGGGGGGGFFGGGGGGGGGGGGGGGGGGGGGGGGGGGGGGGGGGGGGGGGGGGGGGGGGGGGGGGGGGGGGGGGGGGGGGGGGGGGEGGGGGGGGGGGGGGGGGGGGGGGGGGFGGGGGGGGGGGGGGGGGGGGGGFGGGGGGGGGGGGGGGGGGGFGGGGGGGGGGGGGGGFGGGGGGGGGGFFGFFGGGGGGFFFGFFFFFFGGGGGGGGGGGGGGGGGGGGGGGGGGGGFGGGGGGGGGGGGGGGGGGGGGGGGGGGGGGGGGGGGGGGGGGGGGGGGGGGGGGGGGGGGGGGGGGGGGGGGGGGGGGGGGGGGGDGGGGGGGGGGGGGGGGGGGGGGFGGFGGGGGGGGGGGGGGGGGGGGGGGGGGGGGGGGGGGGGGGGGGG
@EGRNA7_128
TGGGGAATATTGCGCAATGGGGGAAACCCTGACGCAGCAACGCCGCGTGGGTGATGAAGGTTTTCGGATCGTAAAACCCTGTTTTCTGGGACGATAATGACGGTACCAGATGAGGAAGCCACGGCTAACTACGTGCCAGCAGCCGCGGTAATACGTAGGTGGCAAGCGTTGTCCGGATTTACTGGGCGTAAAGGGTGCGTAGGCGGATGCTTAAGTGAGATGTGAAATACCTAAGCTTAACTTAGGGGCTGCATTTCAAACTGGGCATCTAGAGTACAGGAGAGGGAAGCGGAATTCCTAGTGTGGCGGTGAAATGCGTAGAGATTAGGAAGAACACCAGTGGCGAAGGCGGTTTCCTGGACTGTAACTGACGCTGAGGCACGAAAGCGTGGGTAGCAAACAGG
+
CFFGGDEGFA,<EFGCCGG@FFDECCE87C@FG@@FFEGAFGGGG7F7@FE+8=<EFFF@EF<AFFCCCCF,BEF5C:CFDEFFDD9FED>>F@+>CAEFGG:8>>>FAAFFFCGGGFGCDGGGGC@FAFGFG@F*>E7CFGGGGGGG288@FEF<4FCFGGCFFGCFDFGGC@EEEC<CCC>@?FFGE?5EF6=EGGDGGGDFGGGGGGFFCCFCB:CGGGGGCCCFFGFF>?GECFGEFGCFGEGFEE8@FB==AEF@=FFGFC9FFD8GCE:,8D6,,GFF=@+>+EA6,,??GF=8EEF>+EEE,?E,+FCFGFAFGGGGF?9FAEA9==DFFC9,:GEFB:F@+:F<GGGEEF,F<FACFGGEGGGCFF8CCFBC@:CCBF@@GFFCFACFEAF@FF@C
@EGRNA7_129
TGGGGAATATTGCGCAATGGGGGAAACCCTGACGCAGCAACGCCGCGTGGGTGATGAAGGTTTTCGGATCGTAAAACCCTGTTTTCTGGGACGATAATGACGGTACCAGATGAGGAAGCCACGGCTAACTACGTGCCAGCAGCCGCGGTAATACGTAGGTGGCAAGCGTTGTCCGGATTTACTGGGCGTAAAGGGTGCGTAGGCGGATGCTTAAGTGAGATGTGAAATACCTAGGCTTAACTTAGGGGCTGCATTTCAAACTGGGCATCTAGAGTACAGGAGAGGGAAACGGAATTCCTAGTGTAGCGGTGAAATGCGTAGAGATTAGGAAGAACACCAGTGGCGAAGGCGGTTTCCTGGACTGTAACTGACGCTGAGGCACGAAAGCGTGGGTAGCAAACAGG
+
GGGFGGEGFFGGGGGFGGGGGGDGGGGGGGGGGGGGFGGGGGGGGGGGDEDGGGGGGGCFGGGGGGGGGGGGGGGGGGGGGGGGGGGGGGGFEEGGGG9FGGGGGGGDAFFGGFGFGGGGGGGGEGGFGGGGGFGGGGGGGFGGGGGCEGGGFGGGGGGGGGFCCEGEGG>EGGFEEEGFEGGGGGFEGFDGFGAFCGGCE5FGGG=CGGGGFGFFFFGFGFGGGGCGFDGGGGGGGFGFFDGFGEFD@GFFGGGFFFFD=F8DF;FGCGGGFGFGGGGGGGGGFGGGDFGGGGGFCCGGGFCEGGGGGGGGFCCGGGGGFGGGFDGGGGGGGGGGGFDGGGGGGGGFFDGGGGGGFGGGGFGGGGGDGGEDGGGGGGC8GGGGGFF:EGGFGGGGGGGGGGGG
@EGRNA7_130
TGGGGAATTTTGGACAATGGACGGAAGTCTGACCCAGCGACGCCGCGTGAAGGAAGAAGTCCTTCGGGATGTAAACTTCTGAACTTATCGAATAAAGACAACTGGGGACAGTTGGATGAAGGTAGATAAAGAAAAGCCCCGGCTAACTACGTGCCAGCAGCCGCGGTAAGACGTAGGGGGCGAGCGTTGCCCGGAATTACTGGGCGTAAAGGGGGCGTAGGCGGTCAAATAAGTCAGATGTGAAATACTACTGCTCAACGGTAGAAATGCGTTTGAAACTGTAAGACTTGAGGGTACCAAAGGTAGACGGAATTACCTGAGTAGGGGTGAAATCCGTAGATACAGGTAAGAACGCCAGTGGGGAAGCCGGTCTACTGGGGTAACCCTGACGCTGAGGCCCGAAAGCTAGGGGAGCGAACCGG
+
GGGGGGGGGGGGGGGGGGGGGGGGGGGGGGGGGGGGGGGGGGGGGGGGGGGGGGGGGGGGGGGGGGGGGGGGGGGGGGGGGGGGGGGCEFGGGGGGGGGGGGFGGGGGGGGFGGGGGGGGGGDGGGGGGGGGGGGGGGGGFGGGGGGGGGGGGGGGGGGGGGGGGGGGGGGGGGGGGGGGDGGGGGGGGGGGGGGGGFGGFGGGGGC6DFGGGGGGGGGEGFGGGFGGCAFCFFFFFFGGGGGGFGGGFGGGGFFGGGGGGGGGFGGGFDGGGGGGGGGGGGGGGGGGGGGGFCFEBCGGGGGFGGGGGGGGGGGGGGGGGGGGFGGGGGGGGGGGGGGGGGGGGGGGGGGGGGGGGGGGGGGGGGGGGGFGGGGGGGGGGGGGGGGGGGGFGGGGGGGGGGGGGGFGGGGGGGGGGGGGGG
@EGRNA7_131
TGGGGAATATTGCGCAATGGGCGCAAGCCTGATGCAGCCATGCCGCGTGTGTGAAGAAGGCCTTCGGGTTGTAAAGCACTTTCAGCGGGGAGGAAGGCGTTAAGGTTAATAACCTTGGCGATTGACGTTACCCGCAGAAGAAGCACCGGCTAACTCCGTGCCAGCAGCCGCGGTAATACGGAGGGTGCAAGCGTTAATCGGAATTACTGGGCGTAAAGCGCACGCAGGCGGTCTGTCAAGTCGGATGTGAAATCCCCGGGCTCAACCTGGGAACTGCATTCGAAACTGGCAGGCTAGAGTCTTGTAGAGGGGGGTAGAATTCCAGGTGTAGCGGTGAAATGCGTAGAGATCTGGAGGAATACCGGTGGCGAAGGCGGCCCCCTGGACAAAGACTGACGCTCAGGTGCGAAAGCGTGGGGAGCAAACAGG
+
GGGGGGGGGGGFGGGGGGGGGGGGGGGGGGGGGGGGGGGGGGGGGGGGGEGGGGGGGGGGGGGGGGGGGGGGGGGGGGGGGGGGGGGGGGGGGGGGGGGGGGGGGGGGGGGGGGGGGGGGGGGGGGGGGGGGGGGGGGGGGGGGGGGGGGGGGGGGGGGGGGGGGGGGGGGGGGGGGGGGGGGGGGGGGGGGGGGGGGGGGGGGGGGGGGGGGFGGGGGGGGGGGGGGGGGGGGGFFFGFFFFFDFFGGGGGGGGGGGGGGGGGGGGGGGGGGGGGGGGGGGGGGGGGGGGGGGGGGGGGGGGGGGGGGGGGGGGGGGGGGGGGGGGGGGGGGGGGGGGGGGGGGGGGGGGGGGGGGGGGGGGGGGGGGGGGGGGGGGGGGGGGGGGGGGGGGGGGGGGGGGGGGGGGGGGGGGGGGGGGGGGGGGGGG
@EGRNA7_132
TGGGGAATATTGCACAATGGGGGAAACCCTGATGCAGCAACGCCGCGTGAGTGATGACGGTCTTCGGATTGTAAAGCTCTGTCTTTGGGGACGATAATGACGGTACCCAAGGAGGAAGCCACGGCTAACTACGTGCCAGCAGCCGCGGTAATACGTAGGTGGCAAGCGTTGTCCGGATTTACTGGGCGTAAAGGGTGCGTAGGCGGATGCTTAAGTGAGATGTGAAATACCTAAGCTTAACTTAGGGGCTGCATTTCAAACTGGGCATCTAGAGTACAGGAGAGGGAAACGGAATTCCTAGTGTAGCGGTGAAATGCGTAGAGATTAGGAAGAACACCAGTGGCGAAGGCGGTTTCCTGGACTGTAACTGACGCTGAGGCACGAAAGCGTGGGTAGCAAACAGG
+
FGGGGGGGGGGGGGGGGGGGGGGGGGGGGGGGGGGGGGGGGGGGGGGGGGGGGGGGGGGGGGGGGGGGGGGGGGGGGGGGGGGGGGGGGGGGGGGGGGGGGGGGGGGGGGGGGGGGGGGGGGGGGGGGGGGGGGGGGGGGGGGGGGGGGFGGGGGGGGGGGGGGGGGGGGGGGGGGGGGGGGGGGGGGGGGGGGGGGFGFGGGGGGGGGGFGGGFFGGGGGGGGGGGGGGGGGGGGGFGGGGGGGGGGGGGGGFGGGGGGGGGGGGGGGGGFGGGGGGGF?GGGGGGGGGGGGGGGGGGGGGGGGGGGGGGGGGGGGGGGGGGGGGGGGGGGGGGGGGGGGGGGGGGGGGGGGGGGGGGGGGGGGGGGGGGGGGGGGGGGGGGGGGGGGGGGGGGGGGGGGGGG
@EGRNA7_133
TGGGGAATATTGCACAATGGGCGAAAGCCTGATGCAGCAACGCCGCGTGAGCGATGAAGGCCTTCGGGTCGTAAAGCTCTGTCCTCAAGGAAGATAATGACGGTACTTGAGGAGGAAGCCCCGGCTAACTACGTGCCAGCAGCCGCGGTAATACGTAGGGGGCTAGCGTTATCCGGAATTACTGGGCGTAAAGCGCACGCAGGCGGTCTGTCAAGTCGGATGTGAAATCCCCGGGCTCAACCTGGGAACTGCATTCGAAACTGGCAGGCTAGAGTCTTGTAGAGGGGGGTAGAATTCCAGGTGTAGCGGTGAAATGCGTAGAGATCTGGAGGAATACCGGTGGCGAAGGCGGCCCCCTGGACAAAGACTGACGCTCAGGTGCGAAAGCGTGGGGAGCAAACAGG
+
GGGGGGGGGGGGGGGGGGGGGGGGGGGGGGGGGGGGGGGGGGGGGGGGGGGGGGGGGGGGGGGGGGGGGGGGGGGGGGGGGGGGGGGGGGGGGGGGGGGGGGGGGGGGGGGGGGGGGGGGGGGGGGGGGGGGGGGGGGGGGGGGGGGGGGGGGGGGGGGGGGGGGGGGGGGGGGGGGGGGGGGGGGGGGGGGGGGGGGGGGGGGGGGGGGGGGGGGGGGFGGGGGGGGGGGGGGFGFGGGGGGGGGGGGGGGFFGGGGGGGGGGGGGGGGFGGGGGGGGGGGGGGGGGGGGGGGGGGGGGGGGGGGGGGGGGGGGGGGGGGGFGGGGGGGGGGGGGGGGGFFGGGGGGGGGGGGGGGGGGGGGGGGGGGGGGGGGGGGGGGGGGGGGGGGGGGGGGGGGGGGGG
@EGRNA7_134
TGGGGAATATTGCGCAATGGGGGAAACCCTGACGCAGCAACGCCGCGTGGGTGATGAAGGTTTTCGGATCGTAAAACCCTGTTTTCTGGGACGATAATGACGGTACCAGATGAGGAAGCCACGGCTAACTACGTGCCAGCAGCCGCGGTAATACGTAGGTGGCAAGCGTTGTCCGGATTTACTGGGCGTAAAGGGTGCGTAGGCGGATGCTTAAGTGAGATGTGAAATACCTAAGCTTAACTTAGGGGCTGCATTTCAAACTGGGCATCTAGAGTACAGGAGAGGGAAACGGAATTCCTAGTGTAGCGGTGAAATGCGTAGAGATTAGGAAGAACACCAGTGGCGAAGGCGGTTTCCTGGACTGTAACTGACGCTGAGGCACGAAAGCGTGGGTAGCAAACAGG
+
GGGGGGGGGGGFGGGGGGGGGGGGGGGGGGGGGGGGGGGGGGGGGGGGGGGGGGGGGGGGFGGGGGGDGEGFFGGGGGGGGGGGGGGGGGGGEGGGFF=FGGGGGGGGGGGGGGCFGCDFGGCFEGGGGGGG7>7FGGGGGGFGGGGGGGGGFGGC9FEGGGGF<CGGEG>EGCEG5??FFFGCGFFGEFGGE?FACE=ED=CDGGGEEGGGFGFFFFFFGGGGFGGFGGFGGGGGGGGGGFGGGGF8CEGGGGFFFFFGGGGF>?BFGGGGDGGGGGGGGGGGGGFGGGGGGGGGGGGFGGGGGGGGGGGGGGGGGFCGGGGGGGGFGGGGGGGGGGGGGGDGGDGGGGGGGGGGGGGGGGGGGGGGGGGGGGGGGGGGGGGGGGFGGFGGGFGGGGGGGDGG
@EGRNA7_135
TGGGGAATATTGCGCAATGGGGGAAACCCTGACGCAGCAACGCCGCGTGAGTGATGAAGGTTTTCGGCTCGTAAAACTCTGTCTTTGGGGACGATAATGACGGTACCCAAGGAGGAAGCCACGGCTAACTACGTGCCAGCAGCCGCGGTAATACGTAGGTGACAAGCGTTAATCGGAATTACTGGGCGTAAAGCGCACGCAGGCGGTCTGTCAAGTTGGATGTGAAATCCCCGGGCTCAACCTGGGAACTGCATTCGAAACTGGCAGGCTTGAGTCTTGTAGAGGGGGGTAGAATTCCAGGTGTAGCGGTGAAATGCGTAGAGATCTGGAGGAATACCGGTGGCGAAGGCGGCCCCCTGGACAAAGACTGACGCTCAGGTGCGAAAGCGTGGGGAGCAAACAGG
+
EFGGGGGGGGGGGGGGGGGGGGGGGGGGGGGGGGGGGGGGGGGGGGGGGGGFGGGGGGGGGGGGGGG+BFF=FGGGGGGGGFFGGGGGGGDDGGGGGGGGGGGEGGGGGGGFFGGGGGGGGGGGGGGGGGGGGGFGGGGGBFGFFGGDBEC@FGGFGGGFGGGFGGGGGFGGFFFGGGGGFGGGGFGGFGGGGGGGGGGGEFGFGGGGGGFFGGAFFGGFGGGGGGDCGGGGGGGGGGGGFGGGGGFGGGGGGGGGFGFFGGGGGGGGGGGGGGGGGGGGGGDGDGGGGGGGGGGGGGFGGGGGGGGGGGGGGGGGGGGGGGGCFGFGGEGGGGGGGGGEGGGGGGGGGGGCGGGGGFFGGGGGGGFGGGGGGGGGGGEGGFFGGGGGGGGFFGGGGGGGGGGG
@EGRNA7_136
TGGGGAATATTGCGCAATGGGGGAAACCCTGACGCAGCAACGCCGCGTGAGTGATGAAGGCCTTAGGGTTGTAAAGCTCTGTTATCTGGGACGATAATGACGGTACCAGAGGAGGAAGCCACGGCTAACTACGTGCCAGCAGCCGCGGTAATACGTAGGTGGCAAGCGTTGTCCGGAATTATTGGGCGTAAAGGGTGCGTAGGCGGACTTTTAAGTGAGATGTGAAATTCCAGGGCTCAACTCTGGCGCTGCATTTCAAACTGGAAGTCTAGAGTGCAGGAGAGGAAAGCGGAATTCCTAGTGTAGCGGTGAAATGCGTAGAGATTAGGAAGAACACCAGTGGCGAAGGCGGCTTTCTGGACTGTAACTGACGCTGAGGCACGAAAGCGTGGGGAGCAAACAGG
+
GGGGGGGGGGGGGGGDEEGFGGGGGGGGGGGGGGGGGGGGGGDGGGGGGEGFFGFGGGGGCFGGFGGGGGGGGGFGFCEFFEGGGGGGGGGGGGGGGGGGFGDGGGGGGGGGGGGGGGGGGGGGGGGGGGGGGGGGGGGGGGGGEGGGGGGFGGGFBFFFFFFGGGGGGGE>BGGGGGF@F<CGGGGGGGGGGGGGCCECE=CC8FGFFCFFFFFFDCFCGFGGGGGGGGF?FFGGFFDFFCEGGGGGGGGGGFGGGGGGGGFB?GFGGGGGGGGGFFF?=E8GE8=EGGGGGGFGGGEGGGGCDGGGGGGGGGGGGGGGGFGGGGGGGGGGGGGFGGFGF=DGGGFGGCGFGGGGGGFFGGGGFFFGEGGGFFGFGGGGGGGGGGGGFDGGGGGGGGGGGGGG
@EGRNA7_137
TGGGGAATATTGCGCAATGGGGGAAACCCTGACGCAGCAACGCCGCGTGAGTGATGAAGGTTTTCGGATCGTAAAACTCTGTCTTTGGGGACGATAATGACGGTACCCAAGGAGGAAGCCACGGCTAACTACGTGCCAGCAGCCGCGGTAATACGTAGGTGGCAAGCGTTGTCCGGATTTACTGGGCGTAAAGAGTATGTAGGTGGGCATTTAAGTCAGATGTGAAATTCCCGGGCTTAACCTGGGAGCTGCATTTGATACTGGGTGTCTAGAGTGCAGGAGAGGAAAGTGGAATTCCTAGTGTAGCGGTGAAATGCGTAGAGATTAGGAAGAACACCAGTGGCGAAGGCGACTTTCTGGACTGTAACTGACACTGAGATACGAAAGCGTGGGTAGCAAACAGG
+
FGGGGGGGGGGGGGGGGGGGGGGGGGGGGGGGGGGGGGGGGGGGGGGGGGGGGGGGGGGGGGGGGGGGGGGGGGGGGGGGGGGGGGGGGGGGGGGGGGGGGGGGGGGGGGGGGGGGGGGGGGGGGGGGGGGGGGGGGGGGGGGGGGGGGGGGGGGBCFGGGGGGGGGGGGGGGGGGGGFFGGFGGGGGFFGGGGGFGFGFGGGGGGGGGGFFGGGFGGGGGGGGGGGGGGGGGGGGGGGGGGGGGGGGGGGGGGGGGGGGGGGGGGGGGGGGGGGGGGGGGGGGGGGGGGGGGGGGGGGGGGGGGGGGGGGGGGGGGGGGGGGGGGGGGGGGGGGGGGGGGGGGGGGGGGGGGGGGGGGGGGGGGGGGGGGGGGGGGGGGGGGGGDGGGGGGGGGGGGGGGGGG
@EGRNA7_138
TGGGGAATATTGGACAATGGGCCACAAGCCTGATCCAGCAATTCTGTGTGCACGATGAAGGTTTTCGGATCGTAAAGTGCTTTCAGTTGGGAAGAAGAAAGTGACGGTACCAACAGAAGAAGCGACGGCTAAATACGTGCCAGCAGCCGCGGTAATACGTATGTCGCAAGCGTTATCCGGATTTATTGGGCGTAAAGCGCGTCTAGGCGGAAAAGAAAGTCTGATGTTAAAATGCGGGGCTCAACTCCGTATTGCGTTGGAAACTGCTTTTCTAGAGTACTGGAGAGGTGGGCGGAACTACAAGTGTAGAGGTGAAATTCGTAGATATTTGTAGGAATGCCGATGGAGAAGTCAGCTCACTGGACAGATACTGACGCTAAAGCGCGAAAGCGTGGGGAGCAAACAGG
+
FGGGGGGGGGGGGGGGGGGGGGGGGGGGGGGGGGGGGGGFGGGFFGGGGGGGGGGGGGGGGGGGGGGGGGGGGGGGG?FGGGGGGGFFFGGGGGGGGGGGGGGGGGGGFDGGGGGGGGGGGGGGGGGGGGGGGGGGGGGGGFGFGFGGGGGGGGGGGGGFFFGGGGGGGFGGBFGFGGGGGFFFFFGGGGGGGGGGGGGGGFFGGGGGGGFGGGGGGFFFFGFGGGGGGGGGGGGGGGGGGGGGGGFGGGGGGGGGGGGGGGGGGGFGGGGGGGGGGGGGGGGGGGGGEGGGGGGGGGFGGGGGGGGGGGGGGGGGGGGFGGFGGGGGGGGGGGGGGGGGGGGGGGEFGGGFBGFGGGGGGGGGGGGGGGGGGFFFGGGGGDGGGGGGGGGGGGGGGFGGGGGGGGG
@EGRNA7_139
TGGGGAATATTGCGCAATGGGGGAAACCCTGACGCAGCAACGCCGCGTGGGTGATGAAGGTTTTCGGATCGTAAAACCCTGTTTTCTGGGACGATAATGACGGTACCAGATGAGGAAGCCACGGCTAACTACGTGCCAGCAGCCGCGGTAATACGTAGGTGGCGAGCGTTGTCCGGATTTACTGGGCGTAAAGAGTGCGTAGGCGGATGTTTAAGTGAGATGTGAAATACCCGAGCTCAACTTGGGTGCTGCATTTCAAACTGGGCATCTAGAGTGCAGGAGAGGAAAGCGGAATTCCTAGTGTAGCGGTGAAATGCGTAGAGATTAGGAAGAACACCAGTGGCGAAGGCGGCTTTCTGGACTGTAACTGACGCTGAGGCACGAAAGCGTGGGGAGCAAACAGG
+
FGGGGGGGGGGGGGGGGGGGGGGGGGGGGGGGGGGGGGGGGGGGGGGGGGG>FGGGGGGGEFGGGGGGGGGGGGGGGGGGGGGGGGFGGGGGGGGGGGGGGGGGGGGGGGCFGGGGGGGGGGGGGDGGGGGGGGGGGGGGGGGGGGGG@EGGGGGFGGGGGGGGGGGGFGGEGGGGGGGFGGGFGGGGFFGGGGGFGGF#FEFGGGGFGGFFGGGFDCGFGGGGGGGGGGGGGFGGGGGGGGGGFGGGGGGGGGGGGGGGGGGGGGGGGGFGGGGGGGGGGGGGGGGGGGGGGGGGGGGGGGGGGGGGGGGGGGGGGGGGGGGGGGGGGGGGGGGFGGGGGGGGGGGGGGGGGGGGGGGGGGGGGGGGGGGGGGGGGGGGGGGGGGGGGGGGGGGGGGGGGGGG
@EGRNA7_140
TGGGGAATATTGCACAATGGGCGCAAGCCTGATGCAGCCATGCCGCGTGTGTGAAGAAGGCCTTCGGGTTGTAAAGCACTTTCAGCGGGGAGGAAGGCGATAAGGTTAATAACCTTGTCGATTGACGTTACCCGCAGAAGAAGCACCGGCTAACTCCGTGCCAGCAGCCGCGGTAATACGGAGGGTGCAAGCGTTAATCGGAATTACTGGGCGTAAAGCGCACGCAGGCGGTCTGTCAAGTCGGATGTGAAATCCCCGGGCTCAACCTGGGAACTGCATTCGAAACTGGCAGGCTAGAGTCTTGTAGAGGGGGGTAGAATTCCAGGTGTAGCGGTGAAATGCGTAGAGATCTGGAGGAATACCGGTGGCGAAGGCGGCCCCCTGGACAAAGACTGACGCTCAGGTGCGAAAGCGTGGGGAGCAAACAGG
+
FGGGGG@GFGGCDFFFGFFG@FEGGGGG7FFFGGGGGFFGFGGEECECF?FEFGGGGGGGGGGGGGGGGCFCFFGFFGGGGGFGGGGGGGGGGGGGEGECCFEGFEGGGGGGFGDFGFGDFF9FFCFEFFEGGGGGEGGGGGGGGGGGGCBCGGCFFFFGGDFGGGGGFGDEGGGGCGFFGEGGEEGGFBFCGEGC:CDFGGGGGCEGFGGFG?F?FD>997;DEGGGGGGGGFGFFFGFFFFFAD:?FFGGGGGGGGGGFGFFGCFC?GGFCFFFCFFGGFGGGGGGGGGFCCGFGGGFGCGGGGGGGGGGGGFGGGGFGGFGGGGGDFFEEGGGFGGGGFGGGFFA9ECDGGFGGF@CGFF8GGGGGGEGGGGGGGGGGGGGGFFGGGFEGGEGGGGGFGGGGGEGGGEGEGFGGGFFF@GGGGGGG
@EGRNA7_141
TGGGGAATATTGCGCAATGGGGGAAACCCTGACGCAGCAACGCCGCGTGGGTGATGAAGGTTTTCGGCTCGTAAAACCCTGTTTTCTGGGACGATAATGACGGTACCAGATGAGGAAGCCACGGCTAACTACGTGCCAGCAGCCGCGGTAATACGTAGGTGGCAAGCGTTGTCCGGATTTACTGGGCGTAAAGGGTGCGTAGGCGGATGCTTAAGTGAGATGTGAAATACCTAAGCTTAACTTAGGGGCTGCATTTCAAACTGGGCATCTAGAGTACAGGAGAGGGAAACGGAATTCCTAGTGTAGCGGTGAAATGCGTAGAGATTAGGAAGAACACCAGTGGCGAAGGCGGTTTCCTGGACTGTAACTGACGCTGAGGCACGAAAGCGTGGGTAGCAAACAGG
+
EFGGGGGGGGGGGGGGGEFGGGGGGGGGGGGGGGGGGGGGGGGGGGCFGGGFFGFGGGGGGGGGGGG+?CFFGGGGGGGFGBFFGGGGGGGGGGGGGGGGGGGGGGFGGGGGGGGGGGGGGGGGGGGGGGGGGFGFGGGGGGGGGGGGCGGGGFGEFGGGGGGGGGFGGGGGGGGGDFGGGGGGGGFFFEGGGGGGGGGFGGGFGGGGGGGFGFFCFFDFCFGGGGGFGGFEGFGGFGFFGFFFFFFFFFFFFFGFGFFFFFFFGGFGGGGFDGF;GFGD8?AFFD@8@BFEGFEFDFF9EFFC+=F9FEAG@EF7FFFF9FEEGGFFC,9E@4CCDGGGFCCGCGCDFCF<GGGFDGFFEGFEF,GGGGGFFGE@EDCFDFAGGGGGGGFFFF<FGGFFFGGG
@EGRNA7_142
TGGGGAATATTGCACAATGGGCGCAAGCCTGATGCAGCCATGCCGCGTGTATGAAGAAGGCCTTCGGGTTGTAAAGTACTTTCAGCGGGGAGGAAGGCGTTGAGGTTAATAACCTCAGCGATTGACGTTACCCGCAGAAGAAGCACCGGCTAACTCCGTGCCAGCAGCCGCGGTAATACGGAGGGTGCAAGCGTTAATCGGAATTACTGGGCGTAAAGCGCACGCAGGCGGTCTGTCAAGTCGGATGTGAAATCCCCGGGCTCAACCTGGGAACTGCATTCGAAACTGGCAGGCTAGAGTCGTGTAGAGGGGGGTAGAATTCCAGGTGTAGCGGTGAAATGCGTAGAGATCTGGAGGTATACCGGTGGCGAAGGCGGCCCCCTGGACAAAGACTGACGCTCAGGTGCGAAAGCGTGGGGAGCAAACAGG
+
FFGGGEGG9FGGGFEEGEFFGGGGGGGGGGGGGGGGGGGGGGGCFGGFGCFFGGGGGGFGCGGFGDGGGGGGGGFEEFGFGGGGGGGGGGGEGDGGGFGGGGGFGGGGGGGFEGFGGGGGGGGGGGGFDGGGGGGGGGGGGFGFGGFGDGGGGGGGGGGGGGGGGGGFGGGGE?EE@FGGGGGGGECGGGGCEGEEGGGGGGGFGFGGG#CFGFFG>>CCCGD<4<DE>DGDD7@AA@>F?FFFF>DGGCFDCF=GFFFFFB:@C@@B:=,;=<CCFDFGEFGGGFFCCFE?AGFE9@733,FGCCEE:C=,GGGGFDCFGFAD>GGGGGGEFGFEADFCCFAFFGGGGFF4E?,AA,FCCEFFCGCCF=FF:EFCEGGEFDFFCFGGFAFCEFFFC<DGF<@B::FACCEB::<CFGGGFGDCEA@F9
@EGRNA7_143
TGGGGAATATTGCGCAATGGGGGAAACCCTGACGCAGCAACGCCGCGTGAGTGATGAAGGCCTTAGGGTTGTAAAGCTCTGTTATCTGGGACGATAATGACGGTACCAGAGGAGGAAGCCACGGCTAACTACGTGCCAGCAGCCGCGGTAATACGTAGGTGGCGAGCGTTGTCCGGATTTACTGGGCGTAAAGAGTGCGTAGGCGGATGTTTAAGTGAGATGTGAAATACCCGAGCTCAACTTGGGTGCTGCATTTCAAACTGGGCATCTAGAGTGCAGGAGAGGAAAGCGGAATTCCTAGTGTAGCGGTGAAATGCGTAGAGATTAGGAAGAACACCAGTGGCGAAGGCGGCTTTCTGGACTGTAACTGACGCTGAGGCACGAAAGCGTGGGGAGCAAACAGG
+
CFFGGGGGGGGAAFGGGGGGGGGGGGGGCEGGGGGGGGGGGGGGEFCFGDGFGGGGGGGGEEGFFGGGGGGGGGGGGE,CFGGGCFFGGGGGCFFGGFGGFGGFFC<FGGGGGGGEFG@EFGGGD:FGGGGGGFF7<FGGGGGGGGGGCEACFGF?<FGBBCFCCGGGDEGG>FEEC<86=AFFFGF8ACEAFGG@C?CGGDE?EG*FGGF@?GG@:>FBGFGGGFGGGGGED#GGFGGGGGGGGGGGFFFF;FFGF@@=??B?AGGGFE3,DGE8D4FD=;FGGFECCFE;GE9GFFFCGGFCF@F?GFGGGGGEBDFEC?CGFGFFGGGGGF<FGGGGGGGFDGGGGGGGGDFAFGFGEGFF<CFGF:CGGFFF9GGGF@DGF@B:C<GGFDDG@GGGFGGG
@EGRNA7_144
TGGGGAATATTGCACAATGGGCGAAAGCCTGATGCAGCAACGCCGCGTGAGCGATGAAGGCCTTCGGGTCGTAAAGCTCTGTCCTCAAGGAAGATAATGACGGTACTTGAGGAGGAAGCCCCGGCTAACTACGTGCCAGCAGCCGCGGTAATACGTAGGGGGCTAGCGTTATCCGGAATTACTGGGCGTAAAGGGTGCGTAGGTGGTTTTTTAAGTCAGAAGTGAAAGGCTACGGCTCAACCGTAGTAAGCTTTTGAAACTAGAGAACTTGAGTGCAGGAGAGGAGAGTAGAATTCCTAGTGTAGCGGTGAAATGCGTAGATATTAGGAGGAATACCAGTAGCGAAGGCGGCTCTCTGGACTGTAACTGACACTGAGGCACGAAAGCGTGGGGAGCAAACAGG
+
FFGGGGGGGGGGGGGGGAFGGGGGGGGGGGGGGGGGGGGGGGGGGGGGGGGGGGGGGGGGGGGGGGGGGGGGGGGGGGFGGGGGGGGGGGGGGGGGGGGDFGGGGCGGGGGGGGGGGGGFGGGGGGGGGGGGGGGGGGGGGGGGGGGGEG<FGFGFGGGGGGGGFGGGGGGGGFGGGGGGGAEGGGGGFCFGGGGCGGGFFEGGGGFGGFCFCFGGGFGFGGGGGGGGGGGGGFGGGGGGGGFDGGGGGGGGGGFGGGGFGGFAGFGGGGGGGGGGGFFGGGGGGGGGGGGFCGGGFCGGFEEFFCFGFGGDGGGGGGGGEGFGGGEFEGGGFAGGGGGEFEGGGGGGGGGGGGGGGGGGGGGGGGGFGGGFFFE<GGGGGGGGGGGGGGGGGGGGGGGGGFC
@EGRNA7_145
TGGGGAATATTGCGCAATGGGGGAAACCCTGACGCAGCAACGTCGCGTGAGTGATGAAGGTTTTCGGCTCGTAAAACTCTGTTATTTGGGACGATAATGACGGTACCAAATGAGGAAGCCACGGCTAACTACGTGCCAGCAGCCGCGGTAATACGTAGGTGGCGAACGTTGTCCGGATTTACTGGGCGTAAAGGGTGCGTAGGTGGACGCTTAAGTCAGATGTGAAATACCCGAGCTTAACTTGGGAGTTGCATTTGAAACTGGGCGTCTAGAGTACAGGAGAGGAGAGCGGAATTCCTAGTGTAGCGGTGAAATGCGTAGAGATTAGGAAGAACACCAGTAGCGAAGGCGTCTTTCTGGACTGTAACTGACGCTGAGGCACGAAAGCGTGGGGAGCAAACAGG
+
EFGGGGGGDFFFGGGGGGGGGGGGGGGGGGG?FFGGDEFGGEDFEEGCG:BCECECFGGC4FEGGGG+?=7@FGGGFGDFEFG<CFAFFFF8>CCEE<9DCEFFGGGFGGGAFGGGGFCGFFEGGGFCFFGG@EEGGGGGGCCGGG7CEEB9<+<5?FGGCFCEEGEGFGGC>CGECC7CC9:DG?@ABAEE#FD8EC#;@AFFFGGGG=6>CFFCAFFB:>DGGBC9CG#AD;F@FG#DD7CD66??#FFFFE@0,9>9,=+@C=9;9B6,,;=D=9D@,8GFE@+@GDGGEFAE?<<AA,C@+EGGGGGGCB:8,FGFEC,:<FFGGGFA@F8CF=E+FFC@FGGGECC,C<C9?GCDAECC,C6,FCCEFGGGGFCCGGGGGF@@GGGGFC9CEFEDF<GG
@EGRNA7_146
TGGGGAATATTGCGCAATGGGGGAAACCCTGACGCAGCAACGCCGCGTGAGTGATGAAGGTTTTCGGATCGTAAAACTCTGTCTTTGGGGACGATAATGACGGTACCCAAGGAGGAAGCCACGGCTAACTACGTGCCAGCAGCCGCGGTAATACGTAGGTGGCAAGCGTTGTCCGGATTTACTGGGCGTAAAGAGTATGTAGGTGGGCATTTAAGTCAGATGTGAAATTCCCGGGCTTAACCTGGGAGCTGCATTTGATACTGGGTGTCTAGAGTGCAGGAGAGGAAAGTGGAATTCCTAGTGTAGCGGTGAAATGCGTAGAGATTAGGAAGAACACCAGTGGCGAAGGCGACTTTCTGGACTGTAACTGACACTGAGATACGAAAGCGTGGGTAGCAAACAGG
+
FGGGGGGGGGGGGGGGGGGGGGGGGGGGGGGGGGGGGGGGGGGGGGGGGGGEFGGGGGGGGGGGGGGGFGGGGGGGGGGGGGGGGGGGGGGGGGFGGGGGGGGGGGGGGGGGGGGGGGGGGGGGGGGGGGGGGGGGGGGGGGGGGGGGGGGCGGGGGGGFGGGGGGGGFEEEGGGGGFFFGGFGGGGGFEGGGGGGGGGFGFGFGGGGGGFFGGGFGGGGGGGGGGGGGGGGGGGGGGGFGGGFGGFGGGGGGGGGGDGGGGGGGGGGGGGGGGGGGGGGGGGGGGGGGGGGGFFCGGGGGGGGGGGGGGGGGGGGGGGGGGGGGGGGGGGGGGGGGGGGGGGGGGGGGGGGGGGGGGGGGGGGGGGGGGGGGGGGGGGGGGGGGGGGGGGGGGGGGGGGGGGG
@EGRNA7_147
TGGGGAATATTGCACAATGGGCGCAAGCCTGATGCAGCCATGCCGCGTGTATGAAGAAGGCCTTCGGGTTGTAAAGTACTTTCAGCGGGGAGGAAGGTGTTGTGGTTAATAACCACAACAATTGACGTTACCCGCAGAAGAAGCACCGGCTAACTCCGTGCCAGCAGCCGCGGTAATACGGAGGGTGCAAGCGTTAATCGGAATTACTGGGCGTAAAGCGCACGCAGGCGGTCTGTCAAGTCGGATGTGAAATCCCCGGGCTCAACCTGGGAACTGCATTCGAAACTGGCAGGCTAGAGTCTTGTAGAGGGGGGTAGAATTCCAGGTGTAGCGGTGAAATGCGTAGAGATCTGGAGGAATACCGGTGGCGAAGGCGGCCCCCTGGACAAAGACAGACGCTCAGGTGCGAAAGCGTGGGGAGCAAACAGG
+
GGGGGGGGGGGGGGGGGGGGGGGGGGGGGGGGGGGGGGGGGGGGGGGGGGGGGGGGGGGGGGGGGGGGGGGGGGGGGGGGGGGGGGGGGGGGGGGGGGGGGGGGGGGGGGGGGGGGGGGGGGGGGGGGGGGGGGGGGGGGGGGGGGGGGGGGGGGGGGGGGGGGGGGGGGGGGGGGGGGGGGGGGGGGGGGGGGGGGGGGGGGGGGGGGGGGGGGGGGFGGGGGGGGGGGGGGGGFFFGFFFFFFGGGGGGGFGGGGGGGGGGGGGGGGGGGGGGGGGFGGGGGGGGGGGGGGFGGGGGGGGGGGGGGGGGGGGGGGGGGGGGGGGGGGGGGGGGGGGGGGGGGGGGGGGGGGGFGGGGGGGGGGGGGGGGGGGGGGGGGGGGGGGGGGGGGGGGGGGGGGGGGGGGGGGGGGGGGGGGGGGGGGGGGG
@EGRNA7_148
TGGGGAATATTGCGCAATGGGGGAAACCCTGACGCAGCAACGCCGCGTGAGTGATGAAGGCCTTAGGGTTGTAAAGCTCTGTTATCTGGGACGATAATGACGGTACCAGAGGAGGAAGCCACGGCTAACTACGTGCCAGCAGCCGCGGTAATACGTAGGTGGCGAGCGTTGTCCGGATTTACTGGGCGTAAAGAGTGCGTAGGCGGATGTTTAAGTGAGATGTGAAATACCCGAGCTCAACTTGGGTGCTGCATTTCAAACTGGGCATCTAGAGTGCAGGAGAGGAAAGCGGAATTCCTAGTGTAGCGGTGAAATGCGTAGAGATTAGGAAGAACACCAGTGGCGAAGGCGGCTTTCTGGACTGTAACTGACGCTGAGGCACGAAAGCGTGGGGAGCAAACAGG
+
EGGFCDGGD<@EEFGEEEFGGGGCFGGFBF?D<FGGCG@EGGG7FCFEE7BAFGDFEFEFFFFCGGGGGGGFCEFGGFGGGGGGEEAFBFGGGECFGFCDGG7BD=<EAGGGDCB<FFFGG<<F7CFGGECC<DC7@FGGGGFFG:F@EGGC<CG:CFGFCFGE7:FFFBEGGDG</8CCFDG#FFD=8@CBC?CFFDEEGGFGGGGFGGCFGGGFFFFACFFFFC7GFCGGD>GGF;FD?GE@GFFFFGCGCGGGEDCGGFGFGGGGGGFFEGFGGGF?FGGGGF>EDGGGFFGFGFFFGGF@DGGFGFGFGGGGFGGFGFGGGGGAFE<GFAGGGGG@DGGGGGCGGGGGGFEECFGCGGFFEAEF@GFGGFFGDGGGGGGFGEGGGGGGGGGGGGGFFGGD
@EGRNA7_149
TGGGGAATATTGCGCAATGGGGGAAACCCTGACGCAGCAACGCCGCGTGGGTGATGAAGGTCTTCGGATTGTAAAGCCCTGTTTTCTGGGACGATAATGACGGTACCAGAGGAGGAAGCCACGGCTAACTACGTGCCAGCAGCCGCGGTAATACGTAGGTGGCGAGCGTTGTCCGGATTTACTGGGCGTAAAGGGTGCGTAGGCGGATGTTTAAGTGGGATGTGAAATCCCCGGGCTTAACCTGGGGGCTGCATTCCAAACTGGATATCTAGAGTGCAGGAGAGGAAAGCGGAATTCCTAGTGTAGCGGTGAAATGCGTAGAGATTAGGAAGAACACCAGTGGCGAAGGCGGCTTTCTGGACTGTAACTGACGCTGAGGCACGAAAGCGTGGGTAGCAAACAGG
+
FGGGGGGGGGGGGGGGGDGGGGGGGGGGEGGGGEGGEGGGGGGGGFGGGGGFFGGGGGGGGGGGGGGGDGGGGGGGGGGGGGGGGGGGGGGGGGGGGGGGGGGGGGGGGGGGGGGGFGFGFGGGFEGGGGGGGGGGGGGGGGGGGGGGCGGGEGGCGGGGFFEEEGEGGGGGGGGGEEFFGGGGGGFGFF@FFGGGEEDD@EGGGGGFGGFFFGGGGGGFGGGGGGGGGGGGGGGGGGGGGGE6GGEGGGGGGGGGFGGGGGGGGGGGGGGGGGFGGGGGGGGFGGGEDGFGGGGGCGGFGGGGGGGGGGGGGGGGGGGGFGGGGGGGGGGGGGGGGGGGGGGFGGGGGGFGDGGGGGGGGGGGGGGGGEEGGGGGGGGGGGGGGGGGGGGGGGGGGGGGGGGG
@EGRNA7_150
TGGGGAATATTGCACAATGGGGGAAACCCTGATGCAGCCATGCCGCGTGTGTGAAGAAGGCCTTCGGGTTGTAAAGCACTTTCAGCGAGGAGGAAAGGGTGTAAGTTAATACCTTGCATCTGTGACGTTACTCGCAGAAGAAGCACCGGCTAACTCCGTGCCAGCAGCCGCGGTAATACGGAGGGTGCGAGCGTTAATCGGAATTACTGGGCGTAAAGCGTGCGCAGGCGGTTTGTTAAGCGAGATGTGAAAGCCCCGGGCTCAACCTGGGAACCGCATTTCGAACTGGCAAACTAGAGTCTTGTAGAGGGGGGTAGAATTCCAGGTGTAGCGGTGAAATGCGTAGAGATCTGGAGGAATACCGGTGGCGAAGGCGGCCCCCTGGACAAAGACTGACGCTCAGGTGCGAAAGCGTGGGGAGCAAACAGG
+
GGGGGGGGGGGFGGGGGGGGGGGGGGGGGGGGGGGGGGGGGGGGGGGGGGGGGGGGGGGGGGGGGGGGGGGGGGGGGGGGGGGGGGGGGGGGGGGGGGGFGGGGGGGGGGGGGGGGGGGGGGGGGGGGGGGGGGGGGGGGGGGGGGGGGGGGGGGGGGGGGGGGGGGGGGGGGGGGGGGGGGGGGGGGGGGGGGGGGGGGGGGGGGGGGGGGGGGGGGGGGGGGGGGGGGGGFGGFFFGFFFFFFGFFFGGGGGGGGGGGGGGGGGGGGGGGGGGGCGGGGGGGGGGGFFGGFGGGGGGGGFAGGGGGGGGGGGGGGGGGGGGGGGGGGGGGGGGGGGGGGGGGGGGGGGGGGGGGGGGDGGGGGGGGGGGGGGGGGGGGGGGGGGGGGGGGGGGGGGGGGGGGGGGGFGGGGGGGGGGGGGGGGGGGG
@EGRNA7_151
TGGGGAATATTGCACAATGGGCGAAAGCCTGATGCAGCAACGCCGCGTGAGTGATGAAGGCCTTCGGGTCGTAAAACTCTGTCCTCAAGGAAGATAATGACGGTACTTGAGGAGGAAGCCCCGGCTAACTACGTGCCAGCAGCCGCGGTAATACGTAGGGGGCTAGCGTTATCCGGATTTACTGGGCGTAAAGGGTGCGTAGGTGGTTTTTTAAGTCAGGAGTGAAAGGCTACGGCTCAACCGTAGTAAGCTCTTGAAACTGGAAAACTTGAGTGCAGGAGAGGAAAGTGGAATTCCTAGTGTAGCGGTGAAATGCGTAGATATTAGGAAGAACACCAGTGGCGAAGGCGGCTTTCTGGACTGTAACTGACGCTGAGGCACGAAAGCGTGGGGAGCAAACAGG
+
EFGGGGGGGGGFGGGGGCFGFGGGGGGGGGGFGGGGGGGGGGGGGDGGGGGAFGFGGFGGGGGGGGGGGDGEF<DFGGGGGGGGADEGGGGGGFGGGGGGGGGFFGGCGFGGFGGDFGGDGGGGGGGGGGFGGGGFGGFGGGGGGGGGGGAFGGGGFEEGGGGGGGGGECEGFGFEFFEFEFGGEEGGF=CGGGGFFEEFGGGGGGAFDFFEGGGFGGGGGGGGGGGGGGGGGGGGGGGGGGGGGGGFFFFGGGGGGGGGGGGGGGFF?GGGGGGGGFCGGGGGGGGGGGGGGGGGGGGGGGGGGGGGGGFGGGGGGGGGGFGGGEFGGFGGGGGGGGGGGGGGGGGGGGGGGGGGGGGGGGGGFFGGGFGGGFGDGGGGGGGGFGGGGGGGGGGGGFFFGGG
@EGRNA7_152
TGGGGAATATTGCGCAATGGGGGAAACCCTGACGCAGCAACGCCGCGTGAGTGATGAAGGCCTTAGGGTTGTAAAGCTCTGTTATTTGGGACGATAATGACGATACCAAAGGAGAAAGCCACGGCTAACTACGTGCCAGCAGCCGCGGTAATACGTAGGTGGCGAGCGTTGTCCGGATTTACTGGGCGTAAAGAGTGCGTAGGCGGATGTTTAAGTGAGATGTGAAATACCCAGGCTCAACTTGGGTGCTGCATTTCAAACTGGATATCTAGAGTGCAGGAGAGGAAAGCGGAATTCCTAGTGTAGCGGTGAAATGCGTAGAGATTAGGAAGAACACCAGTGGCGAAGGCGGCTTTCTGGACTGTAACTGACGCTGAGGCACGAAAGCGTGGGGAGCAAACAGG
+
GGGGGGGGGGGFGGGGGGGGGGGGGGGGGGFGGGGGGGGGGGGGGGGGGEGGGGGGGGGGGGGGGGGGGGGGGGGGGGGGGGGGGGGGGGGGGGGGGGGGGGGGGGGGGGGGGGGGGGGGGGGGGGGGGGGGGGGGGGGGGGGGGGGGGGGGGGGGGGGGGGGGGGGGGGGGGGGGFGGGGGGGGGGGGGGGGGGGGGGGGGGGGGGGGGGGGGFGGGGGGGGGGGGGGGGGGGGGGGGGGGGGGGGGGGGGGGGGGGGGGGGGGGFFGGGGGGGGGGGGGGGGGGGGGGGGGGGGGGGGGGGGGGGGGGGGGGGGGGGGGGGGGGGGGGGGGGGGGGGGGGGGGGGGGGGGGGGGGGGGGGGGGGGGGGGGGGGGGGGGGGGGGGGGGGGGGGGGGGGGGGGG
@EGRNA7_153
TGGGGAATATTGCACAATGGGCGCAAGCCTGATGCAGCCATGCCGCGTGTATGAAGAAGGCCTTCGGGTTGTAAAGTACTTTCAGCGGGGAGGAAGGTGTTGAGGTTAATAACCTCAGCAATTGACGTTACCCGCAGAAGAAGCACCGGCTAACTCCGTGCCAGCAGCCGCGGTAATACGGAGGGTGCAAGCGTTAATCGGAATTACTGGGCGTAAAGCGCACGCAGGCGGTCTGTCAAGTCGGATGTGAAATCCCCGGGCTCAACCTGGGAACTGCATTCGAAACTGGCAGGCTAGAGTCTTGTAGAGGGGGGTAGAATTCCAGGTGTAGCGGTGAAATGCGTAGAGATCTGGAGGAATACCGGTGGCGAAGGCGGCCCCCTGGACAAAGACTGACGCTCAGGTGCGAAAGCGTGGGGAGCAAACAGG
+
FGGGGGGGGGGGGGGGGGGGGGGGGGGGGGGGGGGGGGGGGGGGGGGEGFGGGGGGGGGGGGGGGGGGFGGGGGGGGGGGGGGGGGGGGGGGGGGGGGGGGGGGGFGGGGGGGGEGGGGGGGGGGGGEFGGGGGGGGGGGGGGGGGGGGGGGGGGGGGGGGGGGGGGGGGGGGGGGFGGGGGEGGFGGGGFFGGFFGDFGGGGFGGFFGGGGGGGFGGFFFFGGFGGGGGGGGGGFFFGFFFFFFGGGGGGGGGGGGGDGGGGGGGGGGGGGGGGGGGGFGGGGGGGGGGGGGFGGGGGGGGGGGGGGGGGGGGGGGGGGGGGGGGGGGGGGGGGGGGGGGGGGGGGGGGGGGGGGGGGGGGGGGGGGGGGGGGGGGGGGGGGGGGGGGGGGGGGGGGGGGGGGGGGGGGGGGGGGGGGGGGGGGGGGG
@EGRNA7_154
TGGGGAATATTGCACAATGGGCGCAAGCCTGATGCAGCCATGCCGCGTGTATGAAGAAGGCCTTCGGGTTGTAAAGTACTTTCAGCGGGGAGGAAGGTGTTGAGGTTAATAACCTCAGCAATTGACGTTACCCGCAGAAGAAGCACCGGCTAACTCCGTGCCAGCAGCCGCGGTAATACGGAGGGTGCAAGCGTTAATCGGAATTACTGGGCGTAAAGCGCACGCAGGCGGTCTGTCAAGTCGGATGTGAAATCCCCGGGCTCAACCTGGGAACTGCATTCGAAACTGGCAGGCTAGAGTCTTGTAGAGGGGGGTAGAATTCCAGGTGTAGCGGTGAAATGCGTAGAGATCTGGAGGAATACCGGTGGCGAAGGCGGCCCCCTGGACAAAGACTGACGCTCAGGTGCGAAAGCGTGGGGAGCAAACAGG
+
FGGGGGGGGGGGGGGGGFGGGGEGGGGGGGGGGGGGGGGGGGGGGFECFEGGGGGGGGGGFGGGGFGGGGGGGGGGFFFFGGGGGFGGGGGGGGGGGFGGGGGGGFGGGGGGGGGGGGGGGGGGGGGEGFGFGGGGGGGGGGGGGGGGGDCEGGGFGGGGGGGGGGGGGGGEGGGGGGGGGGGGGGGGGGGGGGGDGGGGGGGGGGGGFGGGGFGGGGFGGGDFFFGGGGGGGFGFFEGFFFFFFGGGGGGFFGGGGGGGGGGFCGF?GGFD?FGGFFDGGGFGGGGGGGGGFFGGGGGFGC;CGGGDGGGGFAGGGGGGGGGGGGFGGEGGGGGGGGGGFEFGFFEADGGGGFFGGGFGGGGGGGGGGGGGGGGGDGGGGGGGFEDAGGGFGGGGEGGGDGGGGGDGGF:GGGGGGGGFGGGGEGGGG
@EGRNA7_155
TGGGGAATATTGCGCAATGGGGGAAACCCTGACGCAGCAACGCCGCGTGAGTGATGAAGGCCTTAGGGTTGTAAAGCTCTGTTATCTGGGACGATAATGACGGTACCAGAGGAGGAAGCCACGGCTAACTACGTGCCAGCAGCCGCGGTAATACGTAGGTGGCGAGCGTTGTCCGGATTTACTGGGCGTAAAGAGTGCGTAGGCGGATGTTTAAGTGAGATGTGAAATACCCGAGCTCAACTTGGGTGCTGCATTTCAAACTGGGCATCTAGAGTGCAGGAGAGGAAAGCGGAATTCCTAGTGTAGCGGTGAAATGCGTAGAGATTAGGAAGAACACCAGTGGCGAAGGCGACTTTCTGGACTGTAACTGACGCTGAGGCTCGAAAGCGTGGGGAGCAAACAGG
+
GGGGGGGGFGGGGGGGGGGGGGGGGGGGGGGGGGGGGGGGGGGGGGGGGGGGGGGGGGGGGGGGGGGGGGGGGGGGGGGGGGGGGGGGGGGGGGGGGGGGGGGGGGGGGGGGGGGGGGGGGGGGGGGGGGGGGGGGGGGGGGGGGGGGGGGGGGGFGGGGGGGGGGGGGGGGGGGGGFGGGGGGGGGGGGGGGGGGGGGGA?EGGGGFGGFGGGGFFGGFGGGFGGGEGFGGD7GGGGGGGGGGGGGGGGGGGGGGGGGGFFGFGGGGGGGGGGGGGGGEFGGGGGGGGGGGGGGGGDGGGGGGGGGGGGGGGGGGGGGGGGGGGGGGGGGGGGGGGGGGGGGGGGGGGGGGGGGFGGGGGGGGGGGGEGFGGFGGGGGGGGGGGGGGGGGGGGGGGGGGGGGG
@EGRNA7_156
TGGGGAATATTGCGCAATGGGGGAAACCCTGACGCAGCAACGCCGCGTGGGTGATGAAGGTCTTCGGATTGTAAAGCCCTGTTTTCTGGGACGATGATAATGACGGTACCAGAGGAGGAAGCCACGGCTAACTACGTGCCAGCAGCCGCGGTAATACGTAGGTGGCGAGCGTTGTCCGGATTTACTGGGCGTAAAGGGTGCGTAGGCGGATGTTTAAGTGGGATGTGAAATCCCCGGGCTTAACCTGGGGGCTGCATTCCAAACTGGATATCTAGAGTGCAGGAGAGGAAAGCGGAATTCCTAGTGTAGCGGTGAAATGCGTAGAGATTAGGAAGAACACCAGTGGCGAAGGCGGCTTTCTGGACTGTAACTGACGCTGAGGCACGAAAGCGTGGGTAGCAAACAGG
+
GGGGGGGGGGGGGGGGGGGGGGGGGGGGGGGGGEGGGGGGGGGGGGGGGGGGGGGGGGGGGGGGGGG>FGGGGGGGGGGGGGGGGGGGGGGGGGGGGGGGGGGGGGGGGGGGGGGGGGGGGGGGGGGGGGGGGGGGGGGGGGGGGGGGGGGGFFFGGGGGGGGFGGGGGGGGGDGGGGGGGGGGGGGGGFGGGGGGGFFGGGGGGGGGGGGGGGGGGGGGCFFGGGGGGGGGGGGGGFGFFGGGGGGGGGGGGGGGGGGGGGGGGGGGGGGGGGGGGGGGGGGGGGGGGGGGGGGGGGGGGGGGGGGGGGGGGGGGGGGGGGGGGGGGGGGGGGGGGGGGGGGGGGGGGGGGGGGFFFGGGGGGGGGGGGGGGGGGGGGGGGCGGGGGGGGGGGGGGGGGGGGGGGG
@EGRNA7_157
TGGGGAATATTGCACAATGGGCGCAAGCCTGATGCAGCCATGCCGCGTGTATGAAGAAGGCCTTCGGGTTGTAAAGTACTTTCAGCGGGGAGGAAGGTGTTGTGGTTAATAACCACAACAATTGACGTTACCCGCAGAAGAAGCACCGGCTAACTCCGTGCCAGCAGCCGCGGTAATACGGAGGGTGCAAGCGTTAATCGGAATTACTGGGCGTAAAGCGCACGCAGGCGGTCTGTCAAGTCGGATGTGAAATCCCCGGGCTCAACCTGGGAACTGCATTCGAAACTGGCAGGCTAGAGTCTTGTAGAGGGGGGTAGAATTCCAGGTGTAGCGGTGAAATGCGTAGAGATCTGGAGGAATACCGGTGGCGAAGGCGGCCCCCTGGACAAAGACTGACGCTAAAGCGCGAAAGCGTGGGGAGCAAACAG
+
GGGGGGGGGGGGGGGGGGGGGGGGGGGGGGGGGGGGGGGGGGGGGGGGGGGGGGGGGGGGGGGGGGGGGGGGGGGGGGGGGGGGGGGGGGGGGGGGGGGGGGGGGGGGGGGGGGGGGGGGGGGGGGGGGGGGGGGGGGGGGGGGGGGGGGGGGGGGGGGGGGGGGGGGGGGGGGGGGGGGGGGGGGGGGGGGGGGGGGGGGGGGGGGGGGGGGGGGGGGGGGFGGGGGGGGGGGFFFGGFFFFFGGGGGGGGGGGGGGGGGGGGGGGGGGGGGGGGGGGGGGGGGGGGGGGGGGGGGGGGGGGGGGGGGGGGGGGGGGGGGGGGGGGGGGGGGGGGGGGGGGGGGGGGGGGGGGGGGGGGGGGGGGGGGGGGGGGGGGGGGGGGGGGGGGGGGGGGGGGGGGGGGGGGGGGGGGGGGGGGGGGGGGGG
@EGRNA7_158
TGGGGAATATTGCACAATGGGCGCAAGCCTGATGCAGCCATGCCGCGTGTGTGAAGAAGGCCTTCGGGTTGTAAAGCACTTTCAGCGGGGAGGAAGGTGTTGAGGTTAATAACCTCAGCAATTGACGTTACCCGCAGAAGAAGCACCGGCTAACTCCGTGCCAGCAGCCGCGGTAATACGGAGGGTGCAAGCGTTAATCGGAATTACTGGGCGTAAAGCGCACGCAGGCGGTCTGTCAAGTCGGATGTGAAATCCCCGGGCTCAACCTGGGAACTGCATTCGAAACTGGCAGGCTAGAGTCTTGTAGAGGGGGGTAGAATTCCAGGTGTAGCGGTGAAATGCGTAGAGATCTGGAGGAATACCGGTGGCGAAGGCGGCCCCCTGGACAAAGACTGACGCTCAGGTGCGAAAGCGTGGGGAGCAAACAGG
+
GGGGGGGGGGGGGGGGGGGGGGGGGGGGGGGGGGGGGGGGGGGGGGGGGGGGGGGGGGGGGGGGGGGGGGGGGGGGGGGGGGGGGGGGGGGGGGGGGGGGGGGGGGGGGGGGGGEFGGGGGGGGGGGGGGGGGGGGGGGGGGGGGGGGGGGGGGGGGGGGGGGGGGGGGGGGGGGGGGGGGGGGGGGGGGGGGGGGGDCFGGGGGFFGEGGGGGGGGGGGGGGGDFGGGGGGGFFFFFGFFFFFFFFFFGFFFGGGGGGGGGGFGGFGFGGGGFFFFGDCCGGGGGGGGGGGGGGGFGGGGGGGGGGGGGFGGGGGGGGFGGGGGGGGGGGFGGGGGGGGGGGGFGGGFGGGGGGGGGGGGGGGGGGGGGGGGGGGGGGGGGGGGGGGGGGGGGGGGGGGGGGGGGGGGGGGGGGGGGGGGGGGDGGGG
@EGRNA7_159
TGGGGAATATTGCGCAATGGGGGAAACCCTGACGCAGCAACGCCGCGTGGGTGATGAAGGTCTTCGGATTGTAAAGCCCTGTTTTCTGGGACGATAATGACGGTACCAGAGGAGGAAGCCACGGCTAACTACGTGCCAGCAGCCGCGGTAATACGTAGGTGGCGAGCGTTGTCCGGATTTACTGGGCGTAAAGGGTGCGTAGGCGGATGTTTAAGTGGGATGTGAAATCCCCGGGCTTAACCTGGGGGCTGCATTCCAAACTGGATATCTAGAGTGCAGGAGAGGAAAGCGGAATTCCTAGTGTAGCGGTGAAATGCGTAGAGATTAGGAAGAACACCAGTGGCGAAGGCGGCTTTCTGGACTGTAACTGACGCTGAGGCACGAAAGCGTGGGTAGCAAACAGG
+
GGGGGGGGGGGGGGGGGGGGGGGGGGGGGGGGGGGGGGGGGGGGGGGGGFG@FGGGGGGGGGGGGGGGGEGGGGGGGGGGGGGGGGGGGGGGGGGGGGFGGGGFGGGFGGGGGGGGGGGGGGGGGGGGGGGGGGGGGGGGGGGGGGGG>BCFGGGFFGGGGGGGCGGGGGGFGFGGGGEEFGGGGGGE:EGFFDEGGGGGGFGFGGGGGGFFFGFFFFFFGGGGGGGGGGGGGGGGGGGGGGGGGGFGGGGGGGGGGGGGGGGFFGGFGGCGGGGGGGGGGGGGFCGGGGGGGGGGGGGGGGGGGEGGGGGGGGGGCGGGGGGGGGGGGGGGGGGGGGGGGGGGGGGGGGGGGGGGGGGGGGGGGGGGGGGGGGGGGGFDE,GGGDGGGGGGGGGGGGGGGGGG
@EGRNA7_160
TGGGGAATATTGCGCAATGGGGGAAACCCTGACGCAGCAACGCCGCGTGGGTGATGAAGGTTTTCGGATCGTAAAACCCTGTTTTCTGGGACGATAATGACGGTACCAGATGAGGAAGCCACGGCTAACTACGTGCCAGCAGCCGCGGTAATACGTAGGTGGCAAGCGTTGTCCGGATTTACTGGGCGTAAAGGGTGCGTAGGCGGATGCTTAAGTGAGATGTGAAATACCTAGGCTTAACTTAGGGGCTGCATTTCAAACTGGGCATCTAGAGTACAGGAGAGGGAAACGGAATTCCTAGTGTAGCGGTGAAATGCGTAGAGATTAGGAAGAACACCAGTGGCGAAGGCGGTTTCCTGGACTGTAACTGACGCTGAGGCACGAAAGCGTGGGTAGCAAACAGG
+
GGGGGGGGFGGGGGGGGGGGGGGGGGGGGGGGGGGGGGGGGGGGGGGGGGGFGGGGGGGGGGGGGGGGGGGGGGGGGGGGGGGGGGGGGGGGGGGGGGGGGGGGGGGGGGGGGGGGGGGGGGGGGGGGGGGGGGCFGGGGGGGGGGGGGGGGGGGGGGGGGGGGGGGGGGGGGGGGGGGGGGFGGG5EFGGGGGGGGGGGGGGGGGGGGGGGGGGGGGGGGGGGGGGGGGGGGGGGGGGGGFFGGGGGGGGGGGGGGGGGFGGGGGGGGGGGGGGGGGGGGGGGGGGGGGGGGGGGGGGFGGGGGGGGGGGGGGGGGGGGGGGGGGGGGGGGGGGGGGGGGGGGGGGGGGGGGGGGGGGGGGGGGGGGGGGGGGGGGGGGGGGGGGGGGGGGGGGGGGGGGGGG
@EGRNA7_161
TGGGGAATATTGCGCAATGGGGGAAACCCTGACGCAGCAACGCCGCGTGGGTGATGAAGGTCTTCGGATTGTAAAGCCCTGTTTTCTGGGACGATAATGACGGTACCAGAGGAGGAAGCCACGGCTAACTACGTGCCAGCAGCCGCGGTAATACGTAGGTGGCGAGCGTTGTCCGGATTTACTGGGCGTAAAGGGTGCGTAGGCGGATGTTTAAGTGGGATGTGAAATCCCCGGGCTTAACCTGGGGGCTGCATTCCAAACTGGATATCTAGAGTGCAGGAGAGGAAAGCGGAATTCCTAGTGTAGCGGTGAAATGCGTAGAGATTAGGAAGAACACCAGTGGCGAAGGCGGCTTTCTGGACTGTAACTGACGCTGAGGCACGAAAGCGTGGGTAGCAAACAGG
+
GGGGGGGGGGGGGGGGGGGGGGGGGGGGGGGGGGGGGGGGGGGGGGGGGGGFFGGGGGGGGGGGGGGGGGGGGGGGGGGGGGGGGGGGGGGGGGGGGGGGGGGGGGGGGGGGGGGGGGGGGGGGGGGGGGGGGGGGGGGGGGGGGGGGGGGGGGGGGGGGGGGGGGGGGFGGGGGGGGFFGGGGGGGGGFGGGGGGGGGGGGGGGGGGGGFFFGGGGGGGGGGGGGGGGGGGGGGGGGGGGGGGGGGGGGGGGGGGGGGGGGGGGGGGGGGGGGGGGGGGGGGGGGGGGGGGGGGGGGGGGGGGGGGGGGGGGGGGGGGGGGGGGGGGGGFGGGGGGGGGGGGGGGGGGGGGGGGGGGGGGGGGGGGGGGGGGGGGGGGGGGGGGGGGGGGGGGGGGGGGGGGG
@EGRNA7_162
TGGGGAATTTTGGACAATGGACGGAAGTCTGATCCAGCGACGCCGCGTGAAGGAAGAAGTCCTTCGGGATGTAAACTTCTGAACTTATCGAATAAAGACAACTGGGGACAGTTGGATGAAGGTAGATAAAGAAAAGCCCCGGCTAACTACGTGCCAGCAGCCGCGGTAAGACGTAGGGGGCGAGCGTTGCCCGGAATTACTGGGCGTAAAGGGGGCGTAGGCGGTCAAATAAGTCAGATGTGAAATACTACTGCTCAACGGTAGAAATGCGTTTGAAACTGTAAGACTTGAGGGTACCAAAGGTAGACGGAATTACCTGAGTAGGGGTGAAATCCGTAGATACAGGTAAGAACGCCAGTGGGGAAGCCGGTCTACTGGGGTAACCCTGACGCTGAGGCCCGAAAGCTAGGGGAGCGAACCGG
+
GGGGGGGGGGGGGGGGGGGGGGGGGGGGGGGGGGGGGGGGGGGGGGGGGGGGGGGGGGGGGGGGGGGGGGGGGGGGGGGGGGGGGGGFGGGGGGGGGGGGGGGGGGGGGGGGGGGGGGGGGGGGGGGGGGGGGGGGGGGGGGGGGGGGGGGGGGGGGGGGGGGGGGGDGGGGGGGGGGGGGGGGGGGGGGGGGGFFFGFGGFGGGGFFCGGGGGGGGGFGGGGGFGGGFGFGGFFFFFGGGGGGGGGGGGGGGFGGGGGGGGGGGGGGGGGCGGGGGGGGGGGGGGGGGGGGGGGGFGGFCGGGGGGGGGGGFFGGGGGGGGGGGGGGGGGGGGGGGGGGGGGGGGGGGGGGGGGGGGGGGGGGGGGGGGGGGGGGGGGGGGGGGGGGGGGGGGGGGGGGGGGGGGGGGGGGGGGGGGGGGG
@EGRNA7_163
TGGGGAATATTGCGCAATGGGGGAAACCCTGACGCAGCAACGCCGCGTGAGTGATGAAGGTTTTCGGATCGTAAAACTCTGTCTTTGGGGACGATAATGACGGTACCCAAGGAGGAAGCCACGGCTAACTACGTGCCAGCAGCCGCGGTAATACGTAGGTGGCAAGCGTTGTCCGGATTTACTGGGCGTAAAGAGTATGTAGGTGGGCATTTAAGTCAGATGTGAAATTCCCGGGCTTAACCTGGGAGCTGCATTTGATACTGGGTGTCTAGAGTGCAGGAGAGGAAAGTGGAATTCCTAGTGTAGCGGTGAAATGCGTAGAGATTAGGAAGAACACCAGTGGCGAAGGCGACTTTCTGGACTGTAACTGACACTGAGATACGAAAGCGTGGGTAGCAAACAGG
+
EGGGGGGFFGGGGGGGGGGGGGGGGGGGGGGGGGGGGGGGGGGGGGGFGEGFGGGGGGGGGGGGGGGGFGGGGGGGGGGGGGGGGGGGGGGGGGGDEGGGGGGGGGGGGGGGGGGGGGGGGGGGGGGGGGGGGGGGGGGGGGGGGGGGFGEFFGGFGGGFGCGFGGGGFACFGGGGGGFGGFFGGGGGFFGGFFGEGFFFFGGGGGGGGCFFFFGGFGGGGGGGGFGGGGGGGGGGGGGGGGGGGGGGGGGGGGGGFGGGGGGGGGGGGGGGGGGGGGGGGGGGGFGFGFGGGFGGGGGGGGGGGGGGGGGGGGGGGGGGGGGGGGGGGGGGGGFEGGGEGGGGGGGFGGGGGGGGGGGGGGGGGGGGGGGFGGGGGGCGGGGGGGGGGGGGGGGGGGGGGGGG
@EGRNA7_164
TGGGGAATATTGCACAATGGGCGCAAGCCTGATGCAGCCATGCCGCGTGTATGAAGAAGGCCTTCGGGTTGTAAAGTACTTTCAGCGGGGAGGAAGGTGTTGTGGTTAATAACCACAACAATTGACGTTACCCGCAGAAGAAGCACCGGCTAACTCCGTGCCAGCAGCCGCGGTAATACGGAGGGTGCAAGCGTTAATCGGAATTACTGGGCGTAAAGCGCACGCAGGCGGTCAATTAAGTCAGATGTGAAAGCCCCGAGCTTAACTTGGGAATTGCATCTGAAACTGGTTGGCTAGAGTCTTGTAGAGGGGGGTAGAATTCCATGTGTAGCGGTGAAATGCGTAGAGATGTGGAGGAATACCGGTGGCGAAGGCGGCCCCCTGGACAAAGACTGACGCTCAGGTGCGAAAGCGTGGGGAGCAAACAGG
+
GGGGGGGGGGGGGGGGGGGGGGGGGGGGGGGGGGGGGGGGGGGGGGGGGGGGGGGGGGGGGGGGGGGGGGGGGGGGGGGGGGGGGGGGGGGGGGGGGGGGGGGGGGGGGGGGGGGGGGGGGGGGGGGGGGGGGGGGGGGGGGGGGGGGGGGGGGGGGGGGGGGGGGGGGGGGGGGGGGGGGGGGGGGGGGGGGGGGGGGGGGGGGGGGGGGGGGGGGGGGGGGGGGGGGGGGGGGFFFGFFFFFFGGGFFGGGGGGGGGGGGGGGGGGGGGGGGGGGGGGGGGGGGGGGGGGGGGGGGGGGGGGGGGGGGGGGGGGGGGGGGGGGGGGGGGGGGGGGGGGGGGGGGGGGGGGGGGGGGGDGGGGGGGGGGGGGGGGGGGGGGGGGGGGGGGGGGGGGGGGGGGGGGGGGGGGGGGGGGGGGGGGGGGGG
@EGRNA7_165
TGGGGAATATTGCGCAATGGGGGAAACCCTGACGCAGCAACGCCGCGTGGGTGATGAAGGTTTCCGGACCGTAAAACCCTGTTTTCTGGGACGATAATGACGGTACAAGAGGAGGAAGCCACGGCTAACTACGTGCCAGCAGCCGCGGTAATACGTAGGTGGCGAGCGTTGTCCGGATTTACTGGGCGTAAAGGGTGCGTAGGCGGATGTTTAAGTGAGATGTGAAATACCCGAGCTCAACTTGGGTGCTGCATTTCAAACTGGGCATCTAGAGTGCAGGAGAGGAAAGCGGAATTCCTAGTGTAGCGGTGAAATGCGTAGAGATTAGGAAGAACACCAGTGGCGAAGGCGGCTTTCTGGACTGTAACTGACGCTGAGGCACGAAAGCGTGGGGAGCAAACAGG
+
FGGFGGGCCCFDGGGGGGGGG7FEGG@FG@EFD@,C@GGGF:FFGDG>FEC48D?FFCGF9,:,5BB+66@FFGGFE:F>BBFEFE95E=F,>C7C@E,@,@++@>,@,,@,,83C,,<,,>B5*>C7F,;FC<<C>?:B>B<>2=FF#?D><?BB:<B#B9B?:9#F?6#4<#F#EEEFF#DDCCFF#FFFE>@5;FD#ABFEFD;917FFFGF#6;F@GFGGGC:#FCG#GGGGG#GGGFE=:D#?FFF##=E,GGGDGFD>DB@,GGFFCGGFD=F?GEGGGFCCEDGEFGEFFB=<GFEGGGGGGGGGGGGGGGGGFCFE<AGGGGFGEGGGGGGGGGGGGGGGEEDFFCF9FFFFCGGGGGGGGGGGGGGDGGGFGGGFFCGEFCGGGGGGFAGGGGGG
@EGRNA7_166
TGGGGAATATTGCGCAATGGGGGAAACCCTGACGCAGCAACGCCGCGTGGGTGATGAAGGTTTTCGGATCGTAAAACCCTGTTTTCTGGGACGATAATGACGGTACCAGATGAGGAAGCCACGGCTAACTACGTGCCAGCAGCCGCGGTAATACGTAGGTGGCAAACGTTGTCCGGATTTACTGGGCGTAAAGGGTGCGTAGGTGGACGCTTAAGTCAGATGTGAAATACCCGAGCTTAACTTGGGAGTTGCATTTGAAACTGGGCGTCTAGAGTACAGGAGAGGAAAGCGGAATTCCTAGTGTAGCGGTGAAATGCGTAGAGATTAGGAAGAACACCAGTAGCGAAGGCGGCTTTCTGGACTGTAACTGACACTGAGGCACGAAAGCGTGGGGAGCAAACAGG
+
FCEG7C,C@FCFGEFGC:FCFGGGGCEG:,@9F:@C:@EF<=F>>:F=FEGC4F<E?<FGGGGGCEEDC=CEFFD<8F+:CFDGFF,CF=FFGGGGGFGGFGDEGGGGGFG==C@:D8C:,@C3:>FCFDAFE:FGGG,<<<:FBFGGE**+?9FB9B?A<EE8EFFEFGDGGGGG<CEGG7BFDFAFC#GGFGGDFGGEECC?CFF?C+CCD7>D77CDDGGGG#GGC:@<C#:EEFF?FFF>:7;A@AFF?FFGF>@FB??:C=GFGE:9CF@==@,69FGE4+C=@4?=4CCEAB4,<EF@+@CF<?F@:F=:?C959GGGF5CCFA<FFE8FE:,>66C=C,,+ECE66FGGE@E<@CFFFFCCECGGGFGF@F:<FGF<@GCBFCC,FF<F<<GGFFEE
@EGRNA7_167
TGGGGAATATTGCGCAATGGGGGAAACCCTGACGCAGCAACGCCGCGTGGGTGATGAAGGTTTTCGGATCGTAAAACCCTGTTTTCTGGGACGATAATGACGGTACCAGATGAGGAAGCCACGGCTAACTACGTGCCAGCAGCCGCGGTAATACGTAGGTGGCAAGCGTTGTCCGGATTTACTGGGCGTAAAGGGTGCGTAGGCGGATTTTTAAGTGGGATGTGAAATACTCGGGCTCAACCTGAGTGCTGCATTCCAAACTGGAGATCTAGAGTGCAGGAGGGGAGAGTGGAATTCCTAGTGTAGCGGTGAAATGCGTAGAGATTAGGAAGAACACCAGTGGCGAAGGCGACTCTCTGGACTGTAACTGACGCTGAGGCTCGAAAGCGTGGGGAGCAAACAGG
+
EGGFGGGGGGGFGGGGGCEGGGGGGFFFGGGEGGGG@GGGGGGGGGGEFGG@FGFGGGGGGGGGGGGGEGGGGGGGGEGGFFFGFGDGGGGGGGGGGFFEGGGGGGGGGGGGFGGGGGGGGGGGGGGGGGFGGGGCFGFGGGGGGGGGEGGGGGGGGGEGGGGFGGGGDC>AFGGGGDECFFEFDFGG6:CFCFGGGGGEEEGGGG>CCGF8FDF>FFG6CCCGFGGGGGFGGGGFGFGGGGD>AF?FFGGGGGGGGGGFDGDE9CE9DD@?@D?8FGGGEGFFGDGFGGGGGGFFGGGGGGGGFGGGGGGGGGGGGGGGGGGGGGGGGGGGGGGGGGGGGGGGGGGGGGGFGGGGGGGGGGGGGGGGGGGGGGGGGGGGGGGGGEGGGGGGGGGGGGGGGGGG
@EGRNA7_168
TGGGGAATATTGCACAATGGGCGCAAGCCTGATGCAGCCATGCCGCGTGTATGAAGAAGGCCTTCGGGTTGTAAAGTACTTTCAGCGGGGAGGAAGGCGTTGAGGTTAATAACCTCAGCGATTGACGTTACCCGCAGAAGAAGCACCGGCTAACTCCGTGCCAGCAGCCGCGGTAATACGGAGGGTGCAAGCGTTAATCGGAATTACTGGGCGTAAAGCGCACGCAGGCGGTCTGTCAAGTCGGATGTGAAATCCCCGGGCTCAACCTGGGAACTGCATTCGAAACTGGCAGGCTAGAGTCTTGTAGAGGGGGGTAGAATTCCAGGTGTAGCGGTGAAATGCGTAGAGATCTGGAGGAATACCGGTGGCGAAGGCGGCCCCCTGGACAAAGACTGACGCTCAGGTGCGAAAGCGTGGGGAGCAAACAGG
+
GGGGGGGGGGGGGGGGGGGGGGGGGGGGGGGGGGGGGGGGGGGGGGGGGGGGGGGGGGGGGGGGGGGGGGGGGGGGGGGGGGGGGGGGGGGGGGGGGGGGGGGGGGGGGGGGGGFFGGGGGGGGGGGFGGGGGGGGGGGGGGGGGGGGGGGGGGGGGGGGGGGGGGGGGGGGGGGGGGGGGGGGGGGGGGGGGGGGGGGGGGGGGGGGGGGGGGGGGGGGGGDDDGGGGGGGGGGFFFGFFFFFFGGGGGGGGGGGGGGGGGGGGGGGGGGGGGGGGGGGGGGGGGFGGGGGGGGGGGGGGGGGGGGGGGGGGGGGGGGGGGGGGGGGGGGGGGGGGGGGGGGGGGGGGGGGGGGGGGGGGGGGGGGGGGGGGGGGGGGGGGGGGGGGGGGGGGGGGGGGGGGGGGGGGGGGGGGGGGGGGGGGGGGGG
@EGRNA7_169
TGGGGAATATTGCACAATGGGCGCAAGCCTGATGCAGCCATGCCGCGTGTGTGAAGAAGGCCTTCGGGTTGTAAAGCACTTTCAGCGGGGAGGAAGGCGATAAGGTTAATAACCTTGTCGATTGACGTTACCCGCAGAAGAAGCACCGGCTAACTCCGTGCCAGCAGCCGCGGTAATACGGAGGGTGCAAGCGTTAATCGGAATTACTGGGCGTAAAGCGCACGCAGGCGGTCTGTCGAGTCGGATGTGAAATCCCCGGGCTCAACCTGGGAACTGCATTCGAAACTGGCAGGCTAGAGTCTTGTAGAGGGGGGTAGAATTCCAGGTGTAGCGGTGAAATGCGTAGAGATCTGGAGGAATACCGGTGGCGAAGGCGGCCCCCTGGACAAAGACTGACGCTCAGGTGCGAAAGCGTGGGGAGCAAACAGG
+
GGGGGGGGGGGGGGGGGGGGGGGGGGGGGGGGGGGGGGGGGGGGGGGGGEGGGGGGGGGGGGGGGGGGGGGGGGGGGGGGGGGGGGGGGGGGGGGGGGGGGGGGGGGGGGGGGGGGGGGGGDGGGGGEGGGGGGGGGGGGGGGGGGGGGGGGGGGGGGGGGGGGGGGGGGGGGGGGGGGGGGGGGGGGGGGGGGGGGGGGGGGGFGGGGGGGGGGGGGGGGGGGGGGGGGGGGGGFFFGFFFFFFGGGGGGGGGGGGGGGGGGGGGGGGGGGGGGGGGGGGGGGGGGGGGGGGGGGGGGGGGGGGGGGGGGGGGGGGGGGGGGFGGGGGGGGGGGGGGGGGGGGGGGGGGGGGGGGGGGGGGGGGGGGGGGGGGGGGGGGGGGGGGGGGGGGGGGGGGGGGGGGGGGGGGGGGGGGGGGGGGGGGGGGG
@EGRNA7_170
TGGGGAATATTGCGCAATGGGGGAAACCCTGACGCAGCAACGCCGCGTGGGTGATGAAGGTCTTCGGATTGTAAAGCCCTGTTTTCTGGGACGATAATGACGGTACCAGAGGAGGAAGCCACGGCTAACTACGTGCCAGCAGCCGCGGTAATACGTAGGTGGCGAGCGTTGTCCGGATTTACTGGGCGTAAAGGGTGCGTAGGCGGATGTTTAAGTGGGATGTGAAATCCCCGGGCTTAACCTGGGGGCTGCATTCCAAACTGGATATCTAGAGTGCAGGAGAGGAAAGCGGAATTCCTAGTGTAGCGGTGAAATGCGTAGAGATTAGGAAGAACACCAGTGGCGAAGGCGGCTTTCTGGACTGTAACTGACGCTGAGGCACGAAAGCGTGGGTAGCAAACAGG
+
GGGGGGGGGGGGGGGGGGGGGGGGGGGGGGGGGGGGGGGGGGGGGGGGGGGGGGGGGGGGGGGGGGGGGGGGGGGGGGGGGGGGGGGGGGGGGGGGGGGGGGGGGGGGGGGGGGGDGGGGGGGGGGGGGGGGGGFGGGGGGFGGGGGGGGGGFGGGGFGGGGGGGGGGGGEGGGEGGGGGFGGGGFGGFEGGGGGGGGGGGGGGGGGFGGGGGGGGGGGGGGGGGGGGGGGGGGGGGGGGGGGGGGGGGGGGFFFFFGGGGGGGGGGFGGGFCGGGGGGGGGGGGGGEGDGGGGFGGD8GGFGGGGGGGGGFGGGGGGGGGGGGGGGFFGGGFGGGGGFGGGGGGGGGGGGGFGGGGGGGGGGGGGGGEFCGGGGGFFF?GGGGGGGGGGGGGGGGGGGGGGGG
@EGRNA7_171
TGGGGAATATTGCACAATGGGCGAAAGCCTGATGCAGCAACGCCGCGTGAGCGATGAAGGCCTTCGGGTCGTAAAGCTCTGTCCTCAAGGAAGATAATGACGGTACTTGAGGAGGAAGCCCCGGCTAACTACGTGCCAGCAGCCGCGGTAATACGTAGGGGGCTAGCGTTATCCGGAATTACTGGGCGTAAAGGGTGCGTAGGTGGTTTTTTAAGTCAGAAGTGAAAGGCTACGGCTCAACCGTAGTAAGCTTTTGAAACTAGAGAACTTGAGTGCAGGAGAGGAGAGTAGAATTCCTAGTGTAGCGGTGAAATGCGTAGAGATTAGGAAGAACACCAGTGGCGAAGGCGACTCTCTGGACTGTAACTGACGCTGAGGCTCGAAAGCGTGGGGAGCAAACAGG
+
FGGGGGGGGGGGGGGGGGGGGGGGGGGGGGGGGGGGGGGGGGGGGGGGGGGGGGGGGGGGGGGGGGGGGGGGGGGGGGGGGGGGGGGGGGGGGGGGGGGGGGGGGGGGGGGGGGGGGGGGGGGGGGGGGGGGGGGGGGGGGGGGGEFGEGGGGGGFGGGGGGGGGGGGGGGGGGGGGGFGGGFGGGGGFFGGGGGGGGGFFGGGDGDGDGFFFFGGGGGFGGGGGGGGGGGGGGGFDGGGGGGGGGGGGGGGGGGGGGGGGFGFGGGGGGGGGGGGGGGGGGFGGGGGGGGGGGGGGFEGGGGEGGGGGGGGGGGGGGGGGGGGGGGGGGGGGGGGGGGGGGGGGGGGGGGGGGGGGGGGGGGGGGGGGGGGGGFGGGGGGGGGFGGGGGGGGGGGGGGGGGG
@EGRNA7_172
TGGGGAATATTGCACAATGGGCGCAAGCCTGATGCAGCCATGCCGCGTGTATGAAGAAGGCCTTCGGGTTGTAAAGTACTTTCAGCGGGGAGGAAGGTGTTGTGGTTAATAACCACAACAATTGACGTTACCCGCAGAAGAAGCACCGGCTAACTCCGTGCCAGCAGCCGCGGTAATACGGAGGGTGCAAGCGTTAATCGGAATTACTGGGCGTAAAGCGCACGCAGGCGGTCTGTCAAGTCGGATGTGAAATCCCCGGGCTCAACCTGGGAACTGCATTCGAAACTGGCAGGCTAGAGTCTTGTAGAGGGGGGTAGAATTCCAGGTGTAGCGGTGAAATGCGTAGAGATCTGGAGGAATACCGGTGGCGAAGGCGGCCCCCTGGACAAAGACTGACGCTCAGGTGCGAAAGCGTGGGGAGCAAACAGG
+
FFGGGEGGGGGGGGGGGGGGGGGGGGGFGGGGGGGGGGGGGGGGGGGGG?FDGGGGGGGGGGGGGGGGFGG@FGGGGEFGGGGGGGGGGGGGGGGGGGGFGGGGGGGGGGGGGGGGGGGGGDFGGGGGGGGGGGGGEGGGGGGGGGGGGGGGGGFGGGGGGGGGGGGGGDDGGEGGGGGGGGGGGGGGGGGGGGEGGGGGEGGFGGGGGGGDGFGGGGGGDGDGEGGGGGGFGGFFFFGFFFFD=GGGGFGFGGGGGGGGGGGGFGGGCFGGFFCGFFGGGFCFDGGFGGGGGFGGGFGFFGGGGGGGGGGGGGGGGGGGGGGGGGGGGCGGGGGFFDGGGGGGGGGGGGGGGGGGGGGGGGGGGGGGGGGGGGGGGGGGGGGGGEFAGGGFEGGGGGGGGGGGGGGGGGGGGGGGGGGFGGFGFGGGG
@EGRNA7_173
TGGGGAATATTGCGCAATGGGGGAAACCCTGACGCAGCAACGCCGCGTGGGTGATGAAGGTTTTCGGATCGTAAAACCCTGTTTTCTGGGACGATAATGACGGTACCAGATGAGGAAGCCACGGCTAACTACGTGCCAGCAGCCGCGGTAATACGTAGGTGGCAAGCGTTGTCCGGATTTACTGGGCGTAAAGGGTGCGTAGGCGGATGCTTAAGTGAGATGTGAAATACCTAAGCTTAACTTAGGGGCTGCATTTCAAACTGGGCATCTAGAGTACAGGAGAGGGAAACGGAATTCCTAGTGTAGCGGTGAAATGCGTAGAGATTAGGAAGAACACCAGTGGCGAAGGCGGCTTTCTGGACTGTAACTGACGCTGAGGCACGAAAGCGTGGGTAGCAAACAGG
+
9FGGDG@EFFFGF@CGCFGGFGGGGGGGCCC@F,@:=FGACFG=>CFGGGG+8F<EFFGFBAFCFFGGG7:FFGGCDGCGFGCGCF9FFFGA=@+C:8BFFGG7FC<CDF,,=DFGFGG>F:FDGDFEE;<:F,>E7FB<FGGF:FGG*:E?FFE5+4<2>EFGGGGDE5:*<7?EG78.0++C68CC+FFFFC=9BEE:CC?4;;:#CD##8BC9C:A69@2<#FFE=EC;3#FCDGD@F:#DGC=>A#D==>GFDAGF=@8EF=@9EB:DAA8D?FFD=@=4GGFEE,EG@GFD<E,,GGGFDDFEBF<<FBEF<9AFE<FEFFCEF?FFGGFFCEE=F:CA@@GFGGFEDFFFCAEF<CEE9FFC7EBEFCFC,@F8FB<DGGFC@FFEF6@9@GGGGEFF
@EGRNA7_174
TGGGGAATATTGCACAATGGGGGAAACCCTGATGCAGCAACGCCGCGTGAGTGATGAAGGTCTTCGGATTGTAAAGCTCTGTCTTTTGGGACGATAATGACGGTACCAAAGGAGGAAGCCACGGCTAACTACGTGCCAGCAGCCGCGGTAATACGTAGGTGGCAAGCGTTGTCCGGATTTATTGGGCGTAAAGGGTGCGTAGGCGGATGTTTAAGTGGGATGTGAAATACCCGAGCTCAACTTGGGTGCTGCATTCCAAACTGGATATCTAGAGTGCGGGAGAGGAGAGTGGAATTCCTAGTGTAGCGGTGAAATGCGTAGAGATTAGGAAGAACACCAGTGGCGAAGGCGACTCTCTGGACCGTAACTGACGCTGAGGCACGAAAGCGTGGGGAGCAAACAGG
+
FFGGGDCEGGFGGGGGGFGGFGGGGDCCCFFGGFGGGGEFEFFEFEGGGGGGFGGGGGGFFADGCFGEFEFEEFFGGGGGGGGGF<EFGEGFGGGGEGGGFFGEF=?DEBFGG@FCBF@FFGGGCFEGGFFFF<FF7FGGGGGF###GCCC####:<<F#<:#=2;23C8.3;3=1*;9.###3;5>FA6A8CF5#F@:2-:#BFF>#GFF#FGFA:FFFGG#@=75EGGECDDCFBE9=@=GDFFGF#FAAAF?E==AGD>,D;E,9FDGFCCEGED=@;F9@4,8AFDEGFEFGDFF9FE=C+:CDFCEE:C:7D?F<FECFEAFFGGGGFFC6F@FFGEGGGF@@GGEFCFFAFFCCFEGF@GEGGGGFCFDFGECDGEF<@GGGFCGFGFGGFCFFGGEF
@EGRNA7_175
TGGGGAATATTGCGCAATGGGGGAAACCCTGACGCAGCAACGCCGCGTGAGTGATGAAGGTTTTCGGATCGTAAAACTCTGTCTTTGGGGACGATAATGACGGTACCCAAGGAGGAAGCCACGGCTAACTACGTGCCAGCAGCCGCGGTAATACGTAGGTGGCAAGCGTTGTCCGGATTTACTGGGCGTAAAGAGTATGTAGGTGGGCATTTAAGTCAGATGTGAAATTCCCGGGCTTAACCTGGGAGCTGCATTTGATACTGGGTGTCTAGAGTGCAGGAGAGGAAAGTGGAATTCCTAGTGTAGCGGTGAAATGCGTAGAGATTAGGAAGAACACCAGTGGCGAAGGCGACTTTCTGGACTGTAACTGACACTGAGATACGAAAGCGTGGGTAGCAAACAGG
+
GGGGGGGGGGGGGGGGGGGGGGGGGGFGGGGGGGGGGGGGGGGGGGGGGGGGGGGGGGGGFGGGFEGEEEGFGGGGGGGGGGGGGGGGGGGCFGGGGGGGGGGGGGGGGFGGFF@EGFFFFGGGGGGGGGGGGGGGGGGGGGGGGCFFGDG@FCF@CFGEFGGGCBFG#GGGGGGGFEFFFFGGGGGGGFGGGGGGGGFGGGGGGGGGFFGGGGGGFCFFFFGGGCGGDGGEEGGGGFGFFGGGGGFFE=CGCFFGGGFFGFGFFGGGAGGGF=G?FGE@FGGGGGGGGGGGGGGGGGGGGGGGGGGGGGGGGGGFGFEFGGGGGGGGGGGGGGFFGGFGGEGGDGGGGGGFCFFFGGGGGGFGGGGGFFFAFGGGGGFDAGGGGGGGDGGGGGDGGGGGGGGG
@EGRNA7_176
TGGGGAATATTGCACAATGGGCGCAAGCCTGATGCAGCCATGCCGCGTGTATGAAGAAGGCCTTCGGGTTGTAAAGTACTTTCAGCGGGGAGGAAGGTGTTGTGGTTAATAACCACAACAATTGACGTTACCCGCAGAAGAAGCACCGGCTAACTCCGTGCCAGCAGCCGCGGTAATACGGAGGGTGCAAGCGTTAATCGGAATTACTGGGCGTAAAGCGCACGCAGGCGGTCTGTCAAGTCGGATGTGAAATCCCCGGGCTCAACCTGGGAACTGCATTCGAAACTGGCAGGCTAGAGTCTTGTAGAGGGGGGTAGAATTCCAGGTGTAGCGGTGAAATGCGTAGAGATCTGGAGGAATACCGGTGGCGAAGGCGGCCCCCTGGACAAAGACTGACGCTCAGGTGCGAAAGCGTGGGGAGCAAACAGG
+
<FGGGGGFFGGGGGGGGGGGGGGGGGGGGGGGGGGGFGGGGGGGEFFFDCFGFGGGGGGGGGGGGGGGE7FFFGGGCGGGGGGFGGGGGGFGGGGGGFEFEGFGGFGFGGGGGFGGGGFGGGGGFGGFFGGGGGGGGGGGGGGGFGGGGGGGGFGGGGGGGGGGGGGGGGGGGEGGFGFGDEEGG?EGGGFDECEEG?FFGGGFF?FGGGGE<DGGGGGGGG>DCDBFGGGGGFF#FBGFFFFFBFCFGGGFCGGGGGGGGGGGFFGGGGGGGGFD886GEDAGGGGFFEGGEBCCCDGGGFGGFGE>GGGGGGGGGGGGGGGFGGGGGGGGGGGGGEGGDGGGGGGGFGGGGGFGGGDGEGGGGGGGGGGGGGGGGGGGGGGGGGGGGGGGGGGEGGGGGGGGGGGGGGGGGGGGGGF9GGGGGGGGG
@EGRNA7_177
TGGGGAATATTGCGCAATGGGGGAAACCCTGACGCAGCAACGCCGCGTGAGTGATGAAGGCCTTAGGGTTGTAAAGCTCTGTTATCTGGGACGATAATGACGGTACCAGAGGAGGAAGCCACGGCTAACTACGTGCCAGCAGCCGCGGTAATACGTAGGTGGCGAGCGTTGTCCGGATTTACTGGGCGTAAAGAGTGCGTAGGCGGATGTTTAAGTGAGATGTGAAATACCCGAGCTCAACTTGGGTGCTGCATTTCAAACTGGGCATCTAGAGTGCAGGAGAGGAAAGCGGAATTCCTAGTGTAGCGGTGAAATGCGTAGAGATTAGGAAGAACACCAGTGGCGAAGGCGGCCCCCTGGACAAAGACTGACGCTCAGGTGCGAAAGCGTGGGGAGCAAACAGG
+
GGGGGGGGGGGGGGGGGGGGGGGGGGGGGGGGGGGGGGGGGGGGGGGGGGGGGGGGGGGGGGGGGGGGGGGGGGGGGFGGGGGGGGGGGGGGGGGGGGGGGGGGGGGGGGGGGGGGGGGGGGGGGGGGGGGGGGGGGGGGGGGGGGGGFGGGGGGGGGGGGGGGGGGGGGGGGGGGGGGGGGGGGGGGGGGGGGGGGGGGGGGGGGGGGGFGGGGGGGGGGGGGGGGGGGGGGGGGGGGGGGGGGGGGGGGGGGGGGGGGGGGGGGGGGGGGGGGGGGGGGGGGGGGGGGGGGGGGGGGFGGGGGGGGGGGGGGGGGGGGGGGGGGGGGGGGGGGGGGGGGGGGGGGDGGGGGGGGGGGGGGGGGGFGGGGGGGGGGGGGGGGGGGGGGGGGGGGGGGGGGGGG
@EGRNA7_178
TGGGGAATATTGGACAATGGACCAAAAGTCTGATCCAGCAATTCTGTGTGCACGATGAAGGTTTTCGGATCGTAAAGTGCTTTCAGTTGGGAAGAAGAAAGTGACGGTACCAACAGAAGAAGCGACGGCTAAATACGTGCCAGCAGCCGCGGTAATACGTATGTCGCAAGCGTTATCCGGATTTATTGGGCGTAAAGCGCGTCTAGGCGGGTTCATAAGTCTGATGTTAAAATGCGGGGCTCAACTCCGTATTGCGTTGGAAACTGTGAATCTAGAGTATCAGAGAGGTGGGCGGAACTACAAGTGTAGAGGTGAAATTCGTAGATATTTGTAGGAATGCCGATGGAGAAGGCAGCTCACTGGATGAATACTGACGCTAAAGCGCGAAAGCGTGGGTAGCAAACAGG
+
FGGGGGGGGGGGGGGGGFGGGGGGGGGGGGGGGGGGGGGGGGGGGGGGGGGGGGGGGGGGGGGGGGGGGGGGGGGGGGGGGGGGGGGFGGGFGGGGGGGGGFGGGGGGGGGGGGGGGGGGGGGGGGGGG>FFGGGGGGGGFFGGFGFGGGGGGGGGGGGFGFFFGGGGGGGGGGGFGGFGGEGGFGGGGGFGGGGGGGGGGGGGGGGGGGGGGGGGGGFFFFFGGGGGGGGGGGFGGGGGGGGGFCGGGGGGGGGGGGGGGGGGGGGGGGGGGGGGGGGGGGGGGGEA8EGGGGDGGGGGGGGGGGGGGGGGGGGGGGGGGGGDGGGGGGGGGGFGGGGGGGGGGFCEBC,,GGGGGGGGGGGGGGGGGGGGGGGGGGGGGGGGGGGGGGF:GGGGGFGGGGGGGGG
@EGRNA7_179
TGGGGAATATTGCGCAATGGGGGAAACCCTGACGCAGCAACGCCGCGTGGGTGATGAAGGTCTTCGGATTGTAAAGCCCTGTTTTCTGGGACGATAATGACGGTACCAGAGGAGGAAGCCACGGCTAACTACGTGCCAGCAGCCGCGGTAATACGTAGGTGGCAAGCGTTGTCCGGATTTACTGGGCGTAAAGAGTATGTAGGTGGGCATTTAAGTCAGATGTGAAATTCCCGGGCTTAACCTGGGAGCTGCATTTGATACTGGGTGTCTAGAGTGCAGGAGAGGAAAGTGGAATTCCTAGTGTAGCGGTGAAATGCGTAGAGATTAGGAAGAACACCAGTGGCGAAGGCGACTTTCTGGACTGTAACTGACACTGAGATACGAAAGCGTGGGTAGCAAACAGG
+
CFGGGGGGCFGGGGGGGGGGGGGGGGGGEEGGGGGGEGGGGGGFCFGCEGGGGGAFGFGGGGGGGGGGFGGGGGGCGGGGGGGGGGGGGGGGGGGGGGGGGGGGGGG9FFFGGGGGGGGGGGGGGGGGGGGGGGFGGDGGGGGGGGGGGGGGGGGGGCEGGGGGGGGGGGGGGGGGFGGFGGGGGGGFFGGGGGGGGFGGGGGGFGGGGGFFFGFGGFGFGGGFFFGGGGGGDCFGFGDFFGGGFF>@FFFGGGGGGGGGFFFEGFGFGGGGGFFFFFGGFGGGGGGFGGGGGGGGGGF<GGEEFCGGGGGGGGEGGFFFF9GGGGGGGGGGGGGEGGGGGGGGEEGGGFCEGGGFGGFGGFFGFGGGGGGGGGGGFGGGGGFFCGFEGGEGGFGEFGFGGFGG
@EGRNA7_180
TGGGGAATATTGCGCAATGGGGGAAACCCTGACGCAGCAACGCCGCGTGGGTGATGAAGGTCTTCGGATTGTAAAGCCCTGTTTTCTGAGACGATAATGACGGTACCAGAGGAGGAAGCCACGGCTAACTACGTGCCAGCAGCCGCGGTAATACGTAGGTGGCGAGCGTTGTCCGGATTTACTGGGCGTAAAGGGTGCGTAGGCGGATATTTAAGTGGGATGTGAAATCCCCGGGCTTAACCTGGGGGCTGCATTCCAAACTGGATCTCTAGAGTGCAGGAGAGGAAAGCGGAATTCCTAGTGTAGCGGTGAAATGCGTAGAGATTAGGAAGAACACCAGTGGCGAAGGCGGCTTTCTGGACTGTAACTGACGCTGAGGCACGAAAGCGTGGGTAGCAAACAGG
+
EFGGGGGGCGGGFGGGGGGGGGGGGGGGGGGG<FFGG7FFGGGCFGGEGGC4C=<FFFGGGDGFFGG7BFGFGGGGGGGGGFFG,AAFCFFFGDFGGFGGGGGEGGGGFEFGGGGGDGGGGGGGECB:FFECFFDBFFC:FGCGGGGGCGGCACCECGGGFG;EGGEECCE>9CEGG66CFDFGFGBFAEGGGG#EFFGDE8>FFE=FDFBEGDGGFGCEC<FGF>CFGCGE8GDGFEDFFEGGEGCGGFDFFCFGFAFFD?DD;>,DFFDEGFGFDFGEEE;GFCEE7FFB8FEFF@FFFGGFCGGGFCGA7GFCDAFBFA<FEE9E<DGF@<FFGGGGDGGCFEDGGEFGGFGGFGGFGEEECGGGGFGGGGGGFF:<C@<GGGGGGGGEFEFCEAGGFCF9
@EGRNA7_181
TGAGGAATATTGGTCAATGGGCGAGAGCCTGAACCAGCCAAGTCGCGTGAGGGAAGACGGTCCTACGGATTGTAAACCTCTTTTGTCGGGGAGCAATAAAGCGTACGCGTACGCAGATGCGAGTACCCGAAGAAAAAGCATCGGCTAACTCCGTGCCAGCAGCCGCGGTAATACGGAGGATGCGAGCGTTATCCGGATTTATTGGGTTTAAAGGGTGCGCAGGCGGAAAGTGCAAGTCAGCGGTCAAACGACGGGGCTCAACCCCGTCTCGCCGTTGAAACTGTCTTTCTAGAGTGAGCGAGAAGTATGCGGAATGCGTGGTGTAGCGGTGAAATGCATAGATATCACGCAGAACTCCGATTGCGAAGGCAGCATACCGGCGCTCAACTGACGCTCATGCACGAAAGCGTGGGTATCGAACAGG
+
FGGGGGGGGGGGGGGGGGGGGGGGGGGGGGGGGGGGGGGGGGGGGGGGGGGGGGGGGGGGGGGGGGGGGGGGGGGGGGGGGGGGGGGGGGGGGGGGGGGGGGGGGGGGGGGGGGGGGGGGGGGGGGGGGGGGGGGGGGGGGGGGGGGGGGGGGGGGGGGGGGGGGGGGGGGGGGGGGGGGGGGGG>EEGFCFGGGGGDFGGGGGGGGEGGGGGGGGGGGGGGGGGGGGDGGGGGFFFFGFGGGGGGGGGGGGGGGGGGGGEGFFCGGGGGGGGGGGGGGGGGGGGGGGGGGGGGGGGGDGGGGGGGGGGGGGGGGGGGGGGGGGGGGGGGGGGGGGGGGGGGGGGGGGGGGGGGGGGGGGGGGGGGGGGGGGGGGGGGGGGGGGGGGGGGGGGGGGGGGGGGGGGGGGGGGGGGGGGGGGGGGG
@EGRNA7_182
TGGGGAATATTGCGCAATGGGGGAAACCCTGACGCAGCAACGCCGCGTGGGTGATGAAGGTTTTCGGATCGTAAAACCCTGTTTTCTGGGACGATAATGACGGTACCAGATGAGGAAGCCACGGCTAACTACGTGCCAGCAGCCGCGGTAATACGTAGGTGGCAAGCGTTGTCCGGATTTACTGGGCGTAAAGGGTGCGTAGGCGGATGCTTAAGTGAGATGTGAAATACCTAGGCTTAACTTAGGGGCTGCATTTCAAACTGGGCATCTAGAGTACAGGAGAGGGAAACGGAATTCCTAGTGTAGCGGTGAAATGCGTAGAGATTAGGAAGAACACCAGTGGCGAAGGCGACTTTCTGGACTGTAACTGACGCTGAGGCTCGAAAGCGTGGGGAGCAAACAGG
+
GGGGGGGGGGGGGGGGGGGGGGGGGGGGGGGGGGGGGGGGGGGGGGGGGGGGGGGGGGGGGGGGGGGGGGGGGGGGGGGGGGGGGGGGGGGGGGGGGGGGGGGGGGGGGGGGGGGGGGGGGGGGGGEGGGGGGGGGGGGGGGGGGGGGGGGGGGGGGGGGGGGGGGGGGGGGGGGGGGGGGFGGGGGGGGGGGGGGGGGGFGGGGGGGGGGGGGGGGFGGGGGGGGGGGGGGGGGGGFGGGGGGFFFGGGGGGGGGGGGGGGGFGGGGGGGGGGGGGGFGGGGGFGGEEGGGGGGGGGGGGGGGGGGGGGGGGGGGGGGGGGGGGGGGGGGGGGGGGGGGGGGGGGGGGGGGGGGGGGGGGGGGGGGGGGGGGGGGGGGGGGGGGGGGGGGGGGGGGGGGGGGG
@EGRNA7_183
TGGGGAATATTGCACAATGGGCGCAAGCCTGATGCAGCCATGCCGCGTGTATGAAGAAGGCCTTAGGGTTGTAAAGTACTTTCAGCGGGGAGGAAGGTGATAAGGTTAATACCCTTGTCAATTGACGTTACCCGCAGAAGAAGCACCGGCTAACTCCGTGCCAGCAGCCGCGGTAATACGGAGGGTGCAAGCGTTAATCGGAATTACTGGGCGTAAAGCGCACGCAGGCGGTCAATTAAGTCAGATGTGAAATCCCCGGGCTCAACCTGGGAACTGCATTCGAAACTGGCAGGCTAGAGTCTTGTAGAGGGGGGTAGAATTCCAGGTGTAGCGGTGAAATGCGTAGAGATCTGGAGGAATACCGGTGGCGAAGGCGGCCCCCTGGACAAAGACTGACGCTCAGGTGCGAAAGCGTGGGGAGCAAACAGG
+
GGGGGGGGGGGGGGGGGGGGGGGGGGGGGGGGGGGGGGGGGGGGGGGGGGGGGGGGGGGGGGGGGGGGGGGGGGGGGGGGGGGGGGGGGGGGGGFGGGGGGGGGGGGGGGGGGGGGGGGGGGGGGGGGGGGGGGGGGGGGGGGGGGGGGGGGGGGGGGGGGGGGGGGGGGGGGGGGGGGGGFGGGGGGGGFGGGGGGGGGGGGGGGGGGGGGGGGGGGGGGGGGGGGGGGGGGGGFFFGFFFFFFGGGGGGGGGGGGGGGGGGGGGGGGGGGGGGGGGGGGGGGGGGGGGGGGFFGGGGGGGGGGGGGGGGGGGGGGGGGGGGGGGGGGGGGGGGGGGGGGGGGGGGGGGGGGGGGGGGGGGGGGGGGGGGGGGGGGGGGGGGGGGGGGGGGGGGGGGGGGGGGGGGGGGGGGGGGGGGGGGGGGGGGG
@EGRNA7_184
TGGGGAATATTGCGCAATGGGGGAAACCCTGACGCAGCAACGCCGCGTGGGTGATGAAGGTCTTCGGATTGTAAAGCCCTGTTTTCTGGGACGATAATGACGGTACCAGAGGAGGAAGCCACGGCTAACTACGTGCCAGCAGCCGCGGTAATACGTAGGTGGCGAGCGTTGTCCGGATTTACTGGGCGTAAAGGGTGCGTAGGCGGATGTTTAAGTGGGATGTGAAATCCCCGGGCTTAACCTGGGGGCTGCATTCCAAACTGGATATCTAGAGTGCAGGAGAGGAAAGCGGAATTCCTAGTGTAGCGGTGAAATGCGTAGGGATTAGGAAGAACACCAGTGGCGAAGGCGGCTTTCTGGACTGTAACTGACGCTGAGGCACGAAAGCGTGGGTAGCAAACAGG
+
CFFGGGGGGGFGGGGGDFGDFGGGGFFGE8FFCF@CBCGFFEGECCECCFGCFGAEFCEAE5FFEFGGF+BFGGFAEFC<FFEFGAFGGFD<=C3CFG9=DGGGG>F,@@<C<+>CF8:FC,3C:>1D>EFGGC<FGCGG:<>BC#<FGEGG:B?:<F:#?C8<C888/A-;?CCE8CGFC?FFGGFFFFEGFFGGDEEEGCEFGEFFGC+F=FF?:67FGFGF?E?>D;4>GGF;AGECCGFF@+:FGFFF9@#=@FFF#FFFGDE@,,FA,DD8DA@,AGFGGF>GGGGGFGCF8FA<F<GGGDGGGGFEGGFGEGGEA,,FE<CGGGFAFF?GGFCF:F?<C,?+CEGFCFFFC9E:6E<<FGF@CCF@C@@8@@7EGGFGGECCFCEGGEAF8C@FEAGG
@EGRNA7_185
TGGGGAATATTGCGCAATGGGGGAAACCCTGACGCAGCAACGCCGCGTGAGTGATGAAGGCCTTAGGGTTGTAAAGCTCTGTTATCTGGGACGATAATGACGGTACCAGAGGAGGAAGCCACGGCTAACTACGTGCCAGCAGCCGCGGTAATACGTAGGTGGCGAGCGTTGTCCGGAATTACTGGGCGTAAAGGGTGCGTAGGCGGATATTTAAGTCAGATGTGAAATTCCCGGGCTTAACTTGGGAGCTGCATTTGAAACTGGATATCTAGAGTGCAGGAGAGGAAAGCGGAATTCCTAGTGTAGCGGTGAAATGCGTAGAGATTAGGAAGAACACCAGTGGCGAAGGCGGCTTTCTGGACTGTAACTGACGCTGAGGCACGAAAGCGTGGGTAGCAAACAGG
+
FFGGGGGGGGGGGGGGGGGGGGGGGGGGGGGGGGGGGGGGGGGGGGGFGGGGFGFGGGGGGGGGGGGGGGGGGGGGGGGGGGGGGGGGGGGGGGGGGGGGGGGGGGGGGGGGGGGGGGGGGGGGGGGGGGGGGGGGGGGGGGGGGGGGEGGGGGGGGGGGGGGGGGGGGGGGGGGGGGGGGGGGGGGGGGGGGGGGGGGFFFGGGGGGGCFFGGGGGGG>GGGGGGGGGGGGGGGGGFGGFGGGGGGGGGGFFGGGGGFFGGGGFFDGFGGGGGGGGGGGGGFCFEDGEEGGGFCGGGGGGGGGGGGGGGGGGGGGGGGGFFGGGGGGGGGGGGGGGGGGGGGGGGGGGGGGGGGGGGGGGGGGGGFGGGEGGGGFFGGGGGGGEGGGGGGGGGGGGGGGGGGG
@EGRNA7_186
TGGGGAATATTGCGCAATGGGGGAAACCCTGACGCAGCAACGCCGCGTGAGTGATGAAGGCCTTAGGGTTGTAAAGCTCTGTTATCTGGGACGATAATGACGGTACCAGAGGAGGAAGCCACGGCTAACTACGTGCCAGCAGCCGCGGTAATACGTAGGTGGCGAGCGTTGTCCGGATTTACTGGGCGTAAAGAGTGCGTAGGCGGATGTTTAAGTCAGATGTGAAATACCCGAGCTTAACTTGGGAGTTGCATTTGAAACTGGGCGTCTAGAGTACAGGAGAGGAAAGCGGAATTCCTAGTGTAGCGGTGAAATGCGTAGAGATTAGGAAGAACACCAGTAGCGAAGGCGGCTTTCTGGACTGTAACTGACACTGAGGCACGAAAGCGTGGGGAGCAAACAGG
+
GGGGGEEGGGFGGGGGGGGGGGGGGFGFGEGGGEEGEGFGGGGEGGGGGGGFFGGGCFFFGGGGGGGGGGGGGGFGGGFGGGGGFFFGGGGGGGGGGGFGGGGCB>FFGDGGFGGDFGGGGGG@CF:CGCEAFFFEGGGGGFFFGGGGECECF@FBFFFCFGFE1BCGCFG>FFGGDGGFFFFGGGDFFGEGGCCCGGGEEEFEGGGFGGFGGFGGFFFFGGGGGGGEEFEDGFF>>FFFFFF?EFFGGGFFE?E9DCFFFCFFGGGFGDDFGFFDFAFGFGACFF>EGGEGGF<FGGGGGGGFCGGEFGFFCEFCCFGFGFGGGGGGGFGGGGCEGGGEFDGGFECEGGEGGGGFGGGGFGFGFGFGGGGFFGGFEGGGGGGGGCGGGGFEGGEGFDFFGGFF
@EGRNA7_187
TGGGGAATATTGCGCAATGGGGGAAACCCTGACGCAGCAACGCCGCGTGGGTGATGAAGGTCTTCGGATTGTAAAGCCCTGTTTTCTGGGACGATAATGACGGTACCAGAGGAGGAAGCCACGGCTAACTACGTGCCAGCAGCCGCGGTAATACGTAGGTGGCGAGCGTTGTCCGGATTTACTGGGCGTAAAGGGTGCGTAGGCGGATGTTTAAGTGGGATGTGAAATCCCCGGGCTTAACCTGGGGGCTGCATTCCAAACTGGATATCTAGAGTGCAGGAGAGGAAAGCGGAATTCCTAGTGTAGCGGTGAAATGCGTAGAGATTAGGAAGAACACCAGTGGCGAAGGCGGCTTTCTGGACTGTAACTGACGCTGAGGCACGAAAGCGTGGGTAGCAAACAGG
+
GGGGGGGGCGGGGGGGGGGGGGGGGGGGGGGGGEGGGGGGGGGGGGGGGGG@FGCGGGGGGGFGGGGGGGGFGGGGGGDGFGGGFGFGGGGGGGGGGGGGGGGGGGGGGGGGGGGGGGFEFGGGDGGGGGGGGFGGGGGGGGGGGGGGGGGGGGGFGFGFFGGGGGGG<CEEGGGGFGC@FFGGGFFFFD@CCGGGGDGGGGFGGGGFGGFFGCFFFGGGGGGGGGGGGGGGGGGGGFCGGGGGGFFGGGGFGGGGGGFFFGFGDFAFGFGGGGGGGGFFGGFGGDB+GGGGGGGGGGFFGGGGGGGGGGGGGEGGFFGFGFGGGGGGGGFFGFCGFGGGGGGGGGGEGGGGGGGGGGFGFGFGFGFGGGGGGGGGGFCFGGGGGGGGGGGFGGGGGFGGGGGG
@EGRNA7_188
TGGGGAATATTGCACAATGGGCGCAAGCCTGATGCAGCCATGCCGCGTGTGTGAAGAAGGCCTTCGGGTTGTAAAGCACTTTCAGCGGGGAGGAAGGCGTTAAGGTTAATAACCTTGGCGATTGACGTTACCCGCAGAAGAAGCACCGGCTAACTCCGTGCCAGCAGCCGCGGTAATACGGAGGGTGCAAGCGTTAATCGGAATTACTGGGCGTAAAGCGCACGCAGGCGGTCTGTCAAGTCGGATGTGAAATCCCCGGGCTCAACCTGGGAACTGCATTCGAAACTGGCGGGCTAGAGTCTTGTAGAGGGGGGTAGAATTCCAGGTGTAGCGGTGAAATGCGTAGAGATCTGGAGGAATACCGGTGGCGAAGGCGGCCCCCTGGACAAAGACTGACGCTCAGGTGCGAAAGCGTGGGGAGCAAACAGG
+
GGGGGGGGGGGGGGGGGGGGGGGGGGDGGGGGGGFGGGGGFFGGEGGGGCFFFGGGGGGGGGGFGGGGGDGGGGGGGGGG?GGFFGEGGGEGGGGG:FEEEGFGG<FFFGGGGGCA=<ACGE7D@CFEFFGGGGCFGDGGFGFFGGGDGGGCFF<<F<<BFGGFGGGGGGGGG5C:6<A8CACEGGG#GFFDE<CC59FDC8#CCCFGGGGCFF>DGGFGDG9<CCDE>GGDGFFFBFG?F7:6+7@CCFFFBGFFFCCFF#.C?GGCGGGGGGGGGCD=;>6>,C>C>@8GDGGFGCFEFCGGFGE6EGFGFEE=GFCFGGGCGFAC+EGGGGGGGGEGGF<CFFFECFCFGFGFGF?+GGGGGDGGGGEGGEEGGGGGGGFGGGFCGFC,FDECGGE8EGEF@FGFF@7GGGFGGGGFGFGFEEGGG
@EGRNA7_189
TGGGGAATATTGCGCAATGGGGGAAACCCTGACGCAGCAACGCCGCGTGAGTGATGAAGGCCTTAGGGTTGTAAAGCTCTGTTATCTGGGACGATAATGACGGTACCAGAGGAGGAAGCCACGGCTAACTACGTGCCAGCAGCCGCGGTAATACGTAGGTGGCGAGCGTTGTCCGGATTTACTGGGCGTAAAGAGTGCGTAGGCGGATGTTTAAGTGAGATGTGAAATACCCGAGCTCAACTTGGGTGCTGCATTTCAAACTGGGCATCTAGAGTGCAGGAGAGGAAAGCGGAATTCCTAGTGTAGCGGTGAAATGCGTAGAGATTAGGAAGAACACCAGTGGCGAAGGCGGCTTTCTGGACTGTAACTGACGCTGAGGCACGAAAGCGTGGGGAGCAAACAGG
+
GGGGGGGGGGGFGGGGGGGGGGGGGGGGGGGGFGGGGGGFGGGGGGGFGGGFFGGGGGGGGGGGGGGGGGGGGGGGGGGGGGGGGGGGGGGGGGGGGGGGGGGGGGGGGFGFGGGGGGGGGGGGGGGGFGGGGGGGCFGGGGGGGGGGEEGGGGGGGGGFFGGGGGGGFGGGGGGGGGFFGGGGGGGGGDGGGFGGGFGGFGGGGGGFGFGFGGGFFFGFGGGGGGGGGGGGGGGGGGGGGGGGGGGGGGGFFGGGGFFGGFFFEAGGGGGGGGGGGGGGGGGGGGGGGGFGFGFGGGF<GGGGGGGGGGGGGFGGGGGGFFGGGGGGGGGGGGGGGGGGGGGGGGEGGGGGGGGGGGGGGGGGGGGGGGGGGGGGGGGGGGGGGGGGGGGGGFAGGGGGGGGG
@EGRNA7_190
TGGGGAATATTGCGCAATGGGGGAAACCCTGACGCAGCAACGCCGCGTGAGTGATGAAGGCCTTAGGGTTGTAAAGCTCTGTTATCTGGGACGATAATGACGGTACCAGAGGAGGAAGCCACGGCTAACTACGTGCCAGCAGCCGCGGTAATACGTAGGTGGCGAGCGTTGTCCGGATTTACTGGGCGTAAAGAGTGCGTAGGCGGATGTTTAAGTGAGATGTGAAATACCCGAGCTCAACTTGGGTGCTGCATTTCAAACTGGGCATCTAGAGTGCAGGAGAGGAAAGCGGAATTCCTAGTGTAGCGGTGAAATGCGTAGAGATTAGGAAGAACACCAGTGGCGAAGGCGGCTTTCTGGACTGTAACTGACGCTGAGGCACGAAAGCGTGGGGAGCAAACAGG
+
GGGGGGGGGGGGGGGGGGGGGGGGGGGGGGGGGGGGGGGGGGGGGGGGGGGFGGGGGGGGGGGGGGGGGGGGGGGGGFFGGGGGGGGGGGGGGGGGGGGGFGGGGGGGGGGGGGGGGGGGGGGGGGGGGGGFFGGGGGGGGGGGGGGGGGGGGGGCFGGGGGGGGGGGGGGGGGGGGGGGFGGFGGGGGGGGGGGGGGGGGGGGGGGGGGFGGGGGGGGFGGGGGGGGGGGGGFGGGGGGGGGGGGGGGGGGGGGGGGGGGGGGGGGGGGGGGGGGGGGGGGGGGGGGGGGGGGGGGGGGGGGGGGGGGGGGGGGGGGGGGGGGGGGGGGGFFDGGGGGGGGGGGGGGGGGGGGGGGGFGGGGGGGGGGGGGGGGGGGGGGGGGGGGGGGGGGGGGGGGGGGGG
@EGRNA7_191
TGGGGAATATTGCGCAATGGGGGAAACCCTGACGCAGCAACGCCGCGTGAGTGATGAAGGCCTTAGGGTTGTAAAGCTCTGTTATCTGGGACGATAATGACGGTACCAGAGGAGGAAGCCACGGCTAACTACGTGCCAGCAGCCGCGGTAATACGTAGGTGGCGAGCGTTGTCCGGATTTACTGGGCGTAAAGAGTGCGTAGGCGGATGTTTAAGTGAGATGTGAAATACCCGAGCTCAACTTGGGTGCTGCATTTCAAACTGGGCATCTAGAGTGCAGGAGAGGAAAGCGGAATTCCTAGTGTAGCGGTGAAATGCGTAGAGATTAGGAAGAACACCAGTGGCGAAGGCGGCTTTCTGGACTGTAACTGACGCTGAGGCACGAAAGCGTGGGGAGCAAACAGG
+
FGGGGGGGGGGGGGGGGGGGGGGGGGGGGGGGGGGGGGGGGGGGGGGGGGGEGGGGGGGGGGGFGGGGGGGGGFFFGGGGGGGGGGGGGGGGGGGGGGGGGGGGGGGGGFGGGGGGGGGGGGGGGGGGGGGGGGGGGGGGGGGGGGGGGGGGGGGGGGGGGGGGGGGGDEGGDGGGGGGGFGGGGGGGGFGGGGGGGGGGGGGGGGGGGGFFGGGGGGGGGGGGGDGGGGGGGFGGFGGFGGGGGGGGGGGGGGGGGGGGGGGFGGGGGGGGGGGGGGGGGGGFGGGDGGGGGGGGGFGGGGGGGGGGGGGGGGGGGDGGFGGGGGGGGFDGGGGGGGGGGGGGGGGGGGGGGGGGGGGGGGGGGGFGGGGGGFFFGGGGGGGGGGGGGGGGGGGGGGFFGGGG
@EGRNA7_192
TGGGGAATATTGCGCAATGGGGGAAACCCTGACGCAGCAACGCCGCGTGGGTGATGAAGGTCTTCGGATTGTAAAGCCCTGTTTTCTGGGACGATAATGACGGTACCAGAGGAGGAAGCCACGGCTAACTACGTGCCAGCAGCCGCGGTAATACGTAGGTGGCGAGCGTTGTCCGGATTTACTGGGCGTAAAGGGTGCGTAGGCGGATATTTAAGTGGGATGTGAAATCCCCGGGCTTAACCTGGGGGCTGCATTCCAAACTGGATATCTAGAGTGCAGGAGAGGAAAGCGGAATTCCTAGTGTAGCGGTGAAATGCGTAGAGATTAGGAAGAACACCAGTGGCGAAGGCGGCTTTCTGGACTGTAACTGACACTGAGGCTCGAAAGCCAGGGGAGCGAACGGG
+
FFGGGGGGGGGFGGGGGGGGGGEGGGGGG<CFGGEEGGFGGGGGGGEFGGDGGGGDFGFGGG,BBFGEGGFGEGGGGGGGGGGGGGGGGGGGGGGCGGEFGGGGGGGGDCGGFGGGGGGGGGEGECCGGFCFGGGGGFGFGFGGGFFGGGEGCFDEGGGFFGGGGGGGFGGGFFGGGGEFEFGFEGFFFFFFFGG6:C:CEEGGGG>FGGGFFGFGFFGGGGGGGF;9GFGGGGGGFFFFGFGGEF3GFFGGGFGECGGGGFGFGCDDEFGGGGGGFF@,8FGGGGECGGGGGGGFGGFAGGGGEGGGGGGGFCF@GGCECGGGGDGGGGGGFFFGGFCFEGDGGCEGGGFFEFFFGGGGEGGFGFFE<DGGFF<FFFF?GGFGECGGGGGGCC,GDGGGGGFE
@EGRNA7_193
TGGGGAATATTGCGCAATGGGGGAAACCCTGACGCAGCAACGCCGCGTGAGTGATGAAGGCCTTAGGGTTGTAAAGCTCTGTTATCTGGGACGATAATGACGGTACCAGAGGAGGAAGCCACGGCTAACTACGTGCCAGCAGCCGCGGTAATACGTAGGTGGCGAGCGTTGTCCGGATTTACTGGGCGTAAAGAGTGCGTAGGCGGATGTTTAAGTGAGATGTGAAATACCCGAGCTCAACTTGGGTGCTGCATTTCAAACTGGGCATCTAGAGTGCAGGAGAGGAAAGCGGAATTCCTAGTGTAGCGGTGAAATGCGTAGAGATTAGGAAGAACACCAGTGGCGAAGGCGGCTTTCTGGACTGTAACTGACGCTGAGGCACGAAAGCGTGGGGAGCAAACAGG
+
GGGGGGGGGGGGGGGGGGGGGGGGGGGGGGGGGGGGGGGGGGGGGGGGGGGGGGGGGGGGGGGGGGGGGGGGGGGGGGGGGGGGGGGGGGGGGGGGGGGGGGGGGGGGGGGGGGGGGGGGGGGGGGGGGGGGGGFGGGGGGGGGGGGGGGGGGGGGGGGGGGGGGFGGGGGGGGGGGGGGGGGGGGGGGGGGFGGGGGGGGGGGGGGFGGGGGGGGGGGGGGGGGGGGGGGGGGGGGGGGGGGGGGGGGGGGGGGGGGGGGGGGGGGGGGGGGGGGGGGGGGGGGGGGGGGGGGGGGGGGGGGGGGGGGGGGGGGGGGGGGGGGGGGGGGGGGGGGGGGGGGGGGGGGGGGGGGGGGGGGGGGGGGGGGGGGGGGGGGGGGGGGGGGGGGGGGGGGGGGGGGGG
@EGRNA7_194
TGGGGAATATTGGACAATGGGCCACAAGCCTGATCCAGCAATTCTGTGTGCACGATGAAGGTTTTCGGATCGTAAAGTGCTTTCAGTTGGGAAGAAGAAAGTGACGGTACCAACAGAAGAAGCGACGGCTAAATACGTGCCAGCAGCCGCGGTAATACGTATGTCGCAAGCGTTATCCGGATTTATTGGGCGTAAAGCGCGTCTAGGCGGAAAAGAAAGTCTGATGTTAAAATGCGGGGCTCAACTCCGTATTGCGTTGGAAACTGCTTTTCTAGAGTACTGGAGAGGTGGGCGGAACTACAAGTGTAGAGGTGAAATTCGTAGATATTTGTAGGAATGCCGATGGAGAAGTCAGCTCACTGGACAGATACTGACGCTAAAGCGCGAAAGCGTGGGGAGCAAACAGG
+
GGGGGGGGGGGGGGGGGGFGGGGGGGGGGGGGGGGGGGGGGGGGGGGGGGGGGGGGGGGGGGGGGGGGGGGGGGGGGGGGGGGGGGFGGGGFGGGGGGGGGGGGGGGGGGGGGGGGGGGGGGGGGGGGGGGGGGGGGGFGGGGGGGGGGGGGGGGGGGGGGGGGGGGGGGGGGGGGGGGGGGGGGGGGGGGGGGGGGGGGGGGGGGGGGGGGGGGGGGGGGGGGGGGGGGGGGGGGGGGGFFGGGGGGGGGGGGGGGGGGGGGGGGGGGGGGGGGGGGGGGFFFGGGGGGGGGGGGGGGGGGGGGGGGGGGGGGGGGGGGGGGGGGGGGGGGGGGGGGGGGGGGGGGGGGGGGGGGGGGGGGGGGGGGGGGGGGGGGGGGGGGGGGGGGGGGGGGGGGGGGGGGGGG
@EGRNA7_195
TGGGGAATATTGCGCAATGGGGGAAACCCTGACGCAGCAACGCCGCGTGAGTGATGAAGGCCTTAGGGTTGTAAAGCTCTGTTATCTGGGACGATAATGACGGTACCAGAGGAGGAAGCCACGGCTAACTACGTGCCAGCAGCCGCGGTAATACGTAGGTGGCGAGCGTTGTCCGGATTTACTGGGCGTAAAGAGTGCGTAGGCGGATGTTTAAGTGAGATGTGAAATACCCGAGCTCAACTTGGGTGCTGCATTTCAAACTGGGCATCTAGAGTGCAGGAGAGGAAAGCGGAATTCCTAGTGTAGCGGTGAAATGCGTAGAGATTAGGAAGAACACCAGTGGCGAAGGCGGCTTTCTGGACTGTAACTGACGCTGAGGCACGAAAGCGTGGGGAGCAAACAGG
+
FGGGGGGGGGGGGGGGGGGGGGGGGGGGGGGGGGGGGGGGGGGGGGGGGGGGGGGGGGGGGGGGGGGGGFFGFGGGGGGGGGGGGGGGGGGGGGGGGGGGGGGGGFGGGGGGGGGGGGGGGGGDGGGGGGFGGGGGGGGGGGGGGGGGEGGGGGGEGGGGGGGGGGGGGGGGGGGGGDGFGGGGGGGGGGGGGGGGGGGGGGGFGGGGGGGGGGGFGGGGGGGGGGDEGGGGGDFGGGGGFFGGGGGGGGGGGFGFGGGGGFGFGGGGFGEF8GGFFGDFCFDGGGGCEFFGGGGGGGGFGGGGGGDGGGGFGGGGGGGGCGCGGGFGGFGGGGGGGGGF?FEFGEGGEGFGGGGFGFFGGFGGGGGGGGGGGGGGGGFDGGGGGGGGGGFDDDGGGGGGGFGG
@EGRNA7_196
TGGGGAATATTGCACAATGGGCGCAAGCCTGATGCAGCCATGCCGCGTGTATGAAGAAGGCCTTCGGGTTGTAAAGTACTTTCAGCGGGGAGGAAGGTGTTGTGGTTAATAACCACAGCAATTGACGTTACCCGCAGAAGAAGCACCGGCTAACTCCGTGCCAGCAGCCGCGGTAATACGGAGGGTGCAAGCGTTAATCGGAATTACTGGGCGTAAAGCGCACGCAGGCGGTCTGTCAAGTCGGATGTGAAATCCCCGGGCTCAACCTGGGAACTGCATTCGAAACTGGCAGGCTAGAGTCGTGTAGAGGGGGGTAGAATTCCAGGTGTAGCGGTGAAATGCGTAGAGATCTGGAGGAATACCGGTGGCGAAGGCGGCCCCCTGGACAAAGACTGACGCTCAGGTGCGAAAGCGTGGGGAGCAAACAGG
+
FGFGGGGGGGGGFGFGFFEFGGGGGGGGFGFDGGGGGGEEFGGGEGGGEEFCFGGGFGCFCFFCEFDFEBCFEFGGGGGFBCFFFFGDGGGGGGGBFBCFGGGGGFGFGADGFDGGCEGGGG<F<BC*FFDGGGGGGGGGGGFFGGGGC88CCF<9BB<CFGGGGGGFCEG#EG#D@CFFGCEGCCEGGGGGG=EGGD9EEEGGGGF70<87C975>>CDCGGCCDDGEGGGGGFB?BGFFA>>:CFD@64@=GEFC:?GE::7FFCBCD,?F<>,>,6>>FAGCFFB:6D>9EC;C6>E:6GFE8A66EFGGGD;FCFFFGF@FFFFECF:?FAC,DGGGGE<?EFD9EAAEB<GGFFF>F@FGDGGCEBGECGGFC@CEFFGGFE9F<CGEEGGDGFCFGF@EFGEFGF>GFEFDAFEF?GEFGGGF
@EGRNA7_197
TGGGGAATATTGCACAATGGGCGCAAGCCTGATGCAGCCATGCCGCGTGTATGAAGAAGGCCTTCGGGTTGTAAAGTACTTTCAGCGGGGAGGAAGGCGGTGAGGTTAATAACCTCACCGATTGACGTTACCCGCAGAAGAAGCACCGGCTAACTCCGTGCCAGCAGCCGCGGTAATACGGAGGGTGCAAGCGTTAATCGGAATTACTGGGCGTAAAGCGCACGCAGGCGGTCTGTCAAGTCGGATGTGAAATCCCCGGGCTCAACCTGGGAACTGCATTCAAAACTGGCAGGCTAGAGTCTTGTAGAGGGGGGTAGAATTCCAGGTGTAGCGGTGAAATGCGTAGAGATCTGGAGGAATACCGGTGGCGAAGGCGGCCCCCTGGACAAAGACTGACGCTCAGGTGCGAAAGCGTGGGGAGCAAACAGG
+
FGGGGGGGGGGGGGGGGGGGGGGGGGGGGGGGGGGGGGGGGGGGGGGGGGGGGGGGGGGGGGGGGGGGGGGGGGGGGFGGGGGGGGGGGGGGGGGGGGGGGGGGGFGGGGGGGGGGGGGGGGGGGGGGGGGGCFGEFGGGGDGGGGGGGGGGGGGGFEGGGGGGGGGGGGGGGGGGGGGGGGGGEEGEGFGGGGGGFGGGGGGGGGFFGGFGGCFGFGCGGGGGFFGFFGGGGGGFFFGFFFFFFGGGGGGGGGFGGGGGFFGGGFGGGGFGEFGGGGGEGDGFGGGGGFFGGFGGDFGGFGGGGGGGGGGGGGGFGFFFGGGGGGGGGGGGGGGGGGGGGGGGFGGGFFGGGGAGGGGGGGGGGGGGGGGGGGGGGGGGGGGGGGGFFGFFDGGGGGGGGGGGGGGGGGGGGGGGGGGGGGGGGGGGG
@EGRNA7_198
TGGGGAATATTGCGCAATGGGGGAAACCCTGACGCAGCAACGCCGCGTGGGTGATGAAGGTCTTCGGATTGTAAAGCCCTGTTTTCTGGGACGATAATGACGGTACCAGAGGAGGAAGCCACGGCTAACTACGTGCCAGCAGCCGCGGTAATACGTAGGTGGCGAGCGTTGTCCGGATTTACTGGGCGTAAAGGGTGCGTAGGCGGATGTTTAAGTGGGATGTGAAATCCCCGGGCTTAACCTGGGGGCTGCATTCCAAACTGGATATCTAGAGTGCAGGAGAGGAAAGCGGAATTCCTAGTGTAGCGGTGAAATGCGTAGAGATTAGGAAGAACACCAGTGGCGAAGGCGGCTTTCTGGACTGTAACTGACGCTGAGGCACGAAAGCGTGGGTAGCAAACAGG
+
GGGGGGGGGGGGGGGGGGGGGGGGGGGGGGGGGGGGGGGGGGGGGGGGGGGGGGGGGGGGGGGGGGGGGGGGGGGGGGGGGGGGGGGGGGGGGGGGGGGGGGGGGGGGGGGGGGGGGGGGGGGGGGGGGGGGGGGGGGGGGGGGGGGGGGGGGGGGGGGGGGGGGGGGGGGGGGGGGGGGGGGGGGGGFGGGGFGGGGGFGGGGGGGGGGFFGGGGGGGGGGGGGGFGGGGGGGGGGGGGGGGGGGGGGGGGGGGGGGGGGGGGGGGGGGGGGGGGGGGGGGGGGGGGGGGGGGGGGGGGGGGGGGGGGGGGGGGGGGGGGGGGGGGGGGGGGGGGGGGGGGGGGGGGGGGGGGGGGGGGGGGGGGGGGGGGGGGGGGGGGGGGGGGGGGGGGGGGGGGGGGGG
@EGRNA7_199
TGGGGAATATTGCACAATGGGGGAAACCCTGATGCAGCAACGCCGCGTGAGTGATGAAGGTTTTCGGATCGTAAAGCTCTGTCTTTGGGGAAGATAATGACGGTACCCAAGGAGGAAGCCACGGCTAACTACGTGCCAGCAGCCGCGGTAATACGTAGGTGGCGAGCGTTGTCCGGATTTACTGGGCGTAAAGAGTGCGTAGGCGGATGTTTAAGTGAGATGTGAAATACCCGAGCTCAACTTGGGTGCTGCATTTCAAACTGGGCATCTAGAGTGCAGGAGAGGAAAGCGGAATTCCTAGTGTAGCGGTGAAATGCGTAGAGATTAGGAAGAACACCAGTGGCGAAGGCGGCTTTCTGGACTGTAACTGACGCTGAGGCACGAAAGCGTGGGGAGCAAACAGG
+
GGGGGGGGGGGGGGGGGGGGGGGGGGGGGGGGGGGGGGGGGGGGGGGGGGG<FGGGGGGGGGGGGGGGGGGGGGGGGGGGGGGGGGGGGGGGGGGGGGGGGGGGGGGGGGGGGGGGGGGGGGGGGGGGGGGGGFGGGGGGGGGGGGGGGGGGGGGFGGGG#GGGGFEG@E@EGGGGGGGGGGGGGGFGDGGFCDGEGGGFGGGGCGGFGGGFCGFFGGFFGGGGGGGGFFGGGFGGGGGGGFD@FFGGGGGGGGGGGGGGGGGCGGGGGGFGGGGGGGGGGGGGGGGEE?GGGGGGGGEFGGGGGGGGGGGGGGGGGGGGGGGGGGGGGFGGGGGGGGFGGDGGFGGGGGGGGGGGGGGGFGGGGFGGGGGGGGGGGGCGGGGGGCGGGGGGGGGGGGGGGGGG
@EGRNA7_200
TGGGGAATATTGCACAATGGGCGCAAGCCTGATGCAGCCATGCCGCGTGTATGAAGAAGGCCTTCGGGTTGTAAAGTACTTTCAGCGGGGAGGAAGGTGTTGTGGTTAATAACCGCAGCAATTGACGTTACCCGCAGAAGAAGCACCGGCTAACTCCGTGCCAGCAGCCGCGGTAATACGGAGGGTGCAAGCGTTAATCGGAATTACTGGGCGTAAAGCGCACGCAGGCGGTCTGTCAAGTCGGATGTGAAATCCCCGGGCTCAACCTGGGAACTGCATTCGAAACTGGCAGGCTAGAGTCTTGTAGAGGGGGGTAGAATTCCAGGTGTAGCGGTGAAATGCGTAGAGATCTGGAGGAATACCGGTGGCGAAGGCGGCCCCCTGGACAAAGACTGACGCTCAGGTGCGAAAGCGTGGGGAGCAAACAGG
+
GGGGGGGGFGGGGGGGGGGGGGGGGGGGGGGGGGGGGGGGGGGGGGGGGGGGGGGGGGGGGGGGGGGGGGGGGGGGGGGGGGGGGGGGGGEGGGGGGGGGGGGGGGGGGGGGGGGGGGGGGGGGGGGGGGGGGGGGGGGGGGGGGGGGDGGGGGGGGGGGGGGGGGGGGGGGGGGGGGGGGGGGGGGGGGGGGGGGGGGGGGGGGGGGGGGGGGGGGGGGGGGGGGG>FGGGGGGFFFGFFFFDFGFCBFFFFGGFFFGGGGGGGGGF?FGGGGGGGGGGGGFGGGFBCFFD;DFDGGGGGGGFCGGGGEFFGGGFDGGGGGGGGGGGGDGGGGGGGGGGGGGGGGGGGGGFF<AFF9CGGGGGGGGGGGGGGGGGGDGGGGGGGGGGFGGFGGGGFGGGGGGEGGGGGGGGGEGGGGGGGGGGGGGGG
@EGRNA7_201
TGGGGAATATTGCGCAATGGGGGAAACCCTGACGCAGCAACGCCGCGTGGGTGATGAAGGTTTTCGGATCGTAAAACCCTGTTTTCTGGGACGATAATGACGGTACCAGATGAGGAAGCCACGGCTAACTACGTGCCAGCAGCCGCGGTAATACGTAGGTGGCAAGCGTTGTCCGGATTTACTGGGCGTAAAGGGTGCGTAGGCGGATGCTTAAGTGAGATGTGAAATACCTAAGCTTAACTTAGGGGCTGCATTTCAAACTGGGCATCTAGAGGACAGGAGAGGGAAACGGAATTCCTAGTGTAGCGGTGAAATGCGTAGAGATTAGGAAGAACACCAGTGGCGAAGGCGGTTTCCTGGACTGTAACTGACGCTGAGGCACGAAAGCGTGGGTAGCAAACAGG
+
GGGGGGGGGGGGGGGGGGGGGGGGGGGGGGGGGGGGGGGGGGGGGGGGGGGGGGGGGGGGGFGGGGGGGGGGGGGGGGGGGGGGGGGGGGGGGGGGGGGGGGGGFGGGGGGGFFGGGGGGGGGGGGGGGGGGGGGGGGGGGGGGGGGGGGGGGGGGGGGGGGGFCFGGGGGGGGGGEGGGGGGGEFGG#EGFFFG#GDEGEGD#GGEGG#GGDCFCC?FGGGG79EFG:FE<CF@FFGCE@@DFFFFBBE:>E=GFFFFD?FBD:3@8;E=A=@,@,CED468GGGDGGGFF?FDAFE,,A,F==F+AFEE<FF,CBA<E?5F?9GGGGGFGGGGGGGGGGGGGGGGGGGGGGGGGGGGGGGGGGGGGGGGGGGGGGGFCGGGGGGGGGGGGGGGGGGGGGGGG
@EGRNA7_202
TGGGGAATATTGCACAATGGGCGCAAGCCTGATGCAGCCATGCCGCGTGTATGAAGAAGGCCTTCGGGTTGTAAAGTACTTTCAGCGGGGAGGAAGGTGTTGTGGTTAATAACCACAGCAATTGACGTTACCCGCAGAAGAAGCACCGGCTAACTCCGTGCCAGCAGCCGCGGTAATACGGAGGGTGCAAGCGTTAATCGGAATTACTGGGCGTAAAGCGCACGCAGGCGGTCTGTCAAGTCGGATGTGAAATCCCCGGGCTCAACCTGGGAACTGCATTCGAAACTGGCAGGCTAGAGTCTTGTAGAGGGGGGTAGAATTCCAGGTGTAGCGGTGAAATGCGTAGAGATCTGGAGGAATACCGGTGGCGAAGGCGGCCCCCTGGACAAAGCCTGACGCTCAGGTGCGAAAGCGTGGGGAGCAAACAGG
+
FEFGGFGGGGGCFGFCGECFGFEEGGGFFEFEGD<<CFFFFDEGGFEFF=EADEFGCGFGEGAFFEFGFFGEFGGGGFFEGGEEFFCFGGCFGCEGGFGDEFDGD<FFGGAFCGGDBE:<DFGCCFCCGGGFGGE@FEFGGGFFGBFEGE7CGGF9E:F:CGGG89CCFEGEGECGCC?CEEEGGGGGFEEFEGG=CFGGGEGGF#CC?FGFGDGGGG>CC<><76DCDGGG;>4F=>76>BA;ADDD>CFFFE=FFDFF9#FGEGGFGE7D?CGGGGGF8CECCFC@,>@,ADDDGCC6GFEC@,GGGGGGGFDDEFFGGGGFGF=C@:7GGGGGGGCF=DF<ADE8FCFE<5,F@FCGGGEGGCF8:,F:C6CF@GGGGFAF<FC8FC6,C@6@CECCFFC:FFC,GF:DCEFGFF999CFE6F9FC
@EGRNA7_203
TGGGGAATATTGCACAATGGGGGAAACCCTGATGCAGCAACGCCGCGTGAGTGATGACGGTCTTCGGATTGTAAAGCTCTGTCTTTAGGGACGATAATGACGGTACCTAAGGAGGAAGCCACGGCTAACTACGTGCCAGCAGCCGCGGTAATACGTAGGTGGCAAGCGTTGTCCGGATTTACTGGGCGTAAAGGGAGCGTAGGTGGATATTTAAGTGGGATGTGAAATACCCGGGCTTAACCTGGGTGCTGCATTCCAAACTGGATATCTAGAGTGCAGGAGAGGAAAGGAGAATTCCTAGTGTAGCGGTGAAATGCGTAGAGATTAGGAAGAATACCAGTGGCGAAGGCGCCTTTCTGGACTGTAACTGACACTGAGGCTCGAAAGCGTGGGGAGCAAACAGG
+
GGGGGGGGGGGGGGGGGGGGGGGGGGGGGGGGGGGGGGGGGGGGGGGGGGGGGGGGGGGGGGGGGGGFGGGGGGGGGGGGGGGGGGGGGGGGGGGDGGFGGGEGGGGGGGGGGGGGGGGGGGDGGGGGGGGGGFGGGGGGGGGGGGGGGGGGGGGGGGGGGGGFGFGGGGEGGGGGFGGGGGGFGGGGGGGGGFDCFGGGGGGGGGGFGGGGFGFGGFFGGGGGGGGGGGGGGFECEGGGGGGGGGGGGFGGGFGEGGGGFFFDD>GGGGGGGGGGFGGFFGGGGGGGGGGGGGGGGGGGGGGGGGGGGGGGGEGGGGGGGGGGGGGGGGGGGGGGGGGGGGGGGGGGGGGGGGGGGGGGGGFGGGGGGGGGFGGGGGGGGGGGGEGGGGGGGGGGGGGGGGGG
@EGRNA7_204
TGGGGAATATTGCGCAATGGGGGAAACCCTGACGCAGCAACGCCGCGTGGGTGATGAAGGTCTTCGGATTGTAAAGCCCTGTTTTCTGGGACGATAATGACGGTACCAGAGGAGGAAGCCACGGCTAACTACGTGCCAGCAGCCGCGGTAATACGTAGGTGGCGAGCGTTGTCCGGATTTACTGGGCGTAAAGGGTGCGTAGGCGGATGTTTAAGTGGGATGTGAAATCCCCGGGCTTAACCTGGGGGCTGCATTCCAAACTGGATATCTAGAGTGCAGGAGAGGAAAGCGGAATTCCTAGTGTAGCGGTGAAATGCGTAGAGATTAGGAAGAACACCAGTGGCGAAGGCGGCTTTCTGGACTGTAACTGACGCTGAGGCACGAAAGCGTGGGTAGCAAACAGG
+
GGGGGGGGGGGGGGGGGGGGGGGGGGGGGGGGGGGGGGGGGGGGGGGGGGGGGGGGGGGGGGGGGGGGGGGGGGGGGGGGGGGGGGGGGGGGGGGGGGGGGGGGGGGGGGGGGGGGGGGGGGGGGGGGGGGGGGGGGGGGGGGGGGGGGGGGGGGGGGGGGGGGGGGGGGGGGGGGFGGGGGGGGGGGGGGGGGGGGGGGGGGGGGGGGGFGGGGGGGGGGGGGGGGGGGGGGGGGGGGGGGGGGGFGGGGGGGGGGGGGGGGGGFGGGGGGGGGGGGGGGGGGGGGGGGGGGGGGGGGGGGGGGGGGGGGGGGGGGGGGGGGGGGGGGGGGGGGGGGGGGGGGGGGGGGGGGGGGGGGGGGGGGGGGGGGGGGGGGGGGGGGGGGGGGGGGGGGGGGGGGGGG
@EGRNA7_205
TGGGGAATATTGCACAATGGGCGCAAGCCTGATGCAGCCATGCCGCGTGTGTGAAGAGGGCCTTCGGGTTGTAAAGCACTTTCAGCGGGGAGGAAGGCGTTAAGGTTAATAACCTTGGCGATTGACGTTACCCGCAGAAGAAGCACCGGCTAACTCCGTGCCAGCAGCCGCGGTAATACGGAGGGTGCAAGCGTTAATCGGAATTACTGGGCGTAAAGCGCACGCAGGCGGTCTGTCAAGTCGGATGTGAAATCCCCGGGCTCAACCTGGGAACTGCATTCGAAACTGGCAGGCTAGAGTCTTGTAGAGGGGGGTAGAATTCCAGGTGTAGCGGTGAAATGCGTAGAGATCTGGAGGAATACCGGTGGCGAAGGCGGCCCCCTGGACAAAGACTGACGCTCAGGTGCGAAAGCGTGGGGAGCAAACAGG
+
FGGGGGGGGGGGGGGGGGGGGGGGGGGGGGGGGGGGGGGGGGGGGGGGGCFFGFGGGFGGGGGGGGGGGGGGGGGGGGGGGGGGGGGGGGGGGGGGGGGGGGGGGGGGGGGGGGGGGGGGGGFFGGGGGGGGGGGGGGGGGGGGGGGGGGGGGGGGGGGGGGGGGGGGGGGGGGGGGGGGGGGGGGGGGGGGGGGFGFFGGGGGGGGGGGGGGGGGFFGGGGGGGGGGGGGGGGGFFFGFFFFEFGGGGGGFFGGGGGGGGGGGGGGGGGGGFDFFGCCGGGGGGGGGGGGGGGGGGGGGGGGGGGGGGGGGGGGGGGGFFGGGGGGGGGGDGGGGGGGGGGGGGGGGGFGGGFFGGGGGGGGGGGGGGGGGGGGGGGDGGGGGGGGGGGGFGGGGGGGGGGGGGGGGGGGGGGGGGGGGGGGGGGGGG
@EGRNA7_206
TGGGGAATATTGCGCAATGGGGGAAACCCTGACGCAGCAACGCCGCGTGGGTGATGAAGGTCTTCGGATTGTAAAACCCTGTCTTCTGGGACGATAATGACGGTACCAGAGGAGGAAGCCACGGCTAACTACGTGCCAGCAGCCGCGGTAATACGTAGGTGGCGAGCGTTGTCCGGATTTACTGGGCGTAAAGGGTGCGTAGGCGGACTCTTAAGTGGGATGTGAAATACCCGGGCTTAACCCGGGGGCTGCATTCCAAACTGGGAGTCTAGAGTGCAGGAGAGGAGAATGGAATTCCTAGTGTAGCGGTGAAATGCGTAGAGATTAGGAAGAACACCAGTGGCGAAGGCGATTCTCTGGACTGTAACTGACGCTGAGGCACGAAAGCGTGGGTAGCAAACAGG
+
FFGGGGGGFGGFE@FEGGGGGGGGGFGGGGFFGEGGEGAGGGGGGGGCGGGGGGGFGGGGGGGGGGGGGEGGGGGGGGGGGGGGGFFFGGGGGGGGGGFGGGGGFGGGGGGGFGGGGGGGGGGGFEGGGGGGGGGGGGGCCGGGGGGGBFFCFGFFGGGGGGCB8FGEGGGGGGGGGGGGGFGFGGGGEGFFGGD;B?FFFEFGFGGFGDFFFFGDFFGFGGGGGGGGEGGGGGGGGGGGGGEGGGGGFFGGGGFGGGGGGFGGGFGGGGGGGGGFDGGD;GGGGGGGGGGGGGFGGGGGGGGGGGCFF<FGGGEGDGGGGGGGGGGGGGGGGGGGGGGGEGGDGGGGGCFFFFGGGGGGGFFGGGGGGGGGGFGGFGGGGGGGGGGGGGGGGGGGGGGGGGGG
@EGRNA7_207
TGGGGAATATTGCGCAATGGGGGAAACCCTGACGCAGCAACGCCGCGTGGGGGATGAAGGTTTTCGGATCTTAAAACCCTGTTTTCTGGGACGATAATGACGGTACCAGATGAGGAAGCCACGGCGAACTACGCGCCAGCAGCCCCGGGAATACGCAGGTGGCAAGCGTTGTCCGGATTTACTGGGCGTAAAGAGTGCGTAGGCGGATGTTTAAGTGAGATGTGAAATACCCGAGCTCAACTTGGGTGCTGCATTTCAAACTGGGCGTCTAGAGTGCAGGAGAGGAGAGCGGAATTCCTAGTGTAGCGGTGAAATGCGTAGAGATTAGGAAGAACACCAGTGGCGAAGGCGGCTTTCTGGGCTGTACCTGACGCTGAGGCACGAAAGCGTGGGGAGCAAACAGG
+
CFFFGEGG9EFGGE7@F7CFGG:FFGGFECEC66B6+CEE,6>F+488+@+:F:4?EFFG,55B<@F+4+,,<EFGGGGCDFGFCA9FFG<,+>333,,<8+>8++3,8,3,8DEG8,3:,>FE7****47>**=:*<**422**4C:**20<+/*99:#<-*4:C5?4,##+3A<C?<<C9DFG>CECFEA;<C<9EE:*??CEC:#C=#FB8;;;#CC:2:FGC;:#GGC@#08#;@BD#6GFD9EDD@CFFGGGFGGGEE>E@,;CGF?=@,,,7EECGFD@+44E8GGGFGGEC,,GGGGGGGGGFGGGGGFDFCFE,CFFCFGFF9GGGGGGGGGGGGGGGGGGFF<<6,8GFCD,C,,<E,GGGCGGGFEEFB,<CGGGFC:CGGGGFCGECGGFAGG
@EGRNA7_208
TGGGGAATATTGCACAATGGGCGCAAGCCTGATGCAGCCATGCCGCGTGTATGAAGAAGGCCTTCGGGTTGTAAAGTACTTTCAGCGGGGAGGAAGGTGTTGAGGTTAATAACCTCAGCAATTGACGTTACCCGCAGAAGAAGCACCGGCTAACTCCGTGCCAGCAGCCGCGGTAATACGGAGGGTGCAAGCGTTAATCGGAATTACTGGGCGTAAAGCGCACGCAGGCGGTCTGTCAAGTCGGATGTGAAATCCCCGGGCTCAACCTGGGAACTGCATTCGAAACTGGCAGGCTAGAGTCGTGTAGAGGGGGGTAGAATTCCAGGTGTAGCGGTGAAATGCGTAGAGATCTGGAGGAATACCGGTGGCGAAGGCGGCCCCCTGGACAAAGACTGACGCTCAGGTGCGAAAGCGTGGGGAGCAAACAGG
+
GGFCBBFF9CF@FGCCDF@FFFGGC@CD@GG<EFGGF8FFEEGG7FEF=CFFGGGGFF=8EA=EFG7EGGEFGGGGGCBFGFEFEE@F:F+>F3FDFD<CFGGGGF<F9DFC<F<FGGED<9<FFG7@D:FFGGGFF7FGFFGGFCFDG>88CE<<CFCFEGCFCGGGE8C8:EC5EFFEGEB?E<EGE:FCCE888#EG<F?GCCEGGFDFDD>4B@CD#C9<EDFEDGD<>FFA@BGFFFFF7GGGGFF3=@F6EFGFDCGFE:;9EFGFCC9@6E<>CFE@3?F>GGFFAGGGC7C@:,GGGGGGEE8GF@;FDDC,,8ED<FGGEFF?<FDF<@FF:@E<AFFFCEF?<?<F@F9+GGGFB:8,<F?:F=7GGF7:GGFFCCEFFECFGGCCGF<F<DCGFEFFFC:B:F<:@FGEFEFECCGFF
@EGRNA7_209
TGGGGAATATTGCGCAATGGGGGAAACCCTGACGCAGCAACGCCGCGTGGGTGATGAAGGTCTTCGGATTGTAAAGCCCTGTTTTCTGGGACGATAATGACGGTACCAGAGGAGGAAGCCACGGCTAACTACGTGCCAGCAGCCGCGGTAATACGTAGGTGGCGAGCGTTGTCCGGATTTACTGGGCGTAAAGGGTGCGTAGGCGGATGTTTAAGTGGGATGTGAAATCCCCGGGCTTAACCTGGGGGCTGCATTCCAAACTGGATATCTAGAGTGCAGGAGAGGAAAGCGGAATTCCTAGTGTAGCGGTGAAATGCGTAGAGATTAGGAAGAACACCAGTGGCGAAGGCGGCTTTCTGGACTGTAACTGACGCTGAGGCACGAAAGCGTGGGTAGCAAACAGG
+
FGGGGGGGGGGGGGGGGGGGGGGGGGGGGGGGGGGGGGGGGGGGGGGGGGGGGGGGGGGGGGGGGGGGGGGGGGGGGGGGGGGGGGGGGGGGGGGGGGGGGGGGGGGGGGGGGGGGGGGGGGGGGGGGGGGGGGGGGGGGGGGGGGGGEGGGGGGFGFGGGGGGGGGGGGGGGGGGFGGGGGGGGGGGFGGGGGGGGGGGGGGGGGGGGCFFFGFGGFGGGGGFEGGGGGGGGGGGGGGGGGGGGGGGGGGGGGGGGGGGGGGGGGGGGGGGFGGGGGGGGGGGGGGGGGGGGGGGGGGGGGGGGGGGGGGGGGGGGGGGGGGGGGGGGGGGGGGGGGGGGGGGGGGGGGGGGGGGGGGGGGGGGGGGGGGGGGGGGGGGGGGGGGGGGGGGGGGGGGGGGGGG
@EGRNA7_210
TGGGGAATATTGCACAATGGGCGCAAGCCTGATGCAGCCATGCCGCGTGTATGAAGAAGGCCTTCGGGTTGTAAAGTACTTTCAGCGGGGAGGAAGGTGTTGAGGTTAATAACCTCAGCAATTGACGTTACCCGCAGAAGAAGCACCGGCTAACTCCGTGCCAGCAGCCGCGGTAATACGGAGGGTGCAAGCGTTAATCGGAATTACTGGGCGTAAAGCGCACGCAGGCGGTCTGTCAAGTCGGATGTGAAAGCCCCGAGCTTAACTTGGGAATTGCATCTGAAACTGGTTGGCTAGAGTCTTGTAGAGGGGGGTAGAATTCCATGTGTAGCGGTGAAATGCGTAGAGATGTGGAGGAATACCGGTGGCGAAGGCGGCCCCCTGGACAGAGACTGACGCTCAGGTGCGAAAGCGTGGGGAGCAAACAGG
+
EFGGGGGGGGGFGGGGGGGGGGGGGGGGGGGGGGGGGGGGGGGGGGGGGGGGGGGGGGGFGGGGGGGGGGGGGGGGGGGGGGGGGGGGGGGGGFGGGGGGGGGGGGGGGGGGGFFGGGGGFFFGGGGFGGGGFEBFGGGGGGGGGGGGGDCEFGGGGGGGGGGGGFGGFGGGGGGGGGGGGEGEE#GDGGGGG=EEGGGGGGEGFFGGGGGFFFFDGFGGDCFGCDDEGGGGGGGFFFCFFBAFFGFGFCFCGGGGGFCGGGGGFGFGFGGGC,GGFFCEF7GGGGGGFCGGGGGFFFGGGFGGGGGEGGGGGGGFFFGGGGGFGGGGGEGGGGGGFCDGGGGF9GGGGGGGFFFGGGFGGGGGGGGGGGGGGGGGFGGGGGGGGGGGGGGGGGGGGGGGGGGGGGGGGGGGGGGGGFGFGGFGGGGGG
@EGRNA7_211
TGGGGAATATTGCGCAATGGGGGAAACCCTGACGCAGCAACGCCGCGTGGGTGATGAAGGTTTTCGGATCGTAAAACCCTGTTTTCTGGGACGATAATGACGGTACCAGATGAGGAAGCCACGGCTAACTACGTGCCAGCAGCCGCGGTAATACGTAGGTGGCAAGCGTTGTCCGGATTTACTGGGCGTAAAGGGTGCGTAGGCGGATGCTTAAGTGAGATGTGAAATACCTAGGCTTAACTTAGGGGCTGCATTTCAAACTGGGCATCTAGAGTACAGGAGAGGGAAACGGAATTCCTAGTGTAGCGGTGAAATGCGTAGAGATTAGGAAGAACACCAGTGGCGAAGGCGGTTTCCTGGACTGTAACTGACGCTGAGGCACGAAAGCGTGGGTAGCAAACAGG
+
GGGGGGGGGGGGGGGGGGGGGGGGGGGGGGGGGGGGGGGGGGGGGGGGGGGCGGGGGGGGGGGGGGGGGGGGGGGGGGGGGGGGGGGGGGGGGGGGGGGGGGGGGGGGGGGGGGGGGGGGGGGGGGGGGGGGGGGGGGGGGGGGGGGGGGGGGGGFGGGGGGGGGGGGGGGGGGGFFGGFGGGGGGGGFGGGGGGGGGGFFGGGGGGGGGGGFGGGGGGGGGGGGGGFFGGGGGGGGGGGFFGGGGGGGGGGGFGFGGGGGGGGGGGGGGGGGGGGGGGGGGGGGGGGGGGGGGGGGF8FGFGGEGGGGGGGGGGGGGGGGGGGGGGGGGGGGGGGGGGGGGGGGGGGGGGGGGGGGGGGGGGGGGGGGGGGGGGGEGGGGGGGGGGGGGGGGGGGGGGGGGGG
@EGRNA7_212
TGGGGAATATTGCGCAATGGGGGAAACCCTGACGCAGCAACGCCGCGTGGGTGATGAAGGTCTTCGGATTGTAAAGCCCTGTTTTCTGGGACGATAATGACGGTACCAGAGGAGGAAGCCACGGCTAACTACGTGCCAGCAGCCGCGGTAATACGTAGGTGGCGAGCGTTGTCCGGATTTACTGGGCGTAAAGGGTGCGTAGGCGGATATTTAAGTGGGATGTGAAATCCCCGGGCTTAACCTGGGGGCTGCATTCCAAACTGGATATCTAGAGTGCAGGAGAGGAAAGCGGAATTCCTAGTGTAGCGGTGAAATGCGTAGAGATTAGGAAGAACACCAGTGGCGAAGGCGGCTTTCTGGACTGTAACTGACGCTGAGGCACGAAAGCGTGGGTAGCAAACAGG
+
GGGGGGGGGGGGGGGGGGGGGGGGGGGGGGGGGGGGGGGGGGGGGGGGGGGGGGGGGGGGGGGGGGGDGGGGGGGGGGGGGGGGGGGGGGGGGGGGGGGGGGGGGGGGGGGGGGGGGGGGGGGGGGGGGGGGGGGGGGGGGGGGGGGGGGGGGGGFGGGGGGGGGGGGGGGGGGGGGGGGGGGGGGGGGGGGGGGGGGGGFGGGGGGGGGGGGGGGGGGGGGGGGGGGGGGGGGGGGGGGGFFGFGFGGGGGGGGGGGGGGFGGGGGGGGGGGGGGGGGGGGGGGGGGGGGGGGGGGGGGGGGGGGGGGGGGGGGGGGGGGGGGGGGGGGGGGGGGGGGGGGGGGGGGGGGGGGGGGGGGGGGGGGGGGGGGGGGGGGGGGGGGGGGGGGGGGGGGGGGGGGGG
@EGRNA7_213
TGGGGAATATTGCGCAATGGGGGAAACCCTGACGCAGCAACGCCGCGTGAGTGATGAAGGCCTTAGGGTTGTAAAGCTCTGTTATCTGGGACGATAATGACGGTACCAGAGGAGGAAGCCACGGCTAACTACGTGCCAGCAGCCGCGGTAATACGTAGGTGGCGAGCGTTGTCCGGATTTACTGGGCGTAAAGAGTGCGTAGGCGGATGTTTAAGTGAGATGTGAAATACCCGAGCTCAACTTGGGTGCTGCATTTCAAACTGGGCATCTAGAGTGCAGGAGAGGAAAGCGGAATTCCTAGTGTAGCGGTGAAATGCGTAGAGATTAGGAAGAACACCAGTGGCGAAGGCGGCTTTCTGGACTGTAACTGACGCTGAGGCACGAAAGCGTGGGTAGCAAACAGG
+
FGGGGGGGGGGGGGGGGGGGGGGGGGGGGGGGGGGGGGGGGGGGGGGGGGGGGGGGGGGGGGGGFGGGGGGGGGGGGGGGGGGGGGGGGGGGGGGGGGGGGGGGGGGGGGGGGGGGGGGGGGGGGGGGGGGGGGGGGGGGGGGGGGGGGGGGGGGGGGGGGGGGGGGGFGGGGGGGGGGGGGGGGGGGGFGGGGGFGGFGFGFFGGGGGFFFGGFFGGGGGGGGGGGGGGGGGFGGGGGGGFGFFFGGGGGGGGGGGGGGGGGGGGGGFGGGGGGGGGGGGGGGGGGGGGGGGGGGGGGFGGGDGGGGGGGGGGGGGGGGGGGGGGGGGGGGGGGGGGGGGGGGGGGGGGGGGGGGGGGGGGGGGGGGGGGGGGGGGGGGGGGGGGGGGGGGGGGGGGGGGGGG
@EGRNA7_214
TGGGGAATATTGCACAATGGGCGCAAGCCTGATGCAGCCATGCCGCGTGTATGAAGAAGGCCTTCGGGTTGTAAAGTACTTTCAGCGGGGAGGAAGGTGTTGTGGTTAATAACCACAGCAATTGACGTTACCCGCAGAAGAAGCACCGGCTAACTCCGTGCCAGCAGCCGCGGTAATACGGAGGGTGCAAGCGTTAATCGGAATTACTGGGCGTAAAGCGCACGCAGGCGGTCTGTCAAGTCGGATGTGAAATCCCCGGGCTCAACCTGGGAACTGCATTCGAAACTGGCAGGCTAGAGTCTTGTAGAGGGGGGTAGAATTCCAGGTGTAGCGGTGAAATGCGTAGAGATCTGGAGGAATACCGGTGGCGAAGGCGGCCCCCTGGACAAAGACTGACGCTCAGGTGCGAAAGCGTGGGGAGCAAACAGG
+
GGGGGGGGGGGFGGGGGGFGGGGGGGGGGGGGGGGGGGGGGGGGGGGGGGGGGGGGGGGGGGGGGGGGGGGGGGGGGGGGGGGGGGGGGGGGGEFGGGGGGGGGGGGGGGGGGGGGGGGGGGGGGGGGGGGGGGGGGGGGGGGGGGGGGGGCFGGGGGGGGGGGGGGGGGGGEEEGGGGGGGGGGGGGGGGGGGGBFGGGGEGGGGGGFGFGGGGFFGGGGGGGGGECDDGGGFGFFFGFFFFFFGGGGGGGGGGFGGGGGGGGGFFGGGGGGGGGGGFGEDGGGGGGGGGGGFGGGGGGGGGGFGGGGGGDGGGGGFBDDGGGGGGFCGGGGGGGGGGGGGGGGGGGGGGGGGGGGGGGGGGGGGGGFF@GGGGGFCGGGGGGGGGGGGGGGGGGGGGGGGGGGGGGGGGGGGGGGGGGGGGGGGGGG
@EGRNA7_215
TGGGGAATATTGCGCAATGGGGGAAACCCTGACGCAGCAACGTCGCGTGAGTGATGAAGGTTTTCGGATCGTAAAACTCTGTTATTTGGGACGATAATGACGGTACCAAATGAGGAAGCCACGGCTAACTACGTGCCAGCAGCCGCGGTAATACGTAGGTGGCAAACGTTGTCCGGATTTACTGGGCGTAAAGGGTGCGTAGGTGGACGCTTAAGTCAGTTGTGAAATACCCGAGCTTAACTTGGGAGTTGCATTTGAAACTGGGCGTTTAGAGTACATGAGAGGAAAGCGGAATTCCTAGTGTAGCGGTGAAATGGGTAGAGATTAGGAAGAACACCAGTAGCGAAGGCGGCTTTCTGGACTGTAACGGACACTGAGGCACGAAAGCGTGGGGAGCAAACAGG
+
<CFFGBG<6<FD<CFCC7FGFGGDGG@FGFGEFGG7>BEFGCDF7EE+:8CFGGF9EFFGB?ECABF+:>@FEGGGC,,BFFGCE?FFFGE,@+:C:<FCGGGCF>F<DFFFFGGG8A<CEGDC::7FGGDGCCGG>CCFGGGGCE<C@:4;#EDG:C@FGGGFD?9C?FFCBF=8EGGGGF:BFGGGCEE/<<AEEGG5CGE<DDGF7CCEC8>FCC<#:7:FGFC?>CFD@7FEDGFDD@FGGGD8GGGGFGCEDDB==+GCC>@,,;EDA8@,@@,D=@;GEFC@+BECGFGF=E,9FFCF=FCFF9GF?9,,,9E,?5C,AAFEE9FGGF=CF=C6,7>DFCGF@@EF8F@CC,FFC@DGGFC@,<C6C<CFED,C,:EGGG@@@CGGGGFFFFFCC,FF
@EGRNA7_216
TGGGGAATATTGCACAATGGGCGCAAGCCTGATGCAGCCATGCCGCGTGTATGAAGAAGGCCTTCGGGTTGTAAAGTACTTTCAGCGGGGAGGAAGGTGTTGAGGTTAATAACCTCAGCAATTGACGTTACCCGCAGAAGAAGCACCGGCTAACTCCGTGCCAGCAGCCGCGGTAATACGGAGGGTGCAAGCGTTAATCGGAATTACTGGGCGTAAAGCGCACGCAGGCGGTCTGTCAAGTCGGATGTGAAATCCCCGGGCTCAACCTGGGAACTGCATTCGAAACTGGCAGGCTAGAGTCTTGTAGAGGGGGGTAGAATTCCAGGTGTAGCGGTGAAATGCGTAGAGATCTGGAGGAATACCGGTGGCGAAGGCGGCCCCCTGGACAAAGACTGACGCTCAGGTGCGAAAGCGTGGGGAGCAAACAGG
+
GGGGGGGGGGGGGGGGGGGGGGGGGGGGGGGGGGGGGGGGGGGGGGGGGGGGGGGGGGGGGGGGGGGGGGGGGGGGGGGGGGGGGGGGGGGGGGGGGGGGGGGGGGGGGGGGGGGGGGGGGGGGGGGGGGGGGGGGGGGGGGGGGGGGGGGGGGCGGGGGGGGGGGGGGGGGGGGGGGGGGGGGGGGGGGGGGGGGGGGGGGGFGGGFGGGGGGGGGGGGGGGGGGGGGGGGGGGFFFGFFFFFFGGGGGGGGGGGGGGGGGGGGGGGGGGGGGGGGGFGGGGGGGGGGGGGGGGGGGGGGGGGGGGGGGGGGGGGGGGGGGGGGGGGGGGGGGGGGGGGGGGGGGGGGGGGGGGGDGGGGGGGGGGGGGGGGGGGGGGGGGGGGGGGGGGGGGGGGGGGGGGGGGGGGGGGGGGGGGGGGGGGGGGGG
@EGRNA7_217
TGGGGAATATTGCGCAATGGGGGAAACCCTGACGCAGCAACGCCGCGTGGGTGATGAAGGTCTTCGGATTGTAAAGCCCTGTTTTCTGGGACGATAATGACGGTACCAGAGGAGGAAGCCACGGCTAACTACGTGCCAGCAGCCGCGGTAATACGTAGGTGGCGAGCGTTGTCCGGATTTACTGGGCGTAAAGGGTGCGTAGGCGGATGTTTAAGTGGGATGTGAAATCCCCGGGCTTAACCTGGGGGCTGCATTCCAAACTGGATATCTAGAGTGCAGGAGAGGAAAGCGGAATTCCTAGTGTAGCGGTGAAATGCGTAGAGATTAGGAAGAACACCAGTGGCGAAGGCGGCTTTCTGGACTGTAACTGACGCTGAGGCACGAAAGCGTGGGTAGCAAACAGG
+
GGGGGGGGGGGGGGGGGGGGGGGGGGGGGGGGGGGGGGGGGGGGGGGGGGGGGGGGGGGGGGGGGGGGGGGGGGGGGGGGGGGGGGGGGGGGGGGGGGGGGGGGGGGGGGGGGGGGGGGGGGGGGGGGGGGGDGCDGGGGGGGGGGGGGGGGGGFEGGGGGGGGFEDGGFFGGGGGDGGGGGGFFGGGFGFGGCGFFFFGGGGFGGGEGGGGGGGGGGGFGGGGGGGGGGGGGGGGGGGFGGFGGGGGGGGGGGGGGGGGGGGGFFGGGGGGGGGGFFDGGGGGGGGGGGGGGGGGGGGGGGGGGGGGGGGGGGGGGGGGGGGGGGGGGGGGGGGGGGGGGGGGGGGGGGGGFGGGGGGGGGGGDGGGGGGGGGGGGGGGGGGGGGGGGGGGGGGGGGGGGGGG
@EGRNA7_218
TGGGGAATATTGCGCAATGGGGGAAACCCTGACGCAGCAACGCCGCGTGAGTGATGAAGGTTTTCGGATCGTAAAACTCTGTCTTTGGGGACGATAATGACGGTACCCAAGGAGGAAGCCACGGCTAACTACGTGCCAGCAGCCGCGGTAATACGTAGGTGGCAAGCGTTGTCCGGATTTACTGGGCGTAAAGAGTATGTAGGTGGGCATTTAAGTCAGATGTGAAATTCCCGGGCTTAACCTGGGAGCTGCATTTGATACTGGGTGTCTAGAGTGCAGGAGAGGAAAGTGGAATTCCTAGTGTAGCGGTGAAATGCGTAGAGATTAGGAAGAACACCAGTGGCGAAGGCGACTTTCTGGACTGTAACTGACACTGAGATACGAAAGCGTGGGTAGCAAACAGG
+
GGGGGGGGGGGFGGGGGGGGGGGGGGGGGGGGGGGGGGGGGGGGGGGGGGFEGGGGGGGGGGGGGGGGGGGFGGGGGGGGGGGGGGGGGGGGGGGGGGGGGGGGGGGGGGGGGGGGGGGGGGGGGGGGGGGGGGGGGGGGGGGGGGGGGGFGGFGGGGGGGGGGGGGGGGGGGGGGFFGGGGGGGGGGFGGGGGGGGFFGGGGGGGGGGGFFGGGGGFGGGGGGGGGGDGGGGGGGGGGGGFGGGGFGGGGGFFGGGGGGGGGFGGGGFGGGGGGGGGGGGGGGGGGGGGGGGGGGGGGGGGGGGGGGGGGGGGGGGGGGGGGGGGGGGGGGGGGGGGGGGGGGGGGGGGGGGGGGGGGGGGGGGGGGGGGGGGGGFGGGGGGGGGGGGGGGGGGGGGGGGGGG
@EGRNA7_219
TGGGGAATATTGCGCAATGGGGGAAACCCTGACGCAGCAACGCCGCGTGAGTGATGAAGGCCTTAGGGTTGTAAAGCTCTGTTATCTGGGACGATAATGACGGTACCAAAGGAGAAAGCCACGGCTAACTACGTGCCAGCAGCCGCGGTAATACGTAGGTGGCGAGCGTTGTCCGGATTTATTGGGCGTAAAGCGCGTCTAGGCGGGTTCATAAGTCTGATGTTAAAATGCGGGGCTCAACTCCGTATTGCGTTGGAAACTGTGAACCTAGAGTATCAGAGAGGTGGGCGGAACTACAAGTGTAGAGGTGAAATTCGTAGATATTTGTAGGAATGCCGATGGAGAAGTCAGCTCACTGGATGAATACTGACGCTAAAGCGCGAAAGCGTGGGTAGCAAACAGG
+
FGGGGGGGGGGGGEGGGDGGGGGGGGGGGGGGGGGGGGGGGGGGGGGFEFGFFD?FGGGGGGFGGGGGDGEFGGDFGFGGGGGGGGGGGGGGGGDGGFGGGGGGGGGFGGGGGGGGGGGGGGGGGGGGGGGGGGGGGGGGGGGGGGGFGGDGGGGCGGGGDFGGGGGGEGGBCFEGBFFEGGGGGGFGEEGGGGGGGFCDEFGGGGFGGFFGGGGGGFFFGGGGGGGGGGGGGGGGGGGGGGGGGGGGEC@EGFFGGGGGGGGFGFGGGGGGGGGGGGGGGGGGGGGGGGGFFFFGFFFGGGGGGGGGGGGGGGGGGGGGGGGFGGGGFGGGGGGGGGGGGGGGGFE,GGGGGGGGGGGGGGGGGGGGGGECGFD@GGGGGGGGGGGGGGGGGGGGGGGGGGG
@EGRNA7_220
TGGGGAATATTGCGCAATGGGGGAAACCCTGACGCAGCAACGCCGCGTGAGTGATGAAGGTTTTCGGATCGTAAAACTCTGTCTTTGGGGACGATAATGACGGTACCCAAGGAGGAAGCCACGGCTAACTACGTGCCAGCAGCCGCGGTAATACGTAGGTGGCAAGCGTTGTCCGGATTTACTGGGCGTAAAGAGTATGTAGGTGGGCATTTAAGTCAGATGTGAAATTCCCGGGCTTAACCTGGGAGCTGCATTTGATACTGGGTGTCTAGAGTGCAGGAGAGGAAAGTGGAATTCCTAGTGTAGCGGTGAAATGCGTAGAGATTAGGAAGAACACCAGTGGCGAAGGCGACTTTCTGGACTGTAACTGACACTGAGATACGAAAGCGTGGGTAGCAAACAGG
+
FGGGGGGGGGGGGGGGGGGGGGGGGGGGGGGGGGGGGGGGGGGGGGGGGGGEFGGGGGGGGGGGGGGCEGGGGGGGGGGGGGGGGGGGGGGGGGGGGGGGGGGGGGGGGGGGGGGGGGGGGGGGGGGGGGGGGGGGGCGGGGGGGGGGGGGGGGGFFGGGFGGGGGGFFEGEGGGGGGGGFBFFGFFGGGGGGGGFGGGGGGGGGGGGGGGGGGGFGGGGGGGGGGGGGGGGGGFGFGGFFFFGFGGGGGGGGGGGGGGGGGEDGGGGGGGGGGGGGGGGGGGGGGGGGGGGGGGGGGGGGGGGGGGGGGGFGGGGGGGGGGGGGGGGFGGGGGGGGGGGGGGGGGGGGGGGGGGGGGGGGGGGGGGGGGGGGGGGGGGGGGGGGGGGGGGGGGGGGGGGGGGG
@EGRNA7_221
TGGGGAATATTGCACAATGGGGGAAACCCTGATGCAGCAACGCCGCGTGAGTGATGACGGTCTTCGGATTGTAAAGCTCTGTCTTTAGGGACGATAATGACGGTACCTAAGGAGGAAGCCACGGCTAACTACGTGCCAGCAGCCGCGGTAATACGTAGGTGGCAAGCGTTGTCCGGATTTACTGGGCGTAAAGGGAGCGTAGGTGGATATTTAAGTGGGATGTGAAATACCCGGGCTTAACCTGGGTGCTGCATTCCAAACTGGAGATCTAGAGTGCAGGAGGGGAGAGTGGAATTCCTAGTGTAGCGGTGAAATGCGTAGAGATTAGGAAGAACACCAGTGGCGAAGGCGACTCTCTGGACTGTAACTGACGCTGAGGCTCGAAAGCGTGGGGAGCAAACAGG
+
EGGGGGGGGFGGGGGGFGGGGGGGGGGGGGGGGGFG@FGGGGGGGGGGGGGGGGGGGGGGGGGGGFGDGGGGGGGGGFGGGGGGGGGGGGGGGGGGDGGGGGGEGGGFDFGGGGGDFGGGGFGGGGGGFCGGGGGGCFGGGGFGGGGGGGDFDFGGGGGFGGGFGGGGEGGGGFFGGCECEGGGGGGGGGEFGGGGGGGFFGFGGGFFFGGFFGFFFGGFGGFFCGGGGEGGGGGGGGGGGGGGDGGGGGFGDFGGE=FFFFGGGGGGFFGEDFGFF?GGFC4@FGGGGGGGGGFGGGGGGGDGGECFGGGGGGGGGFFGGGGGGGGGGGGGGGGGGGGGGGGGGGGGGGGGCGGGGGGGGGGGGGGGGGGGGGGGGGGGGGGGGGGGGFGGGGGGGGGGGGGG
@EGRNA7_222
TGGGGAATATTGCACAATGGGGGAAACCCTGATGCAGCAACGCCGCGTGAGTGATGACGGTCTTCGGATTGTAAAACTCTGTCTTTGGGGACGATAATGACGGTACCCAAGGAGGAAGCCACGGCTAACTACGTGCCAGCAGCCGCGGTAATACGTAGGTGGCAAGCGTTGTCCGGATTTACTGGGCGTAAAGGGAGCGTAGGCGGATTTTTAAGTGGGATGTGAAATACTCGGGCTCAACCTGAGTGCTGCATTCCAAACTGGAGATCTAGAGTGCAGGAGGGGAGAGTGGAATTCCTAGTGTAGCGGTGAAATGCGTAGAGATTAGGAAGAACACCAGTGGCGAAGGCGACTCTCTGGACTGTAACTGACGCTGAGGCTCGAAAGCGTGGGGAGCAAACAGG
+
FGGGGGGGGGGGGGGGGGGGGGGGGGGGGGGGGGGGGGGGGGGGGGGGGGGGGFGGGGGGGGGEGGGGGGGGGGGGGGGGGGGGGGGGGGGGGGEGGGGGGGGGGGGGGGGGGGGGGGGGGGGGGGGGGGGGGGGGGGGGGGGGGGGGGGGGGGGFGCFGGGGGGGGGGGGGGGGGEFEFFGFFGGGEFFGGFFGGGGGCEEFGEGGGFFFFFGFAFFGFGGGGGGGGGGGGGGGGFGGGGGGGEFDGGGGGFGGGGGGGGFFFEDFDFFGFFFGGFGGGFGGEGGGGGGGGAE?FGGGGGGGGGGGGEFGGGGGGGGGGGFGGGGGGEEAECFGGGGGGGGGGGEGGGGGGGGGGGFAFGGGGGGGGGGGGGGGGGGGGGGGGGGGGGGFFFGGGGGGFFDF9
@EGRNA7_223
TGGGGAATATTGCACAATGGGCGCAAGCCTGATGCAGCCATGCCGCGTGTATGAAGAAGGCCTTCGGGTTGTAAAGTACTTTCAGCGGGGAGGAAGGCGGTGAGGTTAATAACCTCACCGATTGACGTTACCCGCAGAAGAAGCACCGGCTAACTCCGTGCCAGCAGCCGCGGTAATACGGAGGGTGCAAGCGTTAATCGGAATTACTGGGCGTAAAGCGCACGCAGGCGGTCTGTCAAGTCGGATGTGAAATCCCCGGGCTCAACCTGGGAACTGCATTCGAAACTGGCAGGCTAGAGTCTTGTAGAGGGGGGTAGAATTCCAGGTGTAGCGGTGAAATGCGTAGAGATCTGGAGGAATACCGGTGGCGAAGGCGGCCCCCTGGACAAAGACTGACGCTCAGGTGCGAAAGCGTGGGGAGCAAACAGG
+
GGGGGGGGGGGGGGGGGGGGGGGGGGGGGGGGGGGGGGGGGGGGGGGGGFGGGGGGGGGGGGGGGGGGGGGGGGGGGGGGGGGGGGGGGGGGGGGGGGGGGGGGGGGGGGGGGGGGGGGGGGGGGGGFGGGGGGGGGGGGGGGGGGGGGGGGGGGGGGGGGGFGGGGGGGGGGGGGGGGGGGGGGEEGGGGGGGFGGGGGGDGGGGGGGGGFGFFFFGGGGGGGCCGGGGGDGFGFFFGFFFFFFGGGFGGG=GGGGGFGGFGGGGGFFGFCFGFGGGGGEFGGGGGGGGGGGFGGGGGGGFFFCGGGGEGGGGGGGGGGGGGGFGGGGGGGCGGGGGGDGGGGGGGGGGGGGFGGGGF7GGGGGGGGFGGGGGGGGGGGGGGGGGGGGGGGGGGGGGGGGGGGGGGGGGGGGGGGGGGGGGGGGGGGG
@EGRNA7_224
TGGGGAATATTGCACAATGGGCGCAAGCCTGATGCAGCCATGCCGCGTGTATGAAGAAGGCATTCGGGTTGTAAAGTACTTTCAGCGGGGAGGAAGGTGTTGTGGTTAATAACCACAACAATTGACGTTACCCGCAGAAGAAGCACCGGCTAACTCCGTGCCAGCAGCCGCGGTAAAACGGAGGGTGCAAGCGTTAATCGGAATTACTGGGCGTAAAGCGAACGCAGGCGGTCTGTCAAGTCGGATGTGAAATCCCCGGGCTCAACCTGGGAACTGCATTCGAAACTGGCAGGCTAGAGTCTTGTAGAGGGGGGTAGAATTCCAGGTGTAGCGGTGAAATGCGTAGAGATCTGGAGGAATACCTGTGGCGAAGGCGCCCCCCTGGACAAAGACTGACGCTCAGGTGCGAAAGCGTGGGGAGCAAACAGT
+
CFFGEB@EFFDAFDEEGGFFGEC@@BFC,CFD<C,9CCCCEFGDE7CCBFEFFCDFGG@EF=EGFFFGF:FGFGGGGGEFFFGGFFEEF:+@E=8DCF<FGGGDC3@=,,EFC8C@C@+@7CFC;CCCBF:@C**>1C7FGGF@<FAE7C:8F@GFGECFE82?C8FGCG81?/:8+30:?EGGCCG58<<8C8*;CC7:8ECG+<+3+?*//)999CF33))121)*/77CGC7@BFF=>@#D@>>7>D:/:*80*455:6A+28C?9FC@:FC<30*/*<+:3+<3**9CF<9<++090+9GE?EC88C=,;FF;GFC<:><77B:FCF<?9D<DC:C@GFF@3=:73:<3,3:,F9F@<@,F@3+>>C3@+63+C7@@CE,6C@FF<C<ECBC@,C8CE6+8,@<C@@7GC@GGFCC9<E<EC;,,
@EGRNA7_225
TGGGGAATATTGCACAATGGGGGAAACCCTGATGCAGCCATGCCGCGTGTGTGAAGAAGGCCTTCGGGTTGTAAAGCACTTTCAGCGAGGAGGAAAGGGTGTAAGTTAATACCTTACATCTGTGACGTTACTCGCAGAAGAAGCACCGGCTAACTCCGTGCCAGCAGCCGCGGTAATACGGAGGGTGCGAGCGTTAATCGGAATTACTGGGCGTAAAGCGTGCGCAGGCGGTTTGTTAAGCGAGATGTGAAAGCCCCGGGCTCAACCTGGGAACCGCATTTCGAACTGGCAAACTAGAGTCTTGTAGAGGGGGGTAGAATTCCAGGTGTAGCGGTGAAATGCGTAGAGATCTGGAGGAATACCGGTGGCGAAGGCGGCCCCCTGGACAAAGACTGACGCTCAGGCACGAAAGCGTGGGGAGCAAACAGG
+
CFGGGGGGFGGFGGGGGGGGGGGGGGGGGGGGGGGGGGGGGGGGGGGGGGGGGGGGFGGGGGGGGGGGGGGGGGGGGGGGGGGFFFGGGGBFGGGGGGGGGGGFGFFFGFFGGGGGGG9FEFDFFGGGGGGGGGGGEGGGGGGGGGGGGGGGGGFGGGGGGGGCGGGGGGGGGEGEGGGGEGGFGGGGGGGGGGEGGFFGGGCEGGFGGGGGGGGFGGGGGGGGCDDEDGG7FBD>FFGFFF#FEFFFGGGGEFF:C>FFFFGGGGGGGGGCGE>FCD8CEE;FAGGGFCE9;FF@6EEC<9FGGGGGGGGGFFFDGFGGGFGGGGCGCGEEGGGGGGGGFB?<GGFFFDF8FGFGGGGDGGGGGGGGGGGF@GGGGGGEGF<FGGGFFAF@F7GEGFFF9DGF<GGGGGGGFGFGGGGFFFCGGFCGG
@EGRNA7_226
TGGGGAATATTGCGCAATGGGGGAAACCCTGACGCAGCAACGCCGCGTGGGTGATGAAGGTTTTCGGATCGTAAAACCCTGTTTTCTGGGACGATAATGACGGTACCAGATGAGGAAGCCACGGCTAACTACGTGCCAGCAGCCGCGGTAATACGTAGGTGGCAAGCGTTGTCCGGATTTACTGGGCGTAAAGGGTGCGTAGGCGGATGCTTAAGTGAGATGTGAAATACCTAAGCTTAACTTAGGGGCTGCATTTCAAACTGGGCATCTAGAGTACAGGGGAGGGAAACGGAATTCCTAGTGTAGCGGTGAAATGCGTAGAGATTAGGAAGAACACCAGTGGCGAAGGCGGTTTCCTGGACTGTAACTGACGCTGGGGCACGAAGGCGTGGGTAGCAAACAGG
+
CFFGGGFFGGG9<CFGG:FFGGGGGGG?F?F8FCCE=@FGGCGC=FFCFGGFED,EGFFG=<FFAFCEECCGGGGGGGGFFGFFD?DFFGEBCGDGGFFF9FFFGGGGFG>=DFGGGFFFFFGEGCFGGFG:<3>CFFFGGAFA<FGG188BF9F2>CF>BE9C@G@B=CECFGEE#E70ACGGDFGC+A>=FFD;CEE/AEECGFFFGCFFF>C2+:C?>DGGGGGGC:7C##C?B9FBFF?FC@>@5@D@@FB,GGGFFFF?AE;=>@33:GFFD8B6+49FD@@,4EF9F=F=A5:,9,:=+8:FE<9GF:@64,9,,,,,F5<F@?<A?966EC,8,F86,B,C@7FCCF@F@CGFCECF6C,@8666<C@@<FB666,FC,:+,CGFC66<@FE;6,F<
@EGRNA7_227
TGGGGAATATTGCACAATGGGCGCAAGCCTGATGCAGCCATGCCGCGTGTATGAAGAAGGCCTTCGGGTTGTAAAGTACTTTCAGCGGGGAGGAAGGCGTTGAGGTTAATAACATCAGCGATTGACGTTACCCGCAGAAGAAGCACCGGCTAACTCCGTGCCAGCAGCCGCGGTAATACGGAGGGTGCAAGCGTTAATCGGAATTACTGGGCGTAAAGCGCACGCAGGCGGTCTGTCAAGTCGGATGTGAAATCCCCGGGCTCAACCTGGGAACTGCATTCGAAACTGGCAGGCTAGAGTCTTGTAGAGGGGGGTAGAATTCCAGGTGTAGCGGTGAAATGCGTAGAGATCTGGAGGAATACCGGTGGCGAAGGCGGCCCCCTGGACAAAGACTGACGCTCAGGTGCGAAAGCGTGGGGAGCAAACAGG
+
GGGGGGGGGGGGGGGGGGGGGGGGGGGGGGGGGGGGGGGGGGGGGGGGGGGGGGGGGGGGGGGGGGGGGGGGGGGGGGGGGGGGGGGGGGGGGGGGGGGGDGGGGGGGGGGGGGGGGGGGGGGGGGGGGGGGGGGGGGGGGGGGGGGGGGGGGGGGGGGGGGGGGGGGGGDGGGGGGGGGGGGGGGGGGGGGGGGFFGGGGGGGGGGGGGGGGGFGGGGGGGGGGGGFGGGGFGGFFFGFFFFFFGGGGGGDFGGGGGGGGGGGGGGGGGGGGGGGGGGGGGGGGGGGGGGGGGGGGGGGGFGGGGGGGGGGGGGGGGGGGGGGGGGGGGGGGGGGGGDGGGGGGGCGFFGGGGGGGGGGGGGGGGGGGGGGGGGGGGGGGGGGGGGGGGGGGGGGGGGGGGGGGGGGGGGGGGGGGGGGGGGGGGGGG
@EGRNA7_228
TGGGGAATATTGCGCAATGGGGGAAACCCTGACGCAGCAACGCCGCGTGAGTGATGAAGGCCTTAGGGTTGTAAAGCTCTGTTATCTGGGACGATAATGACGGTACCAGAGGAGGAAGCCACGGCTAACTACGTGCCAGCAGCCGCGGTAATACGTAGGTGGCGAGCGTTGTCCGGATTTACTGGGCGTAAAGAGTGCGTAGGCGGATGTTTAAGTGAGATGTGAAATACCCGAGCTCAACTTGGGTGCTGCATTTCAAACTGGGCATCTAGAGTGCAGGAGAGGAAAGCGGAATTCCTAGTGTAGCGGTGAAATGCGTAGAGATTAGGAAGAACACCAGTGGCGAAGGCGGCTTTCTGGACTGTAACTGACGCTGAGGCACGAAAGCGTGGGGAGCAAACAGG
+
EFGGG@FGDG@FGGGCFCFEGGGGGGGGGGGGGGGGGGGGGEGEGFGGGCGAEGGGGGGGG@EE@FGGFGGFGG<FGGGGGE<FGGG@FFGGGGGGGGGGGGCCFFFGCCFGFCFGGGGFFGGGGGGGFGGGGGGGGGGGGGGGFGGGCEGG#FGFGG:<CCGGGGGGC>EGGGGGGE?CGECFDFFFFFFF?+2><CEEGDGFEGGGGGFFGFFFFGGFFGGGGGCEEFCA?CGGECD@GGDDGGGGGFDECFF37A>FFFFEGDFEFFCFAD=3,9DGGFFE68C7E8E@8AFE<==,FGF@+>DFFFGDCBC7F?E,E<GFAEEF?GGFFEEFCFFGGEEFFF?@EGDFCGGFGGFFCFGFC@6EC@FECGGGGGGGEECFGGF@F@FFFE,GF<E@GGGF
@EGRNA7_229
TGGGGAATATTGCACAATGGGCGCAAGCCTGATGCAGCCATGCCGCGTGTATGAAGAAGGCCTTCGGGTTGTAAAGTACTTTCAGCGGGGAGGAAGGTGTTGAGGTTAATAACCTCAGCAATTGACGTTACCCGCAGAAGAAGCACCGGCTAACTCCGTGCCAGCAGCCGCGGTAATACGGAGGGTGCAAGCGTTAATCGGAATTACTGGGCGTAAAGCGCACGCAGGCGGTCTGTCAAGTCGGATGTGAAATACCCGGGCTCAACTTGGGTGCTGCATTCCAAACTGGTTATCTAGAGTGCAGGAGAGGAGAGTGGAAGTCCTAGTGTAGCGGTGAAATGCGTAGAGATTAGGAAGAACACCAGTGGCGAAGGCGACTCTCTGGACTGTAACTGACGCTGAGGCACGAAAGCGTGGGGAGCAAACAGG
+
FGGGGGGGGGGGGGGGGGGGGGGGGGGGGGGGGGGGGGGGGGGGGGGEGEGGGGGGGGGGGGGGGGGGGGGGGGGGGGGGGGGGGGGGGGGGGGGGGGGGGGGGGDFFGGGGGGFGGGGGGGGGGGGEGGGGGGGDGGGGGGGGGGGGGGGGGGGGGGGGGGGGGGGGG#GGGGGGG#GGG#EGG#GGGGGGGEGGGGGGG#GCFGGGGGGGGDGGGGGGGGDGGDG;6CGGG@GFFFGFFFFFFGGGFGGFC>EGGGGGCFGGDGGGGGGGFAFFGGGGGGGGGFGGGGGGGGFCGGGGGGGFGFGGGGFGGGGGGGCGFGGGGGGGDF@GGGGGGGGGGGGGGGFFGFFDGFFGGGGFCGGGGGGGGGGEFGGGGGGGGGGGGGGGGGFFGEFBGGGFFGGGGGGGGGGGGGGGGGGGGGGGGGGGG
@EGRNA7_230
TGGGGAATATTGGACAATGGACCAAAAGTCTGATCCAGCAATTCTGTGTGCACGATGAAGGTTTTCGGATCGTAAAGTGCTTTCAGTTGGGAAGAAGAAAGTGACGGTACAAACAGAAGAAGCGACGGCTAAATACGTGCCAGCAGCCGCGGTAATACGTATGTCGCAAGCGTTATCCGGATTTATTGGGCGTAAAGCGCGTCTAGGCGGAAAAGAAAGTCTGATGTTAAAATGCGGGGCTCAACTCCGTATTGCGTTGGAAACTGCTTTTCTAGAGTACTGGAGAGGTGGGCGGAACTACAAGTGTAGAGGTGAAATTCGTAGATATTTGTAGGAATGCCGATGGAGAAGTCAGCTCACTGGACAGATACTGACGCTAAAGCGCGAAAGCGTGGGGAGCAAACAGG
+
GGGGGGGGGGGGGGGGGGGGGGGGGGFGGGGGGGGGGGGGGGGGGGGGGGGGGGGGGGFFGGGGGGGGGGGGGGGGGGGGGGGGGGGGGGGGGGGGGFGGGGGGFGGGGGGGGGGGCGGGFGGGGGGGGGGGGGGGGGGGGGGGGGGGGGGGGGGGGGGGFFGGGGGGGGGGGGGGGGGGGGCEFFGGEGGGGGGGGGGGGGGG=EDGGGGGGGGGGFFFCAAGGGGFGGGGGGFEGGGGGGGFFFGFGGGGF>GFGGFGGFGGGFGFGGGGGGGGGGGEAFDFGGEGGGGGGGGGGGGGFFGGGGGGGGGGGGGGECGGGGGFGGGGGGGEGFGGGGGGGGGGGGFGGGGGGGGGGGGGGGGGGGGGGGGGGGGGGGGGGGGGGGGGGGGGGGGGGGGGGGGGGGF
@EGRNA7_231
TGGGGAATATTGCGCAATGGGGGAAACCCTGACGCAGCAACGCCGCGTGGGTGATGAAGGTCTTCGGATTGTAAAGCCCTGTTTTCTGGGACGATAATGACGGTACCAGAGGAGGAAGCCACGGCTAACTACGTGCCAGCAGCCGCGGTAATACGTAGGTGGCGAGCGTTGTCCGGATTTACTGGGCGTAAAGAGTGCGTAGGCGGATGTTTAAGTGAGATGTGAAATACCCGAGCTCAACTTGGGTGCTGCATTTCAAACTGGGCATCTAGAGTGCAGGAGAGGAAAGCGGAATTCCTAGTGTAGCGGTGAAATGCGTAGAGATTAGGAAGAACACCAGTGGCGAAGGCGGTTTCCTGGACTGTAACTGACGCTGAGGCACGAAAGCGTGGGTAGCAAACAGG
+
6CFGGG,CEFFGF:@FC:FGGGEGGGGGGCFGGEEC=FGGEEF==:7@FGG+BF?EFGG?BFGDFGG+CFGGGGGF<FFGGGGG?FGGGGGFCGCEE3FC>CCB<<F=@FGF8BFGCFG7F:B<F@FC@;DFEGGCCDGFGGGGG@F>E8E9?;F<CGE<F*BGEG>8:2/:C+A8#E?FF#>EG=8?EGCCC:;#FG39@?E?EG0>C?F>?DA;>:D#:C=CCFCEGGEC<A>D7,;E7FGGF@>DFF?FFD9@FFF@8FFGE;D9GGE=9@,,39CFGE=9EBGGEEA;=GAFFF=,F54@++=CGFFFGF:C+<<CF9GFDGFEC,<<EGFFGF=FC:FF<CGCF:EE8<7GGFFC669FFFECBB6EE<FF<FCCECFGGFC@CFGGGDGGCFGGFCCF
@EGRNA7_232
TGGGGAATATTGCGCAATGGGGGAAACCCTGACGCAGCAACGCCGCGTGAGTGATGAAGGCCTTAGGGTTGTAAAGCTCTGTTATTTGGGACGATAATGACGGTACCAAAGGAGAAAGCCACGGCTAACTACGTGCCAGCAGCCGCGGTAATACGTAGGTGGCGAGCGTTGTCCGGATTTACTGGGCGTAAAGAGTGCGTAGGCGGATGTTTAAGTGGGATGTGAAATCCCCGGGCTTAACCTGGGGGCTGCATTCCAAACTGGATATCTAGAGTGCAGGAGAGGAAAGCGGAATTCCTAGTGTAGCGGTGAAATGCGTAGAGATTAGGAAGAACACCAGTGGCGAAGGCGGCTTTCTGGACTGTAACTGACGCTGAGGCACGAAAGCGTGGGTAGCAAACAGG
+
FGGGGGCEEFG<FCGCFEGGGGEGGGGGGGGGGGGGGGGGGGGEGFGGEFGGGGGGGGGGGGGGGGGGGGGFGGGGGFGGFFGGGGCGFGGEGGDGGGGGGGGGGGGGGGGGGGGGGFFEGGGGGGGFGGGGGGGGGFFGFGGGGGGGEGGGGGGGGGGGGGC#GGFG?CCEF?EFE<CCFFCFGEFFEE?EGDFFGGGGGEGC=C8FGGFCFGGGGGF>CFCFGGFGGGDFFDFD9EGGFE#EGEB:FGFGGGGFFCFGFEDFFGGE;@,GFF?GFCDFFD;GGECCGGFGGGEEC?FE,?@CGDEGGGGGGGGDGFFAGFADFGGGGFGGFDGGGGGDCEEGGGECGGGFCFCGGGGGFGGGFC<GGEGGGGFGFFDFGGF<FBGGGFF;FGGGGEGGGFDG
@EGRNA7_233
TGGGGAATATTGCACAATGGGCGCAAGCCTGATGCAGCCATGCCGCGTGTGTGAAGAAGGCCTTCGGGTTGTAAAGCACTTTCAGCGGGGAGGAAGGCGTTAAGGTTAATAACCTTGGCGATTGACGTTACCCGCAGAAGAAGCACCGGCTAACTCCGTGCCAGCAGCCGCGGTAATACGGAGGGTGCAAGCGTTAATCGGAATTACTGGGCGTAAAGCGCACGCAGGCGGTCTGTCAAGTCGGATGTGAAATCCCCGGGCTCAACCTGGGAACTGCATTCGAAACTGGCAGGCTAGAGTCTTGTAGAGGGGGGTAGAATTCCAGGTGTAGCGGTGAAATGCGTAGAGATCTGGAGGAATACCGGTGGCGAAGGCGGCCCCCTGGACAAAGACTGACGCTCAGGTGCGAAAGCGTGGGGAGCAAACAGG
+
GGGGGGGGGGGGGGGGGGGGGGGGGGGGGGGGGGGGGGGGGGGGGGGGGGGGGGGGGGGGGGGGGGGGGGGGGGGGGGGGGGGGGGGGGGGGGGGGGGGGGGGGGGGGGGGGGGGGGGGGGGGGGGGGGGGGGGGGGGGGGGGGGGGGGGGGGGGGGGGDGGGGGGGGGGGGGGGGGGGGGGGGGGGGGGGGGGGGGGGGGGGGGGGGGGCFGGGFGGGGGGGGGGFGGGGGGGGFFFGFFFFFFGGGGGGDFGGGFGGGGGGGGGGGGGGGGGGGGGGGGGGGGGGGGGGGGGGGGGGGGGGGGGGGGEGEGGGGGGGGGGGGGGGGGGGGGGGGGFCGGGGGGGGGGGGGGGGFGGGGGGGGGGGGGGGGGGGGGGGGGGGGGGGGGGGGGGGGGGGGGGGGGGGGGFGGGGGGGGGGGGGGGGGGG
@EGRNA7_234
TGGGGAATATTGCACAATGGGCGCAAGCCTGATGCAGCCATGCCGCGTGTATGAAGAAGGCCTTCGGGTTGTAAAGTACTTTCAGCGGGGAGGAAGGTGTTGAGGTTAATAACCTCAGCAATTGACGTTACCCGCAGAAGAAGCACCGGCTAACTCCGTGCCAGCAGCCGCGGTAATACGGAGGGTGCAAGCGTTAATCGGAATTACTGGGCGTAAAGCGCACGCAGGCGGTCTGTCAAGTCGGATGTGAAATCCCCGGGCTCAACCTGGGAACTGCATTCGAAACTGGCAGGCTAGAGTCTTGTAGAGGGGGGTAGAATTCCAGGTGTAGCGGTGAAATGCGTAGAGATCTGGAGGAATACCGGTGGCGAAGGCGGCCCCCTGGACAAAGACTGACGCTCAGGTGCGAAAGCGTGGGGAGCAAACAGG
+
GGGGGEEGFFGFGGGGGGGCGGCGDDGGFGFFGFGGGGGGGGGGGGGGGGGGGGGFFGGGGGGGGGGGGGGGGCFFGGFGGGGGGGGCFGCFG7FFGGGGGGGGGGGGGGGGGGAGGGGGGGGFGFGFGGGGGGGGGGGFCFGGGGGDGGGGGGGGGEGGGGGGGGGG8CGGGEGGGGGGEEEECGGGGCGGG8EE5CFGEFCFFGGGGC:FGGGGGGCDDGGGGGGGGGGDGDFBFFFFFFFFEFFFF>F??FCCGGFC>DGGDFFGGFFC=,9FFED5CGGGFCCF>GGCGFCGFFC69CFGGGE:CGFFBFGGGF=D8GGFFGGEGEDGGGGGGCEGGGGGGGGGFGGGGGCGFGGCGFEDEGGEF=:BE@FCGGFDGGGGGGGGGGFFCEGGGGGGGGGGGGGGGCEGDGGEGGCDGFGGFGGFE
@EGRNA7_235
TGGGGAATATTGCACAATGGGGGAAACCCTGATGCAGCAACGCCGCGTGAGTGATGACGGTCTTCGGATTGTAAAACTCTGTCTTTGGGGACGATAATGACGGTACCCAAGGAGGAAGCCACGGCTAACTACGTGCCAGCAGCCGCGGTAATACGTAGGTGGCAAGCGTTGTCCGGATTTACTGGGCGTAAAGGGAGCGTAGGCGGATTTTTAAGTGGGATGTGAAATACTCGGGCTCAACCTGAGTGCTGCATTCCAAACTGGAGATCTAGAGTGCAGGAGGGGAGAGTGGAATTCCTAGTGTAGCGGTGAAATGCGTAGAGATTAGGAAGAACACCAGTGGCGAAGGCGGCTTTCTGGACTGTAACTGACGCTGAGGCACGAAAGCGTGGGTAGCAAACAGG
+
FGGGGGGGGGGGGGGGGGGGGGGGGGGGGGGGGGGGGGGGGGGGGGGGGGGGGGGGGGGGGGGGGGGGGGGGGGGGGGGGGGGGGGGGGGGGGGGGGGGGGGGGGGGGGGGGGGGGGGGGGGGGGGGGGGGGGGGGGGGGGGGGGGGGGGGGGGGGGGGGGGGGGGGGGGGGGGGGEEEGFEGGGGGEFFGGGGGGGGGFFGGGGGGGGGGGGGGFFGGGGGGGGGGGGGGGGGGGGGGGGGFGFGGGGGGFFFFGFGGGFGGGGFFDGGGGGGGGGGGGGGGFGFGGGGGGGFFFGGGGGGGGGGGGGGGGGGGGGFAGFFGGGGGGGGGGGGGGGGGGGGGGGGGGGGGGGGFEGFGGGGGGGGGGDGGGGGGGGGGGGGGGGGGGGGGGGGGGGGGGGGGG
@EGRNA7_236
TGGGGAATATTGCGCAATGGGGGAAACCCTGACGCAGCAACGCCGCGTGAGTGATGAAGGTTTTCGGATCGTAAAACTCTGTCTTTGGGGACGATAATGACGGTACCCAAGGAGGAAGCCACGGCTAACTACGTGCCAGCAGCCGCGGTAATACGTAGGTGGCAAGCGTTGTCCGGATTTACTGGGCGTAAAGAGTATGTAGGTGGGCATTTAAGTCAGATGTGAAATTCCCGGGCTTAACCTGGGAGCTGCATTTGATACTGGGTGTCTAGAGTGCAGGAGAGGAAAGTGGAATTCCTAGTGTAGCGGTGAAATGCGTAGAGATTAGGAAGAACACCAGTGGCGAAGGCGACTTTCTGGACTGTAACTGACACTGAGATACGAAAGCGTGGGTAGCAAACAGG
+
FGGGGEGGGGGGGGGGGGGGGGGGGGGGGGGGGGGGGGGGGGGGGGGGGGGFGGGFGGGGGGFGGGGEEGGGGGGGGGGGGGGGGGGGGGGGGGDGGGGGGGGEGEGGGGGGFGEGGGGGGGGGGGGGGGGGGGGGGGGGGFGGGGGGGGGGGGGGGGGGGGGGGGGGGGGGC@EGGGGGGFGCFGGGGGGGGGGFFFFGGGGGGGFGGGGGGGGGGGGCGGGGGFGGGGGGGGD=CGGFFFGFFFCFFFGGGFGFGFGFDFFFFGGGGFGGGGFFDGFFGGGGGGFFFDF;E8GGGGGGGFGG@GGGGGGGEGGGGGFAGGGGGGFEGGGGGGGFFGGFBEGGGEEFCGGGGGECGF?GGGGFDGFFFGGGGGGDGGGGGGGGGGGGGGGGFGGGGGGGGGFE
@EGRNA7_237
TGGGGAATATTGCGCAATGGGGGAAACCCTGACGCAGCAACGCCGCGTGGGTGATGAAGGTCTTCGGATTGTAAAGCCCTGTTTTCTGGGACGATAATGACGGTACCAGAGGAGGAAGCCACGGCTAACTACGTGCCAGCAGCCGCGGTAATACGTAGGTGGCGAGCGTTGTCCGGATTTACTGGGCGTAAAGGGTGCGTAGGCGGATGTTTAAGTGGGATGTGAAATCCCCGGGCTTAACCTGGGGGCTGCATTCCAAACTGGATATCTAGAGTGCAGGAGAGGAAAGCGGAATTCCTAGTGTAGCGGTGAAATGCGTAGAGATTAGGAAGAACACCAGTGGCGAAGGCGGCTTTCTGGACTGTAACTGACGCTGAGGCACGAAAGCGTGGGTAGCAAACAGG
+
GGGGGGGGGGGGGGGGGGGGGGGGGGGGGGGGGGGGGGGGGGGGGGGFGGGGGGGGGGGGGGGGGGGGGGGGGGGGGGGGGGGGGGGGGGGGGGGGGGGGGGGGGGGGGGGGGGGGGGGGGGGGGCGGGGGGGGGGGGGGGGGGGGGGGGGGGGGGGGGGGGGGGGGGGFGGGGGGGGGGGGGGGGGGFFGGGGGGGGGGGGGGGGGGGGFFGGGGGGGGGGGGGGGGGGDFGGGGGGGGGGGGGGGGGGGGGGGGGGGGGGGGGGGGGGGGGGGGGGGGGGGGGGGGGGGGGGGGGGGGGGGGGGGGGGGGGGGGGGGGGGGGGGGGGGGGGGGGGGGGGGGGGGGGGGGGGGGGGGGGGGGGGGGGGGGGGGGGGGGGGGGGGGGGGGGGGGGGGGGGGGGG
@EGRNA7_238
TGGGGAATTTTGGACAATGGACGGAAGTCTGATCCAGCGACGCCGCGTGAAGGAAGAAGTCCTTCGGGATGTAAACTTCTGAACTTATCGAATAAAGACAACTGGGGACAGTTGGATGAAGGTAGATAAAGAAAAGCCCCGGCTAACTACGTGCCAGCAGCCGCGGTAAGACGTAGGGGGCGAGCGTTGCCCGGAATTACTGGGCGTAAAGGGGGCGTAGGCGGTCAAATAAGTCAGATGTGAAATACTACTGCTCAACGGTAGAAATGCGTTTGAAACTGTAAGACTTGAGGGTACCAAAGGTAGACGGAATTACCTGAGTAGGGGTGAAATCCGTAGATACAGGTAAGAACGCCAGTGGGGAAGCCGGTCTACTGGGGTAACCCTGACGCTGAGGCCCGAAGGCTAGGGGAGCGAACCGG
+
CFGFGGEGGEEEFGGGGGGGGGCGGGGCFEGGFFGGFGG@FGGFFFCGGFGGGGGGGF<FEFGCFGGGGEGFFFGGGGFGGFFGGGGFFGGGFGFGGGGGGG@DCFDGGGG:BFFFCFFBFG<FGGACFGGGGGGGGGGGECFCEFFEFGGFFFGGGGGGGGGGGGGGEGGGGFGGGGGGGGGGGGGGGGGFEECGCGGGGEGGGG:CEFFFGGGGGDGGGGGGFCGGGBFFG@FFFFGGGGGGGFGGFGFFFFF=GFFEGGGGGFF>F:DFFGGFFGFDGGGGGEC=8CFFFAGFFGGGFFGE8GGGGGGFEGGGFFFFGFCGF9GGF@C7FCGCF9FFFFGFCF<?7GFF@DFFFGGGGGF=CGGGGGCDCEGGGGGGD<FFEDECBDGGFGFGGEB,FFE,FFF8GGEF@FB,GF@EFF
@EGRNA7_239
TGGGGAATATTGCGCAATGGGGGAAACCCTGACGCAGCAACGCCGCGTGAGTGATGAAGGCCTTAGGGTTGTAAAGCTCTGTTATCTGGGACGATAATGACGGTACCAGAGGAGGAAGCCACGGCTAACTACGTGCCAGCAGCCGCGGTAATACGTAGGTGGCGAGCGTTGTCCGGATTTACTGGGCGTAAAGAGTGCGTAGGCGGATGTTTAAGTGAGATGTGAAATACCCGAGCTCAACTTGGGTGCTGCATTTCAAACTGGGCATCTAGAGTGCAGGAGAGGAAAGCGGAATTCCTAGTGTAGCGGTGAAATGCGTAGAGATTAGGAAGAACACCAGTGGCGAAGGCGGCTTTCTGGACTGTAACTGACGCTGAGGCACGAAAGCGTGGGGAGCAAACAGG
+
FGGGGGGGGGGGGGGGGGGGGGGGGGGGGGGGGGGGGGGGGGGGGGGGGGGGGGGGGGGGGGGGGGGGGGGGGGGGGGGGGGGGGGGGGGGGGGGGGGGGGGGGGGGGGGGGGGGGGGGGGGGGGGGGGGGGGGGGGGGGGGGGGGGGGGGGGGGGGGGGGGGGGGGGGFGGGGGGGGFFGGGGGGGGGGGGGGGGGGGFGGGGGGGFGGGFGGGGGCGGGGGGGGGGGGGGGFFGGGGFGGGGGGGGGGGGGGGGGGGFGGGGGGGGGGGGGGF8@GGGGGGGGGGEGGFGGGGGGGGGGGGGGGGGGGGGEGGGGGGGGGGGGGGGGGGGGGGGGGGGGGGGGGGGGGGGGGGGGGGGGGGGGGGGGGGGGGGGGGGGGGGGGGGGGGGGGGGGGGGGGGGG
@EGRNA7_240
TGGGGAATATTGCACAATGGGCGAAAGCCTGATGCAGCAACGCCGCGTGAGCGATGAAGGCCTTCGGGTCGTAAAGCTCTGTCCTCAAGGAAGATAATGACGGTACTTGAGGAGGAAGCCCCGGCTAACTACGTGCCAGCAGCCGCGGTAATACGTAGGGGGCTAGCGTTATCCGGAATTACTGGGCGTAAAGGGTGCGTAGGTGGTTTTTTAAGTCAGAAGTGAAAGGCTACGGCTCAACCGTAGTAAGCTTTTGAAACTAGAGAACTTGAGTGCAGGAGAGGAGAGTAGAATTCCTAGTGTAGCGGTGAAATGCGTAGATATTAGGAGGAATACCAGTAGCGAAGGCGGCTCTCTGGACTGTAACTGACACTGAGGCACGAAAGCGTGGGGAGCAAACAGG
+
GGGGGGGGGGGGGGGGGGGGGGGGGGGGGGGGGGGGGGGGGGGGGGGGGGGGGGGGGGGGGGGGGGGGGGGFGGGGGGGGGGGGGGGGGGGGGGGGGGGGGGGGGGGCFGGGGGGGGGGFGGGGGDGGGFGGGGGGGGGGGGGGGGGGFCGFGFGFFFGGGGGGGGGGEEGFGGGGGGGGGGFFGGFFFEFGGGGAEGGEFFFGDGFGGFGFFFGFFGGGGGGGGGGGGGGGGGGGGGGGGGGGGGGGGGGGGGGGGGGGGGGGGGFGGGGGGGGGGGGFGGGGFGGGGGGGGGGGGGGGGGGGGGGGGGGGGGGGGGCGGGGGGGGGFGFCFFEGGGGGGGGGGGGGGGGGGGGGGGGGGGGGGGGGGGGGGGGGGGGGGGGEGGGGFGGGGGGGGGGGGGG
@EGRNA7_241
TGGGGAATATTGCGCAATGGGGGAAACCCTGACGCAGCAACGCCGCGTGAGTGATGAAGGCCTTAGGGTTGTAAAGCTCTGTTATCTGGGACGATAATGACGGTACCAGAGGAGGAAGCCACGGCTAACTACGTGCCAGCAGCCGCGGTAATACGTAGGTGGCGAGCGTTGTCCGGATTTACTGGGCGTAAAGAGTGCGTAGGCGGATGTTTAAGTGAGATGTGAAATACCCGAGCTCAACTTGGGTGCTGCATTTCAAACTGGGCATCTAGAGTGCAGGAGAGGAAAGCGGAATTCCTAGTGTAGCGGTGAAATGCGTAGAGATTAGGAAGAACACCAGTGGCGAAGGCGGCTTTCTGGACTGTAACTGACGCTGAGGCACGAAAGCGTGGGGAGCAAACAGG
+
GGGGGGGGGGGFGGGGGGGGGGGGGGGGGGGGGGGGGGGGGGGGGGGGGGGGGGGGGGGGGGGGGGGGGGGGGGGGGFGGGGGGFGGFGGGGGGGGGGGGGGGGGFGGGCGGGGGGGGGGGGGGGGGGGGGGGGGGGGGGGGGGGGGGGGGGGGGGGGGGGGGGGGGGEGGGGGGGEEFFGGGGGGGGGGGGGGGFFFGEGGGGEEEFGGGGGGGFGFGFGGGGGGGFGGGGGGGGGGGGGGGGGGGGGGGGGGGGFGGGGFGFGGGGGGGGGGGGGGGGGGGGGFGGGGGGGGGGGGGGGGGGEDGGGGGGGGGGGGGGGGGGGGGGGGGGGGCDGGGGGGGGGGGGGGGGGGGGGGGGGGGGGGGGGGGGGGGGGGGGGGGGGCGGGGGGGGFGGGGGGGGG
@EGRNA7_242
TGGGGAATATTGCACAATGGGCGCAAGCCTGATGCAGCCATGCCGCGTGTATGAAGAAGGCCTTCGGGTTGTAAAGTACTTTCAGCGGGGAGGAAGGTGTTGAGGTTAATAACCTCAGCAATTGACGTTACCCGCAGAAGAAGCACCGGCTAACTCCGTGCCAGCAGCCGCGGTAATACGGAGGGTGCAAGCGTTAATCGGAATTACTGGGCGTAAAGCGCACGCAGGCGGTCTGTCAAGTCGGATGTGAAATCCCCGGGCTCAACCTGGGAACTGCATTCGAAACTGGCAGGCTAGAGTCTTGTAGAGGGGGGTAGAATTCCAGGTGTAGCGGTGAAATGCGTAGAGATCTGGAGGAATACCGGTGGCGAAGGCGGCCCCCTGGACAAAGACTGACGCTCAGGTGCGAAAGCGTGGGGAGCAAACAGG
+
GGGGGGGGGGGFGGGGGGGGGGGGGGGGGGGGGGGGGGGGGGGGGGGGGGGGGGGGGGGGGGGGGGGGGGGGGGGGGGGGGGGGGGGGGGGGGGGGGGGGGGGGGGGGGGGGGGFGGGGGGGGGGGGEGGGGGGGGGGGGGGGGGGGGGGGGGGGGGGGGGGGGGGGGGGGGGGGGGGGGGGGGGGGGGGGGGGGGGGGGGGGGGGGGGGGGGGGGGGGGGGGGGGGGGGGGGGGFFFGFFFFFFGGGGGGGFGGGGGGGGGGGGGGGGGGGGGGGGGGGGGGGGGGGGGGGGGGGGGGGGGGGGGGGGGGGGGGGGGGGGGGGGGGGGGGGGGGGGGGGGGGGGGGGGGGGGGGGGGFGGGGGGGGGGGGGGGGGGGGGGGGGGGGGGGGGGGGGGGGGGGGGGGGGGGGGGGGGGGGGGGGGGGGGG
@EGRNA7_243
TGGGGAATATTGCGCAATGGGGGAAACCCTGACGCAGCAACGCCGCGTGGGTGATGAAGGTCTTCGGATTGTAAAGCCCTGTTTTCTGGGACGATAATGACGGTACCAGATGAGGAAGCCACGGCTAACTACGTGCCAGCAGCCGCGGTAATACGTAGGTGGCAAGCGTTGTCCGGATTTACTGGGCGTAAAGAGTGCGTAGGCGGATGTTTAAGTGAGATGTGAAATACCCGAGCTCAACTTGGGTGCTGCATTTCAAACTGGGCATCTAGAGTGCAGGAGAGGAAAGCGGAATTCCTAGTGTAGCGGTGAAATGCGTAGAGATTAGGAAGAACACCAGTGGCGAAGGCGGCTTTCTGGACTGTAACTGACGCTGAGGCACGAAAGCGTGGGGAGCAAACAGG
+
EFGGGGGGGGGGGGGGGGGGGGGGGGGGGGGGGGGGGGGGGGGGGGGGEGGFGGGGGGGGGGGGGGGFFGGGGGGGGGGGGGGGGGGGGGGGGGGGGGGGGGGGGGGGGGFGGGGGGGGGGGGGGGGGGGGGGGGGGGGGGGGGGGGGCEGGGGGGGGGGGGGGGGGGGGGGGGGGGGGGGGGGGGGGFGGGGGGGGGGGGGGGGGFGGGFFFGGGGGGGGGGGGGFGGGGGGFGGGGGGGGGGGGGGGGGGGGFFGGGGGGFFFGGGFDCGFDGGGGGGFFGGFCEEGGGGGGGGGGFDGGGFBGGGGGGGGGGGGGGGGFEEFGGFGFGGGGGGGGGGGGEGGGGGGGGFGGGGGGGGFGGGGGFGGGGGGGGGGGGGGGGGGGGGGGGGGFGGGGGGGGGG
@EGRNA7_244
TGGGGAATATTGCACAATGGGCGCAAGCCTGATGCAGCCATGCCGCGTGTGTGAAGAAGGCCTTCGGGTTGTAAAGCACTTTCAGCGGGGAGGAAGGCGTTAAGGTTAATAACCTTGGCGATTGACGTTACCCGCAGAAGAAGCACCGGCTAACTCCGTGCCAGCAGCCGCGGTAATACGGAGGGTGCAAGCGTTAATCGGAATTACTGGGCGTAAAGCGCACGCAGGCGGTCTGTCAAGTCGGATGTGAAATCCCCGGGCTCAACCTGGGAACTGCATTCGAAACTGGCAGGCTAGAGTCTTGTAGAGGGGGGTAGAATTCCAGGTGTAGCGGTGAAATGCGTAGAGATCTGGAGGAATACCGGTGGCGAAGGCGGCCCCCTGGACAAAGACTGACGCTCAGGTGCGAAAGCGTGGGGAGCAAACAGG
+
GGGGGGGGGGGGGGGGGGGGGGGGGGGGGGGGGGGGGGGGGGGGGGGGGEFGGGGGGGGGGGGGGGGGGGGGGGGGGCFFGGGGGGGGGGGGGGGGGGGGGGGGGFGFGGGGGGGGGGGGGDGGGGGGGGGGGGGGGGGGGGGGGGGGGGGGGGGGGGGGGGGGGGGGGGGGGGGGGGGGGGGGGGGGGGGGGGGGGGGGGGGFF?FGGGGGGGGGGFGGGGGGGGGGGFGGGGGFFFGFFFFFFGGGGGGGGFGGGGGGGGGGGGGGGGGGGGGGGGGFGGGGGGGGGGGGGGGGGGGGGGGGGGGGGGGGGGGGGGGGGGGFGGGGGGGGGGGGGGGGGGGGFGGFFGGGGGGGGGGGGGGGGGGGGGGGGGGGGGGGGGGGGGGGGGGGGGGGGGGGGGGGGGGGGGGGGGGGGGGGGGGGGGGGG
@EGRNA7_245
TGGGGAATATTGCGCAATGGGGGAAACCCTGACGCAGCAACGCCGCGTGAGTGATGAAGGCCTTAGGGTTGTAAAGCTCTGTTATCTGGGACGATAATGACGGTACCAGAGGAGGAAGCCACGGCTAACTACGTGCCAGCAGCCGCGGTAATACGTAGGTGGCGAGCGTTGTCCGGATTTACTGGGCGTAAAGAGTGCGTAGGCGGATGTTTAAGTGAGATGTGAAATACCCGAGCTCAACTTGGGTGCTGCATTTCAAACTGGGCATCTAGAGTGCAGGAGAGGAAAGCGGAATTCCTAGTGTAGCGGTGAAATGCGTAGAGATTAGGAAGAACACCAGTGGCGAAGGCGGCTTTCTGGACTGTAACTGACGCTGAGGCACGAAAGCGTGGGGAGCAAACAGG
+
F@F<FEFF9EECA:C:BBGGGEGFFFDCFGCFF@FGGG<=EFCFGGGGGGD?FGGGF?9?FEEFE<FCAFEFFGE<FG,?FFGG9<BFGGGGGGEGEGGGGGGBDCFDE,@FB<FFGCEFFGG:@F:<BF=BFC:F<FFGGCGDGGEDB8C@EEEBC:<73BC88CGGE#CEGGEC<:;9EDB>C>FG88CCFFCEFFDGDEE9EGDFGGFFFDFFFFFFGGGGGFGEGG>GGGGFECEF#FE#FFFA===GGGGFEFFGGCFDEBCAFFGFFFCGFDFGFGGGEDE8GGGGGFE,ECFCGFDFEDGEFFGF7C:C<GGECFGGFAGFBGFGGFCCDFGGFEDCEF@@C7,FCFC<E@8E@@<GEFCCDGGGFEEFGCGFGFFD:FF:EDGFFE<FFAFEGGFD
@EGRNA7_246
TGGGGAATCTTCCGCAATGGACGAAAGTCTGACGGAGCAACGCCGCGTGAGTGATGAAGGTTTTCGGATCGTAAAGCTCTGTTGTTAGGGACGAATGTATTTACTGTGAATAATGGTAAGTAATGACGGTACCTAACGAGAAAGCCACGGCTAACTACGTGCCAGCAGCCGCGGTAATACGTAGGTGGCAAGCGTTGTCCGGAATTATTGGGCGTAAAGGGAGCGCAGGTGGGAAAGTAAGTCTGTCTTAAAAGTGCGGGGCTCAACCTCGTGAGGGGATGGAAACTACTTTTCTTGAGTGCAGGAGAGGAAAGCGGAATTCCTAGTGTAGCGGTGAAATGCGTAGATATTAGGAGGAACACCAGTGGCGAAGGCGGCTTTCTGGACTGTAACTGACACTGAGGCTCGAAAGCCAGGGGAGCGAACGGG
+
GGGGGGGGGGGGGGGGGGGGGGGGGGGGGGGGGGGGGGGGGGGGGGGGGGGGGGGGGGGGGGGGGGGCFGGGGGGGGGGGGGGGGGGGGGGGGDGGGGGGGGGGGGGGGGGGGGGGGGGGGGGGGGGGGGGGGGGGGGGGGGGGGGGGGGGGGGGGGGGGFGGGGGGGGGGGGGGGGGGGGGGGGGGGGGGGGGGGGGGGGGGGGGGGGFGGGFGGGFFFGGGGGGGGGGGGGFFFFFGFFFFFFGGGGGGGGGGGGGGGGGGGGGGGGGGGGGGGGGGGGGGGGGGGGGGGGGGGGGGGGGGGGGGGGGGGGGGGGGFGGGGGGGGGGGGGGGGGGGGGGGGGGGGGGGGGGGGGGGGGGGGGGGGGGGGGGGGGGGGGFGGGGGGGGGGGGGGGGGGGGGGGGGGGGGGGGGGGGGGGGGGGGGGGG
@EGRNA7_247
TGGGGAATATTGCGCAATGGGGGAAACCCTGACGCAGCAACGCCGCGTGAGTGATGAAGGCCTTAGGGTTGTAAAGCTCTGTTATCTGGGACGATAATGACGGTACCAAAGGAGAAAGCCACGGCTAACTACGTGCCAGCAGCCGCGGTAATACGTAGGTGGCGAGCGTTGTCCGGATTTACTGGGCGTAAAGAGTGCGTAGGCGGATGTTTAAGTGAGATGTGAAATACCCGAGCTCAACTTGGGTGCTGCATTTCAAACTGGGCATCTAGAGTACAGGAGAGGAAAGCGGAATTCCTAGTGTAGCGGTGAAATGCGTAGAGATTAGGAAGAACACCAGTGGCGAAGGCGGCTTTCTGGACTGTAACTGACGCTGAGGCACGAAAGCGTGGGGAGCAAACAGG
+
GGGGGGGGGGGGGGGGGGGGGGGGGGGGGGGGGGGGGGGGGGGGGGGGGGGGGGGGGGGGGGGGGGGGGGGGGGGGGGGGGGGGGGGGGGFGGGGGGGGGGGGGGGGGGGGGGGGGGGGGGGGGGGGGGGGGGGGGGGG#GGGGGGGGGGGGFGGGGGGGGGGGGCEGGDFEGGGGGFGGGGGGGGGGGGGGGGGGGGGGEGFFGGCCGGGGGGFFGGGGGGGGGGGGGGFGDFGGGGGGGFGGGGGFDGGGGGGGGGGFGGGGGGGFGGGGGGGGGGGGGGGGGGGGGGGGGGGGGGGGGGGGGGGGGGGGGGGGGGGGFFGGGGGGGGGGGGGGGGGGGGGGGGGGGGGGGGGGGGGGGGGGGGGGGGGGGGGGGGGGGGGGEGGGGGGGGGGGGGGGGGGG
@EGRNA7_248
TGGGGAATATTGCGCAATGGGGGAAACCCTGACGCAGCAACGCCGCGTGGGTGATGAAGGTTTTCGGATCGTAAAACCCTGTTTTCTGGGACGATAATGACGGTACCAGATGAGGAAGCCACGGCTAACTACGTGCCAGCAGCCGCGGTAATACGTAGGTGGCAAGCGTTGTCCGGATTTACTGGGCGTAAAGGGTGCGTAGGCGGATGCTTAAGTGAGATGTGAAATACCTAAGCTTAACTTAGGGGCTGCATTTCAAACTGGGCATCTAGAGTACAGGAGAGGGAAACGGAATTCCTAGTGTAGCGGTGAAATGCGTAGAGATTAGGAAGAACACCAGTGGCGAAGGCGGTTTCCTGGACTGTAACTGACGCTGAGGCACGAAAGCGTGGGTAGCAAACAGG
+
CFGFGEGGGGFGGGGGGGGGGGGGGFGGEEFGGGGGGGGGGGGDFCFGGGGFEGEGGGGGE<FGGGGE=FFGGGGCF@FFGDDECFFEGGGGGGGGGDFEFGGGGGGFFG9DFGFGGGFGGGEEGGGGFGGGGDGGGGGGGEGGGFGG9CGGGGGF?FEEEGGGFFFGEGGGGFEEGEGFGCGGGGGG:FGGGGGGGCDCEGFFDGEFGGGFFGFFFFACFGFGGGGCGFEEGFGFFF?=FCFGEFFFGGGFFGFGGGFD?FFFCFCECGGGGGGFD9FGGFCGFGF>>B=FEFGGGFF<FFGC:@BEFGFCEGGGFEFFFDFGFEFDFEGGGGFFGGGGGFGGGFCCGF@GGGGGGGGFGGGFEFEGGGGGGFFE,DEFGGGGCGGGFCGGGGGGFEGFGGFF
@EGRNA7_249
TGGGGAATATTGCGCAATGGGGGAAACCCTGACGCAGCAACGCCGCGTGAGTGATGAAGGTTTTCGGATCGTAAAACTCTGTCTTTGGGGACGATAATGACGGTACCAGATGAGGAAGCCACGGCTAACTACGTGCCAGCAGCCGCGGTAATACGTAGGTGGCAAGCGTTGTCCGGATTTACTGGGCGTAAAGGGTGCGTAGGCGGATGCTTAAGTGAGATGTGAAATACCTAAGCTTAACTTAGGGGCTGCATTTCAAACTGGGCATCTAGAGTACAGGGGAGGGAAACGGAATTCCTAGTGTAGCGGTGAAATGCGTAGAGATTAGGAAGAACACCAGTGGCGAAGGCGGTTTCCTGGACTGTAACTGACGCTGAGGCACGAAAGCGTGGGTAGCAAACAGG
+
,CFGGGGGGC,EFGGCFFD@FEEGCCGFCCE@GGGGE7FAFGGGG7C=FEE5EAFGGGG@:<FGDFC7+:FFGG?<@F<FAAF,<FFDCC@FGGGGEDEDDGGGGCFGGF,@DGFGGGGGDCGGGCGGGFEGGBFGDFGCFF>FEEBFEGG@:CFFCGG:<BCFFG7C8C5;9<>EGEEFGG>C<FCECEEGEGG8CGE5;CEFGFDFFGFC7=>FGGFCGC>>GFGGGGGGGF@#EDGFF8>9FGDFAGF=A9FA=FE,FECGFGFEA;GGGFCFGFC@+=FFFD,FFFA9GEE8C@E9CGGF@GEFFGFGGGF7FFA<CFFGF?FB5?5DGEGEGE?EEF7FF=EC7DFFFE<<FE@@FF@<<DF:6:CFFF@ECFGFGGF@7CCCGFE<GF@FGFEFGGGG
@EGRNA7_250
TGGGGAATATTGCGCAATGGAGGAAACTCTGACGCAGCAACGCCGCGTGAGTGATGAAGGTCTTCGGATTGTAAAGCTCTGTCTTTAGGGACGATAATGACGGTACCAGAGGAGGAAGCCACGGCTAACTACGTGCCAGCAGCCGCGGTAATACGTAGGTGGCGAGCGTTGTCCGGATTTACTGGGCGTAAAGAGTGCGTAGGCGGATGTTTAAGTGAGATGTGAAATACCCGAGCTCAACTTGGGTGCTGCATTTCAAACTGGGCATCTAGAGTGCAGGAGAGGAAAGCGGAATTCCTAGTGTAGCGGTGAAATGCGTAGAGATTAGGAAGAACACCAGTGGCGAAGGCGGCTTTCTGGACTGTAACTGACGCTGAGGCACGAAAGCGTGGGGAGCAAACAGG
+
FGGGGGCFDFFEFFEEGGGGFGC@F<,C,,@C,BC7CEG8CFG=CCCFGCCFFGD9FEFGGGGC<FC:FEGFGG9BAE=FFGCEG9<FG<BF:::FCFC<FDCGFGF,33B=FGGGGFC<BEFD77FFFEGFB:FG7:<BFFGDFFFFGG8B;9F?CFC:FFGG8C@EGCGGGFEE8CCGFFDFG*;?#F9FA?8FCC8;8CEGE??4CFFFCB:FCFF?>CFCCGFGGGFFGFFFFFGE>@8DF@6F9FCFGGGFGFD=FD8?GEF9GE9A98GGGGGEGGFEGFGCGGGGGGGFCGGCGGF@CGCAFEF,GF@>7GGGFFACFGGGFGGGFDGGCGF?:DGGGCFCDGGFFA@<GGF@CGFFDGFEGGGGF@FGFGGFE@ECF:FCBFGDFF<GCGFGFF@G
@EGRNA7_251
TGGGGAATATTGCGCAATGGGGGAAACCCTGACGCAGCAACGCCGCGTGGGTGATGAAGGTTTTCGGATCGTAAAACCCTGTTTTCTGGGACGATAATGACGGTACCAGATGAGGAAGCCACGGCTAACTACGTGCCAGCAGCCGCGGTAATACGTAGGTGGCAAGCGTTGTCCGGATTTACTGGGCGTAAAGGGTGCGTAGGCGGATGCTTAAGTGAGATGTGAAATACCTAGGCTTAACTTAGGGGCTGCATTTCAAACTGGGCATCTAGAGTACAGGAGAGGGAAACGGAATTCCTAGTGTAGCGGTGAAATGCGTAGAGATTAGGAAGAACACCAGTGGCGAAGGCGGTTTCCTGGACTGTAACTGACGCTGAGGCACGAAAGCGTGGGTAGCAAACAGG
+
;@AFGCFGFGGGGGGGGGGFCGDGGGGGGGGGGCFGGGGGGGEGFCGBFGGCFFFGGADEBFGFFCCFFGCFGDDFFGGGFFFCFG9DFCGGCEEGGGFGGEEGFGGACD>FFGFFGCGFFFGGGG@FGFGGGGGGFGGGGGGGGGGC*BECGGGGGGD#FGGFFFFEG@CCFG#GD5C9FFGEFFGE:AC;CFGGGDEGEEDGGD=ECFB8AGFGGFGGGGGGGGFE:>FEFFGFE?FFFFD?GGE@E#FEFDF7AGGFFGGGCDDE@=8E:8AEGGD,?FGDGFGFGFFEE8FBEF8FFEC=GEFFC,:,+EEFB5?,DGGGF?,,@5FFCGFCEFEF=CF,FCGGE@GGFF7FFC@GGFFFFFC:F,F:8F8GGGE?F@F<@@@:F9GFGGDF@EFEGGFF
@EGRNA7_252
TGGGGAATATTGGACAATGGACCAAAAGTCTGATCCAGCAATTCTGTGTGCACGATGAAGGTTTTCGGATCGTAAAGTGCTTTCAGTTGGGAAGAAGAAAGTGACGGTACCAACAGAAGAAGCGACGGCTAAATACGTGCCAGCAGCCGCGGTAATACGTATGTCGCAAGCGTTATCCGGATTTATTGGGCGTAAAGCGCGTCTAGGCGGAAAAGAAAGTCTGATGTTAAAATGCGGGGCTCAACTCCGTATTGCGTTGGAAACTGCTTTTCTAGAGTACTGGAGAGGTGGGCGGAACTACAAGTGTAGAGGTGAAATTCGTAGATATTTGTAGGAATGCCGATGGAGAAGTCAGCTCACTGGACAGATACTGACGCTAAAGCGCGAAAGCGTGGGGAGCAAACAGG
+
EFGGGGGGGGGGGGGGGGGGGGGGGGGFFGFGGDFGGGGGGGCFGAFGGGGGGGGGGGGGGGGGGGGGGCG@FF<CEFGGGGGGGFF<B<FGFEDGFCCGGGGCGE7FFGGFGGGGFFGGGFFGC7@FGG:>=FAFGGGGGGGGGFGGGGEGEGGGGGFFGG>#CGGDE>CCEGEGFDE9=C8CBBB79C#FFFDCF?GGGGE>/;CFGG@:FFFFGA4FFFACDGFGFFFDGE:@BFFGGGFCCB?FGFFCCCGGGGDGGGGFGFGGFFGGGFGGFFGGGGFFE8C8GEGGGGGFDGGFFA<EFGFFGGFGFGGFEE:E?C,;CFFEFGGGGGGGGGGGGGGGGECGGGFFBFFDGGFFFFGECGFCGGGGGGGGGGFGCFEDGGFGGGGGGGGGFGGFGGGGGGF
@EGRNA7_253
TGGGGAATATTGCGCAATGGGGGAAACCCCGACGCAGCAACGCCGCGTTGGTGATGAAGGTTTTCGGATCGTAAAACCCTGTTTTCTGGGACGATAATGACGGTACCAGACGAGGAAGCCACGGCTAACTACGTGCCAGCAGCCGCGGTAATACGTAGGTGGCAAGCGTTGTCCGGATTTACTGGGCGTAAAGGGTGCGTAGGCGGATGCTTAAGTGGGATGTGAAATACCTAAGCTTAACTTAGGGGCTGCATTTCAAACTGGGCATCTAGAGTACAGGAGAGGGAAACGGAATTCCTAGTGTAGCGGTGAAATGCGTAGAGATTAGGAAGAACACCAGTGGCGAAGGCGGTTTCCTGGACTGTAACTGACGCTGAGGCACGAAGGCGTGGGTAGCAAACAGG
+
CEEF@FEG@6,<F7F@FDFGFEEE@EE,@FGC@CGG:FFEFGGGCBF=+@=8BF9F@5?EFBEDBC@:FECFCFDCBFB,B=FDFB=FD@FCFEEEFFGFCFE3DFCGGG*F7FGGDFGBCF7F:BECFCGFG7::<CC:?>FFGGEE4B8ECFFCGA>EG;@8#8889:B;E#GDEEC9C7CFFF8C+:EFGB#A:52-2E?6GFFFFGF#<7F0C#;#7FGF#=##GFFFDEDE9GGFF>89E@>FFCFF=FGGGFD=@8@,93CBDB;FFEDFDED8=D9FCD94=FGFFFAE<FF9GGF@@GDGGFFECB:DFFCCFAECEFEEDA9GGFGGGGGGEGGGFC@F@EGF8ECFEEE9CC<GEF<CF@C>GFEC9FFFE@DFC,@@F<GFCC,F<FC;9FFC
@EGRNA7_254
TGGGGAATATTGCGCAATGGGGGAAACCCTGACGCAGCAACGTCGCGTGAGTGATGAAGGTTTTCGGATCGTAAAACTCTGTTATTTGGGACGATAATGACGGTACCAAATGAGGAATAAGCATCGGCTAACTCTGTGCCAGCAGCCGTGGTAAGACAGAGGATGCAAGCGTTATCCGGATTAATTGGGCGTAAAGCGTCTGTAGGTGGTTTATCAAGTTTTTTGTCAAAGATCGGGGCTTAACTCCGGGCAGGCAGAGAAAACTAGTAGACTTGAGTTCGGTAGGGGCAGAGGGAATTCCCGGTGGAGCGGTGAAATGCGTAGAGATCGGGAGGAACACCAAAGGCGAAGGCACTCTGCTGGGCCGCAACTGACACTGAGAGACGAAAGCGAGGGTAGCAAATGGG
+
GGGGGGGGGGGGGGGGGGGGGGGGGGGGGGGGGGGGGGGGGGGGGGGGGGGFGGGGGGGGGGGGGGGGGGGGGGGGGGGGGGGGGGGFGGGGGGGGGGGGGGGGGGGGGGGGGGGGFGGGGGGGGGGGGGGGGGGGGCGGFGGGGGGGGGGGGGGGGGGGGGGGGGGGGGGGGGGCGGGGGGGGGGGGGGGGFFFFGGGEGGGGGGGGGGGGGGGGGGGGGGGGFGGFGGGGGGGGGGGGGFGFGGGGGGGGGGGGGGGGGGGGGGGGGGGGGGGGGGGGGGGGGGGGFGGGGGGGGGGGGDGGGGF@FCGGGGGGGGGGGGGGGGFCGGGGGGGGGGGGGGGGGGGGGGGGFGGGGGGGGGGGGGGGGGGGGGGGGGFDGGGGGGGGGGGGGGEGGGGGGGGGGGG
@EGRNA7_255
TGGGGAATATTGCGCAATGGGGGAAACCCTGACGCAGCAACGCCGCGTGGGTGATGAAGGTCTTCGGATTGTAAAGCCCTGTTTTCTGGGACGATAATGACGGTACCAGAGGAGGAAGCCACGGCTAACTACGTGCCAGCAGCCGCGGTAATACGTAGGTGGCGAGCGTTGTCCGGATTTACTGGGCGTAAAGGGTGCGTAGGCGGATGTTTAAGTGGGATGTGAAATCCCCGGGCTTAACCTGGGGGCTGCATTCCAAACTGGATATCTAGAGTGCAGGAGAGGAAAGCGGAATTCCTAGTGTAGCGGTGAAATGCGTAGAGATTAGGAAGAACACCAGTGGCGAAGGCGGCTTTCTGGACTGTAACTGACGCTGAGGCACGAAAGCGTGGGTAGCAAACAGG
+
GGGGGGEFFGG9@FCGECGGEGGGGFGGEGGGGCGEFGGGGEGGGGGGGGGGGGGGGGGGFFGGFGGGGGGGGGGGFGFGCAFFGF9FGGGGGGGGGGGGGGGGCCFGFGGGGGDEFGFFFGGGGGGGFFGGCCGFFCFGFFGGGGGDEGGGD:FGGGEFCFGGGGGGEEGGGFCGDGGGGFDFEFGFCFGFGG6F85CEGDGGGGGGGFEGFGCFGGABFG#G7GGGFFGGDGGGGF9GCF?EGGGGGGFGFEFGDGGFCGFFAD;FFF@1AGGGECGGGGEDF?GEGDFF@GFGFFE9GGGFC7@GGCGGGDGGGFF<49GGGGGGF<GGFGGGGFF:=DEFGGGGGEFFCGGGGECGFGGGGFFCFCB@FDEF9FGEGDGGGGGEGGFGGFFGFGGGFGFG
@EGRNA7_256
TGGGGAATTTTGGACAATGGACGGAAGTCTGATCCAGCGACGCCGCGTGAAGGAAGAAGTCCTTCGGGATGTAAACTTCTGAACTTATCGAATAAAGACAACTGGGGACAGTTGGATGAAGGTAGATAAAGAAAAGCCCCGGCTAACTACGTGCCAGCAGCCGCGGTAAGACGTAGGGGGCGAGCGTTGCCCGGAATTACTGGGCGTAAAGGGGGCGTAGGCGGTCAAATAAGTCAGATGTGAAATACTACTGCTCAACGGTAGAAATGCGTTTGAAACTGTAAGACTTGAGGGTACCAAAGGTAGACGGAATTACCTGAGTAGGGGTGAAATCCGTAGATACAGGTAAGAACGCCAGTGGGGAAGCCGGTCTACTGGGGTAACCCTGACGCTGAGGCCCGAAAGCTAGGGGAGCGAACCGG
+
C@EGGGEFGGGEGGGFGDGGFG@EGGGEGFGGDECECF@FCEFGCBCFFCFGGFGGFG@<?FFAEDGG>CE?FGGGD<E9,<AAFAF,<BFGFFGFGGFFGEFGFE@:+DFFFFDGFGGGD@FDFCCCGGCFFEGGCGGCF7*>*@A;DFGDFGFGGFGGGFGE:C=ECFGGGFGEEEBFFBCCEGC==8F?CCEBAFEFFFGE>AFFFFDFFC@DFGFGGFGGFAFGGFFDBFBAF6GE7DGGDGGGGFCDFCGEGGECGCGGFCGECA6GGGGGGFEDFDCGFEFD8GF?FCCB8GGGGGFEEFGGGFGFFC<F=?BAGGFDGGGGFFF=CBFGE?FEGGF,GGGF<GGGGGFE=DGGGGFGCGGF8GGFFCF@FF9EDFCGGGGGGEFEFGGGGGF@DGFFFFDFGGGF@GGCGGDEGG
@EGRNA7_257
TGGGGAATATTGCACAATGGGGGAAACCCTGATGCAGCAACGCCGCGTGAGTGAAGAAGGCCTTCGGGTTGTAAAGCTCTGTCTTCAGGGACGATAATGACGGTACCTGAGGAGGAAGCCACTGCTAACTACGTGCCAGCAGCCGCGGTAATACGTAGGTGGCGAGCGTTATCCGGATTTACTGGGCGTAAAGGATGCGTAGGTGGAATTTTAAGTGAGATGTGAAATACCCGGGCTCAACTTGGGTGCTGCATCTCAAACTGGGATTCTAGAGTGCAGGAGAGGAAAGCGGAATTCCTAGTGTAGCGGTGAAATGCGTAGAGATTAGGAAGAACACCAGTGGCGAAGGCGGCTTTCTGGACTGTAACTGACACTGAGGCATGAAAGCGTGGGGAGCAAACAGG
+
@FEDFG@FDGGFGFGCDFGGFC@+CFFDEGG8EFGFCFEFGCG=:>:FGE7EFGGGGF<<FGCFGC:FFC+B?EE,A<EF9AFFCFBF9EFD@FG@GDG9A3+B=>BB,DDFFDF7F<FCCF,7@>3DG,<<@F:<FGGGGGGGEGCBCGA>CCFGFGGFB:86*9=<CEFCECE??EFEEFFFD?CEEFFFFDF4>:<;BFFGDE*==<<FCFFGABC7GFGFGEGGF#GE:>D:@@FFF79EDGDFFFDF=8@=7FDEE?D63,E;A=A8A=DD=EB@AE=DGGGEE>AE?E9C?FF<8FF+FC:AF9GCEC@=,FA<F,?<9GGFCGGGGGDGGFF,,BFDF@CGF@GF@C<,<AEEFF@E<FEFEF,EE<@E9EC,GDFF@C@7FEDGEF@F,GFAEF@F
@EGRNA7_258
TGGGGAATATTGCGCAATGGGGGAAACCCTGACGCAGCAACGCCGCGTGGGTGATGAAGGTTTTCGGATCGTAAAACCCTGTTTTCTGGGACGATAATGACGGTACCAGATGAGGAAGCCACGGCTAACTACGTGCCAGCAGCCGCGGTAATACGTAGGTGGCGAGCGTTGTCCGGATTTACTGGGCGTAAAGGGTGCGTAGGCGGATGTTTAAGTGGGATGTGAAATCCCCGGGCTTAACCTGGGGGCTGCATTCCAAACTGGATATCTAGAGTGCAGGAGAGGAAAGCGGAATTCCTAGTGTAGCGGTGAAATGCGTAGAGATTAGGAAGAACACCAGTGGCGAAGGCGGCTTTCTGGACTGTAACTGACGCTGAGGCACGAAAGCGTGGGTAGCAAACAGG
+
GGGGGGGGGGGGGGGGGGGGGGGGGGGGGGGGGGGGGGGGGGGGGGGGGGGGGGGFGGGGGGGGGGGCFGGGGEGGGGGGGGGGGGGGGGGGGGGGGGGGGGGGGGGGGGGGGGGGGGGGGGGGGGGGGGGGGGGGGGGGGGGGGGGGGGGGGGGGGGGGGGGGGGGGGGGGGGGGGGGGGGGGGGGGGGFGGGGGGGGFGGGGGGGGGGGGGGGGGGGGGGGGGGGGGGGGGGGFFFGGGGGGGGGGGGGGGGGFGGGGFGGGGGGFFGGGGGGGFGGGGGGGGGGGGGGGGGGGGGGGGGGGGGGGGGGGGGEGGGGGGGGGGGGGGGGGGGGGGGGGGGGGGGGGGGGGGGGGGGGGGGGGGGGGGGGGGGGGGGGCGGGGGGGGGGGGGGGGGGGGGGGG
@EGRNA7_259
TGGGGAATATTGCGCAATGGGGGAAACCCTGACGCAGCAACGCCGCGTGAGTGATGAAGGCCTTAGGGTTGTAAAGCTCTGTTATCTGGGACGATAATGACGGTACCAGAGGAGGAAGCCACGGCTAACTACGTGCCAGCAGCCGCGGTAATACGTAGGTGGCGAGCGTTGTCCGGATTTACTGGGCGTAAAGAGTGCGTAGGCGGATGTTTAAGTGAGATGTGAAATACCCGAGCTCAACTTGGGTGCTGCATTTCAAACTGGGCATCTAGAGTGCAGGAGAGGAAAGCGGAATTCCTAGTGTAGCGGTGAAATGCGTAGAGATTAGGAAGAACACCAGTGGCGAAGGCGGCTTTCTGGACTGTAACTGACGCTGAGGCACGAAAGCGTGGGGAGCAAACAGG
+
GGGGGGGGGGGGGGGGGGGGGGGGGGGGGGGGGGGGGGGGGGGGGGGGGGGGGGGGGGGGGGGGFGGGGGGGGGGGGGGGGGGGGGGGGGGGGGGGGGGGGGGGGGGGGGGGGGGGGGGGGGGGGGGGGGGGGGGGGGGGGGGGGGGGGGGGGGGGGGGGGGGGGGGGGGGGGGFFGGGGGGGGGGGGGFFGGGGGGFGGGGGGGGGGGGFGGGGGGGGGGGGGGGGGGGGGGGGGGGGGGGGGGGGGGGGGFGGGGGGGGGGGGGGGFGGGGGGGGGGGGGGGGFGGGGGGGGGGGGGCGGGGGGGGGGGGGGGGGGGGGGGGGGGGGGGGGGGGGGGGGGGGGGGGGGGGGGGGGGGGGGGGGGGGGGGGGGGGGGGGGGGGGGGGGGGGGGGGGGGGGGGG
@EGRNA7_260
TGGGGAATATTGCGCAATGGGGGAAACCCTGACGCAGCAACGCCGCGTGAGTGATGAAGGCCTTAGGGTTGTAAAGCTCTGTTATCTGGGACGATAATGACGGTACCAGAGGAGGAAGCCACGGCTAACTACGTGCCAGCAGCCGCGGTAATACGTAGGTGGCGAGCGTTGTCCGGATTTACTGGGCGTAAAGAGTGCGTAGGCGGATGTTTAAGTGAGATGTGAAATACCCGAGCTCAACTTGGGTGCTGCATTTCAAACTGGGCATCTAGAGTGCAGGAGAGGAAAGCGGAATTCCTAGTGTAGCGGTGAAATGCGTAGAGATTAGGAAGAACACCAGTGGCGAAGGCGGCTTTCTGGACTGTAACTGACGCTGAGGCACGAAAGCGTGGGGAGCAAACAGG
+
GGGGGGGGGGGGGGGGGGGGGGGGGGGGGGGGGGGGGGGGGGGGGGGGGDGFGGGGGGGGGGGGGGGGGGGGGGGGGGGGGGGGGGGGGGGGGGGGGGGGGGGGGGGGGGGGGGGGFGGGGGGGGGGGGGGGGGGGGGGGGGGGGGGGGGGGGGGGGGGGGGGGGGGGGGGGGGGGGGGGGGGGGGGGGGGGGGGGGGGGGGGGGGGGGGGGGGFFGGGGGGGGGGGGGGGGGFGGGFGGGGGGGGGGGGFFGGGGGGGGGGGGFFFFFGGGGGGGGGGGGGGGGGGGGGGGGGGGGGGGGGGGGGCGGGGGGGGGGGGGGGGGGGGGGGGGGGGGGGGGGGGGGGGGGGGGGGGGGGGGGGGGGGGGGGGGGGGGGGGGGGGGGGGGGGGGGGGGGGGGGGGG
@EGRNA7_261
TGGGGAATATTGCACAATGGGCGCAAGCCTGATGCAGCCATGCCGCGTGTATGAAGAAGGCCTTCGGGTTGTAAAGTACTTTCAGCGGGGAGGAAGGTGTTGTGGTTAATAACCACAACAATTGACGTTACCCGCAGAAGAAGCACCGGCTAACTCCGTGCCAGCAGCCGCGGTAATACGGAGGGTGCAAGCGTTAATCGGAATTACTGGGCGTAAAGCGCACGCAGGCGGTCTGTCAAGTCGGATGTGAAATCCCCGGGCTCAACCTGGGAACTGCATTCGAAACTGGCAGGCTAGAGTCTTGTAGAGGGGGGTAGAATTCCAGGTGTAGCGGTGAAATGCGTAGAGATCTGGAGGAATACCGGTGGCGAAGGCGGCCCCCTGGACAAAGACTGACGCTCAGGCACGAAAGCGTGGGGAGCAAACAGG
+
GGGGGGGGGGGGGGGGGGGGGGGGGGGGGGGGGCGGGGGGGGGGGGGGGGGGGGGGGGGGGGGGGGGGGGGGGGGGGFGGGGGGGGGGGGGGGGGGGGGGGGGGGGGGGGGGGGGGGGDGGGGGGGGGGGGGGGGGGGGGGGGGGGGDGGGGGGGGGGGCFGFFGGGGGEGGGGDGGGGGGGGGGGFGGGGGGGGGGGGGDEGGGGGGGGGGFGG<CGGGGGGGGDDGDGGFDEFFFFGFFFFFFDGGGFGGFFFGGGGFBEFGGGFGGGGGGFFGGFGGGGFCGGGGGFGGGGGGGFFD:9FEAGEGGGFGGGGGGGFGGGGGGGGGEGDGGGGGGGGGGGGGGGGGGGGGGGGGGGGDGGGGGGGGGGGGGGGGGGGGGGGGGGGGGGGGGGGGGGFGGGGGDGGGGGGGGGGGGGGGGGGGGGGGG
@EGRNA7_262
TGGGGAATATTGCACAATGGGCGCAAGCCTGATGCAGCCATGCCGCGTGAATGAAGAAGGCCTTCGGGTTGTAAAGTCCTTTCAGCGGGGAGGAAGGCGTCGAGGTTAATAACATCACCGACTGACGTTACCCGCAGAAGAAGCACCGGCTAACTCCGTGCCAGCAGCCTCGGTACTACGGAGGGTGCAAGCGTTAATCGGAATTACTGGGCGGAAAGCGCACGCAGGCGGTCTGTCAAGTCGGATGTGAAAACCCCGGGATCAACCTGGGAGCTGCCTCTGAAACTGGTGGGCTAGAGTCTTGTAGAGGGGGGTAGAATTCCATGTGTAGCGGTGAAATGCGTAGAGATGTGGAGGAATACCGGTGGCGAAGGCGGCCCCCTGGGCAAAGACTGACGCTCAGGTGCGAAAGCGTGGGGAGCAAACAGG
+
FEE8@78FEAA@FGG<C9FGGFGGD+CEGGCFEA<CFFGCF<E@CFEFF,<FGGCGGEEC<EE<EGG744@8,,A?E,CEG9F,CA>:F@CFEEF87BC>+@+FF@C,:F9@F9;FG,<****>,?<*6,>FCF@*<*4<,><F,<FGEE88:<,+?<FCF@+:*2998*:;5C8*<9C8**5#?EEGC7+/.#-3#?EECE58-5CFFCF59#FCC7?DD47):C5CCD#2#*88@47:595##F##GFC##C7E=@=;,FFGFDFEB8<<*9;*=,CFD526,;5:46,@@,F<GC@,359>,FEGECGF=DC,8,DF<<<CFAC@++F+F?9A,444+45?54A,A,,<49,,C,:+8FCEDGGF?C,,@FCF@+6,,F<@:,,9,,FE:8,F:CC,EEC@:C7FGC@@+@,CCEC,F;,@CC6<C
@EGRNA7_263
TGGGGAATATTGCGCAATGGAGGAAACTCTGACGCAGCAACGCCGCGTGAGTGATGAAGGTCTTCGGATTGTAAAGCTCTGTCTTTAGGGACGATAATGACGGTACCTAAGGAGGAAGCCACGGCTAACTACGTGCCAGCAGCCGCGGTAATACGTAGGTGGCAAGCGTTGTCCGGATTTACTGGGCGTAAAGGGTGCGTAGGCGGATGTTTAAGTGGGATGTGAAATCCCCGGGCTTAACCTGGGGGCTGCATTCCAAACTGGATATCTAGAGTGCAGGAGAGGAAAGCGGAATTCCTAGTGTAGCGGTGAAATGCGTAGAGATTAGGAAGAACACCAGTGGCGAAGGCGGCTTTCTGGACTGTAACTGACGCTGAGGCACGAAAGCGTGGGTAGCAAACAGG
+
GGGGGGGGGGGGGGGGGGGGGGGGGGGGGGGFGGGGGGGGGGGGGGGGGGGGGGGGGGGGGGGGGGDGGFGGGDGGGGGGGGGGGGGGGGGGGGGGGGGGGGGGGGGGEFGGGGGGGGGGGGGGCGCFGGGGGGGGGGGGGGGGGGGGBBEFGGGCFGGGFFGGGGGGGGFGGGGGGGGGGDGFGFGGGGEFFGGGGGGFGGGGGGGGGGFFBGFFFFFFGFGGGGGGGGGGFGFBFGGGGGGGGGGGGGGGGGGGGFGGGGGGFCGFFGGGGGGGGGGGFGGGGGGGGCGGGGGGGGGGGGGGGFCGGGGGGGGGGGGGGGGGGGGGGGGGGGGGGGGGGGGGGGGGGGGGGGGGGGGGGGGGGGGGGGGGGGGGGGGGGGGGGGGGGGGGGFGGGGGGGGGG
@EGRNA7_264
TGGGGAATATTGGACAATGGGCCACAAGCCTGATCCAGCAATTCTGTGTGCACGATGAAGGTTTTCGGATCGTAAAGTGCTTTCAGTTGGGAAGAAGAAAGTGACGGTACCAACAGAAGAAGCGACGGCTAAATACGTGCCAGCAGCCGCGGTAATACGTATGTCGCAAGCGTTATCCGGATTTATTGGGCGTAAAGCGCGTCTAGGCGGAAAAGAAAGTCTGATGTTAAAATGCGGGGCTCAACTCCGTATTGCGTTGGAAACTGCTTTTCTAGAGTACTGGAGAGGTGGGCGGAACTACAAGTGTAGAGGTGAAATTCGTAGATATTTGTAGGAATGCCGATGGAGAAGTCAGCTCACTGGACAGATACTGACGCTAAAGCGCGAAAGCGTGGGGAGCAAACAGG
+
GGGGGGGGGGGGGGGGGGGGGGGGGGGGGGGGGGGGGGGGGGGGGGGGGGGGGGGGGGGGGGGGGGGGGGGGGGGGGGGGGGGGGGGGGGGGGGGGGGGGGGGGGGGGGGGGGGGGGGGGGGGGGGGGGGGGGGGGGGFGGGGGGGGGGGGGGGGGGGGGGGGGGGGGGGGGGGGGGGGGGGGGFGGGFFGGGGGGGGGGGGGGGGGGGGFGGGGGGGGGGGGGGGFGGGGGGGGGGGGGGGGGFFFGGFGGGGGGGGGGGGGGGGGGGGGGGGGGGGGGGGGGGGGGGGGGGGGGFCGGFGGGGGGGGGGGGGGGGGGGGGGGGGGGGGGGGGGGGGGGGGGGGGGGGGGGGGGGGGGGGGGGGGGGGGGGGGGGGGGGGGGGGGGGGGGGGGGGGGGGGGGGGGG
@EGRNA7_265
TGGGGAATATTGCGCAATGGGGGAAACCCTGACGCAGCAACGCCGCGTGAGTGATGAAGGCCTTAGGGTTGTAAAGCTCTGTTATCTGGGACGATAATGACGGTACCAGAGGAGGAAGCCACGGCTAACTACGTGCCAGCAGCCGCGGTAATACGTAGGTGGCGAGCGTTGTCCGGATTTACTGGGCGTAAAGAGTGCGTAGGCGGATGTTTAAGTGAGATGTGAAATACCCGAGCTCAACTTGGGTGCTGCATTTCAAACTGGGCATCTAGAGTGCAGGAGAGGAAAGCGGAATTCCTAGTGTAGCGGTGAAATGCGTAGAGATTAGGAAGAACACCAGTGGCGAAGGCGGCTTTCTGGACTGTAACTGACGCTGAGGCACGAAAGCGTGGGTAGCAAACAGG
+
GGGGGGGGGGGGGGGGGGGGGGGGGGGGGGGGFGGGGGGGGGGGGGGGGGGGGGGGGGGGGGGGGGGGGGGGGGGGGFGGGGGGGGGGGGGGGGGGGGGGFGGGGGGGGGGGGG@CGGGGGGGGGGGGGGGGGGGGGGGGGGGGGGGGGGGFGGGGGGGGGGGGFGGGGGGGGFFFFGGGGGGGGGGGGGGCFGGGGGGGGFGGGGFGGGFGGGGGFGFFGGGGGGGGGGGGGBGGGGGGGFGFGGGGGGGGGGFGGGGGGG#GE>FDGGGGGGGGGGGGGGGGGGGGGGGGGGGGGGGGGGGGGGGGGGGGGGGGGGGGGGGGGFGGGGGGGGGGGGGGGGGGGGGGGGGGGGGGGGGGDGGGGGGGGGGGGGGGGGGGGGGGGGGGGGGGGGGGGGGGGGGG
@EGRNA7_266
TGGGGAATATTGCACAATGGGCGCAAGCCTGATGCAGCCATGCCGCGTGTGTGAAGAAGGCCTTCGGGTTGTAAAGCACTTTCAGCGGGGAGGAAGGCGTTAAGGTTAATAACCTTGGCGATTGACGTTACCCGCAGAAGAAGCACCGGCTAACTCCGTGCCAGCAGCCGCGGTAATACGGAGGGTGCAAGCGTTAATCGGAATTACTGGGCGTAAAGCGCACGCAGGCGGTCTGTCAAGTCGGATGTGAAATCCCCGGGCTCAACCTGGGAACTGCATTCGAAACTGGCAGGCTAGAGTCTTGTAGAGGGGGGTAGAATTCCAGGTGTAGCGGTGAAATGCGTAGAGATCTGGAGGAATACCGGTGGCGAAGGCGGCCCCCTGGACAAAGACTGACGCTCAGGTGCGAAAGCGTGGGGAGCAAACAGG
+
GGGGGGGGGGGFGGGGGGGGGGEGGEGGGGGGGFGGGGGGGGGGGGGGGGGGGGGGGGGGGGGGGGGGFEEGGGEEGGGGGGGGFGGDGGEGGGFGGGGGGGGGGGGGGGGGGFGGGGGEGGGGGGGGGGGGGGGDGDGFGFGGGGFFDEGEGGGGGDGGGGGGGGFGGGEE5?EGGFCFG?CGGGGGGGGFEGGGGGGGG>CFGGGGFGFCFGGGGGGGGGGGGCDEGGGGGDFFFFD?FFFFFGGD>FGGGGGFGGGFGGFFGFFFF::GGGGGFGGGEGGGGGGFG>CFA;GGGGGFECGGGGGGGGD8GGGGGGGGGFGGGGDGDGGGGGGGGGGGGGGGGGGGGGGGGGGGGGGEGDGGGGGGGGGGGGGGGGGGGGGGGGGGGGGGGGGGGGFGFGGGGGGGGGGGGGGGGGGGGGGGGGGGG
@EGRNA7_267
TGGGGAATATTGCACAATGGGCGCAAGCCTGATGCAGCCATGCCGCGTGTATGAAGAAGGCTTTCTGTTTGTAAAGTTCTTTCAGCGGGGAGGAAGGTGTTTAGGTTAATAACCCCCGCAATTTACGTTACCCGCAGAAGAAGCACCGGCTCACTCCGTGCCAGCAGCCTCGGTAATACGGAGGGTGCAAGCGTTAATCGGAATTACTGGGCGTAAAGTGCACGCAGGCGGTTTGTTAAGTCAAATGTGAAATCCCCGGGCTCAACCTGGGAACTGCATCTGATACTGGGAAGCTTGAGTCTCGTAGAGGGGGGTAGAATTCCAGGTGTAGCGGTGAAATGCGTAGAGATCTGAAGGAATACCGGTGGCGAAGGCGGCACCCTGGACGAAGACTGACGCTCAGGTGCGAAAGCGTGGGGAGCAAACAGG
+
FFGGGGGGGGGGGGGFGGGGGGGGEEGGGG,6E,CFAFGGGGFGG7FCE?FCCFEFF,,4E,CF<5<5<FFBE<,5<,9BFFGGFFECE7==@=D,FFGGD,3,BFF<FGE9F@,@+8@CEGGACE@FGCEBFCC*>*5:CC<:<F7*B::*72F2:*CFGCC7C87CC*=ACC@ECC#C##2*-ACE#:<F>#?68:@CE48;C#?#DD@<@>C#>;#:#@=;#FFF>FC59CDFFB;71+3+AGF8B6:955*9*CGD86D?27@,9FDF@5,D<;,:;:DGFCCD7,9G?D:,CF:3+=+E3=EGC=@,AFC;AEA8,FCGFFE@+46+<<CGFCGGGGGFACGEEA5,9,<CF<?7FEEGDEEFDFC:@:+6@,,CFA7FCEC,@C,,7GDGGFGFGGEFFEFGGGGGGGGGGGFFFC,GGGGGE
@EGRNA7_268
TGGGGAATATTGCGCAATGGGGGAAACCCTGACGCAGCCACGTCGCGTGAGTGATGAAGGTTTTCGGATCGTAAAACTCTGTTATTTGGGACGATAATGACGGTACCAAATGAGGAAGCCACGGCTAACTACGTGCCAGCACCCGCGGTAATACGTAGGTGGCAAACGTTGTCCGGATTTACTGGGCGTAAAGGGTGCGTAGGTGGACGCTTAAGTCAGATGTGAAATACCCGAGCTTAACTTGGGAGTTGCATTTGAAACTGGGCGTCTAGAGTACAGGAGAGGAAAGCGGAATTCCTAGTGTAGCGGTGAAATGCGTAGAGATTAGGAAGAACACCAGTAGCGAAGGCGGCTTTCTGGACTGTAACTGACACTGAGGCACGAAAGCGTGGGGAGCAAACAGG
+
CFFDEGEFCE<EDFGGEFGEFDG@:,CDCE@FE,FEDG,6=>,CFDGGGEGGGGEF9FEFGGG@EEF:F:@F<F7?CFGGFGGFGGDFGGFFGDGGGGG9DF>+B@=FFD9<D<,@<,><<33>FGF@7@=FE@CF7<8FB#>FBFBA#87@FCC9FF>CAFF:?9;=C@F>CCEC8:CCF@B<6;8;/A#?<*8C@>E>3:?FDCA@D::A9CC+6@CAGE>C?AGGFC*A5#@75@7,@9BFFFCA099FGGGE#CFD8DEEE>D=GFDGEE=;DFGGGGGFD>>+EEGFEE<8DFF??<ECCE@GFEF?@ECGCGGGGFGGF<?GGFDF=F8EFFF=:FDGFCCFEDGF@GFCGGFF<F@FCAFEFGGGDE@F,GFCCGGGEGGFEGGDFE,FEFGGGGGG
@EGRNA7_269
TGGGGAATATTGCACAATGGGCGCAAGCCTGATGCAGCCATGCCGCGTGTATGAAGAAGGCCTTCGGGTTGTAAAGTACTTTCAGCGGGGAGGAAAGGAGTAAAGTTAATACCTTTGCTCATTGACGTTACCCGCAGAAGAAGCACCGGCTAACTCCGTGCCAGCAGCCGCGGTAATACGGAGGGTGCAAGCGTTAATCGGAATTACTGGGCGTAAAGGGTGCGTAGGCGGATATTTAAGTGGGATGTGAAATCCCCGGGCTTAACCTGGGGGCTGCATTCCAAACTGGATATCTAGAGTGCAGGAGAGGAAAGCGGAATTCCTAGTGTAGCGGTGAAATGCGTAGAGATTAGGAAGAACACCAGTGGCGAAGGCGGCTTTCTGGACTGTAACTGACGCTGAGGCACGAAAGCGTGGGTAGCAAACAGG
+
FAFGGGGGGGG,ECE@FC@EFG@EGGGFGF@FFAEFFFGGGGGGGGEG+?FGGGGGFFEFFGGGFFGGGGGGCFFBFAFGGGFFGGGEGEEEGFGG@FGFGCFBBCFGGGDDFGDFAFCFCFFFFGGEFGGGGCFGDCGFFGCFDGFCEEEEGG;<8FG<FFGCF7FFGGGFGGFFGGFGG5BCGGGGFFFFEGGGGFGFGGGFGFGGFGGGGFFFFFGDGDDGE>BCGGFDFF>FFFGFFFF?AFF?CGCF?GFFGGFE;GFFGGEGGECGGCGGDGE86GGGGFFGGGGGGGFCGED?FCGGFDFD8FGGGEGGFGGF8FA8EFCGEFGGGFFFGFC@CDGGFGFGGGFGGGGGGGGFFGFDGGGEFCGGGGGGGFGGGFGGGFFDGGGFCBGEEEDEF<GECFFCGF:GGGGGGGFGFFGFEGGGG
@EGRNA7_270
TGGGGAATATTGCACAATGGGGGAAACCCTGATGCAGCAACGCCGCGTGAGTGATGACGGTCTTCGGATTGTAAAACTCTGTCTTTGGGGACGATAATGACGGTACCCAAGGAGGAAGCCACGGCTAACTACGTGCCAGCAGCCGCGGTAATACGTAGGTGGCAAGCGTTGTCCGGATTTACTGGGCGTAAAGGGAGCGTAGGCGGATTTTTAAGTGGGATGTGAAATACTCGGGCTCAACCTGAGTGCTGCATTCCAAACTGGAGATCTAGAGTGCAGGAGGGGAGAGTGGAATTCCTAGTGTAGCGGTGAAATGCGTAGAGATTAGGAAGAACACCAGTGGCGAAGGCGACTCTCTGGACTGTAACTGACGCTGAGGCTCGAAAGCGTGGGGAGCAAACAGG
+
GGGGGGGGGGGGGGGGGGGGGGGGGGGGGGGGGGGGGGGGGGGGGGGGGGGGGGGGGGGGGGGGGGGGGGGGGGGGGGGGGGGGGGGGGGGGGGGGGGGGGGGGGGGGGGGGGGGGGGGGGGGGGGGGGGGGGGGGGGGGGGGGGGGGGGGGGGGGGGGGGGGGGGGGGGGGGGGGGGGGGGGGGGGGGGGGGGGGGGGFGGGGGGGGGGGFGGGGGGGGGGGGGGGGGGGGGGGGGGGGGGGGGGGGGGGGGGGGGGGGGGGGFGGGGGGGGGGGGGGGGGGGGGGGGGGGFEFFGGGGGGGGGGGGGGGGGGGGGGGGGGGGGGGGGGGGGGGGGGGGGGGGGGGGGGGGGGGGGGGGGGGGGGGGGGGGGGGGGGGGGGGGGGGGGGGGGGGGGGGGGGGG
@EGRNA7_271
TGGGGAATATTGCACAATGGGCGCAAGCCTGATGCAGCCATGCCGCGTGTATGAAGAAGGCCTTCGGGTTGTAAAGTACTTTCAGCGGGGAGGAAGGCGTTGAGGTTAATAACCTCAGCGATTGACGTTACCCGCAGAAGAAGCACCGGCTAACTCCGTGCCAGCAGCCGCGGTAATACGGAGGGTGCAAGCGTTAATCGGAATTACTGGGCGTAAAGCGCACGCAGGCGGTCTGTCAAGTCGGATGTGAAATCCCCGGGCTCAACCTGGGAACTGCATTCGAAACTGGCAGGCTAGAGTCTTGTAGAGGGGGGTAGAATTCCAGGTGTAGCGGTGAAATGCGTAGAGATCTGGAGGAATACCGGTGGCGAAGGCGGCCCCCTGGACAAAGACTGACGCTCAGGTGCGAAAGCGTGGGGAGCAAACAGG
+
GGGGGGGGGGGGGGGGGGGGGGGGGGGGGGGGGGGGGGGGGGGGGGGGGGGGGGGGGGGGGGGGGGGGGGGGGGGGGGGGGGGGGGGGGGGGGGGGGGGGGGGGGGGGGGGGGGFGGGGGEFFCGGGGGGGGGGGGGGGGGGGGGGGGGGGGGGGGGGGGGGGGGGGGGGGFGGGGGGGGGGGGGGGGGGGGGGGGGGGGGGGGGGGGGGGGGCFFGGGGGDGGGGGGEGGGGGGFFFGFFFFFFGGGGFCFFGGGGGGGGGGGGGGGGGGGGGGGGGGGGGGGGGGGGGGGGGGGGGGGFGGGGGGGGGGFGGGGGGGGGGGGGGGGGGGGGGGGGGGGGGGGGGGGGGGGGGGFGGGGGGGGGGGGGGGGGGGGGGGGGGGGGGGGGGGGGGGGGGGFGGGGGGGGGGGGGGGEFGGGGGGGGGGGG
@EGRNA7_272
TGGGGAATATTGCGCAATGGGGGAAACCCTGACGCAGCAACGCCGCGTGAGTGATGAAGGTTTTCGGATCGTAAAACTCTGTCTTTGGGGACGATAATGACGGTACCCAAGGAGGAAGCCACGGCTAACTACGTGCCAGCAGCCGCGGTAATACGTAGGTGGCAAGCGCTGTCCGGATTTACTGGGCGTAAAGAGTATGTAGGTGGGCATTTAAGTCAGATGTGAAATTCCCGGGCTTAACCTGGGAGCTGCATTTGATACTGGGTGTCTAGAGTGCAGGAGAGGAAAGTGGAATTCCTAGTGTAGCGGTGAAATGCGTAGAGATTAGGAAGAACACCAGTAGCGAAGGCGGCTTTCTGGACTGTAACTGACACTGAGGCACGAAAGCGTGGGGAGCAAACAGG
+
DCDGEDGGGFGDGFGGGGGFCCFGGGGGGGFFGGGCEGEFGGGGGEGEGEGFFGEFFFECGDFGGGG?CFCGGGCGGGGGGGGGGGGCEDCCEGCGGGGCGGGGGGGGGGGDGGGGGCFFEGDFEGGGGGGGEG@FB<,:FAFEGGGGCCEFCCG#G<BF?;CCCCFE#B?E#CC?A>EGGGGGGGGGGGGG<#ECCC>:C?EFGFCCCF>FFF@FFGGFFFGFCGGGGDGGGC@>>FFFFFFFGGGCFDEF:9FF=,;FFFEFE@>9=E=@9=GGGE==,F@9GGGGGFFFFCDDEF,F=B@+4=CEFDGGGEGCFGE<FF9FAFAFGFGGGGGGGGGGGGGGFGGGFCFCFGFGGGGGGGFFGGFDFGGGGGFGFF:@GGGGGDGEGFGGGDFGGGGGGFGG
@EGRNA7_273
TGGGGAATATTGCACAATGGGGGAAACCCTGATGCAGCAACGCCGCGTGAGTGATGACGGTCTTCGGATTGTAAAGCTCTGTCTTTGGGGACGATAATGACGGTACCCAAGGAGGAAGCCACGGCTAACTACGTGCCAGCAGCCGCGGTAATACGTAGGTGGCAAGCGTTGTCCGGATTTACTGGGCGTAAAGGGAGCGTAGGCGGATTTGTAAGTGGGATGTGAAATACCCGGGCTCAACCTGGGTGCTGCATTCCAAACTGGGAATCTAGAGTGCAGGAGGGGAGAGTGGAATTCCTAGTGTAGCGGTGAAATGCGTAGAGATTAGGAAGAACACCAGGGGCGAAGGCGACTCGCTGGACTGTAACTGACGCTGAGGCTCGAAAGCGTGGGGAGCAAACAGG
+
AFGGEG@EFFGFGAFG8FGGFGGGGGFGCFE,@,CA,FFEFCFC=F=FEGEFFEGGGFG@?FGEGDE@CGCGGCFCE?FF,FFGFFFF@FBEE:BBF,?<FFFGG:FF<=B=,,@FGGG<<>F7FCC7F,3@>CFGGF0><FFG<FFE8:<@21<#=#F2<BF<CBC>E>:89CB9;1;FGGGG8>ACCEFF>E;0#?328;=4C?8A=F#FAF6AFFA>GF>=CGCECGDEGFD:CDD@D@FEFD73;E@FC=F?AAF@-DGGG#@;9GEEEDEGFGGED@D3F9GEEDFGFGFFFGFAE,FC=7EFDCGGGCB@+?5C9,AADFFEF?GFGFDGFDF@,CFFGCF=C+F@@BC,FCEEE9FFCAF7FF@CFC<F@@F@?GFCGFCCGGGGGF9<AGGFEFEF
@EGRNA7_274
TGGGGAATATTGCGCAATGGGGGAAACCCTGACGCAGCAACGCCGCGTGAGTGATGAAGGCCTTAGGGTTGTAAAGCTCTGTTATCTGGGACGATAATGACGGTACCAGAGGAGGAAGCCACGGCTAACTACGTGCCAGCAGCCGCGGTAATACGTAGGTGGCAAGCGTTGTCCGGATTTACTGGGCGTAAAGAGTATGTAGGTGGGCATTTAAGTCAGATGTGAAATTCCCGGGCTTAACCTGGGAGCTGCATTTGATACTGGGTGTCTAGAGTGCAGGAGAGGAAAGTGGAATTCCTAGTGTAGCGGTGAAATGCGTAGAGATTAGGAAGAACACCAGTGGCGAAGGCGACTTTCTGGACTGTAACTGACACTGAGATACGAAAGCGTGGGTAGCAAACAGG
+
GGGGGGGGGGGGGGGGGGGGGGGGGGGGGGGGGGGGGGGGGGGGGGGGGGGFGGGFGGGGGGGGGGGGGGGGGGGGGGGFEGGGGGGFFFGGGGGGGGGGGGGGGGGGGGGGGGGGGGGGGGGGGGGGGGGGGGGGGGGGGGGGGGGGEGGGDFGGGFGGEGGFGGGGG#FEGGGGFEGGFGGGGFFFGFFFGGGGGGGGFFGGFDFGGGGGGGGGGFGFGGGGGGGGGGGGGGGFGGFGGGGGFGGGFFGGGFFFGFFGFFE?GFGGGGGGGGGGGGGGGGGGGGGFGGGGGGGFGF<CGFGGEECGGGGGGGGGGGGGGFGGGGGGGGGGGGGGGFGGGGGGGGGGGGGGGGGGGFGGGGGGGGGFCGGGGGGGGGGGGGGGGDGGGGGGGGGGFGGGGGGG
@EGRNA7_275
TGGGGAATATTGCACAATGGGCGCAAGCCTGATGCAGCCATGCCGCGTGTATGAAGAAGGCCTTCGGGTTGTAAAGTACTTTCAGCGGGGAGGAAGGTGTTGTGGTTAATAACCACAACAATTGACGTTACCCGCAGAAGAAGCACCGGCTAACTCCGTGCCAGCAGCCGCGGTAATACGGAGGGTGCAAGCGTTAATCGGAATTACTGGGCGTAAAGCGCACGCAGGCGGTCTGTCAAGTTGGATGTGAAATCCCCGGGCTCAACCTGGGAACTGCATTCGAAACTGGCAGGCTAGAGTCTTGTAGAGGGGGGTAGAATTCCAGGTGTAGCGGTGAAATGCGTAGAGATCTGGAGGAATACCGGTGGCGAAGGCGGCCCCCTGGACAAAGACTGACGCTCAGGTGCGAAAGCGTGGGGAGCAAACAGG
+
GFGGGGGGGGGCFGGGGGGGGFGGGGGGGGGGGGGGGGGCGFFGGGGGDGGGGGGFGGGGGGGGGGGGGGCGGGGFGGGGGGGGGGGGGGE:FEGGGGGGGGGGGGGGGGGGGGGGGGGG>GGFGGGGGGGGGGGEGGFGGGGGGGG7:EGEGGGGGGGGGGGCF@FFGGGGGGGGGGGGGG5EEGEGGGGFGGGGFFGG<:CFFF#GFF>CFGF?>CCDGGGDG67CG5<DDFFFFFGFFFFFFDFFFFGDFFGGFGGC>FFGEFFFGGFFGGED>8D:5FFE8GGCE6FD>,DFCCCF9FCGGGGGGEGFGFCGGFBGGF=>FEFGEGEEGGFGGGGGGFA9DEF<FFGGGFFGGGGGGGGGGDFDFGGGGGEFGEC@FCCGGGGGGGGGGEGGEFF@FGGECCCFGGGGEGGGGGGFF8GGGGGGG
@EGRNA7_276
TGGGGAATATTGCACAATGGGCGCAAGCCTGATGCAGCCATGCCGCGTGTGTGAAGAAGGCCTTCGGGTTGTAAAGCACTTTCAGCGGGGAGGAAGGCGATAAGGTTAATAACCTTGTCGATTGACGTTACCCGCAGAAGAAGCACCGGCTAACTCCGTGCCAGCAGCCGCGGTAATACGGAGGGTGCAAGCGTTAATCGGAATTACTGGGCGTAAAGCGCACGCAGGCGGTCTGTCGAGTCGGATGTGAAATCCCCGGGCTCAACCTGGGAACTGCATTCGAAACTGGCAGGCTAGAGTCTTGTAGAGGGGGGTAGAATTCCAGGTGTAGCGGTGAAATGCGTAGAGATCTGGAGGAATACCGGTGGCGAAGGCGGCCCCCTGGACAAAGACTGACGCTCAGGTGCGAAAGCGTGGGGAGCAAACAGG
+
FGGGGEGGGGGDGGGGGGGGGGGGEGGGGGGGG<FFGFGFGGGGGGGGGGGGGGGGGGGGGGGGGGGGGGGGGGGGGFGGGGGGGGGGGGFGGGGGGGGGGGGGGGGGGGGGGGGGCGGGGGGGGGGGGGGGGGGGGGGFGGGGGGGDGGGGGGGGGGGFFFGGGGGGGGGGGGGGGGGGG5B?8#GGFGGGGGGGGGGGGAEGGGGGGGGGFFFFGGGGGGGDGFFFFGGGGFGFFFGFFFFFFGGGGGFGEGGGGGGGGGCGGGGGGGGGGF?FEGGCGGGGGEFGGCGGGFGGGGC:@,GGFGGGGGGGGGGGGGGGGFGGGGGGGGGGGGGGGGGDGFGGGGGGFFEEGFAGGGGGGGGGGDGGGGGGGGGGGGGGGGGGGGGGGGGGGDGGGGGGGGGGGGGGGGGGGGGGGGGGGGGGGGGGG
@EGRNA7_277
TGGGGAATATTGCACAATGGGCGCAAGCCTGATGCAGCCATGCCGCGTGTATGAAGAAGGCCTTCGGGTTGTAAAGTACTTTCAGCGGGGAGGAAGGTGTTGAGGTTAATAACCTCAGCAATTGACGTTACCCGCAGAAGAAGCACCGGCTAACTCCGTGCCAGCAGCCGCGGTAATACGGAGGGTGCAAGCGTTAATCGGAATTACTGGGCGTAAAGCGCACGCAGGCGGTCTGTCAAGTCGGATGTGAAATCCCCGGGCTCAACCTGGGAACTGCATTCGAAACTGGCAGGCTAGAGTATTGTAGAGGGGGGTAGAATTCCAGGTGTAGCGGTGAAATGCGTAGAGATCTGGAGGAATACCGGTGGCGAAGGCGGCCCCCTGGACAAAGACTGACGCTCAGGTGCGAAAGCGTGGGGAGCAAACAGG
+
GGGGGGGGGGGFFGGGGGGFGGGGGGGGGGGGGFGGGGGGGFGGGGGGGFEFGGCEFDFGGGFGF<FGGGDF9EFAFFF<FG??<<CFGD:FE@FGGGGEBD=FGFGFFGGGGFEF>AFFEAF<FF:FGGGEGDCFEF3>><FGAFGGC@ECF:CFGGG7C8C?B;;BFFCAFB?BFFFFFF>?E#CEDFFDCFF?EGFFFCCFCC?FFD@FDFFBDCF:<DB?BFFEDGFDDGFAFFGB99FFAGGGGGFDCE=GGGGGFE;GD>>,,7GGGFGF@86EEGGGGGFFECCGGGGFGFA37C9GGGGGE@+8GGGGGGFF<<GGEGGGGGGGGGGGGGGGGFEFGGGGGF<FFDECGGFCGGGGEGGGGGEGGGGEGGGGDFDFFGGFFCGGGGGGGGFF8GGGFDGGGGGGGGGGGGGGGGGGGGGGG
@EGRNA7_278
TGGGGAATATTGCGCAATGGGGGAAACCCTGACGCAGCAACGCCGCGTGAATGAAGAAGGCCTTAGGGTTGTAAAGTTCTGTTTTCTGGGACGATAATGACGGTACCAGAGGAGGAAGCCACGGCTAACTACGTGCCAGCAGCCGCGGTAATACGTAGGTGGCAAGCGTTGTCCGGATTTACTGGGCGTAAAGGATGCGTAGGCGGATGTTCAAGTGAGATGTGAAATACCCGGGCTCAACTTGGGTGCTGCATTTCAAACTGGATATCTAGAGTGCAGGAGAGGAAAGCGGAATTCCTAGTGTAGCGGTGAAATGCGTAGAGATTAGGAAGAACACCAGTGGCGAAGGCGGCTTTCTGGACTGTAACTGACGCTGAGGCATGAAAGCGTGGGGAGCAAACAGG
+
GGGGGGGGFGGGGGGGGGGGGGGGEGGGGGGGGDGGGGGGGGGGGGGGEGGGGGGGGGGGGGGGFGGGGGGGDFECGGGGGGGGGGGGFGGGGDGGGGGFGGDGGGGGGGGGGGGGGGGGGGGGGGGGGGGGGGGGGGGGGGGGGGGECEGFFGGGGGGGGGGGFGGGGGGGGGGGGGGGGGGGGGGGGGGGGFFFGGGGGGGGGGFFGGG+FF>CFFFFGFFGGGGGGGGGGFFFGFGFFGGGGGGGGGGFFFFGGGGGGGGGGGGGGGGGGGGGGGGGGGGGGGGGGGGGGGGGGGGGGGGGGGEGGFGGGGGGGGGGGGGGGGGGGGGGGGGGGGGGGGGGGGGGGGGGGGFDGGGGGGGGGGGGGGGGGGGGGGGFGGGGGGGGGGGGGGGGGGGGGGGG
@EGRNA7_279
TGGGGAATATTGCACAATGGGCGCAAGCCTGATGCAGCCATGCCGCGTGTATGAAGAAGGCCTTCGGGTTGTAAAGTACTTTCAGCGGGGAGGAAGGGAGTAAAGTTAATACCTTTGCTCATTGACGTTACCCGCAGAAGAAGCACCGGCTAACTCCGTGCCAGCAGCCGCGGTAATACGGAGGGTGCAAGCGTTAATCGGAATTACTGGGCGTAAAGCGCACGCAGGCGGTTTGTTAAGTCAGATGTGAAATCCCCGGGCTCAACCTGGGAACTGCATCTGATACTGGCAAGCTTGAGTCTCGTAGAGGGGGGTAGAATTCCAGGTGTAGCGGTGAAATGCGTAGAGATCTGGAGGAATACCGGTGGCGAAGGCGGCCCCCTGGACAAAGACTGACGCTCAGGTGCGAAAGCGTGGGGAGCAAACAGG
+
GGGGGGGGGGGGGGGGGGGGGGGGGGGGGGGGGFGGGGGGGGGGGGGGGGGGGGGGGGGGGGGGGGGGGGGGGGGGGGGGGGGGGGGGGGGGGGGGGGGGGGGGGGGGGGGGGGGGGGGGGGGGGGGGGGGGGGGGGGGGGGGGGGGGGGGGGGGGGGGGGGGGGGGGGGGGGGGGGGGGGGGGGGGGGGGGGGGGGGGGGGGGGGGGFGFFGGGGGGGGGGGGGGGGGGGGGGGFFFGFFFFFFGGGGGGGGGGGGGGGGGGGGFGGGGGGGFGGGGGGGGGGGGFEFCCFGGFGGGGGGGGGGGGEGGGGGGGGGFGGGGGFGGGGGGGEGGGGGGGGGFFGGGGGGFFFGGGGGGGGGGGGGGGGGGGGGGGGGGGGGGGGGGGGGGGGGGGGGGGGGGGGGGGGGGGGGGGGGGGGGGGGGGGGG
@EGRNA7_280
TGGGGAATATTGCACAATGGGCGCAAGCCTGATGCAGCCATGCCGCGTGTATGAAGAAGGCCTTCGGGTTGTAAAGTACTTTCAGCGGGGAGGAAGGTGTTGTGGTTAATAACCACAGCAATTGACGTTACCCGCAGAAGAAGCACCGGCTAACTCCGTGCCAGCAGCCGCGGTAATACGGAGGGTGCAAGCGTTAATCGGAATTACTGGGCGTAAAGCGCACGCAGGCGGTCTGTCAAGTCGGATGTGAAATACCCGAGCTCAACTTGGGTGCTGCATTTCAAACTGGGCATCTAGAGTGCAGGAGAGGAAAGCGGAATTCCTAGTGTAGCGGTGAAATGCGTAGAGATTAGGAAGAACACCAGTGGCGAAGGCGGCTTTCTGGACTGTAACTGACGCTGAGGCACGAAAGCGTGGGGAGAAAACAGG
+
GGGGGGGGGGGGGGGGGGGGGGGGGGGGGGGGGGGGGGGGGGGGGGGGGGGGGGGGGGGGGGGGGGGGGGGGGGGGGGGGGGGGGGGGGGGGGGGGGGGGGCGEGGGGGGGGGGGGGGGGGGGDFGGGGGGGFGGGGGGGGGGGGGGGDGGEGGGGGGGGGGGGGGFGEGGGGGGGGGGGGGGGGGGGGGGGGGGGGGGGGGGGGFGGFGFGGGGGGGGGGFGGGGEGGGGGFFGFFFGBBFFFFGCCGGGGGFGGFFFGEGGGF<FGGGGGFFEDGGGGGGFFGDFGGGEE9CGGF9GGGGGGGDFCGGGGGE@GGGGGGGGGFGFFEGECFFA<<GGGFFEE@C<FGGGGFGGGGEF=FGGFF7GGGGGGFGFFGGGGGCGGGFFFGFGGEEGEGGDGFCGGFGEFFGGF@GGGGGGGGGGGGGGGG
@EGRNA7_281
TGGGGAATATTGCGCAATGGGGGAAACCCTGACGCAGCAACGCCGCGTGGGTGATGAAGGTTTTCGGATCGTAAAACCCTGTTTTCTGGGACGATAATGACGGTACCAGATGAGGAAGCCACGGCTAACTACGTGCCAGCAGCCGCGGTAATACGTAGGTGGCAAGCGTTGTCCGGATTTACTGGGCGTAAAGGGTGCGTAGGCGGATGCTTAAGTGAGATGTGAAATACCTAGGCTTAACTTAGGGGCTGCATTTCAAACTGGGCATCTAGAGTACAGGAGAGGGAAACGGAATTCCTAGTGTAGCGGTGAAATGCGTAGAGATTAGGAAGAACACCAGTGGCGAAGGCGGTTTCCTGGACTGTAACTGACGCTGAGGCACGAAAGCGTGGGTAGCAAACAGG
+
GGGGGGGGGGGGGGGGGGGGGGGGGGGGGGGGGGGGGGGGGGGGGGGGGGGGGGGGGGGGGGGGGGGGGGGGGGGGGGGGGGGGGGGGGGGGGGGGGGGGGGGGGGGGGGGGGGGGGGGGGGGGGGGGGGGGGGGGGGGGGFGGGGGGGGGGGGGGGGGGGFGFGGGGGGGGGGGGGGGGGGGGGGGGGGGGGGGGFGGGFGGGGGGGGGGGGGFGGGGGGGGGGGGGGGGGGGGGGGGGFFFGGGGGGGFEGGGGGGGGGGGGGGGGGGGGGGGGGGGGGGGGGGGGGGGGGGGGGGGGGGGGGGGGGGGGGGGGGGGGGGGGGGGGGGGGGGGGGGGGGGGGGGGGGGGGGGGGGGGGGGGGGGGGGGGGGGGGGGGGGGGGGGGGGGGGGGGGGGGGGGGG
@EGRNA7_282
TGGGGAATATTGCGCAATGGGGGGAACCCTGACGCAGCAACGCCGCGTGAGTGATGAAGGCCTTAGGGTTGTAAAGCTCTGTTATCTGGGACGATAATGACGGTACCAGAGGAGGAAGCCACGGCTAACTACGTGCCAGCAGCCGCGGTAATACGTAGGTGGCAAGCGTTGTCCGGATTTACTGGGCGTAAAGGGAGCGTAGGCGGATTTTTAAGTGGGATGTGAAATACTCGGGCTCAACCTGAGTGCTGCATTCCAAACTGGAGATCTAGAGTGCAGGAGGGGAGAGTGGAATTCCTAGTGTAGCGGTGAAATGCGTAGAGATTAGGAAGAACACCAGTGGCGAAGGCGACTCTCTGGACTGTAACTGACGCTGAGGCTCGAAAGCGTGGGGAGCAAACAGG
+
GFGGGGGG<FGCG@EFGGFGFGGGGGGGGGFDFGEFCGGCDFGG@C>CE:FFGCCFDFGFGGGDCFGFGGECFFCEG,FFBFFFGGGGGGGGGGGGGGGGGDEF7<CEGFGFFCFCFCFGGGGEGEGFFGGG5FFGGFGFFFGGEDCCCC>F?EFFD?FGGGCGEFGGFGGC7CCC.;E<C?FEGD>F=F@8<FE#DGG8@:FCFGEAFFFFA9@>FF>AFCFGFFCFFGDGFBGEGGGGCFFF6GGGGGGGGD?EFFEGFG#F=GGCFECA9GGD88GGFCGGGFFCGGFGGFEFEFFEF<GF>CEGGGGGGGGGGGGGEBGGFDGGGGGGGGCGGGGGDGGFEEGGGCGGGGFEFCGGFGGGGGGEGGFEGFFFAFFF<@GGGGF@DFGGGF9FCGGGEGGG
@EGRNA7_283
TGGGGAATATTGCACAATGGGCGCAAGCCTGATGCAGCCATGCCGCGTGTATGAAGAAGGCCTTCGGGTTGTAAAGTACTTTCAGCGGGGAGGAAGGGAGTAAAGTTAATACCTTTGCTCATTGACGTTACCCGCAGAAGAAGCACCGGCTAACTCCGTGCCAGCAGCCGCGGTAATACGGAGGGTGCAAGCGTTAATCGGAATTACTGGGCGTAAAGCGCACGCAGGCGGTTTGTTAAGTCAGATGTGAAATCCCCGGGCTCAACCTGGGAACTGCATCTGATACTGGCAAGCTTGAGTCTCGTAGAGGGGGGTAGAATTCCAGGTGTAGCGGTGAAATGCGTAGAGATCTGGAGGAATACCGGTGGCGAAGGCGGCCCCCTGGACGAAGACTGACGCTCAGGTGCGAAAGCGTGGGGAGCAAACAGG
+
GGGGGGGGFGGFGGGGGGGGGGGGGGGGGGFGFEFCGGGGGGGGGGGGGGGGGGGGGGGGGGGGGGGGGGGGGGGGG<FGGGGGGGGGGGGGGGGGGGGGGGGGGGGFFFFGGGGGGGGGFGGG<FGGGGGGGGGGFEGGGFDGGGGGGGGGFGGGGGGCGGGFG>FGGGGGGGCEGFGGGGGGGECEG:EFGGGCFGGFGCACGFFGFGGGGGFFFEFGGCDDG?FECGGFFGGFFF#FFFFFFGGGGGGDCGFFFGGFCFF#GGFGGGGGGGGGFD9:GGGCGGFGGGGGGEBDGGECE8GGGGGGGGGGGGGGFGGGGGGGGGGGDGGGGGGGGGGGGGGGGGGGGAGGGGGGGGG@GGGGGGGGGGGGGGGGFCGGGGEGGGGGGGGGGDGGGGGGGGGGGGGGGGGGGGGGGGGGGGGGGGGGG
@EGRNA7_284
TGGGGAATATTGCGCAATGGGGGAAACCCTGACGCAGCAACGCCGCGTGGGTGATGAAGGTCTTCGGATTGTAAAGCCCTGTTTTCTGGGACGATAATGACGGTACCAGAGGAGGAAGCCACGGCTAACTACGTGCCAGCAGCCGCGGTAATACGTAGGTGGCGAGCGTTGTCCGGATTTACTGGGCGTAAAGGGTGCGTAGGCGGATATTTAAGTGGGATGTGAAATCCCCGGGCTTAACCTGGGGGCTGCATTCCAAACTGGATATCTAGAGTGCAGGAGAGGAAAGCGGAATTCCTAGTGTAGCGGTGAAATGCGTAGAGATTAGGAAGAACACCAGTGGCGAAGGCGGCTTTCTGGACTGTAACTGACGCTGAGGCACGAAAGCGTGGGTAGCAAACAGG
+
CFEFEEGGCEFFDCFGGCFGGGGEGGGGGGCFG7CFEGAFFGGGGGGGEGGGGGGGFGFCFFGGFFGGGDCFFG?FG,B?DDFFGGGGGGCGGGGEGGEFGEGG7FFFFGGGGDGC>AFGCFGDG7:FF;3F1F,6@FFG-C#GGF@EGD@C7BEEFGGGFFG7E8>EEG5?@FED8CGGCGC>DA8EEFFFFEECECCAFEDGGG:E:<EFFFFFFFF@@DGFC#:#9FGFGGFBB9FGGGFGGGFDFDF>ECFGEGFDDGGGGGDCDDGGGGGGGGGGGGGGFDGCEGGGFF,GGGGGGGGDGGGGGAGGFF@GGGGGFEFFCGGGGGFGGGFFFEEFCF7EGGEGGGGGGGCGFCGGGF<GGGGGEGGDFAGFCGF<FDGGGEGGGGGGGFEGFGGGGGGG
@EGRNA7_285
TGGGGAATATTGCGCAATGGGGGAAACCCTGACGCAGCGACGCCGCGTGGGGGATGAAGGCTTTCGGGTTGTAAACTCCTTTCAGTACAGAAGAAGCATTTTTGTGACGGTATGTGCAGAAGAAGCGCCGGCTAACTACGTGCCAGCAGCCGCGGTAATACGTAGGGCGCGAGCGTTGTCCGGAATTATTGGGCGTAAAGAGCTCGTAGGCGGTTTGTTGCGCCTGCTGTGAAAGACCGGGGCTTAACCTGGGGGCTGCATTCCAAACTGGATATCTAGAGTGCAGGAGAGGAAAGCGGAATTCCTAGTGTAGCGGTGAAATGCGTAGAGATTAGGAAGAACACCAGTGGCGAAGGCGGCTTTCTGGACTGTAACTGACGCTGAGGCACGAAAGCGTGGGTAGCAAACAGG
+
GGGGGGGGGGGGGGGGGGGGGGGGGGGGGGGGGGGGGGEGGGGGGGGGGGGGGFGGGGGGGGGGGGGGGGGGGGGGGGGGGGGGGGGGGGGGGGGGGGGGGGGGGGGGGGGGGGGFGGGFGGGGGGGGGGGGGGGGGGGGGCFGGGGFBFGGGGGGGGGGGFGFFCGG>ECGGGFGGEGGGGGEGGGGGGFGFGGGGFFGGFGGGGGGFFFGGGFGGGG?FFFGGAFGGGGGGGGGGGGGGGGGGGGGFFGGGFGFGGGFFGGGGGGGGGGF;GFGGGGGFGGGGGGGGGGGGGGGGGGGGGGGGGGGGGGGGGGGGGGGGGGGGGGGGGGGGGGGGGGGFCGGGGGGGGGGGGGGGGGGGGGGGGGGGGGGGGGGGGGGGGGFFGFFDGGGGGGGGGGGGGGGGGGGGGG
@EGRNA7_286
TGGGGAATATTGCACAATGGGCGCAAGCCTGATGCAGCCATGCCGCGTGTATGAAGAAGGCCTTCGGGTTGTAAAGTACTTTCAGCGGGGAGGAAGGTGTTGAGGTTAATAACCTCAGCAATTGACGTTACCCGCAGAAGAAGCACCGGCTAACTCCGTGCCAGCAGCCGCGGTAATACGGAGGGTGCAAGCGTTAATCGGAATTACTGGGCGTAAAGCGCACGCAGGCGGTCTGTCAAGTCGGATGTGAAATCCCCGGGCTCAACCTGGGAACTGCATTCGAAACTGGCAGGCTAGAGTCTTGTAGAGGGGGGTAGAATTCCAGGTGTAGCGGTGAAATGCGTAGAGATCTGGAGGAATACCGGTGGCGAAGGCGGCCCCCTGGACAAAGACTGACGCTCAGGTGCGAAAGCGTGGGGAGCAAACAGG
+
GGGGGGGGGGGGGGGGGGGGGGGGGGGGGGFGGGGGGGGGGGGGGGGGGGGGGGGGGGGGGGGGCFGGGGGGGGGGGGGGGGGGGGGGGGFGGGGGGGGGGFGGGGGGGGGGGGCGGGGGGGGGGGGGGGGGGGGGGGGGGGGGGGGGGGGGGGGGGGGGGGFGGGFGFGGGGGGGGGFGGGGGGGGGGGGGGGGDCEGGDEGGGGGGGGGGGGGGGGGGGGGGECGGGGGFGGFFBFFFF?FAC>BFFGFGDGGFFFGEBCFFCCF>D7GEECCCED>FCGGGGF>>,:GGGFGGFCFCGFGGGGGECCECGGGGGGGGGGGGFFDGGGGGGGFGGGFCEGGFGGFA9GGGGGGGFGFGGGEGGCGGGGGCFCGFEDGGGGFGFGEEGGGGFCFBBGFEDGGGGGGGGGCGGGGGGGFCGFGGEFGGF
@EGRNA7_287
TGGGGAATATTGCGCAATGGGGGAAACCCTGACGCAGCAACGCCGCGTGGGTGATGAAGGTCTTCGGATTGTAAAGCCCTGTATTCTGGGACGATAATGACGGTACTAGCGGAGGAAGCCACGGCTAACTCCGTGCCAGCAGCCGCGGTAATACGTAGGTGGCGAGCGTTTTCCGGATTTACTGGGCGTAAAGGGTGCGTAGGCGGATGTTTAAGTGGGATGTGAAAGCCCCGGGCTTAACCTGGGGGCTGCAGTCCAAACTGGATATATAGAGTGCAGGAGAGGAAAGCGGAATTCCTAGTGTAGCGGTGAAATGCGTAGAAATTAGGAAGAACACCAGGGGCGGAGGCGACTTTCTGGACTGTAACTGACACTGAGATACGAAAGCGTGGGTAGCAAACAGG
+
,CFG7F@C,F,,;8@C@,CEFG:FF8FGGEC8<,@77@FFCFF@=:F=:>C@?+,@E,?9BDFE,B+FGD??FG@,,B4:?8,@@B,CA<F8+C+F7,,,BF+3+3,38,8+@F<F83FFC7F**<FG:3,,161:1,,*;4=<2<F61:4#,6:::=C<F-+*<2:,:8#/A3A#6;@452<DG<;9:#E=CG6:*//*;:#5C;*2D:;+:>/22954*9#7E>C#>GE>FD5>5BF@=F#EDGE@#=@#=#F@39FE=DEE3,;>,;9A66,469EGAGGGGFCGC8EE:FAFDF:,A,C7::4<E,9EF@,+,?,?C5,A,FFA@<GFCA,GDF<@+6,+<,F@6,C<,,,E@C6C,,9F9CC,,6@<F<@,6@@GFBAFFB+7C@EGE9EF,GGF<<AE
@EGRNA7_288
TGGGGAATATTGCGCAATGGGGGAAACCCTGACGCAGCAACGCCGCGTGGGTGATGAAGGTTTTCGGATCGTAAAACCCTGTTTTCTGGGACGATAATGACGGTACCAGATGAGGAAGCCACGGCTAACTACGTGCCAGCAGCCGCGGTAATACGTAGGTGGCAAGCGTTGTCCGGATTTACTGGGCGTAAAGGGTGCGTAGGCGGATGCTTAAGTGAGATGTGAAATACCTAGGCTTAACTTAGGGGCTGCATTTCAAACTGGGCATCTAGAGTACAGGAGAGGGAAACGGAATTCCTAGTGTAGCGGTGAAATGCGTAGAGATTAGGAAGAACACCAGTGGCGAAGGCGGTTTCCTGGACTGTAACTGACGCTGAGGCACGAAAGCGTGGGGAGCAAACAGG
+
GGGGGGGGGGGGGGGGGGGGFGGGGGGGGGGGGGGGGGGGGGGGGGGGGGGGGGGGGGGGGGGGGGGGGGGGGGGFFGGGGGGGGGGGGGGGGGGGGGGGGGGGGGGGGGGGGGGFGGGGGGGGGGGGGGGGGGGGGFCGGGGGGGGGGGGGGGGGGGGGG@FFGGGGGGDGGGGGGGGGGGGGGGGGGGGGGGGGGGGGGGGGGGGGGGGGFGFFGGFFGGGGGGGGFFGFGGFFFFFFFFFGGGGGFFFFFFFGGGGGGGGGFFFGFGGGGECGGGGGGGGGGGGGGGGGGGGGGGGGGFGGGGCGGGGGGGGGGGDGGGGGGGGGGGGGGGGGGGGGGGGGGGGGGGGGGGGGGFGGGFGGDGGGGGGGGGGF@FF<F:GGGGGGGGGGGGGGGGGGGGGG
@EGRNA7_289
TGGGGAATATTGGACAATGGGCCACAAGCCTGATCCAGCAATTCTGTGTGCACGATGAAGGTTTTCGGATCGTAAAGTGCTTTCAGTTGGGAAGAAGAAAGTGACGGTACCAACAGAAGAAGCGACGGCTAAATACGTGCCAGCAGCCGCGGTAATACGTATGTCGCAAGCGTTATCCGGATTTATTGGGCGTAAAGCGCGTCTAAGCGGAAAAGAAAGTCTGATGTTAAAATGCGGGGCTCAACTCCGTATTGCGTTGGAAACTGCTTGTCTAGAGTACGGGAGAGGTGGGCGGAACTACAAGTGTAGAGGTGAAATTCGTAGATATTTGTAGGAATGCCGATGGAGAAGTCAGCTCACTGGACAGATACTGACGCTAAAGCGCGAAAGCGTGGGGAGCAAACGGG
+
EEE<@@CEFFEAEDDFGDFE@FF@FEFAGGGCFDFF<FF<C<6EFFGGGGGGGGGGFAAFAF9FFFGGGB:FFGCF9FDFGFGGGGEEFFGGGDEFGGGGDEGCGGDGGGGGGE=F<FGGGGGEEE:CFGGG=FGGGGFGGFFGGDFE8EEGGEGGGGGFGCGGFFFGGGGGGGGGFGCCECEFFFFGEDFGGG8:FGGGGGCEF#FGGGEG=<D#:>FG7?CGGFGGGGGFG?9EF:@B@FFFFB8GGGGGGECD=:#8CEDFD>==@,9E33,==8D83CGEF@EEGGGGGGGF=??A,E9CFFF<AEGFDFFA94=@AC,FFCGACGGFFGGGFCFFCGFFEB96<<E=<FFGFAFD<FFC@,FC@E7GEGFCC,,6CEF@BGFF@FCF?GFFEEF@DFFF<EF
@EGRNA7_290
TGGGGAATATTGCGCAATGGGGGAAACCCTGACGCAGCAACGTCGCGTGAGTGATGAAGGTTTTCGGATCGTAAAACTCTGTTATTTGGGACGATAATGACGGTACCAAATGAGGAAGCCACGGCTAACTACGTGCCAGCAGCCGCGGTAATACGTAGGTGGCAAACGTTGTCCGGATTTACTGGGCGTAAAGGGTGCGTAGGTGGACGCTTAAGTCAGATGTGAAATACCCGAGCTTAACTTGGGAGTTGCATTTGAAACTGGGCGTCTAGAGTACAGGAGAGGAAAGCGGAATTCCTAGTGTAGCGGTGAAATGCGGAGAGATTAGGAAGAAAGCCAGTAGCGAAGGCGGCTTTCTGGACTGTAACTGACACTGAAGCACGAAAGCGTGGGGAGCAAACAGG
+
FGGECG7CEFFFFGG@:BFFDGGGDFFGGFDFFGGGGGGGGDDF7F@F@,CFEGGC5BFGDFG=EFD:FCFFFGGFFCAFFFF,EFGGC7?ACFGGCFB9FC@F>FF=<AFGG9FCF<F,<FC<::>FGFFGGGGGGGGGGGGFD#:F:7;CCG?>CF<CFCC3:#GGGGGGGGCEFGGGFFFGG5CCE;5@?8:;C=C;EE;?9/#>EC+CD>?DGFGFCFFG7GD@:GGGGDGGFF>=FFGFFE,?DGDF@@:C8GFDCEC?6:D9B,EAAAD=CCD,EAD=FD=GEEAGGF9=FFEEA5C+EFCFE,DCF?4749,@,F<FGGGFFE<EA,,,E6:67GBAB8,@@+:,69,:,,,C@C9AGCF6<9E6C@6@C,F<FB<FF6:@6<F@EE<F<E@CC9CC
@EGRNA7_291
TGGGGAATATTGCACAATGGGCGCAAGCCTGATGCAGCCATGCCGCGTGTATGAAGAAGGCCTTCGGGTTGTAAAGTACTTTCAGCGGGGAGGAAGGGAGTAAAGTTAATACCTTTGCTCATTGACGTTACCCGCAGAAGAAGCACCGGCTAACTCCGTGCCAGCAGCCGCGGTAATACGGAGGGTGCAAGCGTTAATCGGAATTACTGGGCGTAAAGCGCACGCAGGCGGTTTGTTAAGTCAGATGTGAAATCCCCGGGCTCAACCTGGGAACTGCATCTGATACTGGCAAGCTTGAGTCTCGTAGAGGGGGGTAGAATTCCAGGTGTAGCGGTGAAATGCGTAGAGATCTGGAGGAATACCGGTGGCGAAGGCGGCCCCCTGGACGAAGACTGACGCTCAGGTGCGAAAGCGTGGGGAGCAAACAGG
+
GGGGGGGGGGGGGGGGGGGGGGGGGGGGGGGGG<FGGGGGGGGGGGGGGGGGGFGFGGGGGGGGGGGGGGGGGGGGGGGGGGGGGGGGGGGGGGGGGGGGGGGGGGGGGGGGGGGGGGGGGGGGGGGGGGGGGGGGGGGGGGDGGGGGGGGCFGGGGGGGGGGEGGGGGGGGGGFGGGGGGGGGGGGGGFGGGGGGGGGGGFGGGGGGGGGGGGGFEFFGGGGGGGFGGGGFFGGFFFGFFFFFFGGGGFFFFGGGFGGGFGFGGFGGGGGGGGGGFGGCGGGGGGGGGGGGGGGGGGGGDGGGGGGGGGGGGGGGGGGGGGGGGGGGGGGGGGGGGGGGGGGGGGGGGGGGGGGGGGGGGGGGGGGGGGGGGGGGGGGGGGGGGGGGGGGGGGGGGGGGGGGGGGGGGGGGGGGGGGGGGGGGGGGGG
@EGRNA7_292
TGGGGAATATTGCGCAATGGGGGAAACCCTGACGCAGCAACGCCGCGTGGGTGATGAAGGTTTTCGGATCGTAAAACCCTGTTTTCTGGGACGATAATGACGGTACCAGATGAGGAAGCCACGGCTAACTACGTGCCAGCAGCCGCGGTAATACGTAGGTGGCAAGCGTTGTCCGGATTTACTGGGCGTAAAGGGTGCGTAGGCGGATGCTTAAGTGAGATGTGAAATACCTAGGCTTAACTTAGGGGCTGCATTTCAAACTGGGCATCTAGAGTACAGGAGAGGGAAACGGAATTCCTAGTGTAGCGGTGAAATGCGTAGAGATTAGGAAGAACACCAGTGGCGAAGGCGGTTTCCTGGACTGTAACTGACGCTGAGGCACGAAAGCGTGGGTAGCAAACAGG
+
GGGGGGGGGGGGGGGGGGGGGGGGGGGGGGGGGEGGGGGGGGGGGGGGGGGGGGGGGGGGGGGGGGG7FGGGGGGGGGGGGGGGGGGGFFGGGGGGGGGGGGGGGGGGGGGGGGGGGGGGGGGGGGGGGGGGGGGGGGGGGGGGGGGGGGGGGGGGGGGGGGGGGDGGGFGGGGGGGGGGGGGGGGGGGGGGGGFGGGGGGGGGGGGGGGGGGGFGGGGGGGGGGGGGGGGGGGGFGGGGGGGGGGGGGGGFGGGGFGGGGGGGGDGFGGGGGGGGGGGGGGGGGGGGGGGGGFGGGGGGGGGGGGGGGGGGGGGGGGGGGGGGGGGGGGGGGGGGGGGGGGGGGGGGGGGGGGGGGGGGGGGGGGGGGGGGGGGGGGDDGGGGGGGGGGGGGGGGGGGGGGGG
@EGRNA7_293
TGGGGAATATTGCACAATGGGCGCAAGCCTGATGCAGCCATGCCGCGTGTATGAAGAAGGCCTTCGGGTTGTAAAGTACTTTCAGCGGGGAGGAAGGTGTTGTGGTTAATAACCGCAGCAATTGACGTTACCCGCAGAAGAAGCACCGGCTAACTCCGTGCCAGCAGCCGCGGTAATACGGAGGGTGCAAGCGTTAATCGGAATTACTGGGCGTAAAGCGCACGCAGGCGGTCTGTCAAGTCGGATGTGAAATCCCCGGGCTCAACCTGGGAACTGCATTCGAAACTGGCAGGCTAGAGTCTTGTAGAGGGGGGTAGAATTCCAGGTGTAGCGGTGAAATGCGTAGAGATCTGGAGGAATACCGGTGGCGAAGGCGGCCCCCTGGACAAAGACTGACGCTCAGGTGCGAAAGCGTGGGGAGCAAACAGG
+
GGGGGGGGDGGGGGGGGGGGGGGGEGGFGGGFFFGFGGGGGGGGGGGGGGGGGGGGGGGGGGGGGGGGGGGGGCGGGGGGGGGGGGGGGGCEBFGGGGGGGFFGDGFGGGGGGGFCEGGDGFGDGGGGGGGGGGGCEGFFEEEFGGGGGGGGGGGGGCF7FGFEGBFGGGGEEGEGGCFGGFFE>C??@EFGGGG6CGGGG2?FGGCFGGGGGGGDFGGG3DGCEF>5FFCGGFGBFFDFFFFFFGGGGDGC@DGGGGFFBFFFF@BGGGGFGCFGD::*5GGFGFGGGGGGGFGGGGF?CGGGGGGGEEGGGGGGGGFFFGGGGGFGGFF:GGFGFGGGGGGGGGGFF<8GGFEGGFFGGGGGGDGGGGGGGGGGGG>GGGGGGGGGGGGGEDGGGGGFGFGEEGCGGCGGGGGGGGGGGGGGGGGGF
@EGRNA7_294
TGGGGAATATTGCACAATGGGCGCAAGCCTGATGCAGCCATGCCGCGTGTGTGAAGAAGGCCTTCGGGTTGTAAAGCACTTTCAGCGGGGAGGAAGGCGTTAAGGTTAATAACCTTGGCGATTGACGTTACCCGCAGAAGAAGCACCGGCTAACTCCGTGCCAGCAGCCGCGGTAATACGGAGGGTGCAAGCGTTAATCGGAATTACTGGGCGTAAAGCGCACGCAGGCGGTCTGTCAAGTCGGATGTGAAATCCCCGGGCTCAACCTGGGAACTGCATTCGAAACTGGCAGGCTAGAGTCTTGTAGAGGGGGGTAGAATTCCAGGTGTAGCGGTGAAATGCGTAGAGATCTGGAGGAATACCGGTGGCGAAGGCGGCCCCCTGGACAAAGACTGACGCTCAGGTGCGAAAGCGTGGGGAGCAAACAGG
+
GGGGGGGGGGGGGGGGGGGGGGGGGGGGGGGGGGGGGGGGGGGGGGGGGGGGGGGGGGGGGGGGGFGGGGGGGGGGGGGGGGGGGGGGGGGGGGGGGGGGGGGGGGGGGGGGGGGGGGGGGGGGGGGGGGGGGGGGGGGGGGGGGGGGGGGGGGGGGGGGGGGGGGGGGGGGGGGGGFFFGFEGGGGGGGGGGCG=FGGGGGFGGGGGGGGGGGGFFGGGGGGGGGGGGGGGGGGFFFGFFFFFFGGGGGFFFGGGGGGGGGGGGGGGGGGGGGGFGGGGGGGGGGGGGGGGGGGGGGGGFGFGFGGGGGGGGGGGGGGGGGGGGGGGGGGGGGGGGGGGGGGGGGGGGGGGGGFGGGGGGGGGGGGGGGGGGGGGGGGGGGGGGGGGGGGGGGDGGGGGGGGGGGGGGGGGGGGGGGGGGGGGGGGGG
@EGRNA7_295
TGGGGAATATTGCACAATGGGCGCAAGCCTGATGCAGCCATGCCGCGTGTATGAAGAAGGCCTTCGGGTTGTAAAGTACTTTCAGCGGGGAGGAAGGCGTTGTGGTTAATAACCACAGCGATTGACGTTACCCGCAGAAGAAGCACCGGCTAACTCCGTGCCAGCAGCCGCGGTAATACGGAGGGTGCAAGCGTTAATCGGAATTACTGGGCGTAAAGCGCACGCAGGCGGTCTGTCAAGTCGGATGTGAAATCCCCGGGCTCAACCTGGGAACTGCATTCGAAACTGGCAGGCTAGAGTCTTGTAGAGGGGGGTAGAATTCCAGGTGTAGCGGTGAAATGCGTAGAGATATGGAGGAATACCGGTGGCGAAGGCGGCCCCCTGGACAAAGACTGACGCTCAGGTGCGAAAGCGTGGGGAGCAAACAGG
+
FFGGGDGG9@F<FFFFGGGGGG@EE@@CFD<<E<@@@FFFE@CFC@FEBBEFFCFEFDEFFG<FEFCCEGCFF5AFGFDGGFECFDEGGG36BFFG>FEGGFGG7FFFGGF<FEGEF3DC@FC7FFEEFG7FGGGG>7C,4<<FBFGCGGG8<C@FCF<BCC;8#CFFGGGGDGGGEF@CGBEDC#EGGFFGA;ECCEGGGFEGFCEGFGFCGFGCDDCDGGGDGFFEDGFCDDF7A>G==BFFFFGGFFC:7FFGGGGE8EFGFC?BFGFCE:7E:D>CEEFED?CF>@FE;;;A?F@8EE>GGFCEC6FFGFDDFGFGEEAGGGCGGCEFGFCGGGGGFFGGGGGGFE,EFEFGEFA+GECF?,B=7FCBF>7CCCEFGGGGGGFFGGGFEFF@6AC,FDFDEFEEG@GDGGGGGGFCF8GGGCFF<
@EGRNA7_296
TGGGGAATATTGCACAATGGGCGCAAGCCTGATGCAGCCATGCCGCGTGTATGAAGAAGGCCTTCGGGTTGTAAAGTACTTTCAGCGGGGAGGAAGGCGTTGAGGTTAATAACCTCAGCGATTGACGTTACCCGCAGAAGAAGCACCGGCTAACTCCGTGCCAGCAGCCGCGGTAATACGGAGGGTGCAAGCGTTAATCGGAATTACTGGGCGTAAAGCGCACGCAGGCGGTCTGTCAAGTCGGATGTGAAATCCCCGGGCTCAACCTGGGAACTGCATTCGAAACTGGCAGGCTAGAGTCTTGTAGAGGGGGGTAGAATTCCAGGTGTAGCGGTGAAATGCGTAGAGATCTGGAGGAATACCGGTGGCGAAGGCGGCCCCCTGGACAAAGACTGACGCTCAGGTGCGAAAGCGTGGGGAGCAAACAGG
+
FFGGGGGG?FGGGGGGFFGGGGGGGGEGGGGGGFGGFGGGGGGGGGEGGGGGGFGFGGGFGFGGGGGDGGDFFGDEFGFGGGFGEFGGGEGGGGGGGGGGGCGGFCFGGGGGGGFGGGGGGGFGBAFF::FGGGGEGCGCFFGGGGGEGGGGGGGFFCFFGGGGFFCGGGGGD#GGGECFEEC??#FEFGGGCCGECCFFD<:EGCGGFG>7?CD?DFFCGGDDEGGDDGGGGFC@FFGBFFFFFDCFGFF?FFGGGFFDC?EFD:GGGED9EEGF@<845<;CC?GGF>FFE9GECA:?FFBE7GDGGGD8GGGFB:D,EGGGFGFGEECDGGFGFCFCGFGFE9GFF9GFFF<GGEF@GGGGGGGGDF7GGGGFDDFGGGGGFC<GGGGGGGGEGGGGGFGGEGGGGGGDGGGGGGGDGGGDGGGGF
@EGRNA7_297
TGGGGAATATTGCGCAATGGGGGAAACCCTGATGCAGCAACGCCGCGTGAGTGATGAAGGCCTTCGGGTTGTAAAGCTCTGTCTTCAGGGACGATAATGACGGTACCTGAGGAGGAAGCCACGGCTAACTACGTGCCAGCAGCCGCGGTAATACGTAGGTGGCAAACGTTGTCCGGATTTACTGGGCGTAAAGGGTGCGTAGGTGGACGCTTAAGTCAGATGTGAAATACCCGAGCTTAACTTGGGAGTTGCATTTGAAACTGGGCGTCTAGAGTACAGGAGAGGAAAGCGGAATTCCTAGTGTAGCGGTGAAATGCGTAGAGATTAGGAAGAACACCAGTAGCGAAGGCGGCTTTCTGGACTGTAACTGACACTGAGGCACGAAAGCGTGGGGAGCAAACAGG
+
EFGDEGFG@A@,F@EEECFFGD+CF8C<FCF6CCFF<FGGFGGGGCGGEDGGFGFFGF,4FFGDECEEF==B@EGCCE,<EFGGFBCGGGGGDF@FCF5CF@@8>FFGFCDFDGGDG,DEE@C*F><:CGGG:>3FFEAFFGGGGG<442=E?ECFFG#E<:C#@@#8EF9:9CCE#EGGFFGF8E#FFG@CFG>FE5ECCE#FDC:FGDGGG>C>C8DADFFF?>CFGEFCG>>>CF;@,#FGGGFEFFFFDFC9GGCFE9@EE>9FCGGGGGFE8DD4GGFDE@48+DFEA4,=<<F?F9GE@GFFGFECCC@EGGFGGGGGFFFEAF,CC4GGGGGFFGEFFEC@7EGFC,F9@AFE6C9GFFC9,EECGEEACFB,;C,@CB:CGGGGGF<FDGFFCFAC
@EGRNA7_298
TGGGGAATATTGCGCAATGGGGGAAACCCTGACGCAGCAACGCCGCGTGGGTGATGAAGGTCTTCGGATTGTAAAGCCCTGTTTTCTGGGACGATAATGACGGTACCAGAGGAGGAAGCCACGGCTAACTACGTGCCAGCAGCCGCGGTAATACGTAGGTGGCGAGCGTTGTCCGGATTTACTGGGCGTAAAGAGTGCGTAGGCGGATGTTTAAGTGAGATGTGAAATACCCGAGCTCAACTTGGGTGCTGCATTTCAAACTGGGCATCTAGAGTGCAGGAGAGGAAAGCGGAATTCCTAGTGTAGCGGTGAAATGCGTAGAGATTAGGAAGAACACCAGTGGCGAAGGCGGCTTTCTGGACTGTAACTGACGCTGAGGCACGAAAGCGTGGGGAGCAAACAGG
+
GGGGGDEGFGGGGFGGGGGGGGGGGGGGGGGGGGGGGGGGGGGGGGGGGGGGGGGGGGGGGGGGGGGGGGGGGGFGGFGGGGGGGGGFGGGGGGGGGGGGGGGGGGGFFGGGGGGGGF@GGGGGGGGGGGGGGGGGGFGGGGGGGGGGGGGGGGGGGGGFGGGGGGGGGGFFGGGGEEGFFGGFGD>FGFGGGGGGGGGEFFFGGGFBEGGGGGFFFFFFGGGGEGGGGGGDGGGGGGGGGGGGFGGGGGGEGGGFGGGFCGGGGEGFFFGGGGFD8GGGGGGGGGGGGGGGGFDGGFDGGGGGGGGGGGGGGGGGGGGGGGGGGGGGGGGGGGGGGGGGGGGGGGGGGGGGGGGGGFGGGGGGGGGGGGGGGGGGGGGGGGGGGGGGGGGGGGGGGGGGGGGG
@EGRNA7_299
TGGGGAATATTGCGCAATGGGGGAAACCCTGACGCAGCAACGCCGCGTGAGTGATGAAGGCCTTAGGGTTGTAAAGCTCTGTTATCTGGGACGATAATGACGGTACCAGAGGAGGAAGCCACGGCTAACTACGTGCCAGCAGCCGCGGTAATACGTAGGTGGCGAGCGTTGTCCGGATTTACTGGGCGTAAAGAGTGCGTAGGCGGATGTTTAAGTGAGATGTGAAATACCCGAGCTCAACTTGGGTGCTGCATTTCAAACTGGGCATCTAGAGTGCAGGAGAGGAAAGCGGAATTCCTAGTGTAGCGGTGAAATGCGTAGAGATTAGGAAGAACACCAGTGGCGAAGGCGGCTTTCTGGACTGTAACTGACGCTGAGGCACGAAAGCGTGGGGAGCAAACAGG
+
GGGGGGGGGGGGGGGGGGEGGGGGGGGGGGGGGGGGGGGGGGGGGGGGGGGGGGGGGFGGGGGGGGFGGGGGGFGGGEGGGGGGGGGGGGGGFGGGEGGGGGGGGGGGGGGGGGGGGGGGGGGGGGGGGGGGGFGGGGGGGGGGGGEFGGGGGGGGGGGGGGGGGGGGGEGGGGGGFGFGGGGGGFGGGGGGGFGGGFGFFGGGGGGGGGGGGGGGACGGGGGGGGGGGGGFGFGGGGGGGGGGGGGGGGGGGGGGGGGGGGGGGGFGGGFGGGGGGGGGGGGGGGGGGGGGGGGGGGGGGGGEGGGGGGGGGGGGGGGGGGGGGGGGGGGGGGGGGGGGGGGGGGGGDGGGGGGGGGGGGGGGGGGGGGGGGGGGGGGGGGGGGGGGGGGGGGFGGGGGGGGG
@EGRNA7_300
TGGGGAATATTGCACAATGGGCGCAAGCCTGATGCAGCCATGCCGCGTGTGTGAAGAAGGCCTTCGGGTTGTAAAGCACTTTCAGCGGGGAGGAAGGCGTTAAGGTTAATAACCTTGGCGATTGACGTTACCCGCAGAAGAAGCACCGGCTAACTCCGTGCCAGCAGCCGCGGTAATACGGAGGGTGCAAGCGTTAATCGGAATTACTGGGCGTAAAGCGCACGCAGGCGGTCTGTCAAGTCGGATGTGAAATCCCCGGGCTCAACCTGGGAACTGCATTCGAAACTGGCAGGCTAGAGTCTTGTAGAGGGGGGTAGAATTCCAGGTGTAGCGGTGAAATGCGTAGAGATCTGGAGGAATACCGGTGGCGAAGGCGGCCCCCTGGACAAAGACTGACGCTCAGGTGCGAAAGCGTGGGGAGCAAACAGG
+
FGGGGGGGGGGGGGGGGGGGGGGGGGGGGGGGGGGGGGGGGGGGGGGGGGGGGGGGGGGGGGGGGGGGGGGGGGGGGGGGGGGGGGGGGGEGGGGGGGGGGGGGGGGGGGGGFEGGGGDGEGGGGGGGGGGGDGGGGGGGGGGGGGGGGGDEFGGGGGGGGGGGGGGGGGGGGE>CFGGGGGGGGGGGGGGGGGGGGGGFECFAFEGFFGFFGGGGGGGGGGFFFFGGGGGGGFGFFFGFFFFFFFGGGGGGGGGEFGGGGGGGGGGGGEGGGGGGGGGGGGGGFGGGGGGGGGGGGGCGGGGGGGGGGGGGFGGGGGGGGGGGGGGGGGGGGGGGGGGGGGGGGGGGGFGGGGGGGGGGGGGGGGGGGGGGGGGGGGGGGGGGGGGGGGGGGGGGGGGGGGGGGGGGGGGGGGGGGGGGGGGGGGGGG
@EGRNA7_301
TGGGGAATATTGCGCAATGGGGGAAACCCTGACGCAGCAACGCCGCGTGAGTGATGAAGGCCTTAGGGTTGTAAAGCTCTGTTATCTGGGACGATAATGACGGTACCAGAGGAGGAAGCCACGGCTAACTACGTGCCAGCAGCCGCGGTAATACGTAGGTGGCGAGCGTTGTCCGGATTTACTGGGCGTAAAGAGTGCGTAGGCGGATGTTTAAGTGAGATGTGAAATACCCGAGCTCAACTTGGGTGCTGCATTTCAAACTGGGCATCTAGAGTGCAGGAGAGGAAAGCGGAATTCCTAGTGTAGCGGTGAAATGCGTAGAGATTAGGAAGAACACCAGTGGCGAAGGCGGCTTTCTGGACTGTAACTGACGCTGAGGCACGAAAGCGTGGGGAGCAAACAGG
+
GGGGGEGGDGGGGGGGGGGGGGGGGFGGGGGGGGGGGGGGGGGGGGGGGGGGGGGFFGGCGGGGGGGGGGGGGGFCFGGGGGGGGGGGGGFGGGGGGGGGGGGGGGGGGGGGGGDGGGGGGGGGGGGGGGGGGGGGGGGGGGGGGGGGGGGGGGGGGGGGGGGCEEEEEGGGGGGGFFGGGGGFFEGGGGGGFFGGGGGGGGGDGGGGGFFGGGFFFGFGGGFGFFCEFGGGGDFFEFGGFFFFFFGFFFFFGE@GGGGFFFF?EDFGFGGGGGGF?DD@FGGGCGEEECEGFF?8<<GGGGGFCGGFDFFEBCEGEFGDGFDFFDGGGGGGGGFCGFGEGGGGGGFCECCFEFECGGGFFGGGGGGGGGGGGFEFFFBDGEGGECGEFFGGGGFFDCGFGGGF
@EGRNA7_302
TGGGGAATATTGCACAATGGGCGCAAGCCTGATGCAGCCATGCCGCGTGTATGAAGAAGGCCTTCGGGTTGTAAAGTACTTTCAGCGGGGAGGAAGGCGGTGAGGTTAATAACCTCACCGATTGACGTTACCCGCAGAAGAAGCACCGGCTAACTCCGTGCCAGCAGCCGCGGTAATACGGAGGGTGCAAGCGTTAATCGGAATTACTGGGCGTAAAGCGCACGCAGGCGGTTTGTTAAGTCAGATGTGAAATCCCCGGGCTCAACCTGGGAACTGCATCTGATACTGGCAAGCTTGAGTCTCGTAGAGGGGGGTAGAATTCCAGGTGTAGCGGTGAAATGCGTAGAGATCTGGAGGAATACCGGTGGCGAAGGCGGCCCCCTGGACGAAGACTGACGCTCAGGTGCGAAAGCGTGGGGAGCAAACAGG
+
FGGGGGGGGGGGGGGGGGG@EFGGGGGGGGGGGAFGGGGGGGGGGGGGGGGGGGGCGGGGGGGGGGGGGGEGGGGCGGGGGGGGGGGGGGGGGGGGGGGGGEGGGGGGGGGGGGFGFGGGGGGFFGGGGGGGGGGGDGG?FGGGGGGGGGGGGGGGGCFCEFGFGGGGGGGGDGGG#FFGGCEGG#GGFGGGGGGGGGGGGGEGGGFGFGCFFGF?DDFGGGGCC:8:CGGGFGGFFFFFFFFFFFFFFGGGFFGGGGFGCFFGEFGFFCGGFFFF9DC7GGGGGGFED6GGGFGFGGGGEGGGGGGGGGGGGGGGGGGF?GGGGFGGGGGGGGGGGGGGGGGGGGGEC,FFGGGGGGGFGGGGGGGGGGGGGGFFGFCGGGGGGGGGGGGFFDGGGGGGGGGGGGCGGGGGGGGGGGGGGGGGGGGGG
@EGRNA7_303
TGGGGAATATTGCACAATGGGCGCAAGCCTGATGCAGCCATGCCGCGTGTGTGAAGAAGGCCTTCGGGTTGTAAAGCACTTTCAGCGGGGAGGAAGGCGTTAAGGTTAATAACCTTGGCGATTGACGTTACCCGCAGAAGAAGCACCGGCTAACTCCGTGCCAGCAGCCGCGGTAATACGGAGGGTGCAAGCGTTAATCGGAATTACTGGGCGTAAAGCGCACGCAGGCGGTCTGTCAAGTCGGATGTGAAATCCCCGGGCTCAACCTGGGAACTGCATTCGAAACTGGCAGGCTAGAGTCTTGTAGAGGGGGGTAGAATTCCAGGTGTAGCGGTGAAATGCGTAGAGATCTGGAGGAATACCGGTGGCGAAGGCGGCCCCCTGGACAAAGACTGACGCTCAGGTGCGAAAGCGTGGGGAGCAAACAGG
+
GGGGGGGGGGGGGGGGGGGGGGGGGGGGGGGGGFGGGGGGGGGGGGGGGGGGGGGGGGGGGGGGGGGGGGGGGGGGGGGGGGGGGGGGGGGGGGGGGGGGGGGGGGGGGGGGGGGGGFGGGGGGGGGGGGGGGGGGGGGGGGGGGGGGGGGGGGGGGGGFGGGGGGGGGGGGGGGGGGGGGGGFGGGGGGGGGGGGGGGGGGGFF?FGFGGGGGFDGGGGGGGGGGGFBGGGFFGFFFGABFFFFGGFGGFFFGGGGGGGGGGGGGGGGGFFGFGGGGGGGGDFFFGGGGGGGFGGGGGDGFGFGGGGGGGGGGGGGGGGGGGGGGGGGGGDGGGGGGGGGGGGGGGGD<GGGGGGGGGGGGGGGGGGGGGGGGGGGGGGGGGGGGGGGGGGGGGGGGGGGGGGGGGGGGGGGGGGGGGGGGGGGGGGG
@EGRNA7_304
TGGGGAATATTGCACAATGGGCGCAAGCCTGATGCAGCCATGCCGCGTGTATGAAGAAGGCCTTCGGGTTGTAAAGTACTTTCAGCGGGGAGGAAGGTGTTGTGGTTAATAACCACAGCAATTGACGTTACCCGCAGAAGAAGCACCGGCTAACTCCGTGCCAGCAGCCGCGGTAATACGGAGGGTGCAAGCGTTAATCGGAATTACTGGGCGTAAAGCGCACGCAGGCGGTCTGTCAAGTCGGATGTGAAATCCCCGGGCTCAACCTGGGAACTGCATTCGAAACTGGCAGGCTAGAGTCTTGTAGAGGGGGGTAGAATTCCAGGTGTAGCGGTGAAATGCGTAGAGATCTGGAGGAATACCGGTGGCGAAGGCGGCCCCCTGGACAAAGACTGACGCTCAGGTGCGAAAGCGTGGGGAGCAAACAGG
+
GGGGGGGGGGGGGGGGGGGGGGGGGGGGGGGGGFGGGGGGGGGGGGGGGGGGGGGGGGGGGGGGGGGGGGGGGGGGGGGGGGGGGGGGGGGGGGGGGGGGGGGGGGGGGGGGGGGGGGGGGGGGGGGGGGGGGGGGGGGGGGGGGGGGGGGGFGGGGGGGGGGGGGGGGGGGGGGGGGGGGGGGGGGGGGGGGGGGGGGGGFGGGGGGGGGGGGGFGGGGGGGGGGGGGGGGGGGFFFGFFFFFFGGGGGGGFGGGFGGGGGFGGGGGGGGGGGGGGGGGGGGGGGGGGGGGGFGGGGGGFGGGGGGGGGGGGGGGGGGGFGGFGGGGGGGGGGGGGGGGGGGGGGGGGGGFGGGGGGGEGGGGGGGGGGGGGGGGGGGGGGGGGGGGGGGGGGGGGGGGGGGGGGGGGGGGGGGGGGGGGGGGGGGGG
@EGRNA7_305
TGGGGAATATTGCGCAATGGGGGAAACCCTGACGCAGCAACGCCGCGTGAGTGATGAAGGCCTTAGGGTTGTAAAGCTCTGTTATCTGGGACGATAATGACGGTACCAGAGGAGGAAGCCACGGCTAACTACGTGCCAGCAGCCGCGGTAATACGTAGGTGGCGAGCGTTGTCCGGATTTACTGGGCGTAAAGAGTGCGTAGGCGGATGTTTAAGTGAGATGTGAAATACCCGAGCTCAACTTGGGTGCTGCATTTCAAACTGGGCATCTAGAGTGCAGGAGAGGAAAGCGGAATTCCTAGTGTAGCGGTGAAATGCGTAGAGATTAGGAAGAACACCAGTGGCGAAGGCGGCTTTCTGGACTGTAACTGACGCTGAGGCACGAAAGCGTGGGGAGCAAACAGG
+
GGGGGGGGGGGGGGGGGGGGGGGGGGGGGGGGGGGGGGGGGGGGGGGGGGGGGGGGGGGGGGGGGGGGGGGGGGGGGGGGGGGGGGGGGGGGGGGGGGGGGGGGGGGGGGGGGGGGGGGGGGGGGGGGGGGGGGGGGGGGGGGGGGGGGGGGGGGGGGGGGGGGGGGGGGGGGGGGGGGGGGGGGGGGGGGGGGGGGGGGFEGGGGGGGGGGGGFGGGGGGGGGGGGGGGGGGFGGGGGGGGGGGGGGGGGGGGGGGGGGGGGGGGGGGGGGGGGGGGGGGGGGGGGGGGGGGGGGGGGGGGGGGGGGGGGGGGGGGGGGGGGGGGGGGGGGGGGGGGGGGGGGGGGGGGGGGGGGGGGGGGGGGGGGGGGGGGGGGGGFGGGGGGGGGGGGGGGGGGGGGGGG
@EGRNA7_306
TGGGGAATATTGCGCAATGGGGGAAACCCTGACGCAGCAACGCCGCGTGAGTGATGAAGGCCTTAGGGTTGTAAAGCTCTGTTATCTGGGACGATAATGACGGTACCAGAGGAGGAAGCCACGGCTAACTACGTGCCAGCAGCCGCGGTAATACGTAGGTGGCGAGCGTTGTCCGGATTTACTGGGCGTAAAGAGTGCGTAGGCGGATGTTTAAGTGAGATGTGAAATACCCGAGCTCAACTTGGGTGCTGCATTTCAAACTGGGCATCTAGAGTGCAGGAGAGGAAAGCGGAATTCCTAGTGTAGCGGTGAAATGCGTAGAGATTAGGAAGAACACCAGTGGCGAAGGCGGCTTTCTGGACTGTAACTGACGCTGAGGCACGAAAGCGTGGGGAGCAAACAGG
+
FGGGGGGGGGGGGGGGGGGGGGGGGGGGGGGGGGGGGGGGGGGGGGGGGGGGGGGGGGGGGGGGGGGGGGGGGGGFGGGGGGGGGGGGGGGGGGGGGGGGGGGGGGGGGGGGGGGGGGGGGGGGGGGGGGGGGGGGGGGGGGGGG#GGGGGGGGGGGGGGGGGGGGGGGGGGFGGGFEGGGGGGGGGGGGFGGGGGGGEGGGFGGGGGGGGGGGGGGGGFGGGGGGGGFGGGE>FGGFGFFFGGGGGGGFFFGFFGGGGGGGGGGGGGGGGGGGGGGGGGGGGGGGGGGGGGGGGGGGFGGGGGGGGGGGGGGGGGGGGGGGGGGGGGGGGGGGGGGGGGGGGGGGGGGGGGGGGFGGGGGGGGGGGGGGGGGGGGEGGGGGGGGEGGGGGGGGGGGGGGGGGG
@EGRNA7_307
TGGGGAATTTTGGACAATGGACGGAAGTCTGATCCAGCGACGCCGCGTGAAGGAAGAAGTCCTTCGGGATGTAAACTTCTGAACTTATCGAATAAAGACAACTGGGGACAGTTGGATGAAGGTAGATAAAGAAAAGCCCCGGCTCACTACGTGCCAGCAGCCGCGGTAAGACGTAGGGGGCGAGCGTTGCCCGGAATTACTGGGCGTAAAGGGGGCGTAGGCGGTCAAATAAGTCAGATGTGAAATACTACTGCTCAACGGTAGAAATGCGTTTGAAACTGTAAGACTTGAGGGTACCAAAGGTAGACGGAATTACCTGAGTAGGGGTGAAATCCGTAGATACAGGTAAGAACGCCAGTGGGGAAGCCGGTCTACGGGGGTAACCCTGACGCTGAGGCCCGAAAGCTAGGGGAGCGAACCGG
+
FGGGGGGGGFFGGGGGGGGG9FG:FEGFFGGECFGFGG7BFGGGGGGGGEGGGGGDGGGGGGEGGGDG@FEEFGGFFGGGGGCGGGGDFGEFCGGGCFFBEG<=@FF7CF@33>B38B=<F@@ED,@FEF9FFGGGGGGGE<<<*2DDC@ECEGGFB<CFG:FEGECECFGGGC9CECGG>E?CCCGG=CF?<CC*;F:?EFCFFFFFFFFGCGGFFFDCBFGDEDGFBDFF@AF=AFCFFGGFCCFFF<FFGGGF#F:DE,GGGGEEEEE<GGGGGGFF@,CFFCGF;GFEDD9D=FGEGGGGFEECFCFBD,5,DE=9GGGFBGGGGGGGECFFFFGGGFEGF?9GGGEFDFGFE@CGGGGCB=:GGFDCEF@+FGFGGEFCGFCEGGGGFEGFF@+F@EEFE;,8GGGGDGEGGGC:GF
@EGRNA7_308
TGGGGAATATTGCACAATGGGGGAAACCCTGATGCAGCAACGCCGCGTGAGTGATGAAGGTTTTCGGATCGTAAAGCTCTGTCTTTGGGGAAGATAATGACGGTACCCAAGGAGGAAGCGACGGCTAAATACGTGCCAGCAGCCGCGGTAATACGTATGTCGCAAGCGTTATCCGGATTTATTGGGCGTAAAGCGCGTCTAGGCGGAAAAGAAAGTCTGATGTTAAAATGCGGGGCTCAACTCCGTATTGCGTTGGAAACTGCTTTTCTAGAGTACTGGAGAGGTGGGCGGAACTACAAGTGTAGAGGTGAAATTCGTAGATATTTGTAGGAATGCCGATGGAGAAGTCAGCTCACTGGACAGATACTGACGCTAAAGCGCGAAAGCGTGGGGAGCAAACAGG
+
GGGGGGGGGGGGGGGGGGGGGGGGGGGGGGGGGGGGGGGGGGGGGGGGGGGGGGGGGGGGGGGGGGGGGGGGGGGGGGGGGGGGGGGGGGGGGGGGGGGGGGGGGGGGGGGGGGGGGGGGGGGGGGGGGGGGGGGGGGGGGGGGGGGGGGGGGGGGGGGGGGGGGGGGGGGGGGGGGGGGGGGFGGGGGGGGGGGGGGGGGGGGGGGGGGGGGGGGGGGGGGGGGGGGGGGGGGGGGGGGGGGGGGGGGGGGGGGGGFGGGGGFGGGGGGGGGGGGGGGGGGGGGGGGDGGGGFGGGGGGGGGGGGGGGGGGGGGGGGGGGGGGGGGGGGGGGGGGGGGGGGGGGGGGGGGGGGGGGGGGGGGGGGGGGGGGGGGGGGGGGGGGGGGGGGGGGGGGGGGGGGG
@EGRNA7_309
TGGGGAATATTGCGCAATGGGGGAAACCCTGACGCAGCAACGTCGCGTGAGTGATGAAGGTTTTCGGATCGTAAAACTCTGTTATTTGGGACGATAATGACGGTACCAAATGAGGAAGCCACGGCTAACTACGTGCCAGCAGCCGCGGTAATACGTAGGGGGCTAGCGTTATCCGGAATTACTGGGCGTAAAGGGTGCGTAGGTGGTTTTTTAAGTCAGAAGTGAAAGGCTACGGCTCAACCGTAGTAAGCTTTTGAAACTAGAGAACTTGAGTGCAGGAGAGGAGAGTAGAATTCCTAGTGTAGCGGTGAAATGCGTAGATATTAGGAGGAATACCAGTAGCGAAGGCGGCTCTCTGGACTGTAACTGACACTGAGGCACGAAAGCGTGGGGAGCAAACAGG
+
FGGGDGGGDFGFGGGDGGGGGCCCGGGCFGGDFGGGGGGGGGCCFFEGEEGFEFG?EAEGGDFGGGG7F:FGGGGGFEGFCEGGGGG9FGGGGGGGGGGGGGGGGEFGGGCFEFGFGGGFGDBCFCGGGGGGCFFDFF,>EAE:FGGBCC:EFGGFFC?EFGCE@FCFGGCF?ECCCGGGGGGGGFGGEEGFCFEC>CFEFFFFDCACFFFFGFFFGFFFFGDGGGGFGGF>GGFD8@CGEDFDFEEFGF?FEGGGGFGGGGGGGGFF8GGGGGDGGFFGGGGGGGGGGGGGGGGGGGGFGGGGGGGGGGGGGGGGGGGGGGGGGGGGGGGCFAGGGGGGFDFGGGGGGFGEFFCFEFGGGGGGGGGGGGGFGGGGGGGGGGGGGGGGGFGGGGGFGGGGGGG
@EGRNA7_310
TGGGGAATATTGCGCAATGGGGGAAACCCTGACGCAGCAACGCCGCGTGAGTGATGAAGGTTTTCGGATCGTAAAACTCTGTCTTTGGGGACGATAATGACGGTACCCAAGGAGGAAGCCACGGCTAACTACGTGCCAGCAGCCGCGGTAATACGTAGGTGGCAAGCGTTGTCCGGATTTACTGGGCGTAAAGAGTATGTAGGTGGGCATTTAAGTCAGATGTGAAATTCCCGGGCTTAACCTGGGAGCTGCATTTGATACTGGGTGTCTAGAGTGCAGGAGAGGAAAGTGGAATTCCTAGTGTAGCGGTGAAATGCGTAGAGATTAGGAAGAACACCAGTGGCGAAGGCGACTTTCTGGACTGTAACTGACACTGAGATACGAAAGCGTGGGTAGCAAACAGG
+
GGGGGGGGGGGGGGGGGGGGGGGGGGGGGGGGGGGGGGGGGGGGGGGGGGGGGGGGGGGGGGGGGGGGGGGGGGGGGGGGGGGGGGGGGGGGGGGGGGGGGGGGGGGGGGGGGGGGGGGGGGGGGGGGGGGGGGGGGGGGGGGGGGGGGGGGGGGGGGGGGGGGGGGGGGGGGGGGGGGGGGGGGGFFFGGGGGGGGGGGGGGGGGGGGGGGGGFGGGGGGGGGGGGGGGGGGGGGGGGGGGGGGGGGGGGFGGGGGGGGGGGGGGGGFFGGGGGGGGGGGGGGGGGGGGGGGGGGGGGGGGGGGGDGGGGGGGGGGGGGGGGGGGGGGGGGGGGGGGGGGGGGGGGGGGGGGGGGGGGGGGGGGGGGGGGGGGGGGGGGGGGGGGGGGGGGGGGGGGGGGGGG
@EGRNA7_311
TGGGGAATATTGCACAATGGGCGCAAGCCTGATGCAGCCATGCCGCGTGTATGAAGAAGGCCTTCGGGTTGTAAAGTACTTTCAGCGGGGAGGAAGGTGTTGAGGTTAATAACCTCAGCAATTGACGTTACCCGCAGAAGAAGCACCGGCTAACTCCGTGCCAGCAGCCGCGGTAATACGGAGGGTGCAAGCGTTAATCGGAATTACTGGGCGTAAAGCGCACGCAGGCGGTCTGTCAAGTTGGATGTGAAATCCCCGGGCTCAACCTGGGAACTGCATTCGAAACTGGCAGGCTAGAGTCTTGTAGAGGGGGGTAGAATTCCAGGTGTAGCGGTGAAATGCGTAGAGATCTGGAGGAATACCGGTGGCGAAGGCGGCCCCCTGGACAAAGACTGACGCTCAGGTGCGAAAGCGTGGGGAGCAAACAGG
+
GFGGGGGGGGGCGGGGGGGGGGGEGGGGGGGGF<FFGGGGGFGGGGGGGGGGGGGGGGGGGGGGGGGGGGGGGFGCGFGGGGGGFGGGGGGGDGGGGGGGGGGGGFGGGGGGGGGGGGGFFGGFGFGFFGGGGGGDG<CFFCCGGGGGGGGEGGGGGGGFDFGGGGGGGDGGGGG>FFGGG??EGEGGGGGGGE#GCFGCCEGGGGGGGGGFGFF<FGGGGGGGEGGFDGGDFCFFFFGFFFFFFGGGGGGFFFFFFCGC?GFFDF?DGFEGGGGFGGF8CGFGEFGGGGGGFAF;GFGGGCGGGGGGGGGGGGGGGGGGFGFGGFFF@+DEGFGGGGFEGFGGGGGFGGFFGGGGDGGGGGGGGGGGGGGFGGGGGGGGFGEGGGGGGGGGGDGGGGFGGGGGGGGGGGGGGGGGGGGGFEGFGGEGG
@EGRNA7_312
TGGGGAATATTGCACAATGGGCGCAAGCCTGATGCAGCCATGCCGCGTGTATGAAGAAGGCCTTCGGGTTGTAAAGTACTTTCAGCGGGGAGGAAGGTGTTGTGGTTAATAACCACAGCAATTGACGTTACCCGCAGAAGAAGCACCGGCTAACTCCGTGCCAGCAGCCGCGGTAATACGGAGGGTGCAAGCGTTAATCGGAATTACTGGGCGTAAAGCGCACGCAGGCGGTCTGTCAAGTCGGATGTGAAATCCCCGGGCTCAACCTGGGAACTGCATTCGAAACTGGCAGGCTAGAGTCTTGTAGAGGGGGGTGGAAGTCCAGGTGTAGCGGTGAAATGCGTAGAGATCTGGAGGAATACCGGTGGCGAAGGCGGCCCCCTGGACAAAGACTGACGCTCAGGTGCGAAAGCGTGGGGAGCAAACAGG
+
CFAC7FCG9@FAEFFCFCFGFCCGE67:CFCFFAFGFGF,CFGFGGGGGGGGGGEGF?F8<FGFGD7FFCBB<,C9CFFFEGFFGGG:FGGDCGGFGGGGGGGDGDFFGGGGCGFGFFEGFFFF;CF<FFGGGGGCFGCFEF:FFGG7*BCE:FFGGGGGEFFFG>BFGGDEGE>CG<7CE?FC>CEDCFG#EGDCF:CFDA:CG>?G:CB:CGGDFGGDDFDGGBEEDGFC3@:FF@G?BFFFFCC:98?*9F=:CC=8?D,FB:89GGF@:?FECD:*CFGC@FCFFDFFC;9CGGFD,6GGGGGGGGGGGGGFGF8,>8FCFGFE@DFCBGFFDEF>GGGGGFGFAEDGGGFGFFF7GCFECCGGGGBEGDGGFF7@GGFFEF9CFFFE@GCFGFECCFDGFFCFFB,GGFCGGFF@F@FFEGGFE
@EGRNA7_313
TGGGGAATATTGCACAATGGGCGAAAGCCTGATGCAGCAACGCCGCGTGAGCGATGAAGGCCTTCGGGTCGTAAAGCTCTGTCCTCAAGGAAGATAATGACGGTACTTGAGGAGGAAGCCCCGGCTAACTACGTGCCAGCAGCCGCGGTAATACGTAGGGGGCTAGCGTTATCCGGAATTACTGGGCGTAAAGGGTGCGTAGGTGGTTTTTTAAGTCAGAAGTGAAAGGCTACGGCTCAACCGTAGTAAGCTTTTGAAACTAGAGAACTTGAGTGCAGGAGAGGAGAGTAGAATTCCTAGTGTAGCGGTGAAATGCGTAGATATTAGGAGGAATACCAGTAGCGAAGGCGGCTCTCTGGACTGTAACTGACACTGAGGCACGAAAGCGTGGGGAGCAAACAGG
+
GGGGGGGGFGGFGFFGGGGGGGGGGGGGGGGGGEGGCFGGGGGGGGGGGGGGGGGGGGGFGGGGGGGGGGGGGGEGGEFGFEFFGGGGGGGGGGGGGGGDGGGGGGGCFGFGCEGEGGFEGGGGG@ECCFFGGGFCEGGFFFGGGGGFGBEEFGGFFFDGEEGG>FFFFFFFCGFFFEDFEFGGGGGGFFF#FFF@>AEBFFFGGDBCFGFGGFFFFFGGGGCGGGGGGGGGGGGGGEGGGGGGGGFGGGGGFGGGGGGGGGGGGFFGGGGGFGGGGGGGGGFFDGGGFGGGGF8GFGGGGGGGGGGGGGGGGGGFDGGGFGGGGGGGGGGGGGGGGGGEGGFGGGEGGGFGFCFGGGGFFFGGFCGGGGGFEFFFGGDGGGGGGGGEGDGGGGFEGGGGGGG
@EGRNA7_314
TGGGGAATATTGCGCAATGGGGGAAACCCTGACGCAGCAACGCCGCGTGGGTGATGAAGGTTTTCGGATCGTAAAACCCTGTTTTCTGGGACGATAATGACGGTACCAGATGAGGAAGCCACGGCTAACTACGTGCCAGCAGCCGCGGTAATACGTAGGTGGCAAGCGTTGTCCGGAATTATTGGGCGTAAAGGGAGCGCAGGTGGGAAAGTAAGTCTGTCTTAAAAGTGCGGGGCTCAACCTCGTGAGGGGATGGAAACTACTTTTCTTGAGTGCAGGAGAGGAAAGCGGAATTCCTAGTGTAGCGGTGAAATGCGTAGATATTAGGAGGAACACCAGTGGCGAAGGCGGCTTTCTGGACTGTAACTGACACTGAGGCTCGAAAGCCAGGGGAGCGAACGGG
+
GGGGGGGGGGGGGGGGGEGGGGGGGGGGGGGGGGGGGGGGGGGGGGGGGGGFGGGGGGGGGGGGGGGDGGGGGGGGGGGGGGGGGFGGFGGGGGGGGGGGGGGGGGGGGGGGGGGGGGGGGGGEGFGGGGGGGGGGGGGGGGGGGGGGGGE@FGGGGGGGGGGGGGGGGGGGGGGGGGGGFGGGEGGGFGGFFFECGGGGGGGGGGGGGGGGGFFFFFGGGGGGGGGGEGGGGGGFGGGGGGEGGGGGGGGGGGGGGGGGGGGGGGGGGGGGGGGFGGGGGGGGGGGGGGGGGGGGGGGGGGGGGGGGGGGGGGGGGGGGGGGGGGGGGGGGGGGGGGGGGGGGGGGGGGGGGGGGGGGGGGGGGGGGGGGGGGGGGGGGGGGGGGGGGGGGGGGGGGGGGGG
@EGRNA7_315
TGGGGAATATTGCGCAATGGGGGAAACCCTGACGCAGCAACGCCGCGTGAGTGATGAAGGCCTTAGGGTTGTAAAGCTCTGTTATCTGGGACGATAATGACGGTACCAGAGGAGGAAGCCACGGCTAACTACGTGCCAGCAGCCGCGGTAATACGTAGGTGGCGAGCGTTGTCCGGATTTACTGGGCGTAAAGAGTGCGTAGGCGGATGTTTAAGTGAGATGTGAAATACCCGAGCTCAACTTGGGTGCTGCATTTCAAACTGGGCATCTAGAGTGCAGGAGAGGAAAGCGGAATTCCTAGTGTAGCGGTGAAATGCGTAGAGATTAGGAAGAACACCAGTGGCGAAGGCGGCTTTCTGGACTGTAACTGACGCTGAGGCACGAAAGCGTGGGGAGCAAACAGG
+
GGGGGGGGGGGGGGGGGGGGGGGGGGGGGGGGGEGGGGGFGGGGGGGGGGGGGGGGGGGFGGGGGGGGGGGGGGGGGGGGGGGGGGGGGGGGGGGGGFGGGGGGGGGGGFGGFGGGGGGGGGGGGGEGGGGGFGFGGGGGGGGGGGGEGGFFFBFGGGFGGGGGGGGGGGGGGGGFFFEEEEGGGGGGGGGFFGGFGGGGGGGGGGGGGFFGGGFGF>FFGGGGGGGGGGGGFFGGGGGGGGGGGGGGFGGGGFGGGGGGGGGFEEGGGGGGGGGGGGGGGGGGGFCGGGGGGGGGGGGGGGGGGGGGGGGGGGGGGGGGGGGGGGGGGGGGGGGGGGGGGGGGGGGGGGGGGGGGGGGGGGGGGGGGGGFGGGGGFGGGGGGGGFGGGGGGGGGGGGGGGGGG
@EGRNA7_316
TGGGGAATATTGCACAATGGGGGAAACCCTGATGCAGCAACGCCGCGTGAGTGATGACGGTCTTCGGATTGTAAACCTCTGTCTTTGGGGACGATAATGACGGTACCCAAGGAGTAAGCCACGGCTAACTACGTGCCAGCAGCCGCGGTAATACGTAGGTGGCAAGCGTTGTCCGGATTTACTGGGCGTAAAGGGAGCGTAGGCGGATTTTTAAGTGGGATGTGAAATACTCGGGCTCAACCTGAGTGCTGCATTCCAAACTGGAGATCTAGAGTGCAGGAGGGGAGAGTGGAATTCCTAGTGTAGCGGTGAAATGCGTAGAGATTAGGAGGAACACCAGTGGCGAAGGCGACTCTCTGGACTGTAACTGACGCTGAGGCTCGAAAGCGTGGGGAGCAAACAGG
+
FGGG:FCGFFGAFFFGGGGGGDGGGE,FFGGDEFGGGGEEFGGGEGGGGGGEGGGFGG:BFGGGG@@8B=BFB<9,BFFGFGG9<EEG>EGEGG7=CD?FGGEGGGG<BF3F<<8<E9FFFFECEGDGGGGGGG7FGGGGGGGGGGGDC:BFFGEGCFFGGGGFG7FGGGGEFFEFEGGGGGGEGG#CEG7EFDE#EGGEGGGGGC;9:#?9FFCF9FFEFGGGGFFG@>C>D8EEFFGF@5>75@#8=FCFFFD8@<FFFED>6,,9GGGFE=63@8C8EA6,D,>9FEBFDACFFFFCGF@CCE@GGGGFGGEF@GFGGFFFEDGF<F,GGFFGGGGGEGGGGGGGF@E<CFEAGGGGFFCC<CGGCGGGGGGGGFFC,EGFFBCDEGGGFGGGFGFGGGFF
@EGRNA7_317
TGGGGAATATTGCGCAATGGGGGAAACCCTGACGCAGCAACGCCGCGTGAGTGATGAAGGCCTTAGGGTTGTAAAGCTCTGTTATCTGGGACGATAATGACGGTACCAGAGGAGGAAGCCACGGCTAACTACGTGCCAGCAGCCGCGGTAATACGTAGGTGGCGAGCGTTGTCCGGATTTACTGGGCGTAAAGAGTGCGTAGGCGGATGTTTAAGTGAGATGTGAAATACCCGAGCTCAACTTGGGTGCTGCATTTCAAACTGGGCATCTAGAGTGCAGGAGAGGAAAGCGGAATTCCTAGTGTAGCGGTGAAATGCGTAGAGATTAGGAAGAACACCAGTGGCGAAGGCGGCTTTCTGGACTGTAACTGACGCTGAGGCACGAAAGCGTGGGGAGCAAACAGG
+
FGGGGGEGFFGFGGGGGGGG@EEGGGGGGGGGGGGGGEFGGGGEGG@FEGGGGGGGGGGGFFFGEDEFGGGGGFGE<BFFGGGGGGGFGGGGGGG+F<BCDC7BFD<CCFFFCB:FCFF7FFDEEGG7FFFDFFBE@FF>FBFGE<BFCFDFACCGGGF>C>CC#E@C@EFDF>EEEEGFEFGGGEFFFGEFFF9C@=C=D?A>GGGFGGFFFGFFFFFAFGFFCGGEE>GGD7CFGFGGFFGGGFFGGGGGFFFFGGG#DF?GFBAGGGFE@1?CGDBGGGGFGGEDGGGGGGGGGGCFGGGGGGFDGGGCGGCFFFGGFFFEFGFB99GGGGGGGGGGCCGGFCDGFDGFFE<AEDGGFEGFCEECEF@GGGEFCFF<GGGDGGGGGGGGFGGGFGFGGGGG
@EGRNA7_318
TGGGGAATATTGCGCAATGGGGGAAACCCTGACGCAGCAACGCCGCGTGAGTGATGAAGGTTTTCGGATCGTAAAACTCTGTCTTTGGGGACGATAATGACGGTACCCAAGGAGGAAGCCACGGCTAACTACGTGCCAGCAGCCGCGGTAATACGTAGGTGGCAAGCGTTGTCCGGATTTACTGGGCGTAAAGAGTATGTAGGTGGGCATTTAAGTCAGATGTGAAATTCCCGGGCTTAACCTGGGAGCTGCATTTGATACTGGGTGTCTAGAGTGCAGGAGAGGAAAGTGGAATTCCTAGTGTAGCGGTGAAATGCGTAGAGATTAGGAAGAACACCAGTGGCGAAGGCGACTTTCTGGACTGTAACTGACACTGAGGCACGAAAGCGTGGGTAGCAAACAGG
+
FGGGGGGGGGGGGGGGGGGGGGGGGGGGGGGGGGGGGGGGGGGGGGGGGGGGGGGFGGGGGGGGGGG@FGGGGGGGGGGGGGGGGGGGGGGGGGGGGGGGGGGGGGGGGGGGGGGGGGGGGGGGGGGGGGGGGGFGGGGGGGGGGGGGGGGGGGGGGGGGGGGGGGGGGGGG#GGGDGGGGGGGGGGGGGGGGGGGGGGGGGGGGGGGGGGGGGGGGGGFGGGGGGGGGGGGGFGEGGGFGGGGGGGGGGGGGFFGGGGGGGGGGGGGGGGGGGGGGGGGGGGGGGGGGGGGGGGFGGGGGGGGGGGGGGGGGGGGGGGGGGGGGGGGGGGGGGGGGGGGGGGGGGGGGGGGGGGGGGGGGGGGGGGGGGGGGGGGGGGEGGGGGGGGGGGGGGGGGGGGGGGG
@EGRNA7_319
TGGGGAATATTGCGCAATGGGGGAAACCCTGACGCAGCAACGCCGCGTGGGTGATGACGGTCTTCGGATTGTAAAGCCCTGTTTTCTGGGACGATAATGACGGTACCAGAGGAGGAATCTACGGCCAACTACGTGCCAGCAGTCGCGGTAATACGTAGGTGGCGAGCGTTGTCCGGATTTACTGGGGGTAAAGAGTATGTAGGTGGGAATTTAAGTCAGATGTGAAATTCCCGGGCTTAACCTGGGAGCTGCATTTGATACTGAATGTCTAGAGTGCAGGAGAAGAGAGTAGAATTCCTAGTGTAGAAAAAAAATGCGTAGAGATAAGAAAAAACACCAGTGGCGAAGGCGACTATCTGGACTGTAACTGACACTGAGATACGAAAGCGTGGGGAGCAAACAGG
+
<C@FFG@FGC<<FFD@@FEEFECEGCCA@CECC,6@@>=8CFGGE@F>CFC=:=AEG9B+BFGGBF7?CFEGGGE<<ED=DG?A,88@B8>=F:CCF93,,B=F7+,,@<AFF7:F<,,,7,55F*CFGFGGF331*,,1?=,6<FC*=>4<?8<C7??<:::EC8*:2#/:#<.CE8C?CCF#@?#F#C?#82E??=E@A:3<6A5#CFCF>>@B=7:C+22:FA34?@#:+0,7@57F=@6+=#,0=EB##,06F;E7<F@##.@>,;E,=8FGGF9@,E@,,44,,,,CGFC5,9GECC,F59+++,,GF@4+F<F<=<5@A5C4+9,,GFC9,<C86,7F9FB7F6FCC6,,9,,CF@C9E,C,,,;;6;<<F@66E,6:,6F68,6<E,FCC6,<CAGE
@EGRNA7_320
TGGGGAATATTGCACAATGGGCGCAAGCCTGATGCAGCCATGCCGCGTGTGTGAAGAAGGCCTTCGGGTTGTAAAGCACTTTCAGCGGGGAGGAAGGCGTTAAGGTTAATAACCTTGGCGATTGACGTTACCCGCAGAAGAAGCACCGGCTAACTCCGTGCCAGCAGCCGCGGTAATACGGAGGGTGCAAGCGTTAATCGGAATTACTGGGCGTAAAGCGCACGCAGGCGGTCTGTCAAGTCGGATGTGAAATCCCCGGGCTCAACCTGGGAACTGCATTCGAAACTGGCAGGCTAGAGTCTTGTAGAGGGGGGTAGAATTCCAGGTGTAGCGGTGAAATGCGTAGAGATCTGGAGGAATACCGGTGGCGAAGGCGGCCCCCTGGACAAAGACTGACGCTCAGGTGCGAAAGCGTGGGGAGCAAACAGG
+
GGGGGGGGGGGGGGGGGGGGGGGGGGGGGGGGGAFGGGGGGGGGGGGGGGGGGGGGGGGGGGGGGGGGGGGGGGGGGCEGGGGGGGGGGGGGGGGGGGGGGGGGGGGGGGGGGGGGFGGGGGGGGGEEGGGGGGGEGGGGGGGGGGGGEGGGGGGGGGGFGGGFGGGGGCEECGGDGGGGGGGGGGGGGFGGGGGGCCEFGFACFGGGGGGGGGFGDFGGGFGGDFGGGGGGGFGFFFGFFFFFFFGGGGGGFGGGFGGGGFFGGGGGGGGGGGGGGGFGDGGGGGFGGGGGGGGGGGGGFGGGFGGGGGGGGGGGGFFGGGGGGGGGGGGGGGGGGGDGGGGFGGGGGGGGGGGEGGGGGGGGGGGGGGGGGGGGGGGGGFGGGGGGGGGGGEGGGGGGGGGGGGDGGGGGGGGGFGGGGGGGGGGGG
@EGRNA7_321
TGGGGAATATTGCGCAATGGGGGAAACCCTGACGCAGCAACGCCGCGTGGGTGATGAAGGTCTTCGGATTGTAAAGCCCTGTTTTCTGGGACGATAATGACGGTACCAGAGGAGGAAGCCACGGCTAACTACGTGCCAGCAGCCGCGGTAATACGTATGTCGCAAGCGTTATCCGGATTTATTGGGCGTAAAGCGCGTCTAGGCGGAAAAGAAAGTCTGATGTTAAAATGCGGGGCTCAACTCCGTATTGCGTTGGAAACTGCTTTTCTAGAGTACTGGAGAGGTGGGCGGAACTACAAGTGTAGAGGTGAAATTCGTAGATATTTGTAGGAATGCCGATGGAGAAGGCAGCTCACTGGACAGATACTGACGCTAAAGCGCGAAAGCGTGGGGAGCAAACAGG
+
FGGGGGGGGGEFFGGGGGGGGGGEGFFGGGGGG7FGGGFGGGGGGGGGGGGGGGGGGGF@FGGGGGGFGGFGGGGEFEGFGGGGGGGAFFFFGGGGGFDGGGGGGEGFFACGDGGGFCFFGGGGGFGGGGGGGGGGGGGGGGGGGGEGGGGGGGGF@CFGGDFGGGGGGGGGCFGG>>CFFFGDGGGGGGGGGGCEEECEEGGCGGGGGGFGFGGGGAFCGGGGCDGCFDGGDGE@7FGEEFFGGGGGGGFGGCGGGGFGGGDFGFFFGGGFFGD@=FGFD==EDGEGGGGFC,9GDGGGFGFEFFFE<FFGF<EDDGGFGCFCFGGGGGGGFFGGGGGGGGGGGFE,GGFFGGGGGGGGGFGGGGGGGGGGFFGFC@ECCGFFGGGGGGFGGGFEEGGGGGG
@EGRNA7_322
TGGGGAATATTGCGCAATGGGGGAAACCCTGACGCAGCAACGCCGCGTGAGTGATGAAGGCCTTAGGGTTGTAAAGCTCTGTTATCTGGGACGATAATGACGGTACCAGAGGAGGAAGCCACGGCTAACTACGTGCCAGCAGCCGCGGTAATACGTAGGTGGCGAGCGTTGTCCGGATTTACTGGGCGTAAAGAGTGCGTAGGCGGATGTTTAAGTGAGATGTGAAATACCCGAGCTCAACTTGGGTGCTGCATTTCAAACTGGGCATCTAGAGTGCAGGAGAGGAAAGCGGAATTCCTAGTGTAGCGGTGAAATGCGTAGAGATTAGGAAGAACACCAGTGGCGAAGGCGGCTTTCTGGACTGTAACTGACGCTGAGGCACGAAAGCGTGGGGAGCAAACAGG
+
GGFGEGGGFGGFGGGGGGGGGGGGGEGFFGDCFEG>FGC@FEGGGGGGECGFFGFEFG,BFFGGGGCFGGGGG9,AAFGGGGGGGGGFFFGGGGGGFGGGGGDGGEGCFCD+@FDGDFGGGGGGGGDGGGGGCFFGGGGGGGGGGGGCGFGGGGGGCGGFFFGFFA#CGGCEFGCFFFEGGGG>:AAFGFFFFFFEFFFGDA>EGGDFFFFGFFFGFFGFGGGGFGCCFGGGGEFGFGFFFEGGGGGGFGFDEGFGFGEFCGE@@#@8?9GGGGDGEGGGDGGGGGEGE@GGFFDGGGGGGGGGFE@GFCGGGGEGFGGGGGGGGFGFGGGGGGGGGFGFCGGGGGGGDGFC8GFFFGGGGGCGGFGGCGGGGGGGGGGFGGGGGGGGGGGGGGFGEGGGGGGG
@EGRNA7_323
TGGGGAATATTGGACAATGGGCCACAAGCCTGATCCAGCAATTCTGTGTGCACGATGAAGGTTTTCGGATCGTAAAGTGCTTTCAGTTGGGAAGAAGAAAGTGACGGTACCAACAGAAGAAGCGACGGCTAAATACGTGCCAGCAGCCGCGGTAATACGTATGTCGCAAGCGTTATCCGGATTTATTGGGCGTAAAGCGCGTCTAGGCGGAAAAGAAAGTCTGATGTTAAAATGCGGGGCTCAACTCCGTATTGCGTTGGAAACTGCTTTTCTAGAGTACTGGAGAGGTGGGCGGAACTACAAGTGTAGAGGTGAAATTCGTAGATATTTGTAGGAATGCCGATGGAGAAGTCAGCTCACTGGACAGGTACTGACGCTAAAGCGCGAAAGCGTGGGGAGCAAACAGG
+
FGGGGGGGCCEC@DGGG,FGGGFFGGCFGFGFEFGGGGGF,ECFFEGAFGGGGGCFGGGCFF9FGFEEGGDGE<<ECFCCGFFGFGFFDFGGGG8=@EG?EDGAFD:FGEFCFFGFFGCFA@GG7FFCGGGCFGGG7FFGGGFGFFGFEGG@FGE#F#G#DGGGGG#GG5CEGGE#GGGE?FEGBFG<C=#GGGG=FGG#E#GC>CGFGGCFFDGCG>AFFFCC=7#FEGGGGGGGGFED7;GCFCCFD>A+EGEDDDGGGGF:GGEF@,,9EGGFE=4@9GGGGGECEECE7GFFF@9GEGGGGGGFGGGGGGGGGE:CGGGFFCGEFGGGGGGFC>7GEECFFE9GFFE9EAGFCGGGGGGGGEC,DFGGGGGGGFCC7GEGGGGGGGGGGGGGGFFCGGGGGGG
@EGRNA7_324
TGGGGAATATTGCACAATGGGCGCAAGCCTGATGCAGCCATGCCGCGTGTATGAAGAAGGCCTTCGGGTTGTAAAGTACTTTCAGCGGGGAGGAAGGTGTTGTGGTTAATAACCACAACAATTGACGTTACCCGCAGAAGAAGCACCGGCTAACTCCGTGCCAGCAGCCGCGGTAATACGGAGGGTGCAAGCGTTAATCGGAATTACTGGGCGTAAAGCGCACGCAGGCGGTCTGTCAAGTCGGATGTGAAATCCCCGGGCTCAACCTGGGAACTGCATTCGAAACTGGCAGGCTAGAGTCTTGTAGAGGGGGGTAGAATTCCAGGTGTAGCGGTGAAATGCGTAGAGATCTGGAGGAATACCGGTGGCGAAGGCGGCCCCCTGGACAAAGACTGACGCTCAGGTGCGAAAGCGTGGGGAGAAAACAGG
+
FGGFE;FGDFEFGGGFGGGDFGGGGCB,CFEDFGGEFF6ECFFGG7CFFGGGGGGF9EEC=FFGFG@:EFFFGFD<FA<FGGEGGDFGGGCFDCAEEGGF=DGGEDFFCFGGGGG<FGFCGGCFGGDFB:<FGGGEBBFGEGGGFFFEEDCEFFDFFGGGG7B+;BFCC*<88?EEFGG85C88EGGGG<?FGG#=F#<@*#;@FECFC9BC=9C57#:>DCDD5D>EGD99#GFBFB79#@#;@1CGDC6:9==5:E>796FC?,,>?;C<C:7F>24**F@,D@3>6,53,3;CCFA3,@,@;?EGGGGE93AFE@,,,CFD=<<GFCF7GFFE:+F::GGF<FGFC,,DAC9,<C+=GF:B4+,F@F?B7+:FB7ECEC,DE<C6C9,<@6C@:8F8FC:78,8,E@GFCFCB,FC,C,AGGFGDF
@EGRNA7_325
TGGGGAATATTGCGCAATGGGGGAAACCCTGACGCAGCAACGCCGCGTGGGTGATGAAGGTCTTCGGATTGTAAAGCCCTGTTTTCTGGGACGATAATGACGGTACCAGAGGCGGAAGCCACGGCTAACTACGTTCCAGCAGCCGCGGTAATACGTAGGTGGCGAGCGTTGTCCGGATTTACTGGGCGTAAAGGGTGCGTAGGCGGATGTTTAAGTGGGATGTGAAATCCCCGGGCTTAACCTGGGGGCTGCATTCCAAACTGGATATCTAGAGTGCAGGAGAGGAAAGCGGAATTCCTAGTGTAGCGGTGAAATGCGTAGAGATTAGGAAGAACACCAGTGGCGAAGGCGGCTTTCTGGACTGTAACTGACGCTGAGGCACGAAAGCGTGGGTAGCAAACAGG
+
F@FGGEGFCEF<FC@+C:CFGGDFFGGFFE@EF7E7>B,CFCFF:FCG@FFGGFE,CEEFDFFF<<F+BFBFDFGFGGF=EFFFGCD<DFFGGGGGEF=FGFGGGGFCFGFC+5C*>>CFBF<*CB<CFGGGDG,F@FFFGGGGE7DAEE.?CF:E0FCGCFG>#3?E<?ECCF@<FEDFEFGGGGGGFFG=CE=FCE8/?E>CGFGFEFGGFCFFFFFEDGGGFCFCGE9GGGGFDFGFD8@GE>FEADEDF?=FFGGFDBGFFFGGFEGGGGGGECF@;GFFEGC8ECGDGFADA,?BE9GEFGGGFDGFG@@F<GFFGGGGCGDGGGGFFEDFF<FF,GGFCGCGGCGFCCCCC9GEGGCFFFF@,EGEGFCFAGGFGEGGF7CCFAGGGFCE<GGGGFGG
@EGRNA7_326
TGGGGAATATTGCGCAATGGGGGAAACCCTGACGCAGCAACGCCGCGTGAGTGATGAAGGCCTTAGGGTTGTAAAGCTCTGTTATCTGGGACGATAATGACGGTACCAGAGGAGGAAGCCACGGCTAACTACGTGCCAGCAGCCGCGGTAATACGTAGGTGGCGAGCGTTGTCCGGATTTACTGGGCGTAAAGAGTGCGTAGGCGGATGTTTAAGTGAGATGTGAAATACCCGAGCTCAACTTGGGTGCTGCATTTCAAACTGGGCATCTAGAGTGCAGGAGAGGAAAGCGGAATTCCTAGTGTAGCGGTGAAATGCGTAGAGATTAGGAAGAACACCAGTGGCGAAGGCGGCTTTCTGGACTGTAACTGACGCTGAGGCACGAAAGCGTGGGGAGCAAACAGG
+
GGGGGGGGCFGGGGGGGGGGGDGGGGGGGGGFGGGEGEGGGGGGCFEGEGGFGGGAEFGDGFGGGGGGGGGGGGGGGFGGGGGGFCFGGFGGGGGGGGGGGDGGGEFGC@<FFGGGGGGGGGGGGGGGGGGGGGGGGFCFFGGGCGGGGGGGGGGGGGGGGGGF?FEFFGGGGGEEDEEFGFFGGGGGFECFEGFCFDFFFEAFGGFFFCEGGGGGGFFGGGGFGFFFFGGGGCC>;AGFFCFGGGGGGFGFEFFFFGGFGFFEFGDDCGGGGGGGGFGGGFFADFECGGGGGGGGGGGFGGFEGGEFGGGGGGGGGGGGGFGFGGGGFFFFCFFGEFGGGGGGGGDGGGGF@FFCGGGGGGFGDF<FEGGGGFFEFGGGGGFF@:GGGGGEFGGGGGGGGGGG
@EGRNA7_327
TGGGGAATATTGCGCAATGGGGGAAACCCTGACGCAGCAACGCCGCGTGAGTGATGAAGGCCTTAGGGTTGTAAAGCTCTGTTATCTGGGACGATAATGACGGTACCAGAGGAGGAAGCCACGGCTAACTACGTGCCAGCAGCCGCGGTAATACGTAGGTGGCGAGCGTTGTCCGGATTTACTGGGCGTAAAGAGTGCGTAGGCGGATGTTTAAGTGAGATGTGAAATACCCGAGCTCAACTTGGGTGCTGCATCTCAAACTGGGCATCTAGAGTACAGGAGAGGGAAACGGAATTCCTAGTGTAGCGGTGAAATGCGTAGAGATTAGGAAGAACACCAGTGGCGAAGGCGGTTTCCTGGACTGTAACTGACGCTGAGGCACGAAAGCGTGGGTAGCAAACAGG
+
GGGGGGGGGGGGGGGGGGGGGGGGGGGGGGGGGGGGGGGGGGGGGGGGGGGGGGGEGGGGGGGGGGGGGGGGGGGGGGGGGGGGGGGGGGGGGGGGGGGGGGGGGGGGGGGGGEGGGGGGGGGGGGGGGGGGGGGGGGGGGGGGGGGGGGGGGGGGGGGGGGGGGGGGGGGGGGGGGGGGGGGGGGGGGGGGGGGGGGGGFEGGGGCFGGGGGGFGGGGGGGGGGGFFGGGGGFGGGGGGGGGGGGGGGGGGGGFGGGGGGGGGGGGGFGGGGGGGGGGGGGGGGGGGGGGGGGGGGGGFGGGGGGDGGGGGGGGGGGGGGGGGGGGGGGGGGGGGGGGGGGGGGGGGGGGGGGGGGGGGGGGGGGGGGGGGGGGGGGGGGGGGGGGGGGGGGFGGGGGGGGGG
@EGRNA7_328
TGGGGAATATTGCACAATGGGCGCAAGCCTGATGCAGCCATGCCGCGTGTGTGAAGAAGGCCTTCGGGTTGTAAAGCACTTTCAGCGGGGAGGAAGGCGTTAAGGTTAATAACCTTGGCGATTGACGTTACCCGCAGAAGAAGCACCGGCTAACTCCGTGCCAGCAGCCGCGGTAATACGGAGGGTGCAAGCGTTAATCGGAATTACTGGGCGTAAAGCGCACGCAGGCGGTCTGTCAAGTCGGATGTGAAATCCCCGGGCTCAACCTGGGAACTGCATTCGAAACTGGCAGGCTAGAGTCTTGTAGAGGGGGGTAGAATTCCAGGTGTAGCGGTGAAATGCGTAGAGATCTGGAGGAATACCGGTGGCGAAGGCGGCCCCCTGGACAAAGACTGACGCTCAGGTGCGAAAGCGTGGGGAGCAAACAGG
+
CFGGGEEFFFGGGGGGFEGGGGGGGGGGGCAFFFGGGGGFGG<FGEGEGGGGGGGGFGCGGGGCFGGGCCCFFGGGGC<EGGGGGGGGGGE==BFDFFFGEGGGGBFEGG9F<FGCA:,@>BBFGGGECCFFGGEGGGGFGGGGGFD<@EEBFCF9CEFFC1BGGGFFGGCGD:CEC8CEG*?EG#E=FCGGGC:CFF?CGGGGG?FGCGFEFFCDGGFGDGDDC?FEBDDDGFF;BFD?FFFADGGGGGGC5=#GGFFFGGF?FFFGCF7GE9CFCFCGGGFCGF?GGGFFCGFGGCC@CGGGGGGGECGGGGFGGGGGFGGFFFFGF7CGGFDFGGGGGGGFFFGECEFFEFAGGGGEGGFFGGGEGGGCGGDGFEGDFGGGEGFGGGGFGGGGGGGGGGGGGGGFCGGGGGGGGGGCGGFGGGGFF
@EGRNA7_329
TGGGGAATATTGCACAATGGGGGAAACCCTGATGCAGCCATGCCGCGTGTATGAAGAAGGTCTTCGGGTTGTAAAGCACTTTCAGCGGGGAGGAAGGTGTTGTGGTTAATAACCGCAGCAATTGACGTTACCCGCAGAAGAAGCACCGGCTAACTCCGTGCCAGCAGCCGCGGTAATACGGAGGGTGCAAGCGTTAATCGGAATTACTGGGCGTAAAGCGCACGCAGGCGGACTTTTAAGTGAGATGTGAAATACCCGAGCTCAACTTGGGTGCTGCATTTCAAACTGGGCATCTAGAGTACAGGAGAGGGAAACGGAATTCCTAGTGTAGCGGTGAAATGCGTAGAGATTAGGAAGAGCACCAGTGGCGAAGGCGGTTTCCTGGACTGTAACTGACGCTCAGGTGCGAAAGCGTGGGGAGCAAACAGG
+
GD9EGGDGFGG<FGGGGGGGGGGGGGGGGGGGGFGGGGGGGGGGGGDG7FGGGGGGGGGG=FGGGGGGGGGGGGFDG8FGFGGGFGE:7=FEGFGFGGGEGFGCFGG9FGCGGGDGEGFGFGGFFGGGGGGGGGGGGGG?FGBFGGGCCEGEGGGGGFFCFGG@FFFGGGGG>EG>ECGGG8ECEC;E?C?ECEGE:AFFE=5;ECGGFG>FFGFFFEFGGDGGGDFDDGGGFGFAFFF@9AFFFGGGCCFCCGGGFEED8E?FFCGGGGGGGGGGEEFGDGFEEF?GGGEGDFGGGGFAGGGGGGGGGGGGGGGGGFGCGGEEGGFGGGGEGGGGGGGGGGGFGGGGGGGGGGGGGGGGGGGGGGGGGGGGGGGGGFFGGGFGGGGFGGGGGGGGGGGGGGGGGE>GGGGGGGGGGGGGGFGGGGGGG
@EGRNA7_330
TGGGGAATATTGCGCAATGGGGGAAACCCTGACGCAGCAACGCCGCGTGGGTGATGAAGGTTTTCGGATCGTAAAACCCTGTTTTCTGGGACGATAATGACGGTACCAGATGAGGAAGCCACGGCTAACTCCGTGCCAGCAGCCGCGGTAATACGGAGGGTGCAAGCGTTAATCGGAATTACTGGGCGTAAAGCGCACGCAGGCGGTCAATTAAGTCAGATGTGAAAGCCCCGAGCTTAACTTGGGAATTGCATCTGAAACTGGTTGGCTAGAGTCTTGTAGAGGGGGGTAGAATTCCATGTGTAGCGGTGAAATGCGTAGAGATGTGGAGGAATACCGGTGGCGAAGGCGGCCCCCTGGACAAAGACTGACGCTCAGGTGCGAAAGCGTGGGGAGCAAACAGG
+
FGGGGGGGGGGGGGGGG:FGGGGGEGGGGGGGGGGECEG@GGGGGGGGDFGFGGGGGDEAFGGGGEG7FEEFFGCGABFEGFGGGGFGGGGGGGGGGGFGGGGGGGGGGGGGGGGGGDGGGGFGGGGGG9FGGGDGGGGGGGGGGGEEGGDGFGGFCGGGG?CCGGGG#EEFGGFGGGGGG#GBEFFGGFG8F7=#FEGGDDGGGGGEGGGGGGFGFFGGGGGGGGGGGGGGF?DDBBGDFFFGFGGFFFGGFFGGGGGFFFGGGFGFFGGGGC69CFGGGGGGGGGGGGGE::,8CGGGGGGCEGGFFEF,CGCCDFCGGDGFFGGGGFFFAFCFDGFEFBGFF@GEGDGGGDGGGGGGGGGGGGGDGGGGGGGGGGGGGGGGFFGGGGGGGGEFGGGGGGFG
@EGRNA7_331
TGGGGAATATTGCGCAATGGGGGAAACCCTGACGCAGCAACGCCGCGTGGGTGATGAAGGTTTTCGGATCGTAAAACCCTGTTTTCTGGGACGATAATGACGGTACCAGATGAGGAAGCCACGGCTAACTACGTGCCAGCAGCCGCGGTAATACGTAGGTGGCAAGCGTTGTCCGGATTTACTGGGCGTAAAGGGTGCGTAGGCGGATGCTTAAGTGAGATGTGAAATACCTAAGCTTAACTTAGGGGCTGCATTTCAAACTGGGCATCTAGAGTACAGGAGAGGGAAACGGAATTCCTAGTGTAGCGGTGAAATGCGTAGAGATTAGGAAGAACACCAGTGGCGAAGGCGGTTTCCTGGACTGTAACTGACGCTGAGGCACGAAAGCGTGGGTAGCAAACAGG
+
FGGGGGGGFGGGGGGGGGGGGGGGGGGGGGGGGGGGGGGGGGGGGGGGGGGGGGGGGGGGGGGGGGGGGGGGGGGGGGGGGGGGGGGGGGGGGGGGGGGGGGGGGGGGGGGGGGGGGGGGGGGGGGGGGGGGGGGGGGGGGGGGGGGGFFGGGGGGGGGGGGGGGGGGGGGGGGGGGGGGGGGGGGGGFFGGGGGFGGGGGGGGGGGGGGFGGGGGGGGGGGGGGGGGGGGGGGGGGGGGGGFFFFFGGGGFGGGGGGGGGGGGGGGGFGGGGGGGGGGGGGGGGGGGEGGGGGGGGGGGGGGGGGGGGGGGGGEGFGGGGGGGGGGGGGGGGGGGGGGGGGGGGGGGGGGFGGGGGGGGGDGGGGGGGGGGGGGGGGGGGGGGGGGGGGGGGGFGGGGGGGGG
@EGRNA7_332
TGGGGAATATTGGACAATGGGCCACAAGCCTGATCCAGCAATTCTGTGTGCACGATGAAGGTTTTCGGATCGTAAAGTGCTTTCAGTTGGGAAGAAGAAAGTGACGGTACCAACAGAAGAAGCGACGGCTAAATACGTGCCAGCAGCCGCGGTAATACGTATGTCGCAAGCGTTATCCGGATTTATTGGGCGTAAAGCGCGTCTAGGCGGAAAAGAAAGTCTGATGTTAAAATGCGGGGCTCAACTCCATATTGCGTTGGAAACTGCTTTTCTAAAGTACTAGAGAGGTAGGGGGAAATACAAGTGTAGAGGTGAAAGTCGTAGATATTTGTAGGAATGCCGATGGAGAAGTGAGCTCACTGGACAGATACTGACGCTAAAGCGCAAAAGCGTGGGGAGCAAACAGG
+
C@CFGGGFFEFC9,C@F9@EGDFEFGGGGGGGGGGAFGGGF@@F<EEGGGEEEDEDDFGFFFFGGGGG7CGGGGFFGE<FG9FEFFGEFEFFGGGGC=FFAC9FCFCFGCA<<B=F8?4A,3A:>++@BFE,,@FF7>,<@B:DDFCGGG7ECGEGGGGGD94@B,6:#::5E>819,4=?EFE;C>G;:;EC=E8C7=:>:8C:<+:5>=9#6C=@CG;*8A#C@:BE#:DECEE@6D:5@D@433,#.@@@FFDE?GEEE3#3@6<@,8EE=,3,,7,7,89==@4++@9,@,FA9<:,AC<<A5A,<EA,GF@++@,,,FAFEA?F8FDGGDF@@=F=FE<E,EEFBC9,FC66,@<9F<C,,9F<C66@@@6,9D6@@+;,,FB@@+8,FC6,,,,FC;<,C6
@EGRNA7_333
TGGGGAATATTGCGCAATGGGGGAAACCCTGACGCAGCAACGCCGCGTGGGTGATGAAGGTTTTCGGATCGTAAAACCCTGTTTTCTGGGACGATAATGACGGTACCAGATGAGGAAGCCACGGCTAACTACGTGCCAGCAGCCGCGGTAATACGTAGGTGGCAAGCGTTGTCCGGATTTACTGGGCGTAAAGGGTGCGTAGGCGGATGCTTAAGTGAGATGTGAAATACCTAAGCTTAACTTAGGGGCTGCATTTCAAACTGGGCATCTAGAGTACAGGAGAGGGAAACGGAATTCCTAGTGTAGCGGTGAAATGCGTAGAGATTAGGAAGAACACCAGTGGCGAAGGCGGTTTCCTGGACTGTAACTGACGCTGAGGCACGAAAGCGTGGGTAGCAAACAGG
+
FGGGGGGGFGGFGGGGGGGGGGGGGGGGGGGGGGGGGGGGGGGGGGGGGGGGGGGGGGGGEFGGGGGGGGGGGGGGGGGGGGGGGGGGGGGGGGGGGGGGGEGGGGGGGGGGGGGGGGGGGGGGGGGGGGGGGGGGGGGGGGGGGGGGGGGGGGGGGGFGGGGGGGGGGGGGGGGGE?EGGGGFGFFGGGFFFGFGGGGGFGGGGGGGGGGGFGFGFGGGGGGG9GGGGGGGGGFFGGGGFFGGGGGGGGGGGGGGGGGGGGGGGGGFFGGGGGGGGGGGGGGGGGGGGGGGGGGGGGGFGDGGGGGGGGGGGGGGFGGGGDGGGGGGGGGGGGFGGGGGGGGGGGGGGGGGGGGGGGGGGDEGGGGGGGGGGGGGGGGFGGGGGGGGGGGGGGGGGGGGGGGG
@EGRNA7_334
TGGGGAATATTGCACAATGGGCGCAAGCCTGATGCAGCCATGCCGCGTGTATGAAGAAGGCCTTCGGGTTGTAAAGTACTTTCAGCGGGGAGGAAGGCGTTGAGGTTAATAACCTCAGCGATTGACGTTACCCGCAGAAGAAGCACCGGCTAACTCCGTGCCAGCAGCCGCGGTAATACGGAGGGTGCAAGCGTTAATCGGAATTACTGGGCGTAAAGCGCACGCAGGCGGTCTGTCAAGTCGGATGTGAAATCCCCGGGCTCAACCTGGGAACTGCATTCGAAACTGGCAGGCTAGAGTCTTGTAGAGGGGGGTAGAATTCCAGGTGTAGCGGTGAAATGCGTAGAGATCTGGAGGAATACCGGTGGCGAAGGCGGCCCCCTGGACAAAGACTGACGCTCAGGTGCGAAAGCGTGGGGAGCAAACAGG
+
GGGGGGGGGGGGGGGGGGGGGGGGGGGGGGGGGGGGGGGGGGGGGGGGGGGGGGGGGGGGGGGGGGGGGGGGGGGGGGGGGGGGGGGGGGGGGGGGGGGGGGGGGGGGGGGGGGGGGGGGGGGGGGGGGGGGGGGGGGGGGGGGGGGGGGGGGGGGGGGGGGGGGGGGGGGGGGGGGGGGGGGGGGGGGGGGGGGGGGGGGGGGGGGGGGGGGGFGGGGGGGGGGGGGGGGGGGGFFFGFFFFFFGGGD@GGGGGGGGGGGGGGGGGGGGGGGGGGGGGGGGGGGGGGGGGGGGGGGGGGGGGGGGGGGGGGGGGGGGGGGGGGGGGGGGGGGGGGGGGGGGGGGGGGGGGGGGGGGGGGGGGGGGGGGGGGGGGGGGGGGGGGGGGGGGGGGGGGGGGGGGGGGGEGGGGGGGGGGGGGGGGGGGGGG
@EGRNA7_335
TGGGGAATATTGCACAATGGGCGCAAGCCTGATGCAGCCATGCCGCGTGTATGAAGAAGGCCTTCGGGTTGTAAAGTACTTTCAGCGGGGAGGAAGGGAGTAAAGTTAATACCTTTGCTCATTGACGTTACCCGCAGAAGAAGCACCGGCTAACTCCGTGCCAGCAGCCGCGGTAATACGGAGGGTGCAAGCGTTAATCGGAATTACTGGGCGTAAAGCGCACGCAGGCGGTCTGTCAAGTCGGATGTGAAATCCCCGGGCTCAACCTGGGAACTGCATTCGAAACTGGCAGGCTAGAGTCTTGTAGAGGGGGGTAGAATTCCAGGTGTAGCGGTGAAATGCGTAGAGATCTGGAGGAATACCGGTGGCGAAGGCGGCCCCCTGGACAAAGACTGACGCTCAGGTGCGAAAGCGTGGGGAGCAAACAGG
+
GGGGGGGGGGGGGGGGGGGGGGGGGGGGGGGGGGGGGGGGGGGGGGGGGGGGGGGGGGGGGGGGGGGGGGGGGGGGGGGGGGGGGGGGGGGGGGGGGGGGGGGGGGGGGGGGGGGGGGGGGGGGGGGGGGGGGGGGGGGGGGGGGGGGGGGGGGGGGGGGGGGGGGGGGGGGGGGDFGGGGFGGGGGGGFFGGGGGGGGGGGGGGGGGGGGGGGGGGGGGGGGCFGGGGFDGGGGFFFGFFFFFFGGGGFFDGGGGGGGGGGFCFGGGGGGGGGGD6GGGGGGGGGGGGGGGGGGGGGGGFFGGGGGGGGGDGGGGGGGFGGGGGGGGGGGGGGGGGGGGGGGGGGGGGGFGGGGGGGGDGGGGGGGGGGGGGGGGGGGGGGGGGGGGGGGGGGGGGGGGGGGGGGGGGGGGGGGGGFGGGGGGGGGGG
@EGRNA7_336
TGGGGAATATTGCGCAATGGGGGGAACCCTGACGCAGCAACGCCGCGTGAGTGATGAAGGCCTTAGGGTTGTAAAGCTCTGTTATCTGGGACGATAATGACGGTACCAGAGGAGGAAGCCACGGCTAACTACGTGCCAGCAGCCGCGGTAATACGTAGGTGGCGAGCGTTGTCCGGATTTACTGGGCGTAAAGAGTGCGTAGGCGGATGTTTAAGTGAGATGTGAAATACCCGAGCTCAACTTGGGTGCTGCATTTCAAACTGGGCATCTAGAGTGCAGGAGAGGAAAGCGGAATTCCTAGTGTAGCGGTGAAATGCGTAGAGATTAGGAAGAACACCAGTGGCGAAGGCGGCTTTCTGGACTGTAACTGACGCTGAGGCACGAAAGCGTGGGGAGCAAACAGG
+
GGGGGGGGGGGGGGGGGGGGGGGGEGGGGGGGGGGGEGGGGEGGGGGGGGGGGGGGFGFFGGGGGFGGGGGGGGGFGGGGFFGGGGGGGGGGGGGGGGGGGGGGGCGGFGGGGGGGGGGGGGGGGGGGGGGGGGDGGGGGGGGGGGGGGGCFGGGGGGGGGGGGCEGGGGGGGGGGGGGGGGG?CFGGGGGGGGGGGGGGGEFFGGGGFFFGGGFFFFGFGGGGGGGFGGEDGCFFBFFGGFFFGGGGGGGFGGGGGGGGFFFDDFFGFGGGGGGGGGGGGGGGGGGGGGDGGGFFFEFFGGGGCGGGFFGGGGDGGGGGGGGFCGGGGGGGGGGFFGGGGGGGGEFFGGFGGGFGDGGGGGGGFGGGGGGGGGGFDGGFGGGGGGGGGGGGGGFGGGGGGGGG
@EGRNA7_337
TGGGGAATATTGCACAATGGGCGCAAGCCTGATGCAGCCATGCCGCGTGTATGAAGAAGGCCTTCGGGTTGTAAAGTACTTTCAGCGGGGAGGAAGGTGTTGTGGTTAATAACCACAACAATTGACGTTACCCGCAGAAGAAGCACCGGCTAACTCCGTGCCAGCAGCCGCGGTAATACGGAGGGTGCAAGCGTTAATCGGAATTACTGGGCGTAAAGCGCACGCAGGCGGTCTGTCAAGTCGGATGTGAAATCCCCGGGCTCAACCTGGGAACTGCATTCGAAACTGGCAGGCTAGAGTCTTGTAGAGGGGGGTAGAATTCCAGGTGTAGCGGTGAAATGCGTAGAGATCTGGAGGAATACCGGTGGCGAAGGCGGCCCCCTGGACAAAGACTGACGCTCAGGTGCGAAAGCGTGGGGAGCAAACAGG
+
GGGGGGGGGGGGGGGGGGFF<FFGGGGGGGFFF@CGGFGGGGGGGGGGD@EGGGGGGGDFGGGGGFGGGGGGGGGGG9FGGGGGGGGGGGGGGCCEEGGGGGGGGGGGGGDGGGGGGGGGGGGGGGGGGGGGGGGGGDGFGGGGFGGFGGGGDGCFGDFFGGGFFFGGGGGGGGGGGGGGGGGGGEEGGGFGGGGFGCGGGG=FGGFGGGGGGGFFBDGGGGGGGFECDFGGGGGBFFGFFFFFFGGGGGFFFFFFGFEFFFFFFFGGGGGGGGGGFDCGGGGGGGGGGGGGGGGGGGGGFDGGGGEGGGFFGGGGGGGGGGEFGGGGDGGEGGGGGGGGGFFCGGGGGFGGGGGGGGGGGGGGGGGGDGGGGGGGDGGGGGGGGGGGGGGGGGGGGGGFGGGGGGGGGGGGGGGGGGGGGGGGGGGGG
@EGRNA7_338
TGGGGAATATTGGACAATGGGCCACAAGCCTGATCCAGCAATTCTGTGTGCACGATGAAGGTTTTCGGATCGTAAAGTGCTTTCAGTTGGGAAGAAGAAAGTGACGGTACCAACAGAAGAAGCGACGGCTAAATACGTGCCAGCAGCCGCGGTAATACGTATGTCGCAAGCGTTATCCGGATTTATTGGGCGTAAAGCGCGTCTAGGCGGAAAAGAAAGTCTGATGTTAAAATGCGGGGCTCAACTCCGTATTGCGTTGGAAACTGCTTTTCTAGAGTACTGGAGAGGTGGGCGGAACTACAAGTGTAGAGGTGAAATTCGTAGATATTTGTAGGAATGCCGATGGAGAAGTCAGCTCACTGGATGAATACTGACGCTAAAGCGCGAAAGCGTGGGTAGCAAACAGG
+
GGGFEGGGGGGGGGGGGGFGGGGGGFDGGGGGFGGGGGGG<F<FGFGGGFGGGGGGFF?EFGGGGGGGCGGGGGFCFGGGGGGGGGGGGGG8FGGGGFGGGGF<FEGFGGGGGGGGGGGFGGFGGGE>FGGGGGGGGGGGGGGGGGGGGGGFGEFDEGGGFGGGGGGGEGGGGGGGGGFEGGGG9CGGFFGGGEGFGGCGGGGG5EEGGGEGGAFCGGGGFGGGGGGGGGGFCGFGGFDDFFEFFFFFFFF>GGFFFFGGFEF?GFFFF@,DGFGFGFECGGGDGGGGEGEGGGGFECFFAFGGFGGGGGGGCGGGEFCDGGGFFAGFGGGFFFFF>>CGGGFFGGGGGGFFGGGEAGGGGGGGGGGGDGGGGGGGGGGGFGCGGGGGEGGGGGGFCEFEGGGFGGG
@EGRNA7_339
TGGGGAATATTGCACAATGGGCGCAAGCCTGATGCAGCCATGCCGCGTGTGTGAAGAAGGCCTTCGGGTTGTAAAGCACTTTCAGCGGGGAGGAAGGCGGTGAGGTTAATAACCTCATCGATTGACGTTACCCGCAGAAGAAGCACCGGCTAACTCCGTGCCAGCAGCCGCGGTAATACGGAGGGTGCAAGCGTTAATCGGAATTACTGGGCGTAAAGCGCACGCAGGCGGTCTGTCAAGTCGGATGTGAAATCCCCGGGCTCAACCTGGGAACTGCATTCGAAACTGGCAGGCTAGAGTCTTGTAGAGGGGGGTAGAATTCCAGGTGTAGCGGTGAAATGCGTAGAGATCTGGAGGAATACCGGTGGCGAAGGCGGCCCCCTGGACAAAGACTGACGCTCAGGTGCGAAAGCGTGGGGAGCAAACAGG
+
GGGGGGGGGGGFGGGGGGGGGGGGGGGGGGGGGGGGGGGGGGGGGGGGGGGGGGGFGGGGGGGGGGGGGGGGGGGGGGGGGGGGGGGGGGGEGGGGGGGDGGGGGGGGFGGGGGGGGGGGGGGGFGGGGGGGGGGGGGGGGGGGGGGGGGGGGGGGGGGGGGGGGGGGGGGGGGGGGGGGGCEGGGGGGGGGGGGGGGGGGGGGGGGGGGEGGGGFGGGGGFGGGGGGGGGGGFGFFFGFFFFFFGGGGGGGFGGFFGGGGGGGGGGGGGGGGGGGGGFGGGGEFFGGGGGGGGGGGGGGGDGGGGGGGGGGGGGGGGGGGGGGGGGGGGGGGGGGGGGGGGGGGGGGGGGGGGGGGGGGGGGGGGGGGGGGGGGGGGGGGGGGGGGGGGGGGGGGGGGGGGGGGGGGGGGGGGGGGGGGGGGGGGGGG
@EGRNA7_340
TGGGGAATTTTGGACAATGGACGGAAGTCTGATCCAGCGACGCCGCGTGAAGGAAGAAGTCCTTCGGGATGTAAACTTCTGAACTTATCGAATAAAGACAACTGGGGACAGTTGGATGAAGGTAGATAAAGAAAAGCCCCGGCTAACTACGTGCCAGCAGCCGCGGTAAGACGTAGGGGGCGAGCGTTGCCCGGAATTACTGGGCGTAAAGGGGGCGTAGGCGGTCAAATAAGTCAGATGTGAAATACTACTGCTCAACGGTAGAAATGCGTTTGAAACTGTAAGACTTGAGGGTACCAAAGGTAGACGGAATTACCTGAGTAGGGGTGAAATCCGTAGATACAGGTAAGAACGCCAGTGGGGAAGCCGGTCTACTGGGGTAACCCTGACGCTGAGGCCCGAAAGCTAGGGGAGCGAACCGG
+
GGGGGGGGGGGGGGGGGGGGGGGGCFEGGGFGGGGFGGCGF=FFGGGGGGGGGGGGGGGGGGGGGCEGGGGGGGGGGGGGGGGGGGGGGGFGGGGGGGGGGGGFGGGGEGGGGFGGGGGCFGGGGGGFGGFGGGGGGGGGGDFGEGGGGGGGCEFGFGFGGGGGDGGGGGGGFGFGFGGFFGGGGGGGEGGGGGGACECGGGGFGGGFFFFFGGGDFGFFEFGGGFGGFGFFFFFFFFGGFGGGGGGFFGGGFFFFGGGGFFGGGGGEE8GGGGGGGGGGGGGGGEFGFGFFCGGFGGGGGGF8GGF@GGGGFGGFGGGGGGGGGGGGGGGGGGGGGGGGGGGGGGGGGGGGGGFGGGGGGGGGEGGGGGGGGGGGGGFGGGGGGGGGGDGGGFGFEEGGGGGFGGGGGGGGGGGGGGGGGG
@EGRNA7_341
TGGGGAATATTGCGCAATGGGGGAAACCCTGACGCAGCAACGCCGCGTGGGTGATGAAGGTCTTCGGATTGTAAAGCCCTGTTTTCTGGGACGATAATGACGGTACCAGAGGAGGAAGCCACGGCTAACTACGTGCCAGCAGCCGCGGTAATACGTAGGTGGCGAGCGTTGTCCGGATTTACTGGGCGTAAAGGGTGCGTAGGCGGATGTTTAAGTGGGATGTGAAATCCCCGGGCTTAACCTGGGGGCTGCATTCCAAACTGGATATCTAGAGTGCAGGAGAGGAAAGCGGAATTCCTAGTGTAGCGGTGAAATGCGTAGAGATTAGGAAGAACACCAGTGGCGAAGGCGGCTTTCTGGACTGTAACTGACGCTGAGGCACGAAAGCGTGGGTAGCAAACAGG
+
GGGGGGGGGGGFGGGGGGGGGGGGGGGGGGGGGGGGGGGGGGGGGGGGGGGGGGGGGGGGGGGGGGGGGGGGGEGCGGGGGGGGGGGGGFGGGGGGGGGGGGGGGGGGGGGGGGGGGGGGGGGGGGGGGGGGGGGGGGGGGGGGGGGDGGGGFFGGGGGGGGGFGFGGGGGGGGGGFGGGGGGFGGGFGGFGGGEFGGGFGGDGGGGGGGGGGGFFFGFFGFGGGGGGGGGGGFEFGGGGGGGGGGGGGGGGFGGGGGGGGGGGGGGGFGGGGGGGGGGGGGGGGGGGGGGGGGGGGGGGGGGGGGGGGGGGGGGGFGGGGGGGGGGGGGGGFGCGGGGGGGGGGGGGGGGGGGGGGGGGGGGGGGGGGGGGGGGGGGFCGGGGGGGGGGGGGGGGGGGGGGGG
@EGRNA7_342
TGGGGAATATTGCACAATGGGCGCAAGCCTGATGCAGCCATGCCGCGTGTATGAAGAAGGCCTTCGGGTTGTAAAGTACTTTCAGCGGGGAGGAAGGGAGTAAAGTTAATACCTTTGCTCATTGACGTTACTCGCAGAAGAAGCACCGGCTAACTCCGTGCCAGCAGCCGCGGTAATACGGAGGGTGCAAGCGTTAATCGGAATTACTGGGCGTAAAGCGCACGCAGGCGGTTTGTTAAGTCAGATGTGAAATCCCCGGGCTCAACCTGGGAACTGCATCTGATACTGGCAAGCTTGAGTCTCGTAGAGGGGGGTAGAATTCCAGGTGTAGCGGTGAAATGCGTAGAGATCTGGAGGAATACCGGTGGCGAAGGCGGCCCCCTGGACGAAGACTGACGCTCAGGTGCGAAAGCGTGGGGAGCAAACAGG
+
GGGFGGEFEFFAEFGFFGFGFGGGGGGGGGGFGGGGGGGGGGGGEEGGGFGGGGFCCFGGGGGGGCEGGGGGGFAFGAFGGGGFGGDECFEGGEFCEGCBFFFGGGFFDGGGGGGGGGDFFGGGFFGGFFEGGDGDFEGEDGGGGFGGDGEGD@FGGGGGGGGFGGG#GGGEGC:EGGGGG8EGGEEGGGGGEEGC=CFGGGGGGFDGFGGGGGFGGGFGGDGGCCEFFGGFDFGAFFGFFACFAGFGGFCFFGFFEEFGFGGGGGGGGGGGGGGGFE<E7GCCGGGGFGFFGCGFGE:CEEFGFGGGGGGDECGFFDFFF8DGGGFGCEEGFFDEEEFCDGGGGGGEE9F<=E<AAFDFCFEFC7GECGCGGEGFF@@CCGEGFF@GGGGF:EEFGEEFGGFEGGCGGGGGFEGGGGFGGGGGGGFDF
@EGRNA7_343
TGGGGAATATTGCGCAATGGGGGAAACCCTGACGCAGCAACGCCGCGTGGGTGATGAAGGTTTTCGGATCGTAAAACCCTGTTTTCTGGGACGATAATGACGGTACCAGATGAGGAAGCCACGGCTAACTACGTGCCAGCAGCCGCGGTAATACGTAGGTGGCAAGCGTTGTCCGGATTTACTGGGCGTAAAGGGTGCGTAGGCGGATGCTTAAGTGAGATGTGAAATACCTAAGCTTAACTTAGGGGCTGCATTTCAAACTGGGCATCTAGAGTACAGGAGAGGAAAGCGGAATTCCTAGTGTAGCGGTGAAATGCGTAGAGATTAGGAAGAACACCAGTGGCGAAGGCGGCTTTCTGGACTGTAACTGACGCTGAGGCACGAAAGCGTGGGGAGCAAACAGG
+
GGGGGGGGGGGGGGGGGGGGGGGGGGGGGGGGGGGGGGGGGGGGGGGGGGGGGGGGGGGGGGGGGGGCGGGGGGGGGGGGGGGGGGGGGGGGGGGGGGGGGGGGGGGGGGGGGGGGGGGGGGGGGGGGGGGGGGFGGGGGGGGGGGGGGGGGGGGGGGGGFGGGGGGGGGGGGGGGGGGGGGGGGGGGGGGGGGGGGGGGGGFFGGGGGGGGGGFGGGGFGGGGGGGGGGGGGGGGFFGGFFGGGGGGGGGFFFGGGGGGGGGGGGGGGGGGGGGGGGGGGGGGGGGGGGGGGGGGGGGGGGGDGGGGGGGGGGGGGGGGGGGGGGGGGGGGGGGGGGGGGGGGGGGGGGGGGGGGGGGGGFAGGGGGGGGGGGFGFGGFGGGGGGGGGGGGGGGGGGGGGGGG
@EGRNA7_344
TGGGGAATATTGGACAATGGGCCACAAGCCTGATCCAGCAATTCTGTGTGCACGATGAAGGTTTTCGGATCGTAAAGTGCTTTCAGTTGGGAAGAAGAAAGTGACGGTACCAACAGAAGAAGCGACGGCTAAATACGTGCCAGCAGCCGCGGTAATACGTATGTCGCAAGCGTTATCCGGATTTATTGGGCGTAAAGCGCGTCTAGGCGGAAAAGAAAGTCTGATGTTAAAATGCGGGGCTCAACTCCGTATTGCGTTGGAAACTGCTTTTCTAGAGTACTGGAGAGGTGGGCGGAACTACAAGTGTAGAGGTGAAATTCGTAGATATTTGTAGGAATGCCGATGGAGAAGTCAGCTCACTGGACAGATACTGACGCTAAAGCGCGAAAGCGTGGGGAGCAAACAGG
+
GGGGGGGGGGGGGGGGGGGGGGGGGGGGGGGGGGGGGGGGGGGGGGGGGGGGGGGGGGGGGGGGGGGGGGGGGGGGGGGGGGGGGGFGGGGGGGGGGGGGGGGGGGGGGGGGGGGGGGGGGGGGGGGGGGGGGGGGGGGGGGGGGGGGGGGGGFGGGGGGGGGGGGGGGGGGGGGGGGGGGGGGGGGGGGGGGGGGGGGGGGGGFGGGGGGGGGGGGGGGGGGGGGGGGGGGGGGGGGGGGGGGGGGGGGGGGGGGGGGGGGGGGGGGGGGGGGGGGGGGGGGGGGGGEGGGGGGGGGGGGGGGGGGGGGGGGGGGGGGGGGGGGGGGGGGGGGGGGGGGGGGGGGGGGGGGGGGGGGGGGGGGGGGGGGGGGGGGGGGGGGGGGGGGGGGGGGGGGGGGGGGGGGG
@EGRNA7_345
TGGGGAATATTGCACAATGGGCGCAAGCCTGATGCAGCCATGCCGCGTGTGTGAAGAAGGCCTTCGGGTTGTAAAGCACTTTCAGCGGGGAGGAAGGCGTTAAGGTTAATAACCTTGGCGATTGACGTTACCCGCAGAAGAAGCACCGGCTAACTCCGTGCCAGCAGCCGCGGTAATACGGAGGGTGCAAGCGTTAATCGGAATTACTGGGCGTAAAGCGCACGCAGGCGGTCTGTCAAGTCGGATGTGAAATCCCCGGGCTCAACCTGGGAACTGCATTCGAAACTGGCAGGCTAGAGTCTTGTAGAGGGGGGTAGAATTCCAGGTGTAGCGGTGAAATGCGTAGAGATCTGGAGGAATACCGGTGGCGAAGGCGGCCCCCTGGACAAAGACTGACGCTCAGGTGCGAAAGCGTGGGGAGCAAACAGG
+
GGGGGGGGGGGGGGGGGGGGGGGGGGGGGGGGGGGGGGGGGGGGGGGGGGGGGGGGGGFGGGGGGGGGGGGGGGGGGGGGGGGGGGGGGGGGGGGGGGGGGGGGGGGGGGGGGGGGGGGGGGGGGGGGGFCFGDFEEGGGGGGGFGGGGGGGFGGGCFGGGGGGGFGGFEGGGGGEGGGGGGGGGGGGGGGGGEGEEFGFEGGGCGDGGFFGF?DDGGGGGGGGEDDFGGGDGGGFFFGFFFFFDGGGFFFFGFGDGGGGGGGGGGGGFFDD?GFGFGCDGGFDGGGGGGFGGFFFFA96A9GGFGGGGGDCFDGGF@F@CGGGGGGGGGGGFGGFCGGGGGGGGGGGGGEGGGGGGGGDGGGCGGGGGGGGGGEGGGGGGGGGFAGFFFGGGGGGEGGGFGGGGGDGGFCGGGGGGGGDGGGGGGGGG
@EGRNA7_346
TGGGGAATATTGCACAATGGGCGCAAGCCTGATGCAGCCATGCCGCGTGTATGAAGAAGGCCTTCGGGTTGTAAAGTACTTTCAGCGGGGAGGAAGGCGGTGAGGTTAATAACCTCACCGATTGACGTTACCCGCAGAAAAAGCACCGGCTAACTCCGTGCCAGCAGCCGCGGTAATACGGAGGGTGCGAGCGTTAATCGGAATTACTGGGCGTAAAGCGTGCGCAGGCGGTTTGTTAAGCGAGATGTGAAAGCCCCGGGCTCAACCTGGGAACCGCATTTCGAACTGGCAAACTAGAGTCTTGTAGAGGGGGGTAGAATTCCAGGTGTAGCGGTGAAATGCGTAGAGATCTGGAGGAATACCGGTGGCGAAGGCGGCCCCCTGGACAAAGACTGACGCTCAGGCACGAAAGCGTGGGGAGCAAACAGG
+
GGGGGGDGGGGGGGGGGGGGGGGGGDEGGGGGGFGGGGGGGGGGGGGGGGGGGG9FGGGGGGGGGGGGGGGGGGGGGEGGGGGGGGGGGGGGGFGGGGGGGGGGGGGGGGFGGG9FFGGGGGGFGGGFGGGGGGGGGGG,CCFGGGGEEGGCFGGFGGGGGGFCFCFGGGGEGGEGGGGGGGGGG8>EGGEG>EGEFGFGGGDCFC#FFGFGGGGDFGGGCDGCEFGFGGF>FGGFFFGFFFFA>FF#FFFDEC>FGGGGBFCFGGGGGFGGEE8F7FCCC5GFDGGGFDAGGGGGGGGFFCGGGGGGGGFGGGGGGGFFCGFFGGGGGGGGGGGGGGGGGGGGGGGGGGGGGGFGGGGDGGGGGDGGGGGGGGGGFC:FFGGGGGGGGGGGGGGGGGGGGGGGFGGGGGGGGGGGFEGGGCGGGGGGG
@EGRNA7_347
TGGGGAATATTGCGCAATGGGGGAAACCCTGACGCAGCAACGCCGCGTGAGTGATGAAGGTTTTCGGATCGTAAAACTCTGTCTTTGGGGACGATAATGACGGTACCCAAGGAGGAAGCCACGGCTAACTACGTGCCAGCAGCCGCGGTAATACGTAGGTGGCAAGCGTTGTCCGGATTTACTGGGCGTAAAGAGTATGTAGGTGGGCATTTAAGTCAGATGTGAAATTCCCGGGCTTAACCTGGGAGCTGCATTTGATACTGGGTGTCTAGAGTGCAGGAGAGGAAAGTGGAATTCCTAGTGTAGCGGTGAAATGCGTAGAGATTAGGAAGAACACCAGTGGCGAAGGCGACTTTCTGGACTGTAACTGACACTGAGATACGAAAGCGTGGGTAGCAAACAGG
+
GGGGGGGGGGGGGGGGGGGGGGGGGGGGGGGGGGGGGGGGGGGGGGGGGGGGGGGGGGGGGGGGGGG@FGGGGGGGGGGGGGGGGGGGGGGGGGGGGGGGGGGGGGGGGGGGGGGGGGGGGGGGGGGGGGGGGGGGGGGGGGGGGGGGGGGGGGGGGGGGGFGGGGGGGGGGGGGGFFFGGGGGGGGGGGGGGGGGGGFFGGGGGFGGGGGGGGFGGGGGGGGGGGGGGGGGGGGGGGGGGGGGGGGGGGGGGGGGGGGGGGGGGGGGGGGGGGGGGGGGGGGGGGGGGGGGGGGGGGGGGGGGGGDGGGGGGGGGGGGGGGGGGGGGGGGGGGGGGGGGGGGGGGGGGGGGGGGGGGGGGGGGGGGGGGGGGGGGGGGGGGGGGGGGGGGGGGGGGGGGGGGG
@EGRNA7_348
TGGGGAATATTGCACAATGGGGGAAACCCTGATGCAGCCATGCCGCGTGTGTGAAGAAGGCCTTCGGGTTGTAAAGCACTTTCAGCGAGGAGGAAAGGTTAGTAGTTAATACCTGCTAGCTGTGACGTTACTCGCAGAAGAAGCACCGGCTAACTCCGTGCCAGCAGCCGCGGTAATACGGAGGGTGCGAGCGTTAATCGGAATTACTGGGCGTAAAGCGTGCGCAGGCGGTTTGTTAAGCGAGATGTGAAAGCCCCGGGCTCAACCTGGGAACCGCATTTCGAACTGGCAAACTAGAGTCTTGTAGAGGGGGGTAGAATTCCAGGTGTAGCGGTGAAATGCGTAGAGATCTGGAGGAATACCGGTGGCGAAGGCGGCCCCCTGGACAAAGACTGACGCTCAGGCACGAAAGCGTGGGGAGCAAACAGG
+
GGGGGGGGGGGGGGGGGGGGGGGGGGGGGGGGGGGGGGGGGGGGGGGGGGGGGGGGGGGGGGGGGFGGGGGGGGGGGGGGGGGGGGGGGEGGGEFDGGGGGGGGGGGGGGGGGGGGGGGGGGGGGGGGGGGGGGGGCEGGGGGGFGGEEGGGGGGGGDGFGGGGGGDFGGGGGGGGGGGGGGGGGGGGGDGGGGGGGGGGGGFGGGGGFGFGGGGGDGGGDGGGGGGDDGGGGFGFFFGFFF>FCCGGGGFFFGGGFGGGGGGGGGGGGGGGGGGFDDE8CGGGGGFFFCGGGCGGGGGGGGGGGGGGGGGGFGGGGGGFGFCGGGGGGEF7GFCGGFFCGGGGGGGGGGGGGGGGGGGGGGGGGGGEFGGGDGGFE@DDFGGFGGGGGGGGGGGGGGGGGGGGGGGGGGGGGGGGGGGGGGGGGGGGG
@EGRNA7_349
TGGGGAATATTGCGCAATGGGGGAAACCCTGACGCAGCAACGCCGCGTGAGTGATGAAGGTTTTCGGATCGTAAAACTCTGTCTTTGGGGACGATAATGACGGTACCAGAGGAGGAAGCCACGGCTAACTACGTGCCAGCAGCCGCGGTAATACGTAGGTGGCGAGCGTTGTCCGGATTTACTGGGCGTAAAGAGTGCGTAGGCGGATGTTTAAGTGAGATGTGAAATACCCGAGCTCAACTTGGGTGCTGCATTTCAAACTGGGCATCTAGAGTGCAGGAGAGGAAAGCGGAATTCCTAGTGTAGCGGTGAAATGCGTAGAGATTAGGAAGAACACCAGTGGCGAAGGCGGCTTTCTGGACTGTAACTGACGCTGAGGCACGAAAGCGTGGGGAGCAAACAGG
+
GGGGGGGGFGGGGGGDGGGGGGGEFFGGGGGEGFGGGGGGGGGGGGGGEGGGGGGFGGGGGGGGGGGGGGGGGGGGGGGGGGGGGGGG@:CGEBFGDGDGGCGGGGGGGGGGFFEGGDFGGGGGGGGGGGGGGGGGGFGGBFGGGGGGGGGGGGGGGGGGFEFGFFCFGGCGGGGGEEGGGGGGGGFGGFEFFDBEGGGGGDFGGGGGGGFGFGFFFCGFFCFGGGGEGGGFGEDGFFGGGGGGGFFFFFGFGGFGFFFFGG#FGFD<AFGGGGGGGGGGFGGGGGGGGGGGGGGDGFCGGGGDFEEGGFGGGGGGGGGGGGGGGGGGGGGGGGGGGGGGGGGGGGGGGGGGGGGGGGGGGGGGGGGGGGGGGGGFFFEDGGGGGGGGGGGGGGGGEGGGGGGG
@EGRNA7_350
TGGGGAATATTGCGCAATGGGGGAAACCCTGACGCAGCAACGCCGCGTGAGTGATGAAGGCCTTAGGGTTGTAAAGCTCTGTTATCTGGGACGATAATGACGGTACCAGAGGAGGAAGCCACGGCTAACTACGTGCCAGCAGCCGCGGTAATACGTAGGTGGCGAGCGTTGTCCGGATTTACTGGGCGTAAAGGGTGCGTAGGCGGATGTTTAAGTGGGATGTGAAATCCCCGGGCTTAACCTGGGGGCTGCATTCCAAACTGGATATCTAGAGTGCAGGAGAGGAAAGCGGAATTCCTAGTGTAGCGGTGAAATGCGTAGAGATTAGGAAGAACACCAGTGGCGAAGGCGGTTTCCTGGACTGTAACTGACGCTGAGGCACGAAAGCGTGGGGAGCAAACAGG
+
GGGGGGGGFGGGGGGGGGGGGGCGGGGGGGGGGGGGGGGGGGGGGGGGGGGGGGGGGGGGGGGGGGGGGGGGGGGGGGGGGGGGGGGGGGGGGGGGGGGGGGGGGGGGGGGGGGGGGGGGGGGGGGGGGGGGGGGGGGGGGGGGGGGGGGGGGGGGGGGGGGGGGGGGGGGGGGGGE#GGFGGGGGFGGGGGGGGGGGGGGGGGGGGGGGGGGGFGGGGGGGGGGGGGGGGGGGGGGFGGGGGGGGGGGGGGGGGGGGGGGGGGGGGGGGGGGGGGGGGGGGGGGGGGGGGGGGGGGGGGGGGGGGGGGGGGGGGGGGGGGGGGGGGGGGGGGGGGGGGGGGGGGGGGGGGGGGGGGGGGGGGGGGGGGGGGGGGGGGGFGGGGGGGGGGGGGGGGGGGGGGGG
@EGRNA7_351
TGGGGAATATTGCGCAATGGGGGAAACCCTGACGCAGCAACGCCGCGTGGGTGATGAAGGTTTTCGGATCGTAAAACCCTGTTTTCTGGGACGATAATGACGGTACCAGATGAGGAAGCCACGGCTAACTACGTGCCAGCAGCCGCGGTAATACGTAGGTGGCGAGCGTTGTCCGGATTTACTGGGCGTAAAGGGTGCGTAGGCGGATGTTTAAGTGGGATGTGAAATCCCCGGGCTTAACCTGGGGGCTGCATTCCAAACTGGATATCTAGAGTGCAGGAGAGGAAAGCGGAATTCCTAGTGTAGCGGTGAAATGCGTAGAGATTAGGAAGAACACCAGTGGCGAAGGCGGCTTTCTGGACTGTAACTGACGCTGAGGCACGAAAGCGTGGGTAGCAAACAGG
+
GGGGGGGGFGGGGGGGGGGGGGGGECFGEDEEFEGGGGG@FFGEGEFGGGGFGFGGGGF8BFGGGDGFFGGG@FGGFGDGGGGGGGGGGGGGGGGGGGGGGGGGGEGGGGFGC:FGGGGDDGGEEEGFFFGGGGGFFFFGGCGFGG7BCECBFF@EFDGGGFFD8EGGE#CEEFCEGGEGF9CCG>;CEEEFEGCEEGGGGGGGGGEGGGGGGGFFFFFFFD<:4FDECFGGGFEFFFGFFGGGGGFFFFBFFFFFGGGF?FGGFDDFD;GGGGFFGGGGGGGGFDCEECFE=E,@FFDFGFGFBEEGGGF@=EDGCFCGF9DGGFGGGGGGGFAF8GGFCGGGGGGGGFFFEAADGGGGFFEGGGGGGGEGFEGGFGGFGEGGGFGGGGGGGFGGFGGGGGGG
@EGRNA7_352
TGGGGAATCTTCCGCAATGGACGAAAGTCTGACGGAGCAACGCCGCGTGAGTGATGAAGGTTTTCGGATCGTAAAGCTCTGTTGTTAGGGACGAATGTATTTACTGTGAATAATGGTAAGTAATGACGGTACCTAACGAGAAAGCCACGGCTAACTACGTGCCAGCAGCCGCGGTAATACGTAGGTGGCAAGCGTTGTCCGGAATTATTGGGCGTAAAGGGAGCGCAGGTGGGAAAGTAAGTCTGTCTTAAAAGTGCGGGGCTCAACCTCGTGAGGGGATGGAAACTACTTTTCTTGAGTGCAGGAGAGGAAAGCGGAATTCCTAGTGTAGCGGTGAAATGCGTAGATATTAGGAGGAACACCAGTGGCGAAGGCGGCTTTCTGGACTGTAACTGACACTGAGGCTCGAAAGCCAGGGGAGCGAACGGG
+
GGGGGGGGGGGGGGGGGGGGGGGGGGGGGGGGGGGGGGGGGGGGGGGGGGGGGGGGGGFGGGGGGGG7CFGGGGGFGGGGGGGGGGGGGGGGGGGGGGGGGGGGGGGGGGGGGGGGGGGGGGGGFGGGDFDFGGGGGGGGGGGGGGGGGGGGGGGGGGGGFGGGGGGGGGGGGGGGGGGGGGGGGGFGDGGGGGGGFFGGGGFFGGGGGGFGGGGFFFGFDGGGGGGGGGGGFGGFFFGFFFFFFFFGGGGGGGFGGGGGGGGGGGGEFCGGGFGGGGGGGGGGGGGGGGFGGGGGGGGGGFGGGGGGGGGGGGGGGGGGFGGGGGGGGGGGGGGGGGGGGGGGGGGGGGGGGGGGGGGGGGGGGGEGGGGGGGGGGGGGGGGGGGGGGGGGGGGGGGGGGGGGGGGGGGGGGFGGGGGGGGGGGGGGG
@EGRNA7_353
TGGGGAATATTGCGCAATGGGGGAAACCCTGACGCAGCAACGCCGCGTGAGTGATGAAGGCCTTAGGGTTGTAAAGCTCTGTTATCTGGGACGATAATGACGGTACCAGAGGAGGAAGCCACGGCTAACTACGTGCCAGCAGCCGCGGTAATACGTAGGTGGCGAGCGTTGTCCGGATTTACTGGGCGTAAAGAGTGCGTAGGCGGATGTTTAAGTGAGATGTGAAATACCCGAGCTCAACTTGGGTGCTGCATTTCAAACTGGGCATCTAGAGTGCAGGAGAGGAAAGCGGAATTCCTAGTGTAGCGGTGAAATGCGTAGAGATTAGGAAGAACACCAGTGGCGAAGGCGGCTTTCTGGACTGTAACTGACGCTGAGGCACGAAAGCGTGGGGAGCAAACAGG
+
GGGGGGGGGGGGGGGDGGGGGGGGEGGGGGFGGCCE@FE8FBFGGGGGGGGGGFGGFFFFGGGGGDGFEGGGAB?FGDFGGGGGGGGGGGGGGGGEEGEFGDGGGGGFGFGGCGG@FGGGGGG>CGEDFGGGGGGGGGGGC:FFGGGGGEGFCFGGFFF?>>F@EGEGGEGGGGGEEEGGCGGGFCGGG>CCC9@FGGCGDB@<GG#:EGGGFGCC=CFFFFGGCDACGGFGFEFFAFGGFFGGG#GFCFEF#EFF?GFEFFD8#CFEGGGGGGGFGGGGGGFDGGECEDGGGE9EADGGGFGEEEDGGGGGGGGGCGGGGGGGFFGGGGGGGFGGFFGFEGGDGGCGF:FF8E?CGGGGGGFGGGGGCGGGGGGFFGFDGGGGEEGGGGGGGGGGGGGGGFGG
@EGRNA7_354
TGGGGAATATTGCACAATGGGCGCAAGCCTGATGCAGCCATGCCGCGTGTATGAAGAAGGCCTTCGGGTTGTAAAGTACTTTCAGCGGGGAGGAAGGTGTTGAGGTTAATAACCTCAGCAATTGACGTTACCCGCAGAAGAAGCACCGGCTAACTCCGTGCCAGCAGCCGCGGTAATACGGAGGGTGCAAGCGTTAATCGGAATTACTGGGCGTAAAGCGCACGCAGGCGGTCTGTCAAGTCGGATGTGAAATCCCCGGGCTCAACCTGGGAACTGCATTCGAAACTGGCAGGCTAGAGTCTTGTAGAGGGGGGTAGAATTCCAGGTGTAGCGGTGAAATGCGTAGAGATCTGGAGGAATACCGGTGGCGAAGGCGGCCCCCTGGACAAAGACTGACGCTCAGGTGCGAAAGCGTGGGGAGCAAACAGG
+
GGGGGGGGGGGGGGGGGGGGGGGGGGGGGGGGGEGGGGGGGGGGGGGGGGGGGGGGGGGGGGGGGGGGGGGGGGGGGFGGGGGGGGGGGGGGGGGGGGGGGGGGGGGGGGGGGGFGGGGGGGGGFGGGGGGGGGGGGEGFGGGGGGGGGGGGFGGGGGGGGGGGGGGGGGGGGGCGGGGGGEGGDGGGGG@FGGGEFGGGGGBFGFGGGGFGGGFFEGGGGGGGGGFEGGGGGGGFFFGFFFFFFGGGGGGGGFGGGGGGGGGGFFGGGGGGGGGGFGFFGGGGGGGGGGGGGCGGGGFGFGGGFGGGGGGGGGGGGGGGGGGGGGFGGGGGGGGGGGGGGGGGGGGGGGGGGGGGGGF@GGGGGGGGGGGGGGGGGGGGGGGGGGGGGGGGGGGGGGGGGGGGGGGGGGGGGGGGGGGGGGGGGGGGG
@EGRNA7_355
TGGGGAATATTGCGCTATGGGGGAAACCCTGACGCAGCAACGCCGCGTGGGTGATGAAGGTCTTCGGATTGTAAAGCCCTGTTTTCTGGGACGATAATGACGGTACCAGAGGAGGAAGCCACGGCTAACTACGTGCCAGCAGCCGCGGTAATACGTAGGTGGCGAGCGTTGTCCGGATTTACTGGGCGTAAAGGGTGCGTAGGCGGATGTTTAAGTGAGATGTGAAATACCCGAGCTCAACTTGGGTGCTGCATTTCAAACTGGGCATCTAGAGTGAAGGAGAGGAAAGCGGAATTCCTAGTGTAGCGGTGAAATGCGTAGAGATTAGGAAGAACACCAGTGGCGAAGGCGGCTTTCTGGACTGTAACTGACGCTGAGGCACGAAAGCGTGGGGAGCAAACAGG
+
FGGGGEGGDFGFGGGCEEGGFGGGGGGCGGGCEGGGGGGGGGGGGGGFGCEFFF?EGGGGGGGGGGGGGGGGGGG<E<FGGG,FFGCF,>FFEGCFGGGGGGGGGEFCFGGGGGGGGGGDGGGGGGGGGGGGGGGGGGGGGGGGGGGGECGGGGGGGGGFGGGG:CGGGGGGGGGEG5AFGGGGGGGFGGFGGGEDEGGGGGGFCEDA=?E8FGGGFCCFFGGGDF>CF*@>CBFFFFGFFD?C8FD?DFE6?FGDFFFF@C@,@,CFCGEGGGFE,FFF=FE9FGGGGFEGGGFFFGDGGGGGGGGGGGGGEGGCFGGGFGGGGGGGCGGGGGGFFFGGDGGGGFGGGGGGFE@,GGGFFCGGGGGGGGGGGGGGGGGGCDGGGGGGGGGGGFGGGGGGGGGG
@EGRNA7_356
TGGGGAATATTGCGCAATGGGGGAAACCCTGACGCAGCAACGCCGCGTGGGTGATGAAGGTTTTCGGATCGTAAAACCCTGTTTTCTGGGACGATAATGACGGTACCAGATGAGGAAGCCACGGCTAACTACGTTCCAGCAGCCGCGGTAATACGTAGGTGGCAAGCGTTGTCCGGATTTACTGGGCGTAAAGGGTGCGTAGGCGGATGCTTAAGTGAGATGTGAAATACCTAGGCTTAACTTAGGGGCTGCATTTCAAACTGGGCATCTAGAGTACAGGAGAGGGAAACGGAATTCCTAGTGTAGCGGTGAAATGCGTAGAGATTAGGAAGAACACCAGTGGCGAAGGCGGTTTCCTGGACTGTAACTGACGCTGAGGCACGAAAGCGTGGGTAGCAAACAGG
+
GGGGGGGGGGGGGGGGGGGGGDGGGGGGGGGGGGGGGGFFGDGGGGGG:FGGGGGDGFGGGGGGGGE+BFGGGDGGGGGGGGGGGGGGFGGGGGGGGGGCGEEGGGGGGGGGDGGGCCFGGGGGGGGGGGGGGG,DFFFGFF#GGGGGGGGGGGGGGGGGEFGFFFFGGGCECFFGEGGGFFGFGFGFGFFFFGC#GGGGGGFGGGGGGGGGFGGGFFFFGGGGGGGGGGGGGGFFGFGFFFFGGGGFEGGEGGFFGGGGGGGGGFEBDGGGGGFGGGGGGGGGGGGGGGGGGGGGGFDGGGGGGGGGGGGGGGGGGGGGGGGGGGGGGGGGGGGGGGGGEGGGGGGGGGGGGGGGGGGGGGFGGGGGGGGGGGGGEGDDGGGGGGGGGGGGGGGGGGGGGGGG
@EGRNA7_357
TGGGGAATATTGCGCAATGGGGGAAACCCTGACGCAGCAACGCCGCGTGAGTGATGAAGGCCTTAGGGTTGTAAAGCTCTGTTATCTGGGACGATAATGACGGTACCAGAGGAGGAAGCCACGGCTAACTACGTGCCAGCAGCCGCGGTAATACGTAGGTGGCGAGCGTTGTCCGGATTTACTGGGCGTAAAGGGTGCGTAGGCGGATGTTTAAGTGGGATGTGAAATCCCCGGGCTTAACCTGGGGGCTGCATTCCAAACTGGATATCTAGAGTGCAGGAGAGGAAAGCGGAATTCCTAGTGTAGCGGTGAAATGCGTAGAGATTAGGAAGAACACCAGTGGCGAAGGCGGCTTTCTGGACTGTAACTGACGCTGAGGCACGAAAGCGTGGGGAGCAAACAGG
+
DFGGEGGG9FGFGEGGGGGGFGCGGFGGGGF<FFGEC@E8FBFGGGGGDGGEFGGCFG9FFFCF,FFFFG7?EF?5B,BFFGCFEGGGG?FFFGGGEFFDFGFEE:<CCFCFCCGC8@F>F@CE:@@FGFFF*>FCFGAFEG#BFED<B:<?8?<CBB?F9;::88CECE?C#DFFFDEGFFGDFFEFFFEADCCCEG@EDFFGFGGGGGGGGGFFFFFCFDGGGC@FGEGGGGECE;DCCGFEEGFFAGGFEFFFFEGGGGGE>#E,;GGGGGDGDGFGGGGGGGGGDGGFFFDFEDFBGFFBEGCGF9GGGFGGFA?FCFGGDGGGGGGGGF@GGGFC:EGFGGGGGEGF8@GGFFFGGFEFEGF:EGGGGFFC9GE@GGGGGGGGGGGGGGFFEGGGGGGG
@EGRNA7_358
TGGGGAATATTGCACAATGGGCGCAAGCCTGATGCAGCCATGCCGCGTGTATGAAGAAGGCCTTCGGGTTGTAAAGTACTTTCAGCGGGGAGGAAGGCGATAAGGTTAATAACCTTGTCGATTGACGTTACCCGCAGAAGAAGCACCGGCTAACTCCGTGCCAGCAGCCGCGGTAATACGGAGGGTGCAAGCGTTAATCGGAATTACTGGGCGTAAAGCGCACGCAGGCGGTCTGTCAAGTCGGATGTGAAATCCCCGGGCTCAACCTGGGAACTGCATTCGAAACTGGCAGGCTAGAGTCTTGTAGAGGGGGGTAGAATTCCAGGTGTAGCGGTGAAATGCGTAGAGATCTGGAGGAATACCGGTGGCGAAGGCGGCCCCCTGGACAAAGACTGACGCTCAGGTGCGAAAGCGTGGGGAGCAAACAGG
+
GGGGGGGGGGGFGGGGGGCGFFGGGGGGGG?FFCFGGGGGFFGGEGGGGEGGGC<FGD8FFGGGGEGGGGGGGFGFFFGFGGGGFFGDGGFGC@FGGFGCFCFACFGDAFEFFFGF,EFF:FECFGEGGGGGGGGGDFGFGGFGAFGGGGG*2CFGGGG:CF;BFEFFGG#GE>EGGGGGCFB:CEGEDFAFGCGDGFGGCEFFGGGGFGFFFGFDECFGGGGGGGDBCGFFDGGFFFGFFFFFFGGGGGGGFFFFFCGGEDFFE>B:CEGGGGGGGFFF:GGGGGGGD6GE;;9FFCEGFFFFAGGGGGGGGGGGGGFA8GGGGGEGDGGEGGGGGGGGGGGGGGGFFCB8GFFGGFF7GGGEEGGGGGGGGGGGFDGF8GGFGFDGGGGGGGGFEFGGFGGGGGGGGGGGGGGGGGFAFCGGGGGGG
@EGRNA7_359
TGGGGAATATTGCACAATGGGCGCAAGCCTGATGCAGCCATGCCGCGTGTATGAAGAAGGCCTTCGGGTTGTAAAGTACTTTCAGCGGGGAGGAAGGTGTTGTGGTTAATAACCACAGCAATTGACGTTACCCGCAGAAGAAGCACCGGCTAACTCCGTGCCAGCAGCCGCGGTAATACGGAGGGTGCAAGCGTTAATCGGAATTACTGGGCGTAAAGCGCACGCAGGCGGTCTGTCAAGTCGGATGTGAAATCCCCGGGCTCAACCTGGGAACTGCATTCGAAACTGGCAGGCTAGAGTCGTGTAGAGGGGGGTAGAATTCCAGGTGTAGCGGTGAAATGCGTAGAGATCTGGAGGAATACCGGTGGCGAAGGCGGCCCCCTGGACAAAGACTGACGCTCAGGTGCGAAGGCGTGGGGAGCAAACAGG
+
EFGGGEDF9FFACGGFGGCGDCBEF:@6C,FFEEGG9FGDCAFGGEF>FFGGEGGGF@CFGGGGG@FGGGDGGGGFGGFFGGGCFEGGEGDBBFG?EGGFGFGGGDFCAFEF>8C7CFFCB<EFGGDFF<C=AFEFC7<FFGGG::<FECEDFC@@@FGG:EGGFFGG8C?BEC5EGGGF>ECEGGGEGGCFC8;*6<<FECEA6<9?77:5=CF:BEBD5CC3:>EEBD>C.#GFFDC>FFFFCGCFGGGCFE89=GC?>#6GGGFFGGFGGF?CD>,F5GGEFFDGGGGGGGGCEEC:@,CFF@E@CGGGFDAEGGEF8EFFF8FFC>FFGGGGGGGGGF?C<EF<@FGFGGFGFGGDGGGGGGGGGGGGGGGGGGGGGGGFCFF@<GGGFDGGDGF@CGFGGF@FFC,EEGDGGFEAGFGGGGGFD
@EGRNA7_360
TGGGGAATATTGCACAATGGGGGAAACCCTGATGCAGCCACGCCGCGTGAGTGGTGAAGGTTTTCGGATCGTAAAGCCCTTTCTTTGGGGAAGATAATGACGGTACCCAAAGAGGAATCCACGGCTAACTACGTGCCAGCAGCCGCGGTAATACGTAGGTGGCGAGCGTTATCCGGATTTACTGGGCGTAAAGGGAGCGTAGGCGGATGATTAAGTGGGATGTGAAATACCCGGGCTCAACTTGGGTGCTGCATTCCAAACTGGTTATCTAGAGAGCAGGAGAGGAGAGTGGAATTCCTAGTGTAGCGGTGAAATGCGTAGAGATTAGGAAGAACACCAGTGGCGAAGGCGACTCTCTGGACTGTAACGGACGCTGAGGCTCGAAAGCGTGGGGAGCAAACAGG
+
@6CEF,FE<FG99@F,E9,EFGG@FGDGGD,,C,6,6F,C8@7D=F:@:,4CC,5,9C,EA<5D?4F+8++4,BF@E,B=,B<<<BE,BC?F>,,<?D,5?C:C7B<<,>,,:B,3,,7,7>@<E+8,3,,753,@>,,*,@>AFG*::*6,,4<2,B?84:C78EG76;33?9CEF#;<=69EGC=CAFEAF>?;:2#@=BA4GG#FE7A:?#9DAFA#9C9@G@D;1ECEGFD3@9FDB:9ECF@?2@BFFD@9BDD@@,=@>,>,,D=EAED@,9FCFFCGFD@,EFGDFAEAA:,,E=G@@GFFC,FGF@+=?F@AGEFE5,BGFFAGFE=FE,CF4C4,9FBF@69C@DF<DCFEEGAGCC:6+B8:C<CFDFCAFFEGF@FFFAGGGEFC8GFCFGGE
@EGRNA7_361
TGGGGAATATTGCGCAATGGGGGAAACCCTGACGCAGCAACGCCGCGTGGGTGATGAAGGTCTTCGGATTGTAAAGCCCTGTTTTCTGGGATGATAATGACGGTACCAGAGGAGGAAGCCACGGCTAACTACGTGCCAGCAGCCGCGGTAATACGTAGGTGGCGAGCGTTGTCCGGATTTACTGGGCGTAAAGGGTGCGTAGGCGGATGTTTAAGTGGGATGTGAAATCCCCGGGCTTAACCTGGGGGCTGCATTCCAAACTGGATATCTAGAGTGCAGGAGAGGAAAGCGGAATTCCTAGTGTAGCGGTGAAATGCGTAGAGATTAGGAAGAACACCAGTGGCGAAGGCGGCTTTCTGGACTGTAACTGACGCTGAGGCACGAAAGCGTGGGTAGCAAACAGG
+
<FFCDEGGEEEEGEDEECFDGCCFEFGF:E@<F:C@FE,CFEFGGGGGGGG@FCEA<?FFGFEFFFCFFGFFGE,,EEFGF<BFFDCFDFGEFFFFGABFGGGGGGGFF=<F<CFGGGFC@F>FGBC,CCFGEG::5,3FFGGGGGEGB78CG9BB<FFCFCFGE8EG#CGG7<>:6;A@FCFFDEAECF;><>62::@?FEAAGGF=CCFCGFAAFFFFCGCF=AFCGDGGFFE@BFGFF?>6EDFC>EE@FFGCFGGGGDC#>>EACGGFGF8GGGGGEGGGFDGEE>GFDF9FGFEGGFGEC>+GFEGFFF>GEF9CGGGGGFFFFFGGFFCGGFFC7GGGGFGEC:GEFDGGFAFGGFFFGFEC@:CFDF<F6FF,F>GF@GFFEFFCF,FF,GFFAGFF
@EGRNA7_362
TGGGGAATATTGCACAATGGGGGAAACCCTGATGCAGCAACGCCGCGTGAGTGATGACGGTCTTCGGATTGTAAAGCCCTGTTTTCTGGGACGATAATGACGGTACCAGAGGAGGAAGCCACGGCTAACTACGTGCCAGCAGCCGCGGTAATACGTAGGTGGCGAGCGTTGTCCGGATTTACTGGGCGTAAAGGGTGCGTAGGCGGATGTTTAAGTGGGATGTGAAATCCCCGGGCTTAACCTGGGGGCTGCATTCCAAACTGGATATCTAGAGTGCAGGAGAGGAAAGCGGAATTCCTAGTGTAGCGGTGAAATGCGTAGAGATTAGGAAGAACACCAGTGGCGAAGGCGGCTTTCTGGACTGTAACTGACGCTGAGGCACGAAAGCGTGGGTAGCAAACAGG
+
GGGGGDGGFFGFGGGGGGGGGGGGEGGGGCFGGEGGGGGGGGGGGGGGGGEFGGGGFGGGFGEGGGGGGGGGGGGGG?FFGGGGGGGGGGGGCGEGGGGGGEEFG=DBCFFFGGEEGGGGFGGGDCFFGGFFGGGFFGGGGGGGGGGGG8<ECGGFECEGGGGGEGGGGGGGGGFGGCGGGFGFGFBFFEFGGGDGGGGG=BFFGGFGGGCBC>FFFGFFFDFFFFCGFGGGGGGFFFGFFB+EGGGFFFFFGDFEFGGGGGFGGEDFDAGGGGGGDAF8DGGGFGC+GFGGGFEFCEGDFFGFCGDGGFGEGF=EDGGFF<GFEGGGGFCGGGFGGFFF7GDGGGEGGCGGGF@GGFCFGFDFFGFEGGGGGGGGFD@8FDGFCEGGGFGGGGCGFGGGGGGF
@EGRNA7_363
TGGGGAATATTGCACAATGGGCGCAAGCCTGATGCAGCCATGCCGCGTGTATGAAGAAGGCCTTCGGGTTGTAAAGTACTTTCAGCGGGGAGGAAGGTGTTGTGGTTAATAACCGCAGCAATTGACGTTACCCGCAGAAGAAGCACCGGCTAACTCCGTGCCAGCAGCCGCGGTAATACGGAGGGTGCAAGCGTTAATCGGAATTACTGGGCGTAAAGCGCACGCAGGCGGTCTGTCAAGTCGGATGTGAAATCCCCGGGCTCAACCTGGGAACTGCATTCGAAACTGGCAGGCTAGAGTCTTGTAGAGGGGGGTAGAATTCCAGGTGTAGCGGTGAAATGCGTAGAGATCTGGAGGAATACCGGTGGCGAAGGCGGCCCCCTGGACAAAGACTGACGCTCAGGTGCGAAAGCGTGGGGAGCAAACAGG
+
GGGGGGGGFGGFGGGGGGGGGGGGGEEGGGGGGGGGGGGGGGGGGGGGGGGGGGGGFGFGGGGGGGEGGGGGGGGGGFGGGGGGGGGGGGFGGGGGGGFGGGGGGGGGGGGGGGGGGGGGGGGGGGGFGGGGGEGEGGGGGGGGGGGCEGGGFGGGGGGFGGGGGGGGGGGGCGGCGGGGGGGGGGGGGFFGGGGG?<FFGGGGGGGGFGFFFDGFGGGGGGGGGDGFDFGGGFGFFFGFFFFFDFGGGGGGEGGGGGGGGGFGGGFFFGGGGCFGGGEGGGFGFDGGGFGGGGGGGGGGE,FFFGGGGGGGGGGGGGGGGGGGGGGGCGGGGGGGGGGGGGGGGGGGGGGGGGGGGGGGGGGGGGGGGGGGGGGGGGEGGGGGGGGGGGGGGEGGDGFGGGGGGGGGGGGGGGGGGGGGGGGGGGGGG
@EGRNA7_364
TGGGGAATATTGCACAATGGGCGCAAGCCTGATGCAGCCATGCCGCGTGTATGAAGAAGGCCTTCGGGTTGTAAAGTACTTTCAGCGGGGAGGAAGGCGTTGAGGTTAATAACCACAGCAATTGACGTTACCCGCAGAAGAAGCACCGGCTAACTCCGTGCCAGCAGCCGCGGTAATACGGAGGGTGCAAGCGTTAATCGGAATTACTGGGCGTAAAGCGCACGCAGGCGGTCTGTCAAGTCGGATGTGAAATCCCCGGGCTCAACCTGGGAACTGCATTCGAAACTGGCAGGCTAGAGTCTTGTAGAGGGGGGTAGAATTCCAGGTGTAGCGGTGAAATGCGTAGAGATCTGGAGGAATACCGGTGGCGAAGGCGGCCCCCTGGACAAAGACTGACGCTCAGGTGCGAAAGCGTGGGGAGCAAACAGG
+
GGGGGGGGGGGGGGGGGGGGGGGGGGGGGGGGGGGGGGGGGGGGGGGGGGGGGGGGGGGGGGGGGGGGGGGGGGGGGGGGGGGGGGGGGGGGGGGGGGGGGGGGGGFGGGGGGGGGGGGGGGGGGGGGGGGGGGGGGGGFGGGGGGGGGGGGGGGGGGGGGGGGGGGG#GGGGGGGGGGGGGGGGGGGGGGGGGGGGGGGGGGGGFGGGGGGGGGGGFGGGGGGGGGGGGGGGGGFFFGFFFFFFGGGGGFGGGFFGGGGGGGGGGGGGGGGGGGGGGGGGGFGGGGGGFGGGGGGGGFGGGGGGGGGGGGGGGGGGGGGGGGGGGGGDGGGGGGGGGGGGGGGGGGGFFFGGGGGGGGGGGGGGGGGGGGGGGGGGGGDGGGGGGGGGGGGGGGGFGGGGGGGGGGGGGGGGGGGGGGGGGGGGGGGG
@EGRNA7_365
TGGGGAATATTGCACAATGGGCGCAAGCCTGATGCAGCCATGCCGCGTGTGTGAAGAAGGCCTTCGGGTTGTAAAGCACTTTCAGCGGGGAGGAAGGCGGTGAGGTTAATAACCTCATCGATTGACGTTACCCGCAGAAGAAGCACCGGCTAACTCCGTGCCAGCAGCCGCGGTAATACGGAGGGTGCAAGCGTTAATCGGAATTACTGGGCGTAAAGCGCACGCAGGCGGTCTGTCAAGTCGGATGTGAAATCCCCGGGCTCAACCTGGGAACTGCATTCGAAACTGGCAGGCTAGAGTCTTGTAGAGGGGGGTAGAATTCCAGGTGTAGCGGTGAAATGCGTAGAGATCTGGAGGAATACCGGTGGCGAAGGCGGCCCCCTGGACAAAGACTGACGCTCAGGTGCGAAAGCGTGGGGAGCAAACAGG
+
CEGGEF@FFFA@FGGGGGFF?FFFGEGGG<CFFFC9FFGGGFGGGGECEC,CCF<,C<EFGGGGCFG@FG>FFGG<FCGGGGG<5EFGCEGGGDGGECGGGGCGF>FFGGGGFGAF:FFGFGA7FFFGFGEFGFGFCFF,CFCFGGCF8EDGCFFGFC<CEGCF#GFF>E8E>:>EF?EC<CGGEEEDGF7=CECGFCFGDCCFECGGFG>.8CCGFC:5<<<5ECD>>DDGGGFFFFG>@FFFF7GGGGFFFFGGECF<?F>CD<F?CGGGE?DA6CCF;;>FFFFGGFE@E@,CGEF::6GGFCGGGED=EC;CGGGGGFGFFCGGEEF7FGGGGGGGEFDFFGFFC9<GGGGGGGGCGGGGGGGGFFFEGGFEGGGGCF9FGGGGFGFCF@GF7F<CCGGF@DFGGGGGFEDGGGGGGFGGGGFGG
@EGRNA7_366
TGGGGAATATTGCGCAATGGGGGAAACCCTGACGCAGCAACGCCGCGTGAGTGATGAAGGTTTTCGGATCGTAAAACTCTGTCTTTGGGGACGATAATGACGGTACCCAAGGAGGAAGCCACGGCTAACTACGTTCCAGCAGCCGCGGTAATACGTAGGTGGCAAGCGTTGTCCGGATTTACTGGGCGTAAAGAGTATGTAGGTGGGCATTTAAGTCAGATGTGAAATTCCCGGGCTTAACCTGGGAGCTGCATTTGATACTGGGTGTCTAGAGTGCAGGAGAGGAAAGTGGAATTCCTAGTGTAGCGGTGAAATGCGTAGAGATTAGGAAGAACACCAGTGGCGAAGGCGACTTTCTGGACTGTAACTGACACTGAGATACGAAAGCGTGGGTAGCAAACAGG
+
GCFGGEGGGGGDFFF@FECFGGDGGGFDGFFEFFCC@BGGFCEF>ECFCCFCFAFFDGCGAFFGGGGC7FCFFFGGGGGGFFGFFFGFGGEGFD7FGGCGGGGDGGGGFCCFGGGCFFFGFFEEGGGEFFGGG>,@F<FGFGGFGGEFGGDFGGEEFFGFGGGCFGGD?>FFEEFECCE?:<FFEF#:9FEGG7FEFEFFEFGGGGFFCGFFG7?FGGGBFGGGGFFGGGGGGFDFADFDFD@E@FFFEGE=?FCBGDBD@@GGGFE>AGGFFD8GGGGFCGGGGGGGGGGGGEF<GGFF?9GGFGCF<FGGF?7EGGGGGGGGCGGGGGGGEFFFGGFF@GGGGGGGFFF<GGF9FCFCEFEEFFCF<GFFEAFFAFEFGGGGF@@@>GGGGGGFDGFCFGGG
@EGRNA7_367
TGGGGAATATTGCACAATGGGCGCAAGCCTGATGCAGCCATGCCGCGTGTATGAAGAAGGCCTTCGGGTTGTAAAGTACTTTCAGCGGGGAGGAAGGTGTTGTGGTTAATAACCACAGCAATTGACGTTACCCGCAGAAGAAGCACCGGCTAACTCCGTGCCAGCAGCCGCGGTAATACGGAGGGTGCAAGCGTTAATCGGAATTACTGGGCGTAAAGCGCACGCAGGCGGTCTGTCAAGTCGGATGTGAAATCCCCGGGCTCAACCTGGGAACTGCATTCGAAACTGGCAGGCTAGAGTCTTGTAGAGGGGGGTAGAATTCCAGGTGTAGCGGTGAAATGCGTAGAGATCTGGAGGAATACCGGTGGCGAAGGCGGCCCCCTGGACAAAGACTGACGCTCAGGTGCGAAAGCGTGGGGAGCAAACAGG
+
GGGGGGGGGGGGGGGGGGGGGGGGGGGGGGGGGFGFGGGGGGGGGGGGGGGGGGGGGGGGGGGGGGGGGGGGGGGGGGGGGGGGFGGGGGGGGEGGGGGGGGGGGFGFGGGGGGGGGGGGGGGGGGGGGGGGGGGG:CGFGGFGGGGGGGGGGGGGGGGGGGGGGGGGGGGGGGGGGGGGGGGGGGGGGFFFGGGGGGGGFGGGGGGGGGGGGGGGGGGGGGGGGGFGGGGGGGFFFFGFFFFFFGGGGGGGGGGGGGFFEFGGGGGGGGGGGGGF8GGGEGGFEFGGE6FFCGGGGGGGFGGGGGGGGGGFGGGGGGGGGGGFGGGEGGGGGGGGGGGGGGGGGGGGGGGGGGGGGGGGGGGGGGGGGGGGGGGGGGGGGGFGGGGGGGGFGGGGGGGGGGGGGGGGGGGGGGGGGGGGGGGGGGGGG
@EGRNA7_368
TGGGGAATATTGCGCAATGGGGGAAACCCTGACGCAGCAACGCCGCGTGGGTGATGAAGGTTTTCGGATCGTAAAACCCTGTTTTCTGGGACGATAATGACGGTACCAGATGAGGAAGCCACGGCTAACTACGTGCCAGCAGCCGCGGTAATACGTAGGTGGCAAGCGTTGTCCGGATTTACTGGGCGTAAAGGGTGCGTAGGCGGATGCTTAAGTGAGATGTGAAATACCTAGGCTTAACTTAGGGGCTGCATTTCAAACTGGGCATCTAGAGTACAGGAGAGGGAAACGGAATTCCTAGTGTAGCGGTGAAATGCGTAGAGATTAGGAAGAACACCAGTGGCGAAGGCGACTTTCTGGACTGTAACTGACACTGAGATACGAAAGCGTGGGTAGCAAACAGG
+
GGGGGGGGDGGGGGGGGGGGGGGGGGGGGGFFGGGGGGGGGGGGGGGGGGGGGGGGGFGGFGGGGFGDGGGGGFGFGGGGGGGGGGGGFGGGGGGGGGGFFEGGGGGGGGGGGGGGGGGGGGGGGGCFGGCFEFFGGGGGG>FFGGGGGGGGGGGGGGGGGGGG?CFEGGGGFGGFCGGGGGGEGFGGGFFFGFCFFGGGDFFGGGGGGGGGGGGGFFFFGGGGDGGGGGGGGGFFFFFFFFFGGGGGGFD>FFFFGGGGGGGGGFGFFGGGGGDFGGGGGGGGGGGGGFGGGE9FFECGGFFGGGEGGGGGGGGGGGGGGGGGGGGGGGGGGGGGGGGGGGDFGGGGGGGGGGGGGGGGGFGGGGGGGGGGGGGGGGGGGGGGGGGGGGGGFFGGGGGGGGGG
@EGRNA7_369
TGGGGAATATTGCGCAATGGGGGAAACCCTGACGCAGCAACGCCGCGTGAGTGATGAAGGCCTTCGGGTTGTAAAGTACTTTCAGCGGGGAGGAAGGTGTTGTGGTTAATAACCACAGCAATTGACGTTACCCGCAGAAGAAGCACCGGCTAACTCCGTGCCAGCAGCCGCGGTAATACGGAGGGTGCAAGCGTTAATCGGAATTACTGGGCGTAAAGCGCACGCAGGCGGTCTGTCAAGTCGGATGTGAAATCCCCGGGCTCAACCTGGGAACTGCATTCGAAACTGGCAGGCTAGAGTCTTGTAGAGGGGGGTAGAATTCCAGGTGTAGCGGTGAAATGCGTAGAGATCTGGAGGAATACCGGTGGCGAAGGCGGCCCCCTGGACAAAGACTGACGCTCAGGTGCGAAAGCGTGGGGAGCAAACAGG
+
FGGGGGGGCGFGGGGGGGGGGGGGGGGGG?FGGGGGGEGGGGGGGGGGGGGGGGGFGFGGGGGGGGGDFEGGGGGAFGEFGGGGGGGGGDEGGGGGGFGGDCGGGFGGGGGGGGGGD@EGFGGGGGGEGGGGGGGGCEGGGGGGGGGC@EGGFFGGFGGGGGGGGGGGGGGEGGGEGGGFECEGGEGGGCCGGG?ECGFGD2DEFDFGFGCFFFFCCFG:DGGGGGGCDGGGGDFBBBGD?F;<AGGGFCGDCGDGGFFGGGFFGFGDE7FFGFEGFDD*GGGFD8?CGFGFCEC@6GGFGGGFEFGGGE@,=CCGGFD<A8FGGGGGGFCGGGF9FCEGFCF?FEAGFCGGGGGCFCGGGFEGEEEEFFEGFFCGCEGGGGGGGFCGGGGGGGGGGGGGGGFEGGGGGGGGGGGGGGFGGGFGGGGGG
@EGRNA7_370
TGGGGAATATTGGACAATGGACCGAAAGTCTGATCCAGCAATTCTGTGTGCACGATGAAGGTTTTCGGATCGTAAAGTGCTTTCAGTTGGGAAGAAGAAAGTGACGGTACCAACAGAAGAAGCGCCGGCTAAATACGTGCCAGCAGCCGCGGTAATACGTATGTCGCAAGCGTTATCCGGATTTATTGGGCGTAAAGCGCGTTTAGGCGGAAAAGAAAGTCGGATGTTAAAATGCGGGGCTCAACTCCGTATTGCGTTGGAAACTGCTTTTCTAGAGTACTGGAGGGGTGGGCGGAACTACAAGTGTAGAGGTGAAATTCGTAGATATTTGTAGGAATGCCGATGGAGAAGTCAGCTCACTGGACAGATACTGACGCTAAAGCGCGAAAGCGTGGGGAGCAAACAGG
+
6EFGGGED,CFGE<CFEEFG@EF+CC66C<C,669C<6<CCE,C6EFGGG9C6C=6,C,:6FGC=CFE::4?CE?<,<BFF<BBFDC9BFFEGC=<F?FE8<A5EFCB78F9?=<,,8,36,8+++8+88+7@<F9+8:8FFFFFFBFFF>FB?FFD:D##,=#CFFFFFFFE:C#+FBEE2F?#5FGFFFFGFFFFFE;C7#?FFD<GE##=1@9GDA8/#FGGGC<FC=#2GE8GGGGGGFF@47DD,EE>?9#:E9EGEE3,,6366,,@,,=9=@6,=@4++6A+C4B+EE4C,@AB,:9,,,??,<F@BDFE,C+<<AFEE?,C,E,F,FEF7GGFCE,FC,?<F:,8@E<EFGFFFE<66<,,<6,C@@C<@D@FF:@:FCGFC6@CDGGF,C,EGFC@EF
@EGRNA7_371
TGGGGAATATTGCACAATGGGGGAAACCCTGATGCAGCAACGCCGCGTGAGTGATGACGGTCTTCGGATTGTAAAACTCTGTCTTTGGGGACGATAATGACGGTACCCAAGGAGGAAGCCACGGCTAACTACGTGCCAGCAGCCGCGGTAATACTTAGGTGGCAAGCGTTGTCCGGATTTACTGGGCGTAAAGGGAGCGTAGGCGGATTTTTAAGTGGGATGTGAAATACTCGGGCTCAACCTGAGTGCTGCATTCCAAACTGGAGATCTAGAGTGCAGGAGGGGAGAGTGGAATTCCTAGTGTAGCGGTGAAATGCGTAGAGATTAGGAAGAACACCAGTGGCGAAGGCGACTCTCTGGACTGTAACTGACGCTGAGGCTCGAAAGCGTGGGGAGCAAACAGG
+
CFFCECCFCFFFFGGGGGGFGGEC@CFGGFFFF9FGFEFCF7CFEGGG7FGEE?FGFGC+BCFGF<F:CFFFAE<,BFBFFGGGGGFDFFGGGC7FE<DFDECEFEGDF<FGEFGGGFGGGGGGGGG,>@3>*@:@@F7FF@FF:FE7BEBC,C,2<:<?FCGG9CFDCG6#GFEEEEGCC<EEGGFB8?>CCGCCG#G?GEACFFC;C#FGGG#;#FF+95CFFC;ACGGGGGF@DFFGFF@8GF?FAFF8#==@@FFD=9E,DF;CCGEGGF=@,8GDGGGGD@4AFBGGFF?A8EF9F=F@4C7E59GFCB:GGGF<E<FFAFGGGGGGFF,FF8GGCECCGF@GF:DECFC,GGGFE@<FCGGF@@GGFE@C<FB,<7GGCFF7EGGFGGEF@DFFGGGF
@EGRNA7_372
TGGGGAATATTGCACAATGGGCGCAAGCCTGATGCAGCCATGCCGCGTGTATGAAGAAGGCCTTCGGGTTGTAAAGTACTTTCAGCGGGGAGGAAGGTGTTGTGGTTAATAACCACAACAATTGACGTTACCCGCAGAAGAAGCACCGGCTAACTCCGTGCCAGCAGCCGCGGTAATACGGAGGGTGCAAGCGTTAATCGGAATTACTGGGCGTAAAGCGCACGCAGGCGGTCTGTCAAGTCGGATGTGAAATCCCCGGGCTCAACCTGGGAACTGCATTCGAAACTGGCAGGCTAGAGTCTTGTAGAGGGGGGTAGAAGTCCAGGTGTAGCGGTGAAATGCGTAGAGATCTGGAGGAATACCGGTGGCGAAGGCGGCCCCCTGGACAAAGACTGACGCTCAGGTGCGAAAGCGTGGGGAGCAAACAGG
+
GGGGGGDGGGGFGGGGGGGG8FFGGGGGGGGEFFGGGGGGGGGGGGGGGGGGGGGGGDFFGGGGGGGGGGDGGDGGGGGGGGGGGGGGGGCE@EGGGGGGGGGGGGGGGGGFGGGGGGGGGGGGFGGGGGGGGGGGEEFGFGFGGGGGGGGGGGFGGGGFGGFFGCFFGCEEEGGGGGGGGEGEGGEGG7CGGGGGGGGG#E4CG7FGGF5FFDDC57><DD5DEGCECDDG#E>BFF9F#F>DACBFGFFD@F:FFB=@8?FFGFFFFF?GGGGGFF<5EGGGGGCGF>GGFFGGDF@8CFFE7GGGECGGFGFGGFC,CEEFFGGGGGEEEFGGGGGGGFFFGGGFFD8GGGCGGGECFGGFFFC:7GGECGGGGGGEFGGGFGDGGGGFF7GF@F8<GGGFGECGGGGEEGGGGGGGGFGGGGGFF
@EGRNA7_373
TGGGGAATATTGCGCAATGGGGGAAACCCTGACGCAGCAACGCCGCGTGGGTGATGAAGGTTTTCGGATCGTAAAACCCTGTTTTCTGGGACGATAATGACGGTACCAGATGAGGAAGCCACGGCTAACTACGTGCCAGCAGCCGCGGTAATACGTAGGTGGCAAGCGTTGTCCGGATTTACTGGGCGTAAAGGGTGCGTAGGCGGATGCTTAAGTGAGATGTGAAATACCTAAGCTTAACTTAGGGGCTGCATTTCAAACTGGGCATCTAGAGTACAGGAGAGGGAAACGGAATTCCTAGTGTAGCGGTGAAATGCGTAGAGATTAGGAAGAACACCAGTGGCGAAGGCGGCTTTCTGGACTGTAACTGACGCTGAGGCACGAAAGCGTGGGGAGCAAACAGG
+
FGGGGGGGGGGGGGGGGGGGGGGGGGGGGGGGGGGGGGGGGGGGGGGGGGGGGDGGGGGGGGGGGGGGGGGGGGGGGGGGGGGGGGGGGGGGGGGGGGGGGGGGGGGGGGGGGGGGGGGGGGGGGGGGGGGGGGGGGGGGGGGGGGGGGGGGGGGGGGGGGGGGGGGGGGGGGGGGFGGGGGGGGGGFFFFGFGGGGGGGFFGGGGGGGGGFFFFGGGGGGGFGGGGGGGGGDGFGFGFGGGGFGFGGGGFFGGGGGGGGGGGGGFFFGGGGGGGGGGGGGGGGFGGGGGGGGGGGGGGGFFGEGGGGGFGGGGGGGGGGGGGGGGGGGGGGGGGGGGGGGGGGGGGGGGGGGGGFGGGGGGGGGGGGGGGGGGGFAGF<GGGGGGGGGGGGGGGGFGGGGGGG
@EGRNA7_374
TGGGGAATATTGCGCAATGGGGGAAACCCTGACGCAGCAACGCCGCGTGAGTGATGAAGGCCTTCGGGTTGTAAAGCTCTGTCTTCAGGGACGATAATGACGGTACCTGAGGAGGAAGCCACGGCTAACTACGTGCCAGCAGCCGCGGTAATACGTAGGTGGCAAGCGTTGTCCGGATTTACTGGGCGTAAAGGGAGTGTAGGCGGATACTTAAGTCAGATGTGAAATACCCGGGCTCAACTTGGGTGCTGCATTTGAAACTGGGTATCTAGAGTGCAGGAGAGGAAAGTGGAATTCCTAGTGTAGCGGTGAAATGCGTAGAGATTAGGAAGAACACCAGTGGCGAAGGCGACTTTCTGGACTGTAACTGACGCTGAGGCTCGAAAGCGTGGGGAGCAAACAG
+
FGGGGEFGFGGGGGEGGGGGGGGGGGFEGGGDGGGGGGGFGGGGEGGGGGGGGGGGGGGGFGGGGGGGGGGGGGGGGGGGGGGGGGGGGGGGGGGGGGGGGGGGGGGGGGGGGGGGGGFGGGGGGGGFGGGGGGGGGGGGGCFGGGGGGGGCBCEFGGGGGGGGGGGGGGFGGGGGGGGGGGGGGGFFFGGFFGGFGGGGGGGGGGGGDFGFGFFFCFFGGGFGGGFGGGGGGGGF>GFFCGGGGGEDBDGFFFFGGFGGFF?DFCE9GGAGFDGFFGF?FGFAGFEFGGGGGGGFGGGGGGGDGGEEGGGEGDGGGGGGGGFGGGGGGGGGGGGGCGGGGEGGGGGGDGGGGFGGGGGGFGFGGGFFGGGGGGGGGGFDFGGFGCCGEFFEFGFGGGGGGGE
@EGRNA7_375
TGGGGAATATTGCGCAATGGGGGAAACCCTGACGCAGCAACGCCGCGTGGGTGATGAAGGTTTTCGGATCGTAAAACCCTGTTTTCTGGGACGATAATGACGGTACCAGATGAGGAAGCCACGGCTAACTACGTGCCAGCAGCCGCGGTAATACGTAGGTGGCAAGCGTTGTCCGGATTTACTGGGCGTAAAGGGTGCGTAGGCGGATGCTTAAGTGAGATGTGAAATACCTAAGCTTAACTTAGGGGCTGCATTTCAAACTGGGCATCTAGAGTACAGGAGAGGGAAACGGAATTCCTAGTGTAGCGGTGAAATGCGTAGAGATTAGGAAGAACACCAGTGGCGAAGGCGGTTTCCTGGACTGTAACTGACGCTGAGGCACGAAAGCGTGGGTAGCAAACAGG
+
FGGGGGGGGGGGGGGGGGGGGGGGGGGFGGGEGDGGGGGCFGGGGGGGGGGGGGGGFGGFGGGGGGG7FEGGFFBFGGGGGGGGGGGGGFGGGGGGGGGGFE@FGGGGGGGGFGGGGGGGGGGEGGGGGGFG@FFGGGGGGGGGGGGEECEFFGCGGFGGGG#CCFGGGGGEGGG?:EGGGGGGFFGGGFCCEFCECC=E>=>9FGGGGGGGFF<F>DGGGGGGGGFFFFGGGGEFFFEBFFGGGGGFAGFFFFFFFGGGGGGGFAGEFDGGGGFGGGGGGFFGGGDGFFFGGFGGFFBGGGGEFB7FGFGGGGGGFFAGGGGGGGGGGGGGFFFGGGGGGGGGGGGGFCGFGECGGGGGGGFGGGGGGGGGGGFGGGGFGGGGGGGGGGGGGGGFFGGGGGGG
@EGRNA7_376
TGGGGAATATTGCGCAATGGGGGAAACCCTGACGCAGCAACGCCGCGTGAGTGATGAAGGCCTTAGGGTTGTAAAGCTCTGTTATCTGGGACGATAATGACGGTACCAGAGGAGGAAGCCACGGCTAACTACGTGCCAGCAGCCGCGGTAATACGTAGGTGGCGAGCGTTGTCCGGATTTACTGGGCGTAAAGAGTGCGTAGGCGGATGTTTAAGTGAGATGTGAAATACCCGAGCTCAACTTGGGTGCTGCATTTCAAACTGGGCATCTAGAGTGCAGGAGAGGAAAGCGGAATTCCTAGTGTAGCGGTGAAATGCGTAGAGATTAGGAAGAACACCAGTGGCGAAGGCGGCTTTCTGGACTGTAACTGACGCTGAGGCACGAAAGCGTGGGGAGCAAACAGG
+
FGFFGGDGFGGGGGGGGGGGGGGGGGGGGGGGGGGGGGGGGEGGGGGGGGGGGGGGGGFDFGGGFGGGGGGGGGGCFGGGGGGFGGGCFFGGGGGGGGGGGGGGGGGGFFGGGGGGFGGGGGGGGGEFFGGGGGFGGGGGGGGGGGGGCFGFGGGFGFGGGFFCEFGGEE;EFFFFECFF=FGFFGGFEFFGFD@FGFDFEGFFGFGFGGGGGGGGFFFGGGGGGGGGGGGGGFGFGGGGGGGGGFFGFGGFFGGGGGGGGGGGGGGGGGGGGGGGGGGGGGGGGGGGGGGGGGFFGGGGGGGGGGGGGGGCGGGDGGGGGGGGGGGGGGGGGGGGGGGGGGGGGGGGGGGGGGGGGGGGGGGGGGGGGGGGGGGGFGGGGGGGGGGGGGGGGGGGEGGGGGGG
@EGRNA7_377
TGGGGAATATTGGACAATGGGCCACAAGCCTGATCCAGCAATTCTGTGTGCACGATGAAGGTTTTCGGATCGTAAAGTGCTTTCAGTTGGGAAGAAGAAAGTGACGGTACCAACAGAAGAAGCGACGGCTAAATACGTGCCAGCAGCCGCGGTAAGACGTAGGGGGCGAGCGTTGCCCGGAATTACTGGGCGTAAAGGGGGCGTAGGCGGTCAAATAAGTCAGATGTGAAATACTACTGCTCAACGGTAGAAATGCGTTTGAAACTGTAAGACTTGAGGGTACCAAAGGTAGACGGAATTACCTGAGTAGGGGTGAAATCCGTAGATACAGGTAAGAACGCCAGTGGGGAAGCCGGTCTACTGGGGTAACCCTGACGCTGAGGCCCGAAAGCTAGGGGAGCGAACAGG
+
GGGGGGGGGGGGGGGGGGGGGGGGGGGGGGGGGGGGGGGGGGGGGGGGGGGGGGGGGGGGGGGGGGGGGGGGGGGGGGGGGGGGGGGGGGGGGGGGGGGGGGGGGGGGGGGGGGGGGGGGGGGGGGGGGGGGGGGGGGGGGGGGGGGGGGGGGGEGGGGGGGGGGFCC?>1:=9;AFFGGGFGFFFEGFFFFFFEFGGGGCFFFFEFAFGGFGGFFGGFFFFFFGGGGGGGGGGGFGFGFGGGGGGGGGGGGGGGGGGGGGGGGGGGGGGGGFCGGGGGGGGGGGGGGGGGGGGGGGGGGGGGGGGGGGGGFGGGGGGGGGGGGGGGGGGGGGGGGGGGGGGGGGGGGGGGGGGGGGGGGGGGGGGGGGGGGGGGGGGGGGGGGGGGGGGGGGGGGGGGGGGGGGGGG
@EGRNA7_378
TGGGGAATATTGCGCAATGGGGGAAACCCTGACGCAGCAACGCCGCGTGAGTGATGAAGGCCTTAGGGTTGTAAAGCTCTGTTATCTGGGACGATAATGACGGTACCAGAGGAGGAAGCCACGGCTAACTACGTGCCAGCAGCCGCGGTAATACGTAGGTGGCGAGCGTTGTCCGGATTTACTGGGCGTAAAGAGTGCGTAGGCGGATGTTTAAGTGAGATGTGAAATACCCGAGCTCAACTTGGGTGCTGCATTTCAAACTGGGCATCTAGAGTGCAGGAGAGGAAGCGGAATTCCTAGTGTAGCGGTGAAATGCGTAGAGATTAGGAAGAACACCAGTGGCGAAGGCGGCTTTCTGGACTGTAACTGACGCTGAGGCACGAAAGCGTGGGGAGCAAACAGG
+
FGGGGGGG<FEFFGGGGGGGGGGGGGGGGGGGGGGGGGGGGGGGGGGGGGGGGGGGFEFFGGGGGGGGGGGGGGGGGGGGGGGGGGGGGGGGGGGGGFGGGGGGGGGFGGGGGGGGGGGGGGGGGGGGGGGGEFGGGGGGGGGGGGGGGEGGGGGGGGGGGGGGGGGGGFEGGGFGFFFFGGGGGGGGGGGFFGGGGGGGFFGGGGFGGGGGGGGGFFFGGGGGGGGGGGGGGEGGGGGGGGGGGGGGGGGGGGGGGGGGGFFEGGFDCGGGGGGGGGGGGGGFGECGGGGGGGGGGGGGGGGEGGGGGGGGGGGGGGGGGGGDGGGGGGGGGGGGGGGEGGGGGGGGGGGGGGGGGGGGGGGGGGGGGGGGGGGGGGFGGGGGGGGGGGGGGGGGGGGGGGG
@EGRNA7_379
TGGGGAATATTGCGCAATGGGGGAAACCCTGACGCAGCAACGCCGCGTGAGTGATGAAGGCCTTAGGGTTGTAAAGCTCTGTTATCTGGGACGATAATGACGGTACCAGAGGAGGAAGCCACGGCTAACTACGTGCCAGCAGCCGCGGTAATACGTAGGTGGCGAGCGTTGTCCGGATTTACTGGGCGTAAAGAGTGCGTAGGCGGATGTTTAAGTGAGATGTGAAATACCCGAGCTCAACTTGGGTGCTGCATTTCAAACTGGGCATCTAGAGTGCAGGAGAGGAAAGCGGAATTCCTAGTGTAGCGGTGAAATGCGTAGAGATTAGGAAGAACACCAGTGGCGAAGGCGACTTTCTGGACTGTAACTGACACTGAGATACGAAAGCGTGGGTAGCAAACAGG
+
FGGGGGGGGGGGGGGGGEEGFGGGGGFGGGFGGGGGGGGGGGGGGGEFGGGGGGGDGGGGGGGGGGGGGGGGGGFFGGGGGGGGGGGGGGGGGGGGGGGGGGGGGGGGGGGGFCEGGGGGFGGDGGGFGGGGGGGDFGGGGGGGGDEGGGGG?EGGGGGGFFGGGGGGGGGGGGGGGGGGGCGGFGFFGDCCFCFGFCEGDGGGGGGGGGFGGGGGFFGGFGGGGGGGGGGGGEGGGGGGGGFFFGGGFFFFFFFGFFF=GGFFFDGGFGGGGGF8?DFGGGGGGGGGGGGGGGF8GGGFGGCGGGGGFGGGFCGGGGGGGGGGGGGGGGGGGGCGFGGGGGGFF@EFGDFFGGGGGGGFFC<GFFECFFEFCFCFFFCGGGGGGFEF>GGGGGGGFGGFGGGG
@EGRNA7_380
TGGGGAATATTGGACAATGGGCCACAAGCCTGATCCAGCAATCCTGTGTGCACGATGAAGGTTTTCGGATCGTAAAGTGCTTTCAGTTGGGAAGAAGAAAGTGACGGTACCAACAGAAGAAGCGACGGCTAAATACGTGCCAGCAGCCGCGGTAATACGTATGTCGCAAGCGTTATCCGGATTTATTGGGCGTAAAGCGCGTCTAGGCGGAACAGAAAGTCTGATGTTAAAATGCGGGGCTCAACTCCGTATTGCGTTGGAAACTGCTGTTCTAGAGTACTGGAGAGGTGGGCGGAAATACAAGTGTAGAGGGGAAATTCGTAGATATTTGTAGGAATGCCGATGGAGAAGTCAGCTCACTGGACAGATACTGACGCTAAAGCGCGAAAGCGTGGGGGGCAAACAGG
+
FFGFECCF9DFA9FCCC6CFFC,FF8,CEFC8CEEFFDFEF9,:FFFFFGGDCFFDFE,6,CEFC<FDFF7B=FFF9FC,CFFFGGF?EEEGGCEGGFF88F9<D4+C?EE9F@+E8EFGF?A>=F7:=CF?D<FABFDFCFCFDDFGECE->>##9FF?###@248EGEGGGE#CGGGC#C#E+?EF:;#B:=82#+6/:##E*:0:EE11#B+19FG*#FA:FGCFGGGF#F#EBFC><E@FF5>@@FFDGGGFF=,D@,@8ABB@,FGFDFD==,@,,FD8GD@64+4>+E848,5FFEFF9F??GEEF<F<+A,+@FFF,A,E<<AB,BGFE@++=:E?<<C,E,,9,,9GF,=CCFF<<,6,<@<F6CFCDGGGFCEGGCCGCC@+C:GGFE,FCGF@<E<<
@EGRNA7_381
TGGGGAATATTGCACAATGGGCGCAAGCCTGATGCAGCCATGCCGCGTGTATGAAGAAGGCCTTCGGGTTGTAAAGTACTTTCAGCGGGGAGGAAGGCGATAAGGTTAATAACCTTGTCGATTGACGTTACCCGCAGAAGAAGCACCGGCTAACTCCGTGCCAGCAGCCGCGGTAATACGGAGGGTGCAAGCGTTAATCGGAATTACTGGGCGTAAAGCGCACGCAGGCGGTCTGTCAAGTCGGATGTGAAATCCCCGGGCTCAACCTGGGAACTGCATTCGAAACTGGCAGGCTAGAGTCTTGTAGAGGGGGGTAGAATTCCAGGTGTAGCGGTGAAATGCGTAGAGATCTGGAGGAATACCGGTGGCGAAGGCGGCCCCCTGGACAAAGACTGACGCTCAGGTGCGAAAGCGTGGGGAGCAAACAGG
+
GGGGGGGGGGGGFGGGGGGGGGFDDGCGGFDFGGGGGGGGGFFFGGGF:FFEEFGGGGGGFCGGFGGGG:7?FGGFEFGGGGGGFFGCGG@FCGGGGGCFGEGGGGGGGGGGGGBFGCFEGGGGGGGGGGGDAF7FCFF<FGGGGBCFEGGGGGGGGDGCCFEFFEBFCEGGECCCC9:F?C6C?C>5EC>:<;148#4:EGEGGG7?>EC7?CGG<CCCGGGGDG5>DD9>D;296EGFF?FA=FGFGCE>5CGFGGF?,GGFD8CDFGGGGGGE8:1*>GGGGGFF>>FFD;FGGGFC9FEE7GGGGGGGGGGFGGFFGGGFFF9GF7C+GFCGFGGDGGFCGGGGGGGGGGGGGGGEGGGGEGGGEGGGGGGGGF>GCFGGFEGGFFFFGCFGDGGDCFEFEGGGGGGF7GGGGGGGGGGGGGGGG
@EGRNA7_382
TGGGGAATATTGCACAATGGGCGCAAGCCTGATGCAGCCATGCCGCGTGTATGAAGAAGGCCTTCGGGTTGTAAAGTACTTTCAGCGGGGAGGAAGGTGTTGAGGTTAATAACCTCAGCAATTGACGTTACCCGCAGAAGAAGCACCGGCTAACTCCGTGCCAGCAGCCGCGGTAATACGGAGTGTGCAAGCGTTAATCGGAATTACTGGGCGTAAAGCGCACGCAGGCGGTCTGTCAAGTCGGATGTGAAATCCCCGGGCTCAAACTGGGAACTGCATTCGAAACTGGCAGGATAGAATCGTGTAGAGGGGGGTAGAATTCCAGGTGTAGCGGTGAAATGCGTAGAGAACTGGGGGAATACCGGAGGCGAAGGCGGCCCCCTGGACAAAGACTGACGCTCAGGTGCGAAAGCGTGGGGAGGAAACAGG
+
GFGGGEFG@FF<D<CCEGFGGGCCEE76DC,CC,CFFDEFF<EFCEFGCFFDAF?EDFEEFCFGDGD+BF@?FCE9@E@EGEFGFFDC7CC::BFGCG<=C,DEG,<BFGEG@FCGF<FA,@FCC9@CFF:FGCGG7*?DFGGGCFC**=B:CFFFCGGFEGF?C+4BEEG5ECCG7?F8C*8*;#EGC?<@=CG5CCFEC=4AF9FGED@FDGF?>>DCC8/9C<#>7F>9FCFFFFG#A#FAC@D?FFC?#?FF>F#?43@F?#7BFC99C9==,E8:*2DFD,>>D;E@5,,77,***,FE@D++C:D>,,AGGGFF@D,A,<9@+B7:BC,FFF8+F<<A5,8,,,+=FA,?F@D+F>:B++F=,,@GF@+6++@@C<EGFFAEEC6FF>FF7<<F<EF@,7@FEC@6+@AGGGFC,,FDF@,FE
@EGRNA7_383
TGGGGAATATTGCACAATGGGCGCAAGCCTGATGCAGCCATGCCGCGTGTATGAAGAAGGCCTTCGGGTTGTAAAGTACTTTCAGCGGGGAGGAAGGTGTTGAGGTTAATAACCTCAGCAATTGACGTTACCCGCAGAAGAAGCACCGGCTAACTCCGTGCCAGCAGCCGCGGTAATACGGAGGGTGCAAGCGTTAATCGGAATTACTGGGCGTAAAGCGCACGCAGGCGGTCTGTCAAGTCGGATGTGAAATCCCCGGGCTCAACCTGGGAACTGCATTCGAAACTGGCAGGCTAGAGTCTTGTAGAGGGGGGTAGAATTCCAGGTGTAGCGGTGAAATGCGTAGAGATCTGGAGGAATACCGGTGGCGAAGGCGGCCCCCTGGACAAAGACTGACGCTCAGGTGCGAAAGCGTGGGGAGCAAACAGG
+
GGGGGGGGGGGGGGGGGGGGGGGGGGGGGGGGGFGGGGGGGGGGGGGGGGGGGFGGGGGGGGGGGGGGGGGGGGGGGGGGGGGGGGGGGGGGGGGGGGGGGGGGGGGGGGGGGGGGEGGGFGGGGGGGGGGGGGGGGGGGGGGGGGGGGGGGGGGGGGGGGGGFGGGGGGGGGGGGGGGGGFGGFGGGGGGGGGGGGGGGGGGGGGGGGGGGGGGGFGGGGGGGGGGGGGGFFGGFFFGFFFFFFGGGGGGFFGGGGGGGFGGGFCGGGGGGGGGGGGGGGGGGGGGGGGGGGEGGGGGDGGGGGGGGGGGGGGGGGGGEGGGGGGGGGGGDGGGGGGGGGGGGGGGGGGGGGGGGGGGGGGGGGGGGGGGGGGGGGGGDGGGGGGGGGGFFGGGGGGGGGGGGGGGGGGGGGGGGGGGGGGGGGGGGG
@EGRNA7_384
TGGGGAATATTGCACAATGGGCGCAAGCCTGATGCAGCCATGCCGCGTGTATGAAGAAGGCCTTCGGGTTGTAAAGTACTTTCAGCGGGGAGGAAGGTGTTGTGGTTAATAACCACAGCAATTGACGTTACCCGCAGAAGAAGCACCGGCTAACTCCGTGCCAGCAGCCGCGGTAATACGGAGGGTGCAAGCGTTAATCGGAATTACTGGGCGTAAAGCGCACGCAGGCGGTCTGTCAAGTCGGATGTGAAATCCCCGGGCTCAACATGGGAACTGCATTCGAAACTGGCAGGCTAGAGTACTGTAGAGGGGGGTAGAATTTCAGGTGTAGCGGTGAAATGCGTAGAGATCTGAAGGAATACCGGTGGCGAAGGCGGCCCCCTGGACAGATACTGACACTCAGATGCGAAAGCGTGGGGAGCAAACAGG
+
GGGGGGGGGGGGGGGGGGGGGGGGGGGGGGGGFFGGGGGGGGGGGGGGDGGGGGGGGGGGGGGGGGGGGGGGGGGGGFGGGGGGGGGGGGGGGGGGGGGGGGGGGGGGGGGFGGGGGGGGGGGGGGGGGGGGGGGDGGGGGGFGGGGGGGGCGGGGGGGGGGGGGFGGGGGGGGGGGGGGGGGGGGGGGFFGGGGGGGGGGGGGGGGGGGFFFFGFFGGGGGGGGGGGGGGGGGGFFFGFFFFFFGGGGGFFFGGGGGGFFFFGGFGGGGGGGGGFDE>ECGGGGGGGGGGGGFGGGGGGGGGGFGGGGGGGGGGGGGGGGGGGGGGGGGGGGGGGGGGGGGGGGGGGGGGFGGGGGGF7GGGGGGGGGGGGGGGGGGGGGGGGGGGGGGFGGGGGGGGGGGGGGGGGGGGGGGGGGGGGGGGGGGGGG
@EGRNA7_385
TGGGGAATTTTGGACAATGGACGGAAGTCTGATCCAGCGACGCCGCGTGAAGGAAGAAGTCCTTCGGGATGTAAACTTCTGAACTTATCGAATAAAGACAACTGGGGACAGTTGGATGAAGGTAGATAAAGAAAAGCCCCGGCTAACTACGTGCCAGCAGCCGCGGTAAGACGTAGGGGGCGAGCGTTGCCCGGAATTACTGGGCGTAAAGGGGGCGTAGGCGGTCAAATAAGTCAGATGTGAAATACTACTGCTCAACGGTAGAAATGCGTTTGAAACTGTAAGACTTGAGGGTAACAAAGGTAGACGGAATTACCTGAGTAGGGGTGAAATCCGTAGATACAGGTAAGAACGCCAGTGGGGAAGCCGGTCTACTGGGGTAACCCTGACGCTGAGGCCAGAAAGCTAGGGGAGCGAACCGG
+
CFGGGGDEFGGGGGGGGFGGGGGEGDFFFGGGDGGEFGGGFGGE@E=F+BFFGGGGGGGGGGGGGGGGEGGFGGGGGEGGFCFFFG<?FGGGFGGGFGGF8FFG?<FGDGGFDEGCFFACAFGADEGGAF<FGGGGGFFFGGGCCFFGGGGEFGGGEG@FGGGEGGC8:CC:ECEGFGG9EDCE#GGGGGGGGGGECFCGFGGBEFFFFEFC>CCDGGGGGGFDEC=CFCCCGFFFFFGFC@FGEFFFFFFFFFFFFDFGFEFGFGGEC+?AFCDDFC=AFCDGFE9@=1?GFE@6,FGGE9E+FF@,GGGGFGFA<,F=F<EDFDGFFEF?+B<<,FEA,F9FFEAFGGFF7C?DFC<GGGGEGGF7GFGGFGEEGFGF7GGFE7CF:FGFAFCFC,6,FFGF?EFDEGGFCB@DGFCGGG
@EGRNA7_386
TGGGGAATCTTCCGCAATGGACGAAAGTCTGACGGAGCAACGCCGCGTGAGTGATGAAGGTTTTCGGATCGTAAAGCTCTGTTGTTAGGGACGAATGTATTTACTGTGAATAATGGTAAGTAATGACGGTACCTAACGAGAAAGCCACGGCTAACTACGTGCCAGCAGCCGCGGTAATACGTAGGTGGCAAGCGTTGTCCGGAATTATTGGGCGTAAAGGGAGCGCAGGTGGGAAAGTAAGTCTGTCTTAAAAGTGCGGGGCTCAACCTCGTGAGGGGATGGAAACTACTTTTCTTGAGTGCAGGAGAGGAAAGCGGAATTCCTAGTGTAGCGGTGAAATGCGTAGATATTAGGAGGAACACCAGTGGCGAAGGCGGCTTTCTGGACTGTAACTGACACTGAGGCTCGAAAGCCAGGGGAGCGAACGGG
+
GGGGGGGGGGGGGGGGGGGGGGGGGGGGGGGGGGGGGGGGGGGGGGGGGDGGGGGGGGGGGGGGGGGGGGGGGGGGGGGGGGGGGGGGGGGGGGGGGGGGGGGGGGGGGGGGGGGGGGGGGGGGGGGGGGGGGGGGGGGGGGGGGGGGGGGGGGGGGGGGGGGGGGGGGGGGGGGGGGGGGGGGGGGGGGGGGGGFFGGGGGEGGGGGGGGGGGGGGGGGGGGGGGGGGGGGGGGFFFGFFFFFFGGGGGGGGGGGGGGFGGGGGGGECFGGGGGGGGGGGGGGGGGGGFGGFGGGGGGGGGGGGGGGGGGGGGGGGGGGGGGGGGGGGGGGGGGGGGGGGGGGGGGGGGGGGGGGGGGGGGGGGGGGGGGGGGGGGGGGGGGGGGGGGGGGGGGGGGGGGGGGGGGGGGGGGGGGGGGGGGGGGGGGG
@EGRNA7_387
TGGGGAATATTGCGCAATGGAGGAAACTCTGACGCAGCAACGCCGCGTGAGTGATGAAGGTCTTCGGATTGTAAAGCTCTGTCTTTAGGGACGATAATGACGGTACCTAAGGAGGAAGCCACGGCTAACTACGTGCCAGCAGCCGCGGTAATACGTAGGTGGCAAGCGTTGTCCGGATTTACTGGGCGTAAAGCATGCGTAGGCGGATACTTAAGTGGGATGTGAAATCCCGGGGCTTAACCCCGGTGCTGCATTCCAAACTGGGTATCTAGAGTGCAGGAGAGGAAAGCGGAATTCCTAGTGTAGCGGTGAAATGCGTAGAGATTAGGAAGAACACCAGTGGCGAAGGCGGCTTTCTGGACTGTAACTGACGCTGAGGCACGAAAGCGTGGGGAGCAAACAGG
+
FGGGGGGGGGGFGGGGGEFGGGGGGGGGGGCFFEGEGGEGFEGGGGGGECCEEEFFCGGGGGGGGGGEGGDGGGGCAFGGGGGGGGGFGGDFGGGGGGGGGGGFGCFGAFFFGGGGFGGGGGFDCFEFGGGGGG:FGGGFGGGGGGGDE7EGGGGGGGGGGGGGGFGGGGGGGGFGEGFGFFGEGFGGGGGFFFGGGGFGGGGFGGFEBFFFFGFFFF<FGGGGFCFGGGGGGFGFFFEEFFFDFGFFDFFGEFFFFGGEDFEDGGGFGGGGGFGGDGGGGGGGGGEEECGGGGGGFGGGGDGFCGGGGGGGGFCGGGFGGGGFFGGGGGGGGGEGGFGGEGGGGGGGGEGGGFGFGGGGGGGGGGGFBCFFFCGGGFGGGGGGGGGGGGGGGGGGGGGFGFGG
@EGRNA7_388
TGGGGAATATTGCGCAATGGGGGAAACCCTGACGCAGCAACGCCGCGTGAGTGATGAAGGCCTTAGGGTTGTAAAGCTCTGTTATCTGGGACGATAATGACGGTACCAGAGGAGGAAGCCACGGCTAACTACGTGCCAGCAGCCGCGGTAATACGTAGGTGGCGAGCGTTGTCCGGATTTACTGGGCGTAAAGAGTGCGTAGGCGGATGTTTAAGTGAGATGTGAAATACCCGAGCTCAACTTGGGTGCTGCATTTCAAACTGGGCATCTAGAGTGCAGGAGAGGAAAGCGGAATTCCTAGTGTAGCGGTGAAATGCGTAGAGATTAGGAAGAACACCAGTGGCGAAGGCGGCTTTCTGGACTGTAACTGACGCTGAGGCACGAAAGCGTGGGGAGCAAACAGG
+
GGGGGGGGGGGGGGGGGGGGGGGGGGGGGGGGGEGGGGGGGGGGGGGGGGGGGGGFGGGGGGGGGGGGGGGGGGGGGGGGGGGGGGGGGGGGGGGGGGGGGGGGGGGGGGGGGGGGGGGGGGGGGGGGGGGGGGGGGGGGGGGGGGGGGGGGGGGGGGGGGGGGFFGGGGGGGGGGGGGGGGGGGGGFGFGGGGGGGGGGGGGGGGGGGGFGGGFGGGGGGGGGGGGGGGGGGFGGGFGGGFGGGGGGGGGFGGGGGGGGGGGGGFGGGGGGGGGGGGGGGGGGGGGGGGGGGGGGGGGGGGGGGGGGGGGGGGGGGGGGGGGGGGGGGGGGGGGGGGGGGGGGGGGGGGGGGGGGGGGGGGGGGGGGGGGGGGGGGGGFGDGGGGGGGGGGGGGGGGGGGGGG
@EGRNA7_389
TGGGGAATATTGCACAATGGGCGCAAGCCTGATGCAGCCATGCCGCGTGTGTGAAGAAGGCCTTCGGGTTGTAAAGCACTTTCAGCGGGGAGGAAGGCGATAAGGTTAATAACCTTGTCGATTGACGTTACCCGCAGAAGAAGCACCGGCTAACTCCGTGCCAGCAGCCGCGGTAATACGGAGGGTGCAAGCGTTAATCGGAATTACTGGGCGTAAAGCGCACGCAGGCGGTCTGTCAAGTCGGATGTGAAATCCCCGGGCTCAACCTGGGAACTGCATTCGAAACTGGCAGGCTAGAGTCTTGTAGAGGGGGGTAGAATTCCAGGTGTAGCGGTGAAATGCGTAGAGATCTGGAGGAATACCGGTGGCGAAGGCGGCCCCCTGGACAAAGACTGACGCTCAGGTGCGAAAGCGTGGGGAGCAAACAGG
+
GGGGGGGGGGGGGGGGGGGGGGGGGGGGGGGGGFGGGGGGGGGGGGGGGGGGGGGGGGGGGGGGGGGGGGGGGGGGGGGGGGGGGGGGGGGGGGGGGGGGGGGGGGGGGGGGGGGGFGGGGGGGGGGGGGGGGGGGGGGGGGGGGGGGGGGGGGGGGGGGDGGGGGGGGGGGGGGGGGGGGGGGGGGGGGGGGGGGGGGGGGGGGGGGGGFGGDFFFGGGGGGGGDGGGGGGFGGFFFGFFFFFFGGGGGGGFFGCGGGGGGGGGGGGGGGGGGGGGF>CGGGGGGGGGGGGGFGGGGGGFCGGCGGGGGGGGGGGGGGGGGGGGGGGGGGGGGGGGGGGGGGGGGGGGGGGGGGGGGGGGGGGGEGGGGEGEGGGGGGGGGGGGGGGGGGGGGGGGGGGGGGGGGGGGGGGGGGGGGGGGGGGGGGGG
@EGRNA7_390
TGGGGAATATTGCACAATGGGCGCAAGCCTGATGCAGCCATGCCGCGTGTGTGAAGAAGGCCTTCGGGTTGTAAAGCACTTTCAGCGGGGAGGAAGGCGGTGAGGTTAATAACCTCATCGATTGACGTTACCCGCAGAAGAAGCACCGGCTAACTCCGTGCCAGCAGCCGCGGTAATACGGAGGGTGCAAGCGTTAATCGGAATTACTGGGCGTAAAGCGCACGCAGGCGGTCTGTCAAGTCGGATGTGAAATCCCCGGGCTCAACCTGGGAACTGCATTCGAAACTGGCAGGCTAGAGTCTTGTAGAGGGGGGTAGAATTCCAGGTGTAGCGGTGAAATGCGTAGAGATCTGGAGGAATACCGGTGGCGAAGGCGGCCCCCTGGACAAAGACTGACGCTCAGGTGCGAAAGCGTGGGGAGCAAACAGG
+
GGGGGGDGGGGGGGGGGGGGFGGGGGGGGGFEGGGGGGDFGGGGGGGEEGGGGGGGGFEFCGGGGFGGGGGGGGGD<=AFFGGGGGGGGGGGGGGGGGGGGGGGGGDFGGGFGGGGDFGGG<FGFFGGGGGFFCFGGGGFFFFGGGGGEEECCGGGGGGGGGGGGGEF9CCCECEGGGGGGCEGGGGGCGGGGGE=CFF#GGEEGGBEFGC=DGGCGCCGDGD8CDG@>DDGGGFBFFGFF?>:=CDF?F6CFFFGFGGF>DF9GGGFGGFAD7<CD8E58FC@4:8>GCGGFFGEFEC:@,GCCEE=EGGGGGFGGF=D8GGFGGEF:BFCCFDFEF=+GGGGGFGGE<F8FGGGFFD7GDGGGFGCFF:GF@CGGCGGFE<,GEFFGGFFGGEGF@<E8GC6FEFECB@7FEGFGFF,GFGGGGGFG
@EGRNA7_391
TGGGGAATATTGCGCAATGGGGGAAACCCTGACGCAGCAACGCCGCGTGAGCGATGAAGGTCTTCGGATCGTAAAGCTCTGTCTTATGGGACGATAATGACGGTACCATAGGAGGAAGCCACGGCTAACTACGTGCCAGCAGCCGCGGTAATACGTAGGTGGCGAGCGTTGTCCGGAATTACTGGGCGTAAAGGGTGCGTAGGCGGATATTTAAGTCAGATGTGAAATTCCCGGGCTTAACTTGGGAGCTGCATTTGAAACTGGATATCTAGAGTGCAGGAGAGGAAAGCGGAATTCCTAGTGTAGCGGTGAAATGCGTAGAGATTAGGAAGAACACCAGTGGCGAAGGCGGCTTTCTGGACTGTAACTGACGCTGAGGCACGAAAGCGTGGGTAGCAAACAGG
+
GGGGGGGGGGGGGGGGGGGGGDGGGGGGGGGGGGGGGGGGGGGGGGGGEEGGGGGGGGGGGGGGGFGGGGGGGGGEGGGGGGGGGGGGCGGGGGGGGGGGGGDGGFGGGC8BFCCGGCGCGGGEGGGGGGGGGGGGGGGGGGGGGGGDFEGFGCCGFGGGGFFGB>EGGGGGGGGGEEGGGGGGGGGGGGGGGFCGGGGGFGGEGGFEGGGGFGFGGGFGGGGGGFFGGGGGGGGFGFGGGFGFFGGGGGGFGGGGGGGGFFE9F><FFCGGGGFFFFD,AGGGGGGCGGGGGGGGGGGGGGGEEGDGFGGGGGGGGGGGGGFFEFGGGGFGGGGGGGGGGGGGGGGGGGGGGGGGGGGGGFDFEGGEGGGGGGGGGGDFGGGGEEGGGFGGGGGGFGGFGGGG
@EGRNA7_392
TGGGGAATATTGCGCAATGGGGGAAACCCTGACGCAGCAACGCCGCGTGAGTGATGAAGGCCTTAGGGTTGTAAAGCTCTGTTATCTGGGACGATAATGACGGTACCAGAGGAGGAAGCCACGGCTAACTACGTGCCAGCAGCCGCGGTAATACGTAGGTGGCGAGCGTTGTCCGGATTTACTGGGCGTAAAGAGTGCGTAGGCGGATGTTTAAGTGAGATGTGAAATACCCGAGCTCAACTTGGGTGCTGCATTTCAAACTGGGCATCTAGAGTGCAGGAGAGGAAAGCGGAATTCCTAGTGTAGCGGTGAAATGCGTAGAGATTAGGAAGAACACCAGTGGCGAAGGCGGCTTTCTGGACTGTAACTGACGCTGCGGCACGAAAGCGTGGGTAGCAAACAGG
+
GGGGGGGGGGGGGGGGGGGGGGGGGGGGGGGGGGGGGGGGGGGGGGGGGGGGGGGFGGGGGGGGDFGGGGGGGGGGGGGGGGGGGGGGGGGGGGGGGGGGGGGGGGGGGGGGGGGGGGGGGGGGGGGGGGGGGGGGGGGGGGGGGGGGGGGGGGGGGGGGGGGGGGGGGGGGGGGGGGGGGGGFGFFGGGGGGGGGGGGGGGGGGGGGGGGGGGGGGGGGGGGGGGGFGGGGGCGGGFGGGGGGGGGGGGGFFFFFGGGGGGGGGGGCGGGGGGGGGGGGGGGGGGGGGGGGGGGGGGGGGGGGGGGGGGGGGGGGGGGGGGGGGGGGGGGGGGGGGGGGGGGGGGGGGGGGGGGGGGGGGGGGGGGGGGGGGGGF+GGFGGGGGGGGGGGGGGGGGGGGGGGG
@EGRNA7_393
TGGGGAATATTGCACAATGGGCGCAAGCCTGATGCAGCCATGCCGCGTGTATGAAGAAGGCCTTCGGGTTGTAAAGTACTTTCAGCGGGGAGGAAGGCGGTGAGGTTAATAACCTCACCGATTGACGTTACCCGCAGAAGAAGCACCGGCTAACTCCGTGCCAGCAGCCGCGGTAATACGGAGGGTGCAAGCGTTAATCGGGATTACTGGGCGTAAAGCGCACGCAGGCGGTCTGTCAAGTCGGATGTGAAATCCCCGGGCTCAACCTGGGAACTGCATTCGAAACTGGCAGGCTAGAGTCTTGTAGAGGGGGGTAGAATTCCAGGTGTAGCGGTGAAATGCGTAGAGATCTGGAGGAATACCGGTGGCGAAGGCGGCCCCCTGGACAAAGACTGACGCTCAGGTGCGAAAGCGTGGGGAGCAAACAGG
+
GGGGGGGGGGGGGGGGGGGGGGGGGGGGGGGGGGGGGGGGGGGGGGGGGGGGGGGGGGGGGGGGGGGGGGGGGGGGGGGGGGGGGGGGGGGGGGGGGGGGGGFGGFGGGGGGGGCGGGGGGGGGGGGGGGGGGGGGGGGGGGGGGGGGGGGGGGGGGGGGGGGGGGGGGGGGGGGGGGGGGCGGGGGGGGGGGGGGGGFGGGGGGGGFGGFGGGFFGGGGGGGFGGGGFGGGGFGFFFGFFFFFFGGGGFGGGGGGGGGGGGGGGGGGGGGGGGGGGGGGGGGGGGGGGGGGGCGGGGGGGGGGGGGGGGGGFGGGGGGGGGGGGGGGGGEGGGGGGGGGGGGGGGGGFFGGGGFGGGGGGGGGGGGGGGGGGGGGGGGGGGGGGGGGGGGGGGGGGGGGGGGGGGGGGGGGGGGGGGGGGGGGGGGGG
@EGRNA7_394
TGGGGAATATTGCGCAATGGGGGAAACCCTGACGCAGCAACGCCGCGTGAGTGATGAAGGTTTTCGGATCGTAAAACTCTGTCTTTGGGGACGATAATGACGGTACCCAAGGAGGAAGCCACGGCTAACTACGTGCCAGCAGCCGCGGTAATACGTAGGTGGCAAGCGTTGTCCGGATTTACTGGGCGTAAAGAGTATGTAGGTGGGCATTTAAGTCAGATGTGAAATTCCCGGGCTTAACCTGGGAGCTGCATTTCAAACTGGGCATCTAGAGTACAGGAGAGGGAAACGGAATTCCTAGTGTAGCGGTGAAATGCGTAGAGATTAGGAAGAACACCAGTGGCGAAGGCGGTTTCCTGGACTGTAACTGACGCTGAGGCACGAAAGCGTGGGTAGCAAACAGG
+
GGGGGGGGGGGGGGGGGGGGGGGGGGGGGGGGGGGGGGGGGGGGGGGGGGGGGGGGGGGGGGGGGGGGGGGGGGGGGGGGGGGGGGGGGGGGGGGGGGGGGGGGGGGGGGGGGGGGGGGGGGGGGGGGGGGGGGGGGGGGGGGGGGGGGGGGGGGGGGGGGGGGGGGGGGGGGGGGGGGGGGGGGGGGGGGFGGGGGGGGGGGGFGGGGGGGGGGGGFGGGGGGGGGGGGGGGFGGFFFGGGGGGGGGGGGGGGGGGGGGGGGGGGGGGGGGGGGGGGGGGGGGGGGGFGGGGGGGGGGGGGGGGGGGGGGGGGGGGGGGGGGGGGGGGGGGGGGGGGGGFGGGGGGGGGGGGGGGGGGGGGGGGGGGGGGGGGGGGGGGGGGGGGGGGGGGGGGGGGGGGGGG
@EGRNA7_395
TGGGGAATATTGCGCAATGGGGGAAACCCTGACGCAGCAACGCCGCGTGAGTGATGAAGGTTTTCGGATCGTAAAACTCTGTCTTTGGGGACGATAATGACGGTACCCAAGGAGGAAGCCACGGCTAACTACGTGCCAGCAGCCGCGGTAATACGTAGGTGGCAAGCGTTGTCCGGATTTACTGGGCGTAAAGAGTATGTAGGTGGGCATTTAAGTCAGATGTGAAATTCCCGGGCTTAACCTGGGAGCTGCATTTGATACTGGGTGTCTAGAGTGCAGGAGAGGAAAGTGGAATTCCTAGTGTAGCGGTGAAATGCGTAGAGATTAGGAAGAACACCAGTGGCGAAGGCGACTTTCTGGACTGTAACTGACGCTGAGGCACGAAAGCGTGGGTAGCAAACAGG
+
GGGGGGGGGGGGGGGGGGGGGGGGGGGGGGGGGGGGGGGGGGGGGGGGGGGGGFGGGGGGFGGGGGG>FGGGGF@EGGGGGGGGGGGGGGGGGGGGGGGGGGGGGGGGGGGDGGGGGCFFGGGGGGGGGGGGGGGGGGGGGGGGGGGGGGGGGFGGGGGFFGGGFFFGGGGGGGGFEGGGGGGGGGGGGGG>FGGGGGFFGGGGGGGGGGGGGGGGGGGGGGGFFFGGGGGGGFGGGFGGGGFFEFFGGGGGGFGGGGFFFFFFGGFFGGGGGGGFFCGGGGGGGGDFGGGGGFEGGFGGGGGGGGGGEFGEFCGGGGGDGCGGGGGGGFGGGFAEGGFGGEGGFG@EF:9FGFCGGGGGGGGGGFEGGGGGGGGFFGDFGGGGGGGGFFGGGGGGGGFEGGGG
@EGRNA7_396
TGGGGAATATTGGACAATGGGCCACAAGCCTGATCCAGCAATTCTGTGTGCACGATGAAGGTTTTCGGATCGTAAAGTGCTTTCAGTTGGGAAGAAGAAAGTGACGGTACCAACAGAAGAAGCGACGGCTAAATACGTGCCAGCAGCCGCGGTAATACGTATGTCGCAAGCGTTATCCGGATTTATTGGGCGTAAAGCGCGTCTAGGCGGAAAAGAAAGTCTGATGTTAAAATGCGGGGCTCAACTCCGTATTGCGTTAGAAACTGCTTTTCTAGAGTACTGGAGAGGTGGGCGGAAGTACAAGTGTAGAGGTGAAATTCGTAGATATTTGTAGGAATGCCGATGGAGAAGTCAGCTCACTGGACAGATACTGACGCTAAAGCGCGAAAGCGTGGGGAGCAAACAGG
+
FGCA:F;F,CFC<E@@C@CF8ECFC86FCF@CFCGGGGC@FE,9EFECFGG<CC,:D,66,:CCFD::CF@FE=4C<E?EFBFB<@5AE<:FGG<?=FCE<?,594+44+5@??AE,B,:3>86FG@+8+@3FA<@<@,+3,,8D,,@9>9BC8C;<<F5<?>#D#;F<0?EBEGF9B6#CEEE@FF7::AF@=;>50>2>##C?4;DFEB:B=++C>C4FFF@C:;<<?E@*7*C>E@:BGFFF@ED>F>4@@F6.3##E3=4>?DD;GE,9F=D=9E?FD49FGC8+GC=+GFFC,9F9<GGGF??E<,F<C54?9+4:,DE95,5F8FAF?GF@67,GEAAE966,,B,<FFC,CEDF6CC,,AFC@CC687F96C88++,,CF@:B@FC7F<FEFDFCC<FCC
@EGRNA7_397
TGGGGAATATTGCGCAATGGGGGAAACCCTGACGCAGCAACGCCGCGTGAGTGATGAAGGCCTTAGGGTTGTAAAGCTCTGTTATTTGGGACGATAATGACGGTACCAGAGGAGGAAGCCACGGCTAACTATGTGCCAGCAGCCGCGGTAATACGTAGGTGGCAAGCGTTGTCCGGATTTACTGGGCGTAAAGGGAGCGTAGGCGGATTTTTAAGTGGGATGTGAAATACTCAGGCTCAACCTGAGTGCTGCATTCCAAACTGGAGATCTAGAGTGCAGGAGGGGAGAGTGGAATTCCTAGTGTAGCGGTGAAATGCGTAGAGATTAGGAAGAACACCAGTGGCGAAGGCGACTCTCTGGACTGTAACTGACGCTGAGGCTCGAAAGCGTGGGGAGCAAACAGG
+
FGGGGGGGGGGGGGGGGGGGGGGGGGGGGGGGGGGGGGCFGGGGGGGGGGGGGGGGGGGFGGGGFFFGGGGGGGGGGGGGGGGGGGGDGGFGGGGGEGGGGGGEGEGGGGGGGGGGGGGFGGGGGGGGGGG,@FFGGGGGEEGGGGGCEGGGGGGGGGGGBFFFFFFFGGEGGGGGEEGGGGGEDFGFFFFFGGGGGGGGFEGGGGGGGGGGGGFFFFFFGGGGGFCEGGGD#GGGFGGGFFFGGGGGFGFFFFFFGGGGGGGE=EFAGGGGGGDGGGGGGGGGGGGGGGGGGGFGGFEGGDGGEGGGGGGGGGGGGGGGGGGGGGGGGGGGGGGGGGGGGGGGGGGGGEGGFFCGGGGGGGGGGGGGGGGGGGGGGGGGGEGGGGGGGGGGGGGGGGGGGGGG
@EGRNA7_398
TGGGGAATTTTGGACAATGGACGGAAGTCTGATCCAGCGACGCCGCGTGAAGGAAGAAGTCCTTCGGGATGTAAACTTCTGAACTTATCGAATAAAGACAACTGGGGACAGTTGGATGAAGGTAGATAAAGAAAAGCCCCGGCTAACTACGTGCCAGCAGCCGCGGTAAGACGTAGGGGGCGAGCGTTGCCCGGAATTACTGGGCGTAAAGGGGGCGTAGGCGGTCAAATAAGTCAGATGTGAAATACTACTGCTCAACGGTAGAAATGCGTTTGAAACTGTAAGACTTGAGGGTACCAAAGGTAGACGGAATTACCTGAGTAGGGGTGAAATCCGTAGATACAGGTAAGAACGCCAGTGGGGAAGCCGGTCTACTGGGGTAACCCTGACGCTGAGGCCCGAAAGCTAGGGGAGCGAACCGG
+
GEGGGGGGGGGFGGGGGGGGGGGGGGGGGGGGGGGFGGGGGGGGEGCFGFFGGGGGGGGGGGGGGGGGGGGGGGGGGGGGGGGGFGFFGGGGGGGGGGGGGGFGGGGGGGGGCFCFGGGDGGGGGGGFGGGGGFGGG<DEEGGFCGGGGGDGFGGGGGGAFGGGGGGG?CFFGGGGGGGGCCEGGGGGEGGGGGGGGGGGGFGGFFFFFFGGFGDFG?FGGGGGGGGGGFGFFFFFFCGGCGGGGGGFGGGFFFBFGGGGFDGGGGGEE8GGGGGGGGGFGGGGGGFB8GGGGGGGDGGGGGGGGGGGGGGGFFAFGGGEGGGGFGGGGGGGGGGGGGGGGFCGGGGGGGGGGGFFGGGGGGGGFGGGGGGGGGGGGGGGGGGGCGGGGGGGGGGGGGGGGGGGGGFGGGGGGGGEGGEGGG
@EGRNA7_399
TGGGGAATATTGCGCAATGGGGGAAACCCTGATGCAGCAACGCCGCGTGAGTGATGAAGGTCTTCGGATTGTAAAGCTCTGTCTTTTGGGACGATAATGACGGTACCAAAGGAGGAAGCCACGGCTAACTACGTGCCAGCAGCCGCGGTAATACGTAGGTGGCAAGCGTTGTCCGGATTTACTGGGCGTAAAGGGTGCGTAGGCGGATGTTTAAGTGAGATGTGAAATACCCGAGCTCAACTTGGGTGCTGCATTTCAAACTGGGCATCTAGAGTGCAGGAGAGGAAAGCGGAATTCCTAGTGTAGCGGTGAAATGCGTAGAGATTAGGAAGAACACCAGTGGCGAAGGCGGCTTTCTGGACTGTAACTGACGCTGAGGCACGAAAGCGTGGGGAGCAAACAGG
+
GGGGGGGGGGGEFGGGGGGGGGGGGGGGGGGGGFGGGGGGGGGGGGGGGGGGGGGGGGGGGGGGGGGEFGGGGGGGGGGGGGGGGGGGGGGGGGGGGGGGGGGGGGGGGGGFGGGGGGGGGGGGGGGGGGGGGGGGGGGGGGGGGGGGGGGGGGGGGGGGGGGGGGGGGGGGGGGGFGGGGGGGGGGGGGGGGGGGGGGGGGGGGGGGGGGGGGGGGGGFGGGGGGFFGGGGGGGFGGGGGGGGGGGGGGGGGGGGFGGGGGGGGFGFFGGGGGGGGGGGGGGGGGGGGGGGGGGGGGGGGGGGGGGGGGGGGGGGGGGGGGGGGGGGGGGGGGGGGGGGGGGGGGGGGGGGGGGGGGGGGGGGGGGGGGGGGGGGGGF8GEGGGGGGGGGGGGGGGGGGGGGG
@EGRNA7_400
TGGGGAATATTGCACAATGGGCGAAAGCCTGATGCAGCAACGCCGCGTGAGCGATGAAGGCCTTCGGGTCGTAAAGCTCTGTCCTCAAGGAAGATAATGACGGTACTTGAGGAGGAAGCCCCGGCTAACTACGTGCCAGCAGCCGCGGTAATACGTAGGGGGCTAGCGTTATCCGGATTTATTGGGTTTAAAGGGTGCGCAGGCGGAAAGTGCAAGTCAGCGGTCAAACGACGGGGCTCAACCCCGTCTCGCCGTTGAAACTGTCTTTCTAGAGTGAGCGAGAAGTATGCGGAATGCGTGGTGTAGCGGTGAAATGCATAGATATCACGCAGAACTCCGATTGCGAAGGCAGCATACCGGCGCTCAACTGACGCTCATGCATGAAAGCGTGGGTAGCAAACAGG
+
GGGGGGGGGGGGGGGGGGGGGGGGGGGGGGGGGGGGGGGGGGGGGGGGGGGGGGGGGGGGGGGGGGGGGGGGGGGGGGGGGGGGGGGGGGGGGGGGGGGGGGGGGGGGGGGGGGGGGGGGGGGGGGGGGGGGGGGGGGGGGGGGGGGGGGGGGGGGGGGGGGGGGGGFGGEGGGGGGGFFGGGFGGGGGFFGGGGGGGGGGGGGGGGGGGGGGGGGFGGGGGGGGGGGGGGGGGGGGGGGGGGGGGGGGGGGFGGFGGGGGGGGGFFGGGGGGGGGGGDGGGGGGGGGGGGGGGGGGGGGGGGGGGGGGGGGGGGGGGGGGGGGGGGGGEGGGGGCGGGGGGGGGGGGGGGGGGGGGGGGGGGGGGGGGGGGGGGGGGGGGGGGGGGGGGGGGGGGGGGGGGGG
@EGRNA7_401
TGGGGAATATTGCGCAATGGGGGAAACCCTGACGCAGCAACGCCGCGTGGGTGATGAAGGTTTTCGGATCGTAAAACCCTGTTTTCTGGGACGATAATGACGGTACCAGATGAGGAAGCCACGGCTAACTACGTGCCAGCAGCCGCGGTAATACGTAGGTGGCAAGCGTTGTCCGGATTTACTGGGCGTAAAGCGCACGCAGGCGGTTTGTTAAGTCAGATGTGAAATCCCCGGGCTCAACCTGGGAACTGCATCTGATACTGGCAAGCTTGAGTCTCGTAGAGGGGGGTAGAATTCCAGGTGTAGCGGTGAAATGCGTAGAGATCTGGAGGAATACCGGTGGCGAAGGCGGCCCCCTGGACAAAGACTGACGCTCAGGTGCGAAAGCGTGGGGAGCAAACAGG
+
GGGGGGGGGGGGGGGGGGGGGGGGGGGGGGGGGGGGGGGGGGGGGGGGGGGGGGGGGGGGGGGGGGGGGGGGGGGGGGGGGGGGGGGGGGGGGGGGGGGGGGGGGGGGGGGGGGGGGGGGGGGGGGGGGGGGGGGGGGGGGGGGGGGGGGGGGGGGGGGGGGGGGGGGGGGGGGGGGGGGGGGGGGGGGFFGGGGGFGGGFGGGGGGGGGGFFGGGGGGGGGGGFGGGGGGGGGGGGGGGGGGGGGGGGGGGGGGGGGGGGGGGGGGGGGGGGGGGGGGGGGGGGGGGGGGGGGGGGGGGGGGGGGGGGGGGEGGGGGGGGGGGGGGGGGGGGGGGGGGGGGGGGGGGGGGGGGGGGGGGGGGGGGGGGGGGGGGGGGGGGGGGGGGGGGGGGGGGGGGGGGGG
@EGRNA7_402
TGGGGAATTTTGGACAATGGACGGAAGTCTGATCCAGCGACGCCGCGTGAAGGAAGAAGTCCTTCGGGATGTAAACTTCTGAACTTATCGAATAAAGACAACTGGGGACAGTTGGATGAAGGTAGATAAAGAAAAGCCCCGGCTAACTACGTGCCAGCAGCCGCGGTAAGACGTAGGGGGCGAGCGTTGCCCGGAATTACTGGGCGTAAAGGGTGCGTAGGTGGTTTCTTAAGTCAGGAGTGAAAGGCTACGGCTCAACCGTAGTAAGCTCTTGAAACTGGGAGACTTGAGTGCAGGAGAGGAAAGTGGAATTCCTAGTGTAGCGGTGAAATGCGTAGATATTAGGAGGAACACCAGTAGCGAAGGCGGCTTTCTGGACTGTAACTGACACTGAGGCACGAAAGCGTGGGGAGCGAACAGG
+
FFGGGGGGFGGGGGGGGGGGGGGGGGCGGGGGGFFCFGEGGGGGGGGGEG@FGGGGGGGGGDFGGGGGGGGGGGGGGGGGGFFGGGFCEFFFDFGGFFFFDADDFGD7>BFFFFG@FFGGFFGGGFGG<CGGGGGGGGFGGGEGG:EGFGGGCCBEFFFGGGGGGGGGGGG#GGFGGGDGDGGG#GGGG#GGEGGGDFFA:GFFFGGGFFGFCDBDFDDGGGGG?FFFFFFDF<=4ACFF7GGGFGGEFFFGFFFCGGGEFDGFBDAEF9EEGGGGGGGGGGFCGFE@FGGGGGGGGGGGGGGGGGDGGGGGGGF@GGGGGFFEGGEGGGGGGGGGGGF,GGEDGFGCGGFFFFFEGGDGGGGGGGGGGGEFAGGGGGGGGGGFFGGFGFGFGFFGGGGGGGGGGGGGGGGGGGGGGGGGG
@EGRNA7_403
TGGGGAATATTGCGCAATGGGGGAAACCCTGACGCAGCAACGCCGCGTGAGTGATGAAGGTTTTCGGATCGTAAAACTCTGTCTTTGGGGACGATAATGACGGTACCCAAGGAGGAAGCCACGGCTAACTACGTGCCAGCAGCCGCGGTAATACGTAGGTGGCAAGCGTTGTCCGGATTTACTGGGCGTAAAGAGTATGTAGGTGGGCATTTAAGTCAGATGTGAAATTCCCGGGCTTAACCTGGGAGCTGCATTTGATACTGGGTGTCTAGAGTGCAGGAGAGGAAAGTGGAATTCCTAGTGTAGCGGTGAAATGCGTAGAGATTAGGAAGAACACCAGTGGCGAAGGCGACTTTCTGGACTGTAACTGACACTGAGATACGAAGGCGTGGGTAGCAAACAGG
+
FFGGGGGGFFGGGGEGFCFGGGGGGGFCGFGFDEGGGGGGGGGGGGGCGGG?FD@FDFGE<CFGGGGD>:CFEGGGGGGGGG?FFFGGGGGEEGBFC,FADF7><@@<<BFFGGGCFFF:FCGC7:FE:,?:>>CCFFGB7CD7FFGGB4#?CF@:>CGGGGGGGGGGECFGGGEEGD>FGDFDDFFFGGGGGCFCFECFGGGFGGGFGGF@C>FCFGFCCCDGFFCEEGEGGGGFFGGBGFFFFD>DDF@GGGFFFFFFGFGGGEFFF@7,8CGFC=,4;GGGGGE9DGGGGFGEGGFGFGF7CDGGGGGGGE@EFEE<9,9FGGGGGGGFGGGGGGGGFB,D,EFF@GFAFGFE@GGFEGEGDE@@@@69FGGF<F?F<FEFC,FEDDFGGGGGGGFCGGF<
@EGRNA7_404
TGGGGAATATTGCACAATGGGCGAAAGCCTGATGCAGCAACGCCGCGTGAGCGATGAAGGCCTTCGGGTCGTAAAGCTCTGTCCTCAAGGAAGATAATGACGGTACTTGAGGAGGAAGCCCCGGCTAACTACGTGCCAGCAGCCGCGGTAATACGTAGGGGGCTAGCGTTATCCGGAATTACTGGGCGTAAAGGGTGCGTAGGTGGTTTTTTAAGTCAGAAGTGAAAGGCTACGGCTCAACCGTAGTAAGCTTTTGAAACTAGAGAACTTGAGTGCAGGAGAGGAGAGTAGAATTCCTAGTGTAGCGGTGAAATGCGTAGATATTAGGAGGAATACCAGTAGCGAAGGCGGCTCTCTGGACTGTAACTGACACTGAGGCACGAAAGCGTGGGGAGCAAACAGG
+
GGGGGGGGGGGGGGGGGGGGGGGGGGGGGGGGGCGGGGGGGGGGGGGGGGGGGGGGGGGGGGGGGGGGGGGGGGGGGGGGGGGGGGGGGGGGGGGGGGGGGGGGGGGGGGGGGGGGGGGGGGGGGGGGGGGGGGGGGGGGGGGGGGGGGGGGGGGGGGGGGGGGGGGGGGGGGGGGGGGGGGGGGGGGFGGGGGGGGGGGGGGGGGEGGGGGGGGGGGGGGGGGGGGGGGGGGGGGGGGGFGGGGGGGGGGFFGGGGGGGGGGGGGGGGGGGGGGGGGGGGGGGGGGGGGGGGGGGGGGGGGGGGGGGGGGGGGGGGGGGGGGGGGGGGGGGGGGGGGGGGGGGGGGGGGGGGGGGGGGGGGGGGGGGGGGGGGGGGGGGGGGGGGGGGGGGGGGGGGGGGGG
@EGRNA7_405
TGGGGAATATTGCACAATGGGCGCAAGCCTGATGCAGCCATGCCGCGTGTATGAAGAAGGCCTTCGGGTTGTAAAGTACTTTCAGCGGGGAGGAAGGTGTTGTGGTTAATAACCGCAGCAATTGACGTTACCCGCAGAAGAAGCACCGGCTAACTCCGTGCCAGCAGCCGCGGTAATACGGAGGGTGCAAGCGTTAATCGGAATTACTGGGCGTAAAGCGCACGCAGGCGGTCTGTCAAGTCGGATGTGAAATCCCCGGGCTCAACCTGGGAACTGCATTCGAAACTGGCAGGCTAGAGTCTTGTAGAGGGGGGTAGAATTCCAGGTGTAGCGGTGAAATGCGTAGAGATCTGGAGGAATACCGGTGGCGAAGGCGGCCCCCTGGACAAAGACTGACGCTCAGGTGCGAAAGCGTGGGGAGCAAACAGG
+
GGGGGGGGGGGFGGGGGGGGGGDGGGGGGGGGG<FGGGGGGGGGGGGGGGFGGE?DGGGGGGGGGGGGGGGGGGGGG9FGGGGGGGGGGGDGGFDFGGGGGGGGGGGGGGGFGGEGDGGGGFGGGGGGGGGGGGGGGDGFFGCG7FGGGGGGGGGGGGGGGFGGGGGGGGGDGGECGGGGGCEGGEGGG?FGGGGEGGGG:=5CFGGGFGFGGGFCBEGGGGGGGFFEGGGGGFGFFFGFFFFFFFGGGGFFCGFFGGGFFFFFDFGGGGF@GGGFGFFCEGGGGGCGDGGGGEFGGFFCCCFGFGGGGGGGGGGGGGFGFGGGGGCGFGGGGGGGGGGGGGGGGGGGGGGGGGGGGGGGGGGGGGGGGGGGGGGGEDEEAFGGGGGGGGGGGGGGGGGGGGGGGGGGGGGGGGGGGGGGGGGGGGGGG
@EGRNA7_406
TGGGGAATATTGCGCAATGGGGGAAACCCTGACGCAGCAACGCCGCGTGGGTGATGAAGGTCTTCGGATTGTAAAGCCCTGTTTTCTGGGACGATAATGACGGTACCAGAGGAGGAAGCCACGGCTAACTACGTGCCAGCAGCCGCGGTAATACGTAGGTGGCGAGCGTTGTCCGGATTTATTGGGCGTAAAGCGCGTCTAGGCGGAAAAGAAAGTCTGATGTTAAAATGCGGGGCTCAACTCCGTATTGCGTTGGAAACTGCTTTTCTAGAGTACTGGGGAGGTGGGCGGAACTACAAGTGTAGAGGTGAAATTCGTAGATATTTGTAGGAATGCCGATGGAGAAGTCAGCTCACTGGACAGATACTGACGCTAAAGCGCGAAAGCGTGGGGAGCAAACAGG
+
FFFGGFFFFDGFGEEEECFGFGGDGGGGGGCDFGEGEGGGG=FFCG7+@FGGGFGFGGFEFGGGFGGGGGF9FFGGGGG<DGGGGGGGGGFGGGCFDGGGGGEGGGGGGGGGCFC>DGGGGGGGG>EGGGGGGF7FGFGFGFGGGGGGC97CF#FFGGGFGGGECGGGEGGGGFECEEE=<@F7D58=EGGGFC;CECC8FEGFGGFEFFG5C>FADGGGGGF@FFGGGGGECBFEBFD??==GFGFGFFGGGF:GGGGGFFGFDAGGGDFCF9CGFB+8FEEEE=GCDGGFCFC,F<CF9GGFE<GGGGDGGGGFE?F@FA?DGGF<BFFFCEGEFE,DEF<AB<F9<CAA<E@EGFF<DFE@AF:@6BC9CGFFF+7CGGGGFCFCEGGFCFFEDF;,EE9
@EGRNA7_407
TGGGGAATATTGCACAATGGGCGCAAGCCTGATGCAGCCATGCCGCGTGTATGAAGAAGGCCTTCGGGTTGTAAAGTACTTTCAGCGGGGAGGAAGGTGTTGTGGTTAATAACCACAGCAATTGACGTTACCCGCAGAAGAAGCACCGGCTAACTCCGTGCCAGCAGCCGCGGTAATACGGAGGGTGCAAGCGTTAATCGGAATTACTGGGCGTAAAGCGCACGCAGGCGGTCTGTCAAGTCGGATGTGAAATCCCCGGGCTCAACCTGGGAACTGCATTCGAAACTGGCAGGCTAGAGTCTTGTAGAGGGGGGTAGAATTCCAGGTGTAGCGGTGAAATGCGTAGAGATCTGGAGGAATACCGGTGGCGAAGGCGGCCCCCTGGACAAAGACTGACGCTCAGGTGCGAAAGCGTGGGGAGCAAACAGG
+
GGGGGGGGGGGGGGGGGGGGGGGGGGGGGGGGGGGGGGGGGGGGGGGGGGGGGGGGGGGGGGGGGGGGGGGGGGGGGGGGGGGGGGGGGGGGGGGGGGGGGGGGGGGGGGGGGGGGGGGGGGGGGGGGGGGGGGGGGGGGGGGGGGGGGGGGGGGGGGGFGGGGGGCGFGGGGGGGGGGGGGGGGGGGGGGGGGGGGGGGGGGGGGGGGGGGGGGCFGFGGDGGGGEGGGGGGFFFFFGFDFFFFGGGGFFFFGEFF>GGGGFFC@GFGGFGGGGGGGGGGGGGGFFGGGGGGFGGGGGGGEGGGGGGGGGGGGGGGGGFGGGGGGGGGDGGGGFGGGGGGGGGGGGGGGGGGGGGGGGGGGGGGGGGFF@GGGGGGGEGGGGGGGGGGGGGGGGGGGGGGGGGGGGGGGGGGGGGGGGGGGGGGGGGG
@EGRNA7_408
TGGGGAATATTGCACAATGGGCGCAAGCCTGATGCAGCCATGCCGCGTGTGTGAAGAAGGCCTTCGGGTTGTAAAGTACTTTCAGCGGGGAGGAAGGTGTTGTGGTTAATAACCACAACAATTGACGTTACCCGCAGAAGAAGCACCGGCTAACTCCGTGCCAGCAGCCGCGGTAATACGGAGGGTGCAAGCGTTAATCGGAATTACTGGGCGTAAAGCGCACGCAGGCGGTCTGTCAAGTTGGATGTGAAATCCCCGGGCTCAACCTGGGAACTGCATTCGAAACTGGCAGGCTAGAGTCTTGTAGAGGGGGGTAGAATTCCAGGTGTAGCGGTGAAATGCGTAGAGATCTGGAGGAATACCGGTGGCGAAGGCGGCCCCCTGGACGAAGACTGACGCTCAGGTGCGAAAGCGTGGGGAGCAAACAGG
+
GGGGGGGGGGGGGGGGGGGGGGGGGGGGGGGGGGGGGGGGGGGGGGGGGGGGGGGGGGGGGGGGGGGGGGGGGGGGGGGGGGGGGGGGGGGGGGGGGGGGGGGGGGGGGGGGGGGGGGGGGGGGGGCEGGGGGGGGGGGGGGGGGGGGGGGGGGGGGGGGGGGGGGGGGGGGGGGGGGGGGGGGGGGGGGGGGGGGGGGGGGGGGGGGGGGGGGGGGGGGGGGGGGGGGGGGGGGFFFGFFFFFFGGGGGGGGGGGGGGGGGFGGGGGGGGGGGGGGGGGGGGGGGGGGGGGGGGGGGGGGGGGCGGGGGGGGGGGGGGGGGGGGGGGDGGGGGGGGGGGGGGGGGGGGGGGGGGGGGGGGGGGGGGGGGGGGGGGGGGGGGGGGGGGGGGGGGGGGGGFGGGGGGGGGGGGGGGGGGGGGGGGGGGGG
@EGRNA7_409
TGGGGAATATTGCGCAATGGGGGAAACCCTGACGCAGCAACGCCGCGTGGGTGATGAAGGTCTTCGGATTGTAAAGCTCTGTCTTTTGGGACGATAATGACGGTACCAGAGGAGGAAGCCACGGCTAACTACGTGCCAGCAGCCGCGGTAATACGTAGGTGGCGAGCGTTGTCCGGATTTACTGGGCGTAAAGAGTGCGTAGGCGGATGTTTAAGTGAGATGTGAAATACCCGAGCTCAACTTGGGTGCTGCATTTCAAACTGGGCATCTAGAGTGCAGGAGAGGAAAGCGGAATTCCTAGTGTAGCGGTGAAATGCGTAGAGATTAGGAAGAACACCAGTGGCGAAGGCGGCTTTCTGGACTGTAACTGACGCTGAGGCACGAAAGCGTGGGGAGCAAACAGG
+
FGGCEGGG9FFFGGGGGGGGGGGGGGGGGGDFG@FGGGG<EFGGGGGGGGGGGGGGFDFDFGGGGGGCFGGGFGE?FGGGGFGGGGGGGGGGGGGGGFGCFCGGGGGFC@EFGGGCC:FFCFCEFGG7DFFGDFGGGGGGGGGG;CFA=8CFFFGFFGEGGFGCB8EGG>EGGGFFEC#GCCGGGDFC#FEFF8;#?CB?FFACGE=CGCFGFGFF#FFCGGGC#FCFCGGGCED@BFGFFGGGF>BDFFGFEACGGFGGDFDCDDFFFGGGGD8FCF8EFGGFEGE>B8GFEF,,E9GGGFF7FF@BFCFECF:CBA9DF?GF<GEFGGGGGF8F8CFGFEGGGGCFF@EFEE,AGGGFF<,FCGGFDGGGD@EFCD@FGFGGFFFCGGGEGGFFEFGFGGDG
@EGRNA7_410
TGGGGAATATTGCACAATGGGGGAAACCCTGATGCAGCAACGCCGCGTGAGTGATGACGGTCTTCGGATTGTAAAACTCTGTCTTTGGGGACGATAATGACGGTACCCAAGGAGGAAGCCACGGCTAACTACGTGCCAGCAGCCGCGGTAATACGTAGGTGGCGAGCGTTGTCCGGATTTACTGGGCGTAAAGAGTGCGTAGGCGGATGTTTAAGTGAGATGTGAAATACCCGAGCTCAACTTGGGTGCTGCATTTCAAACTGGGCATCTAGAGTGCAGGAGAGGAAAGCGGAATTCCTAGTGTAGCGGTGAAATGCGTAGAGATTAGGAAGAACACCAGTGGCGAAGGCGGCTTTCTGGACTGTAACTGACGCTGAGGCACGAAAGCGTGGGGAGCAAACAGG
+
GGGGGGGGGGGGGGGGGGGGGGGGGGGGGGGGGFGGGGGGGGGGGGGGGGGGGGGGGGGGGGGGGGGFGGGGGGGGGGGGGGGGGGGCGGGGGGGGGGGGGDGGGGGGGGGGGGGGGGGGGGGGGGGGGGGGGGGGGGFGGGGGGGGGGGGGGGGGGGGGGFGGGGGGGGGGGGGGCGEFECGFGGGGGGGGGGGG@EEGGGFGGGGFGGGGGGFFFGGFGGGGGGGGGGGGGFGGGFGGGGGGGGGGGGF@#CFEGGGGFGGGFFGFFGGGGGGGGGGGGGGGGGGGGGGGGFGGGGGGGGGGGGGGGGGGGGGGGGGGGCGGGGGGGGGGGGGGGGGGGGGGGGGGGGGGGGGGGGGGGFGGGGGGGGGGGGGGGGGGGGGGGGGGGGGGGGGGGGGGGGGG
@EGRNA7_411
TGGGGAATATTGCGCAATGGGGGAAACCCTGACGCAGCAACGCCGCGTGAGTGATGAAGGTTTTCGGATCGTAAAACTCTGTCTTTGGGGACGATAATGACGGTACCCAAGGAGGAAGCCACGGCTAACTACGTGCCAGCAGCCGCGGTAATACGTAGGTGGCAAGCGTTGTCCGGATTTACTGGGCGTAAAGAGTATGTAGGTGGGCATTTAAGTCAGATGTGAAATTCCCGGGCTTAACCTGGGAGCTGCATTTGATACTGGGTGTCTAGAGTGCAGGAGAGGAAAGTGGAATTCCTAGTGTAGCGGTGAAATGCGTAGAGATTAGGAAGAACACCAGTGGCGAAGGCGACTTTCTGGACTGTAACTGACACTGAGATACGAAAGCGTGGGTAGCAAACAGG
+
FGGGGGCFFGGGGGDGGGGGGEGGGFFGGGGGGGGGECGFGGGGGGGGGGGGGGGGGGG8FGGGG7C+FEGFDFFGDGCFGGGGGGGGDEGGGGGGGGGGGGGGGGGGGDGGGGGEGGFGGG@@FGGFGGGGGGFGGFGFCFGGGGGCEECFFGGGGGGGGGGG@FF>EGDEGGFFCCEFCCFDDBEFEGEFFFF6FFFFFFEFEGD==CFGGFFFFFGGGGGGGFCCDCDGGF9DD@DBFGFFGGFFEFFAEGGGFE;FGF>FFDFE,GGGGGGGGGGFGGFGCGGGGGGGGEFGGGGGGGGGEGGGGFF<EGGGFGFGGGGGGGGGGGGGGGFFFEGGGGGFGEGGGGFFFGGGGGGGGGGGGGGGGFGGFGFGGGGGGGGGGGGGGGGFAGDGGGGGGGGG
@EGRNA7_412
TGGGGAATATTGCACAATGGGCGCAAGCCTGATGCAGCCATGCCGCGTGTATGAAGAAGGCCTTCGGGTTGTAAAGTACTTTCAGCGGGGAGGAAGGTGTTGTGGTTAATAACCACAGCAATTGACGTTACCCGCAGAAGAAGCACCGGCTAACTCCGTGCCAGCAGCCGCGGTAATACGGAGGGTGCAAGCGTTAATCGGAATTACTGGGCGTAAAGCGCACGCAGGCGGTCTGTCAAGTCGGATGTGAAATCCCCGGGCTCAACCTGGGAACTGCATTCGAAACTGGCAGGCTAGAGTCTTGTAGAGGGGGGTAGAATTCCAGGTGTAGCGGTGAAATGCGTAGAGATCTGGAGGAATACCGGTGGCGAAGGCGGCCCCCTGGACAAAGACTGACGCTCAGGTGCGAAAGCGTGGGGAGCAAACAGG
+
GGGGGGGGFFGCGGGGGGGGCFGGGGGGGGGGGGGGGGGGGGGGGGGGGGGGGGGGGGFGGGGGGGGGGGGGGGGGGGGGGGGGGGGGGGGGGGGGGFGGGGGGGGGFGGGGGGGGGFFCFGGGGGGGGGGGGGGGGGGGGGGGGGGGGGGGGGGGGGGFGGGGGGGGGGGGFGGGGGFGGGGGGGGGGGDGGGGGGGGGGDGGGGGGGGDGGGGFFFGGGGGGGFFGGGGGGFGFFFGFFFFFFGGFGGFFBGFGGGGGGEFFFFDBGGGFGGGECFFD5GGFDGFDGGGGFEGGFCC6FFGGGGGGGGCGGGGGGGGFGDGGFFCGGGGGGGGGGGGGGFGFGGGFDDE<GFEGGGFCGGF?EGGGGGGGGEEGGGECGGGGFGGGGGFFEDGGEGECCGGGGGGGGF@GGGGGGGGGGGGGFGGGG
@EGRNA7_413
TGGGGAATATTGCACAATGGGCAAAAGCCTGATGCAGCAACGCCGCGTGAGCGATGAAGGCCTTCGGGTCGTAAAGCTCTGTCCTCAAGGAAGATAATGACGGTACTTGAGGAGGAAGCCCCGGCTAACTACGTGCCAGCAGCCGCGGTAATACGTAGGGGGCTAGCGTTATCCGGAATTACTGGGCGTAAAGGGTGCGTAGGCGGTCTTTCAAGCCAGAAGTGAAAGGCTACGGCTCAACCGTAGTAAGCTTTTGGAACTGTAGGACTTGAGTGCAGGAGAGGAGAGTGGAATTCCTAGTGTAGCGGTGAAATGCGTAGATATTAGGAGGAACACCAGTAGCGAAGGCGGCTCTCTGGACTGTAACTGACGCTGAGGCACGAAAGCGTGGGGAGCAAACAGG
+
GGGGGGGGGGGGGGGGGGGGGGFGGGGGGGGGGGGGGGGGGGGGGGGGGGGGGGGGGGGGGGGGGGGGGGGGGGGGGGGGGGGGGGGGGGGGGGGGGGGGGGGGGGGGGGGGGGGGGGGGGGGGGGGGGGGGGGGGGGGGGGGGGGGGGGGGGGGGGGGGGGGGGGGGGGGGGGGGGGGGGGGGGGGGFGGGGFGGGGGGGGGGGGGGGGGGGGGGGGGGGGGGGGGGGGGGGGGGGGGGGGGGGGGGGGGGGGGFGGGGGGGGGGGGGGGGGGGGGGGGGGGGGGGGGGGGGFFGGGGGGGGGGGGGGGGGGGGGGGGGGGGGGGGGGGGGGGGGGGGGGGGGGGGGGGGGGGGGGGGGGGGGGGGGGGGGGGGGGGGGGGGGGGGGGGGGGGGGGGGGGGG
@EGRNA7_414
TGGGGAATATTGCACAATGGGCGCAAGCCTGATGCAGCCATGCCGCGTGTATGAAGAAGGCCTTCGGGTTGTAAAGTACTTTCAGCGGGGAGGAAGGCGTTGAGGTTAATAACCTCAGCGATTGACGTTACCCGCAGAAGAAGCACCGGCTAACTCCGTGCCAGCAGCCGCGGTAATACGGAGGGTGCAAGCGTTAATCGGAATTACTGGGCGTAAAGCGCACGCAGGCGGTCTGTCAAGTCGGATGTGAAATCCCCGGGCTCAACCTGGGAACTGCATTCGAAACTGGCAGGCTAGAGTCTTGTAGAGGGGGGTAGAATTCCAGGTGTAGCGGTGAAATGCGTAGAGATCTGGAGGAATACCGGTGGCGAAGGCGGCCCCCTGGACAAAGACTGACGCTCAGGTGCGAAAGCGTGGGGAGCAAACAGG
+
GGGGGGGGGGGGGGGGGGGGGGGGGGGGGGGGGGGGGGGGGGGGGGGGGGGGGGGGGGGGGGGGGGGGGGGGGGGGGGGGGGGGGGGGGGGGGGGGGGGGGGGGGGGGGGGGGGGGGGGGGGGGGGGGGGGGGGGGGGGGGGGGGGGGGGGGGGGGGGGGGGGGGGGGGGGGGGGGGGGGGGGGGGGGGGFFGGGFFFGGGGFGGGGGGGGGGGGGGGGGGGGGGGGGGGGGGGGFFFGFFFFFFGGGGGGFFGGGGGGGGGGGGGGFGGGGGGGGGGGGGGGGGGGGGGGGGGGGGGGGGGGGGGGGEEEFGGGFGGGGGGGGGGGGGGGGGGGGGGGGGGGGGGGGGGGGGGGGGGGGGGGGGGGGGGGGGGGGGGGGGGGGGGGGGGGGGGGGGGGGGGGGGGGGGGGGGGGGGGGGGGGGGGGGG
@EGRNA7_415
TGGGGAATTTTGGACAATGGACGGAAGTCTGATCCAGCGACGCCGCGTGAAGGAAGAAGTCCTTCGGGATGTAAACTTCTGAACTTATCGAATAAAGACAACTGGGGACAGTTGGATGAAGGTAGATAAAGAAAAGCCCCGGCTAACTACGTGCCAGCAGCCGCGGTAAGACGTAGGGGGCGAGCGTTGCCCGGAATTACTGGGCGTAAAGGGGGCGTAGGCGGTCAAATAAGTCAGATGTGAAATACTACTGCTCAACGGTAGAAATGCGTTTGAAACTGTAAGACTTGAGGGTACCAAAGGTAGACGGAATTACCTGAGTAGGGGTGAAATCCGTAGATACAGGTAAGAACGCCAGTGGGGAAGCCGGTCTACTGGGGTAACCCTGACGCTGAGGCCCGAAAGCTAGGGGAGCGAACCGG
+
GGGGGGGGGGGGGGGGGGGGGGGGGGGGGGGGGGGGGGGGGGGGGGGGGGGGGGGGGGGGGGGGGGGGGGGGGGGGGGGGGGFGGGGGGGGGGGGGGGGGGGGGGGGGGGGFGGGGGGGGGGFGGGGGEGGGGGGGGFGGGGGGGGGGGGGGGGGGGGGGGGGGGGGFFGFGGGGGGGEGGGGGGGGGEGGGGGGGGGGGFGGGFGGGFGGGGGGGGFGGGGGGGFGGGGGGGFFFFFGGGGFGGFGGGGGGGGFEFGGFGGGGGGGGGGFGGGGGGGGGGGGGGGGGGGGGFGGGGGGGGGFDGGGGGGGGEFCGGGGGGGGGGGGGGGGGGGGGGGGGGGGGGGGGGGGGGGGGGGGGGFGGGGGGGGGGGGGGGGGGGFGGGGGGGGGGGGGGGGDGGGGGGGGGGGGGGGGGGGGGGG
@EGRNA7_416
TGGGGAATATTGCACAATGGGGGAAACCCTGATGCAGCAACGCCGCGTGAGTGATGAAGGTTTTCGGATCGTAAAGCTCTGTCTTTGGGGAAGATAATGACGGTACCCAAGGAGGAAGCCACGGCTAACTACGTGCCAGCAGCCGCGGTAATACGTAGGTGGCGAGCGTTGTCCGGATTTACTGGGCGTAAAGAGTGCGTAGGCGGATGTTTAAGTGAGATGTGAAATACCCGAGCTCAACTTGGGTGCTGCATTTCAAACTGGGCATCTAGAGTGCAGGAGAGGAAAGCGGAATTCCTAGTGTAGCGGTGAAATGCGTAGAGATTAGGAAGAACACCAGTGGCGAAGGCGGCTTTCTGGACTGTAACTGACGCTGAGGCACGAAAGCGTGGGGAGCAAACAGG
+
GGGGGGGGGGGGGGGGGGGGGGGGGGGGGGGGGGGGGGGGGGGGGGGGGFGFFGGGGGGGFGGGGGGDGGGGGDGGGGGGGGGGGGGGGGGGGGGGGGGGGGGGGGGGGGGGGGGGGGGGGGGGGGGGGGGGGGGGGGGGGGGGGGFGEEEGGGGGGGGCFGGG@EGGGGGGGGGE?EGGGGGGGGGGGGGGFDGGGGGG@CGGGGGGGGFGGGFDFGFFGGGGFGGGGGGGGFFGGFGGFGGGGGFFFGGGGGGGGGGGGGGGGGGGGGGGGGGGGGGGGGGGGGGGGGGGEGGGGGGGGGGGGGEGGGGGGGGGGGGGGGGGGGGGGGGGGGGGGGGGGGGGGGGGGGGGECFFGGGGGGGGGGGGGGGGGGFGFGGFGGGGGGGGGGGCGGGGGGGGGGGG
@EGRNA7_417
TGGGGAATATTGCACAATGGGCGAAAGCCTGATGCAGCAACGCCGCGTGAGTGATGAAGGCCTTCGGGTCGTAAAACTCTGTCCTCAAGGAAGATAATGACGGTACTTGAGGAGGAAGCCCCGGCTAACTACGTGCCAGCAGCCGCGGTAATACGTAGGGGGCTAGCGTTATCCGGATTTACTGGGCGTAAAGGGTGCGTAGGTGGTTTTTTAAGTCAGGAGTGAAAGGCTACGGCTCAACCGTAGTAAGCTCTTGAAACTGGAAAACTTGAGTGCAGGAGAGGAAAGTGGAATTCCTAGTGTAGCGGTGAAATGCGTAGATATTAGGAGGAACACCAGTAGCGAAGGCGGCTTTCTGGACTGTAACTGACACTGAGGCACGAAAGCGTGGGGAGCAAACAGG
+
GGGGGGGGGGGGGGGGGGGGGGGGGGGGGGGGGGGGGGGGGGGGGGGGGGGGFGGGGGGGGGGGGGGGGGGGGGGGGGGGGGGCBAFGGGGGGGGGGFGGGGDFGGGGGGFGGGGGGGGGGGG@@FGGFFGGGGCFGGFFG@FFBGGFEGEGFGGFGGGGGGDEGFGGGGEGGGGGFFGGF:FGFFGGFGGGGGDF=EFFGEFGGGGGGGGGGFFFFFFGGGGGGGGGFCDGGGGGGGGFFGFDFFGGGGGGGGGGGGGGGGGGGGGGGGGFGGGFFGGGGGGGGGGGGGGGGGGGGGGGGGGGGGGGGGGGGGGGGGGGGGFGGGGGGGGGGGGGGGGGGGGGGGGGGGGGGGGGGGGGGGGGGGGGGGGGGGGGGGGGGGGGGGGGGGGGGGGGGGGGGGG
@EGRNA7_418
TGGGGAATATTGCACAATGGGGGAAACCCTGATGCAGCCATGCCGCGTGTGTGAAGAAGGCCTTCGGGTTGTAAAGCACTTTCAGCGAGGAGGAAAGGTTAGTAGTTAATACCTGCTAGCTGTGACGTTACTCGCAGAAGAAGCACCGGCTAACTCCGTGCCAGCAGCCGCGGTAATACGGAGGGTGCGAGCGTTAATCGGAATTACTGGGCGTAAAGGGTGCGTAGGCGGATGCTTAAGTGAGATGTGAAATACCTAGGCTTAACTTAGGGGCTGCATTTCAAACTGGGCATCTAGAGTACAGGAGAGGGAAACGGAATTCCTAGTGTAGCGGTGAAATGCGTAGAGATTAGGAAGAACACCAGTGGCGAAGGCGGTTTCCTGGACTGTAACTGACGCTGAGGCACGAAAGCGTGGGTAGCAAACAGG
+
GGGGGGGGGGGGGGGGGGGGGGGGGGGGGGGGGGGGGGGGGGGGGGGGGGGGGGGGGGGGGGGGGGGGGGGGGGGGGGGGGGGGGGGGGGGGGGGGGGGGGGGGGFFGGGGGGGGGGGGGGGGGFGGGFGGGFEGGGGGCGEGGGGGGDGGEGGGGGGGGGGGGGGGGGGGGG#GGGGGGCCFFGGGGDCCGGEGECCFGGGGGGGGGGGGGGCFCFFGGFGGGGGG=FGGGFGFFFFGFFFFFFGFFGGGFBGGGFGFGFFFFFGFFGGGFGGGGGGGGGGGGGFFGFGFGFGGGGGGGGGGGFGGGGGGGFFGFGGGFCGGGGGGGGGGGGGGGGGGGGGGGGGGGGGGGGGGGGGGGGGGGGGGGGGGGGGGGGGGFGGGGGGGGGGGGGGGEGGGGGFGGGGGGGGGGGGGGGGFGGGGGGGGGG
@EGRNA7_419
TGGGGAATATTGCGCAATGGGGGAAACCCTGACGCAGCAACGCCGCGTGGGTGATGAAGGTTTTCGGATCGTAAAACCCTGTTTTCTGGGACGATAATGACGGTACCAGATGAGGAAGCCACGGCTAACTACGTGCCAGCAGCCGCGGTAATACGTAGGTGGCAAGCGTTGTCCGGATTTACTGGGCGTAAAGGGTGCGTAGGCGGATGCTTAAGTGAGATGTGAAATACCTAAGCTTAACTTAGGGGCTGCATTTCAAACTGGGCATCTAGAGTACAGGAGAGGGAAACGGAATTCCTAGTGTAGCGGTGAAATGCGTAGAGATTAGGAAGAACACCAGTGGCGAAGGCGGTTTCCTGGACTGTAACTGACGCTGAGGCACGAAAGCGTGGGTAGCAAACAGG
+
GGGGGGGGGGGGGGGGGGGGGGGGGGGGGGGGGGGDGGGGGGGGGGGGGGGGGGGGGGGGGGGGGGDGGGGGGGGGGGGGGGGGGGGGGGGGGGGGGGGGGGGGGDGGGGGGGGFCGGGGGGGGGGGFGGGGGFGFGGFGGGGGGGEGGGGGGGGGGGGGGFGFFGGGGGDG#GGCEGGFGGGGGGGGFGGGGGFFGGGGCEFGGGGFGGFGGGFGFGGGGG#GFCCFGGGGGGGFFFGFFGEFFFFDGGFGGGGGGGGFFFFCGGGFFGGGDGGGGGGGFCGGGFDE@GGF@GFFFGFFGGGFEGGGGGGGFCCCGGGGGGGGCFGGGFAGEFGGGGGGGGGGFGECGGEGGFDGGGGGGFFGFGGDGFEEFEFEAFCCGGGGGGGFEGF<GGGGGGGGFGFG
@EGRNA7_420
TGGGGAATATTGCACAATGGGCGCAAGCCTGATGCAGCCATGCCGCGTGTATGAAGAAGGCCTTCGGGTTGTAAAGTACTTTCAGCGGGGAGGAAGGTGTTGAGGTTAATAACCTCAGCAATTGACGTTACCCGCAGAAGAAGCACCGGCTAACTCCGTGCCAGCAGCCGCGGTAATACGGAGGGTGCAAGCGTTAATCGGAATTACTGGGCGTAAAGCGCACGCAGGCGGTCTGTCAAGTCGGATGTGAAATCCCCGGGCTCAACCTGGGAACTGCATTCGAAACTGGCAGGCTAGAGTCTTGTAGAGGGGGGTAGAATTCCAGGTGTAGCGGTGAAATGCGTAGAGATCTGGAGGAATACCGGTGGCGAAGGCGGCCCCCTGGACAAAGACTGACGCTCAGGTGCGAAAGCGTGGGGAGCAAACAGG
+
DFGGGGGGFFFGGGGGGGGGGGCFGGGGCAEEFCCE<FDEFFGGEC=FCFGGFFFAEFGCGGGFFGG7FE:CFGG<EFDGGGGGGGGGGG>FGGGGGGEGGFFFGGGGCCGGFFFFFCFFFGGGFEFGC:FF:FC:CF<FGFCFFGFGCCCECCFG7*=CFDFCBFGGBFEG>EECFB>:<?CEEGCBC?90:<FB=::FEGEFB?<CFGFB?FFFEEB:C?FFF?D>CDGCFGFFFFGFFFFFFFGGGGGDDGGGGGFD?C>FGGGFGGGGGGGFFGCGDGFFDCD>GGGGGFGGGGCDD?GGGGGGGGGGGGGGFEFGGGGGFF<C+ECEFDDFGGFCCGFCFGFGFFFFGGFFGGGGGEGGGGGGGGGGGGGFECGGGGFFGGEFFGFEFDGFDFDFFGGGGECGGGGGFGGGGGGEFDGGGGFFG
@EGRNA7_421
TGGGGAATATTGCGCAATGGGGGAAACCCTGACGCAGCAACGCCGCGTGAGTGATGAAGGCCTTAGGGTTGTAAAGCTCTGTTATCTGGGACGATAATGACGGTACCAGAGGAGGAAGCCACGGCTAACTACGTGCCAGCAGCCGCGGTAATACGTAGGTGGCGAGCGTTGTCCGGATTTACTGGGCGTAAAGAGTGCGTAGGCGGATGTTTAAGTGAGATGTGAAATACCCGAGCTCAACTTGGGTGCTGCATTTCAAACTGGGCATCTAGAGTGCAGGAGAGGAAAGCGGAATTCCTAGTGTAGCGGTGAAATGCGTAGAGATTAGGAAGAACACCAGTGGCGAAGGCGGTTTCCTGGACTGTAACTGACGCTGAGGCACGAAAGCGTGGGTAGCAAACAGG
+
GGGGGGGGGGGGGGGGGGGGGGGGGGGGGGGGGGGGGGGGGGGGGGGGGGGGGGGGGGGGGGGGGGGGGGGGGGGGGGGGGGGGGGGGGGGGGGGGGGGGGGGGGGGGGGGGGGGGGGGGGGGGGGGGGGGGGGGGGGGGGGGGGGGGGGGGGGGGGGGGGGGGGGGGGGGGGGGGGGGGGGGGGGGGGGGGGFGGGGGGGGGGGGGFGGGGGGFFFGGFGGGGGGGGGGGGGGGGGGGGGGGGGGGGGGGFGGGGGGGGGGGGGFGGGGGGGGGGGGGGGGGGGGGGGGGGGGGGGGGGGGGGGGGGGGGGGGGGGGGGGGGGGGGGGGGGGGGGGGGGGGGGGGGGGGGGGGGGGGGGGGGGGGGGGGGGGGGGGGGFGGGGGGGGGGGGGGGGGGGGGGGG
@EGRNA7_422
TGGGGAATATTGCACAATGGGCGCAAGCCTGATGCAGCCATGCCGCGTGTGTGAAGAAGGCCTTCGGGTTGTAAAGCACTTTCAGCGGGGAGGAAGGCGTTAAGGTTAATAACCTTGGCGATTGACGTTACCCGCAGAAGAAGCACCGGCTAACTCCGTGCCAGCAGCCGCGGTAATACGGAGGGTGCAAGCGTTAATCGGAATTACTGGGCGTAAAGCGCACGCAGGCGGTCTGTCAAGTCGGATGTGAAATCCCCGGGCTCAACCTGGGAACTGCATTCGAAACTGGCAGGCTAGAGTCTTGTAGAGGGGGGTAGAATTCCAGGTGTAGCGGTGAAATGCGTAGAGATCTGGAGGAATACCGGTGGCGAAGGCGGCCCCCTGGACAAAGACTGACGCTCAGGTGCGAAAGCGTGGGGAGCAAACAGG
+
GGGGGGGGGGGGGGGGGGGGGGGGGGGGGGGGGGGGGGGGGGGGGGGGGGGGGGGGGGGGGGGGGGGGGGGGGGGGGGGGGGGGGGGGGGGGGGGGGGGGGGGGGGGGGGGGGGGGGGGGGGGGGGGGGGGGGGGGGGGGGGGGGGGGGGGGGGGGGGGGGGGGGGGGGGGGGGGGFGGGGGGGGGGGGGGGGGGGGGGGGGFGGGGGGFGGGGG?FGGGGGGGGGGFGGGGGGGFFFGFFFFFFGGGGGGFFGGGGGGGGGFGGFFFGGGGGGGFCFCGEGGGGGGGGGGGGFGGGGGCGCFGGGGGGGGGGGGGGGGF=GGGGGGGGGGGGGGGGGGGGGGGGGGGGGGGGGGGGGGGGGGGGGGGGGGGGGGGGGGGGGGGGGGGGGGFGGGGGGGGGGGGGGGGGGEGGGGGGGGGGGGGGGGGG
@EGRNA7_423
TGGGGAATATTGCGCAATGGGGGAAACCCTGACGCAGCAACGCCGCGTGGGTGATGAAGGTCTTCGGATTGTAAAGCCCTGTTTTCTGGGACGATAATGACGGTACCAGAGGAGGAAGCCACGGCTAACTACGTGCCAGCAGCCGCGGTAATACGTAGGTGGCGAGCGTTGTCCGGATTTACTGGGCGTAAAGGGTGCGTAGGCGGATGTTTAAGTGGGATGTGAAATACCCGAGCTCAACTTGGGTGCTGCATTTCAAACTGGGCATCTAGAGTGCAGGAGAGGAAAGCGGAATTCCTAGTGTAGCGGTGAAATGCGTAGAGATTAGGAAGAACACCAGTGGCGAAGGCGGCTTTCTGGACTGTAACTGACGCTGAGGCACGAAAGCGTGGGGAGCAAACAGG
+
GGGGGGGGDGGFGGGGGGGGGGGGGGGGGGGGGGGGGGGGGGGGGGGGGGGGGGGECFGGGGGGGFE@FGGGGGGGGGGGGGGGGGGGGGGGGGGGGGGGGGGGGGGCFFGGGGGGGGGGGGGGGGGGGGGGGGGGGGGGGGGGGGGCGGGGG#GGGFDGGGGC2:CEGGCGGGGFEEGGECFCGGFGGFFFDD>AFEEEFBCGGGFEDFGGGGFFFFGFGFGGGGFGFGGCGGFGFFGGGGGGGGGGGGGFFFGFGGGGGGGGFCEFGGFGGGFGGGFCGGGGGGGGGGGGGGFGGGFGGFFCGGGGGGGGGGGGGGGGGGGGGGGGGGGGGGGGGGGGGGGGGGGGGGGGFEGGGGGGGGGGGGGGDGGFGEGGGGF8GFGGGGGGGGGGGGGGEGGGGGGG
@EGRNA7_424
TGGGGAATATTGCGCAATGGGGGAAACCCTGACGCAGCAACGCCGCGTGAGTGATGAAGGCCTTAGGGTTGTAAAGCTCTGTTATCTGGGACGATAATGACGGTACCAGAGGAGGAAGCCACGGCTAACTACGTGCCAGCAGCCGCGGTAATACGTAGGTGGCGAGCGTTGTCCGGATTTACTGGGCGTAAAGAGTGCGTAGGCGGATGTTTAAGTGAGATGTGAAATACCCGAGCTCAACTTGGGTGCTGCATTTCAAACTGGGCATCTAGAGTGCAGGAGAGGAAAGCGGAATTCCTAGTGTAGCGGTGAAATGCGTAGAGATTAGGAAGAACACCAGTGGCGAAGGCGGCTTTCTGGACTGTAACTGACGCTGAGGCACGAAAGCGTGGGGAGCAAACAGG
+
GGGGGGGGGGGDFGGGGGGGGGGGGGGGGGGGGGGGGGGGGGGGGGGGGGGGGGGGGGGGGGGGGGGGGGGGGGGGGGGGGGGGGGGGGGGGGGGGGGGGGGGGGGGGGGGGGGGGGGGGGGGGGGGGGGGGGGGGGGGGGGGGGGGGGGGGGGGGGGGGGGGCECEGGGGGGGGGFGGGGGGGGGGGGGFFFFGGGGGGGGGGGGGGGGGGGGGGGDGGGGGGGGGGGGGGGGGGGGGFGGGGGGGGGGGGGGGGGGGGGGGGGGGFDGGGGGGGGGGGGGGGGGGGGGGGGGGGGGFFGGGGGGGGGGGGGGGGGGGGGGGGGGGGGGGGGGGGGGGGGGGGGGGGGGGGGGGGGGGGGGGGGGGGGGGGGGGGGGGGGGGGGGGGGGGGGGGGGGGGGGGG
@EGRNA7_425
TGGGGAATATTGCGCAATGGGGGAAACCCTGACGCAGCAACGCCGCGTGAGTGATGAAGGCCTTAGGGTTGTAAAGCTCTGTTATCTGGGACGATAATGACGGTACCAGAGGAGGAAGCCACGGCTAACTACGTGCCAGCAGCCGCGGTAATACGTAGGTGGCGAGCGTTGTCCGGATTTACTGGGCGTAAAGAGTGCGTAGGCGGATGTTTAAGTGAGATGTGAAATACCCGAGCTCAACTTGGGTGCTGCATTTCAAACTGGGCATCTAGAGTGCAGGAGAGGAAAGCGGAATTCCTAGTGTAGCGGTGAAATGCGTAGAGATTAGGAAGAACACCAGTGGCGAAGGCGGCTTTCTGGACTGTAACTGACGCTGAGGCACGAAAGCGTGGGGAGCAAACAGG
+
GGGGGGGGGGGGGGGGGGGGGGGGGGGGGGGGGGGGGGGGGGGGGGGGGGGGGGGGGGGGGGGGGGGGGGGGGGGGGGGGGGGFGGGGGGGGGGGGGGGGGGGGGGGGGGGGGGGGGGGGGGGGGGGGGGGGCGGGGGGGGGGGGGGGGGGGGGGGGGGGGGGDGCGGGGCGGGGGEEGGEGGGGGGGGFFFGGG#GGFGFFFFGGGFGGFGGGFGGGFFGGGGGGGGGGGGGFEEGFGFFFGGGGGGGGGGEFGGGGGGGGGGGEGFGGGGGGGGGGGGGGGGGGGGGGGGGGGGGGGGGGGGEGCGGGGGGGGGGGGGGGGGGGGGGGGGGGGGGGGGGGGCGGGGGGGGFCGGGGGGGGGGGGGGGGGGGGGGGGF8GGGGGGGGGGGGGGGGGGGGGGGG
@EGRNA7_426
TGGGGAATATTGCGCAATGGGGGAAACCCTGACGCAGCAACGCCGCGTGAGTGATGAAGGTTTTCGGATCGTAAAACTCTGTCTTTGGGGACGATAATGACGGTACCCAAGGAGGAAGCCACGGCTAACTACGTGCCAGCAGCCGCGGTAATACGTAGGTGGCAAGCGTTGTCCGGATTTACTGGGCGTAAAGAGGATGTAGGTGGGCATTTAAGTCAGATGTGAAATTCCCGGGCTTAACCTGCGAGCTGCATTTGATACTGGGTGTCTAGAGTGCAGGAGAGGAAAGTGGAATTCCTAGTGTAGCGGTGAAATGCGTAGAGATTAGGAAGAACACCAGTGGCGAAGGCGGTTTCCTGGACTGTAACTGACGCTGAGGCACGAAAGCGTGGGGAGCAAACAGG
+
GGGGGGGGFGEGGGGGGFGFGGEGGFGGEFFGGEGCFGGGGGGGGGGEGCF5EFBEEFGCFCCFGGG7C+BFGGGCFFGGFGG<C@B8CEEEFGEEFFGGG:BFFEG9<>F@FF@+::D:>FCEFEGGGGGGEFDGDGFFGAF#<FFEEGCFFCGGGFGFFDG8CGGDFCEG#G@?3;EGCGEGGGFGEGGC7:F#<EFGGFBCF=;/=#CGDGGFG>>C7:CFDGC>CFFGF@#7CFED=GF:#@#E8FDF#D:FE=,=GFB@4:E=9GGGGFCF?GGF;D===>>=FECGGFEF@C=EDFB>:7FF@9GGGFCGEDGECFGGGAFCFDEFGFGECFFB:@GFDDGGFEGGGGGE8FFCEGGGFDFGEGCFGFGFEDEDCCFD@C@6:FFCE,GFF<FGGGGG
@EGRNA7_427
TGGGGAATATTGCACAATGGGCGCAAGCCTGATGCAGCCATGCCGCGTGTATGAAGAAGGCCTTCGGGTTGTAAAGTACTTTCAGCGGGGAGGAAGGTGTTGTGGTTAATAACCACAGCAATTGACGTTACCCGCAGAAGAAGCACCGGCTAACTCCGTGCCAGCAGCCGCGGTAATACGGAGGGTGCAAGCGTTAATCGGAATTACTGGGCGTAAAGCGCACGCAGGCGGTCTGTCAAGTCGGATGTGAAATCCCCGGGCTCAACCTGGGAACTGCATTCGAAACTGGCAGGCTGGAGTCTTGTAGAGGGGGGTAGAATTCCAGGTGTAGCGGTGAAATGCGTAGAGATCTGGAGGAATACCGGTGGCGAAGGCGGCCCCCTGGACAAAGACTGACGCTCAGGTGCGAAAGCGTGGGGAGCAAACAGG
+
GGGGGGGGGGGFGGGGGGFGGGGGGGGGGFGGGGGGGGGGGGGGGGGGGGGGGGGGGGGGGGGGGGGGGGGGGGGGGGGGGGGGGGGGGGEGGFGGGGGGGGGGGGGGGGGGGGGGGGGGGGGGGGGGGGGGGGGGGGGGGGGGGFGGGGCEFGGGGGGGGGGGGGGGGGGGGGGGGGGGECEEGGGGGGGGGGGGGGGFGGDEFGGGGCGGFGGGGGGGGGGFGGGFGGGGGFGFFFGFFFFFFFGGGGGGGGGFFGGFGGGGGGFGFGFFFGGGGGGGGGGGGGGGGGGF:8FGGGGGGGGGGGGGGCGGGGGGGGGGGGGGGGGGGGGGGGGFGGE>GGGGGGGGGGGGGGGGGFGGGGGGGGGGGGGGGGGGGGGGGGGGGGFGGGGGGFDGGGGGGGGGGGGGGGGGGGGGGGGFGGGGGGGGG
@EGRNA7_428
TGGGGAATATTGCACAATGGGCGAAAGCCTGATGCAGCAACGCCGCGTGAGTGATGAAGGCCTTCGGGTCGTAAAACTCTGTCCTCAAGGAAGATAATGACGGTACTTGAGGAGGAAGCCCCGGCTAACTACGTGCCAGCAGCCGCGGTAATACGTAGGGGGCTAGCGTTATCCGGATTTACTGGGCGTAAAGGGTGCGTAGGTGGTTTTTTAAGTCAGGAGTGAAAGGCTACGGCTCAACCGTAGTAAGCTCTTGAAACTGGAAAACTTGAGTGCAGGAGAGGAAAGTGGAATTCCTAGTGTAGCGGTGAAATGCGTAGATATTAGGAGGAACACCAGTAGCGAAGGCGGCTTTCTGGACTGTAACTGACACTGAGGCACGAAAGCGTGGGGAGCAAACAGG
+
GGGGGGGGGGGFGGGGGGGGGGGGGGGGGGGGGCGGGGGGGGGGGGCGGGGGGFGFDGGGGGGGGGGGGGEFEGGGGGGGGGGGGGGFGFEGGGGGGGGGGGGGGGFG99FGGGGGGGGGGGGEGGCFGGGGGGGGGGGGGGGGGDGGGGGGGGCCFFEGGDGGFGGGEEDFGGFC<CGG@FGGFEGGGFFFFGGGGGGEFFFFGGGGGGGGGGGGFFFGGGGGGGGGGGGGGGGGGGGFGGGFGGGGGFGFFGGGGGGFGGGGGGGFFGGGFFGGGGGGGFAGGFGGGGGGGFFGGGGGGGGGGGFGGGGGGEGGGGGGGGGGGGGFFGGGGFGGGGGFGGGGGGGGGF@GGGGFGGGGGGGGGGGGGGFGGGFCGGGGDGGGGGGGGGGGGGGGGGGGGGG
@EGRNA7_429
TGGGGAATATTGCGCAATGGGGGAAACCCTGACGCAGCAACGCCGCGTGGGTGATGAAGGTCTTCGGATTGTAAAGCCCTGTTTTCTGGGACGATAATGACGGTACTAGAGGAGGAAGCCACGGCTAACTACGTGCCAGCAGCCGCGGTAATACGTAGGTGGCGAGCGTTGTCCGGATTTACTGGGCGTAAAGGGTGCGCAGGCGGTTTGTTAAGTCAGATGTGAAATGCCCGGGCTCAACCTGGGAACTGCATTCGAAACTGGCAGGCTAGAGTCTTGTAGAGGGGGGTAGAATTCCAGGTGTAGCGGTGAAATGCGTAGAGATCTGGAGGAATACCGGTGGCGAAGGCGGCCCCCTGGACAAAGACTGACGCTCAGGTGCGAAAGCGTGGGGAGCAAACAGG
+
GGGGDGGGCFG9FCGGGGGGDFFGC@EGDGEFFGGGEGG<ECEEEEEFEEG@FF<EFGCCGFGGFFGFG:,EEDFCCC+BEFCGGGGGGGGGGGFCCFFFGGGFD:F,>9C83FGDGC<CG7FGG*<F:F9FC7,>DFCGECFFGGGEA:CEFGC#FGGGFF:8#EG:8BCG9FCA8-1>C?#CFFGG*?7>>?EC;CGC=FD>DC85DFFFFGGCA>FFGGGGFEF=DGGGGFCD>FGD@GCF7ECCFFFGGEF>GGF>FFCGGCEE,DFECC6E:GGEFEEEGFGGFF;GFBFCFFCDGFGGFGGGGFGCFCC:7FAFFF?F9GGGGEGGFBFF>GGGGGEDGEGGGEGEFGGGFFADE<GGGGGC7FGEFC,FFGGC@6<GF@E7EDGGGE,F8GFF,GGG
@EGRNA7_430
TGGGGAATATTGCACAATGGGCGCAAGCCTGATGCAGCCATGCCGCGTGTATGAAGAAGGCCTTAGGGTTGTAAAGTACTTTCAGCGGGGAGGAAGGTGATAAGGTTAATACCCTTGTCAATTGACGTTACCCGCAGAAGAAGCACCGGCTAACTCCGTGCCAGCAGCCGCGGTAATACGGAGGGTGCAAGCGTTAATCGGAATTACTGGGCGTAAAGCGTGCGCAGGCGGTTTGTTAAGCGAGATGTGAAATCCCCGGGCTCAACCTGGGAACTGCATTCGAAACTGGCAGGCTAGAGTCTTGTAGAGGGGGGTAGAATTCCAGGTGTAGCGGTGAAATGCGTAGAGATCTGGAGGAATACCGGTGGCGAAGGCGGCCCCCTGGACAAAGACTGACGCTCAGGTGCGAAAGCGTGGGGAGCAAACAGG
+
GGGGGGGGGGGGGGGGGGGGFFGGGGGGGGGGGEGGGGGGGGGGDGGGGGGGGGGGGGGGGGGGFGGGGGGGGFGGGGGGGGGGGGGDEFGGGGGGGGGGGGGGGGGGGGGGGGGGGGGGGGGGGGGGGGGGGGGGGGGGGGFGFGGFDGGGGGGGGGGGGGGGGGGGGGGGGGGGGGGGGGEGGGGGGFCGGGGGGGGGGGEFFFGGGGGGGGFFDFGDGFGGGGGFGGGGGGF>FFGFFFFFFFFFGFFFFGFGFGGGGGGGGGGFGGGGGFCGFE>GGGGGGGGGGGGGGGGGGGGGGFFGGGGGGGGGFFFGGGGGGGFGGGGGGGGGGGGGGGGGGGE<GGGGGFGGGGFGGFGDGGGGGGFGGGGGGGGGGGGEGGGGGGGGGGGGGGGGGGGGGGGGGGDGGGGGGGGGGGGGGGGGGGGGG
@EGRNA7_431
TGGGGAATATTGCACAATGGGCGCAAGCCTGATGCAGCCATGCCGCGTGTGTGAAGAAGGCCTTCGGGTTGTAAAGCACTTTCAGCGGGGAGGAAGGCGTTAAGGTTAATAACCTTGGCGATTGACGTTACCCGCAGAAGAAGCACCGGCTAACTCCGTGCCAGCAGCCGCGGTAATACGGAGGGTGCAAGCGTTAATCGGAATTACTGGGCGTAAAGCGCACGCAGGCGGTCTGTCAAGTCGGATGTGAAATCCCCGGGCTCAACCTGGGAACTGCATTCGAAACTGGGAGGCTAGAGTCGTGTAGAGGGGGGTAGAATTCCAGGTGTAGCGGTGAAATGCGTAGAGATCTGGAGGAATACCGGTGGCGAAGGCGGCCCCCTGGACAAAGACTGACGCTCAGGTGCGAAAGCGTGGGGAGCAAACAGG
+
EEFGGGGGFFEAF@FGGGGGGG+CCFEGFFGCF,FFAFFDGFGGCC:F:?=FEEFFGGGGFEGGFGGGGG7BFGGFF,EGGGGAEFGGGGGGGGG@=FEFGEEGGGGGGFGGFCFCFCFE<B7:9F<<FFGGGGGE@C:<FD7FFGG*4=CE7C<FCFFGFGCCF>EC>E#E<CCGGGDFFFCEGGGGG7<CEGCE:?F>C<FCCEFGG#>@FFFFFGGGGDD<ED579CC7#;7FFFGB:FAEBEF69FGDDGEDGGFB<D@FC7C?GGFADCCD,E<*;GCFF?GED3CFE;FGCE@33,FGCECCCEF?FABEGGFF<GDDFF7=+CF=9F<FEGEGEBE,F=AFEAFFGGGFGFF:F7FFC7GFCFEGEF:EF7CB6,CGGGGGGGGGC7GFEEDCCFGF@@,CGGGGCFFGGGFED8GGGEGGG
@EGRNA7_432
TGGGGAATATTGCACAATGGGCGCAAGCCTGATGCAGCCATGCCGCGTGTATGAAGAAGGCCTTCGGGTTGTAAAGTACTTTCAGCGGGGAGGAAGGTGTTGTGGTTAATAACCGCAGCAATTGACGTTACCCGCAGAAGAAGCACCGGCTAACTCCGTGCCAGCAGCCGCGGTAATACGGAGGGTGCAAGCGTTAATCGGAATTACTGGGCGTAAAGCGCACGCAGGCGGTCTGTCAAGTCGGATGTGAAATCCCCGGGCTCAACCTGGGAACTGCATTCGAAACTGGCAGGCTAGAGTCTTGTAGAGGGGGGTAGAATTCCAGGTGTAGCGGTGAAATGCGTAGAGATCTGGAGGAATACCGGTGGCGAAGGCGGCCCCCTGGACAAAGACTGACGCTCAGGTGCGAAAGCGTGGGGAGCAAACAGG
+
GGGGGGGGGGGCGGGGGGEFGGGGGGEFGGGGGCGGGGGGGDGGCFEGCGGGGGGGGGGGGGGGGFGGGGGGGGGGGGGGGGCFGGGGDCFGGGGGGGGGGGGGGGGGGGGGGGEGGGDGGGGGGGGGGGGGGGGGGEGGGGGG?GGEGDGGGGGGGGGGGGGFGGGGGGGGGGGGGGGGG:EGGGGGGGGFFGGGGGGFGGGGGGGGGGGG@DFC@FFDDGGGGGG@@GFDDFFFFFGFFFFFFFGFFGGGGGGFGGGFFFCGGFFGGGGGGFGFEGGFGGGGGFFGGGGGGDGGGGFGCEGGGGGGGGGGGFGGGGGEGGGGGGGGGGGGGGGGGGF7DGGGGGGGFGGFGF<GGFGEGGGFGGGGGGGGGGGGGGECGGGGGGGGGGGGGDGGGGFFGGGGGGDGGGGGGGGGGGGGGEGGGGGGG
@EGRNA7_433
TGGGGAATATTGCGCAATGGGGGAAACCCTGACGCAGCAACGCCGCGTGAGTGATGAAGGTTTTCGGCTCGTAAAACTCTGTCTTTGGGGACGATAATGACGGTACCCAAGGAGGAAGCCACGGCTAACTACGTGCCAGCAGCCGCGGTAATACGTAGGTGGCGAGCGTTGTCCGGATTTACTGGGCGTAAAGAGTGCGTAGGCGGATGTTTAAGTGAGATGTGAAATACCCGAGCTCAACTTGGGTGCTGCATTTCAAACTGGGCATCTAGAGTGCAGGAGAGGAAAGCGGAATTCCTAGTGTAGCGGTGAAATGCGTAGAGATTAGGAAGAACACCAGTGGCGAAGGCGGCTTTCTGGACTGTAACTGACGCTGAGGCACGAAAGCGTGGGGAGCAAACAGG
+
CFGGGGCAAFGEGGGGGGGGGGGGGGGGGGC<FDGDFEG8EFEFC7FGGGGACFGFFCGGGGFCCFG+D?CFG?DFGGGGFGAFGGGGGDGEFGGCFADFAFGFCFBF,FFFGFEDF:FFCGFE<F:F,?3DCDFFF,71<:C<9CF<AB<CGGGG9<CFFC#76@CECE6A?C>CCC>GD<>:FGFECFGFF?FFFG:FFFFCGGFEFFEFFCCFFCFB:CCCCADFFCFGE:D5>?C@@FFDF#GFFE79#9AFFCFGFFCGFEEADFE8GFDGFGF8FGGGFGGEECGGGGGE<,FFGGGEC@BFBAGGGGGGDFCGGGGGGGGGGGGGGGCGGFFB,GGGGGGGGGGGF<<E,CGGGGFGGGFGGGGGGGFECGGFGDGGGGGFFFCFGGGE@CGGGGGF
@EGRNA7_434
TGGGGAATATTGGACAATGGGCCACAAGCCTGATCCAGCAATTCTGTGTGCACGATGAAGGTTTTCGGATCGTAAAGTGCTTTCAGTTGGGAAGAAGAAAGTGACGGTACCAACAGAAGAAGCGACGGCTAAATACGTGCCAGCAGCCGCGGTAATACGTATGTCGCAAGCGTTATCCGGATTTATTGGGCGTAAAGCGCGTCTAGGCGGAAAAGAAAGTCTGATGTTAAAATGCGGGGCTCAACTCCGTATTGCGTTGGAAACTGCTTTTCTAGAGTACTGGAGAGGTGGGCGGAACTACAAGTGTAGAGGTGAAATTCGTAGATATTTGTAGGAATGCCGATGGAGAAGTCAGCTCACTGGACAGATACTGACGCTAAAGCGCGAAAGCGTGGGGAGCAAACAGG
+
GGGGGEEGFGGGG?FGGFG@GFGDGG@EFGG<EFCFDFGGEDAECFFGGGGGGGGGGGGCEFGGFGGDCGEG@FFGDEEFGFFGE9CAAFCGGGGGGGGDEF?B<BCFFECD@CFCFGFF8FDGGFGCEG+>FFGGEGGFFFGGGCFGGG7CF8FGF<CGFFGG#GG#?EF?CGG#CFGGG#GEFFFD<:CEGGEGDFFFEEEFGEADEG=E79F>GCG#FGFFFGFFFFEEGGFE?GEBEFGEGFFFFFEEFC6FDF#GGGFFFGFED>;FCDDGFGECEEEFD8GGGGEEECFCEFGDGFFGGGDF:FEF9CGFFAECGGFFF9F=FDEFF@DGF>:@GGEFAGGGGFB,<9GFCGGGGEGFGGFCFFB7FC+F9GFGEGGFEFDEGDEEGGGGF9F<CGGGFGF
@EGRNA7_435
TGGGGAATATTGCGCAATGGGGGAAACCCTGACGCAGCAACGCCGCGTGAGTGATGAAGGCCTTAGGGTTGTAAAGCTCTGTTATCTGGGACGATAATGACGGTACCAGAGGAGGAAGCCACGGCTAACTACGTGCCAGCAGCCGCGGTAATACGTAGGTGGCGAGCGTTGTCCGGATTTACTGGGCGTAAAGAGTGCGTAGGCGGATGTTTAAGTGAGATGTGAAATACCCGAGCTCAACTTGGGTGCTGCATTTCAAACTGGGCATCTAGAGTGCAGGAGAGGAAAGCGGAATTCCTAGTGTAGCGGTGAAATGCGTAGAGATTAGGAAGAACACCAGTGGCGAAGGCGGCTTTCTGGACTGTAACTGACGCTGAGGCACGAAAGCGTGGGGAGCAAACAGG
+
GGGGGGGGFGGFGGGGGGGGGGGGGGGGGGGGGFGGGGGGGGGGGGGGGGGGGGGFGGGGGGGGGFGGGGGGGGGGGGGGGGGGGGGGGGGGGGGGGGGGGGGGGGGGGGGGGGGGGGGGGGGGGGGGGGGGGGGGGGGGGGGGGGGGGGGGGGFGGGDGFGFGGGGGGGGGGGGGFGGGGGGFGDFGGFFGGFFGGGFGGGGGGGGGGGGGGGFGFGGGGGGGGGGGGGGGGGGEGGGGGGFGGGFGGGGGGGGFGGGGGGGGGGGFGGGGGGGGGGGGGGGFGGGGGGGGGGGGGGGGGGGGGGGGGGGGGGGGGGGGGGGGGGGGGGGGGGGGGGGGGGGGGGGGGGGGFECGGGGGGGGGGGGGGGGGGGGGGGGCGEGGGGGGGGGGGGGGGGGGGGGG
@EGRNA7_436
TGGGGAATATTGCGCAATGGGGGAAACCCTGACGCAGCAACGCCGCGTGAGTGATGAAGGCCTTAGGGTTGTAAAGCTCTGTTATTTGGGACGATAATGACGGTACTTGAGGAGGAAGCCCCGGCTAACTACGTGCCAGCAGCCGCGGTAATACGTAGGGGGCTAGCGTTATCCGGAATTACTGGGCGTAAAGGGTGCGTAGGTGGTTTTTTAAGTCAGAAGTGAAAGGCTACGGCTCAACCGTAGTAAGCTTTTGAAACTAGAGAACTTGAGTGCAGGAGAGGAGAGTAGAATTCCTAGTGTAGCGGTGAAATGCGTAGATATTAGGAGGAATACCAGTAGCGAAGGCGGCTCTCTGGACTGTAACTGACACTGAGGCACGAAAGCGTGGGGAGCAAACAGG
+
CFGGGCFGFFDFGGG6@FECFDEGDFGCFGFFGDEB@EGGGGGGG@G>F+F?FFEAEGFGFGGFBFFGEGGEFF?FGGGGGGFGCFGEGGFGEEGGGGGG<FE:=CFF>AE3=CGD@,DFCFFGGGGFGGEGCG@<F@FFGGGGGGEC:8:CBGGE9:<B@CE?<FGD;C>FF@ACEEGGFGFGCD>FFEFFE@@@CEEEFDEGGDFGGGGGGGFFFFFGGGFGFFFAGEGGGGGFGGGGDEFEGGGFFDFAE=8GDEGGGFDAEGGGGGGDE8GGGGGDGGD@ADFFFAAD:ADDFE<F,F=CCEGFGGF@F,ED9F?FGDFEFFFGGECFEGGF<E+7CC<GGGEDEFCEGFCGGFFFEAGFDFAE9FECC@@FGDFFGFGCF7GGFFFGF9F@CDGGFE;
@EGRNA7_437
TGGGGAATATTGCGCAATGGGGGAAACCCTGACGCAGCAACGTCGCGTGGGTGATGAAGGTTTTCGGATCGTAAAACTCTGTTATTTGGGACGATAATGACGGTACCACATGAGGAAGCCACGGCTAACTACGTGCCAGCAGCCGCGGTAATACGTAGGGGGCGAACGTTGTCCGGATTTACTGGGCGTAAAGGGTGCGTAGGTGGACGCTTAAGTCAGATGTGAAATACCCGAGCTTAACTTGGGAGTTGCATTTGAAACTGGGCGCCTAGAGGACAGGAGAGGAAAGCGGAATTCCTAGTGTAGCGGTGAAATGCGTAGAGATTAGGAAGAACACCAGTGGCGAAGGCGGTTGCCTGGACTGTAACTGACGCTGAGGCACGAAAGCGTGGGTAGCAAACAGG
+
FFFGGGGGGGGEGGGGGGGGGDG@@FFGGGFGGGGGGGGAFG<FFEGE=+=>FGCEGEGFGGGGGGDEGDEGGDFFGEGG<FGFFGCGDGGGGGCCGFGCGEGGDC<C,DF9>BFGGC<CGG:F@C@:FFCFFG>EG@>1,6C#G##=CCEC:@B#CGG#<:#/:#8>1;*2<#7#<<C#EGGEGE#CECEGFGD#=#EE=FFEGGF>=#E=B+1=26A=::#DCE:?CEFF#9A;6BEFD8C#9FFF?8A@,8:EDCF@36EB@+@,,D=B=6,E?ED@;GDGF>>>C8GGFCDE<=?,,,=:7GFGGGGFC8++,,9EE9<EFFFGGGAFCA,9GFFEFGCDEC:F:7FGFC,GFCAFCE9ECC<,68:EFC8F@FB,C,9FB,@+CCGF@<<F<FFC<EF<
@EGRNA7_438
TGGGGAATATTGCGCAATGGGGGAAACCCTGACGCAACAACGCCGCGTGAGTGATGAAGGTTTTCGGATCGTAAAACTCTGTCTTTGGGGACGATAATGACGGTACCCAAGGAGGAAGCCACGGCTAACTACGTGCCAGCAGCCGCGGTAATACGTAGGTGGCAAGCGTTGTCCGGATTTACTGGGCGTAAAGAGTATGTAGGTGGTCATTTAAGTCAGATGTGAAATTCCCGGGCTTAACCTGGGAGCTGCATTTGATACTGGGTGTCTAGAGTGCAGGAGAGGAAAGTGGAATTCCTAGTGTAGCGGTGAAATGCGTAGAGATTAGGAAGAACACCAGTGGCGAAGGCGACTTTCTGGACTGTAACTGACACTGAGATACGAAAGCGTGGGTAGCAAACAGG
+
GGGGGGGGGGGGGGGGGGGGGGGGGGGGGGGGGGGGGGGGGGGGGGGGGGGGGGGGGGGGGGGGGGGFGGGGGGGGGGGGGGGGGGGFGGGGGGGGGGGGGGGGGGGGGGGGGGGGGGGGGGGGGGGGGGGGDGGGGGGGGGGGGGGDEGGGGGGGGGGGGGGGGGGGGGGGGGGGFFGGGGGGGFGGGFGGGGGGFFFGGGGGGGGGGGGGGGFCGGGGGGGGGGGGGGGGGGGGFFGFFFGGGGGGGGGGFGGFGGGGGGGGGGGGFGGGGGGGGGGFEGGGGGGGGGGGGGGGGGDGGGGGGGCGGGGGGGGGGGGGGGGGGGGGGGGGGGGGFGGGGGGGGGGGGGGGGGGGGGGGGGGGGGGGGGGGGGGGFGGGGGGGGGGGGGFGGGGGGGGGGGGG
@EGRNA7_439
TGGGGAATATTGCGCAATGGGGGAAACCCTGACGCAGCAACGCCGCGTGAGTGATGAAGGCCTTAGGTTTGTAAAGCTCTGTTATCTGGGACGATAATGACGGTACCAGAGGAGGAAGCCACGGCTAACTACGTGCCAGCAGCCGCGGTAATACGTAGGTGGCGAGCGTTGTCCGGATTTACTGGGCGTAAAGAGTGCGTAGGCGGATGTTTAAGTGAGATGTGAAATACCCGAGCTCAACTTGGGTGCTGCATTTCAAACTGGGCATCTAGAGTACAGGAGAGGGAAACGGAATTCCTAGTGTAGCGGTGAAATGCGTAGATATTAGGAGGAACACCAGTGGCGAAGGCGGCTTTCTGGACTGTAACTGACACTGAGGCTCGAAAGCCAGGGGAGCGAACGGG
+
CFGGEG6C@FFGF@@FCCFG8FEEFCFG:F@<F::B+FF8<=F=@C=F:F=FDFFGFEECF<F8?FG<FGEEDFF<CE<FEAE,EEGGGEFGEEEGGCFFGGFGC:BC<><+,3@FGD@<,FFFGD@:F;FC@3,F<B:@FFFGGGGDEEGG9B<<CCE>>CFCEEGGCGGGFFGD88CFF#FFGGGG#D@C?78<EFGGE=E9EC5FC<EGGGGGGBC9CC@EFGGEGDEE:5DBEF@EFFFDGGFFEFAC#EGFFFBBFFFC@;@,;A=A3=,E8DGE@49?FDD>48FE,A,?FFFEF?>4++4AF<FACF:@+?<AE<GGDGGGFBAF:F<C,F8CBCF??,GCF::C,CF<GFFFC,CGE@C,@FEFC8<C,CFE<CE?GF@FGGGGGE6B:GGFC;,F
@EGRNA7_440
TGGGGAATATTGCGCAATGGGGGAAACCCTGACGCAGCAACGCCGCGTGAGTGATGAAGGCCTTAGGGTTGTAAAGCTCTGTTATCTGGGACGATAATGACGGTACCAGAGGAGGAAGCCACGGCTAACTACGTGCCAGCAGCCGCGGTAATACGTAGGTGGCAAGCGTTGTCCGGATTTACTGGGCGTAAAGGGAGTGTAGGCGGATACTTAAGTCAGATGTGAAATACCCGGGCTCAACTTGGGTGCTGCATTTGAAACTGGGTATCTAGAGTGCAGGAGAGGAAAGTGGAATTCCTAGTGTAGCGGTGAAATGCGTAGAGATTAGGAAGAACACCAGTGGCGAAGGCGGTTTCCTGGACTGTAACTGACGCTGAGGCACGAAAGCGTGGGTAGCAAACAGG
+
FGGGGDGF9F<EFCEFEGGGGGGGECFFGGGGGGGGGG<FGGGGGGGGGGGGGGGGGGGFFGGGGGGGGGEGFGDGGGGGGGGGGFGGGGGGGGGGGGGGGGGGGGGGGGGGFEGGGFGGGGGGGGCGGGGGGGGCFGGGGGGGGGGGEGGFFGCFFGGGFEF@FFGGGEGGFFGGGEEEGGGGGGGGGGEFFFGFECFGGGFCGCEFGGFFFDGGGGGFGCFGGFGFGGEGFC@BEFEFFDFFGGFEFFGFEDBGGF?FAFFFGGFDDGGGGGFF?D?GFGGGDFFCGGGGGGFGGGGEFEFC:DGGGFFFCCGCFGGEAAFGCDFGFGFFCGGGGFGECEDDFC:FGDFDGFGGEFFGGGFGGGGEDGFFGF<F<8DFFGGCGGF@GFFCGFCFFFGGGGGG
@EGRNA7_441
TGGGGAATATTGCGCAATGGGGGAAACCCTGACGCAGCAACGCCGCGTGAGTGATGAAGGCCTTAGGGTTGTAAAGCTCTGTTATCTGGGACGATAATGACGGTACCAGAGGAGGAAGCCACGGCTAACTACGTGCCAGCAGCCGCGGTAATACGTAGGTGGCAAGCGTTGTCCGGATTTACTGGGCGTAAAGAGTATGTAGGTGGGCATTTAAGTCAGATGTGAAATTCCCGGGCTTAACCTGGGAGCTGCATTTGATACTGGGTGTCTAGAGTGCAGGAGAGGAAAGTGGAATTCCTAGTGTAGCGGTGAAATGCGTAGAGATTAGGAAGAACACCAGTGGCGAAGGCGACTTTCTGGACTGTAACTGACACTGAGATACGAAAGCGTGGGTAGCAAACAGG
+
GGGGGGGG<FGFGGGGGGGGGGGGGGGGGGGGGEGGGGGFGGGGGGGGGFGGGGFEFGFGGGGG,AFGGGGGGFFGFGGGCGGFGGGAFFGGGGGGGGGFGGGGGGGGGCGGEGGGGDGGEFDEGGGGGGGGGGFGGFGGGFFGGGGCEFDFAFEF@FGGGFGGFGGFGGGGGGFFFEGGCGGGGGGGGFEAFAE@FEFGFGFGGGFGGCFGFGFGGGGGGGGGGGFEFGGGGGGFGFGGFFFGGGFGGGGFFGGFGGGGGGGGGFFFGGGGGGGGGGGGGGGGGGGGGGGGGGGGGGGGGGGGGE7GGGGGGGGGGGGGGGGGFDGGGGGGGGGGGGGGGGGGGGGGGGGGGFGGGGGGGGGGGGGGGGGGFGGGFGGGFCGGGGGGGGGGFEGGGGGGGGGG
@EGRNA7_442
TGGGGAATATTGCGCAATGGGGGAAACCCTGACGCAGCAACGCCGCGTGGGTGATGAAGGTCTTCGGATTGTAAAGCCCTGTTTTCTGGGACGATAATGACGGTACCAGAGGAGGAAGCCACGGCTAACTACGTGCCAGCAGCCGCGGTAATACGTAGGTGGCGAGCGTTGTCCGGATTTACTGGGCGTAAAGGGTGCGTAGGCGGATGTTTAAGTGGGATGTGAAATCCCCGGGCTTAACCTGGGGGCTGCATTCCAAACTGGATATCTAGAGTGCAGGAGAGGAAAGCGGAATTCCTAGTGTAGCGGTGAAATGCGTAGAGATTAGGAAGAACACCAGTGGCGAAGGCGGCTTTCTGGACTGTAACTGACGCTGAGGCACGAAAGCGTGGGTAGCAAACAGG
+
GGGGGGGGGGGGGGGGGGGGGGGGGGGGGGFGGGGGGGGGGGGGGGGGGGGGGGGFGGGGGGGGGGGCFGGGGFFGGGGGGGGGGGGGGFGGGGGGGGGGGGGGGGGGGDAFCFGGFGGGGGGGGGGGGGGGGGGGGGGGGGGGGGGGGGGGGGGGGGGGGGGGEGGGGGGGGGGGCEGGCFGGGFGGGG@FEFCFGDGGDFGGGGGGG?FGGGGGFGGFGGGGGGCFGGGGGGGGFCEDFFFEGGGFGGFEEFFGGGGGGGGGGDGGGGGGGGGGGGGGGGGGGGGGGGGGGGGGGGGGGGGGGGDGGGGGGGDGGGGGGGGGGFGGGGGGGGGGGGGGGGGGGGGGGGGGFFGGGGGGGGGGGGGEEGGGGGGGFGGGGGGGGGGGGGGGGGGGGGGGGGGG
@EGRNA7_443
TGGGGAATATTGCGCAATGGGGGAAACCCTGACGCAGCAACGCCGCGTGGGTGATGAAGGTCTTCGGATTGTAAAGCCCTGTTTTCTGGGACGATAATGACGGTACCAGAGGAGGAAGCCACGGCTAACTACGTGCCAGCAGCCGCGGTAATACGTAGGTGGCGAGCGTTGTCCGGATTTACTGGGCGTAAAGGGTGCGTAGGCGGATGTTTAAGTGGGATGTGAAATCCCCGGGCTTAACCTGGGGGCTGCATTCCAAACTGGATATCTAGAGTGCAGGAGAGGAAAGCGGAATTCCTAGTGTAGCGGTGAAATGCGTAGAGATTAGGAAGAACACCAGTGGCGAAGGCGGCTTTCTGGACTGTAACTGACGCTGAGGCACGAAAGCGTGGGTAGCAAACAGG
+
GGGGGGGGGGGGGGGGGGGGGGGGGGGGGGGGGGGGGGGGGGGGGGGGGGGGGGGGGGGGGGGGGGGGGGGGGGGGGGGGGGGGGGGGGGGGGGGGGGGGGGGGGGGGGGGGGGGEGGGGGGGGGGGGGGGGGGGGGGGGGGGGGGGGGGEGGGGGGGGGGGGGEGGGGGGGGGGGGGGGGGGGGFGGFFFGGGGGGGGGGGGGGGGGGGGGFGGGGGGFGGGGGGGGGGGGGGGFGGGGGGGGGGGGGGFFGGGGGGGGGGGGGGGGGFE?FGGGGGGGGGGGGGGGGGGGGGGGGGGGGGGGGGGGGGGGGGGGGGGGGGGGGGGGGGGGGGFGGGGGGGGGGGGGGGGGGGGGGGGGGGGGGGGGGGGGGGFGFGGGGGGGGGGGGGGGGGGGGGGGGGGG
@EGRNA7_444
TGGGGAATATTGCGCAATGGGGGAAACCCTGACGCAGCAACGCCGCGTGAGTGATGAAGGCCTTAGGGTTGTAAAGCTCTGTTATCTGGGACGATAATGACGGTACCAGAGGAGGAAGCCACGGCTAACTACGTGCCAGCAGCCGCGGTAATACGTAGGTGGCAAGCGTTGTCCGGAATTATTGGGCGTAAAGGGAGCGCAGGTGGGAAAGTAAGTCTGTCTTAAAAGTGCGGGGCTCAACCTCGTGAGGGGATGGAAACTACTTTTCTTGAGTGCAGGAGAGGAAAGCGGAATTCCTAGTGTAGCGGTGAAATGCGTAGAGATTAGGAAGAACACCAGTGGCGAAGGCGACTCTCTGGACTGTAACTGACGCTGAGGCTCGAAAGCGTGGGGAGCAAACAGG
+
FGGGGGGGGGGGGGGGGGGGGGGGGGGGGGFFGGGGGGGDFGGGGGGGGGGGGGGGGGGGGGGGGGGGGGGGGGGGGGGGGGGGGGGGFGGGGGGGGGGGGGGGGGGGGGGGFGGGGGGFGGGGGGECEGGGGGFGGGGGGGGGGGGAEGGFGGGGGGFG?BFGE@FEGGDGGGGGGGGGGGGGEEGGGFGFFCGFFGCGFGFGGGGGFGGGGGGGGFFGGGGGGGGEFGGGGGGFCGGGGGGGGGGFGGGGGFFFFGFFGFFFFGFGFGGGGFGFGGGGGGGGGGGECGGFFBFGGGGGGGGGEDGGGGGGFCGFGGGFGGGFGGGGGGGGGGGGGGGGGGGGGGGGGGGGFFAGGGGGGGGGGGGGGGGGGGGGGGGFGGGGGGGGGGGGGGGGGGGGGGG
@EGRNA7_445
TGGGGAATATTGCACAATGGGCGCAAGCCTGATGCAGCCATGCCGCGTGTATGAAGAAGGCCTTCGGGTTGTAAAGTACTTTCAGCGGGGAGGAAGGTGTTGAGGTTAATAACCTCAGCAATTGACGTTACCCGCAGAAGAAGCACCGGCTAACTCCGTGCCAGCAGCCGCGGTAATACGGAGGGTGCAAGCGTTAATCGGAATTACTGGGCGTAAAGCGCACGCAGGCGGTCTGTCAAGTCGGATGTGAAATCCCCGGGCTCAACCTGGGAACCGCATTTCGAACTGGCAAACTAGAGTCTTGTAGAGGGGGGTAGAATTCCAGGTGTAGCGGTGAAATGCGTAGAGATCTGGAGGAATACCGGTGGCGAAGGCGGCCCCCTGGACAAAGACTGACGCTCAGGCACGAAAGCGTGGGTAGCAAACAGG
+
FGGGGGDGGGC9FGGGGGGFGGEFEGGGFFFGGFFGGGGGGFGGGCEGEFGGGGGFFGFGGGGGGGCEGGGGF<?AFCFGGFGGFGGGCCCCCEFEGGGGGGGGG@FECFFFFGFC<FFFFFFFDGGGGFGGGGGGGGGCGGGFGGGGGGGDFGGGGGGCEGGFGGGGGGGGGGDEGGFC5:C>CGEGGCFGGGGEGGGGGECCFFGGF9=EDGFB>>@DGGGGGGG5:<5#<DFF?B#:8EFAA>BCGCA:=@@FFBF?;DF?B<>CGFGEC5:=,@*CD8F@@,A9D9GGGCFACGC@?F;D9GGGGEFFDGD=DFFCFGGFFE,F7CC:AFCAF?@+4=FGFEFEC,A<<E?FEEA+FEDEC?@GFEEEGDGGF@BDFFGGGGGGGGFAGGFEEFCFGGDDFF7FFGGGEGFGGFGFGGGGFFFFF
@EGRNA7_446
TGGGGAATATTGCACAATGGGCGCAAGCCTGATGCAGCCATGCCGCGTGTATGAAGAAGGCCTTCGGGTTGTAAAGTACTTTCAGTAGGGAGGAAGGTGGTTAAGTTAATACCTTAATCATTTGACGTTACCTACAGAAGAAGCACCGGCTAACTCCGTGCCAGCAGCCGCGGTAATACGGAGGGTGCAAGCGTTAATCGGAATTACTGGGCGTAAAGCGCATGCAGGTGGTTTGTTAAGTCAGATGTGAAAGCCCTGGGCTCAACCTAGGAATCGCATTTGAAACTGACAAGCTAGAGTACTGTAGAGGGGGGTAGAATTTCAGGTGTAGCGGTGAAATGCGTAGAGATCTGAAGGAATACCGGTGGCGAAGGCGGCCCCCTGGACAGATACTGACACTCAGATGCGAAAGCGTGGGGAGCAAACAGG
+
GGGGGGGGGGGGGGGGGGGGGGGGGGGGGGGGGFGGGGGGGGGGGGGGGGGGGGGGGGGGGGGGGGGGGGGGGGGGGGGGGGGGGGGGGGGGGGGGGGGGGGGGGGGGGGGGGGGGGGGGGGGGGGGGGGGGGGGGGGGFGGGGGGGGGGGGGGGGGGGGGGGGGGGGGGGGGGGGGGGGGEGGGGGGGGGGGGGEGFGGGGFGGGGGGGGGGGGFGGGGGGGGGGGGGGGGGGGFFFGFFFFFFGGGGGGGGGGGGGGGFGGGGGGGGGGGGGGGFCGGGGGGGGGGGGGGGFGGGGGGGGGGGGGGGGGGGGGGGGGGGGGGGGGGGGF+GGGGGGGGGGGGGGGGGGGGGGGGGGGGGGGGGGGGGGGGGGGGGGGGGGGGGGGGGGGGGGGGGGGGGGGGGGGGGGGGGGGGGGGGGGGGGGGGG
@EGRNA7_447
TGGGGAATATTGCGCAATGGGGGAAACCCTGACGCAGCAACGCCGCGTGAGTGATGAAGGCCTTAGGGTTGTAAAGCTCTGTTATCTGGGACGATAATGACGGTACCAGAGGAGGAAGCCACGGCTAACTACGTGCCAGCAGCCGCGGTAATACGTAGGTGGCGAGCGTTGTCCGGATTTACTGGGCGTAAAGAGTGCGTAGGCGGATGTTTAAGTGAGATGTGAAAGCCCCGAGCTTAACTTGGGAATTGCATCTGAAACTGGTTGGCTAGAGTCTTGTAGAGGGGGGTAGAATTCCATGTGTAGCGGTGAAATGCGTAGAGATGTGGAGGAATACCGGTGGCGAAGGCGGCCCCCTGGACAAAGACTGACGCTCAGGTGCGAAAGCGTGGGGAGCAAACAGG
+
GGGGGGGGGGGGGGGGGGGGGGGGGGGGGGGGGGGGGGGGGGGGGGGGGEGGGGGGGGGGGGGGGGGGGGGGGGGGGGGGGGGGGGGGGGGGGGGGGGGGGGGGGGGGGGGGGGGGGGGGGGGGGGGGGGGGGGGGGGGGGGGGGGGGGGGGGGGFGGGGGGGGGGGGGGGGGGGGFGGEGGGGGGGGGGGGGGGGGGGGGGGGGGGGGGGGGGGGGGGGGGGGGGGGGGGGGFGGGGGGGFGGGGGGGGGFGGGGGGDGGGGGGGGGECGGGFFFGGGGGGGGGGGGGGGGGGGGGGGGGGGGGGGGGGGGGGGGGGGGGGGGGGGGGGGGGGDGGGGGGGGGGGGGGGGGGGGGGGGGGGGGGGGGGGGGGGGGGGGGGGGGGGGGGGGGGGGGFGGGGGGG
@EGRNA7_448
TGGGGAATATTGCGCAATGGGGGAAACCCTGACGCAGCAACGTCGCGTGAGTGATGAAGGTTTTCGGATCGTAAAACTCTGTTATTTGGGACGATAATGACGGTACCAAATGAGGAAGCCACGGCTAACTACGTGCCAGCAGCCGCGGTAATACGTAGGTGGCAAGCGTTGTCCGGATTTACTGGGCGTAAAGCGCACGCAGGCGGTCTGTCAAGTCGGATGTGAAATCCCCGGGCTCAACCTGGGAACTGCATTCGAAACTGGCAGGCTAGAGTCTTGTAGAGGGGGGTAGAATTCCAGGTGTAGCGGTGAAATGCGTAGAGATCTGGAGGAATACCGGTGGCGAAGGCGGCCCCCTGGACAAAGACTGACGCTCAGGTGCGAAAGCGTGGGGAGCAAACAGG
+
GGGGGGGGGGGGGCGGGGGGGGGGGGGGGGGGGGGGGGGGGGGGGDGGGGGGGGGGGGGFFGGGGDGGGGGAFGFGGGGDGGGGGGGGFGFFEGGGGGGGGGGGGGGGGCGFGFFGGCGGFGGDEGEGGGFFCGGGGFFFGGGGGGGGEGGGGCGGFFGGGGGGGGGGGGGGEFEGACGFGGD9CFDGFGEGGGEEGGGGFFDCGGGGFGFGFGDGGFFFGGGGGD:<CEFGGCEGGGGGGGGFEFFFGGGGGFFCFGGGGGGGGGGFGFGGGGGGA9GGGDGCGGEFGFGFGGGGGGGGGGGGFGGGCFFEFEEDGGGGGGFFDGGGGGFGGFCGGGGGGGGGGGEGGGGGGGGGGGGGGGGGGGGGGGGGGGFGGGGGGGGGGGGGGGGGGGFGGFFCGGGG
@EGRNA7_449
TGGGGAATATTGCGCAATGGGGGAAACCCTGACGCAGCAACGCCGCGTGGGTGATGAAGGTTTTCGGATTGTAAAGCCCTGTTTTCTGGGACGATAATGACGGTACCAGAGGAGGAAGCCACGGCTAACTACGTGCCAGCAGCCGCGGTAATACGTAGGTGGCAAGCGTTGTCCGGATTTACTGGGCGTAAAGGGAGCGTAGGTGGATATTTAAGTGGGATGTGAAATACCCGGGCTTAACCTGGGTGCTGCATTCCAAACTGGATATCTAGAGTGCAGGAGAGGAAAGGAGAATTCCTAGTGTAGCGGTGAAATGCGTAGAGATTAGGAAGAATACCAGTGGCGAAGGCGCCTTTCTGGACTGTAACTGACACTGAGGCTCGAAAGCGTGGGGAGCAAACAGG
+
FFGGGGGGGGGGGGGGGGGGGGGGGGGGGFGFGGGCEGGFGGGGGGEGGGG@FGGGGGGGGGFGGGGGGGGGGGGGGGFGGGGGGGGGGGGGGGGGGGGGGGGGGGGFGGFFFEGGGGGFGGGGGGGGGGGGGGGGGGGGGGFGGGGGGGGGGGGGGGGGGGGFFCGGFCGFFFGGGGEEGFGGGGFGEG=AEDGGGGGGGGGGGGFFFGFFDGGGGGGGGGGGGFFGGGGGGGGFFGGGGGGGGGGGGGGGGGGGGCGGCCGDEFFGFEFGGGGGGGGGF8CGGGGFFGGGGGGGGFFF<<GGCGGGFGGGGDGGGGFCF<GEGGCFGGFGFFECGEGGGFCF9F:GGGGGGGGGGGGGGGFGGF@CCGFFFDFGFF:GGEGGGGGDGFGGFF9GGGGGGGGG
@EGRNA7_450
TGGGGAATATTGCACAATGGGGGAAACCCTGATGCAGCAACGCCGCGTGAGTGATGAAGGTTTTCGGCTCGTAAAGCTCTGTCTTTGGGGAAGATAATGACGGTACCCAAGGAGGAAGCCACGGCTAACTACGTGCCAGCAGCCGCGGTAATACGTAGGTGGCGAACGTTGTCCGGATTTACTGGGCGTAAAGAGTATGTAGGTGGGCATTTAAGTCAGATGTGAAATTCCCGGGCTTAACCTGGGAGCTGCATTTGATACTGGGTGTCTAGAGTGCAGGAGAGGAAAGTGGAATTCCTAGTGTAGCGGTGAAATGCGTAGAGATTAGGAAGAACACCAGTGGCGAAGGCGACTTTCTGGACTGTAACTGACACTGAGATACGAAAGCGTGGGTAGCAAACAGG
+
GGGGGGGGGGGGGGGGGGGGGGGGGGGGGGGGGFGGGGGGGGGGGGGGGGGGGCGCFFGGGGGGGGG+BC:FFFG9FFGGGGGGGGGDDGGGGGGFGGFGGEGGGGGGGCGFFGGGGGGGGGGGGGGGGGGGGGCGGGFFGGGGGGEGGGGGGGGGCGGGG9BBBEGEGGGEFGEC<CEGEFGEGDFGGFFGGDGGGFFFGFFFGGGGFGGGGGCCGFFFGDGGGGGGGGGGGDFGGGGGFFFGGGGGGGGGFFGGFBFFFFGGGGGFGGGGGGGGGGGGGGGGGGGGGGGGFFDGGFFGGGEEGF@GGGGGGGGGGGGGGGFGGGGGGGGGGFFGGFGGGGGGGGGGGGFFGGGGGGGGGGGGGGGGGGGGGGGGGGGGGGGGGGGEGGGGGGGGGGGGGGGG
@EGRNA7_451
TGGGGAATATTGCGCAATGGGGGAAACCCTGACGCAGCAACGCCGCGTGGGTGATGAAGGTTTTCGGATCGTAAAACCCTGTTTTCTGGGACGATAATGACGGTACCAGATGAGGAAGCCACGGCTAACTACGTGCCAGCAGCCGCGGTAATACGTAGGTGGCAAGCGTTGTCCGGATTTACTGGGCGTAAAGGGTGCGTAGGCGGATGCTTAAGTGAGATGTGAAATACCTAAGCTTAACTTAGGGGCTGCATTTCAAACTGGGCATCTAGAGTACAGGAGAGGGAAACGGAATTCCTAGTGTAGCGGTGAAATGCGTAGAGATTAGGAAGAACACCAGTGGCGAAGGCGGTTTCCTGGACTGTAACTGACGCTGAGGCACGAAAGCGTGGGTAGCAAACAGG
+
GGGGGGGGGGGGGGGGGGGGGGGGGGGGGGGGGGGGGGGGGGGGGGGGGGGGGGGGGGGGGGGGGGGGGGGGGGGGGGGGGGGGGGGGGGGGGGGGGGGGGGGGGGGGGGGGGGGGGGGGGGGGGGGGGGGGGGGGGGGGGGGGGGGGGGGGGGGGGGGGGGGGGGGGGGGGGGGGGGGGGGGGGGGGGGGGGGGGGGGGGGGGGGGGGGGGGGGGGGGGGGGGGGGGGGGGGGGGGGGGGGGGGGGGGGGGGGGGGGGGGGGGGGGGGGGGGGGGGGGGGGGGFGGGGGGGGGGGGGGGGGGGGGGGGGGGGGGGGGGGGGGGGGGGGGGGGGGGGGGGGGGGGGGGGGGGGGGGGGGGGGGGGGGGGGGGGGGGGGGGGGGGGGGGGGGGGGGGGGGGGGGG
@EGRNA7_452
TGGGGAATATTGCACAATGGGGGAAACCCTGATGCAGCAACGCCGCGTGAGTGATGACGGTCTTCGGATTGTAAAGCTCTGTCTTTAGGGACGATAATGACGGTACCAGAGGAGGAAGCCACGGCTAACTACGTGCCAGCAGCCGCGGTAATACGTAGGTGGCGAGCGTTGTCCGGATTTACTGGGCGTAAAGGGTGCGTAGGCGGATGTTTAAGTGGGATGTGAAATCCCCGGGCTTAACCTGGGGGCTGCATTCCAAACTGGATATCTAGAGTGCAGGAGAGGAAAGCGGAATTCCTAGTGTAGCGGTGAAATGCGTAGAGATTAGGAAGAACACCAGTGGCGAAGGCGGCTTTCTGGACTGTAACTGACGCTGAGGCACGAAAGCGTGGGTAGCAAACAGG
+
GGGGGGGGGGGFGGGGGGGGGGGGGGGGGGGGGGGGGGGGGGGGGGGGGGGGGGGEFGGGGGGGGGG:FGGGGCGGGGGGGGGGGGGFGGGGGGGGGGGGGGGGGGGGGGGGGGGGGGGGGGGGGGGGGGGGGGGGGGFGGGGGGGGFGGGGEGFGGGGGGGGGEGGGGGEGGGGGGGGGCGGGGGGGGFGFFGGGFGGGGGGGGGGGGEGGGGGGGGGFGGGGGGGGGGGGGGGFFFGGFGGGGGGGGFGEFFFFFGGGFGGGGGGGGGGGGGGGGGGGGGGGGGEEGDGGGFAGGGGGGGGGGGGGGFGGGGGGGGGGGFGGGGGGGGGGGGGGGGGGGGGGGGGGGGGGGGFGGGGGGFDGGGGGGGGGGGGGEGGFFGGGGGGGGGGFGGGGGGGGGGGG
@EGRNA7_453
TGGGGAATATTGCGCAATGGGGGAAACCCTGACGCAGCAACGCCGCGTGAGTGATGAAGGCCTTAGGGTTGTAAAGCTCTGTTATCTGGGACGATAATGACGGTACCAGAGGAGGAAGCCACGGCTAACTACGTGCCAGCAGCCGCGGTAATACGTAGGTGGCGAGCGTTGTCCGGATTTACTGGGCGTAAAGAGTGCGTAGGCGGATGTTTAAGTGAGATGTGAAATACCCGAGCTCAACTTGGGTGCTGCATTTCAAACTGGGCATCTAGAGTGCAGGAGAGGAAAGCGGAATTCCTAGTGTAGCGGTGAAATGCGTAGAGATTAGGAAGAACACCAGTGGCGAAGGCGGCTTTCTGGACTGTAACTGACGCTGAGGCACGAAAGCGTGGGGAGCAAACAGG
+
GGGGGGGGGGGGGGGGGGGGGGGGGGGGGGGGGGGGGGGGGGGGGGGGGGGGGGGGGGGGGGGGGGGGGGGGGGGGGDGGGGGGGGGGGGGGGGEGGGGGGGGGGGGGGGGGGGEGGGGGGGGGGGGGGGGGGGGGGGGGGGGGGGGGGGGGFFFGGGGGGGGGGGGGGGGGGGGGGGGGGGGFGGGGFGGGGGGGGGGGCGGFGGGGGFGGGGFFGGGFGGGGGGGGGGGGGFGGGGGGGFFGGGFGGGGGGGGGGGGGGGFFFFGFGGGGGGGGGGGGGGGGGGGGGGGGGGGGGGGGGGGGGGGGGGGGGGGGGGGGGGGGGGGGGGGGGGGGGGGGGGGGGGGGGGGGFFCGGGGGGGGGGGGGGGGGGGGGGGGGGGGGGGGGGGGGGGGGGGGGGGGG
@EGRNA7_454
TGGGGAATATTGCGCAATGGGGGAAACCCTGACGCAGCAACGCCGCGTGAGTGATGAAGGCCTTAGGGTTGTAAAGCTCTGTTATCTGGGACGATAATGACGGTACCAGAGGAGGAAGCCACGGCTAACTACGTGCCAGCAGCCGCGGTAATACGTAGGTGGCGAGCGTTGTCCGGATTTACTGGGCGTAAAGAGTGCGTAGGCGGATGTTTAAGTGAGATGTGAAATACCCGAGCTCAACTTGGGTGCTGCATTTCAAACTGGGCATCTAGAGTGCAGGAGAGGAAAGCGGAATTCCTAGTGTAGCGGTGAAATGCGTAGAGATTAGGAAGAACACCAGTGGCGAAGGCGGCTTTCTGGACTGTAACTGACGCTGAGGCACGAAAGCGTGGGGAGCAAACAGG
+
FGGGGGGGGGFGGGGGGGGGGGGGGGGFGGGGGGGGGGGGGGGGGGGGGGEGGFGGFFGACFGGGGGGGGGGGGGGGFGGGGGFGGGGGGGGGGGGGGGGFEEGGGGGGGGGGGDEGGGGFFGGGGGGGGGGGGFGGGGGGGGGGGGGEGDGGFGGGGGGGGGGEGGCEGEGFGGGGGGGGGGGGGGGFGGGGGGGGGGEEGGGGGGGGGGGGGGGGFFCGGFFFGGGGGGGGFFCGFGFFFGGFGFFFFGDEEEFFCGGGGFFFEGGGGGGGGGGGGGFAGGGGFCE7GGGFGFCGGGGGGGGFGCGGGFGGGGGGGGGGGGFFGGFGGGFEGGGGGGGGEGGGGGEGGGGGFGGGGGGFGGGGGGGGGGGFGGGGGGGGGGGGGGGGGGGGGGGGGGFGGGF
@EGRNA7_455
TGGGGAATATTGCACAATGGGCGCAAGCCTGATGCAGCCATGCCGCGTGTATGAAGAAGGCCTTCGGGTTGTAAAGTACTTTCAGCGGGGAGGAAGGTGTTGTGGTTAATAACCACAACAATTGACGTTACCCGCAGAAGAAGCACCGGCTAACTCCGTGCCAGCAGCCGCGGTAATACGGAGGGTGCAAGCGTTAATCGGAATTACTGGGCGTAAAGCGCACGCAGGCGGTTTGTTAAGTCAGATGTGAAATCCCCGGGCTCAACCTGGGAACTGCATCTGATACTGGCAAGCTTGAGTCTCGTAGAGGGGGGTAGAATTCCAGGTGTAGCGGTGAAATGCGTAGAGATCTGGAGGAATACCGGTGGCGAAGGCGGCCCCCTGGACGAAGACTGACGCTCAGGTGCGAAAGCGTGGGGAGCAAACAGG
+
GGGGGGGGGGGGGGGGGGGGGGGGGGGGGGGGGGGGGGGGGGGGGGGGGGGGGGGGGGGGGGGGGGGGGGGGGGGGGGGGGGGGGGGGGGFGGGGGGGGGGGGGGGGGGGGGGGGGGGGGGGGGGGGGGGGGGGGGGGGGGGGGGGGGGGGGGGGGGGGGGGGGGGGGGGGGGGGGGGGGGEEGGGGGGGGGGGGGGGGGGGGGGGFFGGGGGGFFGGGGGGGGGGGGGGG7FGGFFFGFFFFFFGGGGGGGGGGGGGGGFGGGGGGGGGGGGGGGGGFGGGGGGGGGGGGGGGGGGGGGGGGGFGGGGGFCGGGGGGGGGGGGGGGGGGGGGGGGGGGGGGGGGGGGGGGGGGGGGGGGGGGGGGGGGGGGGGGGGGGGGGGGGGGGGGGGGGGGGGGGGGGGGGGGGGGGGGGGGGGGGGGGGGGGG
@EGRNA7_456
TGGGGAATATTGCACAATGGGGGAAACCCTGATGCAGCAACGCCGCGTGAGTGATGACGGTCTTCGGATTGTAAAACTCTGTCTTTGGGGACGATAATGACGGTACCCAAGGAGGAAGCCACGGCTAACTACGTGCCAGCAGCCGCGGTAATACGTAGGTGGCAAGCGTTGTCCGGATTTACTGGGCGTAAAGGGAGCGTAGGCGGATTTTTAAGTGGGATGTGAAATACTCGGGCTCAACCTGAGTGCTGCATTCCAAACTGGAGATCTAGAGTGCAGGAGGGGAGAGTGGAATTCCTAGTGTAGCGGTGAAATGCGTAGAGATTAGGAAGAACACCAGTGGCGAAGGCGACTCTCTGGACTGTAACTGACGCTGAGGCTCGAAAGCGTGGGGAGCAAACAGG
+
GGGCDFEFFFCFGGGGGGGGGGGEGFGGGGGGGCGGGGCGGGEGGGGGGGGGGGGFGFGGGGGGGGGFFGGGGGCEFGGGGGGGGGGFGGGGGEFGGFGGGEGGGGFGGGGGGGGGGGFGDGGGGGGFGGGGGGFGGGGGGGGGEEECEEEGGGGGGGFFGGGGFFGGGEEGGGDGGCEFEGDEGGGGGGGGGEFFGEGGGGGGDGCGDCFGFFFCCGFFFFGFGDGFGGGGFDBFDFCFFFFFFGGFFFFFFDFFFGGFFGFAGFBEFGEGGGFF@8CEE=GGFF?EFBF9FGGF@CGGGF>::CCCFAFGEEEED?E<=<FFDFEFGFGGFF6<GGGGEF:@FFB@GFEFFFF9GGGFEEDGEEC@:CGGCDDGGEEE<CFGECGGGFGGGFAGGGGEGGFA
@EGRNA7_457
TGGGGAATATTGCACAATGGGCGCAAGCCTGATGCAGCCATGCCGCGTGTATGAAGAAGGCCTTCGGGTTGTAAAGTACTTTCAGCGGGGAGGAAGGTGTTGTGGTTAATAACCACAACAATTGACGTTACCCGCAGAAGAAGCACCGGCTAACTCCGTGCCAGCAGCCGCGGTAATACGGAGGGTGCAAGCGTTAATCGGAATTACTGGGCGTAAAGCGCACGCAGGCGGTCTGTCAAGTTGGATGTGAAATCCCCGGGCTCAACCTGGGAACTGCATTCGAAACTGGCAGGCTAGAGTCTTGTAGAGGGGGGTAGAATTCCAGGTGTAGCGGTGAAATGCGTAGAGATGTGGAGGAATACCGGTGGCGAAGGCGGCCCCCTGGACAAAGACTGACGCTCAGGTGCGAAAGCGTGGGGAGCAAACAGG
+
GGGGGGGGGGGGGGGGGGGGGGGGGGGGGGGGG9FDFGGDGGGGGGGGGGGGGGGGGGGGGGGGGGGGGGGGGGGGGGGGGGGGGGGGGGGGGGGGGGGGGGGGGGGGGGGGGGGGGGGGGGGGGGGGGGGGGGGGGGGGGGGGGGGGGGGGGGGGGGGGGGGBFGGGGGGGEGGGGGGGGBEGCEGGGGGGGGGGGGGGGGDGGGGGGGGGFGGDFGGGGGGGGGGDGGGGGGGFFFGFFFFFFGGGGGGGGGGGGGGGGEFFECGGGGGGGGDGFD6CCGGGFGGGGGGGGDGGGGGGGCGGGGGGGGGGGGGGGGFFGGFGGGGGGGGGGGGGGGGGGGGGGGGGGGGGGGGGGGGGGGGGGGGGGGGGGGGGGGGGGGGGGGGGGGGGGGGGGGGGGGGGGGGGGGGGGGGGGGGGGGGGGGGGG
@EGRNA7_458
TGGGGAATATTGCACAATGGGCGCAAGCCTGATGCAGCCATGCCGCGTGTATGAAGAAGGCCTTCGGGTTGTAAAGTACTTTCAGCGGGGAGGAAGGTGTTGTGGTTAATAACCACAGCAATTGACGTTACCCGCAGAAGAAGCACCGGCTAACTCCGTGCCAGCAGCCGCGGTAATACGGAGGGTGCAAGCGTTAATCGGAATTACTGGGCGTAAAGCGCACGCAGGCGGTCTGTCAAGTCGGATGTGAAATCCCCGGGCTCAACCTGGGAACTGCATTCGAAACTGGCAGGCTAGAGTCTTGTAGAGGGGGGTAGAATTCCAGGTGTAGCGGTGAAATGCGTAGAGATCTGGAGGAATACCGGTGGCGAAGGCGGCCCCCTGGACAAAGACTGACGCTCAGGTGCGAAAGCGTGGGGAGCAAACAGG
+
GGGGGGGGGGGGGGGGGGGGGGGGGGGGGGGGGGGGGGGGGGGGGGGGGGGGGGGGGGGGGGGGGGGGGGGGGGGGGGGGGGGGGGGGGGGGGGGFGGGGGGGGGGGGGGGGGGGGGGGGGGGGGGGGGGGGGGGGGGGGGGGGGGGGGGGGGGGGGGGGGGGGGGGGGGGGGGGGGGGGGGGGGGGGGGGGGGE=GGGGGGGGGGGGGGGGGGGGGGFFGGGGGGGGGGGGGGGFFFGFFFFFFGFGGFFFFFGGGGGGFFGGGGGGGGGGGGGGGGGGGFGGGGGGGGGGGGGGGGGGGGGGGGGGGGGGGGGGGFGGGGGGGGGGGGGGGGGGGGGGGGGGGGGGGGGGGGGGGGGGGGGGGGGGGGGGGGGGGGGGFGGGGGGGGGGGGGGGGGGGGGGGGGGGGGGGGGGGGGGGGGGGGGGGG
@EGRNA7_459
TGGGGAATATTGCGCAATGGGGGAAACCCTGACGCAGCAACGCCGCGTGGGTGATGAAGGTTTTCGGATCGTAAAACCCTGTTTTCTGGGACGATAATGACGGTACCAGATGAGGAAGCCACGGCTAACTACGTGCCAGCAGCCGCGGTAATACGTAGGTGGCAAGCGTTGTCCGGATTTACTGGGCGTAAAGGGTGCGTAGGCGGATGCTTAAGTGAGATGTGAAATACCTAGGCTTAACTTAGGGGCTGCATTTCAAACTGGGCATCTAGAGTACAGGAGAGGGAAACGGAATTCCTAGTGTAGCGGTGAAATGCGTAGAGATTAGGAAGAACACCAGTGGCGAAGGCGGTTTCCTGGACTGTAACTGACGCTGAGGCACGAAAGCGTGGGTAGCAAACAGG
+
GGGGEG@FCCA,C6:FGEFG8FEGGGFGGCGFF:EGCFGFGGGGCCCGCEGGEFFGGGGGGGGGEEGCFEGGGCGDEF7FDGFFGGGGGGFGGECGC=@DFGDGFCCGGCCFGGG:FGGGGGGGGGEFGGGGGFFFGGGGGGGGGEGCGGGEGGGGGGG<>EFFFGFGCEEGFGGG5E>FFFGDGFGGEGDC?CEGGGGGDBFFGGEGGGG?FFBCFG;CGGGG@GCEFGFGGGE#E;CFF@GFE:8DEDFGEDE9DAF=CFGGFFDD;FGFCEFDFFGFDGD?GE?FE=4E:E,GGGFFF=C>C@?<FACFFF7EFEEBF9,E<GGGF<GGGFFGGFFFBFF@E7GGEEGGGGGGGGFFEFFGGGFFCDGEF@FF,GF8GCFGGF@BEFGGF9CFDGGGCC<F
@EGRNA7_460
TGGGGAATATTGCGCAATGGGGGAAACCCTGACGCAGCAACGCCGCGTGAGTGATGAAGGCCTTAGGGTTGTAAAGCTCTGTTATTTGGGACGATAATGACGGTACCAAAGGAGAAAGCCACGGCTAACTACGTGCCAGCAGCCGCGGTAATACGTAGGTGGCGAGCGTTGTCCGGATTTACTGGGCGTAAAGAGTGCGTAGGCGGATGTTTAAGTGAGATGTGAAATACCCGAGCTCAACTTGGGTGCTGCATTTCAAACTGGGCATCTAGAGTGCAGGAGAGGAAAGCGGAATTCCTAGTGTAGCGGTGAAATGCGTAGAGATTAGGAAGAACACCAGTGGCGAAGGCGGCTTTCTGGACTGTAACTGACACTGAGATACGAAAGCGTGGGTAGCAAACAGG
+
CEFGGG@FCFF,C7FGGEFGFG7FGFGGEFGGDCEE>FE,CCGGECFGGGCAFGGGFFFFFFGGEGG8EFCFE<?E,BFGFGFFGGGGG7BCC7FF@FCDFECC7FFDD=BCFFCGF@FG<FEFEGG:CF;FCGGGC9:>F>FCFGGGCEEFG#FCBFFCFGGE7BEGE;>EGGCGCEGGCEGCGFFBE8C8F#:ACEGED>FCGGGFFEF9CFB<CCFB:ECGFCDFFFGGGB@>@?F@@4@FFDD:EFEFD=E?FCF@?FFDD>E:=GD?8?@=4FFE;FE8GECEBCEE=AFGGGGGGFF@C@@?FEFBEF7DDFAGGEFE<GGGGGGGGFFGFGFC6GF<F:GGEGFFE6@,FEFGDGFGGGFGGGGGFCEF<CDFFGEDF@7EDGGGFDEGCFAGGGGG
@EGRNA7_461
TGGGGAATATTGTGCAATGGGGGAAACCCTGACGCAGCAACGCCGCGTGAGTGATGAAGGTTTTCGGATCGTAAAACTCTGTCTTTGGGGACGATAATGACGGTACCCAAGGAGGAAGCCACGGCTAACTACGTGCCAGCAGCCGCGGTAATACGTAGGTGGCAAGCGTTGTCCGGATTTACTGGGCGTAAAGAGTATGTAGGTGGGCATTTAAGTCAGATGTGAAATTCCCGGGCTTAACCTGGGAGCTGCATTTGATACTGGGTGTCGAGAGTGCAGGAGAGGAAAGTGGAATTCCTAGTGTAGCGGTGAAATGCGTAGAGATTAGGAAGAACACCAGTGGCGAAGGCGGCTTTCTGGACTGTAACTGACACTGAGATACGAAAGCGTGGGTAGCAAACAGG
+
FGGGGGGG<EFGGGGGGGGFFGGGGGGGGGG<FEGGGGGGGGGGGGGGEGGFGGGFGFFCFEFGGGD@FEGFGF<FGGGGGGGGGGG8@FEGGGGGGGGAFCCFFGGGGGGCFFGCFCFGGGDGEGEEGGGGGGFGGFCGGCFGGGGGGCEGC#FFCGDFGFF9FFFGEGCGFGEECGGGG?GEGEBFGFBAFF>#@6BCFFFGFGC@FFECFDFGGGGFGCFGFDFGDFGCDFFEEFGBF=BFGFGGGEFF=0FGGFFD8GE?C3B@4,GFF8FDDEFFEGGFGFEFE@E;?E9<FB<GFDGFB@@EFFEFF?7F?AAGGCFF?FGFGGGGFFEC@FFGF@C<G@GFCFF8<CE,<GGGGEGGGEEFGGGEFAFDGGGDGGGFGGDGEGFGGGGFECFFFFCG
@EGRNA7_462
TGGGGAATATTGCGCAATGGGGGAAACCCTGACGCAGCAACGCCGCGTGAGTGATGAAGGTTTTCGGATCGTAAAACTCTGTCTTTGGGGAAGATAATGACGGTACCCAAGGAGGAAGCCACGGCTAACTACGTGCCAGCAGCCGCGGTAATACGTAGGTGGCGAGCGTTATCCGGATTTACTGGGCGTAAAGGGAGCGTAGGCGGATGATTAAGTGGGATGTGAAATACCCGGGCTCAACTTGGGTGCTGCATTCCAAACTGGTTATCTAGAGTGCAGGAGAGGAGAGTGGAATTCCTAGTGTAGCGGTGAAATGCGTAGAGATTAGGAAGAACACCAGTGGCGAAGGCGACTCTCTGGACTGTAACTGACGCTGAGGCTCGAAAGCGTGGGGAGCAAACAGG
+
GGGGGGGGGGGGGGGGGGGGGGGGGGGGGGGGGGGGGGGGGGGGGGGGGGGGGGGGGGGGGGGGGGGGGGGGGGGGGGGGGGGGGGGGGGGGGGGGGGGGGGGGGGGGGGGGGGGGGGGGGGGGGGGGGGGGGGGGGGGGGGGGGGGGGGGGGGGGGGGGGGGGGGGGGGGGGGGGGGGGGGGGGGGGFGGGGGGGFFGFGGGGGGGGGGFGGGFGGGGGGGGGGGGGGGGGGFGGGGGGGGGGGGGGGGGGGGGGGGGGGGGGGGGGGGGGGGGGGGGGGGGGGGGGGGGGGGGGGGGGGGGGGGGGGGGGGGGGGGGGGGGGGGGGGGGGGGGGGGGGGGGGGGGGGGGGGGGGGGGGGGGGGGGGGGGGGGGGGGGGGGGGGGGGGGGGGGGGGGGGGGGG
@EGRNA7_463
TGGGGAATATTGGACAATGGGCCACAAGCCTGATCCAGCAATTCTGTGTGCACGATGAAGGTTTTCGGATCGTAAAGTGCTTTCAGTTGGGAAGAAGAAAGTGACGGTACCAACAGAAGAAGCGACGGCTAAATACGTGCCAGCAGCCGCGGTAATACGTATGTCGCAAGCGTTATCCGGATTTATTGGGCGTAAAGCGCGTCTAGGCGGAAAAGAAAGTCTGATGTTAAAATGCGGGGCTCAACTCCGTATTGCGTTGGAAACTGCTTTTCTAGAGTACTGGAGAGGTGGGCGGAACTACAAGTGTAGAGGTGAAATTCGTAGATATTTGTAGGAATGCCGATGGAGAAGTCAGCTCACTGGACAGATACTGACGCTAAAGCGCGAAAGCGTGGGGAGCAAACAGG
+
GGGGGGGGGGGGGGGGGGGFGGGGGGGGGGG8EEFGGGGGFGFGGGGGGGGGGFFGGFFGGGGGGGDEGGGDGGFGGGGGGGGGDG@EFGGGGGGCFGFGFGGGGGCFGGGGFGGGGGFFGGGGGGDFGGGGGGFG@F<FFGCGGGGGCGGGGCEGGGGGGGEFFCFGFFGGGGGGGG;EFEGFCFFD@DGGGGEDFGGGGGG?8ECGEGFFDEBAFFFGGGGFCCFGCFGFCDGGGGFCCFGGFFFFFE@@FFFFFFED=FDCDFEFFE,;CGGFF;ED9GGGGGGGC8@ECE@CC,FF<GFGGCFGGFDFFGGGEEGGGGGFFBFCFGGGGGGFF+GGDGGGGGGFGFF,FGF@ADFFGGGGGGFFEGEGGGGGGGGGGEDGFGGGGGGGGGGGGGGGGGGGGGG
@EGRNA7_464
TGGGGAATATTGGACAATGGGCCACAAGCCTGATCCAGCAATTCTGTGTGCACGATGAAGGTTTTCGGATCGTAAAGTGCTTTCAGTTGGGAAGAAGAAAGTGACGGTACCAACAGAAGAAGCGACGGCTAAATACGTGCCAGCAGCCGCGGTAATACGTATGTCGCAAGCGTTATCCGGATTTATTGGGCGTAAAGCGCGTCTAGGCGGAAAAGAAAGTCTGATGTTAAAATGCGGGGCTCAACTCCGTATTGCGTTGGAAACTGTGAACCTAGAGTATCAGAGAGGTGGGCGGAACTACAAGTGTAGAGGTGAAATTCGTAGATATTTGTAGGAATGCCGATGGAGAAGTCAGCTCACTGGATGAATACTGACGCTAAAGCGCGAAAGCGTGGGTAGCAAACAGG
+
GGGGGGEGGGGGGGGGGGGGGGGGGGGGGGGGGGGGGGGGGGFGGGGGGGGGGGGGGGGGGGGGGGGGCGGGFFEGGGGGGGGGGGGGGGGGGGGGGGGGGGFGGGGGGGGGGGGGFGGGGGGGGGGGGGCFGGGGGGGGGGGGGGGGGGGGGGGGGGGGGGGGGGGGGGGGGGGGGGGGFFFFFGGDFFGGGGGFGGGGGGGGFGGGGGDGGFG8GFFGGFGGGGGGGGGGGGGCGGGGGGGGGFEGGGGGGGGEBFFGBCGFGGGGFGGGGGGGFGGGGGGGGGGGGGGDGGGCGGGGGGGGGGGGGGGGGGGGGFGGGGGGGGGGGGGGGGGGGGGGGGGGGGGGGGGGGGGGGGGGGGGGGGGGGGGGGGGGGGCEGGGGGGGGGGGGGGGGGFGGGGGGGGG
@EGRNA7_465
TGGGGAATATTGCACAATGGGCGCAAGCCTGATGCAGCCATGCCGCGTGTGTGAAGAAGGCCTTCGGGTTGTAAAGCACTTTCAGCGGGGAGGAAGGCGTTAAGGTTAATAACCTTGGCGATTGACGTTACCCGCAGAAGAAGCACCGGCTAACTCCGTGCCAGCAGCCGCGGTAATACGTATGTCGCAAGCGTTATCCGGATTTATTGGGCGTAAAGCGCGTCTAGGCGGGTTCATAAGTCTGATGTTAAAATGCGGGGCTCAACTCCGTATTGCGTTGGAAACTGTGAACCTAGAGTATCAGAGAGGTGGGCGGAACTACAAGTGTAGAGGTGAAATTCGTAGATATTTGTAGGAATGCCGATGGAGAAGTCAGCTCACTGGATGAATACTGACGCTAAAGCGCGAAAGCGTGGGTAGCAAACAGG
+
GGGGGGGGGGGGGGGGGGGGGGGGGGGGGGGGG<FGFEGFGGGGGGGGGGGGGGGGGEEFGGGGGGGEGGGGGGFDFGGGGGGGGGGGGGGGGGGCEGGGGEGGGFGGGGGGGGGG9<FGFGGGGGGGGGGGGGGDCCCFGGDGFGG7EEGEGGGGGDGGGGGGGGGGGGGGGGCEGFFEGGGGGFFFGGGFGGG=CGGGGEGGGGGFGEGGFD?5CFGGGGGGGFFACGGDD>FFFGFAAAFFGGFFFGFEEGFFGGD?@>FGE@E#GFFGGGGCCD3DGGGGFFDEDB@9CGGGGGE@=9GGGGGGEGGGECGGGFECF<FGGGGFGFFDE9DEFFECEFGGFGFFDFGGGGGGFF=F::DGFGF?FFFF<GGFGFFFEEGGGGGGFFGGDGGECEGCEFEGGCGGGFGFFGGGGGGGDGGGGGEF
@EGRNA7_466
TGGGGAATCTTCCGCAATGGACGAAAGTCTGACGGAGCAACGCCGCGTGAGTGATGAAGGTTTTCGGATCGTAAAGCTCTGTTGTTAGGGACGAATGTATTTACTGTGAATAATGGTAAGTAATGACGGTACCTAACGAGAAAGCCCCGGCTAACTACGTGCCAGCAGCCGCGGTAAGACGTAGGGGGCGAGCGTTGCCCGGAATTACTGGGCGTAAAGGGGGCGTAGGCGGTCAAATAAGTCAGATGTGAAATACTACTGCTCAACGGTAGAAATGCGTTTGAAACTGTAAGACTTGAGGGTACCAAAGGTAGACGGAATTACCTGAGTAGGGGTGAAATCCGTAGATACAGGTAAGAACGCCAGTGGGGAAGCCGGTCTACTGGGGTAACCCTGACGCTGAGGCCCGAAAGCTAGGGGAGCGAACCGG
+
GGGGGGGGGGGGGGGGGGGGGGGGGGGGGGGGGGGGGGGGGGGGGGGGGGGGGGGGGGGGGGGGGGGGGGGGGGGGGGGGGGGGGGGGGGGGGGGGGGGGGGGGGGGGGGGGGGGGGGGGGGGGGGGGGGGGGGGGGGGGGGGGGGGGGGGGGGGGGGGGGGGGGGGGGGGGGGGGGGGGGGGGGGGGGGGGGGGGEGGGGGGGGGGGGGGGGGGGGFGGGGGGGGGGGGGGGFGGFFFGFFFFFFGGGGGGGGGGGGGGGGGGGGGGGDGGGGGGGGGGGGGGGGGGGFGGGFGGGGGGGGGGGGGGGGGGGGGGGGGGGGGGGFGFGFGGGGGGGGGGGGGGGGGGGGGGGGGGGGGGGGGGGGGGGGGGGGGGGGGGGGGGGGGGGGGGGGGGGGGGGGGGGGGDGGGGGGGGGGGGGGGGGGGGGG
@EGRNA7_467
TGGGGAATATTGCACAATGGGCGCAAGCCTGATGCAGCCATGCCGCGTGTATGAAGAAGGCCTTCGGGTTGTAAAGTACTTTCAGCGGGGAGGAAGGTGTTGTGGTTAATAACCACAGCAATTGACGTTACCCGCAGAAGAAGCACCGGCTAACTCCGTGCCAGCAGCCGCGGTAATACGGAGGGTGCAAGCGTTAATCGGAATTACTGGGCGTAAAGCGCACGCAGGCGGTCTGTCAAGTCGGATGTGAAATCCCCGGGCTCAACCTGGGAACTGCATTCGAAACTGGCAGGCTAGAGTCTTGTAGAGGGGGGTAGAATTCCAGGTGTAGCGGTGAAATGCGTAGAGATCTGGAGGAATACCGGTGGCGAAGGCGGCCCCCTGGACAAAGACTGACGCTCAGGTGCGAAAGCGTGGGGAGCAAACAGG
+
GGGGGGGGGGGFGGGGGGEGGGGGGGGGGGGGGGGGGGGGGGGGGGGGGGGGGGGGGGGGGGGGGGGGGGGGFGGGGGGGGGFFGGGGGGGGGGGGGGGGGGGDGFGGGGGGGGGGGGGGGGGGGGGCGGGGGGGGGGFGGGGGGGFGDGG7FFGGGGFFEGGGGGFGGGGGGGGEGGGGGFCCGEDGGGCGEGGCGGGG=EEFG?FGEGFFDDDD<>FGGGDGGGGGGCFCGECFFFGFFFBFCCCCCCF89:??FB8C<,B;ECGFEEFFC:FFCECFGGFB<GGGGGAGD>FFGGFC96GGEGGEEEGFGGGGFGGGGGF=FA,@++F:GGFGCFFCEGFGFEFD=DEFGE<GGFFGGGGGGGGGGF:GGGGFC:GGFGGGFEDGECGGGEGGGCFFGGGGGGGGGGGGGGGGFGD9FFFEFGGFG
@EGRNA7_468
TGGGGAATATTGGACAATGGGCCACAAGCCTGATCCAGCAATTCTGTGTGCACGATGAAGGTTTTCGGATCGTAAAGTGCTTTCAGTTGGGAAGAAGAAAGTGACGGTACCAACAGAAGAAGCGACGGCTAAATACGTGCCAGCAGCCGCGGTAATACGTATGTCGCAAGCGTTATCCGGATTTATTGGGCGTAAAGCGCGTCTAGGCGGAAAAGAAAGTCTGATGTTAAAATGCGGGGCTCAACTCCGTATTGCGTTGGAAACTGCTTTTCTAGAGTACTGGAGAGGTGGGCGGAACTACAAGTGTAGAGGTGAAATTCGTAGATATTTGTAGGAATGCCGATGGAGAAGTCAGCTCACTGGACAGATACTGACGCTAAAGCGCGAAAGCGTGGGGAGCAAACAGG
+
FGGGGGGGGGGDGGGGGGGGGGGGGGGGGGGGGGGGGGGGGGGGGGGGGGGGGGEGGGGGGGGGGGGGGGGGGGGGGGGGGGGGGGGGGGGGGGGGGGGFGGGGGGGGGGGGGGGGGGGGGGGGGGGGGGGGGGGGGGGGGGGGGGGGGGEGGFCFGGGGGGGGGGGGGGGG>EGGGGGGE7CFFGFGGFGGGGFGGFEGGGGEGFGGGGGGGGGFGFFFFGGGGGGGGGDGGGGGGGGFAGFGFFFFGFFFFGGGGGGFFGGGGGFGFCFCGGGGGGGGGGGFGFGGGGGECGGGFGGGFGEGGGGGGGGGGGGFE8FGGGFGGGGGGGGGGGGGGGGGGGGGGFFGGGGGGGGGGFGGFGGGGGGGGGGFGGGGGGGGGGGGGGGGDGGGGGGGFCGGGGGGGGG
@EGRNA7_469
TGGGGAATATTGCGCAATGGGGGAAACCCTGACGCAGCAACGCCGCGTGGGTGATGAAGGTCTTCGGATTGTAAAGCCCTGTTTTCTGGGACGATAATGACGGTACCAGAGGAGGAAGCCACGGCTAACTACGTGCCAGCAGCCGCGGTAATACGTAGGTGGCGAGCGTTGTCCGGATTTACTGGGCGTAAAGGGTGCGTAGGCGGATGTTTAAGTGGGATGTGAAATCCCCGGGCTTAACCTGGGGGCTGCATTCCAAACTGGATATCTAGAGTGCAGGAGAGGAAAGCGGAATTCCTAGTGTAGCGGTGAAATGCGTAGAGATTAGGAAGAACACCAGTGGCGAAGGCGGCTTTCTGGACTGTAACTGACGCTGAGGCACGAAAGCGTGGGGAGCAAACAGG
+
GGGGGGGGGGGFGGGGGGGGGGGGGGGGGGGGGGGGGGGGGGGGGGGGGGGGGGGGGGGGGGGGGGGDFGFGGGGGGGGGGGGGGGGGGGGGGGGGGGGGGGGGGGGGGGGGGGGGGFGGGGGGGGGGGGGGGGGGGGGGGGGGGGGGGGGGGGGGGGFGGGGGGGGGGGGGGGGGGGGGGGGFGFGGGGGFEF6CEGGGGGGGGGEGGGGGGGGGGGGFGGGGGGGGGGGGGGGGGGGGGGGGGFFFGGGGFGGGGGGGGGGGGGGGGGGGGGGGGGGGGGGGGGGGGGGGGGGGGGGGGGGGGGGGGGGGGGGGGGGGGGGGGGGGGGGGGGGGGGGGGGGGGGGGGGGGGGGGGGGGGFGGGGGGGGGGGGGGGGGGGGGGGGGGGGGGGGGGGGGGGGGG
@EGRNA7_470
TGGGGAATTTTGGACAATGGACGGAAGTCTGATCCAGCGACGCCGCGTGAAGGAAGAAGTCCTTCGGGATGTAAACTTCTGAACTTATCGAATAAAGACAACTGGGGACAGTTGGATGAAGGTAGATAAAGAAAAGCCCCGGCTAACTACGTGCCAGCAGCCGCGGTAAGACGTAGGGGGCGAGCGTTGCCCGGAATTACTGGGCGTAAAGGGGGCGTAGGCGGTCAAATAAGTCAGATGTGAAATACTACTGCTCAACGGTAGAAATGCGTTTGAAACTGTAAGACTTGAGGGTACCAAAGGTAGACGGAATTACCTGAGTAGGGGTGAAATCCGTAGATACAGGTAAGAACGCCAGTGGGGAAGCCGGTCTACTGGGGTAACCCTGACGCTGAGGCCCGAAAGCTAGGGGAGCGAACCGG
+
GGGGGGGGGGGGGGGGGGGGGGGGGGGGGGGGGGGGGGGGGGGGGGGGGEGGGGGGGGGGGGGGGGGGGGGGGGGGGGGGGGGGGGGGGGGGGGGGGGGGGGGGGGGGGGGGGGGGGFGGGGGGGGGGGGGGGGGGGGGGGGGGGGGGGGGGGGGGGGGGGGDGGGGGGGGGGGGGGGGGGDDFGGGGGGGGGGFFCFFGGGGFGGGGGFFFGGGGGGFFFGGGGGGGGGGGGFFFFFGGGGGFGFGFGFFGGGFFGGFGGFGGGGGGGGGGGGGGGGGGGGGGGGGGGGGGGGGGGGGGGGFDFGGGGGGGGGFE8CGGGGGGGGGGGGGGGGGGGGGGFGGGGGGGGGGGGGGGGGGGGGGGGGGGGGGGGGGGGGGGGGGGGGGGGGGGGGGGGGGGGGGGGGGGGGGGGGGGGGGGGG
@EGRNA7_471
TGGGGAATATTGCACAATGGGCGCAAGCCTGATGCAGCCATGCCGCGTGTATGAAGAAGGCCTTCGGGTTGTAAAGTACTTTCAGCGGGGAGGAAGGTGTTGTGGTTAATAACCACAACAATTGACGTTACCCGCAGAAGAAGCACCGGCTAACTCCGTGCCAGCAGCCGCGGTAATACGGAGGGTGCAAGCGTTAATCGGAATTACTGGGCGTAAAGCGCACGCAGGCGGTCTGTCAAGTTGGATGTGAAATCCCCGGGCTCAACCTGGGAACTGCATTCGAAACTGGCAGGCTAGAGTCTTGTAGAGGGGGGTAGAATTCCAGGTGTAGCGGTGAAATGCGTAGAGATCTGGAGGAATACCGGTGGCGAAGGCGGCCCCCTGGACAAAGACTGACGCTCAGGTGCGAAAGCGTGGGGAGCAAACAGG
+
GGGGECFEFGGGGGGGGGGGFGGGEDGFGFCGGFGGGGGGGGGGGGGEGFCFGCDGEEDFGGGGFGGGGGGGFFFEF<AFGGGGGFGGGGGGFGFFDFGGGCF@FD+BFG<CFFFFCFGFGGFGC,CFC:>FGDF*5CF:CDCGGGF7EGE:FFFCCEF*=CCBFCBFB6BBC#FF?C<8<01:>2B:?B:FGAC4:<FAA8ACFCCBEDDFF?><>>825C>?:?FECGF<FGFF=FGAFFAA77C7CFC>9FFCGGFE6E6GGGEDGGGGECGCFD:5GFGGGGFED,GFCGGGGGGD6?GGCGGGGGGGDGGGGGFF=8FGFGGGGGDFCGGGFEGGGDFFGGDGFDEDGEEFGFF7GGGGGGGGCFEGGGGEFEEFCGGGGGGGFGFCDFGEGFFC8GGGGGGGGEGGGGFFFGGGGGGGGGGCG
@EGRNA7_472
TGGGGAATATTGCGCAATGGGGGAAACCCTGACGCAGCAACGCCGCGTGGGTGATGAAGGTTTTCGGATCGTAAAACCCTGTTTTCTGGGACGATAATGACGGTACCAGACGAGGAAGCCACGGCTAACTACGTGCCAGCAGCCGCGGTAATACGTAGGTGTCAAGCGTTGTCCGGATTTACTGGGCGTAAAGGGTGCGTAGGCGGATGCTTAAGGTAGATGTGAAATACCTAGGCTTAACTTAGGAGCTGCATTTCAAACTGGGCATCTAGAGTACGGGAGAGGGAAACGAAATTCCTTGTGTAGCGGTGAAATGCGTAGATATAAGGAAGAACACCGGTGGCGAAGGCGGTATCCTGGACTGTAACTGACGCTGAGGCACGAAAGCGTGGGTAGCAAACAGG
+
FGGGCE@FE,C9FEEFG@EGF7C@CG8FFFFGGGD@CGGGG=BCFGGGGG>=FGDCGGDDGGGGG@FGGGGGGGGGGGDGC=CF89?DDGF8CEGCE,,<<>CFCC,,@F3**5<3<>B,<@>****@>BFG76<71CF<:C7=**=**:4?F+>??<:?B#=:4#3;#.28<74:EE9<9<:<CFFFF:A;A::@E*3=@?A>;>78>=9?>:4##9#FDDGFFC77EC#8@<FCCF;@6D98D4#6#D<:FFD?FGFD?B6+48#FF=,@++@,3,=6,844@8FE@EC,FAA,A94,?5CF=+FF?F,F?4F+<F9FE,5<C,FGFF5E4,7CF>6??:7EEFB+C,C<C,,C8E@CF96,@@EB7EGGEFGEEF@@EF<FEGGGF@A@EFCA@CECC,CD
@EGRNA7_473
TGGGGAATATTGCGCAATGGGGGGAACCCTGACGCAGCAACGCCGCGTGAGTGATGAAGGCCTTAGGGTTGTAAAGCTCTGTTATCTGGGACGATAATGACGGTACCAGAGGAGGAAGCCACGGCTAACTACGTGCCAGCAGCCGCGGTAATACGTAGGTGGCGAGCGTTGTCCGGATTTACTGGGCGTAAAGAGTGCGTAGGCGGATGTTTAAGTGAGATGTGAAATACCCGAGCTCAACTTGGGTGCTGCATTTCAAACTGGGCATCTAGAGTGCAGGAGAGGAAAGCGGAATTCCTAGTGTAGCGGTGAAATGCGTAGAGATTAGGAAGAACACCAGTGGCGAAGGCGGCTTTCTGGACTGTAACTGACGCTGAGGCACGAAAGCGTGGGGAGCAAACAGG
+
FGGGGGGGGGGGGGGGGGGGGGGGGGGGGGGGGGGGGGGGGGGGGGGGGFCFGGGGGGGGGGGGGGGGGGGGGGGGGGGGGGGGGGGGGGGFGGGGGGGGGGGGGGGGGGGGGGGGGGGGGGGGGGGGGGGGGGFGGGGGGGGGGGGGFGGGGGGGGGGGGGGGDGCGFGGGGGFGGGGGGGGGGGGFFFFGGEFCGFFGGGGGGGGGGFFGGGGGGGGGGGGGGGGGGGFGGEGGFFGGGGFGGGFGGGFGGGGGGGFGGGGGGGGGGGGGFGFGGGGGGGGGGGGGGGGGGGGGGGFCGGGGGGGGGGGGGGGGGGGGGGGGGGGGGGGGGGGGGGGGGGGGGGGGGGGGGGGGGGGGGGGGGGGGGGGGGGGGGGGFGGGGGGGGGGGGGGGGGGGGGGGG
@EGRNA7_474
TGGGGAATATTGCGCAATGGGGGAAACCCTGACGCAGCAACGCCGCGTGAGTGATGAAGGCCTTAGGGTTGTAAAGCTCTGTTATTTGGGACGATAATGACGGTACCAAAGGAGAAAGCCACGGCTAACTACGTGCCAGCAGCCGCGGTAATACGTAGGTGGCGAGCGTTGTCCGGATTTACTGGGCGTAAAGAGTGCGTAGGCGGATGTTTAAGTGAGATGTGAAATACCCAGGCTCAACTTGGGTGCTGCATTTCAAACTGGATATCTAGAGTGCAGGAGAGGAAAGCGGAATTCCTAGTGTAGCGGTGAAATGCGTAGAGATTAGGAAGAACACCAGTGGCGAAGGCGGCTTTCTGGACTGTAACTGACGCTGAGGCACGAAAGCGTGGGGAGCAAACAGG
+
GGGGGGGGGGGFGGGGGGGGGGGGGGGGGGGGGGGGGGGGGGGGGGGGGGGEFGGGGGGGGGGGGGGGGGGGGGGGGGGGGGGGGGGGGGGGGGGGGGGGGGGGGGGGGGGGGGGGGGGGGGGGGGGGGGGGGGGGGGGGGGGGGGGGFGGGGGGGGGGGGGGGGGGGGGGGGGGGGGGGGGGGGGGGGGGGGGGGGGGGGGGGGGGGGGGGGGGGGGGFGGGGGGGGGGGGGGGGGGGGGGFGGGGGGGGGGFGFFGGGGFFFFFGFGGGGGGGGGGGGGGGFGGGGGGGGGGGGGGGGGGGGGGGGGGGGGGGGGGFGGFGGGGGGGGGGGGGGGGGGGGGGGGGGGGGGGGGGGGGGGGGGGGGGGGGGGGGGFGGFGGFFFEGGGGGGGGGGGGGGGGGG
@EGRNA7_475
TGGGGAATATTGGACAATGGACCAAAAGTCTGATCCAGCAATTCTGTGTGCACGATGAAGGTTTTCGGATCGTAAAGTGCTTTCAGTTGGGAAGAAGAAAGTGACGGTACCAACAGAAGAAGCGACGGCTAAATACGTGCCAGCAGCCGCGGTAATACGTATGTCGCAAGCGTTATCCGGATTTATTGGGCGTAAAGCGCGTCTAGGCGGAAAAGAAAGTCTGATGTTAAAATGCGGGGCTCAACTCCGTATTGCGTTGGAAACTGCTTTTCTAGAGTACTGGAGAGGTGGGCGGAACTACAAGTGTAGAGGTGAAATTCGTAGATATTTGTAGGAATGCCGATGGAGAAGTCAGCTCACTGGACAGATACTGACGCTAAAGCGCGAAAGCGTGGGGAGCAAACAGG
+
GGGGGGGGGGGGGGGGGGGGGGGGGGGGGGGFFGGGGEFGGGGGGGGGGGGGGGGGGGGGGGGGGGGGGGGGGGGGGGGGGGGGGGGGGFGGGGGGGGGGGGGGGGGGGGGGGGGGGGGGGGGGGGGGGGGGGGGGDGBFGGGGGGGGGGGGGGGGGGGGGG>FGGGGGGGGGGGGGGGGGGGGGGGGGGGGGFFGGGGGGGGGFGGGGGFGGGGFGFFFFFGGGGGGGGGGGGGGGGGFDFGFEFGGGGGDGGGGGGGGGGGGGGGGGGFGGGGGGGGGGGGGGGGGGGGGGGGGGGGGFGGGGGGGGGGGGGGGGGGGGGGGGGGGGGGGGGGGGCGGGGGGGGGGGGGGGGGGGGGGGGGGGGGGGGGGGGGGGGGGGGGGGGGGGGGGGGGGGGGGGGGGGGG
@EGRNA7_476
[truncated: 56,681,587 more chars]
