# Supplementary material for: Assessment of seawater bacterial infection in rabbit tibia by Illumina MiSeq sequencing and bacterial culture
Source: J Orthop Surg Res. 2021 Jul 21;16:463. doi: 10.1186/s13018-021-02553-9 (PMC8293552; doi:10.1186/s13018-021-02553-9)
Supplement: Supplementary file 11 — Additional file 11. [file 13018_2021_2553_MOESM11_ESM.fq]

@CGRNA11_1
TGAGGAATATTGGTCAATGGGCGAGAGCCTGAACCAGCCAAGTCGCGTGAAGGATGACGGTCCTATGGATTGTAAACTTCTTTAGTAGGTGAGTACAAGCAGTTACGCGTAGCTGTAAGCAAGTAACCTAAGAATAAGTATCGGCTAACTCCGTGCCAGCAGCCGCGGTAATACGGAGGATACGAGCGTTATCCGGATTTATTGGGTTTAAAGGGTGCGTAGGTGGCTTTATAAGTCAGTGGTGAAAAGCTGTGGCTCAACCATAGTCTTGCCGTTGAAACTGTAGAGCTTGAGTGCGGATGAGGTAGGCGGAACGCGTAGTGTAGCGGTGAAATGCATAGATATTACGCAGAACTCCGATTGCGAAGGCAGCTTACCAAACCGCAACTGACACTGAAGCACGAAAGCGTGGGTATCAAACAGG
+
AFGGGGGGFFGGGGGGGGGGGGGGGGGGGGGGGGGGGGGGGGGGGGGEGGGGGGGGGGGGGGGGFFGGGGGGGGGGGGGGGGFGGFFGGEFGGGFGGGGGGGGGGGGGGGGCFGGGGGGGGGGGGGGGGGGGFFGGGFFGEEEGGDEG6EAFEGGGGGGGGGGGGGGGGGGFEGFGGGC8FG6E:C6EDDDGGFGG<<<F6:@CDGGG3EFFFFFFB:@2=BEFFF4CFEC@7>:==FBEFFECFFFFFAAFFGFA7BFGFGGGGFFF>DDGGGGGGF:CDGFGDCFDD6GGGGD?8GFGFF6CDCGGGGGDGGGGEGGGGGGGGGGGGGGGGFGGGF9GGGGGGF@GGGGGGGGGGGGGGGGGGGGGGGGFFDGGGGGEGGGGFGGFGGGGGGGGGGGGGGGGGEGF@DGGGGGGGGGGGGGG
@CGRNA11_2
TGGGGAATATTGCACAATGGACGCAAGTCTGATGCAGCGACGCCGCGTGGGGGATGAAGGCTTTCGGGTTGTAAACTCCTTTCAGTACAGAAGAAGCATTTTTGTGACGGTATGTGCAGAAGAAGCGCCGGCTAACTACGTGCCAGCAGCCGCGGTAATACGTAGGGCGCGAGCGTTGTCCGGAATTATTGGGCGTAAAGAGCTCGTAGGCGGTTTGTTGCGCCTGCTGTGAAAGACCGGGGCTTAACTTCGGGGTTGCAGTGGGTACGGGCAGACTAGAGTGTGGTAGGGGTAATTGGAATTCCTGGTGTAGCGGTGGAATGCGCAGATATCAGGAGGAACACCGATGGCGAAGGCAGGTTACTGGGCCATTACTGACGCTGAGGAGCGAAAGCGTGGGTAGCGAACAGG
+
FGGGGGGGFGGGGGGGGGGGGGGGGGGGGGGGGGGGGGGGGGGGGGGGGGGGGGGGGGGGGGGGGGGGGGGGGGGGGGGGFGGGGGGGGGGGGGGGGGGFAEGGGGCFGGCFGGGGGGGGFGGGGGGGGGGGGGGGGGGGGFGFGGGGGGGGGGGBCE?CCFG6FEFFGGGDGGD?CEEGGGE5CF6FGFGG#DDDC@FGFGGF#DGC>B>F@>@=>FF37>>:>FFBFFFFFFFFFF?FGFACF:<FDCA?CFFFBCFEGFFEC>EDGGGGGGGGF?DDC8FGDGGGGGGGGGGGDGGFFE7GF?GGGEE@GGGGGGGGGGGGGGGGGGGFGFGGFGGGGGEEGGF@GGGGGGGGFGGGGFFGCGFFGFFGGFGGGFGGGGGFGGGGGGGGEGGGGGGGGGGGGGGFGGG
@CGRNA11_3
TAGGGAATCTTCGGCAATGGGGGGAACCCTGACCGAGCAACGCCGCGTGAGTGAAGAAGGTTTTCGGATCGTAAAGCTCTGTTGTAAGAGAAGAACGTTGTGTAGAGTGGAAAGTTACACAAGTGACGGTATCTTACCAGAAAGGGACGGCTAACTACGTGCCAGCAGCCGCGGTAATACGTAGGTCCCGAGCGTTGTCCGGATTTATTGGGCGTAAAGCGAGCTCAGGCGGTTGTATAAGTCAGAAGTAAAAGGCAGTGGCTCAACGATTGTGTGATTTTGAAACTGTACAAATTGAGTGCAGAAGGGGAGAGTGGAATTCCATGTGTAGCGGTGAAATGAGTAGATATATGGAGGAAAAGCGGTGGCGAAAGCGGCTCTCTGGTCTGTAACTGACGCTGAGGATAGAAAGCGGGGGGAGCGAACAGG
+
C-,,,C,CAFGGGGGC@FFGF,+++7=CCF@8BA+++@>@FFDC+:=F77BFAC9CA88<@DFFFGGGGDEF887,<D:C9FC9FFCC99B8,3:BCCCFFGGGGGGGGGGGD7?F9C<FF>CG::CC@<<FGGGGGGGG5?6+*;8/*8:EC8FGCE8@*C5C6@CG6;>8C*:C=CFFGG+8830<>3*)/97<35B>>:<<CF368./5<>BE@@F#/>>##067-#<07>D16988164>8-:3.>CCA693338*4#8#400+5++5+3+0+,2++8=27,,2+=6=6,6+=86++3=D?D=8EDA?;=;==>6,@,44,@,6+4++=EAEA49,=,A,@@,@=,A,<?9,?59,7++A4,4,,E<474+:,,,,,,,6:,,,<,C6,@@B+C,C<C66,,,FCF@6+7+7C@C88,EEC,F<E
@CGRNA11_4
TGAGGAATATTGGTCAATGGGCGAGAGCCTGAACCAGCCAAGTCGCGTGAAGGATGACGGTCCTATGGATAGTAAACTTCTTTAGTAGGTGAGTACAAGCAGTTACGCGTAGCTGTAAGCAAGTAACCTAAGAATAAGTATCGGCTAACTCCGTGCCAGCAGCCGCGGTAATACGGAGGATACGAGCGTTATCCGGATTTATTGGGTTTAAAGGGTGCGTAGGTGGCTTTATAAGTCAGTGGTGAAAAGCTGTGGCTCAACCATAGTCTTGCCGTTGAAACTGTAGAGCTTGAGTGCGGATGAGGTAGGCGGAACGCGTAGTGTAGCGGTGAAATGCATAGATATTACGCAGAACTCCGATTGCGAAGGCAGCTTACCAAACCGCAACTGACACTGAAGCACGAAAGCGTGGGTATCAAACAGG
+
GGGGGGGGFFGFFCFGDFGGCFEGGGGGGGGGGGGGGGGGGFFGGGGGGGGGGGGGGGGGGGGGGGGFFGGGGDGGGGGGGGGGGFGGGEGGGFFGGGGGGGGGGGGGGCGGGGBFGGFGGGGGGGGGGGGGGGGGGGGGFGGEDFGGGGGFGGGEFGGGGGGGGGGGGEGGGGGEGGGEB@FGGGGEGGGFGGGG3>;CAFGFD<>DE4@?FF:FDE#)57DFFFFFFFFBF>##=ADFFC8?=FFFFFFFFC;:CFFFFB:8C799EDDCGFGGGFGGGGGF<FDGGFF?+6CGGFFFGGFGGGGEE>GE6C7GGGGGGGGEB6ECGFCGGFFFEAGGFFGGFGFCGEGGFDDGGGGGGFDCGGGFGEGGCFGGGGEEFGGGGFGGGGGGGGGGFFFEGEGGGGGEGGGGGFGGGGGGGGGG
@CGRNA11_5
TGAGGAATATTGGTCAATGGGCGAGAGCCTGAACCAGCCAAGTCGCGTGAAGGATGACGGTCCTATGGATTGTAAACTTCTTTAGTAGGAGAGTACAAGCAGTTACGCGTAGCTGTAAGCAAGTAACCTAAGAATAAGTATCGGCTAACTACGTGCCAGCAGCCGCGTTAATACGGAGGATACGAGCGTAATCCGGATTTATTGGGTTTATAGGGTGCGTAGGTGGCTTTATAAGTCAGTGGTGAAAAGCTGTGGCTCAACCATAGTCTTGCCGTTGAAACTGTAGAGCTTGAGTGCGGATGAGGTAGGCGGAACGCGTAGTGTAGCGGTGAAATGCATAGATATTACGAAGAACTCCGATTGCGAAGGCAGCTTACCAAACCGCAACTGACACTGAAGCACGAAAGCGTGGGTATCAAACAGG
+
F-CEEEED9EDGFDACDGGGGGCG7@:C@D<CEG7FGGEFFGEF:EEGGDG<8,C=FFC=F::EFCA,?,CFC?E?,,B@FGG<,<@FG,?,BFF,,9,A<FFGGG7:F>B+CFCAB<DFF=AFFBFFC8:BC;DEA>;E@9BC7+3>,7,,6@DE+@D8CCC5::?1;E*>A@8*;:*A61,4**4*1*:*;+))/5A;C7DC=CCDB;#/96<#:27##2@574:#8@@4B=;5@5(.*2*>6B;******CA5@07E>C?*:9@330+3+=++:;,6=,E=+D8=,D8=@6D?EGFDD=+8GCCC==?E6@+>+,EAEC+88=>GFFE9,9,9@9FE@;EA,A4,9,F<F@+=7F@FC8,4EFE8B<F<,C,,,,EGF@7<GFF6FFC,CFFGDDB8GFEF@86+6,<8DDFDFAGFDEGG
@CGRNA11_6
TGAGGAATATTGGTCAATGGGCGAGAGCCTGAACCAGCCAAGTCGCGTGAAGGATGACGGTCCTATGGATTGTAAACTTCTTTAGTAGGTGAGTACAAGCAGTTACGCGTAGCTGTAAGCAAGTAACCTAAGAATAAGTATCGGCTAACTCCGTGCCAGCAGCCGCGGTAATACGGAGGATACGAGCGTTATCCGGATTTATTGGGTTTAAAGGGTGCGTAGGTGGCTTTATAAGTCAGTGGTGAAAAGCTGTGGCTCAACCATAGTCTTGCCGATGAAACTGTAGAGCTTGAGTGCGGATGAGGTAGGCGGAACGCGTAGTGTAGCGGTGAAATGCATAGATATTACGCAGAACTCCGATTGCGAAGGCAGCTTACCAAACCGCAACTGACACTGAAGAACGAAAGCGTGGGTATCAAACAGG
+
FGGGGGGGGGGGGGGGGGFGGGGGGGGGGGGGGGEGGGGGGGGGGGGGGGGGGGCFGGGGGGGGGGGGGGFG<DFGGGGGFGFGGFGGGFFGGGGGGGGGGGGGGGGGGGGGGFFGGFGGFFFGGFFFFGGGFGGGGGGGGFGGGGGGGGDEEGGGFCGGGGGGGGGGGGGFFEGGEGGGGGGGGGGGGGCCGGGG#>;>FFFFGG9?;);FFFFFFFF:BFFFFFFEEC=FB7=AB>BEFEAEFFFFFFFFAGAACFF?GGGGFFFGFGGGGGGGGGGGGGGGGFFGFFF?6>8GGFGFGGFGFEDGGGGGGGGGGGGFFFGECEEGGFE9EFGGGCFFGGFFEDCFF9GGGGFCGGGGGGGGGGGGFFGF9GGGGGEFB:EGDGGGGGGFFGGGGFC,GGGFFB:@CCE@GFGGGGGGGFGG
@CGRNA11_7
TGGGGAATATTGCACAATGGACGCAAGTCTGATGCAGCGACGCCGCGTGGGGGATGAAGGCTTTCGGGTTGTAAACTCCTTTCAGTACAGAAGAAGCATTTTTGTGACGGTATGTGCAGAAGAAGCGCCGGCTAACTACGTGCCAGCAGCCGCGGTAATACGCAGGTGGCAAGCGTTGTCCGGAATTATTGGGCGTAAAGCGCGCGCAGGTGGTTTAAAAAGTCTGATGTGAAAGCCCACGGCTCAACCGTGGAGGGTCATTGGAAACTGTTAAACTTGAGTGCAGGAAGGAAAAGTGGAATTCCTAGTGTAGCGGTGAAATGCGTAGGTATTAGGAGGAACACCAGTGGCGAAGGCGGCTTTTTGGCCTGTAACTGACACTGAGGCGCGAAAGCGTGGGGAGCAAACAGG
+
EFFGDE@89FAEDAGGGGFFG@@FFCFC,@FFFE9FAFCE@@F@FFG@GGEGDG>F<<FFGEEC<FF@B?>=FEGGG@EFGGF<F<FDFDGGGFGGGFGGCAEFDGCAFEFG+DFGGDC93@CFC7CC@<@F7@EFCDFEB:612<82:C>C*=C58>99<C*/:5*+/=:9:58;8?C99#C/4<5<-1CCD#G#CB#:69#7=B=5>;7#:##7?@9=?#*9672<F8@F697*0#,>?96F?CFC044+98:A@8#D#C=:?>FED=C=8CC=66+FFFGGF=D6++F9==9FE;CGGGFGFEDGEB88B=,=EE;GEC7B4EC9,,EF=,<?9<F=A,<=?==C?:<9,7+F@,B47FCEE:GGFFFAEFGFF<<,@EEDECFCDGGFEFEEEGDGF9F@EFFFC,@
@CGRNA11_8
TGAGGAATATTGGTCAATGGGCGAGAGCCTGAACCAGCCAAGTCGCGTGAAGGATGACGGTCCTATGGATTGTAAACTTCTTTAGTAGGTGAGTACAAGCAGTTACGCGTAGCTGTAAGCAAGTAACCTAAGAATAAGTATCGGCTAACTCCGTGCCAGCAGCCGCGGTAATACGGAGGATACGAGCGTTATCCGGATTTATTGGGTTTAAAGGGTGCGTAGGTGGCTTTATAAGTCAGTGGTGAAAAGCTGTGGCTCAACCATAGTCTTGCCGTTGAAACTGTAGAGCTTGAGTGCGGATGAGGTAGGCGGAACGCGTAGTGTAGCGGTGAAATGCATAGATATTACGCAGAACTCCGATTGCGAAGGCAGCTTACCAAACCGCAACTGACACTGAAGCACGAAAGCGTGGGTATCAAACAGG
+
GGGGGGGGGGGGGGGGGGGGGGGGGGGGGGGGGGGGGGGGGGGGGGGGGGGGGGGGGGGGGGGGGGGGGGGGGGGGGGGGGGGGGGGGGFGGGGGGGGGGGGGGGFGGGGGGGGGGGGGGGGGGGGGGGGGGGGGGGGFDEFGGGGGGGGGGDGGGGGGGGGGGGGGGGGGGGGGGGGGDBFGGGGFGGDCGGGGGDBDFFGGGGG4AAFFFFFD>EDFEDBFFFFFEEE?FFFFFFAB>BB<?A<FFFFFFFGF;FAGGGGGGGGGGFGGD>GFGGGGGGGGGGGGGGGFGGGGGGGGGGGGGGGGGGGGGGGGGGGGGGDGGGGGGGGGDGGGGGGGGGGGGGEGGGGGGGGGDGGGGGGGGGGGGGGGGGGGGDGGECGGGGGGGGGGGGGGGGGGGGGGGGGGGGGGGGGGGGGGGGGGG
@CGRNA11_9
TGAGGAATATTGGTCAATGGGCGAGAGCCTGAACCAGCCAAGTCGCGTGAAGGATGACGGTCCTATGGATTGTAAACTTCTTTAGTAGGTGAGTACAAGCAGTTACGCGTAGCTGTAAGCAAGTAACCTAAGAATAAGTATCGGCTAACTCCGTGCCAGCAGCCGCGGTAATACGGAGGATACGAGCGTTATCCGGATTTATTGGGTTTAAAGGGTGCGTAGGTGGCTTTATAAGTCAGTGGTGAAAAGCTGTGGCTCAACCATAGTCTGGCCGTTGAAACTGTAGAGCTTGAGTGCGGATGAGGTAGGCGGAACGCGTAGTGTAGCGGTGAAATGCATAGATATTACGCAGAACTCCGATTGCGAAGGCAGCTTACCAAACCGCAACTGACACTGAAGCACGAAAGCGTGGGTATCAAACAGG
+
GGGGGGGGGGGGGGFGGGGGGGGGGCFGGGGGGGGGGGGGGGGGGGGGGGGGFGFGGGEGGGGGGGGGGGGGGCGGGGGGGGGGGGGGGGGFGFGGGGGGGGGGGGGGGGGGGGGGGGGGGGGGGGGGGGGGGGGGGGGGGGGCEGGGGGGGGGGGGGGGGGGGCGGGGG7FGGFGGBE=F?CFGGCEDGC<FFD<9BA48FFC=D#DEF?BFFB#FBBEFF=@=>FFFF49*>7AF<FDFFFFFFA<:FFFFGFFF@7DCD??#F?9/*0*C=<@F;E=7AF7DF796CC?7CCGEGDD8GGGGGEDGGGGGEDEGGGGGGGGEGGGGGGGGFDGGGGGGGEECGFGGGFGFFGFFBFGGCCCCGGGGFAGGFFGGGEF@EF@,EFFGGCGGF<GFDGFGGGFFFFCGGDGGFFDGGGGGGGG
@CGRNA11_10
TGGGGAATATTGCACAATGGACGCAAGTCTGATGCAGCGACGCCGCGTGGGGGATGAAGGCTTTCGGGTTGTAAACTCCTTTCAGTACAGAAGAAGCATTTTTGTGACGGTATGTGCAGAAGAAGCGCCGGCTAACTACGTGCCAGCAGCCGCGGTAATACGTAGGGCGCGAGCGTTGTCCGGAATTATTGGGCGTAAAGAGCTCGTAGGCGGTTTGTTGCGCCTGCTGTGAAAGACCGGGGCTTAACTTCGGGGTTGCAGTGGGTACGGGCAGACTAGAGTGTGGTAGGGGTAATTGGAATTCCTGGTGTAGCGGTGGAATGCGCAGATATCAGGAGGAACACCGATGGCGAAGGCAGGTTACTGGGCCATTACTGACGCTGAGGAGCGAAAGCGTGGGTAGCGAACAGG
+
GGGGGGGGGGGGGGGGGGGGGGGGGGGGGGGGGFGGGGGGGGGGGGGGGGGGGGGGGGGGGGGGGGGGGGGGGGGGGGGGGGGGGGGGGGGGGGGGGGGGGGGGGGGGGGGGGGGGGGGGGGGGGGGGGGGGGGGGGGGGGFGGGGGGGG#GGGDCFEGGGGGGGGGGGGGGG#GEEGGGGGGA?FBFGFGGGGGGG@FGFGGGGGGGFFFFFFFFFFFFFFFFFFFFF?FFFFFDFFFFGFFFFGFFAFFGFGGFGFGGGGGGDGGGGGGGGGCFGGGGGGGFGGGGGGGGFGGGGGGGGGGGGGF@@GGGGGGGGFGGGGGGFGGGGGGGGGGGGGGGGGGGGGGGGGGGGGGGGGGGGGGGGGGGGGGGGGGGGGGGGGGGGGGGGGGGGEF@9GGGGGGGGGGGGGG
@CGRNA11_11
TAGGGAATCTTCGGCAATGGGGGGAACCCTGACCGAGCAACGCCGCGTGAGTGAAGAAGGTTTTCGGATCGTAAAGCTCTGTTGTAGGAGAAGAACGTTGTGTAGAGTGGAAAGTTACACAAGTTACGGTATCTTACCAGAAAGGGACGGCTAACTACGTGCCAGCAGCCGCGGTAATACGTAGGTCCCGAGCGTTGTCCGGATTTATTGGGCTTAAAGAGCTCGTAGTCGGTTTGTTGCGCCTGCTGTGAAAGACCGGGGCTTAACTTCGGGGTTGCAGTGGGTACGGGCAGACTAGAGTGTGGTAGGGGTAATTGGAATTCCTGGTGTAGCGGTGAAATGCGTAGATATATGGAGGAACACCGGTGGAGAAAGCGGCTCTCTGGTCTGTAACTGACGCTGAGGAGCGAAAGCGTGGGTAGCGAACAGG
+
F-CF@F@FFGFGF6@CFGGGCGGDC@FGGFGGGA+@7@=EE@@B3BF<@:C>FFAF,@<C:FFGGGGDEGG<DCC,?>C;<DB:>F,3@<E<<:<FGFFDF*,<BFFFGGC9:*<FAFGFGFCF,?C*<FFFFGGGG?7+/2<88?CFG5??5EGFFGC>FFF@E=FCF=#ECG8:##:?743;CFG#9-#C7<D#,87C3<9:C??7:=46##))0*>FF?F@>::?##::)?##)9:49#32B;4###=#?5#95:4931@@>C<>9*DGGFA82+@0++9?C===96+ED6,=6+68=+,FGFD=+DFGGFA@446,,D7@4,8GGE8>B,;;GGGGCGE=C,4,=4,E4,C,5588++88::,FC,A,@+7+B,4,9,EAFC,C66FDE@,@6@C<GFCEFF77FF@,F@@C8GGFCFF9C;9FFD
@CGRNA11_12
TGAGGAATATTGGTCAATGGGCGAGAGCCTGAACCAGCCAAGTCGCGTGAAGGATGACGGTCCTATGGATTGTAAACTTCTTTAGTAGGTGAGTACAAGCAGTTACGCGTAGCTGTAAGCAAGTAACCTAAGAATAAGTATCGGCTAACTCCGTGCCAGCAGCCGCGGTAATACGGAGGATACGAGCGTTATCCGGATTTATTGGGTTTAAAGGGTGCGTAGGTGGCTTTATAAGTCAGTGGTGAAAAGCTGTGGCTCAACCATAGTCTTGCCGTTGAAACTGTAGAGCTTGAGTGCGGATGAGGTAGGCGGAACGCGTAGTGTAGCGGTGAAATGCATAGATATTACGCAGAACTCCGATTGCGAAGGCAGCTTACCAAACCGCAACTGACACTGAAGCACGAAAGCGTGGGTATCAAACAGG
+
EGGGGGGGFFGGGGGGGGGGGGGDDGGGGDGGGGGGGGGGGGGGGGGGGGGGGGGGGGGGGGGGFGGGFGGGGFGGGGGGGGGFGGGGGDGGGFGGGGGGGGGGGGGGGGGGGGFGCGGGGGGFGGGGGGGGGGGGGGGGGGGGGGGGGGGGGGFGGGGGGGGGGGGGGDDCC#FGGGGGFGCFGGGGGGGG0:DDD5AC@FFFFFCDC@B<2?>@DBFFFFFFFFFF?FEEFFEB?AFFFFFFFFFFFFFFBF:AFA7GGGGFFGGCDC6DEFFGGGGGGGGGGD6GFFDGGGGDCEFDDGCCFEEGGGGGGGEECFFGGGGGGGGGGFGGFGGGGGGGGGGGGGGGGGGGGGGGGGGDGGGGGGGGGGGGGGGGGGGEFGGGGGGGGGGGFGGGGDGFGGGGGGGGEGGFGGGFGGGGGGGG
@CGRNA11_13
TGAGGAATATTGGTCAATGGGCGAGAGCCTGAACCAGCCAAGTCGCGTGAAGGATGACGGTCCTATGGATTGTAAACTTCTTTAGTAGGTGAGTACAAGCAGTTACGCGTAGCTGTAAGCCAGTAACCTAAGAATAAGTATCGGCTAACTCCGTGCCAGCAGCCGCGGTAATACGGAGGATACGAGCGTTATCCGGATTTATTGGGTTTAAAGGGTGCGTAGGTGGCGTTATAAGTCAGTGGTGAAAAGCTGTGGCTCAACCATAGTCTTGCCGTGGAAACTGTAGAGCTTGAGTGCGGATGGGGTAGGCGGAACGCGTAGTGTAGCGGTGAAATGCATAGATATTACGCAGAACTCCGATTGCGAAGGCAGCTTACCAAACCGCAACTGACACTGAAGCACGAAAGCGTGGGTATCAAACAGG
+
FGGFGGGFDFGGGGGGGGGG<FCFEGGGGGG,CCFGGGGF@FECFCCEECFFFGFG@F@CFGGG9E<EE,CFFFFCFGGGGGFGGGFFFD?FFGGGFGGGGFGGGGGEGGGGGGDEFFGG,AFF;FFGGGGDF>DFFGGGCF8BE7CFCE;FGGGD8FGGFGGGGGGDEE<<:>@E#:5*?4<C=#=C)###;:DD#2>4#B@;FGDD35/=:=400577>DDF;5>#<?FFBFFA=EADFE>8>8AF#FA?A7:9#?<5<7<;+>CGEC7;+=5+ACFDDFFFDA6FD6F=66+CC==06=+8D8CGGED66B8@@>E9FE6GEGGDGCFFF;FEEBE,E,;A=CCCDEFFGGC7DGE=:7C?FFEFFAGGF9DFC@@CCDGCCGGGFGEC6AC<CFF@CBCFC,7:FCFFF9FFFFAGGGGF
@CGRNA11_14
TGAGGAATATTGGTCAATGGGCGAGAGCCTGAACCAGCCAAGTCGCGTGAAGGATGACGGTCCTATGGATTGTAAACTTCTTTAGTAGGTGAGTACAAGCAGTTACGCGTAGCTGTAAGCAAGTAACCTAAGAATAAGTATCGGCTAACTCCGTGCCAGCAGCCGCGGTAATACGGAGGATACGAGCGTTATCCGGATTTATTGGGTTTAAAGGGTGCGTAGGTGGCTTTATAAGTCAGTGGTGAAAAGCTGTGGCTCAACCATAGTCTTGCCGTTGAAACTGTAGAGCTTGAGTGCGGATGAGGTAGGCGGAACGCGTAGTGTAGCGGTGAAATGCATAGATATTACGCAGAACGCCGATTGCGAAGGCAGCTTACCAAACCGCAACTGACACTGAAGCACGAAAGCGTGGGTATCAAACAGG
+
C<FFEDFGGGCFGFEDFEEFE8FFEEECF8FFGGGGGFFGFG@CFECFGGGGGF<CFEBCCGGFGGFF9EFGGGEFEFFFE?FDF59FDFGFFGFAGGGFG=,AFFEDGFGEGDFGGGGFB=8FEFGGGGFFGCCF9>FDEGGGGCEGCCCFGCGE8B:88D#@>FCEE>C#ECCE<:C:#5@@C5:7><D#:79<D>37:7CFFF?<9F#D<@9F5#7360@867#.7?**=8?<525=:F#??>FFFAAFF<FFFEGGGGFD=:CGFDD5CC7CGGE;FFFGGFC99CFFDGDFGFD=++26+>=GDGFDGGGGGFDC,E>EDEEEGDBF;EF9;9E=FFE7EFEGGEF@FC=+CGGGEF7FCFE8GGCDGFFGGGGGGGF9DFFCFGGGGGGGGGGGGGGGGGGGCCEGFFGECF<C@FDF
@CGRNA11_15
TGAGGAATATTGGTCAATGGGCGAGAGCCTGAACCAGCCAAGTCGCGTGAAGGATGACGGTCCTATGGATTGTAAACTTCTTTAGTAGGTGAGTACAAGCAGTTACGCGTAGCTGTAAGCAAGTAACCTAAGAATAAGTATCGGCTAACTCCGTGCCAGCAGCCGCGGTAATACGGAGGATACGAGCGTTATCCGGATTTATTGGGTTTAAAGGGTGCGTAGGTGGCTTTATAAGTCAGTGGTGAAAAGCTGTGGCTCAACCATAGTCTTGCCGTTGAAACTGTAGAGCTTGAGTGCGGATGAGGTAGGCGGAACGCGTAGTGTAGCGGTGAAATGCATAGATATTACGCAGAACTCCGATTGCGAAGGCAGCTTACCAAACCGCAACTGACACTGAAGCACGAAAGCGTGGGTATCAAACAGG
+
GGGGGGGGGGGGGGGGGGGGGGGGGGGGGGGGGGGGGGGGGGGGGGGGGGGGGGGGGGGGGGGGGGGGGGGGGGGGGGGGGGGGGGGGGFGGGGGFGGGGGGGGGGGGGGGGGGGGGGGGGGGGGGGGGGGGGGGGGGGGGGGGGGGGGGGGGGGGGGGGGGGGGGGGGGGGGGGGGGGGGGGGGGGGGGGGGGGGEEFFFDFDFCDGCFFFFFFFFFFEFFFFFFFFFFFFFFFFFFFFFFFFFFFFFFFFFGFFGFGGGGGGGGGFFGGDE?GFGGGECGGGGFDGGGGGGGGGGGGGGGCFGGGGGGDDGGGGGGGGGGGGGGGGGGGGGGGGGGGGGGGGGGGGGGGGGGGGGGGGGDGGGGGGGGGGGGGGGGGGGGGGGGGGGGGGGGGGGGGGGGGFGGGGGGGGGGGGGGGGGGGG
@CGRNA11_16
TGAGGAATATTGGTCAATGGGCGAGAGCCTGAACCAGCCAAGTCGCGTGAAGGATGACGGTCCTATGGATTGTAAACTTCTTTAGTAGGTGAGTACAAGCAGTTACGCGTAGCTGTAAGCAAGTAACCTAAGAATAAGTATCGGCTAACTCCGTGCCAGCAGCCGCGGTAATACGGAGGATACGAGCGTTATCCGGATTTATTGGGTTTAAAGGGTGCGTAGGTGGCTTTATAAGTCAGTGGTGAAAAGCTGTGGCTCAACCATAGTCTTGCCGTTGAAACTGTAGAGCTTGAGTGCGGATGAGGTAGGCGGAACGCGTAGTGTAGCGGTGAAATGCATAGATATTACGCAGAACTCCGATTGCGAAGGCAGCTTACCAAACCGCAACTGACACTGAAGCACGAAAGCGTGGGTATCAAACAGG
+
GGGGGGGGGGGGGGGGGGGGGGGGGGGGGGGGGGGGGGGGGGGGGGGGGGGGGGGGGGGGGGGGFGGGGGGGGGGGGGGGGCGGGGGGGGGGGGGGGGGGGGGGGGGGGGGGGGGGGGGGGGGGGGGGGGGGFGGGGGGGGGGGGGGGGGGGGGGGGG#GGG#GGG#GGEGGFFGGDGGGFGGGGGGGGGGGGGGGGFEGFGGGGG9FDFF=@B>7>B@BDEFFFFFF?FFFFFFF?BFFFFCFDFFFFFFFBFBFGEGGGGFFGGGGFGD>GGDCGFGGGGGGFEDGF?GCGGGGGGGGFGFEGGGGGGFDGGGGGFFGGGGGEGGGGGGGGGGGGGGGGGFGGGEGGGGGGGGGGGGGGEGGGGGGGGGGGGGGGGGFEGGGGGGGGGGGGGGGGGGGGGGGGGGGDGGGGGGGGGGGGGGG
@CGRNA11_17
TGAGGAATATTGGTCAATGGGCGAGAGCCTGAACCAGCCAAGTCGCGTGAAGGATGACGGTCCTATGGATTGTAAACTTCTTTAGTAGGTGAGTACAAGCAGTTACGCGTAGCTGTAAGCAAGTAACCTAAGAATAAGTATCGGCTAACTCCGTGCCAGCAGCCGCGGTAATACGGAGGATACGAGCGTTATCCGGATTTATTGGGTTTAAAGGGTGCGTAGGTGGCTTTATAAGTCAGTGGTGAAAAGCTGTGGCTCAACCATAGTCTTGCCGTTGAAACTGTAGAGCTTGAGTGCGGATGAGGTAGGCGGAACGCGTAGTGTAGCGGTGAAATGCATAGATATTACGCAGAACTCCGATTGCGAAGGCAGCTTACCAAACCGCAACTGACACTGAAGCACGAAAGCGTGGGTATCAAACAGG
+
GGGGGGGGGGGFGGGGGGGGGGGGGGGGGGGGGGGGGGGGGGGGGGGGGGGGGGGGGGGGGGGGGGGGGGGGGGGGGGGGGGGGGFFGGEGGGGGGGGGGGGGGGGGGGGGGGGGGGGGGGGGGGGGGGGGGGGGGGGGGGGGGGGGGGGGGGGGGGGGGGGGGGGGGGGGGGGFGGGGGGGGFFGGGGGGGGGGGD>BGFGGGGFGGFFFBFFFFDFFFEEFFFFFFFFFFFFFFFFDFFEE?<FFAFFFFFGAFFFGGFGGGGGFFFGC>GGFCFGGGGGGGGGFFGFGGGGGGGGGGGGGGGGGGGGGGEEGGGGGGGGGGGGGGGGGGGGGGGGGGGGGGGGGGGGGGGGGDGFGGGDGFGGGGFEGGGGGGGGGGGGGGFGGGGGGGGGGGGGGGGGGGGGGGGGGGGGGGGGGGGGGG
@CGRNA11_18
TAGGGAATCTTCGGCAATGGGGGGAACCCTGACCGAGCAACGCCGCGTGAGTGAAGAAGGTTTTCGGATCGTAAAGCTCTGTTGTAAGAGAAGAACGTTGTGTAGAGTGGAAAGTTACACAAGTGACGGTATCTTACCAGAAAGGGACGGCTAACTACGTGCCAGCAGCCGCGGTAATACGTAGGTCCCGAGCGTTGTCCGGATTTATTGGGCGTAAAGCGAGCGCAGGCGGTTGTATAAGTCAGAAGTAAAAGGCAGTGGCTCAACCATTGTGTGCTTTTGAAACTGTACAACTTGAGTGCAGAAGGGGAGAGTGGAATTCCATGTGTAGCGGTGAAATGCGTAGATATATGGAGGAACACCGGTGGCGAAAGCGGCTCTCTGGTCTGTAACTGACGCTGAGGCTCGAAAGCGTGGGGAGCGAACAGG
+
EGD9FGGGGFGGGCFEGGGFGGG7FGGGGGGGGGGGGGGGGGGGGG7FGG>FEFG9CGGFFFGGGGFEFGGGF:FGGFGGGGGGGEE@EGGGGGGGFGDFGGGGGGGGCFGGGGFFFGGGGDGGFGGDGDGFGGGGGGGFGGGFGCEGGDGEGGGGGGEGGGGFGGGFFGGCCEGEGGGG5<9@EGGGCCD3DGGFDF#GFD<2>CGFF=F;FFB:@F=FDEFFFEEF=DFE@C@:@ECBA4AFFFFBAFFFFFA@AAA7?B0333:DC5GFGFCC?9FFGGGFAGCC?D=+=,6D?DFD7GGF?GGD=D=D=D=,AD=@D?GGGGGGC7DGGGGFE+GGGGGGEFEFF9FDFA,FFFC4=C7GFEDGGGFFEGGGGGGFGGGGGDGGGGFGDGFF:FEFGFEC8DFA8GDF@EGGGEEEF@GGGDGGG
@CGRNA11_19
TGAGGAATATTGGTCAATGGGCGAGAGCCTGAACCAGCCAAGTCGCGTGAAGGATGACGGTCCTATGGATTGTAAACTTCTTTAGTAGGTGAGTACAAGCAGTTACGCGTAGCTGTAAGCAAGTAACCTAAGAATAAGTATCGGCTAACTCCGTGCCAGCAGCCGCGGTAATACGGAGGATACGAGCGTTATCCGGATTTATTGGGTTTAAAGGGTGCGTAGGTGGCTTTATAAGTCAGTGGTGAAAAGCTGTGGCTCAACCATAGTCTTGCCGTTGAAACTGTAGAGCTTGAGTGCGGATGAGGTAGGCGGAACGCGTAGTGTAGCGGTGAAATGCATAGATATTACGCAGAACTCCGATTGCGAAGGCAGCTTACCAAACCGCAACTGACACTGAAGCACGAAAGCGTGGGTATCAAACAGG
+
GGGGGGGGGGGGGGGGGGGGGGGEGGGGGGGGGGGGGGGGGGGGGGGGGGGGGGGGDGGGGGGGGGGGGGGGGGGGGGGGCGGGFFGGGDGGGGGGGGFFFFGGGGGGGGGGGGGGGGGGGGGGGGFGGGGGGGGGGGGGFFGGGGGGGGGDGGGGGGGGDGGFEECGGGEGGFCEGGGGCFGGECEE>DCFGFDGG8>8@DGGGGGG@@FFFFFFBFFFBB@FF=EEC?FFFB6=FFDBBF?EFFFFFFFFFGFFFECDGGFGGFC>>>C6EGGGGGGGGGGGGGGFGFDD8C6CCGGFFGFCGEEEEDGGGGDGGGGFGGGGGGGGGGGGGGGGGGGGGGGGGGGGGFFGGGGEGGGGGDGGGGGGGGGGGGGGGGGGFFCGGGGGGGGGGGGGGGGGFFGGGGF@FFGGGGGGGGGGGGGG
@CGRNA11_20
TAGGGAATCTTCCGCAATGGGCGAAAGCCTGACGGAGCAACGCCGCGTGAGTGAAGAATGATTTCGGTTCGTAAAGCTCTGTTGTTAGGGAAGAAAGGTTGTGTAGTAACTATACACAAAACAGACGGTACCTAACCAGAAAGCCACGGCTAACTACGTGCCAGCAGCCGCGGTAATACGTAGGTGGCAAGCGTTGTCCGGAATTATTGGGCGTAAAGCGCGCGCAGGTGGTTTAATAAGTCTGATGTGAAAGCCCACGGCTCAACCGTGGAGGGTCATTGGAAAGTGTTAAACTTGAGTGCAGGAGAGAAGAGTGGAATTCCTAGTGTAGCGGTGAAATGAGTAGAGATTAGGAGGAACACCAGTGGCGAAGGCGGCTTTTTGGCCTGTAACTGACACTGAGGCGCGAAAGCGTGGGGAGCAAACAGG
+
F@<FGGGGCACEGGGD@:F<CFFFG>FFFEF@EF:@+@FFGGGDGEF=FFGGGFCBF<,C55CFD<F?FEGFAEF?F,FGFEE?B4CFGFGEFGFG88C<FFEGGGGGFGC=FGFGDB=FFGGGC8FEF:CAFBCE,48::F8D:CF5EE5BFGGGF5DC5CGGC?FGG=EEDCGDC:;@#GG=CFF#5=<#D<D5#B@D76?D=C;@620#>5)71615#@DFFBB;#?@7>56##A4>166<B>A<EA<2<:7:@D>9;B?<<??=<6G?D?A++E9FDA=72,@3D@:=6,=+?GFD8,GD?+CEA?@,FE,=F@,=@,4,9GGE>CG@EE9EAA;E@,FFFGDEA?FEA,9,F@4,FEFF@,,?,GEEEEFEFF@E<GFC<CGGFE@6ACFF,,FFF@F@+F@F8F@F@FF:D8F@F<FEF@<9D
@CGRNA11_21
TAGGGAATCTTCGGCAATGGGGGGAACCCTGACCGAGCAACGCCGCGTGAGTGAAGAAGGTTTTCGGATCGTAAAGCTCTGTTGTAAGAGAAGAACGTTGTGTAGAGTGGAAAGTTACACAAGTGACGGTATCTTACCAGAAAGGGACGGCTAACTACGTGCCAGCAGCCGCGGTAATACGTAGGTCCCGAGCGTTGTCCGGATTTATTGGGCGTAAAGCGAGCGCAGGCGGTTGTATAAGTCAGAAGTAAAAGGCAGTGGCTCAACCATTGTGTGCTTTTGAAACTGTACAACTTGAGTGCAGAAGGGGTGAGTGGAATTCCATGTGTAGCGGTGAAATGCGTAGATATATGGAGGAACACCGGTGGCGAAAGCGGCTCTCTGGTCTGTAACTGACGCTGAGGCTCGAAAGCGTGGGGAGCGAACAGG
+
GGGGGGGGGGGGGGGGGGGGGGGGGGGGGGGGGGGGGGGGGGGGGGGGGGGGFGFGGGGGFCFGGGGGEEFCFGGGGCCFGGGGGGGGFFFFGGGGGGGGGGFGGGGGGGGGGGGGGGGGGGGG?FCCGFEGGGGGGCGGGGGGGDGFEGCEEGGGGGDFCFGGGGGGGFGGGEEGGGGGFE@FEGGCGGDGGGDGG#FGDGGG<5:<6@F?;BFBD#@B>BFDDFE@>BBFEFF?FA964<EAB<EFCAFAAFFFFFFFCFFDDCGFDGGCC??96GGGFGGFFFFGFGGFGFD68CGGFECGFGGGGGGFFGGGGFAGGFGGGGFGEEGEFCFFFC8CGGFE,GGGFDFGGFDGGEDGGGEGEFCF@,=7GGGGFGGGGGGGGGGFGFGGGF@7GGGGGFEEGGGGFGGGEGGGGGGGGGGGGGGGG
@CGRNA11_22
TGGGGAATATTGCACAATGGACGCAAGTCTGATGCAGCGACGCCGCGTGGGGGATGAAGGCTTTCGGGTTGTAAACTCCTTTCAGTACAGAAGAAGCATTTTTGTGACGGTATGTGCAGAAGAAGCGCCGGCTAACTACGTGCCAGCAGCCGCGGTAATACGTAGGGCGCGAGCGTTGTCCGGAATTATTGGGCGTAAAGAGCTCGTAGGCGGTTTGTTGCGCCTGCTGTGAAAGACCGGGGCTTAACTTCGGGGTTGCAGTGGGTACGGGCAGACTAGAGTGTGGTAGGGGTAATTGGAATTCCTGGTGTAGCGGTGGAATGCGCAGATATCAGGAGGAACACCGATGGCGAAGGCAGGTTACTGGGCCATTACTGACGCTGAGGAGCGAAAGCGTGGGTAGCGAACAGG
+
GGGGGGGGGGGGGGGGGGGGGGGGGGGGGGGGGGGGGGGGGGGGGGGGGGGGGGGGGGGGGGGGGGGGGGGGGGGGGGGGGGGGGGGGGGGGGGGGGGGGGGFGGGEGGGGGGGGGFGGGGGGGGGGGGGGGGGGGGGGGGGGGGGGGGGGGGGGEEGDFGGCEGGGGGGGGGGGCGC8@CCG:<ECGGGGGGCDCGAFGFFGFFGGGFFFFDF>DEF#99F@FFFFFFFFFFFF?FFFFFF@C?CFFBGGGGGGFFGGFDFGBFFBDFC?CCGGGFDFDC8FFDGGGD=,FFDFFFFD@,8DCGGGGGEE7GGGGFCGGGGGGGGGGGGGGGGGGGGGDGGGGGGGGGGGGGGGGCGGGGGGGGGGGGDGGGGGGGGGGGGGGGGGGGGGGGGFGFGGGGGGGGGGGGGG
@CGRNA11_23
TGGGGAATATTGCACAATGGACGCAAGTCTGATGCAGCGACGCCGCGTGGGGGATGAAGGCTTTCGGGTTGTAAACTCCTTTCAGTACAGAAGAAGCATTTTTGTGACGGTATGTGCAGAAGAAGCGCCGGCTAACTACGTGCCAGCAGCCGCGGTAATACGTAGGGCGCGAGCGTTGTCCGGAATTATTGGGCGTAAAGAGCTCGTAGGCGGTTTGTTGCGCCTGCTGTGAAAGACCGGGGCTTAACTTCGGGGTTGCAGTGGGTACGGGCAGACTAGAGTGTGGTAGGGGTAATTGGGATTCCTGGTGTAGCGGTGGAATGCGCAGATATCAGGAGGAGCACCGATGGCGAAGGCAGGTTACTGGGCCATTACTGACGCTGAGGAGCGAAAGCGTGGGTAGCGAACAGG
+
GFF8BFGGFGGGGGGGGGG?FFGEGCGGGFGGGACFGGGGGGFGGGG>FDEGC>FGGFG8FC8E?:F@,C:BEGG??FFFG9EBFGGGGGGGGFGGFGA?ADAFFD=@CFCDEBFCGCFGGGGGG,@FGGEFGGGGGGG@88EFGGGGG>CEGGGEEG?+?C5>FCEFGGGGGD5#>8;#FGGC=CC?C7*>:<A:CE:C6FFFFDGDBEF<@75#/##)>@9555>8F=6@==BB9>:9C6#GFCF<A**D=7;;BFFC<+6CD@+GGFD62+6,=++=CDA,8FD=6=,DD@6,@46,=87@>+A@,+6++EECE;F7EGEEEE=E=C,9GGGGFGFC4FB::E@GGFE@FFGGGCFFCFDGCFFDGDGGGGGGGF:F8GF<@E,GEECCGGGGGGGGGGGEGCEFC<G
@CGRNA11_24
TGGGGAATATTGCACAATGGACGCAAGTCTGATGCAGCGACGCCGCGTGGGGGATGAAGGCTTTCGGGTTGTAAACTCCTTTCAGTACAGAAGAAGCATTTTTGTGACGGTATGTGCAGAAGAAGCGCCGGCTAACTACGTGCCAGCAGCCGCGGTAATACGTAGGTCGCGAGCGTTGTCCGGAATTATTGGGCGTAAAGAGCTCGTAGGCGGTTTGCTGCGCCTGCTGTGAAAGACCGGGGCTTAACTTCGGGGTTGCAGTGGGTACGGGCAGACTAGAGTGTGGTAGGGGTAATTGGAATTCCTGGTGTAGCGGTGGAATGCGCAGATATCAGGAGGAACACCGATGGCGAAGGCAGGTTACTGGGCCATTACTGACGCTGCGGAGCGAAAGCGTGGGTAGCGAACAGG
+
FGC87FEG9EGGGFCDCGEC9CFF@+@EFGGCFGCECE>FEGGGG+=C@7::+>CCFG<EEGGGFGG+B?CFA,<BEBFE,CFC?FCEFFGGG8<DFGGGGFB@<F,CFGF<FFCDFD<,8,83,<F:CEEGGCEDG;EG>,=???8BCFCGG5#B5,#;115CCE#C:#CEFGEEC92#<4*.#CC#429C5#5##.64762:<<6:>@>FDF>@E#9*#.1=;8>)8**#87DAAFFFGFFDF#7>C;<GG?F#GCC>GDFCC7EGGGGGGGGGFGGGGFDDGGFGGDFCD8CDGGD8FGGGGGGF>46E>GFE,FF=787>FE;>;E9GEGGGCA<@GGGECFDGGEDGGGGGGGGGGGEFGGGGGFGFFGGGDEGGGFC,GCGGGFCCEECGGGFGGGGGFCFEGGG
@CGRNA11_25
TGAGGAATATTGGTCAATGGGCGAGAGCCTGAACCAGCCAAGTCGCGTGAAGGATGACGGTCCTATGGATTGTAAACTTCTTTAGTAGGTGAGTACAAGCAGTTACGCGTAGCTGTAAGCAAGTAACCTAAGAATAAGTATCGGCTAACTCCGTGCCAGCAGCCGCGGTAATACGGAGGATACGAGCGTTATCCGGATTTATTGGGTTTAAAGGGTGCGTAGGTGGCTTTATAAGTCAGTGGTGAAAAGCTGTGGCTCAACCATAGTCTTGCCGTTGAAACTGTAGAGCTTGAGTGCGGATGATGTAGGCGGAACGCGTAGTGTAGCGGTGAAATGCATAGATATTACGCAGAACTCCGATTGCGAAGGCAGCTTACCAAACCGCAACTGACACTGAAGCACGAAAGCGTGGGTATCAAACAGG
+
GGGGGGGGGGGGGGGGGGGGGGGGGGGGGGGGGGGGGGGGGGGGGGGGGGGGGGGGGGGGGGGGGGGGGGGGGGGGGGGGGGGGGFGGGFGGGGGGGGGGGGGGGGGGGGGGGGGGGGGGGGGGGGGGGGGGGGGGGGGGGGGGGGGGGGGGGGGGGGGGGGGGGGGGGGDGGGGGDGGGGGGGGGGGGGGGGGGG<AEGFFGGGGCDC@FFFFEFFFFDFFFFFFFBFFBFFFFBFFFFFFFFFFFFFFFFFGFFGFGGGGGFGFGFFDDGGGFGGGEAGFGGGGFGGGGGGGGGGGGF8GDGGGGGGGGGGGGGGGGGGGGGGGGGGGGGGGGGGGFGGGGGEFFGGFGGGGFBGGGGGGGGGGGGGGGGGFGGGGGGCFGGGGGGGGGGGGFFGFDFGGGGGFGFGGGGGFGGGGGGGGGG
@CGRNA11_26
TGAGGAATATTGGTCAATGGGCGAGAGCCTGAACCAGCCAAGTCGCGTGAAGGATGACGGTCCTATGGATTGTAAACTTCTTTAGTAGGTGAGTACAAGCAGTTACGCGTAGCTGTAAGCAAGTAACCTAAGAATAAGTATCGGCTAACTCCGTGCCAGCAGCCGCGGTAATACGGAGGATACGAGCGTTATCCGGATTTATTGGGTTTAAAGGGTGCGTAGGTGGCTTTATAAGTCAGTGGTGAAAAGCTGTGGCTCAACCATAGTCTTGCCGTTGAAACTGTAGAGCTTGAGTGCGGATGAGGTAGGCGGAACGCGTAGTGTAGCGGTGAAATGCATAGATATTACGCAGAACTCCGATTGCGAAGGCAGCTTACCAAACCGCAACTGACACTGAAGCACGAAAGCGTGGGTATCAAACAGG
+
GGGGGGGGGGGGGGGGGGGGGGGGGGGGGGGGGGGGGGGGGGFGGGGGGGGGGFGGGGGGEGGGGGGGGGGGGGGGGGGGGGGGGFGGGFGGGGGGGGGGGGGGGDGGGGEGGGGGGGGFGGGGGGGGGGGGGGFFFGFFCGEGGGGGGBFGGGGDFGFFGG>DEGGGGGGG#GGG##GGFGGGGGDFFCC<CFFEC>B#AGFGGGECFF@?BF@@EEEEFFFFFFFFCFFFFFFFFFFEFFFEFAAABA>A4>FFFBFCFGGGFFCGFGGDGGFFCGGGGGGGGGGGFGGGGGDGGGGGGGGGGGGGGEDEGGGGEDGGGGGGGGGGGGGGGGGGGGGGGGGGGGGGGGGGGGGGGGGFCGGGGGGGGGGGGGGGGGGGFGGFAFGGGGGGGGGGGFGFGGGFDGGGGGGFGGGGGGGGGGGG
@CGRNA11_27
TAGGGAATCTTCGGCAATGGGGGGAACCCTGACCGAGCAACGCCGCGTGAGTGAAGAAGGTTTTCGGATCGTAAAGCTCTGTTGTAAGAGAAGAACGTTGTGTAGAGTGGAAAGTTACACAAGTGACGGTATCTTACCAGAAAGGGACGGCTAACTACGTGCCAGCAGCCGCGGTAATACGTAGGTCCCGAGCGTTGTCCGGATTTATTGGGCGTAAAGCGAGCGCAGGCGGTTGTATAAGTCAGAAGTAAAAGGCAGTGGCTCAACCATTGTGTGCTTTTGAAACTGTACAACTTGAGTGCAGAAGGGGAGAGTGGAATTCCATGTGTAGCGGTGAAATGCGTAGATATATGGAGGAACACCGGTGGCGAAAGCGGCTCTCTGGTCTGTAACTGACGCTGAGGCTCAAAAGCGTGGGGAGCGAACAGG
+
GGGGGGGGGGGGGGGGGGGGGGGGGGGGGGGGGGGGGGGGGGGGGGGFGGGEGGGGGGGGFGGGGGGGGGGGGGGGGGGEFGCFGGGGGGGGGGGGGFFGGGGGGGGGGGGGGG9FFGGGGGGFGGGGEGGGGGCGEGGGGGGFFGGGGGGGGGDFFFGGGGGGGGGGGGGGGGGEGFFFF>?FEFGGGGGGGGCGGDFGEGCCFECC@B@?FFFDFFFFFEFFFFEFDDEFFEECEEFFFEFEFFE@BBFFFA?BFFGFFFFGGGFGGGGGGFGGFED=@GGGGFGGGGGFGGFCGGGGGGGGGGGGGGGGGGGEGGGGGGGGGGGGGGGGGGGGGGGGGGGGGFAGGGGGGGGGF@EDGGGGGGGGGFGGGGGGGGGGGGGGGGGGGGGGGGGGGGGGGGGGGGF@GGGGGGGGGGGGGDGFGGGGG
@CGRNA11_28
TGAGGAATATTGGTCAATGGGCGAGAGCCTGAACCAGCCAAGTCGCGTGAAGGATGACGGTCCTATGGATTGTAAACTTCTTTAGTAGGTGAGTACAAGCAGTTACGCGTAGCTGTAAGCAAGTAACCTAAGAATAAGTATCGGCTAACTCCGTGCCAGCAGCCGCGGTAATACGGAGGATACGAGCGTTATCCGGATTTATTGGGTTGAAAGGGTGCGTAGGTGGCTTTATAAGTCAGTGGTGAAAAGCTGTGGCTCAACCATAGTCTTGCCGTTGAAACTGTAGAGCTTGAGTGCGGATGAGGTAGGCGGAACGCGTAGTGTAGCGGTGAAATGCATAGATATTACGCAGAACTCCGATTGCGAAGGCAGCTTACCAAACCGCAACTGACACTGAAGCACGAAAGCGTGGGTATCAAACAGG
+
EDGGGGGGGGGGGEFEFGDFGGGGGDGGGCFGGGFFGFGGGG,ECFGCCFGGGCFGCGEDGGGFGFGGGGAF?<FGGFFG,AFCFCEFGAEFGEGDFFGGGGBEEEFEGGGGGFFGGFGGGGFGGGGGGG@FGGGGGGGGGGGGG78FFFGCE?FGG;CGGGG>>CCA=E>DGCF5CCEG6<>#=C#=CFCCD7DCA>A;@;:C=C9<#;#=FF@F>>E;:BBFFFF:5FFE<EFFEEA:>EECFC9;FFA>>CAFFA8:GGCC?GF?5DGGEDCE:@F;6GCB+E=6D8FD+GDDCCGFF?GDDA+@+GGGEEGDDFFAE@DECC7FCGFC,CFEFGFGDFFD:CFFGFGGGGF?BGFEEGGGGGFFF<FGEFEEF@CC8@C<F9EDFFFFCFEFEF,@CEFFGF@FB,FFGFFFC<9CEGFG
@CGRNA11_29
TGAGGAATATTGGTCAATGGGCGAGAGCCTGAACCAGCCAAGTCGCGTGAAGGATGACGGTCCTATGGATTGTAAACTTCTTTAGTAGGTGAGTACAAGCAGTTACGCGTAGCTGTAAGCAAGTAACCTAAGAATAAGTATCGGCTAACTCCGTGCCAGCAGCCGCGGTAATACGGAGGATACGAGCGTTATCCGGATTTATTGGGTTTAAAGGGTGCGTAGGTGGCTTTATAAGTCAGTGGTGAAAAGCTGTGGCTCAACCATAGTCTTGCCGTTGAAACTGTAGAGATTGAGTGCGGATGAGGTAGGCGGAACGCGTAGTGTAGCGGTGAAATGCATAGATATTACGCAGAACTCCGATTGCGAAGGCAGCTTACCAAACCGCAACTGACACTGAAGCACGAAAGCGTGGGTATCAAACAGG
+
GFGGGGGCCGGGGFGGGFGFFGGGEFFGGGGGGGGGGFFGGGGGGGGGGGFFFGFFGGGGFCFE9FFFFGAFGGGGGGEGFGGGGCFFGFCEFGGGGGGGGGGGGGGG7+@@FGGDFFGGFDFGGGGGGGCF9BGFFGFDAFGDGFGFGFGCCGGDGGGCCFFFCECC>EGFCFGGG#8:FGGG=#=5FG#GFGGE?CEFFFCFG*3?C;4;9:5>9;BB@BDFF>F0@6*9@6F=9E=<A@18<?4A9299:?A?<48FD;;3DC<A@;D6GFGGFCA;FFGGDB+=,FFF>GCFEGFF?FCE=6CGEED>EEECC,8FFGEGGGGGGGGFF;EECFE,GFGFGCCGFGGGGGGGF@FFCB:F9GEFEBDGFFFGEECCBEGGEC,AGGGFGFFE6FDGGGGFCDF@FDF<GGGGFGFGGGGG
@CGRNA11_30
TGGGGAATATTGCACAATGGACGCAAGTCTGATGCAGCGACGCCGCGTGGGGGATGAAGGCTTTCGGGTTGTAAACTCCTTTCAGTACAGAAGAAGCATTTTTGTGACGGTATGTGCAGAAGAAGCGCCGGCTAACTACGTGCCAGCAGCCGCGGTAATACGTAGGTGGCAAGCGTTGTCCGGAATTATTGGGCGTAAAGCGCGCGCAGGTGGTTTAAAAAGTCTGATGTGAAAGCCCACGGCTCAACCGTGGAGGGTCATTGGAAACTGTTAAACTTGAGTGCAGGAGAGAAAAGTGGAATTCCTAGTGTAGCGGTGAAATGCGTAGAGATTAGGAGGAACACCAGTGGCGAAGGCGGCTTTTTGGCCTGTAACTGACACTGAGGCGCGAAAGCGTGGGGAGCAAACAGG
+
GGFGGDFFCFFGGFGGGGGFGGGGGGGGGGGFGGGFGGGDGGGEEGGCCEEFEGGGGGGFGGCGGCGE?FGGGGFGFGGGGGGGGFFGGGGG@DFDFGGDFEGGFG9BFEE@EFGGGGGFFFGGCGGCC*<BG7DEFDBEGG@FF,8:CF>GGEEGCGGC9FGFCGCEGCF?C8=;::1<<E><CG7<>CCFFGFECE:7#)CD75E=>DBD>#.5>71?7<776;=6?E=AFF*39>@5C55C999D>C9:FFGFGGGGGD<:F#CDGFGFFD?GFFDDFCFCC?GFFFAFEAGGGFEGGGFFGGGGFEC7EEA=FGCFEEGFGEFF=GDFFCFEECBFEGFGGGGFCDGGEFC7GGFC@F<E<CDF@F<FGGEA9GFFFEF:EFCEGFCFB@+B8FCGGGGGGDGGFGF
@CGRNA11_31
TGAGGAATATTGGTCAATGGGCGAGAGCCTGAACCAGCCAAGTCGCGTGAAGGATGACGGTCCTATGGATTGTAAACTTCTTTAGTAGGTGAGTACAAGCAGTTACGCGTAGCTGTAAGCAAGTAACCTAAGAATAAGTATCGGCTAACTCCGTGCCAGCAGCCGCGGTAATACGGAGGATACGAGCGTTATCCGGATTTATTGGGTTTAAAGGGTGCGTAGGTGGCTTTATAAGTCAGTGGTGAAAAGCTGTGGCTCAACCATAGTCTTGCCGTTGAAACTGTAGAGCTTGAGTGCGGATGAGGTAGGCGGAACGCGTAGTGTAGCGGTGAAATGCATAGATATTACGCAGAACTCCGATTGCGAAGGCAGCTTACCAAACCGCAACTGACACTGAAGCACGAAAGCGTGGGTATCAAACAGG
+
GGGGGGGGGGGGGGGGGGGGGGGGGGGGGGGGGGGGGGGGGGFGGGGGGGGGGGGGGGGGEGGGGGGGGGGGFGGGGFGFGGGGGFFGGFGGGGGGGGGGGGGGGGGGGGGGGGGGGGGGGGGGGGGGGGGGGGGGGGGGGFGGGGGGGGGGCEFEGGGGGGGFGGGGGEGGGFGGG#GGGGGGGGGGDGGGGGGDDE=FAFCFGGFE#F@FFFFFEFF@BFEFFFFF78BFFFFFEAFFFEFFBDBBFFFFFGFB5:FCCFGGFGGFA*9DGGGGGFGGGFGF?GFGFDGGGGGGGGGGGFGCGGGGGGGEGGGGCCGCEFGGGGE>FFCGGEGGGGFGGFFFCCCGGGGFGGGGGGGGGGGGGGGGGGGGGGGGGGGGGGGGGGDGGGGGGGGGGGGGGGGFGGGGGGGGGGGGGGGGGGGG
@CGRNA11_32
TGAGGAATATTGGTCAATGGGCGAGAGCCTGAACCAGCCAAGTCGCGTGAAGGATGACGGTCCTATGGATTGTAAACTTCTTTAGTAGGTGAGTACAAGCAGTTACGCGTAGCTGTAAGCAAGTAACCTAAGAATAAGTATCGGCTAACTCCGTGCCAGCAGCCGCGGTAATACGGAGGATACGAGCGTTATCCGGATTTATTGGGTTTAAAGGGTGCGTAGGTGGCTTTATAAGTCAGTGGTGAAAAGCTGTGGCTCAACCATAGTCTTGCCGTTGAAACTGTAGAGCTTGAGTGCGGATGAGGTAGGCGGAACGCGTAGTGTAGCGGTGAAATGCATAGATATTACGCAGAACTCCGATTGCGAAGGCAGCTTACCAAACCGCAACTGACACTGAAGCACGAAAGCGTGGGTATCAAACAGG
+
GGGGGGGGGFGFGGGGGGGGGGGGGGGGGGGGGGGGGGGGGGGGGGGGGGGGGGGGGGGGGGGFEGGGFGCFGGGGGGGGFFFGF5FFGFFGGFGGGGGGGF?FGGGGGGGGGGEGGGFGGGGGGGGGFGGDFGFGGGCFFGEEGDEGGGGGGGFGGGGGGGGGDGGGGGGFGGGGEGGEFGGGGGD7DCCF=FCDDBFFFD;?FF8<;@FFF6@##@E@B@;@=><CF?F@FFFBFAB<DEEEF>BABF<BFFFFFF<DFGGGGGFCB*DCGGGGGGGFC:7FGGGGGGDD>DCD6GGGGGGGDCGE>CGEGGGGGFGGGGGEEDGGFCFGGGGGGGFDF9GGGGFGFCGGGGGGGGGGGGGGEGEEFBGFECFGGGGGGGGGCGFGGGGGGGGFGGGFGGGGGFFEGGGGGGGFGGGGEGGG
@CGRNA11_33
TGAGGAATATTGGTCAATGGGCGAGAGCCTGAACCAGCCAAGTCGCGTGAAGGATGACGGTCCTATGGATTGTAAACTTCTTTAGTAGGTGAGTACAAGCAGTTACGCGTAGCTGTAAGCAAGTAACCTAAGAATAAGTATCGGCTAACTCCGTGCCAGCAGCCGCGGTAATACGGAGGATACGAGCGTTATCCGGATTTATTGGGTTTAAAGGGTGCGTAGGTGGCTTTATAAGTCAGTGGTGAAAAGCTGTGGCTCAACCATAGTCTTGCCGTTGAAACTGTAGAGCTTGAGTGCGGATGAGGTAGGCGGAACGCGTAGTGTAGCGGTGAAATGCATAGATATTACGCAGAACTCCGATTGCGAAGGCAGCTTACCAAACCGCAACTGACACTGAAGCACGAAAGCGTGGGTATCAAACAGG
+
GGGGGGGGGGGGGGGGGGGGGGGGGGGGGGGGGGGGGGGGGGGGGGGGGGGGGGGGGGGGGGGGGGGGGGGGGGGGGGGGGGGGGGGGGGGGGGGGGGGGGGGGGGGGGGGEFFGGGGGGGGGGGGGGGGGGGGGGGGGGGGGGGGGGGGGGGGGGGGGGGGGGGGGGGGGGGGGE8=E8EFGGGG#GGG#GGGGGGFFFFGGGGGGGEFFFFFFFFFFFFFFFDFFFFFFFFFFFFFFFFFFEFFFFFFFBAGFFFFGGGGFDGGGGFGGGDGGGGCF;?GGGGGGGGFGGGGGGGGGGGGGGGGGGGGGGGGGGGGGGGGGGDGGGGGGGGGGGGGGGFEEFGGGGFCGGGGGGGGGGGGGGGGGGGGGGGGGGGGGGGGGGFGGGGGGGGGGGGGF<GGGGGGGFF9GGGGGGGGGGGGGG
@CGRNA11_34
TGGGGAATATTGCACAATGGACGCAAGTCTGATGCAGCGACGCCGCGTGGGGGATGAAGGCTTTCGGGTTGTAAACTCCTTTCAGTACAGAAGAAGCATTTTTGTGACGGTATGTGCAGAAGAAGCGCCGGCTAACTACGTGCCAGCAGCCGCGGTAATACGTAGGGCGCGAGCGTTGTCCGGATTTATTGGGCGTAAAGAGCTCGTAGGCGGTTTGTTGCGCCTGCTGTGAAAGACCGGGGCTTAACTTCGGGGTTGCAGGGGGTACGGTCAGACTAGAGTGTGGTAGGGGTAATTGGAATTCCTGGTGTAGCGGTGGAATGCGCAGATATCAGGAGGAACACCGATGGCGAAGGCAGGTTACTGGGCCATTACTGACGCTGAGGAGCGAAAGCGTGGGTAGCGAACAGG
+
GGGGFCGGFGGFGGGFFGGGGGGGGGGGGGGDGGGGGGGGGGGGGFGFGGGGGEGGGGECGGGFGGCDGGGGGFGFEGGGGGGGAFFFGDAFFGGGGGGGGGGGGGFFFEFFGGGGGGDDFFGGGGEFGGGGGG@ECEG@FG>FGGDFFGGGGGGEEGDCFGGGC5;FGGD8CCEGG889<5:*AC97FF>>9F)2:75CFGGG4,1CFEFEF@D:5>?F#>07#;FB?FF=95>AF0>?7?+B=+/;66*D6GFC?=3#;##78?26F@+7DD?,9F8CDCF8??8CGFGFD9DAFFDDDCGGGGGFFEC46CGFE@,@GE@GFGGFF;F48GGFCGFGCGEGCF@DGGFGGF,CGFFA9GGGGCEFD<EGGGGGFFFC8GGEFCCGGGGDGDGF@EFCEEEDGGF<CGG
@CGRNA11_35
TAGGGAATCTTCGGCAATGGGGGGAACCCTGACCGAGCAACGCCGCGTGAGTGAAGAAGGTTTTCGGATCGTAAAGCTCTGTTGTAAGAGAAGAACGTTGTGTAGAGTGGAAAGTTACACAAGTGACGGTATCTTACCAGAAAGGGACGGCTAACTACGTGCCAGCAGCCGCGGTAATACGTAGGTCCCGAGCGTTGTCCGGATTTATTGGGCGTAAAGCGAGCGCAGGCGGTTGTATAAGTCAGAAGTAAAAGGCAGTGGCTCAACCATTGTGTGCTTTTGAAACTGTACAACTTGAGTGCAGAAGGGGAGAGTGGAATTCCATGTGTAGCGGTGAAATGCGTAGATATATGGAGGAACACCGGTGGCGAAAGCGGCTCTCTGGTCTGTAACTGACGCTGAGGCTCGAAAGCGTGGGGAGCGAACAGG
+
GGGGGGGGGGGGGGGGGGGGGGGGGGGGGGGGGGGGGGGGGGGGGGGGGGGGGGGGGGGGGGGGGGGGGGGGGGGGGGGGGGGGGGGGGGGGGGGGGGFGGGGGGGGGGGGGGGGGGGGGGGGFCFGGGGGGGFGGGGGGGGGGGCFGGDGGGGGGGGGGGGGGGGGGG#GGGGGGGGGGGFFEGGGGGGDGGGGDD>FGFGCCD4?FFFFFFFFFED?@@>BEFBFFFFFF=BE?FFEA>9AFFFFEFFFFFFFFFFGFFGFCFCFF>GGGGFGFGGGGFGFGGGGGFGGGGGGGDDGGGGFGGGGGGGFGGGGGGGCFEFGFECGGGGGGGGGGGGEGGGGGGGGGGGGGGFDGGDFF>GGGGGGGGGGGGGGGGGGGGGGGGGGGGGFFGGCFGGGGGCGGFFGGGGGGFC8GGGGGGGGGGGGGG
@CGRNA11_36
TGGGGAATATTGCACAATGGACGCAAGTCTGATGCAGCGACGCCGCGTGGGGGATGAAGGCTTTCGGGTTGTAAACTCCTTTCAGTACAGAAGAAGCATTTTTGTGACGGTATGTGCAGAAGAAGCGCCGGCTAACTACGTGCCAGCAGCCGCGGTAATACGTAGGGCGCGAGCGTTGTCCGGAATTATTGGGCGTAAAGAGCTCGTAGGCGGTTTGTTGCGCCTGCTGTGAAAGACCGGGGCTTAACTTCGGGGTTGCAGTGGGTACGGGCAGACTAGAGTGTGGTAGGGGTAATTGGAATTCCTGGTGTAGCGGTGGAATGCGCAGATATCAGGAGGAACACCGATGGCGAAGGCAGGTTACTGGGCCATTACTGACGCTGAGGAGCGAAAGCGTGGGTAGCGAACAGG
+
GGGGGGGGGFGEGGGGGGGGGGGGGGGGGGGGGGGGGGFGGGGGEGGGGGGGGDGGGGGGFGGGGGGGFGGGGGGGGGGGGGGGGGGGGGGGGGGGGGGGGGGGFFFGGGGGGCFGGGFFGFGGGGGGGGGGGGGGGGGGG7FFCFGGGGGGGGGGDGC9BFGGC6EGGE#GE#GGGGGGGGGDC:ECDGFFGGGG::FFFGGGGGGFFFFFBFFFFFFFF>DFFFFFF*89FD?6?EBF>847FFCGDCGGDFCBGGGGDGGGGDGFFCGFGD=@FFGFGGGGGGGGFGCGGFCFGGGFEEDGGGFE,ECEGGGGGGGGGCGGGFGFGGGGGGGGGGGFEGFFEGF:CGFGGGGGDGGGGFGFEGGGGGGGGGGGGGGGDGFCGGFGGGGGGGGGGGGGGGGGGGGGGGG
@CGRNA11_37
TGAGGAATATTGGTCAATGGGCGAGAGCCTGAACCAGCCAAGTCGCGTGAAGGATGACGGTCCTATGGATTGTAAACTTCTTTAGTAGGTGAGTACAAGCAGTTACGCGTAGCTGTAAGCAAGTAACCTAAGAATAAGTATCGGCTAACTCCGTGCCAGCAGCCGCGGTAATACGGAGGATACGAGCGTTATCCGGATTTATTGGGTTTAAAGGGTGCGTAGGTGGCTTTATAAGTCAGTGGTGAAAAGCTGTGGCTCAACCATAGTCTTGCCGTTGAAACTGTAGAGCTTGAGTGCGGATGAGGTAGGCGGAACGCGTAGTGTAGCGGTGAAATGCATAGATATTACGAAGAACTCCGATTGCGAAGGCAGCTTACCAAACCGCAACTGAAACTGAAGCACGAAAGCGTGGGTATCAAACAGG
+
GCGGCFGGFF9FFGGGEFFGFDFFGEGG8ED<CFG@FGGDFGFFG7CFEFGGGFGF8FGG4CF,FEGG,CFEFGFDFGG<FFDAFGGFGFEG<A?FGFFFGGDFGGDGGEGGGA,FDGGGGFDGGFGGGGFC9=9DGGGGFGD+>DEGGGFGGGGDDA8CGF#GGGGDEGGFGCFCGGGGGGGFFC5EGGGCD>CEFE;6:DFGGGEC>FFFFF;DBDEEDEBF:>C?5@FFFFFF32@=AEEED@8>?124AGFAG?:CD;C>FC6F?DC76FC@GFE:GGGFFF===8=GC>D?=,D=86=@D>CCEEFGGE@ECE8;EFB88+C>AEFGF=@=FDA9FF=:=@GDC,DFE4FC8,,CF?=?,EEEAFFGFGFGEEDGFGGGFFF<FF<,FFGFGG@CFGGGGGFDEFGFGGGGGGFEFFCF
@CGRNA11_38
TGAGGAATATTGGTCAATGGGCGAGAGCCTGAACCAGCCAAGTCGCGTGAAGGATGACGGTCCTATGGATTGTAAACTTCTTTAGTAGGTGAGTACAAGCAGTTACGCGTAGCTGTAAGCAAGTAACCTAAGAATAAGTATCGGCTAACTCCGTGCCAGCAGCCGCGGTAATACGGAGGATACGAGCGTTATCCGGATTTATTGGGTTTAAAGGGTGCGTAGGTGGCTTTATAAGTCAGTGGTGAAAAGCTGTGGCTCAACCATAGTCTTGCCGTTGAAACTGTAGAGCTTGAGTGCGGATGAGGTAGGCGGAACGCGTAGTGTAGCGGTGAAATGCATAGATATTACGCAGAACTCCGATTGCGAAGGCAGCTTACCAAACCGCAACTGACACTGAAGCACGAAAGCGTGGGTATCAAACAGG
+
GGGGGGGGGGGGGGGGGGGGGGGGGDGGGGGGGGGGGGGGFGGGGGGGGGGGGGGGGGGGGGGFGGGGGGGFGGGGGGGGGGGGGGGGGGGGGGGGGGGGGGGGGGGGGGGGGGFGGGGGGGGGGGGGGGGGGGGGGGGGGGGGGGGGGGGFEGGGGGGGGGGFGGGGGGGGGGGGGGGEFFFGFCEGGGDGGGGGGF@GCFGGFGDC#F@@DFBFEFFFFFFDD@FE>@FFFFFFFFDFFFCFFFFAFFDFFGFFCFGGFFGCFDGGDCDGGGGGFGGGGCFFDGFGFD6FDGDDCFGGFGGGGGEEGCDGEGGGGGGGGGGGGGGFGGGGGGGGGGDGFAGGGDGGGGGGGCF7GGGGGGGGGGGGGGGGFGGGGGGGGGGGGGGGGGGGGGFGGFC@GGGGGGGGGFGGGGGGGGGGGGGG
@CGRNA11_39
TGAGGAATATTGGTCAATGGGCGAGAGCCTCAACCAGCCAAGTCGCGTGAAGGATGACGGTCCTATGGATTGTAAACTTCTTTAGTAGGTGAGTACAAGCAGTTACGCGTAGCTGTAAGCAAGTAACCTAAGAATAAGTATCGGCTAACTCCGTGCCAGCAGCCGCGGTAATACGGAGGATACGAGCGTTATCCGGATTTATTGGGTTTAAAGGGTGCGTAGGTGGCTTTATAAGTCAGTGGTGAAAAGCTGTGGCTCAACCATAGTCTTGCCGTTGAAACTGTAGAGCTTGAGTGCGGATGAGGTAGGCGGAACGCGTAGTGTAGCGGTGAAATGCATAGATATTACGCAGAACTCCGATTGCGAAGGCAGCTTACCAAACCGCAACTGACACTGAAGCACGAAAGCGTGGGTATCAAACAGG
+
GGGGGGGGGGGGFGGFFGGGGGGGECGGGGFGGGGGGGGFGGGGGGGGGGGGGGGGGGGGEGEFFGGGGCFGGGGGGGGGGGGGGGGGGB?FGGGGGGGFFGFGGGGGFGGGGGGGGGGGGGGGGFFGDFGGGGGGGGGGFGGDDGGGGFGGGGGGGGGGGGGGGGGDEGGGGGGGG#G#F#CF#EGGGD#FCG#G#D;4ADF<FGGGC;;BFFFF#:BEFFBFFFFE?FFCF466BFF#DA:<>AFAFBFF<BFFGFGCC7CF>FC>>CCD@7?GFFFCGGGDGFDGGFFGGDDFCGGFFFCGGECGC8GEGE@@8FGFFGGGGGGGGGFGFFGGEFEA9GFFCEFGGGGGGGGGGGGGF@FFFEE?FFGGGGGGGECF:EEGGGGGGGGGGGGGECFFGDGGGDGGGFFFDGFADGGGGGGG
@CGRNA11_40
TGGGGAATATTGCACAATGGACGCAAGTCTGATGCAGCGACGCCGCGTGGGGGATGAAGGCTTTCGGGTTGTAAACTCCTTTCAGTACAGAAGAAGCATTTTTGTGACGGTATGTGCAGAAGAAGCGCCGGCTAACTACGTGCCAGCAGCCGCGGTAATACGTAGGGCGCGAGCGTTGTCCGGAATTATTGGGCGTAAAGAGCTCGTAGGCGGTTTGTTGCGCCTGCTGTGAAAGACCGGGGCTTAACTTCGGGGTTGCAGTGGGTACGGGCAGACTAGAGTGTGGTAGGGGTAATTGGAATTCCTGGTGTAGCGGTGGAATGCGCAGATATCAGGAGGAACACCGATGGCGAAGGCAGGTTACTGGGCCATTACTGACGCTGAGGAGCGAAAGCGTGGGTAGCGAACAGG
+
<FGGCFGG?FGGGGGGGGGDGGGGDEGGGFEGGFCFGFEGGGGGGGGGGC:FEGGGFD<=?FGGGGGG=B:FEAFGGGGGGGGGDFGGFFGG<FGGGGGGGGCFFFF9FEBFCFGFGGFCEGDGDGCEGF*>C@FFFGGGGGG8CFFGG#GGGGGBEE.<BCF?FEEGDEGCC=:EGG=#?ED-8E#GGGGGC<>C<>FFFGGGFDGGF:4;B>EBB:F@9>;:5@F>@FFBFD>BF?FAFB99C#DDD<DC?GGC7FGGGGGGGGEEFGD==?+,+6++C6D88DCGGGGGGF8CGGFED8DEE@F@,=6@87D9@=GGEEC@GFFFC9EAGGGGCFA:F:FCF<::7C,F9GGFCGGFACDGF?GFDGF9GEGC@@CGEFB8EFEF:9FGGGEDGGGEGGGGGGGGGGG
@CGRNA11_41
TGAGGAATATTGGTCAATGGGCGAGAGCCTGAACCAGCCAAGTCGCGTGAAGGATGACGGTCCTATGGATTGTAAACTTCTTTAGTAGGTGAGTACAAGCAGTTACGCGTAGCTGTAAGCAAGTAACCTAAGAATAAGTATCGGCTAACTCCGTGCCAGCAGCCGCGGTAATACGGAGGATACGAGCGTTATCCGGATTTATTGGGTTTAAAGGGTGCGTAGGTGGCTTTATAAGTCAGTGGTGAAAAGCTGTGGCTCAACCATAGTCTTGCCGTTGAAACTGTAGAGCTTGAGTGCGGATGAGGTAGGCGGAACGCGTAGTGTAGCGGTGAAATGCATAGATATTACGCAGAACTCCGATTGCGAAGGCAGCTTACCAAACCGCAACTGACACTGAAGCACGAAAGCGTGGGTATCAAACAGG
+
GGGGGGGGGGGGGGGGGGGGGGGGGGGGGGGGGGGGGGGGGGGGGGGGGGGGGGGGGGGGGGGGGGGGGGGGGGGGGGGGGGGGGGGGGGGGGGGGGGGGGGGGGGGGDGGGGGGGGGGGGGGGGGGGGGGGGGGGGGGGFGGCGGGGGGGGGGGGGGGGGGGGGGGGEGEGGGGGGGGEFGGGGGGGGGDGFGGGGFF#F@FGGGGGEFFDBFFFFDFFFFDFFFFFFFFFFFFBFFDEF?FFFFFFFFFFFGFFGFFGFDFFGGGFDCGGEGC7GGGGGGGGGGGGGGGGGGGGGGGGFFGGGGGGGEGGGGGGGGEGGGGGGGGGGGGGGGGGGGGGGGGGGGGGGFGGGGGGGGGGGGGGGGGGGGGGGGGGGGGGGGGGGGGGGGGGGGGGGGGFGGGGGGGGGGGGGGGGGGGGGGGG
@CGRNA11_42
TAGGGAATCTTCCGCAATGGGCGAAAGCCTGACGGAGCAACGCCGCGTGAGTGAAGAAGGATTTCGGTTCGTAAAGCTCTGTTGTTAGGGAAGAAAGGTTGTGTAGTAACTATACACAAAACAGACGGTACCTAACCAGAAAGCCACGGCTAACTACGTGCCAGCAGCCGCGGTAATACGTAGGTGGCAAGCGTTGTCCGGAATTATTGGGCGTAAAGCGCGCGCAGGTGGTTTAAAAAGTCTGATGTGAAAGCCCACGGCTCAACCGTGGAGGGTCATTGGAAACTGTTAAACTTGAGTGCAGGAGAGAAAAGTGGAATTCCTAGTGTAGCGGTGAAATGCGTAGAGATTAGGAGGAACACCAGTGGCGAAGGCGGCTTTTTGGCCTGTAACTGACACTGAGGCGCGAAAGCGTGGGGAGCAAACAGG
+
GGGGGGGGGGGGGGGGGGGGGGGGGGGGGGGGGGGGGGGGGGGGGGGGGGGGGGGGGGGG8FGGGGGGEGGGGGGGGGGGGGFFGCEGGGGGGGGGGGFGGGGGGGGGGGGGGGGGGGGGGGGGGGGGGGGGGCGGGGFGGGGFGGGGGGGGGGGGGGGGGGGG#GGGGG#GG#EGGGGGFCECEFEGFFGGGDCC9?FDFDDFFFFGFFFFFFFFFB9B>;0>BBDFFFFFF=EFFFFFFFFEEC#96AFFF??FFFGFF#ADGGGG?GGGGFFCDFDGGGGGFE8GGDCCD@+C8?GFGFGGGFFDFGGFEGGGGGGGGFFEFGFGGGGGGGGGGGGGGGGGGGGFGGFGGGGFEFFGGGGGDGGGGGGCCGGGGGGGGGGGGGGGGFGGGGFFFFGGGGGGGGGGGGGGGGGGGGGGGGGGGGGGG
@CGRNA11_43
TGGGGAATATTGCACAATGGACGCAAGTCTGATGCAGCGACGCCGCGTGGGGGATGAAGGCTTTCGGGTTGTAAACTCCTTTCAGTACAGAAGAAGCATTTTTGTGACGGTATGTGCAGAAGAAGCGCCGGCTAACTACGTGCCAGCAGCCGCGGTAATACGTAGGGCGCGAGCGTTGTCCGGAATTATTGGGCGTAAAGAGCTCGTAGGCGGTTTGTTGCGCCTGCTGTGAAAGACCGGGGCTTAACTTCGGGGTTGCAGTGGGTACGGGCAGACTAGAGTGTGGTAGGGGTAATTGGAATTCCTGGTGTAGCGGTGGAATGCGCAGATATCAGGAGGAACACCGATGGCGAAGGCAGGTTACTGGGCCATTACTGACGCTGAGGAGCGAAAGCGTGGGTAGCGAACAGG
+
FGGGGGGGGGGGGGGGGFGGGGGGGGGGGGGGGGGGGGGGGGGGGGGFGGGGGGCFGGGGGGGGGGGGACFFFGGFGGGGGGGGGGGGGGGGGGGGGGGGGGGGDDGGGGFGGGGGGGGGGGGGDFGGGGGGGGGG?FGGGGGGGGGGGGGGGGGEGGG#FGCFGGGGGGGDGGGGGGGGGGG;EG?FGGDFFGGDG@>CBGFC:@CGFFFFF:FD>F@FF@57FFFFF@;FCFFFFD>FGFFGFFCGDDCGGGGFGD?>?GGGGF>@?GGFF??,27GFDGGGFFGGGGGGGGGGGGGEGGFED?GFFEE@CGGGGGGGGGGGGGGGGGGGGFGGGGGGGGGGGGGGGGGGGGGGGGGGGGGGGGGGGGGGGGGGEFGGGGGGGGEGGGGF@GFCFGGGGGGGGGGGGGG
@CGRNA11_44
TGGGGAATATTGCACAATCGACGCAAGTCTGATGCAGCGACGCCGCGTGGGGGATGAAGGCTTTCGGGTTGTAAACTCCTTTCAGTACAGAAGAAGCATTTTTGTGACGGTATGTGCAGAAGAAGCGCCGGCTAACTACGTGCCAGCAGCCGCGGTAATACGTAGGGCGCAAGCGTTGTCCGGAATTATTGGGCGTAAAGAGCTCGTAGGCGGTTTGTTGCGCCTGCTGTGAAAGACCGGGGCTTAACTTCGGGGTTGCAGTGGGTACGGGCGGACTAGAGTGTGGTAGGGGTAATTGGAATTCCTGTTGTAGCGGTGGAATGCGCAGATATCAGGAGGAACACCGATGGCGAAGGCAGGTTACTGGGCCATTACTGACGCTGAGGAGCGAAAGCGTGGGTAGCGAACAGG
+
<FFFGDGG9,6<EFGGG9,6CCBFGGGGCFCEE9A9FFCEGG>FGGGFGDEFFFGGDFGGGGGGGG+@EFEFDGGGGGGGGGCFGGADFFGGGGGGGGGC9FFCFFGDFG>FGG9AFFFC@FGFBFGDCEGDEEEF<EEGGGGFGGFFGGGCEEGEGGDCGGCCCCECCE**:CCEGD##8212/:<#F#72>FGG3>):#CFGGGGCF@FFFFF>D:?4=D3857FFFFFFFBB;>B>9C8+=9:9DC5DDD;GFFF?7DC6EGE@4+6+8,FEACDCFGFFGD6DD==,DGGFE;==4DEC8E@A,GEGGGED9FAFFBEC@FFFECGFGGFF?AF<GFGCGEF:4:7CFGGFF<FAFGGGGGFDGFFFC<C@EGGGGFGFCGC7GGGGGGGGEGF8GGGGGGGGCFFA
@CGRNA11_45
TAGGGAATCTTCGGCAATGGGGGGAACCCTGACCGAGCAACGCCGCGTGAGTGAAGAAGGTTTTCGGATCGTAAAGCTCTGTTGTAAGAGAAGAACGTTGTGTAGAGTGGAAAGTTACACAAGTGACGGTATCTTACCAGAAAGGGACGGCTAACTACGTGCCAGCAGCCGCGGTAATACGTAGGTCCCGAGCGTTGTCCGGATTTATTGGGCGTAAAGCGAGCGCAGGCGGTTGTATAAGTCAGAAGTAAAAGGCAGTGGCTCAACCATTGTGTGCTTTTGAAACTGTACAACTTGAGTGCAGAAGGGGAGAGTGGAATTCCATGTGTAGCGGTGAAATGCGTAGATATATGGAGGAACACCGGTGGCGAAAGCGGCTCTCTGGTCTGTAACTGACGCTGAGGCTCGAAAGCGTGGGGAGCGAACAGG
+
GGGGGGGGGGGGGGGGGGGGGGGGGGGGGGGGGGGGGGGGGGGGGGGGGGGGGGGGGGGGGGGGGGGGGGGGGFGGGGGGGGGGGGGGGGGGGGGGGGGGGGGGGGGGGGGGGGGGGGGGGGGGGGGGGGGGGGGGGGGGGGGGGGGGGGGGGGGGGGGGGGGGGGGGGGGGGGGGGGGGGGGGGGGGGGGGGGGDGFFGFGDGG?FGFFFFFE>E<@>@EEBDF#F@EFBEBFEEFFFFFFBFFFFBBFFFFFFFFFCFFFADFGFGGFCGFFFFGFGGGGFGGGEFCFDFCE=6FFFF?EGGGGGGGGGGGGGFGFFFDCGGFGGGGGGEDGGGGGGGGGGGEE=FGGGGGGFGFDGGEGGGGGGGGGFGGGGGGGGGGGGGGGFGF<FGGDGGGGGGGGGGGGGGGGGGFGFGFDGGGGGGFGFFG
@CGRNA11_46
TGAGGAATATTGGTCAATGGGCGAGAGCCTGAACCAGCCAAGTCGCGTGAAGGATGACGGTCCTATGGATTGTAAACTTCTTTAGTAGGTGAGTACAAGCAGTTACGCGTAGCTGTAAGCAAGTAACCTAAGAATAAGTATCGGCTAACTCCGTGCCAGCAGCCGCGGTAATACGGAGGATACGAGCGTTATCCGGATTTATTGGGTTTAAAGGGTGCGTAGGTGGCTTTATAAGTCAGTGGTGAAAAGCTGTGGCTCAACCATAGTCTTGCCGTTGAAACTGTAGAGCTTGAGTGCGGATGAGGTAGGCGGAACGCGTAGTGTAGCGGTGAAATGCATAGATATTACGCAGAACTCCGATTGCGAAGGCAGCTTACCAAACCGCAACTGACACTGAAGCACGAAAGCGTGGGTATCAAACAGG
+
GGGGGGGGGGGGGGGGDGGDGGGGCCGGGGGDGG@FFGFGF8FE:FEGGGG,CEFGGGGGGGGGAEF<FC9FGFGGEFFBFFC<FBF@EBFF8BFFFCEGFGGGGEGGGGGGGGGGGGABFDFGFGGGFGGGFCDDF=EGGG7CEFGGFFCFGGGGGGGGGGGGDE>EEGEFFGGDEGEGCG#FECC:>D38FFGAABFFF7?83E>CD38/;45?>@@EFEEFF>F?FC?=FF67#266A044FA:FFA9;62AAFFGGFCFFCC>>D?9;78CDE@F:?9@8?E?6?DCCDGGGGDCGFGGGFEA+GE@GGGGGGGFCGGECGGGGGGGEAE9FGGE9EBFFEFFCCCFGGGGFC@GGFCF7GGGEGFGF9FGGGGGGF>FFFGGFGGGFFCDF9FB,GFFGGGF:CFFFGFEAGGGGFFGG
@CGRNA11_47
TGAGGAATATTGGTCAATGGGCGAGAGCCTGAACCAGCCAAGTCGCGTGAAGGATGACGGTCCTATGGATTGTAAACTTCTTTAGTAGGTGAGTACAAGCAGTTACGCGTAGCTGTAAGCAAGTAACCTAAGAATAAGTATCGGCTAACTCCGTGCCAGCAGCCGCGGTAATACGGAGGATACGAGCGTTATCCGGATTTATTGGGTTTAAAGGGTGCGTAGGTGGCTTTATAAGTCAGTGGTGAAAAGCTGTGGCTCAACCATAGTCTTGCCGTTGAAACTGTAGAGCTTGAGTGCGGATGAGGTAGGCGGAACGCGTAGTGTAGCGGTGAAATGCATAGATATTACGCAGAACTCCGATTGCGAAGGCAGCTTACCAAACCGCAACTGACACTGAAGCACGAAAGCGTGGGTATCAAACAGG
+
FGGFGGGGGGGGGGGGGGGGGGGGGGGGGGGGGGGGGGGGFFEFGGGGGGGEGGGGGGGG:=@FFGGGFGGGGGGGGGGGGGGGGGGGGGGGGGCDFGFGGGGGFGGGGEGGGDGGGGGGGGGGGFFEGGGFAFGGCFGGFGEGGG@EGDBCEGGGFGGGGFGCEDEG#GEGGGGGGCDGGGFGFGD<CGDDCGCD<AA8AD?7?<D<56DFFFFFF@D#@DFFFF><FE7F?BF=BBFAF?CCAAFAAAAFFFFFCBFFGGGGGGGGDGGDDFFGF?7EGGGDGGFGGGGGCGGGGFFGGGGGGGGEGEEGGGE=GFGGGFGGEGGEFGGF;GGGGFFAFE;GFDGFFFGGGGFCGGCDGGGGGGFGGGGGFFGFGC7FCGGDGEEGGGGGFGGGGGGGGEGGGGECGGGGFGGGGGDGGGGG
@CGRNA11_48
TGAGGAATATTGGTCAATGGGCGAGAGCCTGAACCAGCCAAGTCGCGTGAAGGATGACGGTCCTATGGATTGTAAACTTCTTTAGTAGGTGAGTACAAGCAGTTACGCGTAGCTGTAAGCAAGTAACCTAAGAATAAGTATCGGCTAACTCCGTGCCAGCAGCCGCGGTAATACGGAGGATACGAGCGTTATCCGGATTTATTGGGTTTAAAGGGTGCGTAGGTGGCTTTATAAGTCAGTGGTGAAAAGCTGTGGCTCAACCATAGTCTTGCCGTTGAAACTGTAGAGCTTGAGTGCGGATGAGGTAGGCGGAACGCGTAGTGTAGCGGTGAAATGCATAGATATTACGCAGAACTCCGATTGCGAAGGCAGCTTACCAAACCGCAACTGACACTGAAGCACGAAAGCGTGGGTATCAAACAGG
+
GGGGGGGGGGGFGGGGGGGGGGGGGGGGGGGGGGGGGGGGGGGGGGGGGGGGGGGGGGGGGGGFGGGGGGGGGGGGFGGGGGGGGFGGG?FGGGGGGGGGGGGGGGGGGGGGGGGGGGGGGGGGGGGGGGGGGGGGGGGGGGGGGGGGFFFGGEGGGGGGGGGGGGGGGGGGGFFGEGEEFGGG#GDGGGGFGG<DCC=C@FFFGGDCEFFFFFF5BFFFBFFFFFFCFFFFFF?AFAFEFFCCFFFFFFFFBGFFFAGFFGFFGGGFDGDCEFGFGGGGGGFFCECGFDD==DCGDGGGGGGGGGGGGGE?GEGGGGFGGGGGGDGGGFGGGGGGGGGGGGGGGGGGGGGGGGFEGGGGGGGGGGGFGFGGGGGGGGGGFEGGGGGGGGGGGGGGGGGFGGGGGGGGGGGGGGGGGGGGGGGG
@CGRNA11_49
TGAGGAATATTGGTCAATGGGCGAGAGCCTGAACCAGCCAAGTCGCGTGAAGGATGACGGTCCTATGGATTGTAAACTTCTTTAGTAGGTGAGTACAAGCAGTTACGCGTAGCTGTAAGCAAGTAACCTAAGAATAAGTATCGGCTAACTCCGTGCCAGCAGCCGCGGTAATACGGAGGATACGAGCGTTATCCGGATTTATTGGGTTTAAAGGGTGCGTAGGTGGCTTTATAAGTCAGTGGTGAAAAGCTGTGGCTCAACCATAGTCTTGCCGTTGAAACTGTAGAGCTTGAGTGCGGATGAGGTAGGCGGAACGCGTAGTGTAGCGGTGAAATGCATAGATATTACGCAGAACTCCGATTGCGAAGGCAGCTTACCAAACCGCAACTGACACTGAAGCACGAAAGCGTGGGTATCAAACAGG
+
GGGGGGGGGGGGGGGGGGGGGGGGGGGGGGGGGGGGFGGGGGGGGGGGGGGGGGGGGGGGGGDGGGGGGGGGGGGGGGGGGGGGGGGGGGGGGGGGGGGGGGGGGGGGGGGGGFGGGGGGGGGGGGGGGGGGGGGGGGFGCGCEGGGGGGDGGGGGGGGFGGGGGGGGGGDGGGGGGGGDGGGGGGGGGDGGGGGG:>BCFFGGGGGEDFF@FFBFFFD5>FFFFFFFFFFFFFFBFB<AFA>:AFBAFBFFFDFFGFFF?58CGGGCEGC>GGGGGGGGGGGCGFFGGFFGGGGGGFGGGGGGGGGDGGGGGGGGGGGGGGGGGGGGGGGGGGGGGGGGGCGGGGGGGGGGFEGGGGGGGGGGGGGGGGGGGGFGGGGGGGGFDGGGGGGGGGGGGGDFGGGGGGGGGGGGGGGGGGGGGGGG
@CGRNA11_50
TGAGGAATATTGGTCAATGGGCGAGAGCCTGAACCAGCCAAGTCGCGTGAAGGATGACGGTCCTATGGATTGTAAACTTCTTTAGTAGGTGAGTACAAGCAGTTACGCGTAGCTGTAAGCAAGTAACCTAAGAATAAGTATCGGCTAACTCCGTGCCAGCAGCCGCGGTAATACGGAGGATACGAGCGTTATCCGGATTTATTGGGTTTAAAGGGTGCGTAGGTGGCTTTATAAGTCAGTGGTGAAAAGCTGTGGCTCAACCATAGTCTTGCCGTTGAAACTGTAGAGCTTGAGTGCGGATGAGGTAGGCGGAACGCGTAGTGTAGCGGTGAAATGCATAGATATTACGCAGAACTCCGATTGCGAAGGCAGCTTACCAAACCGCAACTGACACTGAAGCACGAAAGCGTGGGTATCAAACAGG
+
GGGGGGGGGGGGGGGGGGGGGGGGGGGGGGGGGGGGGGGGGGGFGGGGGGGGGGGGGGGGGGGGGGGGGGGGGGGGFGGGGDFFEEFGGBEGGGGGGGGFGFGGEEFDGGGGGGGGGGGGGGGGGGGGGGGGGGCCDFGGDFECGGGGGGGGGGGGDGGGGGGGGGGGGGGGGGFECEGGGGGGCEFFCGGFF>CD>:>=#F>FGG<DBFFFFF#FBFFFEDEF#FFB>?FFFFFFFFFEBFFEFB>>A;>?AGFFCBGGCFGGGGFC5CC5GFGGGGGFGFGCC?77GFFGDDGGGGGFGGDFGGGGGGGGCDGGGGGFCEDGGGEDCGGGGGGGFF9GGEFDEGGGGGGGGFF7DGGGGGFFGGGGFFFFGGGGEDEGFGGFDGGGGGGGGGGGGGGGFGGFGFGCEFGGGGGGFCFEDGFF
@CGRNA11_51
TGAGGAATATTGGTCAATGGGCGAGAGCCTGAACCAGCCAAGTCGCGTGAAGGATGACGGTCCTATGGATTGTAAACTTCTTTAGTAGGTGAGTACAAGCAGTTACGCGTAGCTGTAAGCAAGTAACCTAAGAATAAGTATCGGCTAACTCCGTGCCAGCAGCCGCGGTAATACGGAGGATACGAGCGTTATCCGGATTTATTGGGTTTAAAGGGTGCGTAGGTGGCTTTATAAGTCAGTGGTGAAAAGCTGTGGCTCAACCATAGTCTTGCCGTTGAAACTGTAGAGCTTGAGTGCGGATGAGGTAGGCGGAACGCGTAGTGTAGCGGTGAAATGCATAGATATTACGCAGAACTCCGATTGCGAAGGCAGCTTACCAAACCGCAACTGACACTGAAGCACGAAAGCGTGGGTATCAAACAGG
+
GGGGGGGGGGGGGGGGGGGGGGGGGGGGGGGGGGGGGGGGGGGGGGGGGGGGGGGGGGGGGGGGFGGGGGGGGGGGGGGGGGGGGFGGGFGGGGGGGGGGGGGGGGGGGGGGGGGGGGGGGGGGGGGGGGGGGGGGGGGGFGGGGGGGFGGGGGGGGFGGGGGGGGGGGGGGGFGGGGGGGGGGFGGGGGDGGGGGG:7EFFFFGGGCC?FDFFFFEBFF@FFF@FFEFEFEFFFFFFFEFFFFFFFFFFFFFGFFGFFBGGFGGGGGFGGDCGGGGGGGGGGGGFGGGGGFGGGGGGGGGGGGGGGGGGGGGGGGGGGGGGGGGGGGGFGDGFFGGGGGGGGGCGGGGGGGGGGGGGFGEGGGGGGGGGGGGGGGGGGGCGGGFGGGGGGGGGGGGGGGGGGGGGGGGGGFGGGGGGGGGGGG
@CGRNA11_52
TGAGGAATATTGGTCAATGGGCGAGAGCCTGAACCAGCCAAGTCGCGTGAAGGATGACGGTCCTATGGATTGTAAACTTCTTTAGTAGGTGAGTACAAGCAGTTACGCGTAGCTGTAAGCAAGTAACCTAAGTATAAGTATCGGCTAACTCCGTGCCAGCAGCCGCGGTAATACGGAGGATACGAGCGTTATCCGGATTTATTGGGTTTAAAGGGTGCGTAGGTGGCTTTATAAGTCAGTGGTGAAAAGCTGTGGCTCAACCATAGTCTTGCCGTTGAAACTGTAGAGCTTGAGTGCGGATGAGGTAGGCGGAACGCGTAGTGTAGCGGTGAAATGCATAGATATTACGCAGAACTCCGATTGCGAAGGCAGCTTACCAAACCGCAACTGACACTGAAGCACGAAAGCGTGGGTATCAAACAGG
+
GGDGGGGGGEGGGGGGGGGGGGGGGGGGGGGGGGGGGGGGGGGGGGGGGGGGGGGGGGGGECFFFGFFGGFFGGGGFGGGGGFGGGGGGFGGFFF9EFFGGGGGGDEGDGGG7CFFGGFGFGGGGFFGGGGGGGGCFFGGGGGGGGGGFAFGGGGGGFGGFGGGGGFGGGGGGGG#GECCFGGGGGGGGGDFCFDGB>3E@FFGFFCGEFDFFFFFFFFFFFFF@F>:FFFCFFFFFEFFFFFFFFFFFFFFF#FFG#GG#GGFGGGGFGGGGGGGGFGGGGGGGGGGGGGGGGGGGGGGGGGGGGGGGGGGGGGGGFGGGGGGGGGGGGGGGGGGGGGGGGGGFEFGGGGGGGGGGGGGGGGGGGGGGGGGGGGGGGGGGGGGGGGGGGGGGGGGGGGFGGGGGGGGGGGGGGGGGGGGGGGG
@CGRNA11_53
TGAGGAATATTGGTCAATGGGCGAGAGCCTGAACCAGCCAAGTCGCGTGAAGGATGACGGTCCTATGGATTGTAAACTTCTTTAGTAGGTGAGTACAAGCAGTTACGCGTAGCTGTAAGCAAGTAACCTAAGAATAAGTATCGGCTAACTCCGTGCCAGCAGCCGCGGTAATACGGAGGATACGAGCGTTGTCCGGAATTATTGGGCGTAAAGAGCTCGTAGGCGGTTTGTTGCGCCTGCTGTGAAAGACCGGGGCTTAACTTCGGGGTTGCAGTGGGTACGGGCAGACTAGAGTGTGGTAGGGGTAATTGGAATTCCTGGTGTAGCGGTGGAATGCGCAGATATCAGGAGGAACACCGATGGCGAAGGCAGGTTACTGGGCCATTACTGACGCTGAGGAGCGAAAGCGTGGGTAGCGAACAGG
+
GGGGGGGGGGGGGGGGGGGGGGGGGGGGGGGGGGGGGGGGGGGGGDGGGGGGGGGGGGGGGGGGGGGGGGGGGDDCGGGGGGFGGGGGGFGDFFGGGGGGGGFGGGGGGGGGGGGGGGGGGFGGGGGGGGGGFGGGGGGGGGGGGGGGGGGGGGGGGFGGGGGGGGGGGGGGGGGGGGGGGDGGDE#E7<##7FDD::5#FDFGFF#GFFB@FF>#=?BFFFDFBF#F@:<FFFF?B?FBFFC?<FEE??BEFF>9C:FCDDACCFGD9C>CGGFFE>@+41,GGFD=@+7GGGGFGGF?GGGFFDFF:FFGFFGFGF@EFFCBEEB8GGGGFEEDGGGGGGFF9FGGGGGGEFEGGGGCCBGFAFGFGGGGGFDGGGFEDDFFDCGGGFCGGEFGFEGGGGGGGFCGGFGGGGGGGGGGGFFG
@CGRNA11_54
TGAGGAATATTGGTCAATGGGCGAGAGCCTGAACCAGCCAAGTCGCGTGAAGGATGACGGTCCTATGGATTGTAAACTTCTTTAGTAGGTGAGTACAAGCAGTTACGCGTAGCTGTAAGCAAGTAACCTAAGAATAAGTATCGGCTAACTCCGTGCCAGCAGCCGCGGTAATACGGAGGATACGAGCGTTATCCGGATTTATTGGGTTTAAAGGGTGCGTAGGTGGCTTTATAAGTCAGTGGTGAAAAGCTGTGGCTCAACCATAGTCTTGCCGTTGAAACTGTAGAGCTTGAGTGCGGATGAGGTAGGCGGAACGCGTAGTGTAGCGGTGAAATGCATAGATATTACGCAGAACTCCGATTGCGAAGGCAGCTTACCAAACCGCAACTGACACTGAAGCACGAAAGCGTGGGTATCAAACAGG
+
GGGGGGGGGGGGGGGGGGGGGGGGGGGGGGGGGGGGGGGGGGGGGGGGGGGGGGGGGGGGGGGGGGGGGGGGGGGGGGGGGGGGGGGGGGGGGGGGGGGGGGGGGGGGGGGGGGGGGFGGGGGGGGGGGGGGGGGGGGGGGGGGGGGGGGGGGGGGGGGGGGGGGGGGGGGGGGGCFGGGGGGGGGFGGGGGGGGGG>FDFGGGGGGGFFFFFFFFFFEFFFFFFFFFFFFFFFFFFFFFFFFFFFFFFFFFFGFFGFGFFGGGFGFFFGGGEGGGGGGGGGGGGGGGGGDGGGGGDGGGGGGGGGGGEEGGGGGGGGGGGGGGGGGGGGGGGGGGGGGGGGGGGGGGGGGGGGFDGGGGGGGGGGGGGGGGGGGGGGGGGGGGGGGGGGGGGGGGGGGFGGGGGGGEC9GGGGGGGGGGGGGG
@CGRNA11_55
TAGGGAATCTTCGGCAATGGGGGGAACCCTGACCGAGCAACGCCGCGTGAGTGAAGAAGGTTTTCGGATCGTAAAGCTCTGTTGTAAGAGAAGAACGTTGTGTAGAGTGGAAAGTTACACAAGTGACGGTATCTTACCAGAAAGGGACGGCTAACTACGTGCCAGCAGCCGCGGTAATACGGAGGATACGAGCGTTATCCGGATTTATTGGGTTTAAAGGGTGCGTAGGTGGCTTTATAAGTCAGTGGTGAAAAGCTGTGGCTCAACCATAGTCTTGCCGTTGAAACTGTAGAGCTTGAGTGCGGATGAGGTAGGCGGAACGCGTAGTGTAGCGGTGAAATGCATAGATATTACGCAGAACTCCGATTGCGAAGGCAGCTTACCAAACCGCAACTGACACTGAAGCACGAAAGCGTGGGTATCAAACAGG
+
GGGGGGGGGGGGGGGGGGGGGGGGGGGGGGGGGGGGGGGGGGGGGGGGGGGGGGGGGGGGGGGGGGGEGGGGGGGGGGGGGGGGGGGGGGGGGGGGGGGGGGGGGGGGGGGGGGGGGGGGGGGGGGFGGGGGGGGGEG?EFGGGGEFGGGGGGGGGGGGG8FGFGGGG#FGGG=GGDGGGGGGGGGGGGGFDGGDGGFFGFGDDF=FDFFFFFFE?FDFFEFFFFFFFDFFFFFFFFFFFEFFFFFFFF?FFBFFFFFFGFFGFFDBCB7FF>F5DD7GGFGGGGGGDGGGFCFFGGGGGGGGGGGGGGGGGGGGGGGGECEDGGGGGGGGGGGGGGGGGGGGGGFGGGFGGGGGGGGGGEEGGGGGGGGGGGGGGGFFGGGGGGGGGFGFFGGGGGGGGGGGGGDGGGGGGGGGGGGGGGGGGGGGGGG
@CGRNA11_56
TGAGGAATATTGGTCAATGGGCGAGAGCCTGAACCAGCCAAGTCGCGTGAAGGATGACGGTCCTATGGATTGTAAACTTCTTTAGTAGGTGAGTACAAGCAGTTACGCGTAGCTGTAAGCAAGTAACCTAAGAATAAGTATCGGCTAACTCCGTGCCAGCAGCCGCGGTAATACGGAGGATACGAGCGTTATCCGGATTTATTGGGTTTAAAGGGTGCGTAGGTGGCTTTATAAGTCAGTGGTGAAAAGCTGTGGCTCAACCATAGTCTTGCCGTTGAAACTGTAGAGCTTGAGTGCGGATGAGGTAGGCGGAACGCGTAGTGTAGCGGTGAAATGCATAGATATTACGCAGAACTCCGATTGCGAAGGCAGCTTACCAAACCGCAACTGACACTGAAGCACGAAAGCGTGGGTATCAAACAGG
+
GGGGGGGGGGGGGGGGGGGGGGGGGGGGGGGGGGGGGGGGGGGGGGGGGGGGGGGGGGGGGGGGGGGGGGGGGGGGGGGGGGGGGGGGGFGGGGGGGGGGGGGGGGGGGGGGGGGGGGGGGGGGGGGGGGGGGGEFGGGGGGGGGGGGGGGGGGGGGGGGGGGGGGGGGGGGGGGGGGGGGGGGGGGEGGGGGGGGGEFGFGGGGGGGEFFFFFFFFFFFEFEFFFFFEFBFFFFFFFFFFFFFFFFFFFFFFGFFGFGGGGGGGGGGFGGGGGFDGGGGGGF:DGGGFDDFGDGGGGGFGGGGGGGGGGGGGGGGGGGGGGGGGGGGGGGGGGGGGGGGGGGGGGGGGGGGGGGGGGGGGGGGGGGGGGGGGGGGGGGGGGGGGGGGGGGGGGGGGGGGGGGGGGGGGGGGGGGGGGGGGGGG
@CGRNA11_57
TAGGGAATCTTCCGCAATGGGCGAAAGCCTGACGGAGCAACGCCGCGTGAGTGAAGAAGGATTTCGGTTCGTAAAGCTCTGTTGTTAGGGAAGAAAGGTTGTGTAGTAACTATACACAAAACAGACGGTACCTAACCAGAAAGCCACGGCTAACTACGTGCCAGCAGCCGCGGTAATACGTAGGTGGCAAGCGTTGTCCGGAATTATTGGGCGTAAAGCGCGCGCAGGTGGTTTAAAAAGTCTGATGTGAAAGCCCACGGCTCAACCGTGGAGGGTCATTGGAAACTGTTAAACTTGAGTGCAGGAGAGAAAAGTGGAATTCCTAGTGTAGCGGTGAAATGCGTAGAGATTAGGAGGAACACCAGTGGCGAAGGCGGCTTTTTGGCCTGTAACTGACACTGAGGCGCGAAAGCGTGGGGAGCAAACAGG
+
GGGGGGGGGGGGGGGGGGGGGGGGGGGGGGGGGGGGGGGGGGGGGGGGGGGGGGGGGGGGGGGGGGGGGGGGGGGGGGGGGGGGGGGGGGGGGGGGGGGGGGGGGGGGGGGGGGGGGGGGGGGGGGGGGGGGGGGGGGGGGGGGGGGGGGGGGGGGGGGGGGGGGGGGGGGGGGGGC?FGFGGGGGGGGGGGGGDGGFFGFFGG?>FFFFFFFFFFFFFFFFFFFFF>FFFEB>BEFFFFEFFFECFFFAFA>A<:>FGFFCFGFGFGGGGGGFGGGGGGGGGGGGGGGGGGGGF?GGGGGGGGGGGGGGGGGGGGCFDEFGGFFGGGGGGGGGGGGGGGGGGGGGGGGGGGGGGGGFGFFGGGGDGGGGGGGGGGGGGGGGGGGGGGGGGGGGGGGGGGGDGGFGGGGGGGGGGGGGGGGGGGGGGGG
@CGRNA11_58
TGGGGAATATTGCACAATGGACGCAAGTCTGATGCAGCGACGCCGCGTGGGGGATGAAGGCTTTCGGGTTGTAAACTCCTTTCAGTACAGAAGAAGCATTTTTGTGACGGTATGTGCAGAAGAAGCGCCGGCTAACTGCGTGCCAGCAGCCGCGGTAATACGTAGGGCGCGAGCGTTGTCCGGAATTATTGGGCGTAAAGAGCTCGTAGGCGGTTTGTTGCGCCTGCTGTGGAAGACCGGGGCTTAACTTCGGGGTTGCAGTGGGTACGGGCAGACTAGAGTGTGGTAGGGGTAATTGGAATTCCTGGTGTAGCGGTGGAATGCGCAGATATCAGGAGGAACACCGATGGCGAAGGCAGGTTACTGGGCCATTACTGACGCTGAGGAGCGAAAGCGTGGGTAGCGAACAGG
+
GGGGGGGGGGGGGGGGGGGGGGGGGGGGGGGGGGGGGGGGGGGGGGGFGGGGGGGGGGGGGGGGGGGGGGGGGGGGGGGGGGGGGGGGGGGGGGGGGGGGGGEFGGDGGGGGGGGGGGGGFGGGGGGGGGGGGGGGG,>EGGGGGGFGGGFE8CGGGGGGGGGGGGG#GGGEGGG:EEEGGEEC=#FFCFGGGGGDGFFGFGGGDDGDFEFEFBBDDFFFFBD@D@FBFFFFB@B8:ED?GFF>FFD>C5DGGGGAFGFGGGGGGGEEGGGFEFFED=86GGGCGGGGFFCGGFFCGGGGGGGGGGGGGGGGGGGGGGCGGGGGGGGGGGGGGGGGGGGGGGGGGGGGGGGGGGGGGGGGGGGGGGGGGGGGGGGDGGGGGCGGGGGGGGGGGGGGGGGGGGGGGGGGGGG
@CGRNA11_59
TGAGGAATATTGGTCAATGGGCGAGAGCCTGAACCAGCCAAGTCGCGTGAAGGATGACGGTCCTATGGATTGTAAACTTCTTTAGTAGGTGAGTACAAGCAGTTACGCGTAGCTGTAAGCAAGTAACCTAAGAATAAGTATCGGCTAACTCCGTGCCAGCAGCCGCGGTAATACGGAGGATACGAGCGTTATCCGGATTTATTGGGTTTAAAGGGTGCGTAGGTGGCTTTATAAGTCAGTGGTGAAAAGCTGTGGCTCAACCATAGTCTTGCCGTTGAAACTGTAGAGCTTGAGTGCGGATGAGGTAGGCGGAACGCGTAGTGTAGCGGTGAAATGCATAGATATTACGCAGAACTCCGATTGCGAAGGCAGCTTACCAAACCGCAACTGACACTGAAGCACGAAAGCGTGGGTATCAAACAGG
+
GGGGGGGGGGGGGGGGGGGGGGGGGGGGGGGGGGGGGGGGGGGGGGGGGGGGGGGGGGGGGGGGGGGGGGGGGGGGGGGGGGFGGGGGGEFGGGGGGGGGGGGGGGGGGGGGGGGGGGGGGGGGGGGGGGGGGGGGGGGGGGGGGGGGGGGGGGGGGGGGGGG#GGGGGGGGGGGGGGEGGGGG#GGGGGGGGGGGDFFC6DGGGGFGFFFFFFFFFFFFFFFFFFF:FFFFFFFBFFFFFE?FFFFFFFFFFGFFFEGFGGFFGGGGFGGGGF?GGGGGGGGGGFDCGGFFGGGGGGGGGGGGGGGGGGGGGGGGGGGGGGGGGGGGGGGGGGGGGGGGGGGGGGGGGGGGGGGGGGGGGEGGGGGGGGGGGGGGGGGGGGGGGGGGGGGGGGGGGGGGGGGGGGGGGGGGGGGGGGGGGGGG
@CGRNA11_60
TGAGGAATATTGGTCAATGGGCGAGAGCCTGAACCAGCCAAGTCGCGTGAAGGATGACGGTCCTATGGATTGTAAACTTCTTTAGTAGGTGAGTACAAGCAGTTACGCGTAGCTGTAAGCAAGTAACCTAAGAATAAGTATCGGCTAACTCCGTGCCAGCAGCCGCGGTAATACGGAGGATACGAGCGTTATCCGGATTTATTGGGTTTAAAGGGTGCGTAGGTGGCTTTATAAGTCAGTGGTGAAAAGCTGTGGCTCAACCATAGTCTTGCCGTTGAAACTGTAGAGCTTGAGTGCGGATGAGGTAGGCGGAACGCGTAGTGTAGCGGTGAAATGCATAGATATTACGCAGAACTCCGATTGCGAAGGCAGCTTACCAAACCGCAACTGACACTGAAGCACGAAAGCGTGGGTATCAAACAGG
+
FGFGGGGGGGGGGGGFFGGGGGGGGGGGGEGGGGGGGGGGGGFGGGGGGGGGGGGGGCFGFFFFGGGGFEGGGGGGGGGGGGGGGFGGGEFGGGGFGGGGGGGGGCEGGGGGGGGGGGGGGGGGGGGGGGGGGGGGGGGGFGGGGGGGFGFGGFCDFGGGGGGGGGGGGGGFCFFE#GGGFGGGGGGGGGGGGGDDD3@E;F?;DFEEE@@?DFFFFFEEB@E@FFFBFFFBFFF#BBDEFEAF9FFFFA7F9>FAFEFFCB7;7F>F>GGDGFE7EFGGGGGFDD=CFGGD8DDDA9CCGGDGGEGGDGGDGGGGGGGGGGGGGGEGFFFGGGGGGGGGGGGGCGFFE9GFGGFCGFGGGGGGGGGGGGGGGGFGGGGEGGGGGGGGGGFGEGGGGGGGGFEGGGGFFFGGGGGGGGGGGGGG
@CGRNA11_61
TGGGGAATATTGCACAATGGACGCAAGTCTGATGCAGCGACGCCGCGTGGGGGATGAAGGCTTTCGGGTTGTAAACTCCTTTCAGTACAGAAGAAGCATTTTTGTGACGGTATGTGCAGAAGAAGCGCCGGCTAACTACGTGCCAGCAGCCGCGGTAATACGTAGGGCGCGAGCGTTGTCCGGAATTATTGGGCGTAAAGAGCTCGTAGGCGGTTTGTTGCGCCTGCTGTGAAAGACCGGGGCTTAACTTCGGGGTTGCAGTGGGTACGGGCAGACTAGAGTGTGGTAGGGGTAATTGGAATTCCTGGTGTAGCGGTGGAATGCGCAGATATCAGGAGGAACACCGATGGCGAAGGCAGGTTACTGGGCCATTACTGACGCTGAGGAGCGAAAGCGTGGGTAGCGAACAGG
+
FGGGGGGGGGGEGGGGGGGGGGGGGGGGGGGGGGGGGGGGGGFGGDGGGGGGGGGGGGGGGGGGGGGGGGGFGGGGGGGGGGGGFGGGGGGGGGGGGGGFDGGGGGGGGGGGGGGGGGGGGGGGGGGGGGFBFGGGGGGGGGGGGGFGGDFGGGGGDGGGGGGGGGGGGC5CG8EGEGGGGEG#A<7C7CGGGGDD<AFFFDGFGDG#@EFFFFF6>FFFFFBFBFFFFFEFFFFFFFFFFFBCFFF>;<GGGFGFGFDGGGGGDEGEGGFDGFDGGGGGGGGGGGGGGFFGGGGGGGGGGGGGGGGGGGGGGGGGGGFGGGGGGGGGGGGGGFGF9GGGGGEGGGGGGGGGGFGGGGGGGGGGGGGGGGGGGGGGGGGGGGGGGGGGGGGGDGGCFGGGGGGGGGGGGGG
@CGRNA11_62
TGGGGAATATTGCACAATGGACGCAAGTCTGATGCAGCGACGCCGCGTGGGGGATGAAGGCTTTCGGGTTGTAAACTCCTTTCAGTACAGAAGAAGCATTTTTGTGACGGTATGTGCAGAAGAAGCGCCGGCTAACTACGTGCCAGCAGCCGCGGTAATACGTAGGGCGCGAGCGTTGTCCGGAATTATTGGGCGTAAAGAGCTCGTAGGCGGTTTGTTGCGCCTGCTGTGAAAGACCGGGGCTTAACTTCGGGGTTGCAGTGGGTACGGGCAGACTAGAGTGTGGTAGGGGTAATTGGAATTCCTGGTGTAGCGGTGGAATGCGCAGATATCAGGAGGAACACCGATGGCGAAGGCAGGTTACTGGGCCATTACTGACGCTGAGGAGCGAAAGCGTGGGTAGCGAACAGG
+
CFFGGGGGGGGGGGGGGFGGGGGGGGGGGGGGGGGDGGGGDFGGGGGFFGGGGEGGGGGGGFGCGGGGGGGGGGGGGGGGGGGGGGGDFGGGGGGGGGGGGGGGGGGGGGBEFGGGGGGGFGGGGGFFGGGGGGGGCFGGGFDGGGGGGGGGGGGEEC<CBC<CF8EGGDF?EGGEEEECFGG:E57ED?9CFF>CCBFGFCC7CDDGFFFEF>@BB>FFF@=DBFFFFFFFFEFFBFFFGFAFFDGGGGGGGGGFGFC?GGGGGEEGGFFGFGDFFFFFGGGGGGGGGFGGDCGGGGFDGGGGGGGGGDGGGGGGGGGFDGGGGGGGGGGGGGGFFEGGGGEGGGGGEGGGCGDFFFGGGGGGGGGGGGGGGGGGGFGGGGGGGGGGGGGGGGGGFCGGGGEGGGGFGGG
@CGRNA11_63
TGGGGAATATTGCACAATGGACGCAAGTCTGATGCAGCGACGCCGCGTGAGTGAAGAAGGATTTCGGTTCGTAAAGCTCTGTTGTTAGGGAAGAAAGGTTGTGTAGTAACTATACACAAAACAGACGGTACCTAACCAGAAAGCCACGGCTAACTACGTGCCAGCAGCCGCGGTAATACGTAGGTGGCAAGCGTTGTCCGGAATTATTGGGCGTAAAGCGCGCGCAGGTGGTTTAAAAAGTCTGATGTGAAAGCCCACGGCTCAACCGTGGAGGGTCATTGGAAACTGTTAAACTTGAGTGCAGGAGAGAAAAGTGGAATTCCTAGTGTAGCGGTGAAATGCGTAGAGATTAGGAGGAACACCAGTGGCGAAGGCGGCTTTTTGGCCTGTAACTGACACTGAGGCGCGAAAGCGTGGGGAGCAAACAGG
+
GGGGGGGGGGGGGGGGGGGGGGGGGGGGGGGGGGGGGGGGGGGGGGGGGGGGGGGGGGGGGGGGGGGGGGDFFGGGFGGGGGGG8?EFGGGGGGGGGGGGGGGGGGGGGGGGGGGGGGGGGGGGGGGGGGEBFGCCGGGGGGGGFDGGGGGGGFFGGC,>C>FGCFFGGGGGG#GGGGFG?C#G#CGFGGCFGGGGGB:<>95CF>>B7?F#F3;BFFFB>E#>FFFFDFFB8)3@9C@@A92BAFFCFFFFF>>DDDFFFGFGGGGGFGFGGFGGGGFGGGGGGGGGGDFFF?DFGGGGGGFGGGGGGGGGGGGGGD89GGGFFGGGGGGGGGGGGGGEGGGCCAGFGGGGGGGGGCF?EGGGGGGGGGGGGGGGGGGGGGGGGGGGGGGGGGGGFFGGGEGGGGDGGGGGGGGGGGGGGGGGGFGGG
@CGRNA11_64
TGGGGAATATTGCACAATGGACGCAAGTCTGATGCAGCGACGCCGCGTGGGGGATGAAGGCTTTCGGGTTGTAAACTCCTTTCAGTACAGAAGAAGCATTTTTGTGACGGTATGTGCAGAAGAAGCGCCGGCTAACTACGTGCCAGCAGCCGCGGTAATACGGAGGATACGAGCGTTATCCGGATTTATTGGGTTTAAAGGGTGCGTAGGTGGCTTTATAAGTCAGTGGTGAAAAGCTGTGGCTCAACCATAGTCTTGCCGTTGAAACTGTAGAGCTTGAGTGCGGATGAGGTAGGCGGAACGCGTAGTGTAGCGGTGAAATGCATAGATATTACGCAGAACTCCGATTGCGAAGGCAGCTTACCAAACCGCAACTGACACTGAAGCACGAAAGCGTGGGTATCAAACAGG
+
GGGGGGGGGGGGGFGGGGGGGGGGGGGGGGGGGGGGGGGGGFGGGGGGGGGGGGGGGGGGGGGGGGGGGDGGGGGGGGGGGCFFDGGGGFGGGGGFGGGGDFFGGGCCFE=FFGGCCFF9FGGGG:FGGGGGGGGGGGGGG7EFFG#GFGFGGGGG#GGGGGEGGGEGGGGG=8#EEEFFGGG;;CC9=:FFFDCEEFFFFGGG@>BDEE@FFFFE?>6CFFFEFB=FFFFFFFFFFFFFGFFG@BFFGFCFGFGFF79GGGGGGGGGED7?2+GGGGFDDCFEFDDFGGGGEGEGGGGEE8@EFGFGGGGGGGGGGGGGGGGGGGGGGGGGGGFGFGGGGGGGGGGGGGDGGGGGGGGGFFFGGGEEGGGGGGGGGFFGFECGGGGGDGGGGGGGFGGGGGGGGGGGGGG
@CGRNA11_65
TGGGGAATATTGCACAATGGACGCAAGTCTGATGCAGCGACGCCGCGTGGGGGATGAAGGCTTTCGGGTTGTAAACTCCTTTCAGTACAGAAGAAGCATTTTTGTGACGGTATGTGCAGAAGAAGCGCCGGCTAACTACGTGCCAGCAGCCGCGGTAATACGTAGGGCGCGAGCGTTGTCCGGAATTATTGGGCGTAAAGAGCTCGTAGGCGGTTTGTTGCGCCTGCTGTGAAAGACCGGGGCTTAACTTCGGGGTTGCAGTGGGTACGGGCAGACTAGAGTGTGGTAGGGGTAATTGGAATTCCTGGTGTAGCGGTGGAATGCGCAGATATCAGGAGGAACACCGATGGCGAAGGCAGGTTACTGGGCCATTACTGACGCTGAGGAGCGAAAGCGTGGGTAGCGAACAGG
+
FGGGGGGGGGGGGGGGGGGGGGGGGGGGGGGGGGGGGGGGGGGGGGGGGGGGGGGGGGGGGGGGGGGGGGGGGGGGGGGGGGGGGGGGGGGGGGGGGGGGFGGGGGGGGGGGGGGGGGGGGGFFGGGGEGGGGGGGGGGGGGGGGGGGGGGGGGGGGGGGGG#GCEGGGGGGGGGEGEEGGGGCEFFGGGGGGGGGGFFGFGGGGGGFFFFFFFDEFFF@FD#FFFFFFFFFFFFFFFFFFFFGFCFBAGGGGGGFGGGGDGGGGFGEGGGGGGFGGGGFGGGGGGGGGGGGGEFCGGGGGFCGGGGGGGGGGDGGGGGGGGGGGGGGGGGGGGGGGGGGGGGGGGGGGGGGGGGGGGGGGGGGGGGGGGGGGGGGGGGGGGFFGGEGGGGGGGGGGGGGGGGGGGGGGGG
@CGRNA11_66
TGAGGAATATTGGTCAATGGGCGAGAGCCTGAACCAGCCAAGTCGCGTGAAGGATGACGGTCCTATGGATTGTAAACTTCTTTAGTAGGTGAGTACAAGCAGTTACGCGTAGCTGTAAGCAAGTAACCTAAGAATAAGTATCGGCTAACTCCGTGCCAGCAGCCGCGGTAATACGGAGGATACGAGCGTTATCCGGATTTATTGGGTTTAAAGGGTGCGTAGGTGGCTTTATAAGTCAGTGGTGAAAAGCTGTGGCTCAACCATAGTCTTGCCGTTGAAACTGTAGAGCTTGAGTGCGGATGAGGTAGGCGGAACGCGTAGTGTAGCGGTGAAATGCATAGATATTACGCAGAACTCCGATTGCGAAGGCAGCTTACCAAACCGCAACTGACACTGAAGCACGAAAGCGTGGGTATCAAACAGG
+
GGGGGGGGGGGGGGGGGGGGGGGGGGGGGGGGGGGGGGGGGGGGGGGGGGGGGGGGGGGGGGGGGGGGGGGGGGGGGGGGGGGGGGGGGGFGGGGGGGGGGGGGGGGGGGGGGGGGGGGGGGGGGGGGGGGGGGGGGGGGGGGGGGGGGGGGGGGGGGGGGGGGGGGGGGGGGGGGGGGFFFGGGGGGGGGGGGGGGDF@FGGGGGD<FFFFFFFFFFFFFFFFFFFFFFFFFFFEFFFFFEEEFFFFFFFFFFFFFFDGCGGGGGGGFGGGGGGGGGGGGGGGGGGGGFFGDDGFC8GGGGGGGGGGGGGGGGGGGGGGGGGGGGGGGGGGGGGGGGGGCGGGGGGGGGGGGGGGGGGGGGGGGGGGGGGGGGGGGGGGGGGGGGGGGGGGGGGGGGGFGGGGGGGGGGGGGGGGGGGGGGGG
@CGRNA11_67
TGAGGAATATTGGTCAATGGGCGAGAGCCTGAACCAGCCAAGTCGCGTGAAGGATGACGGTCCTATGGATTGTAAACTTCTTTAGTAGGTGAGTACAAGCAGTTACGCGTAGCTGTAAGCAAGTAACCTAAGAATAAGTATCGGCTAACTCCGTGCCAGCAGCCGCGGTAATACGGAGGATACGAGCGTTATCCGGATTTATTGGGTTTAAAGGGTGCGTAGGTGGCTTTATAAGTCAGTGGTGAAAAGCTGTGGCTCAACCATAGTCTTGCCGTTGAAACTGTAGAGCTTGAGTGCGGATGAGGTAGGCGGAACGCGTAGTGTAGCGGTGAAATGCATAGATATTACGCAGAACTCCGATTGCGAAGGCAGCTTACCAAACCGCAACTGACACTGAAGCACGAAAGCGTGGGTATCAAACAGG
+
GGGGGGGGGFGGGGGGGGGGGGGGGGGGGGGGGGGGGGGGGGGGGGGGGGGGGGGGGGGGGGGGEFGGGGGGGGGGGGGGGGGGGGGGGGGGGGGGGFGGGGGGGGGGGGGGGGGGGGFGGGGGGGGGGC@FGGGGGGGGFGGGGGGGDGFGGGGGGGGGGDGGGGGGGGGGCGGGGGGDGGGGGGDGGCDDGGGGEEFD=FFDFGGFEEDFFF@@37>;@EED=>;CFFCB=FB=EFBBFEFF#B5FAAFFFGFFFFGGFGGGGGGGFGGDCFFGFFFGGGGGGGGFGCGGGGGGDGGGGGGGGEEGGDGGGGGGEGGGGGGDGGDGGGGGGGGGGGGGGEGGGGGGGGGGGGEGGGGGGGGGGGGGGGGGGGGGGGGGGGGF<GGGGGGGGGGGGGGGGGGGGGGGGGGFGGGFEGGGGGGG
@CGRNA11_68
TGAGGAATATTGGTCAATGGGCGAGAGCCTGAACCAGCCAAGTCGCGTGAAGGATGACGGTCCTATGGATTGTAAACTTCTTTAGTAGGTGAGTACAAGCAGTTACGCGTAGCTGTAAGCAAGTAACCTAAGAATAAGTATCGGCTAACTCCGTGCCAGCAGCCGCGGTAATACGGAGGATACGAGCGTTATCCGGATTTATTGGGTTTAAAGGGTGCGTAGGTGGCTTTATAAGTCAGTGGTGAAAAGCTGTGGCTCAACCATAGTCTTGCCGTTGAAACTGTAGAGCTTGAGTGCGGATGAGGTAGGCGGAACGCGTAGTGTAGCGGTGAAATGCATAGATATTACGCAGAACTCCGATTGCGAAGGCAGCTTACCAAACCGCAACTGACACTGAAGCACGAAAGCGTGGGTATCAAACAGG
+
GGGGGGGGGGGGGGGGGGGGGGGGGGGGGGGGGGGGGGGGGGGGGGGGGGGGGGGGGGGGGGGGGGGGGGGGGGGGGGGGGGGGGGGGGFGGGFGGGGGGGGGGGGGGGGGGGGGGGGGGGGGGGGGGGGGGFGGGGGGGGGGGGGGGGGGGGGGGGGGGGGGGGGGGGGGGGGGGGGGEGGGGGGGGGGGGGGGGGEEGFGGGGGEFFFFFFFFFFFFEFEFFFFFFFFFFFFFFFFFFFFFFABFFFFFFFGFFGFGGGGGGGGGGFDGGEFGFGGGGGGGGGGFGGGDGGGGGGGGGGGGGGGGGGGGGGGGGGGGGGGGGGGGGGGGGGGGGFGGGGGGGGGGGGGGGGGGGGGGGGEGGGGGGGGGGGFGGGGGGFDGGGGGGGGGGGGGGGGGGGGGGGGGGGGGGGGGGGGGGGGGG
@CGRNA11_69
TAGGGAATCTTCGGCAATGGGGGGAACCCTGACCGAGCAACGCCGCGTGAGTGAAGAAGGTTTTCGGATCGTAAAGCTCTGTTGTAAGAGAAGAACGTTGTGTAGAGTGGAAAGTTACACAAGTGACGGTATCTTACCAGAAAGGGACGGCTAACTACGTGCCAGCAGCCGCGGTAATACGTAGGTCCCGAGCGTTGTCCGGATTTATTGGGCGTAAAGCGAGCGCAGGCGGTTGTATAAGTCAGAAGTAAAAGGCAGTGGCTCAACCATGGTGTGCTTTTGAAACTGTACAACTTGAGTGCAGAAGGGGAGAGTGGAATTCCAGGTGTAGCGGTGAAATGCGTAGATATATGGAGGAACACCGGTGGCGAAAGCGGCTCTCTGGTCTGTAACTGACGCTGAGGCTCGAAAGCGTGGGGAGCGAACAGG
+
GGGGGGGGGGGGGGGGFGGGGGGGGGGGGGGGGGGGGGGGGGGGGGGGGGGFFFFFGGGGGGGGGGG7FFGGGGGGDGGGGGGFGGGGGGGGGGGGGFGGGGFFGGGGGGGGCFGGGGGGGGGGGGDGGGGGFGGCGGGGDEGGDGCFGGGEGGGFCGDGFGGGGGGGC@EGGGECEGGGFFGFE#GCGGGDDGGDG5?7@D:75D>FBF>F?FEE>FFFFFF>DEE>@3FB<EECFA>FE<9A<@FEFFFFFFA:FBCFFGFGGFGF:?7FGFGF?C?GGGGE=8FGGGF9@EGDGFDGGGGGFFGD8FFDAGGGGGFFFFE=,GFCEEGGGGE9GECB@+GFFDGGGFGFGGFEE:F:BC=8GGFGEGDFBDGEF:,FFGGGGGGGGGGGGGDGF8FFFGGGGGFGGGGGEF<GGFEEFGGFGFGGG
@CGRNA11_70
TGAGGAATATTGGTCAATGGGCGAGAGCCTGAACCAGCCAAGTCGCGTGAAGGATGACGGTCCTATGGATTGTAAACTTCTTTAGTAGGTGAGTACAAGCAGTTACGCGTAGCTGTAAGCAAGTAACCTAAGAATAAGTATCGGCTAACTCCGTGCCAGCAGCCGCGGTAATACGGAGGATACGAGCGTTATCCGGATTTATTGGGTTTAAAGGGTGCGTAGGTGGCTTTATAAGTCAGTGGTGAAAAGCTGTGGCTCAACCATAGTCTTGCCGTTGAAACTGTAGAGCTTGAGTGCGGATGAGGTAGGCGGAACGCGTAGTGTAGCGGTGAAATGCATAGATATTACGCAGAACTCCGATTGCGAAGGCAGCTTACCAAACCGCAACTGACACTGAAGCACGAAAGCGTGGGTATCAAACAGG
+
GGGGGGGGGGGGGGGGGGGFGGGGGGGGGGGGGGGGGGGGGGGGGGGGGGGGGGGGGGGGGGGGGGGGGGGGGFFGGGGGGGGGGGGGGGGGGGGGGGGGGGGGGGGGGGGGGGGGGGGGGGGGGGGGGGGGGGGGGGGGGGGGGGGGGGGGGGGGGGGGGGGGGGGGGGGGGGGGGGGGGGGGGEGGGGDGGGGFBFFEFGGDGGGGDFFFFFEFFFFFFFFF?FFCFFFFFFFFFFFFFFFFFCFFFFFFFGFFGFGGFGGGGGGFFDGGGGGGGGGGGGGGGGFD8GFGGGGGDGGGGGGGGEGGGGGGGGGGGGGGGGGGGGGGGGGGGGGGGGGGGGFGGGGGGGGGGGGEEGGGGGGGGGGGGGGGGGGGGGGGGGGGGGGGGGGGGGGGGGGFGEGGGGGGGGGGGGGGGGGGGGGG
@CGRNA11_71
TAGGGAATCTTCCGCAATGGGCGAAAGCCTGACGGAGCAACGCCGCGTGAGTGAAGAAGGATTTCGGTTCGTAAAGCTCTGTTGTTAGGGAAGAAAGGTTGTGTAGTAACTATACACAAAACAGACGGTACCTAACCAGAAAGCCACGGCTAACTACGTGCCAGCAGCCGCGGTAATACGTAGGTGGCAAGCGTTGTCCGGAATTATTGGGCGTAAAGCGCGCGCAGGTGGTTTAAAAAGTCTGATGTGAAAGCCCACGGCTCAACCGTGGAGGGTCATTGGAAACTGTTAAACTTGAGTGCAGGAGAGAAAAGTGGAATTCCTAGTGTAGCGGTGAAATGCGTAGAGATTAGGAGGAACACCAGTGGCGAAGGCGGCTTTTTGGCCTGTAACTGACACTGAGGCGCGAAAGCGTGGGGAGCAAACAGG
+
GGGGGGGGGGGGGGGGGGGGGGGGGGGGGGGGGGGGGGGGGGGGGGGGGGGGGGGGGGGGGGGGGGGGGGGGGGGGGGGGGGGGGGGGGGGGGGGGGGGGGGGGGGGGGGGGGGGGGGGGGGGGGGGGGGGGGGGGGGGGGGGGGGGGGGGGGGGGGGGGGGGGGGGGGG#GGGGGGGGGGGGGGGGGGGGGGGGGG#FGFADGFGGGFFFFFFFFFFFFFFFEFFFFFFFFFFFFFFFFFFEBFFFFFFFFFFFFFFGFFGEGGGGGFCGGGFGGGGGGFGCGGGGGGGGGGGGGGGGGGFGGGGGGGGGGGGGGGGGDFGGGGGGGGGGGGGGGGGGGGGGGGGGGGGGGGGGGGGGGGGGGGGGGGGGGGGGGGGGGGGGGGGGGGGGGGGGGGGGGGGGGGGGGGGGGGGGGGGGGGGGGGGGGG
@CGRNA11_72
TGAGGAATATTGGTCAATGGGCGAGAGCCTGAACCAGCCAAGTCGCGTGAAGGATGACGGTCCTATGGATTGTAAACTTCTTTAGTAGGTGAGTACAAGCAGTTACGCGTAGCTGTAAGCAAGTAACCTAAGAATAAGTATCGGCTAACTCCGTGCCAGCAGCCGCGGTAATACGGAGGATACGAGCGTTATCCGGATTTATTGGGTTTAAAGGGTGCGTAGGTGGCTTTATAAGTCAGTGGTGAAAAGCTGTGGCTCAACCATAGTCTTGCCGTTGAAACTGTAGAGCTTGAGTGCGGATGAGGTAGGCGGAACGCGTAGTGTAGCGGTGAAATGCATAGATATTACGCAGAACTCCGATTGCGAAGGCAGCTTACCAAACCGCAACTGACACTGAAGCACGAAAGCGTGGGTATCAAACAGG
+
GGGGGGGGGGGGGGGGGGGGGGGGGGGGGGGGGGGGGGGGGGGGGGGGGGGGGGGGGGGGGGGGGGGGGGGGGGGGGGGGGGGGGGGGGFGGGGGGGGGGGGGGGGGGGGGGGGGGGGGGGGGGGGGFFGGGGGGGGGGGGGGDGGGGGGGGGGGGGGGGGGGGGGGGGGGGGGGDECGGGGGGFGGGDGGGGGGGGFEDFGGGGGEGEFFFFFFFFEFEDDFFFFFCFFFFFFFFFFFFFFFFFFFFFFFFFGFFGFGGGGGGGGGGFGGGGGGGGGGGGGGGGGGGFGGGGGGGGGGGGGGGGGGGGGGGGGGGGGGGGGGGGGGGGGGGGGGGGGGGGGGGGGGGGGGGGGGFGGGGGGGGGGGGGGGGGGGGGGGGFGGGGGGGGGGGGGGGGGGGGGGGGGGGDGGGGGGGGGGGGGGG
@CGRNA11_73
TAGGGAATCTTCGGCAATGGGGGGAACCCTGACCGAGCAACGCCGCGTGAGTGAAGAAGGTTTTCGGATCGTAAAGCTCTGTTGTAAGAGAAGAACGTTGTGTAGAGTGGAAAGTTACACAAGTGACGGTATCTTACCAGAAAGGGACGGCTAACTACGTGCCAGCAGCCGCGGTAATACGTAGGTCCCGAGCGTTGTCCGGATTTATTGGGCGTAAAGCGAGCGCAGGCGGTTGTATAAGTCAGAAGTAAAAGGCAGTGGCTCAACCATTGTGTGCTTTTGAAACTGTACAACTTGAGTGCAGAAGGGGAGAGTGGAATTCCATGTGTAGCGGTGAAATGCGTAGATATATGGAGGAACACCGGTGGCGAAAGCGGCTCTCTGGTCTGTAACTGACGCTGAGGCTCGAAAGCGTGGGGAGCGAACAGG
+
GGGGGGGGGGGGGGGGGGGGGGGGGGGGGFGGGGGGGGGGGGGGGGGGGGGGGGGGGGGGGFGGGGGGGGGGGGGGGGGGGGGGGGGGGGGGGGGGGGGGGGGGGFGGGGGGGGGGGGGGGGGGGGGGGGGGGGGGGGGGGGGGGDGGGGGGGGGGGGGGGGGGGGGGGG##GGGGGG?FGGGGGGGGGGGGDGGGGFFGFGDDG*CFFFFFFFDFFFFF@BB9@DFFFD@DB>:#FDFFC?FE?FFEFDFFFFFFFDFFFCFGGFGFFGGGGFGGGFGGGGGGGGGGFFGFGDGGGGDDGGGGGGGGGGFGGGGGGGGEFGFFFGGGDGGGGGGFGGGGGGGGGGGGGGGGGGGGGGGFEFDGGGGGGGGGGGGGGGGGGGGGGGGGGGGGGGGGGGGGGGGGGGGGGGGGGGGGGGGGGGGGGGGGG
@CGRNA11_74
TGGGGAATATTGCACAATGGACGCAAGTCTGATGCAGCGACGCCGCGTGGGGGATGAAGGCTTTCGGGTTGTAAACTCCTTTCAGTACAGAAGAAGCATTTTTGTGACGGTATGTGCAGAAGAAGCGCCGGCTAACTACGTGCCAGCAGCCGCGGTAATACGTAGGGCGCGAGCGTTGTCCGGAATTATTGGGCGTAAAGAGCTCGTAGGCGGTTTGTTGCGCCTGCTGTGAAAGACCGGGGCTTAACTTCGGGGTTGCAGTGGGTACGGGCAGACTAGAGTGTGGTAGGGGTAATTGGAATTCCTGGTGTAGCGGTGGAATGCGCAGATATCAGGAGGAACACCGATGGCGAAGGCAGGTTACTGGGCCATTACTGACGCTGAGGAGCGAAAGCGTGGGTAGCGAACAGG
+
GGGGGGGGGGGGGGGGGGGGGGGGGGGGGGGGGGGGGGGGGGGGGGGGGGGGGGGGGGGGGGGGGGGGGGGGGGGGGGGGGGGGGGGGGGGGGGGGGGGGGGGGGGGGGGGGGGGGGGGGGGGGGGGGGGGGGGGGGGGGGGGGGGGFGGGGGGGEGGGGGGGG#GGGGGGGGGGGGGGGGGG:C#FGGG;=FFGGDFFFFGGGGGGGFFFFFFFFFFFFFEFFBFFFFFFFFFFFFFFFFFFFCGFFADGGDFCAGGGGGGFEGGEGGGGGGGGGGGGGGFGGGGGGGGGGFCFFFGGGGGGGFFGGGGEGGGGGGGGGGGGGGGGGGGGFFGGGFGGGGFEGGGGGGGGGGGGGGGGGGGGGGGGGGGGGGGGGGGGGGGGGGGGGEGGGGGGGGGGGGGGGGGGGGGG
@CGRNA11_75
TGGGGAATATTGCACAATGGACGCAAGTCTGATGCAGCGACGCCGCGTGGGGGATGAAGGCTTTCGGGTTGTAAACTCCTTTCAGTACAGAAGAAGCATTTTTGTGACGGTATGTGCAGAAGAAGCGCCGGCTAACTACGTGCCAGCAGCCGCGGTAATACGTAGGGCGCGAGCGTTGTCCGGAATTATTGGGCGTAAAGAGCTCGTAGGCGGTTTGTTGCGCCTGCTGTGAAAGACCGGGGCTTAACTTCGGGGTTGCAGTGGGTACGGGCAGACTAGAGTGTGGTAGGGGTAATTGGAATTCCTGGTGTAGCGGTGGAATGCGCAGATATCAGGAGGAACACCGATGGCGAAGGCAGGTTACTGGGCCATTACTGACGCTGAGGAGCGAAAGCGTGGGTAGCGAACAGG
+
GGGGGGGGGFGFGGGGGGGGGGGGGGGGGGGGGGGGGGGGGGGGGGGGGGGGGGGGGGGGGGGGGGGGGGGGGGGGGGGGGGGGGGFGGGGGGGGGGGFGGGGGGGCFGGGGGGGGFFFFGGGGFDGGGDGGGDEGGGGEGFGGGGGGGGFGG>EGGGGGGGGFGGGGGGGGCGGGGGGGGGGGGD?EFCFFGGGGGB>F#GFGGGGFFFFFFFFFFFFF?BB@DFFFF@76FDD:FFFFGFCGAFF<AAFD?GFFGFGGGGFFC>F?FFCDGGFDF?GFGGD?FGFGGGGGGGGFGGGGGGGGGGGGGGGGGGGGGCGGGGGGGGGGGGGGFGGGGGGGGGGGGGGGGGGGGGGGGGGGGGFGGGGGGGGGGGGDGGGGGGFEGGGGEGGGGGEGGGGGGGGGGGGGGGG
@CGRNA11_76
TGAGGAATATTGGTCAATGGGCGAGAGCCTGAACCAGCCAAGTCGCGTGAAGGATGACGGTCCTATGGATTGTAAACTTCTTTAGTAGGTGAGTACAAGCAGTTACGCGTAGCTGTAAGCAAGTAACCTAAGAATAAGTATCGGCTAACTCCGTGCCAGCAGCCGCGGTAATACGGAGGATACGAGCGTTATCCGGATTTATTGGGTTTAAAGGGTGCGTAGGTGGCTTTATAAGTCAGTGGTGAAAAGCTGTGGCTCAACCATAGTCTTGCCGTTGAAACTGTAGAGCTTGAGTGCGGATGAGGTAGGCGGAACGCGTAGTGTAGCGGTGAAATGCATAGATATTACGCAGAACTCCGATTGCGAAGGCAGCTTACCAAACCGCAACTGACACTGAAGCACGAAAGCGTGGGTATCAAACAGG
+
GGGGGGGGGGGGGGGGGGGGGGGGGGGGGGGGGGGGGGGGGGGGGGGGGGGGGGGGGGGGGGGGGGGGGGGGGGGGGGGGCGGGGGGGGGGGGGGGGGGGGGGGGGGGGGGGGGGGGGGGGGGGGGGGGGGGGGGGGGGGGGGDGGGGGGGGGGGGGGGGGGGFG#GGGGGGGGGGGGGGGGGGGGGGGGGGGGGGGAACFGGGGGGDFFFFFFFFFEEFFFEFFFF?FFEFFFFEEEA4AEFFFFFFFFFFFFA?GFGGGGGDFFDGFGDGGGGGFCF@CGGGCCFGGGGGGGGGGGGGGGGGGGGGGGGGGGDGGGGGGGGGGGGGGGGGGGGGFGGGGGGGGGGGGFGGGGGGGGGGGGGGGGGGFGGGFGGGGGGGGGGGGGGGGGGGGGGGGGGGGGGGGGGGEDGGGGGGGGGGGGGG
@CGRNA11_77
TGAGGAATATTGGTCAATGGGCGAGAGCCTGAACCAGCCAAGTCGCGTGAAGGATGACGGTCCTATGGATTGTAAACTTCTTTAGTAGGTGAGTACAAGCAGTTACGCGTAGCTGTAAGCAAGTAACCTAAGAATAAGTATCGGCTAACTCCGTGCCAGCAGCCGCGGTAATACGGAGGATACGAGCGTTATCCGGATTTATTGGGTTTAAAGGGTGCGTAGGTGGCTTTATAAGTCAGTGGTGAAAAGCTGGGGCTCAACCATAGTCTTGCCGTTGAAACTGTAGAGCTTGAGTGCGGATGAGGTAGGCGGAACGCGTAGTGTAGCGGTGAAATGCATAGATATTACGCAGAACTCCGATTGCGAAGGCAGCTTACCAAACCGCAACTGACACTGAAGCACGAAAGCGTGGGTATCAAACAGG
+
GGGGGCGGCFGGGGGGFGGFGGGGDGGGGGGGGGGGFFGGFGGGGGGGGGGGGGGGGGGGGGGGGGGGGGGGGGGGGGGCFFGGGGFGGGGGGGGGGGGGGGGGGGDDGEGGGGGGGGGGGGGGGGGGGG,DABFCGGGGGGGGGGDGGGGGGFGGGGGGGGGGDGGDG57FGGFEDEGEDG?EEGGGGG3FGGGG#:B;AFFGGGGGD@FFDFFFFFFFFFFFFFFCFFF#FFFFFFFFFFEFFC<FF>EF#FFFGF#GGGFBGF>7<+9+GGFCGC7GGFGGGGGGGGDFCGDGDGGFGGGGGGECGGGGGGEGGGGGFGGGGGGGGGGFGFGGGGFFFGFGGGGGGFGGGFBCGGGGCGGGGFFCGGGFFFGGGGGGGGGGCGGGGGGGGGGGGGGGGGGGGGGGECGGGGFAGGGGGGGG
@CGRNA11_78
TGAGGAATATTGGTCAATGGGCGAGAGCCTGAACCAGCCAAGTCGCGTGAAGGATGACGGTCCTATGGATTGTAAACTTCTTTAGTAGGTGAGTACAAGCAGTTACGCGTAGCTGTAAGCAAGTAACCTAAGAATAAGTATCGGCTAACTCCGTGCCAGCAGCCGCGGTAATACGGAGGATACGAGCGTTATCCGGATGTATTGGGTTTAAAGGGTGCGTAGGTGGCTTTATAAGTCAGTGGTGAAAAGCTGTGGCTCAACCATAGTCGTGCCGTTGAAACTGTAGAGCTTGAGTGCGGATGAGGTAGGCGGAACGCGTAGTGTAGCGGTGAAATGCATAGATATTACGCAGAACTCCGATTGCGAAGGCAGCTTACCAAACCGCAACTGACACTGAAGCACGAAAGCGTGGGTATCAAACAGG
+
GGGGGGGGGGGGGGGGGGGGGGGGGGGFGGGGGGGGGGGGGFFFDCGGGGGGGGGGGGGGGGGFFFGGGGGGGGGGGGGGGGGGEFGGGFFGGGGFGCGCGGEFGGGGGGGGEGGGGGGGGGFFFFFFGGFGDFGAFFFFFGGGGGGGGGGGGGGGFGGGGGGFGGGGGGDFGGGGGGGGGGGGFGGEGGGGG#DGDB)7=>CGGGDG5F????>7@@@@EEBFFF#CFCFFFFFAFFFFFF?EFBFFFFAFFFFFFF8FFGFCDGD@*>7CEGGGF?;C7GGC@GF=,++=+>6?DGGGFGD=GGGGGGGGGGGGDGGGGFGEGCCD9FEE9FECDGFGGGGFGFGGGGGGGFF:7GGGGGGGFAGGGGGGFFCGGGGGGFGF<GGFGGEFDGGGGF@8FDFFF@GGGGGGGGGFFGGFCGFG
@CGRNA11_79
TGAGGAATATTGGTCAATGGGCGAGAGCCTGAACCAGCCAAGTCGCGTGAAGGATGACGGTCCTATGGATTGTAAACTTCTTTAGTAGGTGAGTACAAGCAGTTACGCGTAGCTGTAAGCAAGTAACCTAAGAATAAGTATCGGCTAACTCCGTGCCAGCAGCCGCGGTAATACGGAGGATACGAGCGTTATCCGGATTTATTGGGTTTAAAGGGTGCGTAGGTGGCTTTATAAGTCAGTGGTGAAAAGCTGTGGCTCAACCATAGTCTTGCCGTTGAAACTGTAGAGCTTGAGTGCGGATGAGGTAGGCGGAACGCGTAGTGTAGCGGTGAAATGCATAGATATTACGCAGAACTCCGATTGCGAAGGCAGCTTACCAAACCGCAACTGACACTGAAGCACGAAAGCGTGGGTATCAAACAGGA
+
GGGGGGGGGGGGGGGGGGGGGGGGGGGGGGGGGGGGGGGGGGGGGGGGGGGGGGGGGGGGGGGGGGGGGGGGGGGGGGGGGGGGGGGGGFFGGGGGGGGGGGGGGGGGGGGGGGGGGGGGGGGGGGGGGGGGGGGGGGGGGGGGGGGGGGGGGGGGFGGGGGGGGGGGECEGGGGGGGGGGGGGGGGEFDDGGGGGGFFFACGGGGGGFFFFFFEFFFFFBDDFFFFEFFE=EFFFFFDFFFFEAFAFFFFFFFGFFGFGGGGGGFCAGFGGGGGFGGGGGGFFGGDDCGGGGGGGGGGGGGGGGGGGGGGGGGGGGGGGGGGGGGGGGGGGGGFGGGGGGGFGGGGGGGGGGGEDGGGGGGGGGGGGGGGGGFGGGGGGGGGGGGGGGGGGGGGGGGGFGGGGGGGGGGGFGGGGGGGGGGGGG
@CGRNA11_80
TAGGGAATCTTCGGCAATGGGGGGAACCCTGACCGAGCAACGCCGCGTGAGTGAAGAAGGTTTTCGGATCGTAAAGCTCTGTTGTAAGAGAAGAACGTTGTGTAGAGTGGAAAGTTACACAAGTGACGGTATCTTACCAGAAAGGGACGGCTAACTACGTGCCAGCAGCCGCGGTAATACGTAGGTCCCGAGCGTTGTCCGGATTTATTGGGCGTAAAGCGAGCGCAGGCGGTTGTATAAGTCAGAAGTAAAAGGCAGTGGCTAAACCATTGTGTGCTTTTGAAACTGTACAACTTGAGTGCAGAATGGGAGAGTGGAATTCCATGTGTAGCGGTGAAATGCGTAGATATATGGAGGAACACCGGTGGCGAAAGCGGCTCTCTGGTCTGTAACTGACGCTGAGGCTCGAAAGCGTGGGGAGCGAACAGG
+
EEFFEFEGEGGGFDCCEFGGGGGGCGGEEGGGGGGEEGGGGG@CGGGCCFFFGFFA=AFFFGA*@FGE73CFDFFGGGFFFFFFCFFFFGGF8C:CF@CF*<3@FFFCFGGGG>,,,,>FCGGCFCGGGGGGEEFFCFFCGEFGGGGGE5EEGG69CEGC>*AFFC8F6EGGDC:==FGGG<<*;0:+99>75<55<D?GDG3**9*2*1?FFF#8>3).7555B>B5@>>FEE?FE=A6:6E5>>9::6AFFFFFA;3*1+9*FB5GDC=99C90+:<+FE9C=,=D@D:D?8F=6+FCD=,?6++GFGFGFF=@,D,9EGFGFF@EB4CGFDGFFFC7@GGFFGGGF9FF<E5FF?C7GGGFGEDGEFD,GCF@GGGGF?CGCFFFE@F<C:@7EFGFDGGED@7FDEGECGGGDEF,E@FCDGF<F
@CGRNA11_81
TGGGGAATATTGCACAATGGACGCAAGTCTGATGCAGCGACGCCGCGTGGGGGATGAAGGCTTTCGGGTTGTAAACTCCTTTCAGTACAGAAGAAGCATTTTTGTGACGGTATGTGCAGAAGAAGCGCCGGCTAACTACGTGCCAGCAGCCGCGGTAATACGTAGGGCGCGAGCGTTGTCCGGAATTATTGGGCGTAAAGAGCTCGTAGGCGGTTTGTTGCGCCTGCTGTGAAAGACCGGGGCTTAACTTCGGGGTTGCAGTGGGTACGGGCAGACTAGAGTGTGGTAGGGGTAATTGGAATTCCTGGTGTAGCGGTGGAATGCGCAGATATCAGGAGGAACACCGATGGCGAAGGCAGGTTACTGGGCCATTACTGACGCTGAGGAGCGAAAGCGTGGGTAGCGAACAGG
+
EFGGGGGGGGGGGGGGGCGG9FCEGGGGFFGGGGFGGGGGGGCCGGFFFGGGGFFFF<EFFFGFGGGGGGGFGGGGGGGFGGGGGGGGGGGGGGGFDGAFGGDGGGGGFEFGFGGGGGGGGGGGGGGGGGGGGGFGGGGGGGGGGGGGGGGGDGEEEGGFGGCFGGGGGGGGGGGEEGGDFEG<AA6CCFGGGGG<D>FGF<DCFDDDFFFEFDF>FFFF@DFEFF:F@FFFFFA<FEFFGFFDCGGDGFC?F9CFEFDFFFCCCFGEFGGFFFDGGGGGDFDGGGF?DGGGGGFGGGGFGGGGGFFGFECDECFFGFGGEGGGGFDCFFDGGGGGFGF:GGGGEGCGGGGGGGGGGGGGGGGGGFGGGGFGGGGDFFGGGGGGFAGGGGGGEGFFFGGEGGGCGGGGGFG
@CGRNA11_82
TAGGGAATCTTCGGCAATGGGGGGAACCCTGACCGAGCAACGCCGCGTGAGTGAAGAAGGTTTTCGGATCGTAAAGCTCTGTTGTAAGAGAAGAACGTTGGGTAGAGTGGAAAGTTACACAAGTGACGGTATCTTACCAGAAAGGGACGGCTAACTACGTGCCAGCAGCCGCGGTAATACGTAGGTGCCGAGCGTTGTCCGGATTTATTGGGCGTAAAGCGAGCGCAGGCGGTTGTATAAGTCAGAAGTAAAAGGCAGTGGCTCAACCATTGTGTGCTTTTGAAACTGAACAACTTGAGTGCAGAAGGGGAGAGTGGAATTCCATGGGTAGCGGTGAAATGCGTAGATATATGGAGGTACACCGGTGGCGAAAGCGGCTCTCTGGTCTGTAACTGGCGCTGAGGCTCGAAAGCGGGGGGAGCGAACAGG
+
F@@@@FDA<@FCFGEGCCFE<FFDEGD<4,B<F<:F@=:F<>F=F+F8@<CFF>AF<FFGG9BFGGGCGCCDC>FFG9>,8DDE<;,FFC:<FGG@CC<F7F:FBCC<C@:F<FGC:<F:BFG:FG@CF:FB9+:002<CC8CF8E*;C88*/<@7C8:EFGFC?8E=C8:E?E:C?CFGF99EGG+2>DGDCD9*>76>>C95**:B<=?>>>5>3#@4B#F3>@#F@:?83ED<E>6:AA9AAAFECF?=4AA6FFCA;,;<C=9:*4CC7>4FA,+GFF@FFB,@*9:GF<7;*CA5+,E+C?=015,,9<23,>9=>,@,C>,>68==@=9GFGC+EFFC,=E,=;=<??,E59446C>B+?FF=<==:FCF7GF<E==<CGEGFECGF>8+@66<E,FB,C66EF:CFC7GGCGGCCFDFE<GF
@CGRNA11_83
TGAGGAATATTGGTCAATGGGCGAGAGCCTGAACCAGCCAAGTCGCGTGAAGGATGACGGTCCTATGGATTGTAAACTTCTTTAGTAGGTGAGTACAAGCAGTTACGCGTAGCTGTAAGCAAGTAACCTAAGAATAAGTATCGGCTAACTCCGTGCCAGCAGCCGCGGTAATACGTAGGGCGCGAGCGTTGTCCGGAATTATTGGGCGTAAAGAGCTCGTAGGCGGTTTGTTGCGCCTGCTGTGAAAGACCGGGGCTTAACTTCGGGGTTGCAGTGGGTACGGGCAGACTAGAGTTTGGTAGGGGTAATTGGAATTCCTGGTGTGGCGGTGGAATGCGCAGATATCAGGAGGAACACCGATGGCGAAGGCAGGTTACTGGGCCATTACTGACGCTGAGGAGCGAAAGCGTGGGTAGCGAACAGG
+
DFGDGGFGGCFGGFFEFCEG8EFGGGGGGFFGFEGGGGGGGFCCFCB@CFEGFFCCCEFGGCCE9,CE9CFFFFEFCABEBFFEEGFFGGFGGDC?FAFGCFFGGGG+=>CFDG?FGFFGFGDFFFGFGF:F>FFCEFFF,EGGGGGGGGGFCBBEECGGFGGGECEEGGGGFCGG#>CC#EEGGGDC)539DD/9*=>CFCCC4C565>@./977#7B:75>>;BFBFFFF@=5>B<0#:B624A855FDAAC>FC6FDD#>GGD>?A3+?GDGGEG@;@,?C=DD==6+6+=++2860++D=D9E9FGGGFB=D8@+7GFC4+CDGGE@9=>BB7F@GGGGGCCGF??,F?484=GF:CDFA??<E,<D<FA,E@BC@CGGGGGFEEGGF<GF<GEFECCCFGGFFCGGGGF>DGEEC@C9@
@CGRNA11_84
TGAGGAATATTGGTCAATGGGCGAGAGCCTGAACCAGCCAAGTCGCGTGAAGGATGACGGTCCTATGGATTGTAAACTTCTTTAGTAGGTGAGTACAAGCAGTTACGCGTAGCTGTAAGCAAGTAACCTAAGAATAAGTATCGGCTAACTCCGTGCCAGCAGCCGCGGTAATACGGAGGATACGAGCGTTATCCGGATTTATTGGGTTTAAAGGGTGCGTAGGTGGCTTTATAAGTCAGTGGTGAAAAGCTGTGGCTCAACCATAGTCTTGCCGTTGAAACTGTAGAGCTTGAGTGCGGATGAGGTAGGCGGAACGCGTAGTGTAGCGGTGAAATGCATAGATATTACGCAGAACTCCGATTGCGAAGGCAGCTTACCAAACCGCAACTGACACTGAAGCACGAAAGCGTGGGTATCAAACAGG
+
GGGGGGGGGGGGGGGGGGGGGGGGGGGGGGGGGGGGGGGGGGGGGGGGGGGGGGGGGGGGGGGGGGGGGGGGGGGGGGGGDFGGGGGGGEGGGGGGGGGGGGGGGGGGGGGGGGGGGGGGGGGGGGGGGGGGGFGGGGGGGGGGGGGGGGGGGGGGGGGGGGGGGGGGGGGGGGGGGGGGGGGGGGGGGGGGGGGGEFEFFFGGFC<ECFFFFFFFFFEFFFFFFEFFFFFFFFFFFFFEFFFFFFFFFFFFFGFFGFGGGGFGGGGCFGGDEFGGGGGGGGGGF?6GFGGGGDGGECGGGGGGGGGGGGGGGGGGDGGFGGGGGGGGGGGGGGGGGGGGGGEFGGFFDAGGGGGGGGGGGGGGGGGGGGGGGGGGGGGGGGGGGGGGGGGGGGGGGGGGGGGGGEGGGFGGGGGGGGGGGGGG
@CGRNA11_85
TGGGGAATATTGCACAATGGACGCAAGTCTGATGCAGCGACGCCGCGTGGGGGATGAAGGCTTTCGGGTTGTAAACTCCTTTCAGTACAGAAGAAGCATTTTTGTGACGGTATGTGCAGAAGAAGCGCCGGCTAACTACGTGCCAGCAGCCGCGGTAATACGTAGGGCGCGAGCGTTGTCCGGAATTATTGGGCGTAAAGAGCTCGTAGGCGGTTTGTTGCGCCTGCTGTGAAAGACCGGGGCTTAACTTCGGGGTTGCAGTGGGTACGGGCATACTAGAGTGTGGTAGGGGTAATTGGACTTCCTGGTGTAGCGGTGGAATGCGCAGATATCAGGAGGAACACCGATGGCGAAGGCAGGTTACTGGGCCATTACTGACGCTGAGGAGCGAAAGCGTGGGTAGCGAACAGG
+
@EGGGGDEGGGFGFGDDGGGFGGGGGGGGDEEDFGGGFGC@FEC:7=8@FDG7BFGGFFG88EEFGDCGGGBEFFGF@FGCGECGGGC5CD@FGFGFGGGGCD@,3==CFGGFGFGGGGFCFGC<@@DGDG:*>DDF;DEG,14CFEGCGDEGGGEGGGDCCEGF=8FECE8EDEEG#C#<EGEGF7EDCDG,4>DC4>##G4DCG;>:#@DFFB>;,779@=>399FFE?47#63?3,3#>FC18><A#*55D6?#=+.?;2@=CC@66+28+=7+26+6+6=@+66GCGF8DD9@@@6,F>=BFGE9CB+GC8F=9F@+8CCE,C,C;CEFF<A9FE@8:@CB8?7,B<<C,GFECC,CF@FGF8GGFECGGGDGFGF@F@@+,,C:E,CF7GFFGF@F:GGEECACFA
@CGRNA11_86
TGGGGAATATTGCACAATGGACGCAAGTCTGATGCAGCGACGCCGCGTGGGGGATGAAGGCTTTCGGGTTGTAAACTCCTTTCAGTACAGAAGAAGCATTTTTGTGACGGTATGTGCAGAAGAAGCGCCGGCTAACTACGTGCCAGCAGCCGCGGTAATACGTAGGGCGCGAGCGTTGTCCGGAATTATTGGGCGTAAAGAGCTCGTAGGCGGTTTGTTGCGCCTGCTGTGAAAGACCGGGGCTTAACTTCGGGGTTGCAGTGGGTACGGGCAGACTAGAGTGTGGTAGGGGTAATTGGAATTCCTGGTGTAGCGGTGGAATGCGCAGATATCAGGAGGAACACCGATGGCGAAGGCAGGTTACTGGGCCATTACTGACGCTGAGGAGCGAAAGCGTGGGTAGCGAACAGG
+
GGGGGGGGFGEGGGGGGFGGGGCFGGGGEFGGGGGGGGGGGEGGGGGGGGGGGGGGGGGGGGGGGGGDEGGEGGGGGGGGGGGFGFGGGGGGGGGGGGGGFGFGGGCDFGFFGGGGGGFGGGGGGGGGGGGGGGGGGGGG@FGGGGGGGGCEGGGGGGGGGGGGFGGFGGG5EEEEGGEGECG*:CC<CFGGGGGDG<FGFFFGFDD3>E?<DBFFFFFF>>@EFFFFFCFFFFA@#FFFF??;FB>>CGGDDFGAFDCFF<?GGGEEDEFDCD=FD8CFDGGGD?FFFFDGEE8AFAF8FGGGGGGGGGGEGEGGGGGEGDGGFCFGGGGGGGGFDGGCGGGGGGEGGDGGFGGGGGGGFGGGGGGGGGGGGF7EFBEFDFB6EGGGEGFGGC7C9GGGF@CCGGGGGGG
@CGRNA11_87
TAGGGAATCTTCCGCAATGGGCGAAAGCCTGACGGAGCAACGCCGCGTGAGTGAAGAAGGATTTCGGTTCGTAAAGCTCTGTTGTTAGGGAAGAAAGGTTGTGTAGTAACTATACACAAAACAGACGGTACCTAACCAGAAAGCCACGGCTAACTACGTGCCAGCAGCCGCGGTAATACGTAGGTGGCAAGCGTTGTCCGGAATTATTGGGCGTAAAGCGCGCGCAGGTGGTTTAAAAAGTCTGATGTGAAAGCCCACGGCTCAACCGTGGAGGGTCATTGGAAACTGTTAAACTTGAGTGCAGGAGAGAAAAGTGGAATTCCTAGTGTAGCGGTGAAATGCGTAGAGATTAGGAGGAACACCAGTGGCGAAGGCGGCTTTTTGGCCTGTAACTGACACTGAGGCGCGAAAGCGTGGGGAGCAAACAGG
+
GGGGGGGGGGGGGGGGGGGGGGGGGGGGGGGGGGGGGGGGGGGGGGGGGGGGGGGGGGGGFGFGGGGGGGGGGGGGGGGGGGGGFDGGGGGGGGGGGGGGGGGGGGGGGGGGGGGGGGGGGGGGGGGGGGGGGGGGGGGGCGGGGGGGGGGGGGGGGGGGGGGGGGGGGGGGGGGCGGFFCGGGGGGGGGGGGGGGGFFGFCACDGGFFFFFFBEFFFBDEFDFDFEFFFFCFFFDFFFEFEBFFFFFFFFFFF@?BEGFFFFFFFGFFGGGGFGGFGGGGFGGGGGGGGGGGF8+8CGGGFEGFD9@CFFFGGGGGGD>GGGGGFGGGGGECGGGGGDDGGGGGF9FGGGGGGGGGGFGFFEFGGGGGGGGGGGGGGFGGGGGGGGGGGGGGGGGGGGGGDGGGGGGGGGGGGGGGGGGGGGCGGGGG
@CGRNA11_88
TGGGGAATATTGCACAATGGACGCAAGTCTGATGCAGCGACGCCGCGTGGGGGATGAAGGCTTTCGGGTTGTAAACTCCTTTCAGTACAGAAGAAGCATTTTTGTGACGGTATGTGCAGAAGAAGCGCCGGCTAACTACGTGCCAGCAGCCGCGGTAATACGTAGGGCGCGAGCGTTGTCCGGAATTATTGGGCGTAAAGAGCTCGTAGGCGGTTTGTTGCGCCTGCTGTGAAAGACCGGGGCTTAACTTCGGGGTTGCAGTGGGTACGGGCAGACTAGAGTGTGGTAGGGGTAATTGGAATTCCTGGTGTAGCGGTGGAATGCGCAGATATCAGGAGGAACACCGATGGCGAAGGCAGGTTACTGGGCCATTACTGACGCTGAGGAGCGAAAGCGTGGGTAGCGAACAGG
+
GGGGGGGGFGFFGGGGGGGGGGDGGGGGGGGGGGGGFGGGGGDCGGGFGGGGGGGGGFGGGGGGGGGGGGGGGGFGGGGGGGGGFGGGGGGGGGGGGGGGFGGDGGGGGGCFFGGGGGGGGGGGFGGGGGGGGEGGGGGGGGGGGFFEGGGGDGGEEG?;FGFGGGGGEGC#?EGCBC=??C5.:#6CDFGFCD><>E3D@GCC<CCDFFFBFF#@>7::?@DFBFFAFFFFFFF7?>FFGAACFGGGDAGGDFGFFFFFFCFCDCC8FGGFEDCE?+GFD6DCGGDGGGGD8E8GDGGFGFFC8GFGFGECGGGFCGGEGGGGGFAGDGDAF<EA<FGEFGGGGGGEF7FGFFGGGGGGGGFGGGGFCFGGGGGGGGGGGGFFGDEGGGGGGGGGGGGGGGGGFGFGGGG
@CGRNA11_89
TGGGGAATATTGCACAATGGACGCAAGTCTGATGCAGCGACGCCGCGTGGGGGATGAAGGCTTTCGGGTTGTAAACTCCTTTCAGTACAGAAGAAGCATTTTTGTGACGGTATGTGCAGAAGAAGCGCCGGCTAACTACGTGCCAGCAGCCGCGGTAATACGTAGGGCGCGAGCGTTGTCCGGAATTATTGGGCGTAAAGAGCTCGTAGGCGGTTTGTTGCGCCTGCTGTGAAAGACCGGGGCTTAACTTCGGGGTTGCAGTGGGTACGGGCAGACTAGAGTGTGGTAGGGGTAATTGGAATTCCTGGTGTAGCGGTGGAATGCGCAGATATCAGGAGGAACACCGATGGCGAAGGCAGGTTACTGGGCCATTACTGACGCTGAGGAGCGAAAGCGTGGGTAGCGAACAGG
+
GGGGGGGGGGGGGGGGGGGGGGDGGGGGGGGGGGGGGGGGGGGGGGGGGGGGGGGGGGGGGGGGGGGGGGGGGGGGGGGGGGGGGGGGGGGGGGGGGGGGGGGGGGGGGGGGGGGGGGGGGGGGGGGGGGGGGGGGGGGGGGGGGG#GGGGGGGCEGGGGGGGGGGGGGGGGDGGGGGGGGGG?FFCGBCGGFGGDGFFFFCFGGGGGFFFFFFFFFFFFFFFFEFFFFFFFFFFBFBFFFABCFFFFDGCGGGGFDFCGGGGGGGFGF8D7EFC9GFGGGGGGGGGGGGGGGGGGGGGFGGGGFDEGGEGGGGGGGGGGGGGGGFGGGGFGGGGGGGGGGGFEGGGGGGGGGGGGFGGGFAGGGGGGGGGGGGGGGGEGGGGGGGGGGGGGGF@GGGGGGGGGGGGGGGG
@CGRNA11_90
TGAGGAATATTGGTCAATGGGCGAGAGCCTGAACCAGCCAAGTCGCGTGAAGGATGACGGTCCTATGGATTGTAAACTTCTTTAGTAGGTGAGTACAAGCAGTTACGCGTAGCTGTAAGCAAGTAACCTAAGAATAAGTATCGGCTAACTCCGTGCCAGCAGCCGCGGTAATACGGAGGATACGAGCGTTATCCGGATTTATTGGGTTTAAAGGGTGCGTAGGTGGCTTTATAAGTCAGTGGTGAAAAGCTGTGGCTCAACCATACGCTTGCCGTTGAATCTGTATGGCTTGCGTGCGGATGAGGTAGGCGGAACGCGTAGTGTAGCGGTGAACTGCATGGATATTACGCAGAACTCCGATTGCGAAGGCAGCTTACCAAACCGCAACTGACACTGAAGCACGAAAGCGTGGGTATCAAACAGG
+
FGGCCA@<EF9EEGGGGCFD8FGGC@F@F,EFGGGGGGDFFCCCFEEFFG=FFDGGGGDGF4@9CFCG9?CF?EEF9EFCEFGGGEG9<F=FFFFGGGGFGFEGGCCGCCFECDGGGGGCGDFG;F9=>FCFGGGGGGDFC;88CF+@BFAFGCBEDGCGG>:;*:::EE5FGGGGCCC=CCFGF*:=77*;CC7DGBD4@+:7=5DD)06=B?@F@57B@F577:>2699@#@F>=><<A?C@9;6#366;FC4AC?FB?FF/3***9***5F@?5+,,,,@+2,0?6=+0+GDD=7++A2+?DEGC6A,@+@4C==E,B9+E>6C@9,999,,@,C@,;DFF=:C:FGFA9C>,7DF@C?F4=??8FFGF,@@@F@B@:@@E<FE@EAGE@CCEF8@<F7F<C@@+,<F<FE9<C@F@FF<<
@CGRNA11_91
TGGGGAATATTGCACAATGGACGCAAGTCTGATGCAGCGACGCCGCGTGGGGGATGAAGGCTTTCGGGTTGTAAACTCCTTTCAGTACAGAAGAAGCATTTTTGTGACGGTATGTGCAGAAGAAGCGCCGGCTAACTACGTGCCAGCAGCCGCGGTAATACGTAGGGCGCGAGCGTTGTCCGGAATTATTGGGCGTAAAGAGCTCGTAGGCGGTTTGTTGCGCCTGCTGTGAAAGACCGGGGCTTAACTTCGGGGTTGCAGTGGGTACGGGCAGACTAGAGTGTGGTAGGGGTAATTGGAATTCCTGGTGTAGCGGTGGAATGCGCAGATATCAGGAGGAACACCGATGGCGAAGGCAGGTTACTGGGCCATTACTGACGCTGAGGAGCGAAAGCGTGGGTAGCGAACAGG
+
GGGGGGGGGGGGGGGGGGGGGGGGGGGGGGGGGGGGGGGGGGGGGGGGGGGGGGGGGGGGGGGGGGGGGGGGGGGGGGGGGGGGGGGGGGGGGGGGGGGGGGGGGGGGGGFGGGGGGGGGGGGGGGGGGGGGGGGGGGGGGGGGGGGGGGGGGGGGGGGGGGGGGGGGGGGGGGGFGGGGGGGGGG?FFGGGGGG:DBFCFGGGGGGGFFFFFFFDFFFFFFFFFFFFFFFFFFFFFFFFGFBGFFDC><GGGGGFGGGGGGGEDGGGGGGGGGDDGGGGGGGGGGGGGGGGGGGGGGGFGGGGGGGGGGGGGGGGGGGGGGGGGGGGGGCGGGGGFGGGFGGGGGGGGGGGGGGGGGGGGGGGGGGGGGGGGGGGGGGGGGGGGGGGDGGGGGGGGGGGGGGGGGGGGGG
@CGRNA11_92
TAGGGAATCTTCGGCAATGGGGGGAACCCTGACCGAGCAACGCCGCGTGAGTGAAGAAGGTTTTCGGATCGTAAAGCTCTGTTGTAAGAGAAGAACGTTGTGTAGAGTGGAAAGTTACACAAGTGACGGTATCTTACCAGAAAGGGACGGCTAACTACGTGCCAGCAGCCGCGGTAATACGTAGGTCCCGAGCGTTGTCCGGATTTATTGGGCGTAAAGCGAGCGCAGGCGGTTGTATAAGTCAGAAGTAAAAGGCAGTGGCTCAACCATTGTGTGCTTTTGAAACTGTACAACTTGAGTGCAGAAGGGGAGAGTGGAATTCCATGTGTAGCGGTGAAATGCGTAGATATCAGGAGGAACACCGATGGCGAAGGCAGGTTACTGGGCCATTACTGACGCTGAGGAGCGAAAGCGTGGGTAGCGAACAGG
+
GGGGGGGGGGGGGGGEGGGGGGGGGGGGGGGGGGGGGGGGGGGGGGGGGGGGGGGGGGGGFCFGGGGGGGGFGGGGGGGGGGGGGGGGGGCFFGGGGCFGFGFFGGGGGGGGGGGFGGGGGGGGGGGGGGGGGCGGGFGGGGGGGGGGGGGGGGGFGGGGGGGGFFGGGGGGGGGGGGGGGFFFEFGF<CGGGGGGGFFG@D>DGGFGFFFFFFDFFFF?@FBEFFFFFFEEEEECFEFFFFEEFFCBFFFFFFFFFE#CFGADGGFFFFGFDD?F89?GGFGGGGFAGGGGFDFDFGGGDGGFGFCFF=8GGGFCGGEEEGGFGGGGGGGGGFGGGGGGDGCGDGGGGAGFGFDGGGGDGGGGGGGGGGGFGGGGGGGGFGGGGGFGGGGGGGGGGGGFGGGGGGGGGGGGFFEGGGGGGGGGGGGGG
@CGRNA11_93
TGGGGAATATTGCACAATGGACGCAAGTCTGATGCAGCGACGCCGCGTGGGGGATGAAGGCTTTCGGGTTGTAAACTCCTTTCAGTACAGAAGAAGCATTTTTGTGACGGTATGTGCAGAAGAAGCGCCGGCTAACTACGTGCCAGCAGCCGCGGTAATACGTAGGGCGCGAGCGTTGTCCGGAATTATTGGGCGTAAAGAGCTCGTAGGCGGTTTGTTGCGCCTGCTGTGAAAGACCGGGGCTTAACTTCGGGGTTGCAGTGGGTACGGGCAGACTAGAGTGTGGTAGGGGTAATTGGAATTCCTGGTGTAGCGGTGGAATGCGCAGATATCAGGAGGAACACCGATGGCGAAGGCAGGTTACTGGGCCATTACTGACGCTGAGGAGCGAAAGCGTGGGTAGCGAACAGG
+
CEEGGGGGGGGGGGGEFGGGG8FGG@FFFFFGGEFGGCGGGDGGG>E@>FGGGEFFGGECGGFGGGGGB@FGFAFGFGGGGAGFGFGADFDFEGFGDGGGGG,FGGGGGGEGGGGFCGGGFGGGGGGDGGGGGGGFGGGGGGF>FGGGGGCEGGC<BEGFCGG#GEG#GGGGC9ECFE:CF=ECEF><1:CCCFG>#B<?9>DC;FDC>BFDDFF>EFBF@>@DEF:FEFCFFFFFFFFFFAA@F=?CGGCCC?DACF#?GD6EC+=A,EGGFGGGD==+GGFGGGGGGGGGGE;FFE8D8GGEEDBCGB+GGGGGFFF@GGGGFGE;EDGGEFFAGGDGF?4FCFFGFF<FGF@FFFGDGFGGGFCFCAFC<GGGGGGGGEGFEGGGGGGE@CCEFEFGGGGGEGFAFFA
@CGRNA11_94
TAGGGAATCTTCGGCAATGGGGGGAACCCTGACCGAGCAACGCCGCGTGAGTGAAGAAGGTTTTCGGATCGTAAAGCTCTGTTGTAAGAGAAGAACGTTGTGTAGAGTGGAAAGTTACACAAGTGACGGTATCTTACCAGAAAGGGACGGCTAACTACGTGCCAGCAGCCGCGGTAATACGTAGGTCCCGAGCGTTGTCCGGATTTATTGGGCGTAAAGCGAGCGCAGGCGGTTGTATAAGTCAGAAGTAAAAGGCAGTGGCTCAACCATTGTGTGCTTTTGAAACTGTACAACTTGAGTGCAGAAGGGGAGAGTGGAATTCCATGTGTAGCGGTGAAATGCGTAGATATATGGAGGAACACCGGTGGCGAAAGCGGCTCTCTGGTCTGTAACTGACGCTGAGGCTCGAAAGCGTGGGGAGCGAACAGG
+
GGGGGGGGGGGGGGGGGGGGGGGGGGGGGGGGGGGGGGGGGGGGGGGGGGGGGGGGGGGGGGGGGGGGGGGGGGGGGGGGGGGGGGGGGGGGGGGGGGGGGGFGGDFGGGGGGGGGGGGGGGGGGGGGGGGGGGGGGGGGGGGFFGGGGGGGGGGGFFGGGGGGGGGGGGGGGGEGGGFGGGGGGGFGGGGGGGDD#FFGFG#DDCGG4B@FFFFFFFFFFFF#FFFFFFFFFEEFEEEBAFAFFFFFFFFFFFFAFFGFCBFDGGGFC;+6GFGGGGGGGGGGGGGGGGGGGGGGFCGGGGGGGGGGGGGGGGGGGGGFFGGGGGGGGGGGGGFGGGEGGFFEACCGGGGGGF<GGGGGFGGGGGGGGGGGGGGGGGGGGGGGGGGGGGGGGGGGGGGGGGGGGGGGGGGGGGGGGGGGGGGGGGGGG
@CGRNA11_95
TGGGGAATATTGCACAATGGACGCAAGTCTGATGCAGCGACGCCGCGTGGGGGATGAAGGCTTTCGGGTTGTAAACTCCTTTCAGTACAGAAGAAGCATTTTTGTGACGGTATGTGCAGAAGAAGCGCCGGCTAACTACGTGCCAGCAGCCGCGGTAATACGTAGGGCGCGAGCGTTGTCCGGAATTATTGGGCGTAAAGAGCTCGTAGGCGGTTTGTTGCGCCTGCTGTGAAAGACCGGGGCTTAACTTCGGGGTTGCAGTGGGTACGGGCAGACTAGAGTGTGGTAGGGGTAATTGGAATTCCTGGTGTAGCGGTGGAATGCGCAGATATCAGGAGGAACACCGATGGCGAAGGCAGGTTACTGGGCCATTACTGACGCTGAGGAGCGAAAGCGGGGGTAGCGAACAGG
+
GGGGGGGGGGGGGGGGGGGGGGGGGGGGGGGGGGGGGGGGGGGGGGGEGGGGGGGGEGGGGGGGGGGGGGGGGGGGGGGGGGGGGGGGGGGGGGGGGGGGGGGEGGGGGGGGGGGGGGGGGGGGGGGG7FGGGGGGGGGGGGGGGGGGGGGGGGGCEGFGGGFGGEG#G#GGGGGEE##GGGG<AEF7FGFGCFDGDAFDFGGGGGGCFFFFF@DEFFFFFB#DDFFFFFFFFABAFBFBD>B>FFFCCFFGGGGFFFF9DAGGDFC6?GGD8FD8FCGFD8FCGGGGGGGGGFFGGGGGGGGDGGGGGGGGGGGGGGGGGGGGGFFCE9FAGGGGFGGGGGGFGGGGGGGGGGGGGGGGGGGGGGGGGGGGGGGGGFGGGGGGGGGGGGGDGF@@,GGGGGGGGGGGGGG
@CGRNA11_96
TGAGGAATATTGGTCAATGGGCGAGAGCCTGAACCAGCCAAGTCGCGTGAAGGATGACGGTCCTATGGATTGTAAACTTCTTTAGTAGGTGAGTACAAGCAGTTACGCGTAGCTGTAAGCAAGTAACCTAAGAATAAGTATCGGCTAACTCCGTGCCAGCAGCCGCGGTAATACGGAGGATACGAGCGTTATCCGGATTTATTGGGTTTAAAGGGTGCGTAGGTGGCTTTATAAGTCAGTGGTGAAAAGCTGTGGCTCAAACATAGTCTTGCCGTTGAAACTGTAGAGCTTGAGTGCGGATGAGGTAGGCGGAACGCGTAGTGTAGCGGTGAAATGCATGGATATTACGCAGAACTCCGATTGCGAAGGCAGCTTACCAAACCGCAACTGACACTGAAGCACGAAAGCGTGGGTATCAAACAGG
+
FE<@,E6F,@EEF@E@DCFGGGEG76@7F8,CFFC8FCFCAE:EE7C6@@FFFEGGFCFCF,:?<,C,EFFDBEA9FGG,FBF@<@9FE,CF?FGBFGCEFE,AFGDGGGGE7@<FDE9FDFFFGGGGFAFCD;9EFC=D=EEGGFDF?GCCGG@5DF8DGGCC@EAA:BA?9<F#>AC7AFCF:C<F>85>7>>C3<=6@2@F9F#77#=?FF:7B#EFD>B8=#0)9=?F4.9<6A<46*8<A?<<72#B9F;*7@>:#=.:C5#<*DDGGFGFG@CE67GD<C2+,+8FC?8=@==+DDGGFC=C@+8EEC=E@FCF89B>+CCGGGE9GGEC;=9,EC,FF:@@5,DF??BCEFD?7:EFF?<F?@GFGGFBFB,@@DFAC,E<F@C9GFECEF@DECC8@B7:ECGCF@C,<ECCCF@F
@CGRNA11_97
TAGGGAATCTTCGGCAATGGGGGGAACCCTGACCGAGCAACGCCGCGTGAGTGAAGAAGGTTTTCGGATCGTAAAGCTCTGTTGTAAGAGAAGAACGTTGTGTAGAGTGGAAAGTTACACAAGTGACGGTATCTTACCAGAAAGGGACGGCTAACTACGTGCCAGCAGCCGCGGTAATACGTAGGTCCCGAGCGTTGTCCGGATTTATTGGGCGTAAAGCGAGCGCAGGCGGTTGTATAAGTCAGAAGTAAAAGGCAGTGGCTCAACCATTGTGTGCTTTTGAAACTGTACAACTTGAGTGCAGAAGGGGAGAGTGGAATTCCATGTGTAGCGGTGAAATGCGTAGATATATGGAGGAACACCGGTGGCGAAAGCGGCTCTCTGGTCTGTAACTGACGCTGAGGCTCGAAAGCGTGGGGAGCGAACAGG
+
GGGGGGGGGGGGGGGGGGGGGGGGGGGGGGGGGGGGGGGGGGGGGGGGGGGGGGGGGGGGGGGGGGGGGGGGGGGGGGGGGGGGGGGGGGGGGGGGGGGGGGGGGGGGGGGGGGGGGGGGGGGGGGGGGGGGGGGGGGGGGGGGGGGGGGGGGFGGGGGGGGGGGGGGGGGGGGGGGGGGGFFGGGGGGGCDGGDGG>FGFGCGDEFGFFFFFFEFFFFFFFF@DFEFF@FFFFFFFFFFE<EA<AFFFFFFFFFFFFFFFGFGGGFGGGGGGFGGFGFGGGGGGGGGGGGGGGGGGGGGGGGGGGGGGGGGGGGGGGGEEGGGGGGGGGGGGGGGGGGGGGGGFFGGGGGGGGGGGGGGGGGGGGGGGGGGGGGGGGGGGGGGGGGGGGGGGGGEGGGGGGGGGGGGGGGGGGGGGGGGGGGGGGGGG
@CGRNA11_98
TAGGGAATCTTCGGCAATGGGGGGAACCCTGACCGAGCAACGCCGCGTGAGTGAAGAAGGTTTTCGGATCGTAAAGCTCTGTTGTAAGAGAAGAACGTTGTGTAGAGTGGAAAGTTACACAAGTGACGGTATCTTACCAGAAAGGGACGGCTAACTACGTGCCAGCAGCCGCGGTAATACGTAGGTCCCGAGCGTTGTCCGGATTTATTGGGCGTAAAGCGAGCGCAGGCGGTTGTATAAGTCAGAAGTAAAAGGCAGTGGCTCAACCATTGTGTGCTTTTGAAACTGTACAACTTGAGTGCAGAAGGGGAGAGTGGAATTCCATGTGTAGCGGTGAAATGCGTAGATATATGGAGGAACACCGATGGCGAAGGCAGGTTACTGGGCCATTACTGACGCTGAGGAGCGAAAGCGTGGGTAGCGAACAGG
+
GGGGGGGGGGGGGGGGFGGGGGGGGGGGGGGGGGGGGGEGGGGGGGGGGGGFGGGGCFGGGGGGGGGGGGGGGGGGGGGGGGGGGGGGGGGGGGGGGGGGGGCFGGGGGGGGGGGGGGGGGGGGGGGGGGGGGGGGGGFGGGGGGGGGGEEGGGGGGGGGGGGGGGGGGGGCEEGGGG#FFCCGGGGCFGDGGGG#GEFGFGCDGFGGFFFFFFFFE>FFDFDEBEF@EFFFBEB?FFEFFFFFFFBFFFFFFAFCFFFFFDACGGGGGF>GGFGGFGGGFGFFGFGF9D=E=,@+DCF8GGGGDGGFGD9CGF;GGGF9FGGFGGGGGGGGGGGGGGEDGGGGGGGGGGGDGGGGGGF>GGGFCGGGGGGGGGGGGGGFGGGGGGGGGGGGGGGGGGGGGGGGGGGGGGGGDGGGGGGGGGGGGGGGG
@CGRNA11_99
TGGGGAATATTGCACAATGGACGCAAGTCTGATGCAGCGACGCCGCGTGGGGGATGAAGGCTTTCGGGTTGTAAACTCCTTTCAGTACAGAAGAAGCATTTTTGTGACGGTATGTGCAGAAGAAGCGCCGGCTAACTACGTGCCAGCAGCCGCGGTAATACGTAGGGCGCGAGCGTTGTCCGGAATTATTGGGCGTAAAGAGCTCGTAGGCGGTTTGTTGCGCCTGCTGTGAAAGACCGGGGCTTAACTTCGGGGTTGCAGTGGGTACGGGCAGACTAGAGTGTGGTAGGGGTAATTGGAATTCCTGGTGTAGCGGTGGAATGCGCAGATATCAGGAGGAACACCGATGGCGAAGGCAGGTTACTGGGCCATTACTGACGCTGAGGAGCGAAAGCGTGGGTAGCGAACAGG
+
GGGGGGGGGGGFGGGGGGGGGGGGGGGGGGGGGGGGGGGGGGGGGGGGGGGGGGGGGGGGGGGGGGGGGGGGGGGGGGGGGGGGGGGGGGGGGGGGGGGGGGGGGGGGGGGGGGGGGGGGGGGGGFGGGGGGGGGGDGGGGGGGGGGGGGFGGGGGDGGGGGGGGGGGGGGGGGGGGGGGGEGGFGFGCFGGGGDDGFFGFGFFCFGGFFFFFFFFFFFFFFFEFFFFFFFFFFFFFFFFGFFFFGGCFFGGGGGFGGGGGGGGGFGGGGGGGGGGGGGCGGGGGGGGGGGGGGGGGGGGGGGGGGGGGGGGGGGGGGGGGGGGGGGGGGGGGGGGGGGGGGGGGGGGGGGGGGGGGGGGGGGGGGGGFGGGGGGGECGGGGGGGGGGGGGGGGGGGGGGGGGGGGGGGGG
@CGRNA11_100
TGAGGAATATTGGTCAATGGGCGAGAGCCTGAACCAGCCAAGTCGCGTGAAGGATGACGGTCCTATGGATTGTAAACTTCTTTAGTAGGTGAGTACAAGCAGTTACGCGTAGCTGTAAGCAAGTAACCTAAGAATAAGTATCGGCTAACTCCGTGCCAGCAGCCGCGGTAGTACGGAGGATACGAGCGTTATCCGGATTTATTGGGTTTAAAGGGTGCGTAGGTGGCTTTATAAGTCAGTGGTGAAAAGCTGTGGCTCAACCATAGTCTTGCCATTGAAACTGTAGAGCTTGAGTGCGGATGAGGTAGGCGGAACGCGTAGTGTAGCGGTGAAATGCATAGATATTACGCAGAACTCCGATTGCGAAGGCAGCTTACCAAACCGCAACTGACACTGAAGCACGAAAGCGTGGGTATCAAACAGG
+
GGGGGGGGGGGGFGFEGGGGGGGGGGGGGGGGGGGGGGGGGGGGGGEGEGGGGGGGGGGG:CFGAFFGDGGGGGFGGGGGGCFGFEFGGFFFFGFFEGGFGGGGFEEEGGGGGGGGGGGGGGFGGGFGGGGGGGGFDFGGGFGGGGEFCGGFCFFG+ECGFGF5CGDGGGEEGGGEEGGGGGGG?ECGCGGCGFCD12;=AFGF4C#C:@=FFFFF#FFFB@BFFFF<>FFFFF4-5@><A:E?FB4>FFAFFCFAC9<CF?FF<?DFFFF:=+;C@97F?C@2+GGFCGFDC=+61DDCGFGGD8==3=,EB@7EB,GFFGGGGGEEFFBEC,,FDC@4==BF?:?GGGFGEFF7GGFCF::F@GGCGCGDGGEGEEGGF@C,DGFC6<FGF9FGGGCGGGGFEGBG@CGGGFGGGGFEFGGG
@CGRNA11_101
TGAGGAATATTGGTCAATGGGCGAGAGCCTGAACCAGCCAAGTCGCGTGAAGGATGACGGTCCTATGGATTGTAAACTTCTTTAGTAGGTGAGTACAAGCAGTTACGCGTAGCTGTAAGCAAGTAACCTAAGAATAAGTATCGGCTAACTCCGTGCCAGCAGCCGCGGTAATACGGAGGATACGAGCGTTATCCGGATTTATTGGGTTTAAAGGGTGCGTAGGTGGCTTTATAAGTCAGTGGTGAAAAGCTGTGGCTCAACCATAGTCTTGCCGTTGAAACTGTATAGCTTGAGTGCGGATGAGGTAGGCGGAACGCGTAGTGTAGCGGTGAAATGCATAGATATTACGCAGAACTCCGATTGCGAAGGCAGCTTACCAAACCGCAACTGACACTGAAGCACGAAAGCGTGGGTATCAAACAGG
+
FFFGGGGGFGGFGEFGGGGGGGGCGEGGGGGGGGGGGGGGCFCFGGGGGGGGGEGGGGGGGG@?CFGGEFFEGCDGGGGGGGGGG?FGDEFGGFGGGGGG=FGGGGGGGGGGGGGGFFFGCAFFGFCFGGGGGFDDFFGGGGGGGFGGGGFGGGGGGGGGGGG>EGEGEE>FGGG#GGGEC#ECFGEFGGBCDDC5>FBCFFFFD<8?C@89@FD>0;@@BF@963F?F)*9@=?<E>549EC:ABB>:?A>62:0;ACGD<#FGFF>B>DD>DGGGGFF@,2+<,+F@6DA>GGF=E?F?GGF=6E>>GFE8>C7C8FFGGGEEC8GFFGGGGFGE@ADGGGF:F@:GFGGFCE@EGFFEEECGGGGF=<@9@9FGFC@:GGFGAGGGGGGGGGGF@GFGEFGFBF:F9FFGDGGEFFGGFGG
@CGRNA11_102
TAGGGAATCTTCGGCAATGGGGGGAACCCTGACCGAGCAACGCCGCGTGAGTGAAGAAGGTTTTCGGATCGTAAAGCTCTGTTGTAAGAGAAGAACGTTGTGTAGAGTGGAAAGTTACACAAGTGACGGTATCTTACCAGAAAGGGACGGCTAACTACGTGCCAGCAGCCGCGGTAATACGTAGGGCGCGAGCGTTGTCCGGATTTATTGGGCGTAAAGCGAGCGCAGGCGGTTGTATAAGTCAGAAGTAAAAGGCAGTGGCTCAACCATTGTGTGCTTTTGAAACTGTACAACTTGAGTGCAGAAGGGGAGAGTGGAATTCCATGTGTAGCGGTGAAATGCGTAGATATATGGAGGAACACCGGTGGCGAAAGCGGCTCTCTGGTCTGTAACTGACGCTGAGGCTCGAAAGCGTGGGGAGCGAACAGG
+
GGGGGGGGGGGGGGGGGGGGGGGGGGGGGGGGGGGGGGGGGGGGGGGFFCFGGGGGGGGGGGGGGGGDGGGGGGGGGFDGGGGGGGGGGGGGFGFFFFFGGGGGGGGGGGGFGGGGGGGFGGGGGGGGGGFGGGGGFGGGGGGDC5FCEGGGGGGGGGGGFFCFFFGGGGGGEEGGEGGGG<>@9>CEGGGGGGDDG>FGEG<CDGGGFF?FFF@@>FF?E:B@EFD>5>DFE?EFEC<E=>*CCAFFFFFFFFFFFFGFFGAGGGFGF>DGGA9CFAGGGFFGGGGGGFFFGGGGGFGFDDCCDDGDGGGGGGGGFFEDGFGGGGGGC++GGGGGGGGECCGGFGGDECGGGGFFFFGGGGDGFC?C:GGGFEEGFCGGGGGGGGGGGGGGGGGGGGGGGGGGFGGGFGGGGC@DFGGGGGGGGGGGG
@CGRNA11_103
TGAGGAATATTGGTCAATGGGCGAGAGCCTGAACCAGCCAAGTCGCGTGAAGGATGACGGTCCTATGGATTGTAAACCTCTTTAGTAGGTGAGTACAAGCAGTTACGCGTAGCTGTAAGCAAGTAACCTAAGAATAAGTATCGGCTAACTCCGTGCCAGCAGCCGCGGTAATACGGAGGATACGAGCGTTATCCGGATTTATTGGGTTTAAAGGGTGCGTAGGCGGCTTTATAAGTCAGTGGTGAAAAGCTGTGGCTCAACCATAGTCTTGCCGTTGAAACTGTAGAGCTTGAGTGCGGATGAGGTAGGCGGAACGCGTAGTGTAGCGGTGAAATGCATAGATATTACGCAGAACTCCGATTGCGAAGGCAGCTTACCAAACCGCAACTGACACTGAAGCACGAAAGCGTGGGTATCAAACAGG
+
CFGGGF<<EFC,C6CE@FCG8E+@:@+FFE@FGFF@,C@E8E66@@6@CCEF?,=EEEF:84+55?EFGGFG<E9<?,B<EG959<CFAECCDFFGCF98AAB<?FGGE=6+6?<ADDDFED<FGDDA93A>,,=B;9D3=;@833BFEGG,@33+4>FGFGFD888>4CCFFCF55#8-8#FFF0:CCDD<77*7#7?##1219;#973#?<F@1.5=@;:3#)85<?EFEC>6>43B4:CAC6B;))AF;4;9*F:+E>B+FCGC7<0*;CC9D;+FEGFEBC@DCGGC76C=+69FFA76FF8C?8@,GGECCGEFAFF8C8>C=E@,,AFACE;F9GEEA?:B=E59EEFCGGD9,7FF=FAA==,F=AFFEF@8+6CFF<FEE<FAAE@9E<FF@FCCFF@@+EFF@C,A9<GGFF<EF
@CGRNA11_104
TGAGGAATATTGGTCAATGGGCGAGAGCCTGAACCAGCCAAGTCGCGTGAAGGATGACGGTCCTATGGATTGTAAACTTCTTTAGTAGGTGAGTACAAGCAGTTACGCGTAGCTGTAAGCAAGTAACCTAAGAATAAGTATCGGCTAACTCCGTGCCAGCAGCCGCGGTAATACGGAGGATACGAGCGTTATCCGGATTTATTGGGTTTAAAGGGTGCGTAGGTGGCTTTATAAGTCAGTGGTGAAAAGCTGTGGCTCAACCATAGTCTTGCCGTTGAAACTGTAGAGCTGGAGTGCGGATGAGGTAGGCGGAACGCGTAGTGTAGCGGTGAAATGCATAGATATTACGCAGAACTCCGATTGCGAAGGCAGCTTACCAAACCGCAACTGACACTGAAGCACGAAAGCGTGGGTATCAAACAGG
+
GF<FFGGGGGGGCFGGGGGGGGGGFGFFGGGGGEFGGGCCGFCFFFGGGGC<FFGGFAFGGGGGGGGGE<FFFFGAEF<F?EG<FGFGF,EFG<EFGFG,BF?F@FECEF@+A7DDCDFFGFFGGGEGFGGFCFFGGGGG;@C>EFGCFBEGEC68CFCC6DFEECGCEC>CEG:;:::=?F9C:EEC7FCCF;CCC933@@FF@E9759#795>?B@BEDBB#>:;EC#?C>=/6=BD@AFE?A@?<FB6FAC?B5?C?977D>#6F>>GGCCC7GE8FGGFFFF?A,=+GGGC6GEDDDD=8D>GGEEF>>EC@+EDGGGGGGGGFGFGFAGGFFGE9GGFFC7GGGAGGGGF7GGCCEEECFFAEDFFF@@@@DCEC@@BC,AGGFGGGFGFGGGGFGFFF:@EFC<GGGGGEGGFGGGGG
@CGRNA11_105
TAGGGAATCTTCCGCAATGGGCGAAAGCCTGACGGAGCAACGCCGCGTGAGTGAAGAAGGATTTCGGTTCGTAAAGCTCTGTTGTTAGGGAAGAAAGGTTGTGTAGTAACTATACACAAAACAGACGGTACCTAACCAGAAAGCCACGGCTAACTACGTGCCAGCAGCCGCGGTAATACGTAGGTGGCAAGCGTTGTCCGGAATTATTGGGCGTAAAGCGCGCGCAGGTGGTTTAAAAAGTCTGATGTGAAAGCCCACGGCTCAACCGTGGAGGGTCATTGGAAACTGTTAAACTTGAGTGCAGGAGAGAAAAGTGGAATTCCTAGTGTAGCGGTGGAATGCGCAGATATCAGGAGGAACACCGATGGCGAAGGCAGGTTACTGGGCCATTACTGACGCTGAGGAGCGAAAGCGTGGGTAGCGAACAGG
+
GGGGGGGGGGGGGGGGGGGGGGGGGGGGGGGGGGGGDFGGGGGGGGGGGGGGGGFEGGGGEFFFGGGGGDFGGGGGGFGGGGGGGGGFFGGGGGGGGGAFGGGGFGFGGGGGGGFGGGGGGGGGDGGGGGGGGGGGGGGGGGGGGGGGGGGGGGGGGGFEGGGGGGCGGDGGGGGEFGGGBFGG<FFFGGGGGC<DGB@FFFDFF?FGFFF>FFF>FFFFFFFFFFFDDFF>FFBCFFFEFFEFFFEEEFFFFFB?FFFC96EGGGCFGGCF=0?GGGGGGGGGGGFGGGGFFGGGGGGGFFGGGGGGGGDGGGGGGGGGGGDGGFBEGGGGFDGGGGGGGGGGGGGCGGGGGGGGGDGGFGGGGGGGGGGFGDGGGFGGFFGGGGGGGGGGGGFFGGEED?GGGGEGGGFGGGGF8GGGGGGFGFGGG
@CGRNA11_106
TGAGGAATATTGGTCAATGGGCGAGAGCCTGAACCAGCCAAGTCGCGTGAAGGATGACGGTCCTATGGATTGTAAACTTCTTTAGTAGGTGAGTACAAGCAGTTACGCGTAGCTGTAAGCAAGTAACCTAAGAATAAGTATCGGCTAACTCCGTGCCAGCAGCCGCGGTAATACGGAGGATACGAGCGTTATCCGGATTTATTGTGTTTAAAGGGTGCGTAGGTGGCTTTATAAGTCAGTGGTGAAAAGCTGTGGCTCAACCATAGTCTTGCCGTTGAAACTGTAGAGCTTGAGTGCGGATGAGGTAGGAGGAACGCGTAGTGTAGCGGTGAAATGCATAGATATTACGCAGAACTACGATTGCGAAGGCAGCTTACCAAACCGCAACTGACACTGAAGCACGAAAGCGTGGGTATCAAACAGG
+
EGGF<EEF9FFDFFFFFGGGGDC:@7BDGGGGGGGFGGG8FFFEGDGB7CFGGGGGDFGDGGFG?FF?9FEEGA<F?BFGG,CEEGGGGEFFGFGFGFGGGGFGGGCGGGGGGGGGGDGGGE@CDFFGGFDFB,@;DGGGGGGGDFGGGFGCEFCEECGGGDF#GG<CE5>F@#:C46:EFGGC;EEEC5*;:CGFCC77674,#8#9#6@269:F>:BFFE3@F87:F*?=BBB9=<-6>E:EF@;AA?FFFF?FF@=<<<E:8FCD9CD?4FFGGE@@,F=GGFDD@+GCCCDFA8D8CFCFA9FE@,8GEGC88FCCGFGGEEEFCFE=;=@99FACFCEFGGGB?ADB<C44=FDC4,FBFAFGF8GGFF,<GCGGGF:GDGF@FCFGGFFGF<F8FCFCC@B@:GGGFFC<GGGFGF<F
@CGRNA11_107
TGGGGAATATTGCACAATGGACGCAAGTCTGATGCAGCGACGCCGCGTGGGGGATGAAGGCTTTCGGGTTGTAAACTCCTTTCAGTACAGAAGAAGCATTTTTGTGACGGTATGTGCAGAAGAAGCGCCGGCTAACTACGTGCCAGCAGCCGCGGTAATACGTAGGGCGCGGGCGTTGTCCGGAATTATTGGGCGTAAAGAGCTCGTAGGCGGTTTGTTGCGCCTGCTGTGAAAGACCGGGGCTTAACTTCGGGGTTGCAGTGGGTACGGGCAGACTAGAGTGTGGTAGGGGTAATTGGAATTCCTGGTGTAGCGGTGGAATGCGCAGATATCAGGAGGAACACCGATGGCGAAGGCAGGTTACTGGGCCATTACTGACGCTGAGGAGCGAAAGCGTGGGTAGCGAACAGG
+
FEGGGGGGFGGFGGGGFGEGGGGGGGGGGGGGGGGGGGGGGGGGGGGGGGGGGGGGGGGGGGGGGGGGGGGEGGGGGGGGGGGGGGGGGGGGGGGGDGGGGGDGGGCFCEGGGGGGGGGGGGGGGGGGGGGGGGCFGGGDGGGGGGFGGGDGGGGGGGGGGGGGFE*>:/-*2>?EE>EEGE448C?B<CGG>162>A##6>69@DD?B>9@?;FD9F>F@@9D>B=AF#EFFFF#FFFFGFFGFFC5>DDGCGGFCD7GGGGGGGGGGGGGGGFFGGGGGGGGGGGGGCGGGGGGGGGGGGGGGGGFGGGDGGGGGGGGGGGGGGGGGGGGGGGGGGGGEGEDGGGGGGGGGGGGFGGGGGGGGGGGGGGGGGGGGGGGGGGGGGGGGGGGGGEFFGGGGGGGGGGGGGG
@CGRNA11_108
TGGGGAATATTGCACAATGGACGCAAGTCTGATGCAGCGACGCCGCGTGGGGGATGAAGGCTTTCGGGTTGTAAACTCCTTTCAGTACAGAAGAAGCATTTTTGTGACGGTATGTGCAGAAGAAGCGCCGGCTAACTACGTGCCAGCAGCCGCGGTAATACGTAGGTCCCGAGCGTTGTCCGGATTTATTGGGCGTAAAGCGAGCGCAGGCGGTTGTATAAGTCAGAAGTAAAAGGCAGTGGCTCAACCATTGTGTGCTTTTGAAACTGTAAAACTTGAGTGCGGATGAGGTAGGCGGAACGCGTAGTGTAGCGGTGAAATGCATAGATATTACGCAGAACTCCGATTGCGAAGGCAGCTTACCAAACCGCAACTGACACTGAAGCACGAAAGCGTGGGTATCAAACAGG
+
GCFFEGGFDGG@FGGGGGFFFGDGEG:FGAGGGGGGFGGGGGCFCGG>@FCFGFDGEGGGGDFFECEGGGGGGGGGGGGCDFFFGGFABDFFGFFFGGGFGGGGGGGFGE@FCFGFDFCGFDGGGGGGGC@FEGEGGGGGG7C:EFGFF>FGDGGGG5CCGGGFCEGG9@EECECG5:;CEC/287?F*:CC4CD)>5>7#CCGGG39>FE8B>BEE47B@F#F>F?#FFFFFFF?F??,F>@6D>FGF>?D=#ACF+CC7GGFE;<EA7=29=,DDGGD8@+AF???DGGGGEGEEECECC7E>CFB>6+BGGGGGGFE4B;FC,C,=D=@FCC,5AA,8,:<AF7,C,EFE?E@GGGGCFEGCC,C@DCFGGFGCGGEC<;,,FFEFGGFC:FDCF<EFFGFGFGFE@
@CGRNA11_109
TAGGGAATCTTCGGCAATGGGGGGAACCCTGACCGAGCAACGCCGCGTGAGTGAAGAAGGTTTTCGGATCGTAAAGCTCTGTTGTAAGAGAAGAACGTTGTGTAGAGTGGAAAGTTACACAAGTGACGGTATCTTACCAGAAAGGGACGGCTAACTACGTGCCAGCAGCCGCGGTAATACGTAGGTCCCGAGCGTTGTCCGGATTTATTGGGCGTAAAGCGAGCGCAGGCGGTTGTATAAGTCAGAAGTAAAAGGCAGTGGCTCAACCATTGTGTGCTTTTGAAACTGTACAACTTGAGTGCAGAAGGGGAGAGTGGAATTCCATGTGTAGCGGTGAAATGCGTAGATATATGGAGGAACACCGGTGGCGAAAGCGGCTCTCTGGTCTGTAACTGACGCTGAGGCTCGAAAGCGTGGGGAGCGAACAGG
+
GFGGGGGGGGGGGGGGGGGGGGGGGGGGGGGGGGGGFGGGGGGGGGGGGGGGGGGGGGGGGGGGGGGGGGGGGGGGGGGGGGGGGGGGGGGGGGGGGGGGGGGGGGFGGGGFGGGGGGGGGGGGGGGGDGGGGGGGGGGGGGGGFGGGGGGGGGGGGGGGGGGGFGGGGDEGGGGGDCFFGFGGEGGGGGGDDG<DGFFGFGDGGGGGFFFFDCCD>FFFFFFFFF?BBEEFBFFFFFFFFFFEFFFFFFFFFFFFFFFFF7?CG#GGFFGGGFGFFFCFFGGGGGDGFGFGEF86GGGGGGGGGGGGGGGGGGGGGGGFFG?GGGGGGGGGGGGGGGGGGGGGGGGGGGGGGGGGGFBGGGGGGGGGGGGGGGGGGGGGGGGGGGGGGGGGGGGGGGGGGGGGGGGGGGGGGGGGGGGGGGGGGGGGG
@CGRNA11_110
TGGGGAATATTGCACAATGGACGCAAGTCTGATGCAGCGACGCCGCGTGGGGGATGAAGGCTTTCGGGTTGTAAACTCCTTTCAGTACAGAAGAAGCATTTTTGTGACGGTATGTGCAGAAGAAGCGCCGGCTAACTACGTGCCAGCAGCCGCGGTAATACGTAGGGCGCGAGCGTTGTCCGGAATTATTGGGCGTAAAGAGCTCGTAGGCGGTTTGTTGCGCCTGCTGTGAAAGACCGGGGCTTAACTTCGGGGTTGCAGTGGGTACGGGCAGACTAGAGTGTGGTAGGGGTAATTGGAATTCCTGGTGTAGCGGTGGAATGCGCAGATATCAGGAGGAACACCGATGGCGAAGGCAGGTTACTGGGCCATTACTGACGCTGAGGAGCGAAAGCGTGGGTAGCGAACAGG
+
GGGGGGGGGGGGGGGGGGGGGGGGGGGGGGGGGGGGGGGGGGGGGGGGGGGGGGGGFGGGGGGGGGGGGGGGGGGGGGGGGGGGGGGGGGGGGGGGGGGGGGGGGGGGGGGGGGGGGGGGGGGGGGGGGGGGGGGGGGGGGGGGGGGGGGGGGGG#GGGGGGCGG#GGGEGGGGGEGGGGGGGGGFCFGGGGGGGDGEFGFGGGGGGGFFFFFBFFFFFFFEDEDFFFFEFFFFFFFFFFFF>CFFGGGGDGGGGFGGDGCADBGGGGFDGGFGFGGGGGGGGGGGGGFCGGFGGFFFGCGGGGGGGGGGGGGGGGGGGGGGGGGGGGGGGGGGGGGGGGGGEGGGGGGGGGGGGGGGGGGGGGGGGGGGGGGGGGGGGGGGGGGGGGGGGGGGGGGGGGGGGGGGGGGFG
@CGRNA11_111
TGAGGAATATTGGTCAATGGGCGAGAGCCTGAACCAGCCAAGTCGCGTGAAGGATGACGGTCCTATGGATTGTAAACTTCTTTAGTAGGTGAGTACAAGCAGTTACGCGTAGCTGTAAGCAAGTAACCTAAGAATAAGTATCGGCTAACTCCGTGCCAGCAGCCGCGGTAATACGGAGGATACGAGCGTTATCCGGATTTATTGGGTTTAAAGGGTGCGTAGGTGGCTTTATAAGTCAGTGGTGAAAAGCTGTGGCTCAACCATAGTCTTGCCGTTGAAACTGTAGAGCTTGAGTGCGGATGAGGTAGGCGGAACGCGTAGTGTAGCGGTGAAATGCATAGATATTACGCAGAACTCCGATTGCGAAGGCAGCTTACCAAACCGCAACTGACACTGAAGCACGAAAGCGTGGGTATCAAACAGG
+
GG@FEFGGFGGGFGGFGFCDFGGGGGGGGGGGGGGGGGGGGFGGGGGGGGGFGGGGGGGGGGGFFGGGGGGGGGGGGGGGGFGGGGGGGFGGGGGGGGGGGGFGGEFGGGGGGGGGGGGGGGFGGGGGGGGFGGGGGGGGGGGGGGEFFGGDEGGDGGGGGGFGGGGGGFEGGGGFBFEEGGGGGEGGFGGGGGDG3EAC:D7@FGDD@?FFFFFFFFFDBBFF=BF?F4EFFFFE@EDDFFEBACFFFFFFFGFFF?GGCFGGGGCFEDGGGGDGGGGGGGGGGGGGFGCGGDGGCE8?FGGGGGGGGGGGGGGGEGGGGGGGGGGGGGGGFGGGGGGFE;GGGEGGGGGGGGFCGGGF=CGGGGGGGGGGFFFGGGGGGGEFDGGCGGGGGFEGEFGGGFGGGGGFFFGGGGFGGGGGGGGG
@CGRNA11_112
TGAGGAATATTGGTCAATGGGCGAGAGCCTGAACCAGCCAAGTCGCGTGAAGGATGACGGTCCTATGGATTGTAAACTTCTTTAGTAGGTGAGTACAAGCAGTTACGCGTAGCTGTAAGCAAGTAACCTAAGAATAAGTATCGGCTAACTCCGTGCCAGCAGCCGCGGTAATACGGAGGATACGAGCGTTATCCGGATTTATTGGGTTTAAAGGGTGCGTAGGTGGCTTTATAAGTCAGTGGTGAAAAGCTGTGGCTCAACCATAGTCTTGCCGTTGAAACTGTAGAGCTTGAGTGCGGATGAGGTAGGCGGAACGCGTAGTGTAGCGGTGAAATGCATAGATATTACGCAGAACTCCGATTGCGAAGGCAGCTTACCAAACCGCAACTGACACTGAAGCACGAAAGCGTGGGTATCAAACAGG
+
GGGGGGGGGGGGGGGGGGGGGGGGGGGGGGGGGGGGGGGGGGGGGGGGGGGGGGGGGGGGGGGGGGGGGGGGGGGGGGGGGGGGGGGGGEGGGGGGGGGGGGGGGGGGGGGGGGGGGGGGGGGGGGGGGGGGGGGGFGGGGGGEGGGGGGGGGGGGGGGGGGGGGGGG#GGCFGGGGGDEGGFGGGGGGGCFGGGG?EEFFGGGGGGD>@FFFFFFFBFFFEEFFFFFFFFFFFFFFEFFFFECFFDFFFFFFGFFCFFF9GGGCGGGACCGGGGGGFGEGGGGGGGGGGGGGGGGGGGGGGGGGGGGGGGGGGGGGGGGGGGGGGGGGGGGGGGGGGGFGGGGGGGGGGGGGGGGGGGGGGGGGGGGGGGGGGGGGGGGGGGGGGGGGGGGGGGGGGGFGGGGGGGFFCGGGGGFGGGGGGGG
@CGRNA11_113
TGAGGAATATTGGTCAATGGGCGAGAGCCTGAACCAGCCAAGTCGCGTGAAGGATGACGGTCCTATGGATTGTAAACTTCTTTAGTAGGTGAGTACAAGCAGTTACGCGTAGCTGTAAGCAAGTAACCTAAGAATAAGTATCGGCTAACTCCGTGCCAGCAGCCGCGGTAATACGGAGGATACGAGCGTTATCCGGATTTATTGGGTTTAAAGGGTGCGTAGGTGGCTTTATAAGTCAGTGGTGAAAAGCTGTGGCTCAACCATAGTCTTGCCGTTGAAACTGTAGAGCTTGAGTGCGGATGAGGTAGGCGGAACGCGTAGTGTAGCGGTGAAATGCATAGATATTACGCAGAACTCCGATTGCGAAGGCAGCTTACCAAACCGCAACTGACACTGAAGCACGAAAGCGTGGGTATCAAACAGG
+
GGFCFDFF@FFFGGGFGGG8EFGGGGGGGFGFFFGGGGGGFFGF@FFCCFFFGDD8FG@FEEGF9FEF?EFGGGGGGAFGECFFFGGF9CB?FFEFDGGGGGFDFEDGGGGDGGGGGFFGGGFGGGFFGFEGFFFGGFGGGGGGGGGGGGEGGG68:EFGCGGGCGEGGG==<CF=E5?E6CGFGCEGGGDCFGGGG9>*3;FCGGDD>?FFF=BF>#FFFD>FFFF?:796BFFFF9DFFF@<A8FFFFAFAC:BFFFFFFFFFFFFECDDGGGGF7FEF::<GC779D6GGGGF===FGGFA8ECC6CD4>+8C+E=AF9CGEC@9FCEFCGFGFGGE@,9DF@=FA??9FF@GFFFGGCCEEF?<?55,9AFECEGFCGF<9GF<FFCCGGGFFDC,FFGGCDGGFE<GGCGFFFFEFFFF
@CGRNA11_114
TGAGGAATATTGGTCAATGGGCGAGAGCCTGAACCAGCCAAGTCGCGTGAAGGATGACGGTCCTATGGATTGTAAACTTCTTTAGTAGGTGAGTACAAGCAGTTACGCGTAGCTGTAAGCAAGTAACCTAAGAATAAGTATCGGCTAACTCCGTGCCAGCAGCCGCGGTAATACGGAGGATACGAGCGTTATCCGGATTTATTGGGTTTAAAGGGTGCGTAGGTGGCTTTATAAGTCAGTGGTGAAAAGCTGTGGCTCAACCATAGTCTTGCCGTTGAAACTGTAGAGCTTGAGTGCGGATGAGGTAGGCGGAACGCGTAGTGTAGCGGTGAAATGCATAGATATTACGCAGAACTCCGATTGCGAAGGCAGCTTACCAAACCGCAACTGACACTGAAGCACGAAAGCGTGGGTATCAAACAGG
+
GGGGGGGGGGGFGFFGGGGGGGGGGGGGGGGGGGGGGGGGGGGGGGGGGGGGGGGGGGGGFGGGGGGGGGGGGGGGGGGGGGGGGFGGGFGGGGG9FGGGGGGGGGGGGGGEGGGGGGGGGGGGGGGGGGFGGGGGGGGGGGGGGGGGGFFGDGGEGGGGGGGGGGFGGGGGGGGGGGGGGGGGGGGGGGDFGGGGC3AE@F@@FGEDD@@?FFDFFFFFDDFFFF>EF#FEEFFFFFFEFFFFFFFFFFADA?FFCFGFGGGFCFCDADDDDGGGGGGFECFDGGGGFD8GGGGGGGGGGGGGGGGGGGGGDGE7GGGGGGGGGGEGGGGGGGGGGGGGGGGGGGGGFEGGGGGEGGGGGDGGGGGGGGGGGGFGGGGGGGGFDGGGGGGGFGGGGGGGGGGGGGGGGGGGFAF9GGGGGGGG
@CGRNA11_115
TGAGGAATATTGGTCAATGGGCGAGAGCCTGAACCAGCCAAGTCGCGTGAAGGATGACGGTCCTATGGATTGTAAACTTCTTTAGTAGGTGAGTACAAGCAGTTACGCGTAGCTGTAAGCAAGTAACCTAAGAATAAGTATCGGCTAACTCCGTGCCAGCAGCCGCGGTAATACGGAGGATACGAGCGTTATCCGGATTTATTGGGTTTAAAGGGTGCGTAGGTGGCTTTATAAGTCAGTGGTGAAAAGCTGTGGCTCAACCATAGTCTTGCCGTTGAAACTGTAGAGCTTGAGTGCGGATGAGGTAGGCGGAACGCGTAGTGTAGCGGTGAAATGCATAGATATTACGCAGAACTCCGATTGCGAAGGCAGCTTACCAAACCGCAACTGACACTGAAGCACGAAAGCGTGGGTATCAAACAGG
+
GGGGGGGGGGGGGGGGGGGGGGGGGGGGGGGGGGGGGGGGGGFGGGGGGGGGGGGGGGGGGGDFGGGGGGGGGGGGGGGGGGFGGGGGGGGGGGGGGGGFDGGGGGGGGFGGGGGGGGGGGEGGGGGCGGGGFGGCGGGGGGGEGGGGGGGGGGGGFGGGGGGGGGGGGCGGGGGGGGGGGGGGCFDGGCDFGGGGGEAEDFGGGGDGFFFFFFFFFFFFFEFFFFFFFEBFFFFFFFF=FFFFFFFFFFFFFGFFGDFCBGGFFGCF9>GGGGGGGGFECGGGGGGGGGGGDGGGDGGGGGGGGGGGGGGGGGGGGGGGGGGGGGGGGGGGGGGGGGFGGGGGGGFCGEGGGGGEGGGDGGGGGGGGGGGGGGGGGGGFCGGGGGGGGGGGGGGGGFF<GGGGGGGGGGGGGGCFGGGGGGGG
@CGRNA11_116
TAGGGAATCTTCGGCAATGGGGGGAACCCTGACCGAGCAACGCCGCGTGAGTGAAGAAGGTTTTCGGATCGTAAAGCTCTGTTGTAAGAGAAGAACGTTGTGTAGAGTGGAAAGTTACACAAGTGACGGTATCTTACCAGAAAGGGACGGCTAACTACGTGCCAGCAGCCGCGGTAATACGTAGGTCCCGAGCGTTGTCCGGATTTATTGGGCGTAAAGCGAGCGCAGGCGGTTGTATAAGTCAGAAGTAAAAGGCAATGGCTCAACCATTGTGTGCTTTTGAAACTGTACAACTTGAGTGCAGAAGGGGAGAGTGGAATTCCATGTGTAGCGGTGAAATGCGTAGATATATGGAGGAACACCGGTGGCGAAAGCGGCTCTCTGGTCTGTAACTGACGCTGAGGCTCGAAAGCGTGGGGAGCGAACAGG
+
GGGGGGGGGGGGGGGGGGGGGGGGGGGGGGGGGGGGGGGGGGGGGGGGGGGGGGGGGGGGGGGGGGGGGGGGGGGGGGGGGGGGGGGGGGGGGGGGGGGGGGGGGGGGGGGGGGGGGGGGGGGGGGGGGGGGGGGFGGGGGGGFGDGGGGGGGGFGFGGGGGGGGGGGGGGGGGGGGGGFGGDFGGFFFGGG#GGGCBFGFG3<DGFGF4@F:ECDE>99@>>@9>B>FFFEEFD695A9E<<FFFFFFFBFFFFCF<>FF?A>FGGC:6GGGFGGFEFGFGGFFGFGDEFGE8GGGFDFFACDGGDDDFDEDFGGFGGEEF@GGGGEGECGGGGGGGGGGGGGFGGGGFGGGFBGGGEGGGGGGDEGDGGGGGGGGGFGFGFFFGGGGGGGGGGGGGGGGGGFAGEGGGGGGGGGGGGGGGGGGGGGG
@CGRNA11_117
TGAGGAATATTGGTCAATGGGCGAGAGCCTGAACCAGCCAAGTCGCGTGAAGGATGACGGTCCTATGGATTGTAAACTTCTTTAGTAGGTGAGTACAAGCAGTTACGCGTAGCTGTAAGCAAGTAACCTAAGAATAAGTATCGGCTAACTCCGTGCCAGCAGCCGCGGTAATACGGAGGATACGAGCGTTATCCGGATTTATTGGGTTTAAAGGGTGCGTAGGTGGCTTTATAAGTCAGTGGTGAAAAGCTGTGGCTCAACCATAGTCTTGCCGTTGAAACTGTAGAGCTTGAGTGCGGATGAGGTAGGCGGAACGCGTAGTGTAGCGGTGAAATGCATAGATATTACGCAGAACTCCGATTGCGAAGGCAGCTTACCAAACCGCAACTGACACTGAAGCACGAAAGCGTGGGTATCAAACAGG
+
GGGGGGGGGGGFFFGGGGGGGGGGGGGGGGGGGGGGGGGGGGGGGGGGGGGGGGGGGGGGGGGGGGGGGGGGGGGGGGGGGFFFFGGGG,EFFGCFGGGGGGGGGGGGGGGGGGGGGGGGGFEGGGGFGGFFFGGGGGGGGGGGGGGGGGGGGGFGGGGGGGGGGGGGG>EF#GGGGGGGGGGGGF??DGGGGGGGC>:7AD@DDC#DD@FFFFEFFFFE3@EF>F>?@FCFFFEA?FF@BCFFFFFFFFFFFCFFGFGGGGGDGFCCDDGGGGDGGGGGGGGGGGFGF6GGGGGGGGGGGFGGGGGGGGGGGGGGGFDGGGGGGGGGGGGGGGGFGFGGGGGGGGGGGGGGGGGGGGGGGCEGGGGGGGGGGGGGGGGGCGGGGGGGGGGGGGGGGGGGGGGGGGGGGGGGGGGGGGGGGGGG
@CGRNA11_118
TGAGGAATATTGGTCAATGGGCGAGAGCCTGAACCAGCCAAGTCGCGTGAAGGATGACGGTCCTATGGATTGTAAACTTCTTTAGTAGGTGAGTACAAGCAGTTACGCGTAGCTGTAAGCAAGTAACCTAAGAATAAGTATCGGCTAACTCCGTGCCAGCAGCCGCGGTAATACGTAGGTCCCGAGCGTTGTCCGGAATTATTGGGCGTAAAGAGCTCGTAGGCGGTTTGTTGCGCCTGCTGTGAAAGACCGGGGCTTAACTTCGGGGTTGCAGTGGGTACGGGCAGACTAGAGTGTGGTAGGGGTAATTGGAATTCCTGGTGTAGCGGTGGAATGCGCAGATATCAGGAGGAACACCGATGGCGAAGGCAGGTTACTGGGCCATTACTGACGCTGAGGAGCGAAAGCGTGGGTAGCGAACAGG
+
GGGGGGGGGGGGGGGGGGGGGGGGGGGGGGGGGGGGGGGGGGGGGGGGGGGGGGGGGGGGGGGGGGGGGGGGGGGGGGGGGGGGGGGGGFGGGGGGGGGGGGGGGGGGGGGGGGGGGGGGGGGGGGGGCGGGGGGGGGFGGGGGGGGGGGGGGGGGGGGGGGFGGGGG>GG@FGGGGGGGGGGG#GGGGGGGFGGDGD>FFGGGGGGGEFFFBFFFFFFFFFFBDFFDFBFFFFFFEFFFC>:EBFFFFF?>FGFFGAGFGFADGGGF?7F?GGGGDGDGGGGFGGFDDGGGGGGGGGGGGGGGGGGGGFGGGGGGGGFGGGGGGGGGGGGGGGGGGGGGGGGGGGGGGGGGGEGFGGGGCGGGGGGGGGGGGGGGGGGGGGGGGFGGGGFGGGGGGGGGGGGGGGGFF9GGGGGGGGGGGGGG
@CGRNA11_119
TAGGGAATCTTCGGCAATGGGGGGAACCCTGACCGAGCAACGCCGCGTGAGTGAAGAAGGTTTTCGGATCGTAAAGCTCTGTTGTAAGAGAAGAACGTTGTGTAGAGTGGAAAGTTACACAAGTGACGGTATCTTACCAGAAAGGGACGGCTAACTACGTGCCAGCAGCCGCGGTAATACGTAGGTCCCGAGCGTTGTCCGGATTTATTGGGCGTAAAGCGAGCGCAGGCGGTTGTATAAGTCAGAAGTAAAAGGCAGTGGCTCAACCATTGTGTGCTTTTGAAACTGTACAACTTGAGTGCAGAAGGGGAGAGTGGAATTCCATGTGTAGCGGTGAAATGCGTAGATATATGGAGGAACACCGGTGGCGAAAGCGGCTCTCTGGTCTGTAACTGACGCTGAGGCTCGAAAGCGTGGGGAGCGAACAGG
+
GGGGGGGGGGGGGGGEEGGGGGGGGGGFGGGGGGGGGGGGGGGGGDGCFFGGGGGGGGGGGGGFGGGGGGGGGFGGGEFGGGFGGGCGGGFGGFFGDGGGGGGFGGGGGGGGGGGGGGGGGGGGGDGGGFGGGGGGG@FFEGGEFCGFGEGGGGGGGGDGGGGGGGGGFGEGGGGGGGDGGEFFEG?#FDGGGGD<D@7C@GGG>>FGB9?>FDFE@F?FFFFEEFD>BFFFB@BFFFFFFFFFFFFBFFAFFAFFFFFA??FGGF<?C>GFFFGGGFDECGFFGFGF===2+,?=GFDCFGDGGGDDGDA=8GFDE=B@D=GGGGGGGCGGGGGGFEGGG@FE9GGFGGGGFE,FGGECFBC<:ECDGGGEGGGGGF@FGFGGF,@<DGGGGGGGEGE@GGGGCGGGGGGGEGGGGGGGGDGGGGGGG
@CGRNA11_120
TGAGGAATATTGGTCAATGGGCGAGAGCCTGAACCAGCCAAGTCGCGTGAAGGATGACGGTCCTATGGATTGTAAACTTCTTTAGTAGGTGAGTACAAGCAGTTACGCGTAGCTGTAAGCAAGTAACCTAAGAATAAGTATCGGCTAACTCCGTGCCAGCAGCCGCGGTAATACGGAGGATACGAGCGTTATCCGGATTTATTGGGTTTAAAGGGTGCGTAGGTGGCTTTATAAGTCAGTGGTGAAAAGCTGTGGCTCAACCATAGTCTTGCCGTTGAAACTGTAGAGCTTGAGTGCGGATGAGGTAGGCGGAACGCGTAGTGTAGCGGTGAAATGCATAGATATTACGCAGAACTCCGATTGCGAAGGCAGCTTACCAAACCGCAACTGACACTGAAGCACGAAAGCGTGGGTATCAAACAGG
+
GGGGGGGGGGGGGGGGGGGGGGGGGGGGGGGGGGGGGGGGGGGGGGGGGGGGGGGGGGGGGGGGGGGGGGGGGGGGGGGGGGGGGGGGGGGGGGGGGGGGGGGGGGGGGGGGGGGGGGGGGGGGGGGGGGGGGGGGGGGGGGGGGGGGGGGGGGGGGGGGGGGGGGGGGGGGGGGGGGGGGGGGGGGGGGGGGGGGC>EE@DGGGGGG>FFFFFFFFFFFFFFFFFFF@FFFFFFFFEFFFFFFFFFFFFFFFGFFFFF?FGGFFFGGFGGGGGGGGGGFFCGGGGGGGGFGGGGFEGGGGGGGGGGGGDGGGGGGGGGGGGGGGGGGGGGGGGGGGGGGGGGGGGGGGGGGGGGGGGGGGGGGGGGGGGGGGGGGGGGGGGGGGGGGGGGGGGGGGGGGGGGGGFGGF@GGGGGGGGGGGGGG
@CGRNA11_121
TAGGGAATCTTCGGCAATGGGGGGAACCCTGACCGAGCAACGCCGCGTGAGTGAAGAAGGTTTTCGGATCGTAAAGCTCTGTTGTAAGAGAAGAACGTTGTGTAGAGTGGAAAGTTACACAAGTGACGGTATCTTACCAGAAAGGGACGGCTAACTACGTGCCAGCAGCCGCGGTAGTACGTAGGTCCCGAGCGTTGTCCGGATTTATTGGGCGTAAAGCGAGCGCAGGCGGTTGTATAAGTCAGAAGTAAAAGGCAGTGGCTCAACCGTTGTGTGCTTTTGAAACGGTACAACTTGAGGGCAGAAGGGGAGAGTGGAATTCCATGTGTAGCGGTGAAATGCGTAGATATATGGAGGAACACCGGTGGCGAAGGCGGCTCTCTGGTCTGTAACTGACGCTGAGGCTCGAAAGCGTGGGGAGCGAACAGG
+
GGGGDGGGGCFGGGGEECDGFFGG:CFBF8,BFGGGGGGGGEGGEEB5FFC<CFEC,@FF3F>FFBC<3CF>FFCCE::FCFFCBF@FGFGGCFDBF*C<FGGFFCCFEEEGGG:2FGFGBCE?::FGGF:FG9FCCCFCCEGEGGGGC8*:CGF?9+*;:FGFFGGFF/5C:=::8CC<ECFGG:<97>CD#CD99)*6:9-#9#=>=@@8>://<#>86#>>#FD>FF#F#5@4C><A>A=ECFEE@8?>ADF057B6994DC3<***09C6C;?A7=?2++@+,=?2,22,====6++=,FCD=8FD,FDE8EE8DFGF98CGFC=+GCGE;;C++BGDGEE,E49F=<A,9F?:8++=:?=?8,DF:@+:F@B,,6,DCGGFC@CGGF@@:F@E6<8FC7,F:FGEF7F@,:@@E@CBC,C<<<E
@CGRNA11_122
TAGGGAATCTTCGGCAATGGGGGGAACCCTGACCGAGCAACGCCGCGTGAGTGAAGAAGGTTTTCGGATCGTAAAGCTCTGTTGTAAGAGAAGAACGTTGTGTAGAGTGGAAAGTTACACAAGTGACGGTATCTTACCAGAAAGGGACGGCTAACTACGTGCCAGCAGCCGCGGTAATACGTAGGTCCCGAGCGTTGTCCGGATTTATTGGGCGTAAAGCGAGCGCAGGCGGTTGTATAAGTCAGAAGTAAAAGGCAGTGGCTCAACCATTGTGTGCTTTTGAAACTGTACAACTTGAGTGCAGAAGGGGAGAGTGGAATTCCATGTGTAGCGGTGAAATGCGTAGATATATGGAGGAACACCGGTGGCGAAAGCGGCTCTCTGGTCTGTAACTGACGCTGAGGCTCGAAAGCGTGGGGAGCGAACAGG
+
FGGFEFGFGGGGGGGEGGGGGGGGGGGFGGDBFFGGGDEGGGDGGGGFGEGGGGGGGGGGGGFFDE7@FFCFGGGDGFGFCFGGGGFGFGFGGGGFG<FGFDFCCFFFFGGG?CE9FGGGGGGGGGGGGGGGGGGGGGGGGGCCFEFFGCCEGGGGGGDGEECG?FGGGCEDGGGGGGGGGE?FGCFF5C575D9C###FEGDFCF@FFFFFFBEFFFFFFFDEDFEB:@ED#D@4A:?BEA>EC9EBF*6CA668FFCB7<?*=<B=+=+++6FC?E+GGFFEFAF@=6,D?2+66+??8DAD=?C+CDGF9D:GGCF>@,4,,4EC=@>7F;CGFF+8GF;DEC,4=9FFBE@9B:?87+CB,=F?7GGC@44,,,GFE<CC69F9FGGF:FGGEEA8EF+@CGFAGGGGF@67<GGCEFGFC9EEF
@CGRNA11_123
TGGGGAATATTGCACAATGGACGCAAGTCTGATGCAGCGACGCCGCGTGGGGGATGAAGGCTTTCGGGTTGTAAACTCCTTTCAGTACAGAAGAAGCATTTTTGTGACGGTATGTGCAGAAGAAGCGCCGGCTAACTACGTGCCAGCAGCCGCGGTAATACGTAGGGCGCGAGCGTTGTCCGGAATTATTGGGCGTAAAGAGCTCGTAGGCGGTTTGTTGCGCCTGCTGTGAAAGACCGGGGCTTAACTTCGGGGTTGCAGTGGGTACGGGCAGACTAGAGTGTGGTAGGGGTAATTGGAATTCCTGGTGTAGCGGTGGAATGCGCAGATATCAGGAGGAACACCGATGGCGAAGGCAGGTTACTGGGCCATTACTGACGCTGAGGAGCGAAAGCGTGGGTATCAAACAGG
+
GGGGGGGGGGGGGGGGFGGGGGGGGGGGGGGGGGGGGGGGGGGGGGGGGGGGGGGGGGGGGGGGGGGGGGGGGGGGGGGGGGGGGGGGGGGGGGFGGGGGGGGGGGGGGGEFGGGGGGGGGGGGGGGGGGGGGGGGGGGGGFGGGGGGGGFGGGGGGG##GGGGGGGGGGGGGGGGGGGGGGGDACGGFCB>FGDGGEFGFGGGGGGGFF@?>BFFFFFFFFFFFFFFFFECBFFFF>FFFBFC?FC?<DDGDCC9>CC=??GGGGGGGFCGGGGGGGGFDGGGGGGD6?GGGGGGGGGGGGGGGGFGGGGGGGGGGGGGGGGGGGGGGGGGGGGGGGGGGGEGGGGGGGGGGGGGGGGFGGGGGGGGGGGGGGDGGFGGGGGGGGGGEGGGGGGGGGGGGGGGGGGGGGG
@CGRNA11_124
TGAGGAATATTGGTCAATGGGCGAGAGCCTGAACCAGCCAAGTCGCGTGAAGGATGACGGTCCTATGGATTGTAAACTTCTTTAGTAGGTGAGTACAAGCAGTTACGCGTAGCTGTAAGCAAGTAACCTAAGAATAAGTATCGGCTAACTCCGTGCCAGCAGCCGCGGTAATACGGAGGATACGAGCGTTATCCGGATTTATTGGGTTTAAAGGGTGCGTAGGTGGCTTTATAAGTCAGTGGTGAAAAGCTGTGGCTCAACCATAGTCTTGCCGTTGAAACTGTAGAGCTTGAGTGCGGATGAGGTAGGCGGAACGCGTAGTGTAGCGGTGAAATGCATAGATATTACGCAGAACGCCGATTGCGAAGGCAGCTTACCAAACCGCAACTGACACTGAAGCACGAAAGCGTGGGTATCAAACAGG
+
GGCFGGGGGGGGFGCFGGGGGGGDGGGGGGGGGGGGGGGFGGGCFEGGGGGFFFGGGGGGGEFGEF<FFFGGGGGGF,?DFGGCD5AFFFGGGGDFFG9F@FFGGGGEFGGGGGFFFGGGG?EFFFFGGF@E:EFFGGGC;CECGFEGGGGGGGGG>CCFCCF#GGGGGCGGGGGGEGGDGEDF*7CEDGGDDGDGC#46A@CFFG#>76#7?F>FFEF=E:)//8445EC<@FFBFFAA<C>?<<BAFFFFABBB>F?BF?7GGGCAB*GD@7C;<CE;?EB7GCCF9FD==6DGGGFCDFGGFE=C6CGE=6CEEGGEGGEEDE>AFEFF;DBFFAFFFEC+4BCEGEGGCC:=GGGGGGGGGGEF8@<9GFGGDGGGGGGFFEF9GFAGGGFFGFF8GGGGGF7G@D8GFFGFGFEEC<GF
@CGRNA11_125
TAGGGAATCTTCCGCAATGGGCGAAAGCCTGACGGAGCAACGCCGCGTGAGTGAAGAAGGATTTCGGTTCGTAAAGCTCTGTTGTTAGGGAAGAAAGGTTGTGTAGTAACTATACACAAAACAGACGGTACCTAACCAGAAAGCCACGGCTAACTACGTGCCAGCAGCCGCGGTAATACGTAGGTGGCAAGCGTTGTCCGGAATTATTGGGCGTAAAGCGCGCGCAGGTGGTTTAAAAAGACTGATGTGAAAGCCCACGGCTCAACCGTGGAGGGTCATTGGAAACTGTTAAACTTGAGTGCAGGAGAGAAAAGTGGAATTCCTAGTGTAGCGGTGAAATGCGTAGAGATTAGGAGGAACACCAGTGGCGAAGGCGGCTTTTTGGCCTGTAACTGACACTGAGGCGCGAAAGCGTGGGGAGCGAACAGG
+
FFGG,@EFGGGGGCDF@CFGGC:FFFGGGGGGGGGG7@FFGGGGGGGGGGFGCGGGFGCFFF,BD@+BFGECFFGGGGGFFGGG8,CFDFGGGGC,BB=FFFEFDGGGGGGCFFGGGGGGFGB>FF@:FFDBCGGFFGCGGGF@,@:8CCGGFGFCGGFCF5<<@C8FFGGGGE8CFGGGC?EECFCEFCCGG>DGD#*97749F?:D:#D?C>@776#BF:B5>7999;=85>F98<8?#4>=7<A<AFBA2:B#@F?F>>FF?FD?;C69FF=++8GDD@+@78E=29=?+,==6DFD6?GGGGGGCD@,FDE=AD4,E@FFA8CCEE=DGFE;A+>EC@GE9DEEA,FFA59CGCAGGFCF:F?F?A@?@+7GGDGGGFEBCDFFFE,<@E@,GFF<B6@CFGEC@@FCC:6B8@FFC7GCFCFCE
@CGRNA11_126
TAGGGAATCTTCCGCAATGGGCGAAAGCCTGACGGAGCAACGCCGCGTGAGTGAAGAAGGATTTCGGTTCGTAAAGCTCTGTTGTTAGGGAAGAAAGGTTGTGTAGTAACTATACACAAAACAGACGGTACCTAACCAGAAAGCCACGGCTAACTACGTGCCAGCAGCCGCGGTAATACGTAGGTGGCAAGCGTTGTCCGGAATTATTGGGCGTAAAGCGCGCGCAGGTGGTTTAAAAAGTCTGATGTGAAAGCCCACGGCTCAACCGTGGAGGGTCATTGGAAACTGTTAAACTTGAGTGCAGGAGAGAAAAGTGGAATTCCTAGTGTAGCGGTGAAATGCGTAGAGATTAGGAGGAACACCAGTGGCGAAGGCGGCTTTTTGGCCTGTAACTGACACTGAGGCGCGAAAGCGTGGGGAGCAAACAGG
+
G9FFGGGGGGGGGGGGGEGGGGGGGGGGGGGGGGGDD:FGGGGGGGGFGEGGGGGGGGGGGGGGGGGGGGGGFBFEGFGGGGGGBFDGGGFGGFGGGGGFGGGGGGGEGGGGGFFFGGGGGGGG7FGGGGGFGGGGEGGGGGGFGGGGCEDGFGGGGGGFGGGGGGGGGGGGGGGCCGGG<FGCFGGGG##FCDDDDF?C><2<CCFC=@5@>@BB>BFFFFFFEEDF>FFEF@?6@B<?BA9ACB<5FFFA>:DB?<D6FGBC?FFF*GGD:AGFFGGDGFGCGGGGFC,D6,+0+?GFD8D?D9GGGF9GFF8GGE=BFDEE;F@C6EGGGGGGGGEE>8FFDFCGFEEEFF?FEF=F?<A4CCGE7GGEEGFF@CGFCGGGGGFGGDDFGGGF@FGGGCGGDGEGFC7FDGGGGFFCGCGGGGCGG
@CGRNA11_127
TAGGGAATCTTCGGCAATGGGGGGAACCCTGACCGAGCAACGCCGCGTGAGTGAAGAAGGTTTTCGGATCGTAAAGCTCTGTTGTAAGAGAAGAACGTTGTGTAGAGTGGAAAGTTACACAAGTGACGGTATCTTACCAGAAAGGGACGGCTAACTACGTGCCAGCAGCCGCGGTAATACGTAGGTCCCGAGCGTTGTCCGGATTTATTGGGCGTAAAGCGAGCGCAGGCGGTTGTATAAGTCAGAAGTAAAAGGCAGTGGCTCAACCATTATGTGCTTTTGAAACTGTACAACTTGAGTGCAGAAGGGGAGGGTGGAATTCCATGTGTAGCGGTGAAATGCGTAGATATATGGAGGAACACCGGTGGCGAAAGCGGCTCTCTGGTCTGTAACTGACGCTGAGGCTCGAAAGCGTGGGGAGCGAACAGG
+
GGGGCGGGGGGGFEDEGGGGGGGGGGGGGGGGG=FFGGDGGGGGGGGGGEE>@CFGFGF7@FGGGGGEGCFGGGGC,,<FDFGGGDCGFCDF@FFF<CFFGGF;C;=CCCDGFG:9FFFGGFGGG,?BCGGGGCCGG7?CFFGFFGGGDD>EEGCGGCGG>8AEEGCE**:1*2/8??9CF9CFE;40/57CDDD#<.1*7<3/7;/?F@?6#@;75#6#>@6#<)<>#8>@###19::A#:A##FE>EFFFA#AC?FCA13?*GCDFB=2+GFC:C7CCCEFC@:FE?+,+DE=?DGFF=8,DDD=+E=+@?GGFGDGGEFE@,8FE>GGGGGFE,FB+ECGFFGFE;C,,GGGFCDGCEGFCECCDGD?FCFFF@@<DB,ECFCC6@DEC,:EF7GFCGFEFEGEGGGGF@@,F<FCGFC,GGGFEG
@CGRNA11_128
TGAGGAATATTGGTCAATGGGCGAGAGCCTGAACCAGCCAAGTCGCGTGAAGGATGACGGTCCTATGGATTGTAAACTTCTTTGGTAGGTGAGTACAAGCAGTTACGCGTAGCTGTAAGCAAGTAACCTAAGAATAAGTATCGGCTAACTCCGTGCCAGCAGCCGCGGTAATACGGAGGATACGAGCGTTATCCGGATTTATTGGGTTTAAAGGGTGCGTAGGTGGCTTTATAAGTCAGTGGTGAAAAGCTGTGGCTCAACCATAGTCTTGCCGTTGAAACTGTAGAGCTTGAGTGCGGATGAGGTAGGCGGAACGCGTAGTGTAGCGGTGAAATGCATAGATATTACGCAGAACTCCGATTGCGAAGGCAGCTTACCAAACCGCAACTGACACTGAAGCACGAAAGCGTGGGTATCAAACAGG
+
FGGGGGGGGGGE@CFFGGFGGGGGFGGGGGGGGGGGGFGGGGGGGGGGGGGGGGGGGGGGGDGG9FFGGGGGGGGGGGGGGGG,EFGGGEFGGGGGGGGGGGGGGGCFBEG7FGGGGGGGGGGGGGGGGGGGGFFFFGGGFGGGGGGGGFCGGGGGGGGGGGGFEGGGGGGGGGGGGDDEGGGGGGGGGGDFGGGGGFDFFGGGGG5E>FFFDB>;>FFFFFFF@FFFFFFFFE=EFFFFFFFEA=<AFFFFFC?FDDGGGGGGFGGGAGGGGGGGF@CGGFGGGGGGGGGGGGGGGGGGGGGGGGGGGGGGGGGGGGGGGGGGGGGGGFGGGGGGGGGFGGGGGGGGGGGGGGGGGGGGGGGGGGGGGGGGGGGGGGGGEGGGFGGGGGGGGGGGFGGGGGGGGEGGGGGFGGGGGGGGGGGG
@CGRNA11_129
TGAGGAATATTGGTCAATGGGCGAGAGCCTGAACCAGCCAAGTCGCGTGAAGGATGACGGTCCTATGGATTGTAAACTTCTTTAGTAGGTGAGTACAAGCAGTTACGCGTAGCTGTAAGCAAGTAACCTAAGAATAAGTATCGGCTAACTCCGTGCCAGCAGCCGCGGTAATACGGAGGATACGAGCGTTATCCGGATTTATTGGGTTTAAAGGGTGCGTAGGTGGCTTTATAAGTCAGTGGTGAAAAGCTGTGGCTCAACCATAGTCTTGCCGTTGAAACTGTAGAGCTTGAGTGCGGATGAGGTAGGCGGAACGCGTAGTGTAGCGGTGAAATGCATAGATATTACGCAGAACTCCGATTGCGAAGGCAGCTTACCAAACCGCAACTGACACTGAAGCACGAAAGCGTGGGTATCAAACAGG
+
GGGGGGGGGGGGGGGGGGGGGGGGGGGGGGGGGGGGGGGGGGGGGGGGGGGGGGGGGGGGGGGGGGGGGEGGGGGGGGGFDFFGEEFGGFGGGGGGGGGGGGGGGFGGGGGDFGGGGGGFGGGGGGFFGGGGGGGGGGGGDACGGGGGCFEFGFFGGDCGGGGGGD:>EGGG#?FCEGGECEGGF5CEDGDGCFDGCDFDA>GFGCFE>6D@?FFDFFBFFFFFFFEE@<CEEFFB74=FFFFEAD>DFAADFGFFGFGGGGGGGDCGEDDGGGGGGGFFFGGGGGGGGGGGGGGGGGGGGGGGGGGGGGGGGGGGGGGGGGGGC>GGGGGGGGGGGGGGGFGGGGGGGGGGGGGCGGGGGEGFGGGFGFGGGGGGGGGGFGGGFGGGGGGGGGGGGEGFGGGGGGGGGFGCGGGGGGGGGGGG
@CGRNA11_130
TGAGGAATATTGGTCAATGGGCGAGAGCCTGAACCAGCCAAGTCGCGTGAAGGATGACGGTCCTATGGATTGTAAACTTCTTTAGTAGGTGAGTACAAGCAGTTACGCGTAGCTGTAAGCAAGTAACCTAAGAATAAGTATCGGCTAACTCCGTGCCAGCAGCCGCGGTAATACGGAGGATACGAGCGTTATCCGGATTTATTGGGTTTAAAGGGTGCGTAGGTGGCTTTATAAGTCAGTGGTGAAAAGCTGTGGCTCAACCATAGTCTTGCCGTTGAAACTGTAGAGCTTGAGTGCGGATGAGGTAGGCGGAACGCGTAGTGTAGCGGTGAAATGCATAGATATTACGCAGAACTCCGATTGCGAAGGCAGCTTACCAAACCGCAACTGACACTGAAGCACGAAAGCGTGGGTATCAAACAGG
+
GGGGEGGGGFGGGGFGGGGGGGGGEGFGGGGGGGGGGGGGGGCCFGGGGGGGGGGGGGGEGCGGGGGGGGFGGGGGGFGFGGFGGDGFGFFGGGGGGGGGGFAEEFGGGCEGGFGGGGGGGGGGGGFGFGGGFGGGGGGGGGGGGGGGGDGFGGGGGGGFF#GDGGGGGGGGGGGGGGECB;6C=C?EDGGFGGDEEF#FAC7:CFEEEEFFFFDF>6;7BFBBFFF5F8@?FFFFFFFFFF#EFFFFFF>FFFFFF?GEF>FFGGGGEGCCEC7FFC;@?8AF?GFGGF?FDGDGECF96CGF6EGGGGGCGEGGDGGGGFEDGGEDFGFGGGGGGGGFFDFFDGGGGCGGGGFFGGGDGGGGGGGFGGGFCFGGGGDGGGGGGGGGGGGGFGGGFGGGGGGGGFGEGEGEGGGGGGGGGGGG
@CGRNA11_131
TAGGGAATCTTCCGCAATGGGCGAAAGCCTGACGGAGCAACGCCGCGTGAGTGAAGAAGGATTTCGGTTCGTAAAGCTCTGTTGTTAGGGAAGAAAGGTTGTGTAGTAACTATACACAAAACAGACGGTACCTAACCAGAAAGCCACGGCTAACTACGTGCCAGCAGCCGCGGTAATACGTAGGTGGCAAGCGTTGTCCGGAATTATTGGGCGTAAAGCGCGCGCAGGTGGTTTAAAAAGTCTGATGTGAAAGCCCACGGCTCAACCGTGGAGGGTCATTGGAAACTGTTAAACTTGAGTGCAGGAGAGAAAAGTGGAATTCCTAGTGTAGCGGTGAAATGCGTAGAGATTAGGAGGAACACCAGTGGCGAAGGCGGCTTTTTGGCCTGTAACTGACACTGAGGCGCGAAAGCGTGGGTATCAAACAGG
+
GEEGGGGGGGGGFCFGGGGGGGCGGGGGFGGGGGGGGGGFGEEGGGGGEEGD<FFGGGGGGGGGGGGGGGGGGGGGGGGGGGGGGGFFCFEFGGGFFGGGFGGFGFFGGGGFGGCFFGEF@FF8@FFGGGGGGGFGGGGGCGGGGFGGDGGEFGGFFGFC>FFCFGGGGEDGDEG59CGGC+=CFGC*.8D#DGGGG#@D>7?7#2:;#9200#083#..#@DF>763#08585FFFE?>3#*579<6BFA>@??5#>FA;##7=>>FCGD8GFGD6GGFDF=CCD=D9=8GGFDCF?DCGFGGDCFDCFGGGGGGGFFFEFEECF?GECGCGFDGGGEEGDFE=GFDGGGGGGFFGGFFFCGFFCDGFCEFGFCGGGF<@@@CFFFGEFFFADGGFGGGGGGGGGGGGGGF@EGGGGGGGGGGFGGGF
@CGRNA11_132
TGAGGAATATTGGTCAATGGGCGAGAGCCTGAACCAGCCAAGTCGCGTGAAGGATGACGGTCCTATGGATTGTAAACTTCTTTAGTAGGTGAGTACAAGCAGTTACGCGTAGCTGTAAGCAAGTAACCTAAGAATAAGTATCGGCTAACTCCGTGCCAGCAGCCGCGGTAATACGTAGGGCGCGAGCGTTGTCCGGAATTATTGGGCGTAAAGAGCTCGTAGGCGGTTTGTTGCGCCTGCTGTGAAAGACCGGGGCTTAACTTCGGGGTTGCAGTGGGTACGGGCAGACTAGAGTGTGGTAGGGGTAATTGGAATTCCTGGTGTAGCGGTGGAATGCGCAGATATCAGGAGGAACACCGATGGCGAAGGCAGGTTACTGGGCCATTACTGACGCTGAGGAGCGAAAGCGTGGGTAGCGAACAGG
+
GGGGGGGGFGGGGGGGGGGGGGGGGGGGGGGFGGGGGGGGGGGGGGGGGGGGGGGGGGGGGGGGGGGGGGGGGGGGGGGGGGGGGGGGGGGGGGGGGGGGGGGGGGGGGGGGGGGGGGGGGGGGGGGGGGGGGGGGGGFGGGGGGGGGGGGGGGGGGGGGGFGGGGGGGGGGGGGFFGGGGGGGGGGGDGGGGGGGDBFGFGGGGGGGEE<@FFFFFFFFFFFFEFFFDFFFFFFFFDDFFFFFFFFFEFFFFGFFGFGCDFFDGGGGFFCGGGFGGGGGDGGGGGGGGGGGFGGGGGGFGFGGGGGGGGGGGGGFGGGGGGGGGGGGGGGGGGGGGGGGGGFFGGGGGGGGGGGGGGGGGGGGGGGGGGGGGGGGGGGGGGGGGGGGGGGGGGGGGGGGGGGGGGGFB9GGGGGGGGGGGGGG
@CGRNA11_133
TGAGGAATATTGGTCAATGGGCGAGAGCCTGAACCAGCCAAGTCGCGTGAAGGATGACGGTCCTATGGATTGTAAACTTCTTTAGTAGGTGAGTACAAGCAGTTACGCGTAGCTGTAAGCAAGTAACCTAAGAATAAGTATCGGCTAACTCCGTGCCAGCAGCCGCGGTAATACGGAGGATACGAGCGTTATCCGGATTTATTGGGTTTAAAGGGTGCGTAGGTGGCTTTATAAGTCAGTGGTGAAAAGCTGTGGCTCAACCATAGTCTTGCCGTTGAAACTGTAGAGCTTGAGTGCGGATGAGGTAGGCGGAACGCGTAGTGTAGCGGTGAAATGCATAGATATTACGCAGAACTCCGATTGCGAAGGCAGCTTACCAAACCGCAACTGACACTGAAGCACGAAAGCGTGGGTATCAAACAGGA
+
GGGGGGGGGGGGGGGGGGGGGGGGGGGGGGGGGGGGGGGGGGGGGGFGGGGGGGGGGGGGGGGGFGGDGGGGGGGGGGGGGGGGFFGGGGGGGGGGGGGGGGGGGGGGGGGGGGGGGGGGGGGGGGGGGGGGGFGGGGGGFGGGGGGGGGGGGGGGGGGGGGGGGGGGGEGGGGGGGGGEGGGGGGGGGGGGGGGGDEFFFFGGGGGCDFFBFFFF>@EFFFFFFFFFFFFFFBFF?FFFFFFFBFFFFFFFAFGFFGFFFCE87DFAG>DCGGGFGGGGGGGGGGGGGGGGGGGGGGGGGGGGGGGGGGGGGGGGGGFEGGEEBGGGGGGGGGGGGFGFGGGGGGGGGGGGGGF?GGGGGGGGGGGGGGGGGFGGGGGGEGGFAGGGGGGGGGGGGGGFGGGGGGGGGGGFGGGGGGGGGGGGG
@CGRNA11_134
TGAGGAATATTGGTCAATGGGCGAGAGCCTGAACCAGCCAAGTCGCGTGAAGGATGACGGTCCTATGGATTGTAAACTTCTTTAGTAGGTGAGTACAAGCAGTTACGCGTAGCTGTAAGCAAGTAACCTAAGAATAAGTATCGGCTAACTCCGTGCCAGCAGCCGCGGTAATACGGAGGATACGAGCGTTATCCGGATTTATTGGTTTTAAAGGGTGCGTAGGTGGCTTTATAAGTCAGTGGTGAAAAGCTGTGGCTCAACCATAGTCTTGCCGTTGAAACTGTAGAGCTTGAGTGCGGATGAGGTAGGCGGAACGCGTAGTGTAGCGGTGAAATGCATAGATATTACGCAGAACTCCGATTGCGAAGGCAGCTTACCAAACCGCAACTGACACTGAAGCACGAAAGCGTGGGTATCAAACAGG
+
GGGGGGGGGGGGGGGGGGGGGGGGGGGGGGGGGGGGGGFFGGGGGGGGGGGGGGGGGFEGFCGGGGGGGGGGGGGFFGGGGGGGGGGGGGGGGGGGGGGGGGGGGGGGGGGGGGGGGGGGGGFFFGGGGGGGDFFFGGGGFGGGGGGGGGGGGGGEGGGGGFGGGGFFEGGGGGGEGGCEEGGF=CEGDGDFFFEGDEE4;@@FF#<9FFFFFFFFFFF@@@DFB>>EF#@7?BFFFFBABF:4FFFFFAFFFFFAFBGGGGFFGGCGECDCED7GGFCFECA7GFFD8D+GGGGGGGGDGD8FDEGGGGGEEC8E>GFGGGEGGGGGGGGFFGGGFGFFGGFF:FCGGGGGGFGEGGGGGGGFGGGGGGGGGGFGGGGGGGF<<GGGGGGGFGGGGGFDFFGGGGGGGGGGGGGGGGGGGGGG
@CGRNA11_135
TGAGGAATATTGGTCAATGGGCGAGAGCCTGAACCAGCCAAGTCGCGTGAAGGATGACGGTCCTATGGATTGTAAACTTCTTTAGTAGGTGAGTACAAGCAGTTACGCGTAGCTGTAAGCAAGTAACCTAAGAATAAGTATCGGCTAACTCCGTGCCAGCAGCCGCGGTAATACGGAGGATACGAGCGTTATCCGGATTTATTGGGTTTAAAGGGTGCGTAGGTGGCTTTATAAGTCAGTGGTGAAAAGCTGTGGCTCAACCATAGTCTTGCCGTTGAAACTGTAGAGCTTGAGTGCGGATGAGGTAGGCGGAACGCGTAGTGTAGCGGTGAAATGCATAGATATTACGCAGAACTCCGATTGCGAAGGCAGCTTACCAAACCGCAACTGACACTGAAGCACGAAAGCGTGGGTATCAAACAGG
+
GGGGGGGGGGGFGFGGGGFGGGGGGGGGGGGGGGGGGGGGGGGGGGGGGGGGEGGGGGGGGGGGFGGGGGGGGGGGGGGGGGGGGGGGGFFGGGGGGGGGGGGGGGGGGGGGGGGGGGFGGGFFGGGGGGGGGGGGGGGGGGGEGGGGGGGGGGGGGGGGGGG#GGGGGGGGGGGGGGGGGGGGGGGFGGGGGGGGDFEGFFGGGGCGEFFFFFBFFEEF@EF=:@FFFFFFFFEAFFFFFFFFFFFFFFFFFGFFFFFFFGGGFGFDDDC97GGGGGGGGFGGGGGGFFFGGGDGGGGGFGGGGGGGGGGGGGEC@GEGGGGGGGGGGGGGGGGGGGGGGGGGGGGGGFGGGGGGGGFGGCGGGGGGGGGGGGGGEGGGGGGGGGGGGGGGGGGGGGGFGGGGGGGEF<GGGGGGGGGGGGGG
@CGRNA11_136
TGAGGAATATTGGTCAATGGGCGAGAGCCTGAACCAGCCAAGTCGCGTGAAGGATGACGGTCCTATGGATTGTAAACTTCTTTAGTAGGTGAGTACAAGCAGTTACGCGTAGCTGTAAGCAAGTAACCTAAGAATAAGTATCGGCTAACTCCGTGCCAGCAGCCGCGGTAATACGGAGGATACGAGCGTTATCCGGATTTATTGGGTTTAAAGGGTGCGTAGGTGGCTTTATAAGTCAGTGGTGAAAAGCTGTGGCTCAACCATAGTCTTGCCGTTGAAACTGTAGAGCTTGAGTGCGGATGAGGTAGGCGGAACGCGTAGTGTAGCGGTGAAATGCATAGATATTACGCAGAACTCCGATTGCGAAGGCAGCTTACCAAACCGCAACTGACACTGAAGCACGAAAGCGTGGGTATCAAACAGG
+
GGGGGGGGGGGGGFGGGGGGGFGGGGGGGGGGGGGGGGGGGGGGGGGGGGGGGGGGGGGGGGGGGGGGGGFEGGGGGGGGGGGGGGGGGGGGGGGGGGGGGGGGGGGGGGGGGGGGGGGGGFFGGGGGGCFGGGGGGGGGGGGGGGGGGFGGGGGGGGGGGGGGEGGGGGGGGGCDEFGDGGGFFGGGGCDGGGGGEFEGFFGGGCC<FFFFFFFFEFFFFFEDD>>@FFC@CFE>FFFFFFFFFFFFFFAA>FFADFGGCCGGGCFF5CD>EGCGGGGGGFF=GGDF8DFGGC=DGGGGGGGDGGGGGEGGGGGGEGGGGGGGGGGGGGGGGGGGGGGGGGFFGGGGF9GGFFF:DGGGGGGGGGGGF<GGGFFGDGGGGGGGGGGFGGGGFFFGGGGCGGGGGGEEC@CEF<FDFGGGGGGG
@CGRNA11_137
TGAGGAATATTGGTCAATGGGCGAGAGCCTGAACCAGCCAAGTCGCGTGAAGGATGACGGTCCTATGGATTGTAAACTTCTTTAGTAGGTGAGTACAAGCAGTTACGCGTAGCTGTAAGCAAGTAACCTAAGAATAAGTATCGGCTAACTCCGTGCCAGCAGCCGCGGTAATACGGAGGATACGAGCGTTATCCGGATTTATTGGGTTTAAAGGGTGCGTAGGTGGCTTTATAAGTCAGTGGTGAAAAGCTGTGGCTCAACCATAGTCTTGCCGTTGAAACTGTAGAGCTTGAGTGCGGATGAGGTAGGCGGAACGCGTAGTGTAGCGGTGAAATGCATAGATATTACGCAGAACTCCGATTGCGAAGGCAGCTTACCAAACCGCAACTGACACTGAAGCACGAAAGCGTGGGTATCAAACAGG
+
FFGGGGGGGGGGFFGGGGGGGGGGGGGGGGGGFGGGGGGGGGGGGGGGGGGGGGGGGGGGGGGGGGGGGGGGGGGGGGGGGCFGGGGGGFGGGGGGGGCFGGGGGGGGGGGGGGGGGGGGGGFGGGGGGGGGFGGEGGGFGGGGGGGGGGGGGGGGGGGGGGGGEGGGGGGGGGGGGGGGG#GFGGGGGGGGFGGGC<>6@GGGGGDD<FFFFF@>>DF>>DDFFFFFFFFFFFF>BDBFFFFFFFFFFFFFFCFFFFF??GFFGFGGFGC>6DGGFC,:DFGGGGFD8GGFCDG?>GGGGFDDD6GGEGGGGDGGGGGGGGECCGGGFGGGGFGGFGE9FE9FGGGGGGGGGGC7GGGGGGGGGGGFGGGGGGGGGGFGFGGGFFGGGGGGGGGGGF@,FGGGGDGEGGGGGGF@GGGFGGGG
@CGRNA11_138
TGAGGAATATTGGTCAATGGGCGAGAGCCTGAACCAGCCAAGTCGCGTGAAGGATGACGGTCCTATGGATTGTAAACTTCTTTATTAGGTGAGTACAAGCAGTTACGCGTAGCTGTAAGCAAGTAACCTAAGAATAAGTATCGGCTAACTCCGTGCCAGCAGCCGCGGTAATACGGAGGATACGAGCGTTATCCGGATTTATTGGGTTTAAAGGGTGCGTAGGTGGCTTTATAAGTCAGTGGTGAAAAGCTGTGGCTCAACCATAGTCTTGCCGTTGAAACTGTAGAGATTGAGTGCGGATGAGGTAGGCGGAACGCGTAGTGTAGCGGTGAAATGCATAGATATTACGCAGAACTCCGATTGCGAAGGCAGCTTACCAAACCGCAACTGACACTGAAGCACGAAAGCGTGGGTATCAAACAGG
+
ACGGGGGGGGFGGGGGGGFFGFDF+CFGGGGGCGGGGGGFF8FGGGGGECEGFFGGGFGCE@FFEEEA<FEGGGGEEAFABFFF,<CF<FFGGFGGGEEFF<FGGGGGGGG7?E9E9D@FGGGGGF=D,AFCFDGGFAEGGB+@CFGG?FGGGD+:@#?5:CEGD##EGGEGGGFBC#E>CG#5==EGGGDFGG#G7:7>FGF7*95*778@FF0;;>EBFFDF=B>CCFECCEEBEB@5*>9?#4AAFAAA;#FA7?>FFC>:D9;0>=3++DC?,5,DDEE=+7+6,0=+DC==+,8D=FD?CE8C6CFCCB@E7GFGE9GE7GCGGECFDGFFGGE;EAGF4,FFF9,CGGF?:,8BEF@<E,DGFCGFFFFFF@FC67F@,FFDGFF<EE,AGF@,GGGGDGGGG@GGGGGGF9@@<FC,
@CGRNA11_139
TGAGGAATATTGGTCAATGGGCGAGAGCCTGAACCAGCCAAGTCGCGTGAAGGATGACGGTCCTATGGATTGTAAACTTCTTTAGTAGGTGAGTACAAGCAGTTACGCGTAGCTGTAAGCAAGTAACCTAAGAATAAGTATCGGCTAACTCCGTGCCAGCAGCCGCGGTAATACGGAGGATACGAGCGTTATCCGGATTTATTGGGTTTAAAGGGTGCGTAGGTGGCTTTATAAGTCAGTGGTGAAAAGCTGTGGCTCAACCATAGTCTTGCCGTTGAAACTGTAGAGCTTGAGTGCGGATGAGGTAGGCGGAACGCGTAGTGTAGCGGTGAAATGCATAGATATTACGCAGAACTCCGATTGCGAAGGCAGCTTACCAAACCGCAACTGACACTGAAGCACGAAAGCGTGGGTATCAAACAGG
+
GGGGGGGGGGGGGGGGGGGGGGCGGGFGGGGGGGGGGGGGGGGGGGEGGGGGGGGGFGGGGEGGGGGGGGGGGGGGGGGGGGGGGEFGGFGGFGGGGFGGGGGGGGGGGGGGGGGGGGGGGGGGGGGGGCFFGGGFGGGGGFGGGGGCGFGFGGGGGGGG,DCGGGGGGFGGGGGGGGGECGCFFEGGCGGGGFDG9:>DFGGGFECGC@FFFFFFBFFFFFBFFFFCE@EFFFBF=EDBFEEEFFFFFFFFFGFFGFGFDFFFGFFFFGGGEGCCFFGGGFGGGGGGFD8FGGGGGGGGGGGGGGGGGGGGGGEEGGFGGGGGGGGGGGGGGGGGGGF9GFDGGGGGGGGGGGGFGGGGGGGGGGGGGGGGGGGGGGGGFGGGGGGGGGGGGGGGGGC<GGGGGGGF@9GGGGGGGGGGGGGG
@CGRNA11_140
TGAGGAATATTGGTCAATGGGCGAGAGCCTGAACCAGCCAAGTCGCGTGAAGGATGACGGTCCTATGGATTGTAAACTTCTTTAGTAGGTGAGTACAAGCAGTTACGCGTAGCTGTAAGCAAGTAACCTAAGAATAAGTATCGGCTAACTCCGTGCCAGCAGCCGCGGTAATACGGAGGATACGAGCGTTATCCGGATTTATTGGGTTTAAAGGGTGCGTAGGTGGCTTTATAAGTCAGTGGTGAAAAGCTGTGGCTCAACCATAGTCTTGCCGTTGAAACTGTAGAGCTTGAGTGCGGATGAGGTAGGCGGAACGCGTAGTGTAGCGGTGAAATGCATAGATATTACGCAGAACTCCGATTGCGAAGGCAGCTTACCAAACCGCAACTGACACTGAAGCACGAAAGCGTGGGTATCAAACAGG
+
GGGGGGGGGGGGGFGGGGGGGGGGGGGGGGGGGGGGGFGGGGGGGGGGGGGGGGGGGGG>CFGGGGGGGGGGGGGGGGGGGGGFGFGGGGGGGGGGFGGGGGGGGGGDGGGGGGGGGGGGFGGGGGGGGGGGGGGFFGGGGGGCEFECFGGGGGGGGGGGGGGGGGGGGGGGGG?EEGGGFFGGD#CGGGGGGFGGGEE@F?@FGGGG:FFFFFBFD5FEEFFFFFF?FFFFFF;5BDBEFA<?FFFFBFFF9DFFFDF?BFCCBCFFFGDDDGGCFDF=?GGGF=6DGFGFGD86GFDGGGDGFGGGGGGEECGGE@FF>CECGCC9AFFGGFGGFFEAFGGGGGGGGGGGFFC@GFGFCGGGFGGFD<GGGGGFGGGGGGGGGGF<EFC9GGGCGFF,DEFFEFDEGGGGGGGGGGGGFGGG
@CGRNA11_141
TAGGGAATCTTCGGCAATGGGGGGAACCCTGACCGAGCAACGCCGCGTGAGTGAAGAAGGTTTTCGGATCGTAAAGCTCTGTTGTAAGAGAAGAACGTTGTGTAGAGTGGAAAGTTACACAAGTGACGGTATCTTACCAGAAAGGGACGGCTAACTACGTGCCAGCAGCCGCGGTAATACGTAGGTCCCGAGCGTTGTCCGGATTTATTGGGCGTAAAGCGAGCGCAGGCGGTTGTATAAGTCAGAAGTAAAAGGCAGTGGCTCAACCATTGTGTGCTTTTGAAACTGTACAACTTGAGTGCAGAAGGGGAGAGTGGAATTCCATGTGTAGCGGTGAAATGCGTAGATATATGGAGGAACACCGGTGGCGAAGGCAGGTTACTGGGCCATTACTGACGCTGAGGAGCGAAAGCGTGGGTAGCGAACAGG
+
GGGGGGGGGGGGGGGGGGGGGGGGGGGGGGGGGGGGGGGGGGGGGGGGGEGGGGGGFGGGGGGGGGGGGGGGGGGGGGGGGGGGGGGGGGGGGGGGGFGGGGGGGGGGGGGGGGGGGGGGGGGGGGGGGGGGGGGGGGGGGGGGFGGGGGGGGGGGGGGGGGGGGGGGGGGGGGGCGGGGGGCFGGGGGGGGGGCCGFFGFFGGFFFFFFFFFFFDDFFFFFFFFEFFFEDFFFFFFFEFFFFFFFFFFFFFFFFFFFFFFGFFDGGGGGGGGFGGGFGGGGGGGGGGGGGGGGGGGGGGGGGGFGGGGGGGGGGGGGE@EGGFCGGGGGGGGGGGGGGGGGGGGGFFGGGGGGGGGGGGEGGGGGGGGGGGGGGGGGGFGGGGGGGGGGGGGGGGGGGGFFDGGGGGGGGGGGGGGGGGGGGGGGGGG
@CGRNA11_142
TGAGGAATATTGGTCAATGGGCGAGAGCCTGAACCAGCCAAGTCGCGTGAAGGATGACGGTCCTATGGATTGTAAACTTCTTTAGTAGGTGAGTACAAGCAGTTACGCGTAGCTGTAAGCAAGTAACCTAAGAATAAGTATCGGCTAACTCCGTGCCAGCAGCCGCGGTAATACGGAGGATACGAGCGTTATCCGGATTTATTGGGTTTAAAGGGTGCGTAGGTGGCTTTATAAGTCAGTGGTGAAAAGCTGTGGCTCAACCATAGTCTTGCCGTTGAAACTGTAGAGCTTGAGTGCGGATGAGGTAGGCGGAACGCGTAGTGTAGCGGTGAAATGCATAGATATTACGCAGAACTCCGATTGCGAAGGCAGCTTACCAAACCGCAACTGACACTGAAGCACGAAAGCGTGGGTATCAAACAGG
+
GGGGGGGGGGGGGGGGGGGGGGGGGGGGGGGGGGGGGGGGGGGGGGGGGGGGGGGGGGGGGGGGGGGGGGGGGGGGGGGGGGGGGFFGGFFGGGGGGGGGGGGGGGGGGGGGGGGGGGGGGGGGGGGGGGGGGFGGGGGGGGGGGGGGGGGFEFFEGGGGGFGGGGGGGGGGGGGDGGGGGG#GGGGGGGGGGGGDDEDGFGGGGGGGFFFFFF:;FEFFFBFFFFFBFFBFFFFFFFA<BFDFFFFFFFFFFFAACFFGCC;=2**CDD;+GFFFC7==GGGDD@+A,FGGGGGGGGFGFCFGFGGGGEGGGEEGGGGGGGGGDGGGGGGGGGGGFGFGGGGGGDGGFGGDFGFEDGGGFCGGGGGGGGGGFGGF>GGGEGGGGGGGGGGGGGGGGGGCGGGGGGGFC,CGGGGGGGGGGGGG
@CGRNA11_143
TAGGGAATCTTCCGCAATGGGCGAAAGCCTGACGGAGCAACGCCGCGTGAGTGAAGAAGGATTTCGGTTCGTAAAGCTCTGTTGTTAGGGAAGAAAGGTTGTGTAGTAACTATACACAAAACAGACGGTACCTAACCAGAAAGCCACGGCTAACTACGTGCCAGCAGCCGCGGTAATACGTAGGTGGCAAGCGTTGTCCGGAATTATTGGGCGTAAAGCGCGCGCAGGTGGTTTAAAAAGTCTGATGTGAAAGCCCACGGCTCAACCGTGGAGGGTCATTGGAAACTGTTAAACTTGAGTGCAGGAGAGAAAAGTGGAATTCCTAGTGTAGCGGTGAAATGCGTAGAGATTAGGAGGAACACCAGTGGCGAAGGCGGCTTTTTGGCCTGTAACTGACACTGAGGCGCGAAAGCGGGGGGAGCAAACAGG
+
GGGGDFGGGGGGGCGGEGFGGGDDGGEGFGGGGGGGGGGFG>FGGGGGGGCGGGGGGGCCFGGGGGGGGGGGG,FEFGGGGGGCFGGGFDEBFGGEFFGGGGGGGED9DDFFFFADGFFFFGGDFFGGFFGGGGGGGGDGEEDCFGGEGGGC6DFCGGFFGGCCFGGGCCEEEEG5>CFGGGGGGG5E?9<#CDDDD#FA<99CFDFGBFFFA>:7>BFBBEFE#EE>FF:/<FFFE?<?AAAA<B?DEAFFF?4AB?F>A7:DFC<C5DGGGF;>FFDGGFFE@<7E=?7GC5++CCGD?8GGF?GFGGGFD@,EGFDD,GGDGGFGGGGEGGGGGGE7EE?,GFBFFACGGGGGGFA,B8EFC+EF<GGGGGFFFCB,8FF@D,CDFAGGGGGF<F<GGGGF@GEGGFGFFC+CGGGGFFGGGGGGG
@CGRNA11_144
TGAGGAATATTGGTCAATGGGCGAGAGCCTGAACCAGCCAAGTCGCGTGAAGGATGACGGTCCTATGGATTGTAAACTTCTTTAGTAGGTGAGTACAAGCAGTTACGCGTAGCTGTAAGCAAGTAACCTAAGAATAAGTATCGGCTAACTCCGTGCCAGCAGCCGCGGTAATACGGAGGATACGAGCGTTATCCGGATTTATTGGGTTTAAAGGGTGCGTAGGTGGCTTTATAAGTCAGTGGTGAAAAGCTGTGGCTCAACCATAGTCTTGCCGTTGAAACTGTAGAGCTTGAGTGCGGATGAGGTAGGCGGAACGCGTAGTGTAGCGGTGAAATGCATAGATATTACGCAGAACTCCGATTGCGAAGGCAGCTTACCAAACCGCAACTGACACTGAAGCACGAAAGCGTGGGTATCAAACAGG
+
GGGGGGGGGGGGGGGGGGGGGGGGGGGGGGGGGGGGGGGGGGGFGGGGGGGGGGGGGGGGGGGGFGGGGGGGGGGGGGGGGGGGGGGGGGGGGGGGGGGGGGGGGGGGGGGGGGGGGGGFGGGGGGGGGGGGGGGGGGGGGGGGGGGGGGFGGGGGGGGGGGGGGGGGGGGGGGGGGGGGGGGGGFEEGFBFFFGGCDBFFGGGGFDGEFFFFFFFFFFFFFDF@FFFFFFFFFFEFFFFFFFFFBFFFFFFFGFFFFGGGGGF<?FGFGGGEFFGGGGGGGGGGGGGGGGGGGGGGGGGGGGGGGGGGE8GGGGGGGGGGGGGGGDGFFFFGGGGGGEGGGGGGGGGGGFGGGEGGGGGGGGGGGGGGGGGGGGGGGGGGGGGGGGGGGGGGGGGGGGGGGGGGGGGGFFFGGGGGGGGGGGG
@CGRNA11_145
TGGGGAATATTGCACAATGGACGCAAGTCTGATGCAGCGACGCCGCGTGGGGGATGAAGGCTTTCGGGTTGTAAACTCCTTTCAGTACAGAAGAAGCATTTTTGTGACGGTATGTGCAGAAGAAGCGCCGGCTAACTACGTGCCAGCAGCCGCGGTAATACGTAGGGCGCGAGCGTTGTCCGGAATTAGTGGGCGTAAAGAGCTCGTAGGCGGTTTGTTGCGCCTGCTGTGAAAGACCGGGGCGTAACTTCGGGGTTGCAGTGGGTACGGGCAGACTAGAGTGTGGTAGGGGTAATTGGAATTCCTGGTGTAGCGGTGGAATGCGCAGATATCAGGAGGAACACCGATGGCGAAGGCAGGTTACTGGGCCATTACTGACGCTGAGGAGCGAAAGCGTGGGTAGCGAACAGG
+
9FFGGGGCFGFGGGGGGGGGGCFGEBFFFCFDGGFGGGGGGG@CGGGGGGGGGGGGCDGFFF8<FFGGGGGGFGGGGGEFF<DEFDGGGGGGGGGGGGGGGGCGGGGGGG>FCGGGGGGGEGGGGGGGDGGEDGFEGGGCGGGGFG>FGF5CEGGGGGFGGGCFGGG#GGGGDCC?8?CGGGG5C5?F*:CCF5C95@3FFGGGBDD4@B?EF:>@:45@4>?>;<@FEC@F=:B?>FEFFFF#FF>C9<DGGGGFC8@7CGC?GEE@88FDA99EFCDGGFGFFFD8GGFGFDGGFFE,8GFGGGE8@CEBGGGGGGF7GEEGGFDGGFF=FFGC9GGFFFEGGGC:GGFE99FGFGFGGFDFGFGFEDGGGGGCCBCFGGFFGGFGF9GCECGGFFFGGEGEGAFCFFG
@CGRNA11_146
TGGGGAATATTGCACAATGGACGCAAGTCTGATGCAGCGACGCCGCGTGGGGGATGAAGGCTTTCGGGTTGTAAACTCCTTTCAGTACAGAAGAAGCATTTTTGTGACGGTATGTGCAGAAGAAGCGCCGGCTAACTACGTGCCAGCAGCCGCGGTAATACGTAGGGCGCGAGCGTTGTCCGGAATTATTGGGCGTAAAGAGCTCGTAGGCGGTTTGTTGCGCCTGCTGTGAAAGACCGGGGCTTAACTTCGGGGTTGCAGTGGGTACGGGCAGACTAGAGTGTGGTAGGGGTAATTGGAATTCCTGGTGTAGCGGTGGAATGCGCAGATATCAGGAGGAACACCGATGGCGAAGGCAGGTTACTGGGCCATTACTGACGCTGAGGAGCGAAAGCGTGGGTAGCGAACAGG
+
GGGGGGGGGGGGGGGGGGGGGGGGGGGGGGGGGGGGGGGGGGGGGGGGGGGGGGGGGGGGGGGGGGGGGGGGGGGGGGGGGGGGGGGGGGGGGGGGGGGGGGGGGGGGGGGGGGGGGGGGGGGGGGGGGGGGGGGGGGGGGGGGGGGGGGGGGGGGGEE9EGGGGGGDG#EGFCEFFEEGGGGFCFGGGFGFGGGGGFFGFGGGGGGGFFFFFFF>>FFFFEFFEFFFFFFFFFFFFFFFGFFFCF9C>DGGGGGFGGFGGFGEC9GGFGGGGGFF?GFFD6FDGGGGGGGGFGEAGGGGGGFCFGGGGC6GECGGGGGFGGECFEFFFGGGGGFFCGFEGGGGGGGGGGGGGGGEFGGGGGGGGGGGGGGGGGGGGGGGGFGGGGEGGGGGGGEGGGGGGGGEGGGGGGG
@CGRNA11_147
TGAGGAATATTGGTCAATGGGCGAGAGCCTGAACCAGCCAAGTCGCGTGAAGGATGACGGTCCTATGGATTGTAAACTTCTTTAGTAGGTGAGTACAAGCAGTTACGCGTAGCTGTAAGCAAGTAACCTAAGAATAAGTATCGGCTAACTCCGTGCCAGCAGCCGCGGTAATACGGAGGATACGAGCGTTATCCGGATTTATTGGGTTTAAAGGGTGCGTAGGTGGCTTTATAAGTCAGTGGTGAAAAGCTGTGGCTCAACCATAGTCTTGCCGTTGAAACTGTAGAGCTTGAGTGCGGATGAGGTAGGCGGAACGCGTAGTGTAGCGGTGAAATGCATAGATATTACGCAGAACTCCGATTGCGAAGGCAGCTTACCAAACCGCAACTGACACTGAAGCACGAAAGCGTGGGTATCAAACAGG
+
GGGGGGGGGGGGGGGGGGGGGGGGGGGGGGGGGGGGGGGGGGGGGGGGGGGGGGGGGGGGGGGGGGGGGGGGGGGGGGGGGGGGGGGGGFGGGGGGGGGGGGGGGGGGGGGGGGGGGGGGGGGGGGGGGGGGGGGGGGGGGGGGGGGGGGGGGFEDGGGGGGGGGGGGGGGGGGGGGGGG#GGG=CGGGGG#GGGGD>B6AFGGGGFEAFB46=;>EEE@FFFFFFFFFFFCCBFFFFFFFFCFFFFFFFFFFGFFFFGGGGFFGGFFA>C5DGF@GFFEGGFGGGGGGFGGGGGFCGGGGGGFFGGGGGGGGGGGGGGGGGGGGGGGGGGGGGFGGGGGGFFCGGGGGGGGGGGDGGGGGGGGGGGGGGGGGGGGGGGGGGGGGGGGGGGGGGGGGGGFGGGGGGGFFFGGGGGGGGGGGGGG
@CGRNA11_148
TGAGGAATATTGGTCAATGGGCGAGAGCCTGAACCAGCCAAGTCGCGTGAAGGATGACGGTCCTATGGATTGTAAACTTCTTTAGTAGGTGAGTACAAGCAGTTACGCGTAGCTGTAAGCAAGTAACCTAAGAATAAGTATCGGCTAACTCCGTGCCAGCAGCCGCGGTAATACGGAGGATACGAGCGTTATCCGGATTTATTGGGTTTAAAGGGTGCGTAGGTGGCTTTATAAGTCAGTGGTGAAAAGCTGTGGCTCAACCATAGTCTTGACGTTGAAACTGTAGAGCTTGAGTGCAGAAGGGGAGGGTGGAATTCCATGTGTAGCGGTGAAATGCGTAGATATATGGAGGAACACCGGTGGCGAAAGCGGCTCTCTGGTCTGTAACTGACGCTGAGGAGCGAAAGCGTGGGTAGCGAACAGG
+
FGFFGGGGGGGCGGGGGFGGGGEGGGGGGGGGGGGGGGGGGGDGGGGGGGGFGFGF<FEGCFGGFFGGFGGGGGGGGGGGGGGGGFFFGFGGGGGGGGGGGGGGGGGGGGGGGGGGGGGFGGGGGGGGGDCFGGGGGGGGGGGGGGGGGGGGGGGGGGGGGFCFGEGGGGG@@AAEECGGGFGGCCEGGGGDFGGGGEEF@FFGGE<FE;D;FFFFBDE>BFFB>B=FFCCFF@FFF<B@FFB<FFBFFFAAFFFFC?DFFFF2FCDCFC=+C++CDGGEF9CDD=8D8F6GGGFB,CFFGD=+FE=,GGFDFD?GF=CDGGGECGGGGGGE?8+GGE=;E;GGFF8GGGGGGBGGGGGGGGGGFF:CGGGGGGFGGCGFFFEFFGDGFE@GGGFF<GECCGGGGGGGFFFGGEFEGGGGGGGF
@CGRNA11_149
TGAGGAATATTGGTCAATGGGCGAGAGCCTGAACCAGCCAAGTCGCGTGAAGGATGACGGTCCTATGGATTGTAAACTTCTTTAGTAGGTGAGTACAAGCAGTTACGCGTAGCTGTAAGCAAGTAACCTAAGAATAAGTATCGGCTAACTCCGTGCCAGCAGCCGCGGTAATACGGAGGATACGAGCGTTATCCGGATTTATTGGGTTTAAAGGGTGCGTAGGTGGCTTTATAAGTCAGTGGTGAAAAGCTGTGGCTCAACCATAGTCTTGCCGTTGAAACTGTAGAGCTTGAGTGCGGATGAGGTAGGCGGAACGCGTAGTGTAGCGGTGAAATGCATAGATATTACGCAGAACTCCGATTGCGAAGGCAGCTTACCAAACCGCAACTGACACTGAAGCACGAAAGCGTGGGTATCAAACAGG
+
GGGGGGGGGGGGGGGGGGGGGGGGGGGGGGGGGGGGGGGGGGGGGGGGGGGGGGGGGGGGGGGGGGGGGGGGGGGGGGGGGGGGGGGGGFGGGGGGGGGGGGGGGGGGGGGGGGGGGGGGGGGGGGGGGGGGFGGGGGGGGGGGGGGGGGGGGGGGGGGGGGGGGGGGGGGGGGGGEGGGGGFFBFGGGGGGGGGGFFBGFGFGGGGGFFFFFFFFFFFFFFFFFFFFFFFFFFFBFFF99EFFFFFFFFFFFGFAGFGGGGGGGFFGFGGDGGGGGGGGGGGGGGGGCDFGGGGGGGGGGGGGGGGGGGGGGGGGGGGGGGGGGGGGGGGGGGGGGGGGFCGGGEFEFAGGGGGEGGGGGGGGGGGGGGGGGFGGGGGGGGGGGGGGGGGGGGGGGGGGGGGGGGGGGGGGGGGGGGGGGGGG
@CGRNA11_150
TGGGGAATATTGCACAATGGACGCAAGTCTGATGCAGCGACGCCGCGTGGGGGATGAAGGCTTTCGGGTTGTAAACTCCTTTCAGTACAGAAGAAGCATTTTTGTGACGGTATGTGCAGAAGAAGCGCCGGCTAACTACGTGCCAGCAGCCGCGGTAATACGTAGGGCGCGAGCGTTGTCCGGAATTATTGGGCGTAAAGAGCTCGTAGGCGGTTTGTTGCGCCTGCTGTGAAAGACCGGGGCTTAACTTCGGGGTTGCAGTGGGTACGGGCAGACTAGAGTGTGGTAGGGGTAATTGGAATTCCTGGTGTAGCGGTGGAATGCGCAGATATCAGGAGGAACACCGATGGCGAAGGCAGGTTACTGGGCCATTACTGACGCTGAGGAGCGAAAGCGTGGGTAGCGAACAGG
+
FGGFGDGGGGGGGGGGDGGFFGGGGGGGGGGGGGGGFGGGGGGGGGGGGGGGGGGGGGGGGGGGGGGGGGGGFGGGDGGGGGFGGGGGGGGGGFGGGGGGGGGGFFGFEGFFGGGGGGGGGDFGDFGDGGGGGGGGGGGGGGGGGGGGGGGGGEGGEG?FFCF?EGGGGGGE8EGEEEEGFGG=2<7:DFGGGCGAC>FG#CFGGCD?>DFFFB>BDFFF?D>@FF>CFFFF#>>BFDAADBFCFCDFFGGGGGGFFGGFC6C::B@?FCC?DGDGGGGGGFDFCFFGGGGGGFFCDDE@7,+EGGGGGGDEDGGGGFFC7EB7GFGGCFGGGFGGGFEFCF7GEGGGGDGFAGGGGGGGFCDFGGGGFFFCFFFEFFGGGGF<FCFGGGGGFFCGGGGGGGFGEEGGGFA
@CGRNA11_151
TAGGGAATCTTCCGCAATGGGCGAAAGCCTGACGGAGCAACGCCGCGTGAGTGAAGAAGGATTTCGGTTCGTAAAGCTCTGTTGTTAGGGAAGAAAGGTTGTGTAGTAACTATACACAAAACAGACGGTACCTAACCAGAAAGCCACGGCTAACTACGTGCCAGCAGCCGCGGTAATACGTAGGTGGCAAGCGTTGTCCGGAATTATTGGGCGTAAAGCGCGCGCAGGTGGTTTAAAAAGTCTGATGTGAAAGCCCACGGCTCAACCGTGGAGGGTCATTGGAAACTGTTAAACTTGAGTGCAGGAGAGAAAAGTGGAATTCCTAGTGTAGCGGTGAAATGCGTAGAGATTAGGAGGAACACCAGTGGCGAAGGCGGCTTTTTGGCCTGTAACTGACACTGAGGCGCGAAAGCGTGGGGAGCAAACAGG
+
GGGGGGGGGGGGGGGGGGGGGGGGGGGGGGGGGGGGGGGGGGGGGGGGGGGGGGGGGGGGGGGGGGGGGGGGGGGGGGGGGGGGGGDGGGGGGGGGGGGGGGGGGGGGGGGGGGGGGGGGGGGGGGGGGGGGFGGGGGGGGGGGGGGGGGGGGGGGGGGFGGGGGGGGGGGGG#GGGGGGGGGGGGG#GGGGGGGGGFFGFDDFGGGGFBFFFFEFFFFFFDEFFFF@FFFFFFFFFB?BAFFFFFFFFFFBFF@FFFFFFCFF?FGFFGGCGFGGGGGGFE+CCGGF9FGGFF8=D?GGGGGFD=GGGGGGGGGGGFCGGGGGGGFGGGGGGGGGGCECGGGDGGGFGGGGGGGGGGGGFGGGFCGGGGGGGGGGGGGFFGGGGGGGGGGGFEGGGGGGGEGFCGGGGGGGGGGGGGGGGGGGGGGGG
@CGRNA11_152
TGAGGAATATTGGTCAATGGGCGAGAGCCTGAACCAGCCAAGTCGCGTGAAGGATGACGGTCCTATGGATTGTAAACTTCTTTAGTAGGTGAGTACAAGCAGTTACGCGTAGCTGTAAGCAAGTAACCTAAGAATAAGTATCGGCTAACTCCGTGCCAGCAGCCGCGGTAATACGGAGGATACGAGCGTTATCCGGATTTATTGGGTTTAAAGGGTGCGTAGGTGGCTTTATAAGTCAGTGGTGAAAAGCTGTGGCTCAACCATAGTCTTGCCGTTGAAACTGTAGAGCTTGAGTGCGGATGAGGTAGGCGGAACGCGTAGTGTAGCGGTGAAATGCATAGATATTACGCAGAACTCCGATTGCGAAGGCAGCTTACCAAACCGCAACTGACACTGAAGCACGAAAGCGTGGGTATCAAACAGG
+
GCFGGGGGFFGDGFGGGGGFDEFGEEGGGGG@FEGGGFGGGFGGGGGGGGGGFEGGGGGGGGGGGGGGDCFGFGGGGGGGGGGGGGGGGFFGGFGGGGFCGGGGFEFDGGCCFAFGGGGGGG<FGGGGGGGFFAEFGFGGGGGCEG7CGFEFEGG>CGGGGGGGGGGGGGGGGGFG#ECEGFFGGDE=D<CGGGGGD<@CAFD?;DDDFFF=BFFFFFFFFF>FFFF:FFFFFFFFEFFFFFCFFFFA?44FFGF?>FFEFFBFFFFFFDGGGGGGGGGFFFGGGFDF=DDFC?+GGGGGGGGGFGGGGGFGGGGECGGGGGGGGEC9GGGGGGFFGGFDFGGGGGFGGGGGFGF@GGGGGGGGGGGGGGGGGCGGGGGGGGGGGGGGFGGGGGGGGGGGGEGGGGGGGGFGGGGGGGGGGGGG
@CGRNA11_153
TGAGGAATATTGGTCAATGGGCGAGAGCCTGAACCAGCCAAGTCGCGTGAAGGATGACGGTCCTATGGATTGTAAACTTCTTTAGTAGGTGAGTACAAGCAGTTACGCGTAGCTGTAAGCAAGTAACCTAAGAATAAGTATCGGCTAACTCCGTGCCAGCAGCCGCGGTAATACGGAGGATACGAGCGTTATCCGGATTTATTGGGTTTAAAGGGTGCGTAGGTGGCTTTATAAGTCAGTGGTGAAAAGCTGTGGCTCAACCATAGTCTTGCCGTTGAAACTGTAGAGCTTGAGTGCGGATGAGGTAGGCGGAACGCGTAGTGTAGCGGTGAAATGCATAGATATTACGCAGAACTCCGATTGCGAAGGCAGCTTACCAAACCGCAACTGACACTGAAGCACGAAAGCGTGGGTATCAAACAGG
+
GGGGGGGGGGGGGGGGGGGGGGGGGGGGGGGGGGGGGGGGGGGGGGGGGGGGGGGGGGGGGGGGGGGGGGGGGGGGGGGGGGGGGGFGGFGGGGGGGGGGGGGGGGGGGGGGGGGGGFGGGGGGGGGGGGGGGGGGGGGGGGGGGGGGGGGGEGGGGFGGGG#GGGGGGGGGGGGGGGD#GGGGGGGGGGG<CGDG?33FAGGGGG3DE?F??FEFDEFFFFBFFFF@5FF?@?FE>)>*:EFEFB>AFFB?AC?;7?D@FFFD<96<??C6ECECC;EEFAE++A6GGGGGGGGGDFFFFGDGGEEDGGDGGGGGGGGFGGGGGDGGGGGCFGFGFFGGGFF@C:@GGGGGGGECDFFGGGGGGGGGGGFGGGGGGFCDCGGGGGGGFFEC9GGFF@GFGGGGFEGFFFGGGGGGGFGGGGGG
@CGRNA11_154
TGGGGAATATTGCACAATGGACGCAAGTCTGATGCAGCGACGCCGCGTGGGGGATGAAGGCTTTCGGGTTGTAAACTCCTTTCAGTACAGAAGAAGCATTTTTGTGACGGTATGTGCAGAAGAAGCGCCGGCTAACTACGTGCCAGCAGCCGCGGTAATACGTAGGGCGCGAGCGTTGTCCGGAATTATTGGGCGTAAAGAGCTCGTAGGCGGTTTGTTGCGCCTGCTGTGAAAGACCGGGGCTTAACTTCGGGGTTGCAGTGGGTACGGGCAGACTAGAGTGTGGTAGGGGTAATTGGAATTCCTGGTGTAGCGGTGGAATGCGCAGATATCAGGAGGAACACCGATGGCGAAGGCAGGTTACTGGGCCATTACTGACGCTGAGGAGCGAAAGCGTGGGTAGCGAACAGG
+
GGGGGDEGFFGGGGGGGFGGGGGGGDGGFGGFGGGGGGGGGGGGGGGFGGGGGGGGGGCGFGGGGGGGGGGGGGGGGGGGGGGGGGGGGGGGGGGGFGGFGGGGGGGGGGGGGGGGGCGFGGGGGGD7FGGDCGGGGGGGGFFEGGFGGFFGGGGGEGGGGGGCFGGGGGGGGGGGGGGGFEE#ECCFFGGGGGGC<@FFFGGGG##FFFFFEFFEEFFFFFEFDFFFFFF4:8=?FFBACA>FB?:ACGGGGGGBFGGGD>FC?7GCFFCGGGDAGGFCGGGGGGGGFGGFAFFGECFDE@CGFDCGGGDGCEGGFDGFE8EGGGDGGDFE8GGGDGGF@:GGGGGGGGGGGFGGGGGGGFGGGGGGGGGGGGGGGGGGGGGGGGEGGGGEGGFGCGGGEGGGGGGGGGG
@CGRNA11_155
TAGGGAATCTTCCGCAATGGGCGAAAGCCTGACGGAGCAACGCCGCGTGAGTGAAGAAGGATTTCGGTTCGTAAAGCTCTGTTGTTAGGGAAGAAAGGTTGTGTAGTAACTATACACAAAACAGACGGTACCTAACCAGAAAGCCACGGCTAACTACGTGCCAGCAGCCGCGGTAATACGTAGGTGGCAAGCGTTGTCCGGAATTATTGGGCGTAAAGCGCGCGCAGGTGGTTTAAAAAGTCTGATGTGAAAGCCCACGGCTCAACCGTGGAGGGTCATTGGAAACTGTTAAACTTGAGTGCAGGAGAGAAAAGTGGAATTCCTAGTGTAGCGGTGAAATGCGTAGAGATTAGGAGGAACACCAGTGGCGAAGGCGGCTTTTTGGCCTGTAACTGACACTGAGGCGCGAAAGCGTGGGGAGCAAACAGG
+
GFGGGGGGGGGGGGGGGGGGGGGGGGGGGGGGGGGGGGGGGGGGGGGGGGGGGGGGGGGGGGGGGGGGGGGGGGGGGGGGGGGGFGGGGGGGGGGGGGGGGGGGGGGGGGGGGGGGGGGGGGGGGGGGGGGGGGGGGGGGGGGGGGGGDGGGGGGGGGGGGGGGGGG#GGGGGGGGGGGGDGGFGGEGFGGGGGGGGFBGEFDGGGGGFFFF@EFFFFFFFFFFFFFFBFFFFFFFFFFFFFFFFFFFFFFFFAFFFFGFFFEGFGGGGGGGGFGGGGFGGGFGFGFGGGGGGGGGGGGGGFGGGGGGGGGGGGGGGGGGGGGGGGGGGGGGGGGGGGGDGGGGGGGGGGGGGGGGGGGGGGGGGGGGGGGGGGGGGGGGGGGGGGGGGGGGGFGGGGGGGGGGGGGGGGGGFGGGGGGGGGGGGGGGG
@CGRNA11_156
TGGGGAATATTGCACAATGGACGCAAGTCTGATGCAGCGACGCCGCGTGGGGGATGAAGGCTTTCGGGTTGTAAACTCCTTTCAGTACAGAAGAAGCATTTTTGTGACGGTATGTGCAGAAGAAGCGCCGGCTAACTACGTGCCAGCAGCCGCGGTAATACGTAGGGCGCGAGCGTTGTCCGGAATTATTGGGTTTAAAGGGTGCGTAGGTGGCTTTATAAGTCAGTGGTGAAAAGCTGTGGCTCAACCATAGTCTTGCCGTTGAAACTGTAGAGCTTGAGTGCGGATGAGGTAGGCGGAACGCGTAGTGTAGCGGTGAAATGCATAGATATTACGCAGAACTCCGATTGCGAAGGCAGCTTACCAAACCGCAACTGACACTGAAGCACGAAAGCGTGGGTATCAAACAGG
+
GGGGGGGGGGGGGGGGGGGGGGGGGGGGGGGGGGGGFGGGGGGGGGGGGGGGGGGGGGGGGGGGGGGGGGGGGGGGGGGGGGGGGGGGGGGGGGGGGGGGGGGGGGGGGGGGGGGGGGGGGGGGGGGGGGGGGGGGGGGGGGGGGGGGGGGGGGGGDGGGGGGGGGGGGGGGGGGGGGGGGGGGGFGFGGGGGDGGFFFGFCFFGGGGFFFFFFFEEFFFFFFFFFFFFFFFFFFFFFFFGFFGFGGGGGGGGGGFGGGGGGGGGGGGGGGGGFGGGGGGGGGGGGGGGGGGGDGGGGGGGGGGGGGGGGGGGGGGGGGGGGGGGGGGGGGGGGGGGGGGGGGGGGGGGGGGGGGGGGGGGGGGGGGGGGGGGGGGGGGGGGGGGGGGGGGGGGGGGFGGGGGGGGGGGGG
@CGRNA11_157
TGAGGAATATTGGTCAATGGGCGAGAGCCTGAACCAGCCAAGTCGCGTGAAGGATGACGGTCCTATGGATTGTAAACTTCTTTAGTAGGTGAGTACAAGCAGTTACGCGTAGCTGTAAGCAAGTAACCTAAGAATAAGTATCGGCTAACTCCGTGCCAGCAGCCGCGGTAATACGTAGGGCGCGAGCGTTGTCCGGATTTATTGGGTTTAAAGGGTGCGTAGGTGGCTTTATAAGTCAGTGGTGAAAAGCTGTGGCTCAACCATAGTCTTGCCGTTGAAACTGTAGAGCTTGAGTGCGGATGAGGTAGGCGGAACGCGTAGTGTAGCGGTGAAATGCATAGATATTACGCAGAACTCCGATTGCGAAGGCAGCTTACCAAACCGCAACTGACACTGAAGCACGAAAGCGTGGGTATCAAACAGG
+
GGGGGGGGGGGGGGGGGGGGGFGGGGGGGGGGGGGGGGGGGGGGDGGGGGGGGGGGFGGGGGEGEFGGFFGGGGGGFGGGGGGGGGGGGFGGGGGGGGGGGGGFGGGGGGGGGGGGGGGGGGGGGGGGGGGGFFGGGGGFGGGGGGEGGGGFGGGGGGGGGGGGGGEGGEGGFFGGGGGDGEGDGGCGGGGGGGGGGF#GFFFCFGDDEFFFFFFFBFFFFFFFFFF?FFFCFFFFBFFFFFECBFFFAFFFFFFBFFFFFCGCGCDFFGDGDFGGGGGFFGGDDE?DFDDFDGGGGGGGGGGGGDGGGEGGGGDGGGFGGGGGGGGGGGGGGGGGGGFGGGFGGGGGGGGGGGGGGGGGGGGGGGGGGGGFGGGGGGGGGGGGGGGGGGGGGGFGGGFCGGGGGGEFGGGGGGGGGGGGGGGG
@CGRNA11_158
TGGGGAATATTGCACAATGGACGCAAGTCTGATGCAGCGACGCCGCGTGGGGGATGAAGGCTTTCGGGTTGTAAACTCCTTTCAGTACAGAAGAAGCATTTTTGTGACGGTATGTGCAGAAGAAGCGCCGGCTAACTACGTGCCAGCAGCCGCGGTAATACGTAGGGCGCGAGCGTTGTCCGGAATTATTGGGCGTAAAGAGCTCGTAGGCGGTTTGTTGCGCCTGCTGTGAAAGACCGGGGCTTAACTTCGGGGTTGCAGTAGGTACGGGCAGACTAGAGTGTGGTAGGGGTAATTGGAATTCCTGGTGTAGCGGTGGAATGCGCAGATATCAGGAGGAACACCGATGGCGAAGGCAGGTTACTGGGCCATTACTGACGCTGAGGAGCGAAAGCGGGGGTAGCGAACAGG
+
GFFGGGGGGGGGFGGGGGGGGGDGGCFGGGGGGGGGGGGGGGGGGGGGGGGGGC@GGDFFGGGGGGGGGGGGFGGFGGGGGGGGGGGGGGGGD<DDDGGGGGGGGF9DGFGGGGGGGDGGGGFGGGGGGGGGG7EDFFFEG>FGGFFFFFGGGD5BBEGGGGG9FCC=5:ECGGG#CEEGCE=E5CFFCC:CCCD#B<:*@F:?@:1176*17BEFD5F>16)757*+1#?==**27?4AC>@>6=64<54909>?:<+C=++E7CE6D979:D?,F?FDC??DFCDGF6=B,8FE,FAGCE7CEEF=,6+8GGEFFEGFE7CC=;GFFCFFFGGFFEFEF=FCGGGEF@DF<FFGGFGF9FEFFC8FDC<GDGGGGGGGFEFGGGGGGGGGEDEC<GFGGGGGGGGGGGG
@CGRNA11_159
TGGGGAATATTGGTCAATGGGCGAGAGCCTGAACCAGCCAAGTCGCGTGAAGGATGACGGTCCTATGGATTGTAAACTTCTTTAGTAGGTGAGTACAAGCAGTTACGCGTAGCTGTAAGCAAGTAACCTAAGAATAAGTATCGGCTAACTCCGTGCCAGCAGCCGCGGTAATACGGAGGATACGAGCGTTATCCGGATTTATTGGGTTTAAAGGGTGCGTAGGTGGCTTTATAAGTCAGTGGTGAAAAGCTGTGGCTCAACCATAGTCTTGCCGTTGAAACTGTAGAGCTTGAGTGCGGATGAGGTAGGCGGAACGCGTAGTGTAGCGGTGAAATGCATAGATATTACGCAGAACTCCGATTGCGAAGGCAGCTTACCAAACCGCAACTGACACTGAAGCACGAAAGCGTGGGTATCAAACAGG
+
FGGGGGGGFGGGGGGGGGGGGGGGGGGFFGEFGGGGDFGGGFGGGGGEGGGD=FGGGGGG?FGFCFGGGGGGGGGGFGGGGGGGGGGGGFFCFGFCFGGGGGGGGGBEGGGFGGGGGGGGGGGGGGFGGGGGGGGGGFGGGG7CGCEGGGGGGGGGGGGGGGGGCEGEC??EFFFGE6??FGGG:==DDC:7FFDDDEFEFFFFGG57FFFF?FFF>BEEFFF@B@FFFFFFFFFFFA=;99AFFFFAFFFFACFFFEGGFGGGGF>>@*DCGGGFGFCECFCFC?6GGFGGGDCGGGGGGGGGGGGGGGGDEGEEGFCFGGGGGGGGGGFGGGFFGGGGGGGGGGCGGGGGFF>GGGGGEGGGGGGGFFGFGGFGF7GGFGCFEGGGGGGGGGGGGFFDGGGGGEGF:9GGGGGEGGGGGGGG
@CGRNA11_160
TAGGGAATCTTCGGCAATGGGGGGAACCCTGACCGAGCAACGCCGCGTGAGTGAAGAAGGTTTTCGGATCGTAAAGCTCTGTTGTAAGAGAAGAACGTTGTGTAGAGTGGAAAGTTACACAAGTGACGGTATCTTACCAGAAAGGGACGGCTAACTACGTGCCAGCAGCCGCGGTAATACGTAGGTCCCGAGCGTTGTCCGGATTTATTGGGCGTAAAGCGAGCGCAGGCGGTTGTATAAGTCAGAAGTAAAAGGCAGTGGCTCAACCATTGTGTGCTTTTGAAACTGTACAACTTGAGTGCAGAAGGGGAGAGTGGAATTCCATGTGTAGCGGTGAAATGCGTAGATATATGGAGGAACACCGGTGGCGAAAGCGGCTCTCTGGTCTGTAACTGACGCTGAGGCTCGAAAGCGTGGGGAGCGAACAGG
+
GFGGGGGGGGGGGGGGGGGGGGGGGGGGGGGGGGGGGGGCFGGGGGGGGDGGGGGGGGGGGGGGGGGGGGGGGGGFGGGGFGGGGGGGGGGGGGGGGGGGGGGGGFGGGGGGGGGGGGGGGFGGGGGGGGGGGGGGGCFGGGGGGGGGGGGGGGGGGGEGFGGGCAED#GGGGGGD*C,CFGFGCGGGGGC9CGDGGFFGFGDGG6:F:7=@FE#FFFFFF##EFFFFFEFE<BFEEEFB6AA6<9EECFFFF>FF?>FABFFFFFFFF>C;*9;5+2+7GGFFCFCCCGCCF9=?CDGEDAFFFGGGGGGGCGGGFEFGFGFGFGGEEEGGF@,GGF8=7FGGCFCGGFGGGGGGGEFEEEGGGGGGGGCCGGGGGC8GGGGEGGGGGGGGCGGGGFEFE<F:<DFGGGGGFF8GGGF@F7FFCGGCG
@CGRNA11_161
TAGGGAATCTTCGGCAATGGGGGGAACCCTGACCGAGCAACGCCGCGTGAGTGAAGAAGGTTTTCGGATCGTAAAGCTCTGTTGTAAGAGAAGAACGTTGTGTAGAGTGGAAAGTTACACAAGTGACGGTATCTTACCAGAAAGGGACGTCTAACTACGTGCCAGCAGCCGCGGTAATACGTAGGTCCCGAGCGTTGTCCGGATTTATTGGGCGTAAAGCGAGCGCAGGCGGTTGTATAAGTCAGAAGTAAAAGGCAGTGGCTCAACCATTGTGTGCTGTTGAAACTGTACAACTTGAGTGGAGAAGGGGAGAGTGGAATTCCATGTGTAGCGGTGAAATGAGAGGATATATGGAGGAACACCGGAGGCGAAAGCGGCTCTCTGGTCTGTAACTGACGCTGAGGCTCGAAAGAGTGGGGAGCGAACAGG
+
GFFG,6EEGFCEFGG7@@FG8:C7+:FCF@FGGFG7>:CDD@C::C@+@3FFF,E>FG<<,@>CFGDD:F><CFF?FEF@9@D<FCF@9F8C<3?BFF@FFE,C9F@F21F9,FFGGFGGGCFCE@GGCFE:F@E9FF9F8*3:*;8;C*;:CC?F9+2A*;8C?F8@6A788CGG80<E/22C=CC69:<<CFA7C>#75#D*77;88=F/55#D??7475@2#5)>7@A@3*78F<A6><AFA6FFFCBABA>6FC>6=#A5GFGC8;7:6FGGC<+?+DFFE@,=7GE?28FDDD??6,,6060+,69DCD=7,>=>@,@>,6,+44@+,C,EC,,>94C,,AFFF@AA4?BA@+447+::,,C,CF@EF=:E784,,6,,,,FEEGFE,B:FCDC,DECC8DCFGFC6,7,B,CC7F:C;,C@CC
@CGRNA11_162
TGAGGAATATTGCACAATGGACGCAAGTCTGATGCAGCGACGCCGCGTGGGGGATGAAGGCTTTCGGGTTGTAAACTCCTTTCAGTACAGAAGAAGCATTTTTGTGACGGTATGTGCAGAAGAAGCGCCGGCTAACTACGTGCCAGCAGCCGCGGTAATACGTAGGGCGCGAGCGTTGTCCGGAATTATTGGGCGTAAAGAGCTCGTAGGCGGTTTGTTGCGCCTGCTGTGAAAGACCGGGGCTTAACTTCGGGGTTGCAGTGGGTACGGGCAGACTAGAGTGTGGTAGGGGTAATTGGAATTCCTGGTGTAGCGGTGGAATGCGCAGATATCAGGAGGAACACCGATGGCGAAGGCAGGTTACTGGGCCATTACTGACGCTGAGGAGCGAAAGCGTGGGTAGCGAACAGG
+
GGGGGGGGGGGFGGGGGGGGGGGGGGGGGGGGGGGGGGGGGGGGGGGGGGGGGGGGGGGGGGGGGGGGGGGGGGGGGGGGGGGGGGGGGGGGGGGGGGGGGGGGGGGGGGGGGGGGGGGGGGGGGGGGGGGGGGGGGGGGGGGGGGGGGGGGGGGGGGGGGGGGGGG#GGGGGBEEGGGGGGG8CFFFFGGGGGGGGE@GF;<FGGGGFFFFFFFFFFFFFFFFFFFFFFFFFFFFFFFFBFFFFGGFGFGGGGGFGGGGGGGGGGGGGGGGGFGGGGGFGGGGGGGFFDGGGGGGGGGGGFGGGGFGGGGGGGGGGGGGGGGGGGGGGGGGGGGGGGGGGGGGGGGGGGFGGGGGGGGGGGGGGGGGGGGGGGGGGFGGGGGGGGGGGGGGGGGGGGGGGGGGGGGGGGG
@CGRNA11_163
TGGGGAATATTGCACAATGGACGCAAGTCTGATGCAGCGACGCCGCGTGGGGGATGAAGGCTTTCGGGTTGTAAACTCCTTTCAGTACAGAAGAAGCATTTTTGTGACGGTATGTGCAGAAGAAGCGCCGGCTAACTACGTGCCAGCAGCCGCGGTAATACGTAGGGCGCGAGCGTTGTCCGGAATTATTGGGCGTAAAGAGCTCGTAGGCGGTTTGTTGCGCCTGCTGTGAAAGACCGGGGCTTAACTTCGGGGTTGCAGTGGGTACGGGCAGACTAGAGTGTGGTAGGGGTAATTGGAATTCCTGGTGTAGCGGTGGAATGCGCAGATATCAGGAGGAACACCGATGGCGAAGGCAGGTTACTGGGCCATTACTGACGCTGAGGAGCGAAAGCGTGGGTAGCGAACAGG
+
GGGGGGGGGGGGGGGGGGGGGGGGGGGGGGGGGGGGGGGGGGGGGGGGGGGGGGGGGGGGGGGGGGGGGGGGGGGGGGGGGGGGGGGGGGGGGGGGGGGGGGGGGGGGGGGGGGGGGGGGGGGGGGGGGGGGGGGGGGGGGGGGGGGGGGGGGGGGGGGGGGGGGGDGGGGGGGGGGGGGGGGEGGFGGGGGGGGGGFFGFGDGFFGDFFFFFFFFEFFFFFFFFB@BFBEFFDFBFBFFFFFGFGGFFGFGGGGFGGGGGGGGGGGGGGGGGGGGGGGGGGGGGGGGGGGGGGGGGFFCFGFGGGGGGGGGGGGGGGFGGGGGGGGGGGGGGGGGGGGGGGGFGGGGGGGGGGGGGGGGGGGGGGGGFFGGGGGGGGGGGGGGGGGGGGGGGGGGGGGGGGGGGGGGGGG
@CGRNA11_164
TGAGGAATATTGGTCAATGGGCGAGAGCCTGAACCAGCCAAGTCGCGTGAAGGATGACGGTCCTATGGATTGTAAACTTCTTTAGTAGGTGAGTACAAGCAGTTACGCGTAGCTGTAAGCAAGTAACCTAAGAATAAGTATCGGCTAACTCCGTGCCAGCAGCCGCGGTAATACGTAGGTCCCGAGCGTTGTCCGGATTTATTGGGCGTAAAGCGAGCGCAGGCGGTTGTATAAGTCAGAAGTAAAAGGCAGTGGCTCAACCATTGTGTGCTTTTGAAACTGTACAACTTGAGTGCAGAAGGGGAGAGTGGAATTCCATGTGTAGCGGTGAAATGCGTAGATATATGGAGGAACACCGGTGGCGAAAGCGGCTCTCTGGTCTGTAACTGACGCTGAGGCTCGAAAGCGTGGGGAGCGAACAGG
+
GGGGGGGGGGGGGGGGGGGGGGGGGGGGGGGGGGGGGGGGGGGGGGGGGGGFFFGGGGGGEGGGGGGGGGFFGGGGGGGGGGGGGGGGGGGGGGGGGGGGGGFGGGGGGGGCGGGGGGGGGGGGGGGGGGGGGGGGGGGGGGG7CFGGGGFGGGGGGGFGFFGGGGGGCEGGGGGGGFGGGGGGGGGG<DGGGFGGGF:FFGGF=DFCBDEFFF6BBEEFFDEEFEFEEFFFFFFEEEEFEBFFFFFFFFFFFFFFFFFBFFCCGGGFGGGGGGFFDFC7FC7FEDDEDGDGGDFGGGGDGGGGGGGGGFED=9DGGFDGGGGGGGFGFGFFCGGFGDGGGGFGGGGGGGGGGGGGGGGGGGGGGF:DGGGECGGGGGFFGGGFFC7GGEGDGGGGCFCGEGGGEDGGGGGGGGGGGGGGGGG
@CGRNA11_165
TGGGGAATATTGCACAATGGACGCAAGTCTGATGCAGCGACGCCGCGTGGGGGATGAAGGCTTTCGGGTTGTAAACTCCTTTCAGTACAGAAGAAGCATTTTTGTGACGGTATGTGCAGAAGAAGCGCCGGCTAACTACGTGCCAGCAGCCGCGGTAATACGTAGGGCGCGAGCGTTGTCCGGAATTATTGGGCGTAAAGAGCTCGTAGGCGGTTTGTTGCGCCTGCTGTGAAAGACCGGGGCTTAACTTCGGGGTTGCAGTGGGTACGGGCAGACTAGAGTGTGGTAGGGGTAATTGGAATTCCTGGTGTAGCGGTGGAATGCGCAGATATCAGGAGGAACACCGATGGCGAAGGCAGGTTACTGGGCCATTACTGACGCTGAGGAGCGAAAGCGTGGGTAGCGAACAGG
+
GGGGGGGGGGGGGGGGGGGGGGGGGGGGGGGGGGGGGGGGGGGGGGGGGGGGGGGGGGGGGGGGGGGGGGGGGGGGGGGGGGGGGGGGGGGGGGGGGGGGGGGGGGGGGGGGGGGGGGGGGGGGGGGGGGGGGGGGGGGGGGGGGGGGGGGGGGGGGGGGGGGGGGGGGGGGGGGGGGGGGGGFEGGGGGFGGFGGGFFFFGGGGGGFFFFFFFFDFFFFFFFFFFFFFFFFFFFFFFFFGFFFFGFGFFGGGGGFGGGGGGGGGGGGGGGGGGGGGGGGGGGGGGGGGGGGGGGGGGGGGGGGGGGGGGGGGGGGGGGGGGGGGGGGGGGGGGGGGGGGGGGGGGGGGGGGGGGGGGGGGGGGGGGGGGGGGGGGGGGGGGGGGGGGGGGGGGGF@GGGGGGGGGGGGGG
@CGRNA11_166
TGGGGAATATTGCACAATGGACGCAAGTCTGATGCAGCGACGCCGCGTGGGGGATGAAGGCTTTCGGGTTGTAAACTCCTTTCAGTACAGAAGAAGCATTTTTGTGACGGTATGTGCAGAAGAAGCGCCGGCTAACTACGTGCCAGCAGCCGCGGTAATACGTAGGGCGCGAGCGTTGTCCGGAATTATTGGGCGTAAAGAGCTCGTAGGCGGTTTGTTGCGCCTGCTGTGAAAGACCGGGGCTTAACTTCGGGGTTGCAGTGGGTACGGGCAGACTAGAGTGTGGTAGGGGTAATTGGAATTCCTGGTGTAGCGGTGGAATGCGCAGATATCAGGAGGAACACCGATGGCGAAGGCAGGTTACTGGGCCATTACTGACGCTGAGGAGCGAAAGCGTGGGTAGCGAACAGG
+
GGGGGGGGGGGGGGGGGGGGGGGGEGGGGGGGGGGGGGGGGGGGGGGGGGGGGGGGGGGGGGGGGGGGGGGGGGGGGGGGGGGGGGGGGGGGGGGGGGGGGGGGGGGGGGGGGGGGGGGGGGGGGGGGGGGGGGGGGGGGGGGGGGGGGGGGGGGGGGGGGGGGGGGFGGGGGGGG#GGGGGGGGGGGGGGGGGGGGFFGFGGGGGGDFFFFFFFFFFFFFFFFFFFFFFFFFFFBFFFFFFFFFFFFFFFGGGFFGGGGGFFGGFGGGGGGGGGGGGGGGGGGGGGGGGGGGFGGGGFGGGGGGGGGGGGGGGGGGGGGGGGGGGGGGGGCGGGGGGGGGGGGGGGGGGGGGGGGGGGGGGGGGGGGGGGGGGGGGGGGGGGGGGGGGGGGGGGGFGGGGGGGGGGGGGG
@CGRNA11_167
TGAGGAATATTGGTCAATGGGCGAGAGCCTGAACCAGCCAAGTCGCGTGAAGGATGACGGTCCTATGGATTGTAAACTTCTTTAGTAGGTGAGTACAAGCAGTTACGCGTAGCTGTAAGCAAGTAACCTAAGAATAAGTATCGGCTAACTCCGTGCCAGCAGCCGCGGTAATACGGAGGATACGAGCGTTATCCGGATTTATTGGGTTTAAAGGGTGCGTAGGTGGCTTTATAAGTCAGTGGTGAAAAGCTGTGGCTCAACCATAGTCTTGCCGTTGAAACTGTAGAGCTTGAGTGCGGATGAGGTAGGCGGAACGCGTAGTGTAGCGGTGAAATGCATAGATATTACGCAGAACTCCGATTGCGAAGGCAGCTTACCAAACCGCAACTGACACTGAAGCACGAAAGCGTGGGTATCAAACAGG
+
GGGGGGGGGGGGGGGGGGGGGGGGGGGGGGGGGGGGGGGGGGGGGGGGGGGGGGGGGGGGGGGGGGGGGGGGGGGGGGGGGGGGGGGGGGGGGGGGGGGGGGGGGGGGGGGGGGGGGGGGGGGGGGGGGGGGGGGGGGGGGGGGGGGGGGGGGGGGGGGGGGGGGGGGGGGGGGGGGGGGGGGGGGG#GGGGGFGGFFFFDGGGGGGGEFFFFFFFFFFFFFFFFFFFFFFFFFF<=BDFFFEBFFFFFFFBFBFFFFGGGGFFGGGGFGGGGGFGGGGGGGGGGF?GFGGGGGGFGFGGGGGGGGGGGGGGGGGGGGGGGGGGGGGGGGGGGGGGGGGGGGGGGGGGGGGGGGGFGGGGGGGGGGGGGGGGGGGGGGGGGGGGGGGGGGGGGGGGGGGGGGGGGGGGGGGGGFGFGGGGGGGG
@CGRNA11_168
TGAGGAATATTGGTCAATGGGCGAGAGCCTGAACCAGCCAAGTCGCGTGAAGGATGACGGTCCTATGGATTGTAAACTTCTTTAGTAGGTGAGTACAAGCAGTTACGCGTAGCTGTAAGCAAGTAACCTAAGAATAAGTATCGGCTAACTCCGTGCCAGCAGCCGCGGTAATACGTAGGTCCCGAGCGTTGTCCGGATTTATTGGGCGTAAAGCGAGCGCAGGCGGTTGTATAAGTCAGAAGTAAAAGGCAGTGGCTCAACCATTGTGTGCTTTTGAAACTGTACAACTTGAGTGCAGAAGGGGAGGGTGGAATTCCATGTGTAGCGGTGAAATGCGTAGATATATGGAGGAACACCGGTGGCGAAAGCGGCTCTCTGGTCTGTAACTGACGCTGAGGCTCGAAAGCGTGGGGAGCGAACAGG
+
GGGGGGGGFGGGGGGGGGGGGGGGGGGGGGGGGGGGGGGGGGGGGGGGGGGGGGGGGGGGGGGGFGGFFGGGGGGGGGGGGGGGGGGGGGGGGGGGGGGGGGFGGGGDGGGGGGGGGFGDGGGGGGGGGGGGGGGGGGGGGGGGGGGGGGGGGGGGGGGGGGGGGGGGGGGGGGGGFGGGGGGGEGGGGGGGGGGGGF#FFGGGGGGGFFFFFFF#F#FFFFEFFFBBF?FFFFFFFFF2<BADDBBFFCBC8C9?FFDF#F?FBGFFDC@77FFC9<77,@++,=268+?D?+D,EF?FGDGF8@,E,GGFA9E>,@,GGGCCGCFGFGE@@+CDGD=C4=E;FFFF<GFC8@44+GGEFFCF=4=F:GFFA,@FCGFCC<FCECCCGFEGGGGFGF<@@GFC@F@GFGGGF:GGGGGFGGG
@CGRNA11_169
TGAGGAATATTGGTCAATGGGCGAGAGCCTGAACCAGCCAAGTCGCGTGAAGGATGACGGTCCTATGGATTGTAAACTTCTTTAGTAGGTGAGTACAAGCAGTTACGCGTAGCTGTAAGCAAGTAACCTAAGAATAAGTATCGGCTAACTCCGTGCCAGCAGCCGCGGTAATACGGAGGATACGAGCGTTATCCGGATTTATTGGGTTTAAAGGGTGCGTAGGTGGCTTTATAAGTCAGTGGTGAAAAGCTGTGGCTCAACCATAGTCTTGCCGTTGAAACTGTAGAGCTTGAGTGCGGATGAGGTAGGCGGAACGCGTAGTGTAGCGGTGAAATGCATAGATATTACGCAGAACTCCGATTGCGAAGGCAGCTTACCAAGCCGCAACTGACACTGAAGCACGAAAGCGTGGGTATCAAACAGG
+
GGGGGGGGGGGGGFFGGGGGGGGGGDGGGGGGGGGGEFGGFGGGGGGGGGGGGGGGFGGGGGGGGGGGGGGGGGGGGGGGGGGGGDGGGGGGGGGGGGGGGGGGGGGGGGGGGGGGGGGGGGGGGGGGGGGGGGGGGFGGGGGGGGGGGGGGGGFGGGGGGGGGEDDGGGDGFGGGGGGGGDG#FGGGGGGG9FDGDDEDFGF>GG9FFFFB?FDFFE>BEFFFFFC<F?@FFFFA=@BA9:?BACFFFFFFAFFFGEFFFGFFFGGGFGGGGGGFFGFFGFGFGGGGGGFGGGGGGGGGGGGGGGGGGGGGGGEGGFGFGGGGGGGGGGGGGGGGGGGGGFGCGGGGGGGGGGGDGGGGGEGGGGGGGGGGGGGGGFCF7GGGGGGGGGGGEGGGGGGGGGGGGGGGF?GGGGGGGGGGGGGG
@CGRNA11_170
TGAGGAATATTGGTCAATGGGCGAGAGCCTGAACCAGCCAAGTCGCGTGAAGGATGACGGTCCTATGGATTGTAAACTTCTTTAGTAGGTGAGTACAAGCAGTTACGCGTAGCTGTAAGCAAGTAACCTAAGAATAAGTATCGGCTAACTCCGTGCCAGCAGCCGCGGTAATACGGAGGATACGAGCGTTATCCGGATTTATTGGGTTTAAAGGGTGCGTAGGTGGCTTTATAAGTCAGTGGTGAAAAGCTGTGGCTCAACCATAGTCTTGCCGTTGAAACTGTAGAGCTTGAGTGCGGATGAGGTAGGCGGAACGCGTAGTGTAGCGGTGAAATGCATAGATATTACGCAGAACTCCGATTGCGAAGGCAGCTTACCAAACCGCAACTGACACTGAAGCACGAAAGCGTGGGTATCAAACAGG
+
GGGGGGGGGGGGGGGGGGGGGGGGGGGGGGGGGGGGGGGGGGGGGGGGGGGGGGGGGGGGGGGGGGGGGGGGGGGGGGGGGGGGGGGGGGGGGGGGGGGGGGGGGGGGGGGGGGGGGGGGGGGGGGGGGGGGGGGGGGGGGGGGGGGGGGGGGGGGGGGGGGGGGGGG#GGGGGGGGGGGGGGGGGGGGGGGGGGGEEF@FGGGGGCDFFFFFFFFFFFFEFFFFFFFFFFFFFFFFFFFFFFFFFFFFFFFFFFFFDGGFGFFGGFGFGGGGGGGGGGGGGGGGGGGGCGGGGGGGGGGGGGGGGGDGGGGGGGGGGGGGGGGGGGGGGGGGGGGGGGGGGFGGGGGGGGGGGGGGGGGGGGGGGGFGGGGGGGGGGGGCEGFFGGGGGGGGGGGGGGGGGGGGGGGF?GGGGGGGGGGGGGG
@CGRNA11_171
TAGGGAATCTTCGGCAATGGGGGGAACCCTGACCGAGCAACGCCGCGTGAGTGAAGAAGGTTTTCGGATCGTAAAGCTCTGTTGTAAGAGAAGAACGTTGTGTAGAGTGGAAAGTTACACAAGTGACGGTATCTTACCAGAAAGGGACGGCTAACTACGTGCCAGCAGCCGCGGTAATACGTAGGTCCCGAGCGTTGTCCGGATTTATTGGGCGTAAAGAGCTCGTAGGCGGTTTGTTGCGCCTGCTGTGAAAGACCGGGGCTTAACTTCGGGGTTGCAGTGGGTACGGGCAGACTAGAGTGTGGTAGGGGTAATTGGAATTCCTGGTGTAGCGGTGGAATGCGCAGATATCAGGAGGAACACCGATGGCGAAGGCAGGTTACTGGGCCATTACTGACGCTGAGGAGCGAAAGCGTGGGTAGCGAACAGG
+
GGGGGGGGGGGGGGGGGGGGGGGFF@FGEGGGGGGGCGGGGGGGEGDCGGGGGGGGGFFGGGGGGGG7CCFFGG7;DAFAFGEFGGGGGGGGGGGFGGGGGGGGGGGGFFFFFGGGGFGGGFGGFGGGCFCCGGGGGGGGFGGFFCEDG>CEGGGGFGGFGGCCFFGGF8>#GGCECFFFG@:F;FDGFGCBB?CDDBFFFDCGGG7C?F?@>FBAFD@?>#B?;@FF@FF@>@D?F:0;9>:<>:A7<?FFFFFFFFFGFFGFFCFF5GGDGC8;*5FC7GGGGE>GFF?GGGGFFDFGFDGGGGGFFEDCGGDGGGGGGGGGGGGGGGGGGGGGGGGGGGGFFGGGGGGGGGGGGGDGGGGGGGCCGGGGGGGGGGGGGGGGGGGGGGGGGGGGFGGFGGFGGFGGGGGGGEGGGGGGGGGGGGGGGG
@CGRNA11_172
TGAGGAATATTGGTCAATGGGCGAGAGCCTGAACCAGCCAAGTCGCGTGAAGGATGACGGTCCTATGGATTGTAAACTTCTTTAGTAGGTGAGTACAAGCAGTTACGCGTAGCTGTAAGCAAGTAACCTAAGAATAAGTATCGGCTAACTCCGTGCCAGCAGCCGTGGTAATACGGAGGATACGAGCGTTATCCGGATTTATTGGGTTTAAAGGGGGCGTAGGTGGCTTTATAAGTCAGTGGTGAAAAGCTGTGGCTCAACCATAGTCTTGCCGTTGAAACTGTAGAGCTTGAGTGCGGATGAGGTAGGCGGAACGCGTAGTGTAGCGGTGAAATGCATAGATATTACGCAGAACTCCGATTGCGAAGGCAGCTTACCAAACCGCAACTGACACTGAAGCACGAAAGCGTGGGTATCAAACAGG
+
GGGGGGGGGGGGGGGGGGGGGGGGGGGGGGGGGGGGGGGGGGFGGGGGGGGGGGGGGFEGGGGFGGGGGGGGGGGGGGGGGGFGFFFGG<EGGGGGGGGGGGGGGGGGGGGFGAFGGGGGGGGGGGGGGGGGGFGGGCEGFGGGGGGGGGGGGGGGDEGGGGGGGGGCGGGGGGGGGGCACFFGCGFG??9?BFDGD:@FDD;CFGFEFEF=CF#))68E@:>=FFECFFFFFFFFEFFFFFFFFFFBFFFFFGFAF#GFFFFGGFGG>GGGGGGGGGFDGGGGGGGGGGGGGGDFGGGGGGGGGGGGGGGGGGGGGGGGGGGGGGEGGGGGGGGGGGGFF9GF>GGGGGGGGGGGGGGGGEGGGGGGGGGGGGGGGGGGGGGGFGGGGGGGGGGGGGGGGGGGGGGGGGGGGGGGGGGGGGGG
@CGRNA11_173
TGGGGAATATTGCACAATGGACGCAAGTCTGATGCAGCGACGCCGCGTGGGGGATGAAGGCTTTCGGGTTGTAAACTCCTTTCAGTACAGAAGAAGCATTTTTGTGACGGTATGTGCAGAAGAAGCGCCGGCTAACTCCGTGCCAGCAGCCGCGGTAATACGTAGGGCGCGAGCGTTGTCCGGATTTATTGGGCGTAAAGAGCTCGTAGGCGGTTTGTTGCGCCTGCTGTGAGAGAACGGGGGTTACCTTCGGGGTTGCGGTGGGTAAGGGGCTGGTAGAGTGTGGTAGAGGTAATTGGAATTCCTGGTGTAGCGGTGGAATGCGCAGATATCAGGAGGAACACCGATGGCGAAGGCAGGTTACTGGGCCATTACTGACGCTGAGGAGCGAAAGCGTGGGTAGCGAACAGG
+
CFGGE7FG<E,CFG9C,CFGEE:@7+@F:C,CFAF,EF:6FFCFGCF:@FFDEDFFC9FC,B?EAF7B<FE:FFCFGCEF<FFDDFA?F<FFDGGCFGG?FFDGF<DE=:B7@F@FGGC<>F73<7+*5:C*>E,>B,48>>;F;EFGFC5:=CC1*3C9FFAFCGGCE*:4:5C:E#1<2;E;#/<7:194C#D5#.7>67*:C6#CF66=EFE3<.5>27#37FFFFFF+#8*;/8*4F?*C:3*>7><*7A*9300+3?=,6,6++6++,++,??+=DFGF9F=66+E====8FA;444+@FD=E9E>+B7FAAE4+B4+DGF9FB9GE@EBA5C,44,FECB,CF=4F,,D<@5GFAGFB,:,C69ED@@F8@8BEFFECF<,FECC@F6+GFGGFC7GCGGFCFE@
@CGRNA11_174
TGAGGAATATTGGTCAATGGGCGAGAGCCTGAACCAGCCAAGTCGCGTGAAGGATGACGGTCCTATGGATTGTAAACTTCTTTAGTAGGTGAGTACAAGCAGTTACGCGTAGCTGTAAGCAAGTAACCTAAGAATAAGTATCGGCTAACTCCGTGCCAGCAGCCGCGGTAATACGGAGGATACGAGCGTTATCCGGATTTATTGGGTTTAAAGGGTGCGTAGGTGGCTTTATAAGTCAGTGGTGAAAAGCTGTGGCTCAACCATAGGCTTGCCGTTGAAACTGTAGAGCTTGAGTGCGGATGAGGTAGGCGGAACGCGTAGTGTAGCGGTGAAATGCATAGATATTACGCAGAACTCCGATTGCGAAGGCAGCTTACCAAACCGCAACTGACACTGAAGCACGAAAGCGTGGGTATCAAACAGG
+
GGGGGGGGEGGGG@EFGGGGGGCGDFGGGGGGGGGGGGGFGGEGEGGEGEGGGGGGGGGGGGEFFAFGGGGGGGGGGGGGGGGGGFDGGEFGGGGCFDFGGGGFGGDCGC>FGGGGFFFFFGGGGGGGGGGBFFGFGGGGFGGGGFGGGGGGEGGECEGGGGGGGGCEEGGGGFGGGGGDFFFGFGGGDGGFGFFDG#FE@CGGG<C9<?F@FFFF>EFEBFFDDFFC?CBF?@F#FFBBA<<EFFFFFFA@:GF:#FGGDFFFFC#G>DDCEDF7GGGFGGGGGDGGFD?=+CDFCGGGD=8FGGGGGGGGGGGGGFGFFCEB=6GGGGGGDGE9@=@9;AFGEGFCAEFDGGGEGGGGGGGFGGGGF@GGF<GEFFCF@EFCCGGFGDGGFEGF9EEEGDFGGFECGDGGGF<GGGGGGFFF
@CGRNA11_175
TGAGGAATATTGGTCAATGGGCGAGAGCCTGAACCAGCCAAGTCGCGTGAAGGATGACGGTCCTATGGATTGTAAACTTCTTTAGTAGGTGAGTACAAGCAGTTACGCGTAGCTGTAAGCAAGTAACCTAAGAATAAGTATCGGCTAACTCCGTGCCAGCAGCCGCGGTAATACGGAGGATACGAGCGTTATCCGGATTTATTGGGTTTAAAGGGTGCGTAGGTGGCTTTATAAGTCAGTGGTGAAAAGCTGTGGCTCAACCATAGTCTTGCCGTTGAAACTGTAGAGCTTGAGTGCGGATGAGGTAGGCGGAACGCGTAGTGTAGCGGTGAAATGCATAGATATTACGCAGAACTCCGATTGCGAAGGCAGCTTACCAAACCGCAACTGACACTGAAGCACGAAAGCGTGGGTATCAAACAGG
+
GGGGGGFGGGGGGGGGGGGGGGGGGGGGGGGGGGGGGGGGGGGGGGGGGGGGGGGGGGGGGGGGGGGGGGFGGGGGGGGGGGGGGFGGG?FGGGGGGGGGGGGGGFGGGGGGFFGGGGGGGGGGGGGFGGGGGGGGGGGGGGGGGGGGGGGGGGGGGGGGGGGGGGGGGDG#GGGGGEGGGGCCFGGG#GGGBDGGDF@3@FGGGGGE<E@DFFBFFFFFFFFFFFFB?FFFFBFBFAFFFFFCA6BFFFABAGFAGFGF4FCD>BFFF5GGGGGCC9FCGCDFGC=FF?6?6DDFGGDGGGGGGGGGGGCE>ECGEGGFEEGB7EEFEBGGGFGFGGFCCGFDGGEGFAGGFGGDDGFGGGGFGCGGFEFGGGGFGGGGEGGGGGGGGGGGFFGGEGGGGGGGGEGGF9GGGGGGGGGGGGGG
@CGRNA11_176
TGAGGAATATTGGTCAATGGGCGAGAGCCTGAACCAGCCAAGTCGCGTGAAGGATGACGGTCCTATGGATTGTAAACTTCTTTAGTAGGTGAGTACAAGCAGTTACGCGTAGCTGTAAGCAAGTAACCTAAGAATAAGTATCGGCTAACTCCGTGCCAGCAGCCGCGGTAATACGGAGGATACGAGCGTTATCCGGATTTATTGGGTTTAAAGGGTGCGTAGGTGGCTTTATATGTCAGTGGTGAAAAGCTGTGGCTCAACCATAGTCTTGCCGTTGAGACTGTAGAGCATGAGTGCGGATGAGGTAGGCGGAACGCGTAGTGTAGCGCTGAAATGCATGGATATTACGCAGAACTCCGATTGCGAAGGCAGCTAACCAAACCGCAAATGACACTGAAGCACGAAAGCGTGGGTATCAAGCAGG
+
CEGGGFFFGGGGGGGC@9E<8FGGGG@DEFGGGG?CF<FDGGGGGFGDGEGGGFFEFGDDGGG<EFF<?FGGG9EGEBE@FFFECGFGGGGGGFE<AFFF<FFGD,@C:BBFGFFFGFD@BDFAFEGGGGGDED,CEEEF9,BECGG68DFF8D3+>;:DFFFDGGCC>?CFCF:*;5C=CFCE57CEGG<C+:CD3A:;7>FFC*#;597#6?>#.7@7;8,9F>#B4:#=4#*.16<<<?45/344#:;#4C6:C9:9F<;<284795DC769?,5,,5,==+=+B2+FD=CD6EE?++DDE=+GGGGGE@+C7B4,,@9CB7C@@,EC,4,98E9,,;FFF7GFCFGE<E@4,7DFEF4:<<C:,,,:,45,A@@@@,@CCFCC,AEF<CGGFFD,GFCAFEG:F:@DGFGFD<@,,AF<;
@CGRNA11_177
TGAGGAATATTGGTCAATGGGCGAGAGCCTGAACCAGCCAAGTCGCGTGAAGGATGACGGTCCTATGGATTGTAAACTTCTTTAGTAGGTGAGTACAAGCAGTTACGCGTAGCTGTAAGCAAGTAACCTAAGAATAAGTATCGGCTAACTCCGTGCCAGCAGCCGCGGTAATACGGAGGATACGAGCGTTATCCGGATTTATTGGGTTTAAAGGGTGCGTAGGTGGCTTTATAAGTCAGTGGTGAAAAGCTGTGGCTCAACCATAGTCTTGCCGTTGAAACTGTAGAGCTTGAGTGCGGATGAGGTAGGCGGAACGCGTAGTGTAGCGGTGAAATGCATAGATATTACGCAGAACTCCGATTGCGAAGGCAGCTTACCAAACCGCAACTGACACTGAAGCACGAAAGCGTGGGTATCAAACAGG
+
GGGGGGGGGGCFGEFFFGGGGGGGGGGGGGGGGGGGFGGGGGGGGGGGGGGGGGGGGGGGGGGGGGGGGGGGGGGFGGGGGGGGGGGGGFGGFFGFGGGGGGGGGGGGGGD>EGGGGGFGGGGGGGGGGGCGFGGFGGGGGGGGGGDGGGGGGGGGGGGGGGGGGGGGGGGGGGFEGCECGGGGGGGGGGGGGGGGG>>BBFGGGF>EBFD@FFFFFFFEFFEFFFF<4CFFFFF<BA=@AFFFFFFFFFFFAGFFGFGGDGGGGGFC5D?5>>FFA@GGGGF7GGGGGGGGGDDGDGGGGGFGGGGDGGGGGGGGGFCGGGGGGGGGGGGGGGGGGGGGFGGGGGCGFGGGFF:CCGGGGGGGGGGGGGGGGGGGGGGGGGGGGGGGGGGGGGGGGGGGGGGGGGGGGGGGGGGGGGGGGGGG
@CGRNA11_178
TGAGGAATATTGGTCAATGGGCGAGAGCCTGAACCAGCCAAGTCGCGTGAAGGATGACGGTCCTATGGATTGTAAACTTCTTTAGTAGGTGAGTACAAGCAGTTACGCGTAGCTGTAAGCAAGTAACCTAAGAATAAGTATCGGCTAACTCCGTGCCAGCAGCCGCGGTAATACGGAGGATACGAGCGTTATCCGGATTTATTGGGTTTAAAGGGTGCGTAGGTGGCTTTATAAGTCAGTGGTGAAAAGCTGTGGCTCAACCATAGTCTTGCCGTTGAAACTGTAGAGCTTGAGTGCGGATGAGGTAGGCGGAACGCGTAGTGTAGCGGTGAAATGCATAGATATTACGCAGAACTCCGATTGCGAAGGCAGCTTACCAAACCGCAACTGACACTGAAGCACGAAAGCGTGGGTATCAAACAGG
+
GGGGGGGGGGGGGGGGGGGGGGGGGGGGGGGGGGGGGGGGGGGGGGGGGGGGGGGGGGGGGGGGGGGGGGGGGGGGGGGGGGGGGGGGGFGGGGGGGGGGGGGGGGGGGGGGGGGGGGGGGGGGGGGGGGGGGGGGGGGGGGGGGGGGGGGGGGGGGGGGGGGGGGGGGGG#GGGGGGGGGGGGGGGGGGGDFGGGD>ADFGGGGFCFEFFFFFFFFFFEEFFFFFFFFFFFFFFFFFFFF??FFFFFFFFFFGFFFFGGGGGGGFCAFGGGGF7GGGGFCAE8GFCFGGGGGGDGEGGGFGGGGGGGGGGGGGGGEGGGGGGGGGGGGGGGGGGGGGGGGFGGGGGGGGGGGGGEGGGGGFGGGGGGGGGGGGGGGGGGGGGGFGGGGGGGGGGGGGGGGGGGGGGFC9GGGGGGGGGGGGGG
@CGRNA11_179
TGAGGAATATTGGTCAATGGGCGAGAGCCTGAACCAGCCAAGTCGCGTGAAGGATGACGGTCCTATGGATTGTAAACTTCTTTAGTAGGTGAGTACAAGCAGTTACGCGTAGCTGTAAGCAAGTAACCTAAGAATAAGTATCGGCTAACTCCGTGCCAGCAGCCGCGGTAATACGGAGGATACGAGCGTTATCCGGATTTATTGGGTTTAAAGGGTGCGTAGGTGGCTTTATAAGTCAGTGGTGAAAAGCTGTGGCTCAGCCATAGTCTTGCCGTTGAAACTGTAGAGCTTGAGTGCGGATGAGGTAGGCGGAACGCGTAGTGTAGCGGTGAAATGCATAGATATTACGCAGAACTCCGATTGCGAAGGCAGCTTACCAAACCGCAACTGACACTGAAGCACGAAAGCGTGGGTATCAAACAGG
+
GGGGGGGGGGGGGGGGGGGGGGGGGGGGGGGGGGGGGGGGGGGGGGGGGGGGGGGGGGGGGGGGGGGGGGGGGGGGGGGGGGGGGGGGGEGGGGGGGGGGGGGGGGGGGGGGGGGGGGGGGGGGGGGGGGGGGGFGGGGGGGGGGGGGGGGGGGGGGGGGGGG#G#GGGGGGGGGGGGGGGGGGGGGGGGGGGGGGCCAFFGGGGGFFFFFFFFFFFFFFFFFFFFFFF?=FCFFAFFFFFFFFFFFFFFFFFGFFGFGGFGGFFFGFFGGGGGGGGGGGGGGGGGFGGGGGGGGGGGGGGGGGGGGGGGGGGGGGGGGGGGGGGGGGGGGGGGGGGGGGGGGGGGGGGGGGGGGGGGGGGGGGGGGGGGGGGGGGGGGGGGGGGGGGGGGGGGGGGGGFGGGGGGGGGGGGGGGGGGGGGGGG
@CGRNA11_180
TAGGGAATCTTCGGCAATGGGGGGAACCCTGACCGAGCAACGCCGCGTGAGTGAAGAAGGTTTTCGGATCGTAAAGCTCTGTTGTAAGAGAAGAACGTTGTGTAGAGTGGAAAGTTACACAAGTGACGGTATCTTACCAGAAAGGGACGGCTAACTACGTGCCAGCAGCCGCGGTAATACGTAGGTCCCGAGCGTTGTCCGGATTTATTGGGCGTAAAGCGAGCGCAGGCGGTTGTATAAGTCAGAAGTAAAAGGCAGTGGCTCAACCATTGTGTGCTTTTGAAACTGTACAACTTGAGTGCAGAAGGGGAGAGTGGAAGTCCATGTGTAGCGGTGAAATGCGTAGATATATGGAGGAACACCGGTGGCGAAGGCGGCTCTCTGGTCTGTAACTGACGCTGAGGAGCGAAAGCGTGGGTAGCGAACAGG
+
EFGGEGFGGGGFDEGGGGGGFFG7FGDFGGGGGGGGGGG8DGC:CFE>FFFFA>==FGGGGFGGGGGGC7FGGFGGCB:<?FFFGCFG9CCFCGGGEFGG7FGC<CFED7<FCFGG,<CFF7<FGGGEEFFCA@EFFGGFFG6CGG>CEGEEEGGGFD5A;CGGGGGGGGCE5E=?:3<CF92?8F#EFDCD3D7#DFFGEG6<7CFFFFFFFFEF::4BEEFFD3=B>FFB8CA4E:6>DFFB<983A29F5AFA;559<?B?GC;+=++?7FFC3,+7FFFGGEAE+62+DGGFDDDFB88FDD=+8DFFF=6,FE7,=8>EFGGGEEGGGFEFA:GEGDEE@FEFGFE<8FFFA4@+4@:<FF7GFCFC+C+@B@@88FCCFCGFC6<,@@@:GFF9GFDGGGGFF:GE@:FGGFC@F,FGFFEGF
@CGRNA11_181
TGAGGAATATTGGTCAATGGGCGAGAGCCTGAACCAGCCAAGTCGCGTGAAGGATGACGGTCCTATGGATTGTAAACTTCTTTAGTAGGTGAGTACAAGCAGTTACGCGTAGCTGTAAGCAAGTAACCTAAGAATAAGTATCGGCTAACTCCGTGCCAGCAGCCGCGGTAATACGGAGGATACGAGCGTTATCCGGATTTATTGGGTTTAAAGGGTGCGTAGGTGGCTTTATAAGTCAGTGGTGAAAAGCTGTGGCTCAACCATAGTCTTGCCGTTGAAACTGTAGAGCTTGAGTGCGGATGAGGTAGGCGGAACGCGTAGTGTAGCGGTGAAATGCATAGATATTACGCAGAACTCCGATTGCGAAGGCAGCTTACCAAACCGCAACTGACACTGAAGCACGAAAGCGTGGGTATCAAACAGG
+
GGGGGGGGGGGGGGGGGGGGGGGGGGGGGGGGGGGGGGGGGGGGGGGGGGGGGGGGGGGGGGGGGGGGFGGGGGGGGGGGGGGGGGGGGGGGGGGGGGGGGGGGGGGGGGGGGGGGGGGGGGGGGGGGGGGGGGGGGGGGGGGGGGGGGGGGGGGGGGGGFGGGGGGGGGGGGGGGGEGECCCE@EGGGGDFGGGGCE@DFFGGGGDD<FFFFFDFFFD>DD;;BFF5FFFFFEFFFEFFFE?EFFFFFFFFFGFFGFGGFC?BGGGGFGGD>GGGGGGGGGGGGGGGGGFGGGGGGGGGGFGCGGGGGGGGGEEGGGGFGGGGGGGGGGGGGGGGGGGGGGGGGGGGFCGGGGGGGGGGGGGGGGGGGGGGGGGGGGGGGGGGFGGGGGGGGGGGGFEEGGGGGGGFF,GGGGGFGGGGGGGG
@CGRNA11_182
TGAGGAATATTGGTCAATGGGCGAGAGCCTGAACCAGCCAAGTCGCGTGAAGGATGACGGTCCTATGGATTGTAAACTTCTTTAGTAGGTGAGTACAAGCAGTTACGCGTAGCTGTAAGCAAGTAACCTAAGAATAAGTATCGGCTAACTCCGTGCCAGCAGCCGCGGTAATACGGAGGATACGAGCGTTATCCGGATTTATTGGGTTTAAAGGGTGCGTAGGTGGCTTTATAAGTCAGTGGTGAAAAGCTGTGGCTCAACCATAGTCTTGCCGTTGAAACTGTAGAGCTTGAGTGCGGATGAGGTAGGCGGAACGCGTAGTGTAGCGGTGAAATGCATAGATATTACGCAGAACTCCGATTGCGAAGGCAGCTTACCAAACCGCAACTGACACTGAAGCACGAAAGCGTGGGTATCAAACAGG
+
GGGGGGGGGGGGGGGGGGGGGGGGGGGGGGGGGGGGGGGGGGGGGGGGGGGGGGGGGGGGGGGGGGGGGGGGGGGGGGGGGGGGGGGGGFGGGGGGGGGGGGGGGGGGGGGGGGGGGGGGGGGGGGGGGGGGGGGGGGGGGGGGGGGGGGGGGGGGGGGGGGGGGGGGGGGGGGGGGGGGGGGGGGGGGGGGGGGGDEEGFGGGGGGGFFFFFFFFFFFFFFFFFFFFFFFFFFFFFFDEFFFFFFBFFFFFFGFFGFGGGGGGGGGGFDGDGGGFGGGGGGGGGGGGGGGGGGGGGGGGGGGGGGGGGGGGGGGGGGGGGGGGGGGGGGGGGGGGGGGGGGGGGGGGGGGGGGGGGGGGGGGGGGGGGGGGGGGGGGGGGGGGFGGGGGGGGGGGGGGGGGGGGGGGGGGGGGGGGGGGGGGG
@CGRNA11_183
TGAGGAATATTGGTCAATGGGCGAGAGCCTGAACCAGCCAAGTCGCGTGAAGGATGACGGTCCTATGGATTGTAAACTTCTTTAGTAGGTGAGTACAAGCAGTTACGCGTAGCTGTAAGCAAGTAACCTAAGAATAAGTATCGGCTAACTCCGTGCCAGCAGCCGCGGTAATACGGAGGATACGAGCGTTATCCGGATTTATTGGGTTTAAAGGGTGCGTAGGTGGCTTTATAAGTCAGTGGTGAAAAGCTGTGGCTCAACCATAGTCTTGCCGTTGAAACTGTAGAGCTTGAGTGCGGATGAGGTAGGCGGAACGCGTAGTGTAGCGGTGAAATGCATAGATATTACGCAGAACTCCGATTGCGAAGGCAGCTTACCAAACCGCAACTGACACTGAAGCACGAAAGCGTGGGTATCAAACAGG
+
GGGGGGGGGGGGGGGGGGGGGGGGGGGGGGGGGGGGGGGGGGGGGGGGGGGGGGGGGGGGGGGGGGGGGGGGGGGGGGGGGGGGFFGGG?FGGGGGGGGGGGGGGGGGGGGGGGGGGGGGGGGGGGGGGFGG9E9FGGGGGGGGGGGGGGGGGGGGGGGGGGGGGGGGGGGGGGGGGGD#FGGGCEGGDGGFFGDGCFFGFGGGGGDCF;?FFFFFE?B;@BFFFFFFFFFFFFFBFFFEFECFFFFFFFFFFGFF5AGGGGGGGGGFFCDDDGGGGGGGGGGGGGGGGGGGGGGFGGGGGGGGGGGGGGFGGGGGGGGGGGGGGGGGGGGGGEGGGGGGGGGGGGGGF9GGGGGEGGGGGGGGGGGGFGGGGGGGGGGFCGGGGGGGGGGGGGGGGGGFGGGGGGGGGGGGGGGGGGGGGGGG
@CGRNA11_184
TAGGGAATCTTCGGCAATGGGGGGAACCCTGACCGAGCAACGCCGCGTGAGTGAAGAAGGTTTTCGGATCGTAAAGCTCTGTTGTAAGAGAAGAACGTTGTGTAGAGTGGAAAGTTACACAAGTGACGGTATCTTACCAGAAAGGGACGGCTAACTACGTGCCAGCAGCCGCGGTAATACGTAGGTGGCAAGCGTTGTCCGGAATTATTGGGCGTAAAGCGCGCGCAGGTGGTTTAAAAAGTCTGATGTGAAAGCCCACGGCTCAACCGTGGAGGGTCATTGGAAACTGTTAAACTTGAGTGCAGGAGAGAAAAGTGGAATTCCTAGTGTAGCGGTGAAATGCGTAGAGATTAGGAGGAACACCAGTGGCGAAGGCGGCTTTTTGGCCTGTAACTGACACTGAGGCGCGAAAGCGTGGGGAGCAAACAGG
+
GGGGGGGGGGGGGGGGGGGGGGGGGGGGGGGGGGGGGGGGGGGGGGGGGGGGGGGGGGGGGGGGGGGGGGGGGGGGGGGGGGGGGGGGGGGGGGGGGGGGGGGGGGGGGGGGGGGGGGGGGGGGGGGGGGGGGGGGGGGGGGGGGEGGGGGGGGGGGGGGGGGGGGGFGGGGGGGGGGGGGEGGGGGGGGGG#GDFGFFGFGB>FDGGFFFFFFEFFFFFFFFFB>DFFFFF@FF:?CEDFBBAE<<EB<A>FAFFFFFGFFF?DGGGGFGGFGFDGFGGGGGFGGGGGGGGGGGGGGFFGDFGGCGGGGGGDGGGEGGGGF@GGGGGGGDGGGGGGGGGGGGGGGGGGGGGGFDGGGGGGGGGGGEGGGGGGGGEGGGGGGGGGGFFGGGGGGGGGGGGGGGGGGGGGGGGGGGGGGGGGGGGGGGGGG
@CGRNA11_185
TGAGGAATATTGGTCAATGGGCGAGAGCCTGAACCAGCCAAGTCGCGTGAAGGATGACGGTCCTATGGATTGTAAACTTCTTTAGTAGGTGAGTACAAGCAGTTACGCGTAGCTGTAAGCAAGTAACCTAAGAATAAGTATCGGCTAACTCCGTGCCAGCAGCCGCGGTAATACGGAGGATACGAGCGTTATCCGGATTTATTGGGTTTAAAGGGTGCGTAGGTTGCTTTATAAGTCAGTGGTGAAAAGCTGTGGCTCAACCATAGTCTTGCCGTTGAAACTGTAGAGCTTGAGTGCGGATGAGGTAGGCGGAACGCGTAGTGTAGCGGTGAAATGCATAGATATTACGCAGAACTCCGATTGCGAAGGCAGCTTACCAAACCGCAACTGACACTGAAGCACGAAAGCGTGGGTATCAAACAGG
+
GGGGGGGGGGGGGGGGGFGGGGGGGGGGGDGFFGGGGFGGGGGGGGGGGGGGGFEDGGGGGDGGDGGGGFFFFGGGGGGGGGFGFGFAFAEGFGGGGGGGGGFCFGGDGGGGGGGGGGGGGGGGGGGGGGGGFDFGGGGGCAEGEGDFGGGGGGGGGGGGGGGGGGDEGEGGGGGECCGEGGGGFGGGDG3<7CDGG;AC@GGGFGGGF@#FFFEF>FFF;:7B6E=CFFFFFBFFFBFFFEAA;<<A@BBFBGAFD?7GGGFCD>CC*DC>E?9@EC=29CGFFA+FCF?F?DCGEDGDCGFFFCECC6,GCGGEEF8FGGGGGGGEFFGFAFFGFGGDFFFFBCGGGFGGGFEGCGGEFGGGGCFFGFFGFGCGGF:GFCEFEFGGGGGFGGGGGGFCFGGGGGGGGGGGGGGFGGGFGGGG
@CGRNA11_186
TGGGGAATATTGCACAATGGACGCAAGTCTGATGCAGCGACGCCGCGTGGGGGATGAAGGCTTTCGGGTTGTAAACTCCTTTCAGTACAGAAGAAGCATTTTTGTGACGGTATGTGCAGAAGAAGCGCCGGCTAACTACGTGCCAGCAGCCGCGGTAATACGTAGGGCGCGAGCGTTGTCCGGATTTATTGGGCGTAAAGCGAGCGCAGGCGGTTGTATAAGTCAGAAGTAAAAGGCAGTGGCTCAACCATTGTGTGCTTTTGAAACTGTACAACTTGAGTGCAGAAGGGGAGAGTGGAATTCCATGTGTAGCGGTGAAATGCGTAGATATATGGAGGAACACCGGTGGCGAAAGCGGCTCTCTGGTCTGTAACTGACGCTGAGGCTCGAAAGCGTGGGGAGCGAACAGG
+
GGGGGGGGGGGGGGGGGGGGGGGGGGGGGGGGGGGGGGGGGGGGGGGGGGGGGGGGGGGGGGGGGGGGGGGGGGGGGGGGGGGGGGGGGGGGGGGGGGGGGGGGGGGGGGGGGGGGGGGGGGGGGGGGGGGGGGGGGGGGGGGGGGGGGGGGGGGGGGGGGGGGGGGGG#GGG#GGGGGGGGG8EGGGGGGGG#GDGFFFFGGGGGGGFFFFFFFFFFFFFFFFFFFFFFFFFFFFFFFGFFFFFGGGGGGGGDFGGGGGGGGGFFFGGCGGGGGF?GDGFGGGGGGGGFGGGGGGGGGFFGGGGGGFGGGGGGGGGGGGDGGGGGGGGGGGFGGGGGGGGGGGGGGGGGGGGGGGGGGGGGGGGGGGGGGGGGGGGGGGGGGGGGGGGGGGGF@,GGGGGGGGGGGGGG
@CGRNA11_187
TGAGGAATATTGGTCAATGGGCGAGAGCCTGAACCAGCCAAGTCGCGTGAAGGATGACGGTCCTTTGGATTGTAAACTTCTTTAGTAGGTGAGTACAAGCAGTTACGCGTAGCTGTAAGCAAGTAACCTAAGAATAAGTATCGGCTAACTCCGTGCCAGCAGCCGCGGTAATACGGAGGATACGAGCGTTATCCGGATTTATTGGGTTTAAAGGGTGCGTAGGTGGCTTTATAAGTCAGTGGTGAAAAGCTGTGGCTCAACCATAGTCTTGCCGTTGAAACTGTAGAGCTTGAGTGCGGATGAGGTAGGCGGAACGCGTAGTGTAGCGGTGAAATGCATAGATATTACGCAGAACTCCGATTGCGAAGGCAGCTTACCAAACCGCAACTGACACTGAAGCACGAAAGCGTGGGTATCAAACAGG
+
GGGGGGFFEGGGGGGGGGGGGGGGGGGGGGGGGGGGGGGGGGGGGGGGGGGGGGGGGGGGGGGGGGGGCFGGGGGGGGGGGGGGGGGGGGGGGGGGGGGGGGGGGGGGGGGGGGGGGGGGGGGGGGGGGGGGGGGGFGGGGGGCEGGGGGGGGGGGGGGGGGGFGGGGGGD#FFGECEEDGFFGGGGEDGCFGFGGC6>FFGGCGGGGDFBF@B@FFFE>BFEFFFFFFFFFFFFEEFFFFCBBBFFFFFFFFGFFGFGGGGGCGGFGFCC7DFCGFGGGGGGGGGFGGD?GGDCFCGGGGGGGGGGGGGGGGGGGGGGGGGGGGGGGGGGGGGGGGGGGGGGGGGGDGFGGGGGGGGGGGGGGGGGGGGGGGGGGFCGGGGDGGGFGGGGGGGGGGGF@GGGGGGGGGGGGGGGGGGGGGGGG
@CGRNA11_188
TGAGGAATATTGGTCAATGGGCGAGAGCCTGAACCAGCCAAGTCGCGTGAAGGATGACGGTCCTATGGATTGTAAACTTCTTTAGTAGGTGAGTACAAGCAGTTACGCGTAGCTGTAAGCAAGTAACCTAAGAATAAGTATCGGCTAACTCCGTGCCAGCAGCCGCGGTAATACGGAGGATACGAGCGTTATCCGGATTTATTGGGTTTAAAGGGTGCGTAGGTGGCTTTATAAGTCAGTGGTGAAAAGCTGTGGCTCAACCATAGTCTTGCCGTTGAAACTGTAGAGCTTGAGTGCGGATGAGGTAGGCGGAACGCGTAGTGTAGCGGTGAAATGCATAGATATTACGCAGAACTCCGATTGCGAAGGCAGCTTACCAAACCGCAACTGACACTGAAGCACGAAAGCGTGGGTATCAAACAGG
+
GGGGGGGGGGGGGAFFGGGGGGGGGEFCGCFFFEGGGGGGGF@AFGGGGGGFGGFFFEGGFCE9,CEFGGDFGGGGGGGGGGGCFA?EF<EAFFFGGGFGGGFGFBF7FFGGGGGGGCDDFCFGGCFFCGFFBEFGAFGGGCGGGGG6?CFGGGGGGGFGGGGGGDEGEEGCFCF=CEGEGG##GC:75957@49D#D<411@FGFEC49@<@B9FFFFEEE>@08>BFEECEFB96<DBAFE?33>4FFFFFGAA?#FFD?6?7FC7DDGGGFCF@+C;FCGFFC???GDD6D=+6FGFFGGGGEE>EGGGGGGCECE=FGGGGGGGGFEGFEDFFFE;E9=D7EFGGGGGFEFBFC<F:GFBA?ECGGGGFABFCF@FBFDFFGGGGGGGFFGGFDEFFGFGGGGGFEAGGGGGGGGFGC9G
@CGRNA11_189
TGAGGAATATTGGTCAATGGGCGAGAGCCTGAACCAGCCAAGTCGCGTGAAGGATGACGGTCCTATGGATTGTAAACTTCTTTAGTAGGTGAGTACAAGCAGTTACGCGTAGCTGTAAGCAAGTAACCTAAGAATAAGTATCGGCTAACTCCGTGCCAGCAGCCGCGGTAATACGGAGGATACGAGCGTTATCCGGATTTATTGGGTTTAAAGGGTGCGTAGGTGGCTTTATAAGTCAGTGGTGAAAAGCTGTGGCTCAACCATAGTCTTGCCGTTGAAACTGTAGAGCTTGAGTGCGGATGAGGTAGGCGGAACGCGTAGTGTAGCGGTGAAATGCATAGATATTACGCAGAACTCCGATTGCGAAGGCAGCTTACCAAACCGCAACTGACACTGAAGCACGAAAGCGTGGGTATCAAACAGG
+
GGGGGGGGGGGGGFGGGGGGGGGGGGGGGGGGGGGGGGGGGGGGGGGGGGGGGGGGGGGGGGGGFGGGGGGGGGGGGGGGGGGGGFFFGFGGGGGGGGGGGFGGGGGGGGGGGGGGGGGGGGGGGGGGGGGGGGGGGGGGGGGEGGGGGGGGGGGGGGGGGGGGGDGGGGGGGGGE<EGGGGGGGGGGGD#GGGGGD>BGAFGGGGGGEFFFFFDFFFFDFFFFFFFBFFFFFFFFFFFEFEFFFFDFFFAFAGFFGFGFGFBFFGGFDDGGGGGGGGGEFFGGGGGGFGGGGGGGGGGGGGGGGGGGGGGCGECGGFGGGGGGGGGGGGGGGGGGGGGGFADGGGGGFFGGGGGGGGGGFCGGGGGGFGGGGGGGGGGGGGGGGGGGGGGGGGFGGGGGGGGGGGGGGGGGGGGGGGGGGGGG
@CGRNA11_190
TGGGGAATATTGCACAATGGACGCAAGTCTGATGCAGCGACGCCGCGTGGGGGATGAAGGCTTTCGGGTTGTAAACTCCTTTCAGTACAGAAGAAGCATTTTTGTGACGGTATGTGCAGAAGAAGCGCCGGCTAACTACGTGCCAGCAGCCGCGGTAATACGTAGGGCGCGAGCGTTGTCCGGAATTATTGGGCGTAAAGAGCTCGTAGGCGGTTTGTTGCGCCTGCTGTGAAAGACCGGGGCTTAACTTCGGGGTTGCAGTGGGTACGGGCAGACTAGAGTGTGGTAGGGGTAATTGGAATTCCTGGTGTAGCGGTGGAATGCGCAGATATCAGGAGGAACACCGATGGCGAAGGCAGGTTACTGGGCCATTACTGACGCTGAGGAGCGAAAGCGTGGGTAGCGAACAGG
+
GEFGGDGGGGGGGGGGCGGGFFEGGEEGGGGGGFGG@FGDGDDECFGCFGGGGGDEFGEFGGGGGGEE<?@FFEFEAFGGGGGGGGGFGGDGGEGGGGGFFFGEGFGGGGBBGFGGGGGGGGGGGGGGGDEFGCFFFCGGGGEGFGGGGFEEEGEGE5E9CCAECEC6*CGG=EG*;CCFGGGC*:A?#GFCGGGG<577FGFFCGDD>DFFDDBEEFFFFFF@BFFFF@FFFFBDFDD>FBBF?@CDBCGDDGGFFFFFGGGGGFGEGFGD:FDDDFGGGGGFDGGFGFEGFFE;D=C?FE8GGDGFEEC8DGGGGGFEGGGGGFFFAGCFGGGFD?DGFF@GGGGGFE7F<FGFFEGGFAGGGGGGFECGFGEEFFBGFGGEGGEGGGFEF@7EFGGGCEDGGGGGGGG
@CGRNA11_191
TGAGGAATATTGGTCAATGGGCGAGAGCCTGAACCAGCCAAGTCGCGTGAAGGATGACGGTCCTATGGATTGTAAACTTCTTTAGTAGGTGAGTACAAGCAGTTACGCGTAGCTGTAAGCAAGTAACCTAAGAATAAGTATCGGCTAACTCCGTGCCAGCAGCCGCGGTAATACGGAGGATACGAGCGTTATCCGGATTTATTGGGTTTAAAGGGTGCGTAGGTGGCTTTATAAGTCAGTGGTGAAAAGCTGTGGCTCAACCATAGTCTTGCCGTTGAAACTGTAGAGCTTGAGTGCGGATGAGGTAGGCGGAACGCGTAGTGTAGCGGTGAAATGCATAGATATTACGCAGAACTCCGATTGCGAAGGCAGCTTACCAAACCGCAACTGACACTGAAGCACGAAAGCGTGGGTATCAAACAGG
+
GGGGGGGGGGGGGFGGGGGGGGGGGGGGGGGGGGGGGGGGGGGGGGGGGGGGGGGGGGGGGGGGGGGGGGGGGGGGGGGGGGGGGGGGGGGGGGGGGGGGGGGGGGGGGGGGGGGGGGGGGGGGGGGGGGGGGGGGGGGGGGGGGGGGGGGGGGGGGGGGGGGGGGGGGGEGFGGGGGGGGGGGGGGGGGGGGFGGGEBCFFGFGGCDEFFFF?EFEDFFFFFF?F@>FFFFFFFFFFFFFFFFFFFFFFFFFFAFGFGGFFFF>GGDFDGGGGGGGGGFGCE7GGGGGGFFDGGFGGGGGGGGGGGGGGGGGGGGGGGGGGGGGGGGGGFGGGGGGGGCFAGGGGGGGGGGGGGGGGGGGGGGGGGGGGGGGGGFGGGGGGGGGGGGGGGGGGGGGGGGGGGGGFGGGGGGGGGGGGGGGGGG
@CGRNA11_192
TGGGGAATATTGCACAATGGACGCAAGTCTGATGCAGCGACGCCGCGTGGGGGATGAAGGCTTTCGGGTTGTAAACTCCTTTCAGTACAGAAGAAGCATTTTTGTGACGGTATGTGCAGAAGAAGCGCCGGCTAACTACGTGCCAGCAGCCGCGGTAATACGTAGGGCGCGAGCGTTGTCCGGAATTATTGGGCGTAAAGAGCTCGTAGGCGGTTTGTTGCGCCTGCTGTGAAAGACCGGGGCTTAACTTCGGGGTTGCAGTGGGTACGGGCAGAATAGAGTGTGGTAGGGGTAATTGGAATTCCTGGTGTAGCGGTGGAATGCGCAGATATCAGGAGGAACACCGATGGCGAAGGCAGGTTACTGGGCCATTACTGACGCTGAGGAGCGAAAGCGTGGGTAGCGAACAGG
+
GGGGDEGGGGGFGGGGGGGGGGGGGGGGGGGGGEFCFGGGGGGGGGGGGGGGGFGGGGGGGGGGGGGGGDG@GGGGGGGGGGGGGGGGGGGGGGGGGGGGGGGGGGGGGGGGGGFFGGGGGGGGGGGGGGFGEGGGFGGGGGGGGGGGGGFGCEEEGGGGGGGGGGGGGGGGGGGGGGEGGEE#:=#CCFGDD#DGDBFFFFFGGGGGF@FE3BEFBFFF?FDBEF#FE<EAAEEB:DEFF?>F6GF>DCGGGGGFGFC7CFFE=+@6GGF@:C6,D8FFGFF?GGGGGF9GGGGFGFFBFFECGFFGCGGDGGGGGGGGGGEGGGGGGGGGGGGGGGGGGFEGGGGGEGGF9GFGGGFFCGGFFCFGGGGGGFEEGGGFGFGGGGGGGGGGGDGGGGGGGGGGGGGGGGG
@CGRNA11_193
TAGGGAATCTTCGGCAATGGGGGGAACCCTGACCGAGCAACGCCGTGTGAGTGAAGAAGGTTTTCGGATCGTAAAGCTCTGTTGTAAGAGAAGAACGTTGTGTAGAGTGGAAAGTTACACAAGTGACGGTATCTTACCAGAAAGGGACGGCTAACTACGTGCCAGCAGCCGCGGTAATACGTAGGTCCCGAGCGTTGTCCGGATTTATTGGGCGTAAAGCGAGCGCAGGCGGTTGTATAAGTCAGAAGTAAAAGGCAGTGGCTCAACCATTGTGTGCTTTTGAAACTGTACAACTTGAGTGCAGAAGGGGAGAGTGGAATTCCATGTGTAGCGGTGAAATGCGTAGATATATGGAGGAACACCGGTGGCGAAAGCGGCTCTCTGGTCTGTAACTGACGCTGAGGCTCGAAAGCGTGGGGAGCGAACAGG
+
GGGGGGGGGGGGGFGGGGGGGGGGGGGGGGGGGGGGGGGGGGGGGGGGGGGGGGGGGGGGGGGGGGGGGGGGGGGGGGGGGGGGGGCGGGGGGGGGGGGGGGFGGCGGGGFGGGGGGEGGGGGGGGGGGGGGGGGGGCGGCCFGGGFGGGGGGGGGFFGGGGGGGGGGGGGGGGGGCFFGGGGF7CFGGGDDGDGGC?>FEG4CGG?GFFFF>@>:D)9@BFF>EE?FFFFFBEF??ACAAAAAAB7:>>FBAFFFFFFFFC<:DGGFFD>F7>>GGGGGFEDGGF:E9?,CC?@CF8F7FDGGGGGFFFCFGGGFDFD>DDD8FGGGGGGEGGGGGGGDGGGFECEGFECFGGGGGGGGGGGGGGGGGGGGGGGGGDGGGGGGGGGGGGFGGGGGGGGGGGGGFGGGGGGGGGGGFDGEGGGGGGGGG
@CGRNA11_194
TGAGGAATATTGGTCAATGGGCGAGAGCCTGAACCAGCCAAGTCGCGTGAAGGATGACGGTCCTATGGATTGTAAACTTCTTTAGTAGGTGAGTACAAGCAGTTATGCGTAGCTGTAAGCAATTAACCTAAGAATAAGTATCGGCTAACTCCGTGCCAGCAGCCGCGGTAATACGGAGGATACGAGCGTTATCCGGATTTATTGGGTTTAAAGGGTGCGTAGGTGGCTTTATAAGTCAGTGGTGAAAAGCTGTGGCTCAACCATAGTCTTGCCGTTGAAACTGTAGAGCTTGAGTGCGGATGAGGTAGGCGGAACGCGTAGTGTAGCGGTGAAATGCGTAGAGATTACGCAGAACTCCGATTGCGAAGGCAGCTTACCAAACAGCAACAGACGCTGAAGCACGAAAGCGTGGGTATCAAACAGG
+
GGFGGFGGCGGG<6EFFGGGGCGGEG:FGGGG,:FGDFGGGGDGGGGGGCFAFG9CFCFGFG:F,9FG,EFEBEFEGGC,CF,FFFGGG<BFFEFFC<F,B<BF9,,<=FG7+CAF9E<EF8,=AAD9EDE@9EDFFC6,3@BE@7+8>D,,6++@FEBCCDF6><A<:7?<FFF#<6:::CGGC5CE2C-/;@#;C#7E@?C;@;*8#FFD<;B<>;@ED@>@:@>4@55CEB8<*36*6C?FFF;4AA6?4DFFGFFC5<527;**?5D>>FDC2;DFGCFF7E=6D=CGGDD=6,=6+GGGF8CEE8CGGECEGEECGGGGGGGGGGGGGGCE@,GGFE,FF:?=C,<FFF7:CFE,F7GGGGGGGGE@GFCEGFFDFF9D9FGFBGGC,GGFF<C8GEGGGGGFGDGGF9GCGGGGGGGG
@CGRNA11_195
TGAGGAATATTGGTCAATGGGCGAGAGCCTGAACCAGCCAAGTCGCGTGAAGGATGACGGTCCTATGGATTGTAAACTTCTTTAGTAGGTGAGTACAAGCAGTTACGCGTAGCTGTAAGCAAGTAACCTAAGAATAAGTATCGGCTAACTCCGTGCCAGCAGCCGCGGTAATACGGAGGATACGAGCGTTATCCGGATGTATTGGGTTTAAAGGGTGCGTAGGTGGCTTTATAAGTCAGTGGTGAAAAGCTGTGGCTCAACCATAGTCTTGCCGTTGAAACTGTAGAGCTTGAGTGCGGATGAGGTAGGCGGAACGCGTAGTGTAGCGGTGAAATGCATAGATATTACGCAGAACTCCGATTGCGAAGGCAGCTTACCAAACCGCAACTGACACTGAAGCACGAAAGCGTGGGTATCAAACAGG
+
CE,CFGCDDFECEEFFEFGG8E7FC:+CE@E8FFGG8FGCEEAFGCCFCFCEEGGGGGG:8F@,FGGG9AFGEEA,?<FCGAFA<F9<E5F<FFECFGG<FCFGG<@G@FCFGGAFDC@FFBDA=;F9C8,38,E;=AFGCFCEGGEGGGCCGGCGG?DGFGGFEEECE8-##GG5=EGEEC8C8?EEDDCFFFDG35#@DFFF=7:6C;39=#69FFEEFBEFFFF?#CFCFFEEFFDBFEEA4FAFFFFFFG@<C@7?5GGFCFDD5GGCEFCGGFFCCGFCFFF=,D?CDCGGEFFFGGFFFDGGGGGGGGEGEFGGGEECGEECGEGEGEDFE;,AEGFFGGFGGFGGFFCGGGGGGGGFGGGGGGGGGGFDDGGFEGGGFGGGGFEFFEGF@EC@<7CGGGFCFFGGFACGGGGFEF<G
@CGRNA11_196
TAGGGAATCTTCGGCAATGGGGGGAACCCTGACCGAGCAACGCCGCGTGAGTGAAGAAGGTTTTCGGATCGTAAAGCTCTGTTGTAAGAGAAGAACGTTGTGTAGAGTGGAAAGTTACACAAGTGACGGTATCTTACCAGAAAGGGACGGCTAACTACGTGCCAGCAGCCGCGGTAATACGTAGGGCGCGAGCGTTGTCCGGAATTATTGGGCGTAAAGAGCTCGTAGGCGGTTTGTTGCGCCTGCTGTGAAAGACCGGGGGTTAACTTCGTGGTTGCAGTGGGGTCGGGCAGACTAGAGTGTGGTAGGGGTAAGTGGAATTCCTGGTGTAGGTGTAGAATGCGCAGATAGCAGGAGGAACACCGATGGCGAAGGCAGGTTACTGGGCCATTACGGACGCTGAGGAGCGAAAGCGTGGGTAGCGAACAGG
+
GGGGGDGFGGGGGGECFEGGGGGD@FGGGGGGGGGGGGGDGGGCFGGEGGGGGFGGFGGFFDECGGGCEGFFGGGGGGDGGFFFGGGGGGGGFCFFEGGGFGGGGGGGGGGGGGGGGGGGGGGGGGG:FGGGGGGGFCGCCGGGF>CFE>CEGFGGCG>8ECDFFCFGGG##EGG#DGGGE#9:?=#:#GDCG5#DDEF#FGC547.2@BFFF37#5#.9>#8?D:@6>?::<986<#F@>7:B<#?@<:=<4A;:#F@B;#CA8;**C93*02*2++,7D74+1++8E9+=++AD+6+C=+,8?D8=0@+,@4,3,E84,48E>4>,B>,9,,C,,FF488>A9,@9EA,FF?E5<<EF,B,,=7:C,<FF5A,<59GCABACDFCF<@,<E7+CCCFCGGFBCFGCCFGFC:@GGFGGGEFEC;6DFC
@CGRNA11_197
TGAGGAATATTGGTCAATGGGCGAGAGCCTGAACCAGCCAAGTCGCGTGAAGGATGACGGTCCTATGGATTGTAAACTTCTTTAGTAGGTGAGTACAAGCAGTTACGCGTAGCTGTAAGCAAGTAACCTAAGAATAAGTATCGGCTAACTCCGTGCCAGCAGCCGCGGTAATACGGAGGATACGAGCGTTAACCGGATTTATTGGGGTTAAAGGGTGCGTAGGTGGCTTTATAAGTCAGTGGTGAAAAGCTGTGGCTTAACCATAGTCTTGTCGTTGAAACTGTAGAGCTTGAGTGCGGATGAGGTAGGCGGAGCGCGTAGTGTAGCGGTGAAATGCATAGATATTACGCAGATCTCCGATTGCGAAGGCAGCTTACCAAACCGCAACTGACACTGAAGCACGAAAGCGTGGGTATCAAACAGG
+
FFGC,C,;,6;F@6C9E,C<EFGGC7FE8@<EF@<6C<66FFE,@+@@>FCCEA<EC?BF=:+C,<FAE9<B,B<5EEGCGAFGFGGDF5E9<,5:,EFAFCA9C@CDGE:=AEG,9AD=,DBA;DFA,3,DCABDFGFC3DCCEF+@CF9DCF64*7,DFFF:EEGEC>5CFGGEEE8=CAFG*=7*1/**1;1>C)8*+;7:6<)95<==?F#>D:@@@>@F65<:5<9FB76A=465A?C8/544:A;86<FB##B59#.C7C>AB@@5DGGGE?,,,,,=2@+=,=++9+D=1,6+++=,0+6@+==3@6E=68,9,9EEB=B=4B;A,,@AEE4,4,,F?:4@,EAE9++,,7FE=7FA,F<ED?9=C<,67CF8B7@6<FGFCFF<CC<<C,:C,:@C,6C:B,C,<<C,C,,C@EEE
@CGRNA11_198
TGAGGAATATTGGTCAATGGGCGAGAGCCTGAACCAGCCAAGTCGCGTGAAGGATGACGGTCCTATGGATTGTAAACTTCTTTAGTAGGTGAGTACAAGCAGTTACGCGTAGCTGTAAGCAAGTAACCTAAGAATAAGTATCGGCTAACTCCGTGCCAGCAGCCGCGGTAATACGGAGGATACGAGCGTTATCCGGATTTATTGGGTTTAAAGGGTGCGTAGGTGGCTTTATAAGTCAGTGGTGAAAAGCTGTGGCTCAACCATAGTCTTGCCGTTGAAACTGTAGAGCTTGAGTGCGGATGAGGTAGGCGGAACGCGTAGTGTAGCGGTGAAATGCATAGATATTACGCAGAACTCCGATTGCGAAGGCAGCTTACCAAACCGCAACTGACACTGAAGCACGAAAGCGTGGGTATCAAACAGG
+
GGGGGGGGGGGGGGGGGGGGGGGGGGGGGGGGGGGGGGGGGGGGGGGGGGGGGGGGGGGGGGGGGGGGGGGGGGGGGGGGGGGGGGGGGGGGGGGGGGGGGGGGGGGGGGGGGGGGGGGGGGGGGGGGGGGGGGGGGGGGGGGGGGGGGGGGGGGG#GGGGGGGGGGGGEEGGGGGGGGGGGGGGGGGGGGGGGGG7BEFFGGGGGGDBFFFFFFFFFFFFFFFBEFFFFFFFFFFFFFFFEFFFFFFFFFFFFFFFFGGGGFFGFBFBCDGGGGGGGGFFGGGGFDFD6DDDGDGGGGGGGGGGCGGGGGGGGGEEGFGGGGGGGGGGGGGGGGGGGGGGGGGGGGGGFGGGGGCDGGGGGGFGGGGGGGGGGGGGGGGGGGFAGGGGGGGGGGGGFC<GDGGGGGFF9GGGGGGGGGGGGGG
@CGRNA11_199
TAGGGAATCTTCCGCAATGGGCGAAAGCCTGACGGAGCAACGCCGCGTGAGTGAAGAAGGATTTCGGTTCGTAAAGCTCTGTTGTTAGGGAAGAAAGGTTGTGTAGTAACTATACACAAAACAGACGGTACCTAACCAGAAAGCCACGGCTAACTACGTGCCAGCAGCCGCGGTAATACGTAGGTGGCAAGCGTTGTCCGGAATTATTGGGCGTAAAGCGCGCGCAGGTGGTTTAAAAAGTCTGATGTGAAAGCCCACGGCTCAACCGTGGAGGGTCATTGGAAACTGTTAAACTTGAGTGCAGGAGAGAAAAGTGGAATTCCTAGTGTAGCGGTGAAATGCGTAGAGATTAGGAGGAACACCAGTGGCGAAGGCGGCTTTTTGGCCTGTAACTGACACTGAGGCGCGAAAGCGTGGGGAGCAAACAGG
+
GFGGGGGGGGGGGGGGGGGGGGGGGGGGGGGGGGGGGGGGGGGGGGGGGGGGGGGGGGGGGGGGGGGGGGGGGGGGGGGGGGGGGEFGGGGGGGGGGGGGGGGGGGGGGGGGGGGGGGGGGGGGGGGGGGGGGGGGGGGGGGGGGGGGGGGGGGGGGGGGGGGGGGGGGGGGGGGGGGGGGGGGGGG#GGGGGGGGG?FGFDGGGGGGFB>FDFFFFFFFF>3@BFFFFFFDFF=FEFBFFFFFBFFAEAAFFFE>FFFFBGAGFFFGGDFGGCGGGGGFGGGGGGCGDGDFFGGGGGGGGGGGGGGGGGGGGGGGGGGGGGGFGGGGGGGGGGGGGGGGGGGGGGGGGGGGGGGGGGGGGGGGGGGGGGGDGGGGGGGGFGGGGGGGGGGGGGGGGGGGGGGGGGGGGGGGDGGGGGGGGGGGGGGGG
@CGRNA11_200
TGAGGAATATTGGTCAATGGGCGAGAGCCTGAACCAGCCAAGTCGCGTGAAGGATGACGGTCCTATGGATTGTAAACTTCTTTAGTAGGTGAGTACAAGCAGTTACGCGTAGCTGTAAGCAAGTAACCTAAGAATAAGTATCGGCTAACTCCGTGCCAGCAGCCGCGGTAATACGGAGGATACGAGCGTTATCCGGATTTATTGGGTTTAAAGGGTGCGTAGGTGGCTTTATAAGTCAGTGGTGAAAAGCTGTGGCTCAACCATAGTCTTGCCGTTGAAACTGTAGAGCTTGAGTGCGGATGAGGTAGGCGGAACGCGTAGTGTAGCGGTGAAATGCATAGATATTACGCAGAACTCCGATTGCGAAGGCAGCTTACCAAACCGCAACTGACACTGAAGCACGAAAGCGTGGGTATCAAACAGG
+
GGGGFGGGGGGGGFGGGGGGGGGGGDFGGGGGGGGGGGGGGGGGGGGGGGGGGGGGGGGGGGGGGGGGGGGGGGGGGGGGGGGGGGGGGEFGFFGGGGGGGGGGGGGGGGGGGGGGGGGGGGGGFGCFGGGGGGGGGGGGGGDGGGDGFGGGGGGGFGGGGGGGGDGGGEGGGGGGGGGEFGGGGGGGGD5CFGGGGBEFFFF@CEDGEFFFFFFFFED>BBFFFFFC@@CFFFFFFFD>AEC?A?AFBFFFFFFF>?GFGEFGFDCGFC>GGGGGGFFCGCGD?CGGF?FFGGGGGGFGGF?8FEGGDGGGGEGDGGGGG@GGGGGFFCEFGFGGGGGGF=FFFEFGFFGGDGGGGGGGGGGGGFGGGGGGGGGGEEEFFC>FCGGGGGGGGGGGGGGFGGGGGDGGGGGGGGGGGGGGGGGG
@CGRNA11_201
TGGGGAATATTGCACAATGGACGCAAGTCTGATGCAGCGACGCCGCGTGGGGGATGAAGGCTTTCGGGCTGTAAACTCCTTTCAGTACAGAAGAAGCATTTGTGTGACGGTATGTGCAGAAGAAGCGCCGGCTAACTACGTGCCAGCAGCCGCGGTAATACGTAGGGCTCGAGCGTTGTCCGGAATTATTGTGCGTAAAGAGCTCGTAGGCGGTTTGTTTCGCTTGATGTGAAAGACCGGGGCTTAACTTCGGGGTTGCAGTGGGTACGGGGGGACGAGAGTGTGGTAGGGGTAAGTGGGATTCCTGGTGTAGCGGTGGAATGCGCAGATATCAGGAGGAACACCGATGGCGAAGGAAGGTTGCTGGGCAAATACTGACGCTGAGGAGCGAAAGAGTGGGTAGCGAACAGG
+
GGFFCB@EF<FEFEC<@,CFDEEG@FGFGGGGFCGFFGGGCFGDEEGGEGGGGDGEGFF<,A4=,?C>+4+EF<FFGG8FFEGGGC?DA9?>B,3AC<B,B,BBF>DFCGFC<<,3,3,>@F,D7A+@C7>::CDFDFE8>:DF,?7EF6F>*:8:8>F?FFCFCC*0**/<4#EG=E#3<E:4<5<3?7*#0#<97528@F*:699C7>=)60>E38##=@>##.#7#)##6AB;;A:>99@==7A9/:/*3**;8FFFC9*A9@+C96+++=01288DD8?8@DDD=+,8D@6,,=,,48F>>7@EC=6+>=D,4,FF77E8B,GF@,C,,F<<<@<:CFB,7GGGCC=FCF<<5EE<B,,EFFAC,,<,,68,FF@,,<<;+68,7E@C;,,868F@,GCEEE@EAFD
@CGRNA11_202
TGAGGAATCTTGGTCAATGGGCGAGAGCCTGAACCAGCCAAGTCGCGTGAAGGATGACGGTCCTATGGATTGTAAACTTCTTTAGTAGGTGAGTACAAGCAGTTACGCGTAGCTGTAAGCAAGTAACCTAAGAATAAGTATCGGCTAACTCCGTGCCAGCAGCCGCGGTAATACGGAGGATACGAGCGTTATCCGGATGTATTGGGTTTAAAGGGTGCGTAGGTGGCTTTATAAGTCAGTGGTGAAAAGCTGTGGCTCAACCATAGTCTTGCCGTTGAGACTGTAGAGCTTGAGTGCGGATGAGGTAGGCGGAACGCGTAGTGTAGCGGTGAAATGCATAGATATTACGCAGAACTCCGATTGCGAAGGCAGCTTACCAAACCGCAACTGACACTGAAGCACGAAAGCGTGGGTATCAAACAGG
+
;<EE,,CF,EFA,C@CFFG?FGGG@@:FFGC6CFFA,@DFGGDFEEGGDGGG?8F@AFEGFGE9<FCFGG,4CEEGFGGGFGCCFFFEDAEF,BBFFGFFCCE,@FFGG@FFGGGGDFGGFFDGGFFGDBEG9DGGF9FGD;=CEG7F?,@68D+@F;:FGCGGGD>CCEDGFFD=CEGGGGGG55=:7D:<C7><.:#63;C>D<6#C3FD;=>?D?@/7;D@FE>6>?FFFFF:?<5>8CECA=8AA?A>64ABC?==8FCFFGC0?5GGGFCCF?,GFFC?DC96@0+A+DGD=FFFFGCCD=6GGGCEGGEE8FGFF9EE8GCAF9FDFFEDDEC,E@9F:,GGFFFFF@CC:FGCDCGGF<GGGF<CE@6,FF@@@C7GFF<FE<GGGDAFAFGGGF<GEGEDGFFGGGFEFGGGDGDF
@CGRNA11_203
TGGGGAATATTGCACAATGGACGCAAGTCTGATGCAGCGACGCCGCGTGGGGGATGAAGGCTTTCGGGTTGTAAACTCCTTTCAGTACAGAAGAAGCATTTTTGTGACGGTATGTGCAGAAGAAGCGCCGGCTAACTACGTGCCAGCAGCCGCGGGAATACGTAGGGCGCGAGCGTTGTCCGGAATTATTGGGCGTAAAGGGCTCGTAGGCGGTTTGTTGCGCCTGCTGTGAAAGACCGGGGCTTAACTTCGGGGTTGCAGTGGGTACGGGCAGACTAGAGTGTGGTAGGGGTAATTGGAATTCCTGGTGTAGCGGTGGAATGCGCAGATATCAGGAGGAACACCGATGGCGAAGGCAGGTTACTGGGCCATTACTGACGCTGAGGAGCGAAAGCGTGGGTAGCGAACAGG
+
GGFGEGEG,EFEFDGGGGGG<EFGGG:@FFGFGFGG<F:CECGGGGGGG@CCFFFGCGGGGGGGGGCGFEGGGCF?FAFFCGGGFFFDEDD<FFGGGGGCEFDE=D,@6+@FCFG99FCB<,@,FC3<F7<CF7,>;,?EFGGFF<FFFGF>EEC#:<B;<8ECC8*0/8>#:C<F;;ECF:A#::C:<:F>69CC7627#5#D<3C#9>8;;18BDFFF9>>@D>>=CFE#A#ABBD>FDA6GCFFCAB>7GFGFFGFFDC+7>6GECGGDGF9GGGGGG?D8CGDGD=GGFGF=GGGF8E8E>8AGGGGGGGGGGF9GGGGEF@FFE9GGGGGGGGGGFFCGF<GGGGGGGGGGFFDFFDGGGF<FF<<CCGGGGFGGGFGGGGGGGGGGGGEGGGGFEGGGGFFGGGG
@CGRNA11_204
TAGGGAATCTTCGGCAATGGGGGGAACCCTGACCGAGCAACGCCGCGTGAGTGAAGAAGGTTTTCGGATCGTAAAGCTCTGTTGTAAGAGAAGAACGTTGTGTAGAGTGGAAAGTTACACAAGTGACGGTATCTTACCAGAAAGGGACGGCTAACTACGTGCCAGCAGCCGCGGTAATACGTAGGTCCCGAGCGTTGTCCGGATTTATTGGGCGTAAAGCGAGCGCAGGCGGTTGTATAAGTCAGAAGTAAAAGGCAGTGGCTCAACCATTGTGTGCTTTTGAAACTGTACAACTTGAGTGCAGAAGGGGAGAGTGGAATTCCATGTGTAGCGGTGAAATGCGTAGATATATGGAGGAACACCGGTGGCGAAAGCGGCTCTCTGGTCTGTAACTGACGCTGAGGCTCGAAAGCGTGGGGAGCGAACAGG
+
GGGGGGGGGGGGGGGGGGGGGGGGGGGGGGGGGGGGGGGGGGGGGGGFGGGGGGGGGGGGGGGGGGGGGGGGGGGGGGGGGGGGGGGGGGGGGGGGGGGGGGGGGGGGGGGGGGGGGGGGGGGGGGGGGGGGGGGGGGGGGGGGGGGFGGGGGGGGGGGGGGGGGGGGGGGGGGGGEGGGGGGFGGGFGGGGGGGGFFFGFGGCGG=FFFF@FFFFFFFFFEFFFFFFB:EFFFF?FDFFFECFFFFFFFFFFFFFFFGFFFFGFGGGGFDGGFFGGFGGGGGGEFGGGGFGGFCGGGGGGGGGGGGGGGGGFGGGGGGFFGGGDGGGGGGEGGGGGGGGGGGFFGGGGFFGGGGGGGGEEGGGGGGGGGGGGGGGGGGGGGGGGGGGGGGGGCGGGGGCGGEFFFEGGGGGGGGGGGGGGGGGGGGGG
@CGRNA11_205
TAGGGAATCTTCGGCAATGGGGGGAACCCTGACCGAGCAACGCCGCGTGAGTGAAGAAGGTTTTCGGATCGTAAAGCTCTGTTGTAAGAGAAGAACGTTGTGTAGAGTGGAAAGTTACACAAGTGACGGTATCTTACCAGAAAGGGACGGCTAACTACGTGCCAGCAGCCGCGGTAATACGTAGGTCCCGAGCGTTGTCCGGATTTATTGGGCGTAAAGCGAGCGCAGGCGGTTGTATAAGTCAGAAGTAAAAGGCAGTGGCTCAACCATTGTGTGCTTTTGAAACTGTACAACTTGAGTGCAGAAGGGGAGAGTGGAATTCCATGTGTAGCGGTGAAATGCGTAGAGATTAGGAGGAACACCAGTGGCGAAGGCGGCTTTTTGGCCTGTAACTGACACTGAGGCGCGAAAGCGTGGGGAGCAAACAGG
+
GGGGGGGGGGGGGGGGGGGGGGGGGGGGGGGGGGGGGGGGGGGGGGGGGGGGGGGGGGGGGGGGGGGGGGGGGGGGGGGGGGGGGGGGGGGGGGGGGGGGGGGGGGGGGGGGFGGGGGGGGGGGGGGGGGGGGGGGGGGGGGGGGGGGGGGGGGGGGGGGG#GGGGGGGGGGGGGGGGCEGGGGGGGGCGGGGGGGGFFGFGGGGGCGFFFFFFEB@FFFDBFFFFEFFFBEDFFFFFFFFFFFFFFFEFFFFFFFFFGFFGFDFGDGGFDFGFGGGGGGGGGGGGGGGGCF=GGGGGGGGGGGGGGGGGGGGGGGGGGDGGGGFGGGGGGGGGGGGGGGGGGGGGGGGGGGGGGGGGGGGGGGGGGGGGGGGGGGGGGGGGGGGGGGGGGGGGGGGGGGGGGGGGGGGGGGGGGGGGGGGGGGGGGGG
@CGRNA11_206
TGGGGAATATTGCACAATGGACGCAAGTCTGATGCAGCGACGCCGCGTGGGGGATGAAGGCTTTCGGGTTGTAAACTCCTTTCAGTACAGAAGAAGCATTTTTGTGACGGTATGTGCAGAAGAAGCGCCGGCTAACTACGTGCCAGCAGCCGCGGTAATACGTAGGGCGCGAGCGTTGTCCGGAATTATTGGGCGTAAAGAGCTCGTAGGCGGTTTGTTGCGCCTGCTGTGAAAGACCGGGGCTTAACTTCGGGGTTGCAGTGGGTACGGGCAGACTAGAGTGTGGTAGGGGTAATTGGAATTCCTGGTGTAGCGGTGGAATGCGCAGATATCAGGAGGAACACCGATGGCGAAGGCAGGTTACTGGGCCATTACTGACGCTGAGGAGCGAAAGCGTGGGTAGCGAACAGG
+
GGGGGGGGDGGGGGGGGGGGGGGGGGGGGGGGGGGGGGGGGGGGGGGGGGGGGGGGGGGGGGGGGGGGGGGGGGGGGGGGGGGGGGGGGGGGFGGGGGGGGGGGGGGGGGGGGGGGGGGGGGGGGGGGGGGGGGGGGGGGG>FGGGGGGGGGGGGGGGGGGGGFGGGGGGGGGGGGGGGGGGG5CFGFGGGGFGGGGBAGFGGGGGGGFFFE?>DFFFFFFFFFFFFFFFFFFDB:?EFFFFFFFF?ADFFGGGGFGFGGGGGGGGGGGGFDGGGGFFGDDFGFGGGGGGGGGGGGGGGGGGGGGGGGGGGGGGGGGGGGGGGGGGGGGGGGGGGGGGGGGGGGGGGGGGGGGGGGGGGGGGGGGGGGGGGGGGGGGGGGGGGGGGGGGGGGGFFC<GGGGGGGGGGGGGG
@CGRNA11_207
TGAGGAATATTGGTCAATGGGCGAGAGCCTGAACCAGCCAAGTCGCGTGAAGGATGACGGTCCTATGGATTGTAAACTTCTTTAGTAGGTGAGTACAAGCAGTTACGCGTAGCTGTAAGCAAGTAACCTAAGAATAAGTATCGGCTAACTCCGTGCCAGCAGCCGCGGTAATACGGAGGATACGAGCGTTATCCGGATTTATTGGGTTTAAAGGGTGCGTAGGTGGCTTTATAAGTCAGTGGTGAAAAGCTGTGGCTCAACCATAGTCTTGCCGTTGAAACTGTAGAGCTTGAGTGCGGATGAGGTAGGCGGAACGCGTAGTGTAGCGGTGAAATGCATAGATATTACGCAGAACTCCGATTGCGAAGGCAGCTTACCAAACCGCAACTGACACTGAAGCACGAAAGCGTGGGTATCAAACAGG
+
GGFGGGGGGGGGGGGGGGGGGGGGGGGGGGGGGGGGGGGGGGGGGGGGGGGGGGGGGGGGGGGGGGGGGGGGGGGGGGGGGGGGGGGGGGGGGGGGGGGGGGGGGGGGGGGGGGGGGGGGGGGGGGGGGGGGGGGGGGGGGGGGGGGGGGGGGGGGGGG#GGGGG#GGGGGGGGGGGGGGFGGGGGGGGGGGGGGGGEBCFFGGGGGGEFFFFF>FFFEEFFFFFFFEFFFFFFFFFEBFFFFFFFFFFFFFFGFFGFGGGGGGGGGGFGGCEGGFGGFCGGFFGGGGGGDGGGGGGGGGGGGGGGGGGGGGGGGGGGGGGGGGGGGGGGGGGGGGGGGGGGGGGGGGGGGGGGGGGGGGGGGGGGGGGGGGGGGGGGGGGGGGGGGGGGGGGGGGGGGGGGGGGGGGGGGGGGGGGGGGGGGG
@CGRNA11_208
TGAGGAATATTGGTCAATGGGCGAGAGCCTGAACCAGCCAAGTCGCGTGAAGGATGACGGTCCTATGGATTGTAAACTTCTTTAGTAGGTGAGTACAAGCAGTTACGCGTAGCTGTAAGCAAGTAACCTAAGAATAAGTATCGGCTAACTCCGTGCCAGCAGCCGCGGTAATACGGAGGATACGAGCGTTATCCGGATTTATTGGGTTTAAAGGGTGCGTAGGTGGCTTTATAAGTCAGTGGTGAAAAGCTGTGGCTCAACCATAGTCTTGCCGTTGAAACTGTAGAGCTTGAGTGCGGATGAGGTAGGCGGAACGCGTAGTGTAGCGGTGAAATGCATAGATATTACGCAGAACTCCGATTGCGAAGGCAGCTTACCAAACCGCAACTGACACTGAAGCACGAAAGCGTGGGGAGCAAACAGG
+
GGGGGGGGGGGGGFGGGGGGGGGGGGGGGGGGGGGGGGGGGGGGGGGGGGGGGGGGGGGGGGGGGGGGGGGGGGGGGGGGGGGGGGGGGGGGGGGGGGGGGGGGGGGGGGGGGGGGGGGGGGGGGGGGGGGGGGGGFGEFGGGCEGGGGGGGGFDGGGGGGGGGGGGGGGGGGGGGGGGGGGGG5>CEGGGGGGGGGDEFFGGGGGGGFFF9@>@<;FFFDEFF=FFFFFBFFEEFFEB@FFFFFFFFFFFFFFFBFECF?CGGGGFCEGGGGGGGGGGCGGGGGGFGFFDGGGGFCGGGGGGGGGGGGGGGGGGGGGGGGGGGGDGGGGGGGGGGGGGFGGGGFBCGFFGGGGEDGGGGGGGGGGGGGGGGGDGGGGGGGGGGFGGGGGGGGGGGGGFCGGGGGGGDGGGGGGGGGGGGGGGG
@CGRNA11_209
TAGGGAATCTTCGGCAATGGGGGGAACCCTGACCGAGCAACGCCGCGTGAGTGAAGAAGGTTTTCGGCTCGTAAAGCTCTGTTGTAAGAGAAGAACGTTGTGTAGAGTGGAAAGTTACACAAGTGACGGTATCTTACCAGAAAGTGACGGCTAACTACGTGCCAGCAGCCGCGGTAATACGTAGGTCCCGAGCGTTGTCCGGATTTATTGGGCGTAAAGCGAGGGCAGGCGGTTGTATAAGTCAGAAGTAAAAGGCAGTGGCTCAACCATTGTGTGCTTTTGAAACTGTACAACTTGAGTGCAGAAGGGGATAGTGGAATTCCATGTGTAGCGGTGAAATGCGTAGATATATGGAGGAACACCGGTGGCGAAAGCGGCTCTCTGGTCTGTAACTGACGCTGAGGCTCGAAAGCGTGGGGAGCGAACAGG
+
GA<@@8FCFFECFEGC@<FF?FG:7CFGGGG,4?++=FEDF:7@CFG7>33@@<FDGFCFFFFGFGG**3CFGD>CCCEF,@CC<FFCEGFGB,>F<C<F=*8<FEC?FG:FDF@<ACFCFCCGC:,<B1CFGGFGGFFC*00++<:ACEGGCFFGGGC08C@C8CF6@:=EEEG58E:EFFCCEGG6CBFFCDD5,09CB#593E?D=7=#)3E@7>FFD;##2)==>>?B#8E?FFEAFB84A9E?AAA6FA?FC9;8??<#:<C;2+DFGFCF92C+GF@DC=E=?6,=+D=++D=++EGGGGC=,?,,ECGGD>@=FFFE9F@8GEE@,@,;@:C=B+CFECDFF4,GFF?FAF@47+@==4@EBFA,+=FB,B,CEGGGGGDCGFC6@@F@@888E<:,,GFF,GGCFCCCEGGGGECFGFGGF
@CGRNA11_210
TGAGGAATATTGGTCAATGGGCGAGAGCCTGAACCAGCCAAGTCGCGTGAAGGATGACGGTCCTATGGATTGTAAACTTCTTTAGTAGGTGAGTACAAGCAGTTACGCGTAGCTGTAAGCAAGTAACCTAAGAATAAGTATCGGCTAACTCCGTGCCAGCAGCCGCGGTAATACGGAGGATACGAGCGTTATCCGGATTTATTGGGTTTAAAGGGTGCGTAGGTGGCTTTATAAGTCAGTGGTGAAAAGCTGTGGCTCAACCATAGTCTTGCCGTTGAAACTGTAGAGCTTGAGTGCGGATGAGGTAGGCGGAACGCGTAGTGTAGCGGTGAAATGCATAGATATTACGCAGAACTCCGATTGCGAAGGCAGCTTACCAAACCGCAACTGACACTGAAGCACGAAAGCGTGGGTATCAAACAGG
+
GGGGGGGGFGGGGGGGGGGGGGGGGGGGGGGGGGGGGGGGGGGGGGGGGGGGGGGGGGGGGGGGGGGGGGGGGGGGGGGGGGGGGGGGGFGGGGGGGGGGGGGGGGGGGGGGGGGGGGGGGGGGGGGGGFGGGGGGFGGGGGGGGGGGGGGGGGGGGGGGGGGGGGGGGDGGGGGGGGGGGGGGGGGGGGCGGGGGDFADFGGGGGGGFFFFFFFFFFFFFFFFFFFF>F?FF?FAF=><BFFFFFFFFFFFFGFFGFGGGGGGFCFFF5GGGGGCGGGFCGF8GFCGGGDCDGGGGGGGGGGFCGGGGGFGGGEGGGGGGFGGGGGFGGGGGGGGGGGGGGGGGGGGF9GGGGGEFGGGEGGGGGGGGGGGGGGGGDGGGGGGFGGGGGGGGGGGGGGFGGGGGFGDFCGGGGGDGGGGGGGG
@CGRNA11_211
TGAGGAATATTGGTCAATGGGCGAGAGCCTGAACCAGCCAAGTCGCGTGAAGGATGACGGTCCTATGGATTGTAAACTTCTTTAGTAGGTGAGTACAAGCAGTTACGCGTAGCTGTAAGCAAGTAACCTAAGAATAAGTATCGCCTAACTCCGTGCCAGCAGCCGCGGTAATACGGAGGATACGAGCGTTATCCGGCTTTATTGGGTTTAAAGGGTGCGTAGGTGGCTTTATAAGTCAGTGGTGAAAAGCTGTGGCTCAACCATAGTCTTGCCGTTGAAACTGTAGAGCTTGAGTGCGGATGAGGTAGGCGGAACGCGTAGTGTAGCGGTGAAATGCATAGATATTACGCAGAACTCCGATTGCGAAGGCAGCTTACCAAACCGCAACTGACACTGAAGCACGAAAGCGTGGGTATCAAACAGG
+
GGFGGGD8CFACAC@FEFGGDFBFCFCGGGGGFFFF@8DCFE6FEGGGGGFGGGGGGGGGGE+,C<CF<FGGGFFAFCFFGGFA?<FFGB?FG?EE@?EFEFAFGFECFCEGGGGGCD,AF<FFFFEDEDD>DGFCGG;E;EE+++8>FGG6>EBECEGGGGGGDGCACEEF7>F8C?E*4A#8?=CE<D3C7;DD#4=3;:FGGGGD>?F6BF;5:B@@=@D=9>FFC6C@FE=46.:6#:4?7F>AF34#:7:<5@FC9?42@367:9=+ECFCGFGFFEE7D@+6FD?=++??=A=3=?8CGGE>8EGECC8+88=E@,86@ECGGGF;FFEA;C,@=;;F@GGEGFGFAFC@FF<FDGGEFAGGGFFFGGGGGGF:EGFEGGGGGF<DGFFFEGFFGEGGGG@@FFGGFF<9DGFGGFDG
@CGRNA11_212
TGAGGAATATTGGTCAATGGGCGAGAGCCTGAACCAGCCAAGTCGCGTGAAGGATGACGGTCCTATGGATTGTAAACTTCTTTAGTAGGTGAGTACAAGCAGTTACGCGTAGCTGTAAGCAAGTAACCTAAGAATAAGTATCGGCTAACTCCGTGCCAGCAGCCGCGGTAATACGGAGGATACGAGCGTTATCCGGATTTATTGGGTTTAAAGGGTGCGTAGGTGGCTTTATAAGTCAGTGGTGAAAAGCTGTGGCTCAACCATAGTCTTGCCGTTGAAACTGTAGAGCTTGAGTGCGGATGAGGTAGGCGGAACGCGTAGTGTAGCGGTGAAATGCATAGATATTACGCAGAACTCCGATTGCGAAGGCAGCTTACCAAACCGCAACTGACACTGAAGCACGAAAGCGTGGGTATCAAACAGG
+
GGGGGGGGGGGGGGGGGGGGGGGGGGGGGGGGGGGGGGGGGGGGGGGGGGGGGGGGGGGGGGGGGGGGGGGGGGGGGGGGGGGGGGGGGGGGGGGGGGGGGGGGGGGGGGGGGGGGGGGGGGGGGGGGGGGGGGGGGGGGGGGGGGGGGGGGGGGGGGGGGGGGGGGGGGGGGGGGGGGGGGGGGGGGGGGGGGGGDFFEFGGGGGEGEFFFFFFFFFFFDBFFFFFFFFFFFFFFFFFFFFFFFFFFFFFFDGFFGFGGGGFGGGGGFGGGGGGGGGGGGGGGGGGGGGGGGGGGGGGGGGGGGGGGGGGGGGGGGGGGGGGGGGGGGGFGGGGGGGGGGGGGGGGGGGGGGGGGGGGGGGGGGGGGGGGGGGGGGGGGGGGGGGGGGGGGGGGGGGGGGGGGGGGGGGGGGGGGGGGGGGGG
@CGRNA11_213
TGAGGAATATTGGTCAATGGGCGAGAGCCTGAACCAGCCAAGTCGCGTGAAGGATGACGGTCCTATGGATTGTAAACTTCTTTAGTAGGTGAGTACAAGCAGTTACGCGTAGCTGTAAGCAAGTAACCTAAGAATAAGTATCGGCTAACTCCGTGCCAGCAGCCGCGGTAATACGGAGGATACGAGCGTTATCCGGATTTATTGGGTTTAAAGGGTGGGTAGGTGGCTTTATAAGTCAGTGGTGAAAAGCTGTGGCTCAACCATAGTCTTGCCGTTGAAACTGTAGAGCTTGAGTGAGGATGAGGTAGGCGGAACGCGTAGTGTAGCGGTGAAATGCATAGATATTACGCAGAACTCCGATTGCGAAGGCAGCTTACCAAGCCGCAACTGACACTGAAGCACGAAAGCGTGGGTATCAAACAGG
+
FGEGGGGGFGGGGFGGGGGGFGGGGG@FEGGCGGFGFGGGGGGGEEGGEEFGG8FFGGGGGGGFFEFGFFFGGGGGGEGFGGGGGAFGGF9?FFDEFFGGGFGG9?CCCC>FFDGF99FFFGGAFGGDFACFD>FCFACFCG8CEFGFC;9FCE:C8E:FCFG@EG8EEGE#GCGCCCGG<C#F14>CD5##7@53#08;ACFFF49CC8=@FFB#.#E71<896FFBF0/6CE?AFA><A?A:FFA>FF@@>9;#>F=B>CGF>CC9ADGGE=+9F=@8,89FD@+A2=+6+6D?,DFD?==?GEEGGGGECC7C=FFEE4++@=4CEDDCGF;FEA=C,,=::B?:C,GCBF=F>GFFC>C<FGGFE<E9EBFD@:@++E@F9FC,DFEAGCGFEFC8FEFDGFB@F9GGGGFCCCGGDFFG
@CGRNA11_214
TGGGGAATATTGCACAATGGACGCAAGTCTGATGCAGCGACGCCGCGTGGGGGATGAAGGCTTTCGGGTTGTAAACTCCTTTCAGTACAGAAGAAGCATTTTTGTGACGGTATGTGCAGAAGAAGCGCCGGCTAACTACGTGCCAGCAGCCGCGGTAATACGGAGGATACGAGCGTTATCCGGATTTATTGGGTTTAAAGGGTGCGTAGGTGGCTTTATAAGTCAGTGGTGAAAAGCTGTGGCTCAACCATAGTCTTGCCGTTGAAACTGTAGAGCTTGAGTGCGGATGAGGTAGGCGGAACGCGTAGTGTAGCGGTGAAATGCATAGATATTACGCAGAACTCCGATTGCGAAGGCAGCTTACCAAACCGCAACTGACACTGAAGCACGAAAGCGTGGGTATCAAACAGG
+
GGGGGGGGGGGGGGGGGGGGGGGGGGGGGGGGGGGGGGGGGGGGGGGGGGGGGEGGGGGGGGGGGGGGGGGGGGGGGGGGGGGGGGGGGGGGGGGGGGGGGGGGGGGGGGGGGFGGGGGFFGGGGGGGGGGGGGGGGGGGGGGGGGGGGGGGGGGGGGGGGGGG#GEGGGGFGGEGGGGGGGGECGCGGC?DFGGG<F@FFDGF@;DCFFFFF4@>E>:CF@FFFBFFFFF69BFFFFBAB?:<EGGFGFFFGFFFFFFFFFGGEFE6GGGGGGFGD?FGGGFCGGDDGDCGGGGGDGGGGGGECGGGGGGGGGGGFGGGGGGGGGGGDEFEGGGGGGFFCCGGGGGGEGGGGGFGGGGF9DFGDGGGGGF,GGGGGGGGGGGGGGGF:FGGGGGGGGGGGGGGGGGGGGG
@CGRNA11_215
TGAGGAATATTGGTCAATGGGCGAGAGCCTGAACCAGCCAAGTCGCGTGAAGGATGACGGTCCTATGGATTGTAAACTTCTTTAGTAGGTGAGTACAAGCAGTTACGCGTAGCTGTAAGCAAGTAACCTAAGAATAAGTATCGGCTAACTCCGTGCCAGCAGCCGCGGTAATACGGAGGATACGAGCGTTATCCGGATTTATTGGGTTTAAAGGGTGCGTAGGTGGCTTTATAAGTCAGTGGTGAAAAGCTGTGGCTCAACCATAGTCTTGCCGTTGAAACTGTAGAGCTTGAGTGCGGATGAGGTAGGCAGAACGCGTAGTGTAGCGGTGAAATGCATAGATATTACGCAGAACTCCGATTGCGAAGGCAGCTTACCAAACCGCAACTGACACTGAAGCACGAAAGCGTGGGTATCAAACAGG
+
-FFFFFGCFFGGGFFGGGGCFGGEECG7FFGGGGDFGEGGDGFFFCFE@FFFGF9FGGGGEC=<EFF?GFFFFDCF?FGF9<EFFBFFG?=EGGGGGEFGFGFGFGGEFGGGFEFGFGGFGGGFGGGGGGGGGGCFFGFGFGGGEGED,>>DCGGGGFEFFGG>EEGGGDGGG?FGGGGECCGC1;?E-*9<>FDCC<A9A:FF#GFE><FF?=><@5>5>B::9EEC7?4>@FEBFFFFB:?EF?FAB:7?FD<?;?3FFFDFFFFFB7DDDFGFE+,E?==9=6+F?D=GGGGGC@+FFCFF?CGFGCFGEBEECFFFFGC@6+49FFEE,,,>,GFAF9GDF,BEAEGFFB7C,GFFBCGFFE=8GFGGGFFGGGGG@GGFEFFDGCGFC<ACFFF@FGGFF:EDGCF8GD9GEEF@GGAF
@CGRNA11_216
TAGGGAATCTTCGGCAATGGGGGGAACCCTGACCGAGCAACGCCGCGTGAGTGAAGAAGGTTTTCGGATCGTAAAGCTCTGTTGTAAGAGAAGAACGTTGTGTAGAGTGGAAAGTTACACAAGTGACGGTATCTTACCAGAAAGGGACGGCTAACTACGTGCCAGCAGCCGCGGTAATACGTAGGGCGCGAGCGTTGTCCGGAATTATTGGGCGTAAAGAGCTCGTAGGCGGTTTGTTGCGCCTGCTGTGAAAGACCGGGGCTTAACTTCGGGGTTGCAGTGGGTACGGGCAGACTAGAGTGTGGTAGGGGTAATTGGAATTCCTGGTGTAGCGGTGGAATGCGCAGATATCAGGAGGAACACCGATGGCGAAGGCAGGTTACTGGGCCATTACTGACGCTGAGGAGCGAAAGCGTGGGTAGCGAACAGG
+
GGGGGGGGGGGGGGGGGGGGGGGGGGGGGGGGGGGGGGGGGGGGGGGGGGGGGGGGGGGGFFGGGGGGGGGGGGGGGGGGGGGGGGGGGGGGGGGGGFFGGEGGGGGGGGGGGGGGGGGGGGGGGGGGGGGGGGGGGGGGGGGGGGGGGGGGGGGGGGGGGGGGGGGGGGGGGGGGGGGGFFFGGGGGGGGGGGGBCEFGFGGD<CF#FFFFFFFDFFFFF?@4@FFFFFFFFFBFFFFB>BFFFEFEEFFFFFFDFFFFF>GFGGDBCDDDGGFGGGGGGGGGGGGGFGGGGGFGFGGGGGGFGFGGFFGGGGGGGGGGGGGGGGGGGGGGGGGGGGGGGGGGGGGFGGGGGGDGGGGGGGGGGGGGGGGGGGGGGGGGGGGGGGGGGGGGGGGGGGGGGGGGGGGGGGGGGGGGGGGGGGGGGGGGGG
@CGRNA11_217
TAGGGAATCTTCCGCAATGGGCGAAAGCCTGACGGAGCAACGCCGCGTGAGTGAAGAAGGATTTCGGTTCGTAAAGCTCTGTTGTTAGGGAAGAAAGGTTGTGTAGTAACTATACACAAAACAGACGGTACCTAACCAGAAAGCCACGGCTAACTACGTGCCAGCAGCCGCGGTAATACGTAGGTGGCAAGCGTTGTCCGGAATTATTGGGCGTAAAGCGCGCGCAGGTGGTTTAAAAAGTCTGATGTGAAAGCCCACGGCTCAACCGTGGAGGGTCATTGGAAACTGTTAAACTTGAGTGCAGGAACGAAAAGTGGAATTCCTAGTGTAGCGGTGAAATGCGTAGAGATTAGGAGGAACACCAGTGGCGAAGGCGGCTTTTTGGCCTGTAACTGACACTGAGGCGCGAAAGCGTGGGGAGCAAACAGG
+
GFGGGGFGFEEFGGDGGGEGFFGGGGGGGGGFGGGGGGGGGGGEGGDGGGGGGGFGGGFGGGGFFFGGGGGFGGF?EGGGGGGGFDDFGGGFEGFGG8>FFEEFFGGGFFGGGGGGGGFGGGCFGGDFCCGGFC@FGG7DCEGGGGGEGGGGFGCGGEFFGFGCFGGGGEGGDGGCGGG89FGEGGG67973>#47<<=#AC4CFCF3677>B##>#6@BDD#>E>66#<@B::.1=#47#?AFA<A##AB<<#EA9:91##39:??C:+GDC5C7D,C+9:6=7@,9==:@FFD?6FCGD@,06+++:?@9;E=;D@,4FE6,9GFE>7EC9GGGF@CC+EEE@,C49=:?DCFEEBA4,FE,FF,@C<?4@=+FDFDGFAFF@@,6,C,C<C,FFCC,8,:@+CF9GF@:C:,B8CEGGGEDC<FFF
@CGRNA11_218
TGGGGAATATTGCACAATGGACGCAAGTCTGATGCAGCGACGCCGCGTGGGGGATGAAGGCTTTCGGGTTGTAAACTCCTTTCAGTACAGAAGAAGCATTTTTGTGACGGTATGTGCAGAAGAAGCGCCGGCTAACTACGTGCCAGCAGCCGCGGTAATACGTAGGGCGCGAGCGTTGTCCGGAATTATTGGGCGTAAAGAGCTCGTAGGCGGTTTGTTGCGCCTGCTGTGAAAGACCGGGGCTTAACTTCGGGGTTGCAGTGGGTACGGGCAGACTAGAGTGTGGTAGGGGTAGTTGGAATTCCTGGTGTAGCGGTGGAATGCGCAGATATCAGGAGGAACACCGATGGCGAAGGCAGGTTACTGGGCCATTACTGACGCTGAGGAGCGAAAGCGTGGGTAGCGAACAGG
+
-CFGGGGGDEF@FGGFGGGGFGGGGGGGGGGGGGGGEGEFGDGGDE:>4FDECFECCF<=F8<EE:EGGGGGDBFGGGF<FGGGGGA?FGFGBDFGGGGFGDDCGGFGGF>CGCCFGGGGC<FGGGGCGG7C7EGGCFGG8CEGGFFGGD#G5=BEBEFGFG#6;CC#E#5#8CEGGGC49?C54C<?FFFGG#6#225,#DC#:7C<BB??=>@@BF4.3:8577>AFBCAC9@?FFFFGFAF9CF952DDDC2ACGGGGGGE>CC??D=2E9GF?+88C=GFGFDFGGFD=@,ED@,D48D>GGFD@GECGCGFFFFFB6+B;C;EAEFGCEGGGGFGGFF7GFCEGEDCF9FFB,GGGGGGGFCF@,ECA<GC@GGGGFGEGGGF@FGB7B@C<GGGECGC9GFCFFE
@CGRNA11_219
TAGGGAATCTTCGGCAATGGGGGGAACCCTGACCGAGCAACGCCGCGTGAGTGAAGAAGGTTTTCGGATCGTAAAGCTCTGTTGTAAGAGAAGAACGTTGTGTAGAGTGGAAAGTTACACAAGTGACGGTATCTTACCAGAAAGGGACGGCTAACTACGTGCTAGCAGCCGCGGTAATACGTAGGTCCCGAGCGTTGTCCGGATTTATTGGGCGTAAAGCGAGCGCAGGCGGTTGTATAAGTCAGAAGTAAAAGGCAGTGGCTCAACCATTGTGTGCTTTTGAAACTGTACAACTTGAGTGCAGAAGGGGAGAGTGGAATTCCATGTGTAGCGGTGAAATGCGTAGATATATGGAGGAACACCGGTGGCGAAAGCGGCTCTCTGGTCTGTAACTGACGCTGAGGCTCGAAAGCGTGGGGAGCGAACAGG
+
GGGGGGGGGGGGGGGGGGGGGGGGGGGGGGGGGGGGGGGGGGGGGGGEGGGGGGGGGGGGGGGGGGGGGGGGGGGGGGGGGGGGGGGGGGGGGGGGGGGGGGGGGGGGGGGGGGGGGGGGGGGGGGGGGGGGGGGGFFGGGGGGGGGGGGGGGGGGGGGGGG=CGGGFF=EGGGGGGGGGGGGGGGGGGGGGGGDGDEFGFGDDFFFGFFFFFFFFFFFBFFFFFFFFFFFFFFFFFFFFEFFFFFFEFFFFFFFFFFGFFGFGGGGGGGGGGFGGGGGGGGGGGGGGGGGGGGGGGGGGGGGGGGGFFGGGGGGGGGGGGGGGGGGGGGGGGGGGGGEGGGGGGGGGGGGGGGGGGGGGGGGGGGGGGGGGGGGGGGGGGGGGGGGGGGGGGGGGGGGGGGGGGGGGGGGGGGGGGGGGGGGGGGGGG
@CGRNA11_220
TGGGGAATATTGCACAATGGACGCAAGTCTGATGCAGCGACGCCGCGTGGGGGATGAAGGCTTTCGGGTTGTAAACTCTTTTCAGTACAGAAGAAGCATTTTTGTGACGGTATGTGCAGAAGAAGCGCCGGCTAACTACGTGCCAGCAGCCGCGGTAATACGTAGGGCGCGAGCGTTGTCCGGAATTATTGGGCGTAAAGAGCTCGTAGGCGGTTTGTTGCGCCTGCTGTGAAAGACCGGGGCTTAACTTCGGGGTTGCAGTGGGTACAGGCAGACTAGAGTGTGGTAGGGGTAAGTGGAATTCCTGGTGTATCGGGGGAATGCGCGGATATCAGGAGGAACACCGATGGCGAAGGCAGGTTACTGGGCCATTACTGACGCTGAGGAGCGAAAGCGTGGGTAGCGAACAGG
+
<FFGGCFGFGFGGFGEFCFCEGC7F7FGGCFAFCFAFE@FGEGGGCFFFGGGD7CFFG<4EFFFGG7+BFECGCAFD,,C<FDDFCFCGGGGGGGGG@,:F<DCFGC9CFCFC@FDFGAF@FGGG7FEF:7CCEFGGGGEBFGGGGGCC:CEC58=C*29C:CCF5CGEGGGGEE:5CE7:A8;/A<?72*4>457)))?BGCGDG99:B*7@B)05)7928#>>FF0FF4#9:>>DBA>C:>#=#6;6:<DC;*8D::4<<B#;##3,,<+2C?,8FFGDD=D8+6=FDCDE=@,@,@3DDFC@+A8;@6+++C9,C94+8+E:@,CEF9CECCDEEF=EGFB,=@,B,,:,5=4,<EFB<,GFGGF9E@9FC,@CBGFFA@,F<,FBF@ECCEFFGGF:7GGGF6CF<<
@CGRNA11_221
TGGGGAATATTGCACAATGGACGCAAGTCTGATGCAGCGACGCCGCGTGGGGGATGAAGGCTTTCGGGTTGTAAACTCCTTTCAGTACAGAAGAAGCATTTTTGTGACGGTATGTGCAGAAGAAGCGCCGGCTAACTACGTGCCAGCAGCCGCGGTAATACGTAGGGCGCGAGCGTTGTCCGGAATTATTGGGCGTAAAGAGCTCGTAGGCGGTTTGTTGCGCCTGCTGTGAAAGACCGGGGCTTAACTTCGGGGTTGCAGTGGGTACGGGCAGACTAGAGTGTGGTAGGGGTAATTGGAATTCCTGGTGTAGCGGTGGAATGCGCAGATATCAGGAGGAACACCGATGGCGAAGGCAGGTTACTGGGCCATTACTGACGCTGAGGAGCGAAAGCGTGGGTAGCGAACAGG
+
GGGGGGGGGGGGGGGGGGGGGGGGGGGGGGFFGGGGGGGGGGGGGGGCFGGGCFGG8?EGGGGGGGDEGGEF<EFGFGGGGGFGFFFGGGAFGGGGGFGGFAFGGG9EF7C<FGGAFGGGGGGGGGGGG>CGGGFFGGG8FFGGGGGGGGGGGEGGG#F9EFFFGEE#E=E3:ECBEGEGGG<AC=C?>C:>8FDA>387/>FFGDD?F>?BFD>@@9?965#1@==FE?FFFFFBFFB@B9CCB>>FC*GDCFGF:?3,6F?#6:9C96FFCGGGGGGGGFD=8GDF=+FGGGEFFGFBCDF7FDFGGGGGCE?FFGGGEE7GGGGFFCGGGGGGGGF7GGEGGGGGGGFGGFGFDGGGGFGF@GDCAGGFGGGGGGGGGGGGGGGGGGGGFEDF@GGGGGGGGFGGGGG
@CGRNA11_222
TAGGGAATCTTCGGCAATGGGGGGAACCCTGACCGAGCAACGCCGCGTGAGTGAAGAAGGTTTTCGGATCGTAAAGCTCTGTTGTAAGAGAAGAACGTTGTGTAGAGTGGAAAGTTACACAAGTGACGGTATCTTACCAGAAAGGGACGGCTAACTACGTGCCAGCAGCCGCGGTAATACGTAGGTCCCGAGCGTTGTCCGGATTTATTGGGCGTAAAGCGAGCGCAGGCGGTTGTATAAGTCAGAAGTAAAAGGCAGTGGCTCAACCATTGTGTGCTTTTGAAACTGTACAACTTGAGTGCAGAAGGGGAGAGTGGAATTCCATGTGTAGCGGTGAAATGCGTAGATATATGGAGGAACACCGATGGCGAAGGCAGGTTACTGGGCCATTACTGACGCTGAGGAGCGAAAGCGTGGGTAGCGAACAGG
+
GGGGGGGGGGGGGGGGGGGGGGGGGGGGGGGGGGGGGGGGGGGGGGGGGGGGGGGGGGGGFGGGGGGGGGGGGGGGGGGGGGGGGGGGGGGGGGGGGGGGGGGGFGGGGGGGGGGGGGGGGGGGGGGGGGGGGGGGGGGGGGGGGGGGGGGGGGGGGGGGGGGGGGGF#GGGGGGGGGGGGGGGGGGGGGGGGGGCDFFFFGDGEFFGFFFFFE9FDFFFFB9@DFFFFFFFFFFEEFFFEEFFFFFFEFFFFFFFFFGFFGFDCCFFFCGGGFGGGGGGGGGGGGGGFGGGGGGGGGGGGGGGGGGGCFGGGGGGGGGGGGGGGGGGGGGGGGGGGGGGGGGGGGFGGGGGGGGGGGGGGGGGGGGGGGGGGGGGGGGGGGGGGGGGGGGGGGGGGGGGGGGGGGGGGGGGGGGGGGGGGGGGGGGGG
@CGRNA11_223
TGAGGAATATTGGTCAATGGGCGAGAGCCTGAACCAGCCAAGTCGCGTGAAGGATGACGGTCCTATGGATTGTAAACTTCTTTAGTAGGTGAGTACAAGCAGTTACGCGTAGCTGTAAGCAAGTAACCTAAGAATAAGTATCGGCTAACTCCGTGCCAGCAGCCGCGGTAATACGGAGGATACGAGCGTTATCCGGATTTATTGGGTTTAAAGGGTGCGTAGGTGGCTTTATAAGTCAGTGGTGAAAAGCTGTGGCTCAACCATAGTCTTGCCGTTGAAACTGTAGAGCTTGAGTGCGGATGAGGTAGGCGGAACGCGTAGTGTAGCGGTGAAATGCATAGATATTACGCAGAACTCCGATTGCGAAGGCAGCTTACCAAACCGCAACTGACACTGAAGCACGAAAGCGTGGGTATCAAACAGG
+
GGGGGGGGGGGGGGGGGGGGGGGGGGGGGGGGGGGGGGGGGGGGGGGGGGGGGGGGGGGGGGGGGGGGGGGGGGGGGGGGGGGCFGGGGCFGGGGGGGGGGGGGGGGGGGGGGGGGGGGGGFGGGGGGGGGGGGGGGGGGGGGGGGGGGGGGGGDGGGGGGGGGGGGGGGGGGGGGGGGGGGGGGGGGGGDGGGFDDDFFCGGGGGGGFEFFFFFFFFFFFFFFFFFE@FFFFFFFFFFEFFFCFFFFBFFFFFFFGFFGCCCGGGGFEDDC5GFGGDE<FFFDGGGFC6GGGGGGGFGGDFFGGDGGGGGGGGGGGGGGGGGEGGGGFGGGGGGGGGFFGGGDGGGGGFGGGGC@GGGGFDGGGGGGGGGFGGGGGGGGGGGGGGGGGGGGGGGGGGGGGGGGGGGGGGGGGGGGGGGGGGGG
@CGRNA11_224
TGGGGAATATTGCACAATGGACGCAAGTCTGATGCAGCGACGCCGCGTGGGGGATGAAGGCTTTCGGGTTGTAAACTCCTTTCAGTACAGAAGAAGCATTTTTGTGACGGTATGTGCAGAAGAAGCGCCGGCTAACTACGTGCCAGCAGCCGCGGTAATACGTAGGGCGCGAGCGTTGTCCGGAATTATTGGGCGTAAAGAGCTCGTAGGCGGTTTGTTGCGCCTGCTGTGAAAGACCGGGGCTTAACTTCGGGGTTGCAGTGGGTACGGGCAGACTAGAGTGTGGTAGGGGTAATTGGAATTCCTGGTGTAGCGGTGGAATGCGCAGATATCAGGAGGAACACCGATGGCGAAGGCAGGTTACTGGGCCATTACTGACGCTGAGGAGCGAAAGCGTGGGTAGCGAACAGG
+
GGGGGGGGGGGGGGGGGGGGGGGGGGGGDGGGGGGFGGGGCGGGGGGCFEGGGEGGDGGGGGGGGGGGGGGGGGGGGGGGGGGGGGGGGGGGGGGGGGFD9F9FFGGFGGFGFGGGGGGGGGGGGGGEGGGGGGFGGGGGG>CFGGFGF#GG#EECEE>EGGGD#ECGGGGGGGGEEG#GGGG5ECEBFFFGFFFDGFFF?FFFFGG<5BF?>?FFFFB@FFFFF>F>FCFAFED?AFDFCAFBB7??<<GDCFGFGGFFD6C@GEE8DF?GED=AGFGGGGGGEGGD?FAGGGFGGGGGFEGGGGFGFECE6@GGGGFCGGGGFEAGEE9GGGGFAGGGGGGGGGGGFFCF9CDGGGGGGGGGGGFD<GFGGGGGGFGGGGGGGGGGGFGGCECC,GGGEC@@GGGGGGG
@CGRNA11_225
TGAGGAATATTGGTCAATGGGCGAGAGCCTGAACCAGCCAAGTCGCGTGAAGGATGACGGTCCTATGGATTGTAAACTTCTTTAGTAGGTGAGTACAAGCAGTTACGCGTAGCTGTAAGCAAGTAACCTAAGAATAAGTATCGGCTAACTCCGTGCCAGCAGCCGCGGTAATACGGAGGATACGAGCGTTATCCGGATTTATTGGGTTTAAAGGGTGCGTAGGTGGCTTTATAAGTCAGTGGTGAAAAGCTGTGGCTCAACCATAGTCTTGCCGTTGAAACTGTAGAGCTTGAGTGCGGATGAGGTAGGCGGAACGCGTAGTGTAGCGGTGAAATGCATAGATATTACGCAGAACTCCGATTGCGAAGGCAGCTTACCAAACCGCAACTGACACTGAAGCACGAAAGCGTGGGTATCAAACAGG
+
GGGGGGGGGGGGGGGGGGGGGGGGGGGGGGGGGGGGGGGGGGGGGGGGGGGGGGGGGGGGGGGGFGGGGGGGGGGGGGGGGGGGFGGGGFGGGFFFGGGGGGFGGGGGGGGGGGGGGGGGGGGGGGGFGFGGGFGGGGGGFGGGGGGGGGGGGGGGGGGGGGGGGGGGGGGGGGGGGEGGGGFG?CFGGGGGGGFGFEFGFGGGGGGEE@BFFFFFFEF5DFFFFFCCFFFFFFFFFFFFFFFEFFFFFAFFFGFFGFGCCGGGGGGGFGGGGGGGGGGGGGGGGGGGGGGGGGGGGGGGGGGGGGGGGGGGGGGGGGGGGGGGGGGGGGGGGGGGGGGGGFGGGGGGGGGGGGGGGGGGGGGGGGGGGGGGGGGGGGGGEGGGGGGGGGGGGGGGGGGGGGGGGGGGGGGGGGGGGGGGGGGG
@CGRNA11_226
TAGGGAATCTTCGGCAATGGGGGGAACCCTGACCGAGCAACGCCGCGTGAGTGAAGAAGGTTTTCGGATCGTAAAGCTCTGTTGTAAGAGAAGAACGTTGTGTAGAGTGGAAAGTTACACAAGTGACGGTATCTTACCAGAAAGGGACGGCTAACTACGTGCCAGCAGCCGCGGTAATACGTAGGTCCCGAGCGTTGTCCGGATTTATTGGGCGTAAAGCGAGCGCAGGCGGTTGTATAAGTCAGAAGTAAAAGGCAGTGGCTCAACCATTGTGTGCTTTTGAAACTGTACAACTTGAGTGCAGAAGGGGAGAGTGGAATTCCATGTGTAGCGGTGAAATGCATAGATATTACGCAGAACTCCGATTGCGAAGGCAGCTTACCAAACCGCAACTGACACTGAAGCACGAAAGCGTGGGTATCAAACAGG
+
GFGGCGGCGGGGGGGGEGGGGGGGGGGGGFGGGGGGGGGGGGDEGGGFGFGGGGGGGGGGFGGGGGFCCFGGFGFGGGGGFFFGGGGGGGGGGGGGGGGGFGGGGGGGGGGGGGGGGGGGGGGGGGGGGEFGGGGGFGGGGGEGGGGGEGGGGFGCGG>F>88CFFFFGGGGGGEGGGGGGGGGGF:?FGDC>CD<D#FGDED#G4:F3@FFFFBFF>FFFFFFFFEBBFF@E5EEECAFEE6FCCFFFFFFFF?C?A9?BF?@DGD?BD>DD;D@+@DDFEFFGC:D8C,D9ED6GGGDGFGGGFDDEFCGCFF;AD=@@8FGGGGGECEEGFFGGGGEFGGEACGFGEFCEFCDGEC@=7GEFC,GFGGFGFAGFFGGGGGGGFGEECEEGGFEAFGEFEDGFFGGFGGGFCGGGGGCC@FGGGGGG
@CGRNA11_227
TGGGGAATATTGCACAATGGACGCAAGTCTGATGCAGCGACGCCGCGTGGGGGATGAAGGCTTTCGGGTTGTAAACTCCTTTCAGTACAGAAGAAGCATTTTTGTGACGGTATGTGCAGAAGAAGCGCCGGCTAACTACGTGCCAGCAGCCGCGGTAATACGTAGGGCGCGAGCGTTGTCCGGAATTATTGGGCGTAAAGAGCTCGTAGGCGGTTTGTTGCGCCTGCTGTGAAAGACCGGGGCTTAACTTCGGGGTTGCAGTGGGTACGGGCAGACTAGAGTGTGGTAGGGGTAATTGGAATTCCTGGTGTAGCGGTGGAATGCGCAGATATCAGGAGGAACACCGATGGCGAAGGCAGGTTACTGGGCCATTACTGACGCTGAGGAGCGAAAGCGTGGGTAGCGAACAGG
+
GGGGGGGGGGGFGGGGGGGGGGGGGGGGGGGGGGGGGGGGGGGGGGGCEGGGGGGGGGGGGGGGGGGGGGGGGGGGGGGGGGGGGGGGGGGGGGGGGGGGGGGGGFGGGD@FGGGGGGGGGGGGGGGGGGEGEEGGGGGGFGGGGGGGGGGGGGGGGDGGGG#GGGGGGGGGGGGGGGGGGGGFFGFF?CGGGGGGDFFGFGGGGGGGFE@@EFE>FFFFBFFFFFFFFCFFFFFFFEEF>FB@FGFGDFGGGGGFDGGGGGGGGGGGGGGFFFDGGGGGGGGGGGGGGFGGGFGGGGGGFCGGGGGGGGGGGGGGGGGGGGGGGGGGGGGGGGGGGGGGGGGGGGGGGGGGGGGGGGGGGGGGGGGGGGGGGGGGGGGGGGGGGGGGGGGGGGGGGGGGGGGGGGGGGGG
@CGRNA11_228
TGGGGAATATTGCACAATGGACGCAAGTCTGATGCAGCGACGCCGCGTGGGGGATGAAGGCTTTCGGGTTGTAAACTCCTTTCAGTACAGAAGAAGCATTTTTGTGACGGTATGTGCAGAAGAAGCGCCGGCTAACTACGTGCCAGCAGCCGCGGTAATACGTAGGGCGCGAGCGTTGTCCGGAATTATTGGGCGTAAAGAGCTCGTAGGCGGTTTGTTGCGCCTGCTGTGAAAGACCGGGGCTTAACTTCGGGGTTGCAGTGGGTACGGGCAGACTAGAGTGTGGTAGGGGTAATTGGAATTCCTGGTGTAGCGGTGGAATGCGCAGATATCAGGAGGAACACCGATGGCGAAGGCAGGTTACTGGGCCATTACTGACGCTGAGGAGCGAAAGCGTGGGTAGCGAACAGG
+
GGGGGGGGFGGGGGGGGGGGGGGGGGGGGGGGGGGGGGGDGGGGGGGFGGGGGGGGGGGGGGGGGGGGGGGGGGGGGGGGGGGGGGCGGGGGGGGGGGGGGGGGGGGGGGGGGGGGGGGGGGGGGGGGGGGGGGGGGGG>CFGGGFGGGGGGGGGGGGGGGGGGGGEFGGGGGGGG6EGGGGG66A#FGGGGGGGC>@FFFGGGGGGGFFFFD>>EFFFFF>3>EFFFFFFFFFFFFFFFFF>CFGGD<?AGGGGFFFF?GGGFGGFFFGGGGFDCGGF?GGGGGGFGGGGGFGGGGGGGGFGGGGGGGGDGGGGGGGGGGGGGGGFGFGGGGGGGGGGGGGGGGGGGGGGFGGGGFGGGGGGGGGGGGGGGGGGGGGGGGGFGGGGGGGGGGDDGFEGGGGGDGGGGGGG
@CGRNA11_229
TGAGGAATATTGGTCAATGGGCGAGAGCCTGAACCAGCCAAGTCGCGTGAAGGATGACGGTCCTATGGATTGTAAACTTCTTTAGTAGGTGAGTACAAGCAGTTACGCGTAGCTGTAAGCAAGTAACCTAAGAATAAGTATCGGCTAACTCCGTGCCAGCAGCCGCGGTAATACGGAGGATACGAGCGTTATCCGGATTTATTGGGTTTAAAGGGTGCGTAGGTGGCTTTATAAGTCAGTGGTGAAAAGCTGTGGCTCAACCATAGTCTTGCCGTTGAAACTGTAGAGCTTGAGTGCGGATGAGGTAGGCGGAACGCGTAGTGTAGCGGTGAAATGCATAGATATTACGCAGAACTCCGATTGCGAAGGCAGCTTACCAAACCGCAACTGACACTGAAGCACGAAAGCGTGGGTATCAAACAGG
+
GGGGGGGGGFGGGGGGGGGGGGGGGGGGGGGGGGGGGGGGGGGGGGGGGGGGGGGGGGGGGGGGGGGGGGGGGGGGGGGGGGGGGGGGGFGGGGGGGGGGGGGGGGGGGGGGGGGGGGGGGGGGGGGGGGGGGGGGGGGGGGGGGGGGGGGGGGGGGGGGGGGGG#GGGGGGGGGGGGGGGGGGGGGGGGGGGGGGGFECFFGGGGGGFFFFFFDFEFFFFD@FFFFFEFFFFFFFFEBBFFFFFAFFFFFFFGFFGFGGGFGGGGGGFGGDGGF@CDFGGGGGGGGGGGFGGGGGGGGGFGGGGGGGGGGGGGGGGGGGGGGGGGGGGGGGGGGGGGGGGGGGGGGGGGGGGGGGGGGGGGGGGGGGGGGGGGGGGGGGGGGGGGGGGGGGGGGGGGGFGGGGGGGEC9GGGGGGGGGGGGGG
@CGRNA11_230
TGGGGAATATTGCACAATGGACGCAAGTCTGATGCAGCGACGCCGCGTGGGGGATGAAGGCTTTCGGGTTGTAAACTCCTTTCAGTACAGAAGAAGCATTTTTGTGACGGTATGTGCAGAAGAAGCGCCGGCTAACTACGTGCCAGCAGCCGCGGTAATACGTAGGGCGCGAGCGTTGTCCGGAATTATTGGGCGTAAAGAGCTCGTAGGCGGTTTGTTGCGCCTGCTGTGAAAGACCGGGGCTTAACTTCGGGGTTGCAGTGGGTACGGGCAGACTAGAGTGTGGTAGGGGTAATTGGAATTCCTGGTGTAGCGGTGGAATGCGCAGATATCAGGAGGAACACCGATGGCGAAGGCAGGTTACTGGGCCATTACTGACGCTGAGGAGCGAAAGCGTGGGTAGCGAACAGG
+
GGGGGGGGGGGGGGGGGGGGGGGGGGGGGGGGGGGGGGGGGGGGGGFFGGGGGGGGGGGGGGGGGGGGGDGEGGGGGGGGGGGGGGGGGGGGGGGGGGGGGGDEGGDBFGCG7C@<FGGGGFFGGGGGGGGGG>FGFGGGGFGCFGGGGGGEGGGGDGGGGGGGFGGGGDEEG9ECGGGGGGGGED:CFGGGGGGDDFFFFGGGGFGCFDBDDFFDFFFF9>:D==BFE?ECFEF@FFFFFFFGFCAC<GDGGGGFGGGGGGGECG#DDGFGGGGGF8=+DFGGGGGGGGFGGGGGGGGGFFGGGGGGGGGDGGGGGFGEECGGGGGFGFGGGGGGGGFF:DGGGGGGGGGFGGGGFGGGGGFGGGGGGFGFGGGGGFGGGGGGGGGGGGGGGGGEFGGGGGGGGGGGGGG
@CGRNA11_231
TAGGGAATCTTCGGCAATGGGGGGAACCCTGACCGAGCAACGCCGCGTGAGTGAAGAAGGTTTTCGGATCGTAAAGCTCTGTTGTAAGAGAAGAACGTTGTGTAGAGTGGAAAGTTACACAAGTGACGGTATCTTACCAGAAAGGGACGGCTAACTACGTGCCAGCAGCCGCGGTAATACGTAGGTCCCGAGCGTTGTCCGGATTTATTGGGCGTAAAGCGAGCGCAGGCGGTTGTATAAGTCAGAAGTAAAAGGCAGTGGCTCAACCATTGTGTGCTTTTGAAACTGTACAACTTGAGTGCAGAAGGGGAGAGTGGAATTCCATGTGTAGCGGTGAAATGCGTAGATATATGGAGGAACACCGGTGGCGAAAGCGGCTCTCTGGTCTGTAACTGACGCTGAGGCTCGAAAGCGTGGGGAGCGAACAGG
+
GFGGGGGGGGGGGGGGGGGGGGGDGGGGGGGGGGGGGGGGGEGGGGGGE@FGGEGGFGGGFGCFFGGGGDEFGCGGGFFGGGDGGGGGGGGGGGGGGGGGGGCFGGGGGGGGGGGGGGGGGGGGGGGGGGGGGGGGGGGGGFGGGGGGGGGGGGGGDFEGGGGGCFGECFGGGGG=EGGGGGGGG7ACDGGGGG<<D:@FFGC79#@DFFFFFBDEE>FFFFBBEFFFDFFEBFEBF#<AFFF<FFCFCCABA4>AAF:?5F:?C?BC7FGGCA:67C=7GF@EDE,FFDE+?,@+GGFGGGFD=GDGGGGFECE;GDFEE8DCGGFEEGGGFGGGGDGGC7GGGE9FE;AFFFGFGGGECGGGGGGF@GGFFDGFF7DGGGFFFGGGGGGGCGGGGGFGGGGFC<BDGGGGGGFGGGGDGGGFDDGGG
@CGRNA11_232
TGAGGAATATTGGTCAATGGGCGAGAGCCTGAACCAGCCAAGTCGCGTGAAGGATGACGGTCCTATGGATTGTAAACTTCTTTAGTAGGTGAGTACAAGCAGTTACGCGTAGCTGTAAGCAAGTAACCTAAGAATAAGTATCGGCTAACTCCGTGCCAGCAGCCGCGGTAATACGGAGGATACGAGCGTTATCCGGATTTATTGGGTTTAAAGGGTGCGTAGGTGGCTTTATAAGTCAGTGGTGAAAAGCTGTGGCTCAACCATAGTCTTGCCGTTGAAACTGTAGAGCTTGAGTGCGGATGAGGTAGGCGGAACGCGTAGTGTAGCGGTGAAATGCATAGATATTACGCAGAACTCCGATTGCGAAGGCAGCTTACCAAACCGCAACTGACACTGAAGCACGAAAGCGTGGGTATCAAACAGG
+
FGGGGGGGGGGGGFGGGGGGGGGGGGGGGGGGGFGGGFGGGGGGGDGGGGGGGGGGGGGGGGGEFGGGGDFGFFGGGGFFFGGF9FFGGGGGGGGFFGGFGGGGFFGGGGGGGFGGGGGGDFFFGGFGGGGGGGGGGGGGGGGGGGGGGCGGGFDGFGGCGGGCEEGGGGGCFGGGGEGC?EFFCGGGGGDCFGDC3>E6=FGGGGD?@?=F?FD@@DF#@FFFD@7FFFFFFFFEFBFFFFFFFF>AFFFFFFFFCAGGGGGGGGGGFDGDCFCGGFCFFGFFDGFGFFDFDGDGGGDGFGFFGGGDGEGDGGGGGEGGGFGE>GGGFGFCFBCGGF;BFFGGGGEGGFGGGGGEGGFBEGGGGFE<GGFGGGGGGGEGEGDGGFFFGFAGGGFGGFCFFEFCGGGGFAGGGGGGGFGGGGGG
@CGRNA11_233
TAGGGAATCTTCGGCAATGGGGGGAACCCTGACCGAGCAACGCCGCGTGAGTGAAGAAGGTTTTCGGATCGTAAAGCTCTGTTGTAAGAGAAGAACGTTGTGTAGAGTGGAAAGTTACACAAGTGACGGTATCTTACCAGAAAGGGACGGCTAACTACGTGCCAGCAGCCGCGGTAATACGTAGGTCCCGAGCGTTGTCCGGATTTATTGGGCGTAAAGCGAGCGCAGGCGGTTGTATAAGTCAGAAGTAAAAGGCAGTGGCTCAACCATTGTGTGCTTTTGAAACTGTACAACTTGAGTGCAGAAGGGGAGAGTGGAATTCCATGTGTAGCGGTGAAATGCGTAGATATATGGAGGAACACCGGTGGCGAAAGCGGCTCTCTGGTCTGTAACTGACGCTGAGGCTCGAAAGCGTGGGGAGCGAACAGG
+
GGGFDACFFGCFGGGGGEGGGGGGCBFGGGCGGGGGGGGGFFGEGGGCG:FGGFGGGEGGFFGGFEGCFEEGC:FFFCFFCFEEFGGGGGFFC8FDGFGGGGGFFCGGGGGFFG@F@FGGGGGFCFGFEGGGGGGGGFGGG?FGGGGGE?EGGGGGGGD:CFGGFCG*C8=GGEGCEG9CCCCFEFGGGDDDGGDGG#BFFD<DG=FFF#=>F>>>>@=F>99@FF>@9B@=>8>??CAB665EEFE>EFFAAB:6#FGA;*A5C;FGC6C:7:967C9+GGFC@=DC7D=E=GFGGGGDFB==0CC=,88FFGGGED9E@,9,@CE>48GGE@=C;GE8CFGEAFEGGGGGFGFFFC?:>CFAGE:::<A,CFCFF@8@DAGGCF<CGGGGGGGGGF?GGEEF,@@FCGGGC@,GGGF7F:GGEFFDG
@CGRNA11_234
TGAGGAATATTGGTCAATGGGCGAGAGCCTGAACCAGCCAAGTCGCGTGAAGGATGACGGTCCTATGGATTGTAAACTTCTTTAGTAGGTGAGTACAAGCAGTTACGCGTAGCTGTAAGCAAGTAACCTAAGAATAAGTATCGGCTAACTCCGTGCCAGCAGCCGCGGTAATACGTAGGTGGCAAGCGTTGTCCGGAATTATTGGGCGTAAAGCGCGCGCAGGTGGTTTAAAAAGTCTGATGTGAAAGCCCACGGCTCAACCGTGGAGGGTCATTGGAAACTGTTAAACTTGAGTGCAGGAAAGAAAAGTGGAATTCCTAGTGTAGCGGTGAAATGCGTAGAGATTAGGAGGAACACCAGTGGCGAAGGCGGCTTTTTGGCCTGTAACTGACACTGAGGCGCGAAAGCGTGGGGAGCAAACAGG
+
GGGGGGGGFGGGGGGGFGGFGGGGGGGGGGGGGGGGGGGGGGGGGGGGGGGGGGGGGFGGGGGGCCEFFGGFGGGGGGGGGGGGGGGGGFCFFGGGGGCFGGGGGGGGGGGGGGGGEFGGGGGGGGGGGFGGGGGGGGGFGGGGGGGGGGGGGGGGGGGFFGGGGGDGGEGGFFGGGGGGGGGGFGGGGGGG7FGD<=>#CGGGG;?CBEFFFFBDBBEEEFDFFF9:FEFFF6:>?EFFFF?A>FFF?B?DFFFFBEF?CFFFGFCFF7FGGGGGGFADAGGGD==?8?GGGFCGGGGGGCGGGGFFGFGFGFCFFEGGGGGGCGGGGGGFEGCCGGGGGGGGFEGGFCGGGFFGFE@GGGGGGF7GGGGGGGGGCGGFGCGGGFDGDGGFFGCC>GF7EGDGFF@DGGGGGGGGGGFGGGGG
@CGRNA11_235
TAGGGAATCTTCGGCAATGGGGGGAACCCTGACCGAGCAACGCCGCGTGAGTGAAGAAGGTTTTCGGATCGTAAAGCTCTGTTGTAAGAGAAGAACGTTGTGTAGAGTGGAAAGTTACACAAGTGACGGTATCTTACCAGAAAGGGACGGCTAACTACGTGCCAGCAGCCGCGGTAATACGTAGGTCCCGAGCGTTGTCCGGATTTATTGGGCGTAAAGCGAGCGCAGGCGGTTGTATAAGTCAGAAGTAAAAGGCAGTGGCTCAACCATTGTGTGCTTTTGAAACTGTACAACTTGAGTGCAGAAGGGGAGAGTGGAATTCCATGTGTAGCGGTGAAATGCGTAGATATATGGAGGAACACCGGTGGCGAAAGCGGCTCTCTGGTCTGTAACTGACGCTGAGGCTCGAAAGCGTGGGGAGCGAACAGG
+
GGGGGGGGGGGGGGGGGGGGGGGGGGGGGGGGGGGGGGGGGGGGGGGGGGGGGGGGGGGGGGGGGGGGGGGGGGGGGGGGGGGGGGGGGGGGGGGGGGGGGGGGGGGGGGGGGGGGGGGGGGGGGGGGGGGGGGGGGGGGGGGGGGGGGGGGGGGGGGGGGGGGGGGGGGGGGGGGGGGGGGGGGGGGGGGGGGGGGFFGFGGGGGGGFFFFFFFFFFFFFFFFFFFFDFFFFFFFFFFFFFFFFFFFFFFFFFFFFFGFFGFGGGGGGGGGGFGGGGGGGGGGGGGGGGGGGGGGGGGGGGGGGGGGGGGGGGGGGGFEEGGGGGGGGGGGGGGGGGGGGGGGGGGGGGGGGGGGGGGGGGGGGGGGGGGGGGGGGGGGGGGGGGGGGGGGGGGGGGGGGGGFCGGGGGGGGGGGGGGGGGGGGGGGG
@CGRNA11_236
TGAGGAATATTGGTCAATGGGCGAGAGCCTGAACCAGCCAAGTCGCGTGAAGGATGACGGTCCTATGGATTGTAAACTTCTTTAGTAGGTGAGTACAAGCAGTTACGCGTAGCTGTAAGCAAGTAACCTAAGAATAAGTATCGGCTAACTCCGTGCCAGCAGCCGCGGTAATACGGAGGATACGAGCGTTATCCGGATTTATTGGGTTTAAAGGGTGCGTAGGTGGCTTTATAAGTCAGTGGTGAAAAGCTGTGGCTCAACCATAGTCTTGCCGTTGAAACTGTAGAGCTTGAGTGCGGATGAGGTAGGCGGAACGCGTAGTGTAGCGGTGAAATGCATAGATATTACGCAGAACTCCGATTGCGAAGGCAGCTTACCAAACCGCAACTGACACTGAAGCACGAAAGCGTGGGTATCAAACAGG
+
GGGGGGGGGGGGGGGGGGGGGGGGGGGGGGGGGGGGGGGGGGGGGGGGGGGGGGGGGGGGGGGGGGGGGGGGGGGGGGGGGGGGGGGGGGGGGGGGGGGGGGGGGGGGGGGGGGGGGGGGGGGGGGGGGGGGGGGGGGGGGGGGGGGGGGGGGGGGGGGGGGGGGGGGGGGGGGGEDGGGFCGGGGGGGGDGGGGGGFFGFGGGGGGGFEFFFFFFFFFFFFFFFFFFFFFFFFFFFFFFFFFEAFFFFFFFFFFFGFGGGGGGGGGF>GDDGGGFFCFGGGGGGGGGGGFGGGGGGGGGGGGGGGGGGDGGGGGGGGGGGGGGGGGGGGGGGGGGGGGGGGFGDGGGFFGGFGF@GGGGGGGGGGGGGFGGGGGGGGGGGGGGGGGFGGGGGGGGGGGFGGGGGGGFGGGGGGGGGGGGGGGG
@CGRNA11_237
TGAGGAATATTGGTCAATGGGCGAGAGCCTGAACCAGCCAAGTCGCGTGAAGGATGACGGTCCTATGGATTGTAAACTTCTTTAGTAGGTGAGTACAAGCAGTTACGCGTAGCTGTAAGCAAGTAACCTAAGAATAAGTATCGGCTAACTCCGTGCCAGCAGCCGCGGTAATACGGAGGATACGAGCGTTATCCGGATTTATTGGGTTTAAAGGGTGCGTAGGTGGCTTTATAAGTCAGTGGTGAAAAGCTGTGGCTCAACCATAGTCTTGCCGTTGAAACTGTAGAGCTTGAGTGCGGATGAGGTAGGCGGAACGCGTAGTGTAGCGGTGAAATGCATAGATATTACGCAGAACTCCGATTGCGAAGGCAGCTTACCAAACCGCAACTGACACTGAAGCACGAAAGCGTGGGTATCAAACAGG
+
GGGGGGGGGGGGGGGGGGGGGGGGGGGGGGGGGGGGGGGGGGGGGGGGGGGGGGGGGGGGGGGGGGGGGGGGGGGGGGGGGGGGGFGGGGGGGGGGGGGGGGGGGGGGGGGGGGGGGGGGGGGGGGGGFGGGGGGGGGGGGGGGGGGGGGGGGGGGGGGGGGGGGGGGGGGGGGGGGGGEGGGGGGGGGGDGGGGGGEEGFGGGGGGGCFFFFFF@FFFFFFFFFFFFFFFFFFFFFFFFFFFFFFFFFFFFFGFFGFGGGGGGGFFGF5GGEGGGGGGGGGGGGGGGFDGFDGCFGCGGGGGGGGGGGGFGGGGGGGFGGGGGGGGGGGGGGGGGGGGGFFFGGGFGGGGGGGGGGGGGGGGGGGGGGGGFCFGGGGGGEGGGGGGGGGGGGGGGGGGGGGGGGGGGGGGGGGGGGGGGGGGG
@CGRNA11_238
TGAGGAATATTGGTCAATGGGCGAGAGCCTGAACCAGCCAAGTCGCGTGAAGGATGACGGTCCTATGGATTGTAAACTTCTTTAGTAGGTGAGTACAAGCAGTTACGCGTAGCTGTAAGCAAGTAACCTAAGAATAAGTATCGGCTAACTCCGTGCCAGCAGCCGCGGTAATACGGAGGATACGAGCGTTATCCGGATTTATTGGGTTTAAAGGGTGCGTAGGTGGCTTTATAAGTCAGTGGTGAAAAGCTGTGGCTCAACCATAGTCTGGCCGTTGAAACTGTAGAGCTTGAGTGCGGATGAGGTAGGCGGAACGCGTAGTGTAGCGGTGAAATGCATAGATATTACGCAGAACTACGATTGCGAAGGCAGCTTACCAAACCGCAACTGACACTGAAGCACGAAAGCGTGGGTAGCGAACAGG
+
GGGGCEGGGGGGGGGFFGGFGGGGGGGGGGFGGGGGGGGFFFGGGGGGGGGGGGAFEFFEFGGGCAFDFGEFGGFGGG9EGGFFFFGGFFFEFGGGG<BFGFGGGGGGGGGCFGGFGBFG9D<FFGFGGGGG,EEGCFGCGGGGGFED8,9CCGCCFGFFGFFEEEGGE5CCFGGD8CECC-#F#DGG/>8*+;D35B<6FCFFC<>5@FF@FFB66:5EEF>F=FF?F:F?F8@.66<AD><EA=<<7<AB#F6;56==*:1<CC<>D*C7C;5+,FACGCE+;,;=,?88GDC6ECGFDD6D?GGE@=8GCE=8>48GGCCEEC@9,ECFA@9GFF@;E;,@:CEF?CDFF@,,4B,@+F:GCGGFFFFE@DEFCGCC6@+9GGGGGFEEC,<GGFFCFDGFGF7@B,8GFFCF@FDFFGFE
@CGRNA11_239
TGAGGAATATTGGTCAATGGGCGAGAGCCTGAACCAGCCAAGTCGCGTGAAGGATGACGGTCCTATGGATTGTAAACTTCTTTAGTAGGTGAGTACAAGCAGTTACGCGTAGCTGTAAGCAAGTAACCTAAGAATAAGTATTGGCTAACTCCGTGCCAGCAGCCGCGGTAATACGGAGGATACGAGCGTTATCCGGATTTATTGGGTTTAAAGGGTGCGTAGGTGGCTTTATAAGTCAGTGGTGAAAAGCTGTGGCTCAACCATAGTCTTGCCGTTGAAACTGTAGAGCTTGAGTGCGGATGAGGTAGGCGGAACGCGTAGTGTAGCGGTGAAATGCATAGATATTACGCAGAACTCCGATTGCGAAGGCAGCTTACCAAACCGCAACTGACACTGAAGCACGAAAGCGTGGGTATCAAACAGG
+
GGFGGGGGGGGDGGGGGGGGGGGGGGGGGGGGGGGFGGGGGGGGGGGGGGGFGGGFGGGGGGGGFGGGGFGFGGGGGFFAFGGGEBFFGFGGGGGGGGGGGGGGGGGGGGGGGGGGGGGGGFFFFGGGG?FFFGGGGGGGGGGGGGGGGGGGGGGGGGGGGGGGGGE?GGGGGGFGGCCDFGGGCE#GDC5<;>?C2A<:;<BCDGEDFFFFF6>FEDFFFFFB?FC6>FFBFFFFFBBFFFFFFFFF6:BFFCFAGEFGFC<FC?5@?5DCCGGGGFE;FECDF?CGGFCFCGGGEGGF??GFDDGGEGGGGEGC7GFGGGGGGGGGGGGGGGFGGGFEBEGGFEGFE?GGGGGGGCFGGGGGGGFGGGEGGGGGGEEGGGGGGFFCEGF@GF9DGGGGGDGGGGGFC,GGGGGGGGFFGGGG
@CGRNA11_240
TGAGGAATATTGGTCAATGGGCGAGAGCCTGAACCAGCCAAGTCGCGTGAAGGATGACGGTCCTATGGATTGTAAACTTCTTTAGTAGGTGAGTACAAGCAGTTACGCGTAGCTGTAAGCAAGTAACCTAAGAATAAGTATCGGCTAACTCCGTGCCAGCAGCCGCGGTAATACGGAGGATACGAGCGTTATCCGGATTTATTGGGTTTAAAGGGTGCGTAGGTGGCTTTATAAGTCAGTGGTGAAAAGCTGTGGCTCAACCATAGTCTTGCCGTTGAAACTGTAGAGCTTGAGTGCGGATGAGGTAGGCGGAACGCGTAGTGTAGCGGTGAAATGCATAGATATTACGCAGAACTCCGATTGCGAAGGCAGCTTACCAAACCGCAACTGACACTGAAGCACGAAAGCGTGGGTATCAAACAGG
+
GGGGGGGGGFGCFGGGFGGFFFFGGGGGGGFGGGGGGGGGFGGGCGGGGGCGGGGGGGGGCGDGAFFGGGGGGFDGGGGGGGGFGGGGGGGGDGGGGFCGGGGGGGGGGGGGGGFF?DFGFGGGGGGGGF=DFGGGGCFGGGGEGGGGGGGGEGFGGEFFGGGGGGEE#G:>FFFCCEGGG?FGGGGGGGDGGGGGGFFGF#GGFGGGBFFFF@;FDFFFFFFFB8>BFFEFEEBEBE><BEEFFFFFFBFFFF@:>FGGFFGGGFDFFC@=;FDGGFCE<9F@DE==8?GGGDCF=GGGDGGGGGGGGGGGGC8C7GGGGGGGEEEGGGGGGGGGGGGGGFGEF>GGGGGGF@C@F7GGGFGFGGGGFEGGGGGGCEGGGEGGAGGFGGGGGGFGGGF@GDGGGFFFGGGGGGFEFGGGCGGG
@CGRNA11_241
TGGGGAATATTGCACAATGGACGCAAGTCTGATGCAGCGACGCCGCGTGGGGGATGAAGGCTTTCGGGTTGTAAACTCCTTTCAGTACAGAAGAAGCATTTTTGTGCCGGTATGTGCAGAAGAAGCGCCGGCTAACTACGTGCCAGCAGCCGCGGTAATACGTAGGGCGCGAGCGTTGTCCGGAATTATTGGTCGTAAAGAGCTCGTAGGCGGTTTGTTGCGCCTGCTGTGAAAGACCGGGGCTTAACTTGGGGGTTGCAGTGGGTACGGGCAGACTAGAGTGTGGTAAGGGTAATTGGAATTCCTGGTGTAGCGGTGGAATGAGCAGATATCAGGAGGAACACCGATGGCGAAGGCAGGTTACTGGGCAATAACTGACGCTGAGGAGCGAAAGCGGGGGTAGCGAACAGG
+
EEFFC7BEEEDCFFG96C6E98FECCEEF<9E<EAFEGGGE7FC6=6444FCC@C7,9CEFF=EE:CED:FFG<EF,FGGGGGEEF@,CCFDF@FCFFC<5CFEGC,3+>FCFFFC@@@>,@C73,><FF>FGBBFEGFCF>EF,,8BFFE>EE>E*C?CG*5>@=ECEGCGCEE8C*AFC8**856+:*:60:<CF)0:?6#FFD<;:,?:>#>>;F51#8#@E@::?F/9:>695:59941365>A9<#6CGDBF>:,7CCC=+C8F=7DCB6,+D?+DGGFFD?=+@3=8=@,FEE88E6+8+9EFC6+EDFE@,FGEEC,FBEDC,:AFF=FFFAC47C7EFFCF?,EFA,FAFFB,AB6,6CE96E9,F7B@CFC,EBECFEEF9GFF66@,8GGFFCCFGECGGG
@CGRNA11_242
TGAGGAATATTGCACAATGGACGCAAGTCTGATGCAGCGACGCCGCGTGGGGGATGAAGGCTTTCGGGTTGTAAACTCCTTTCAGTACAGAAGAAGCATTTTTGTGACGGTATGTGCAGAAGAAGCGCCGGCTAACTACGTGCCAGCAGCCGCGGTAATACGTAGGGCGCGAGCGTTGTCCGGAATTATTGGGCGTAAAGAGCTCGTAGGCGGTTTAAAAAGTCTGATGTGAAAGCCCACGGCTCAACCGTGGAGGGTCATTGGAAACTGTTAAACTTGAGTGCAGGAGAGAAAAGTGGAATTCCTAGTGTAGCGGTGAAATGCGTAGAGATTAGGAGGAACACCAGTGGCGAAGGCGGCTTTTTGGCCTGTAACTGACACTGAGGCGCGAAAGCGTGGGGAGCAAACAGG
+
GGGGGGGGGGGGGGGGGGGGGGGGGGGGGGGGGGGGGGGGGGGGGGGGGGGGGGGGGGGGGGGGGGGGGGGGGGGGGGGGGGGGGGGGGGGGGGGGGGGGGGGGGGGFFGGGGGGGGGGGGGGGGCGGGGGGGGGGGGGGCFEGGGGGGGGGGGGEGGFFGGFFFGG6EGGGGGGEGGEGGGGEEGG8>>7FFDD<CEFCFG@FFDGDFFFFF>BFEFFEFB?FFFF9FFFFFFFBFFFACFAD?GFGGF?GGGFFGFGGGGGGGGGGGGFFDGGGGGGGGGGGGGGGGGGGGGGGGGGGGGFEGGGGGGGGGGGGGGGGGGGGGGGGGGGGGGGGGGGGGGGGGGGGGGGGGGGGGGGGGGGFGGGGGGGGGGGGGGGGGGEGGGGGGGGGGGDGGGGGGGGGGGGGGGG
@CGRNA11_243
TGAGGAATATTGGTCAATGGGCGAGAGCCTGAACCAGCCAAGTCGCGTGAAGGATGACGGTCCTATGGATTGTAAACTTCTTTAGTAGGTGAGTACAAGCAGTTACGCGTAGCTGTAAGCAAGTAACCTAAGAATAAGTATCGGCTAACTCCGTGCCAGCAGCCGCGGTAATACGGAGGATACGAGCGTTATCCGGATTTATTGGGTTTAAAGGGTGCGTAGGTGGCTTTATAAGTCAGTGGTGAAAAGCTGTGGCTCAACCATAGTCTGGCCGTTGTAGCTGTAGGGCTTGAGTGCGGATGAGGTAGGCGGAACGCGTAGTGTAGCGGTGAAATGCATAGATAATACGCAGAACTCCGATTGCGAAGGCAGCTTACCAAACCGCAACAGACACTGAAGCACGAAAGCGTGGGTATCAAACAGG
+
GG9EC8EFC,CEGG<AE<C<EFGGCEBDGGGGGFGGGGGGCDE<FD@CGGGGF8FFCF,@4=FF,5EDFEEFFDG,FFGGDEGGGFGFGG9?FFFGCE@EGFFGGA?@C:=:DFEEF9<FC=CBAFGFFCGG,6>EDD@,EF++:D8EF;B>8D@6D,:DDC>EEGECC=7E99C8EECECAFC8==/#7#87@D#<)0>ACF>FG1C@F61/=3<98BB5?@@FF>1<?C@=F;*806<<:D?6=?;6;29>C/#.9=,>C>>>:<*95C<99;=<+<6@7@+:4+A6++D?8+=69DD6D=8=+1C=1D=+6+EC>,ACE8+==+4DE@9C,,CE;,EEE@A,:CC?,E9GF@B,F=?+7?4<,,F@8BFFDFBCGEFF:@<<C<9,GGF6,EFFFB,DEEFFC7FCF8GGGF<8C,;CEA9
@CGRNA11_244
TGGGGAATATTGCACAATGGACGCAAGTCTGATGCAGCGACGCCGCGTGGGGGATGAAGGCTTTCGGGTTGTAAACTCCTCTCAGTACAGAAGAAGCATTTTTGTGACGGTATGTGCAGAAGAAGCGCCGGCTAACTACGTGCCAGCAGCCGCGGTAATACGTAGGGCGCGAGCGTTGTCCGGAATTATTGGGCGTAAAGAGCTCGTAGGCGGTTTGTTGCGCCTGCTGTGAAAGACCGGGGCTTAACTTCGGGGTTGCAGTGGGTACGGGCAGACTAGAGTGTGGTAGGGGTAATTGGAATTCCTGGTGTAGCGGTGGAATGCGCAGATATCAGGAGGAACACCGATGGCGAAGGCAGGTTACTGGGCCATTACTGACGCTGAGGAGCGAAAGCGTGGGTAGCGAACAGG
+
GGGGGGGGGGGGGGGGGGGGGGGGGGGGGGGGGGGGGGGGGGGGGGGFGGGGGGGGGGGGGGGGGGGGGGGGGGGGGGGGGGGGGGFGGGGGGGGGGGGGGGGGGGGGGGGGGGGGGGGGGGGGGGGGGGGGGGGGGGGGGGGGGGGGGGGGDGGGGGGGGGGGGGGGGGGCGGGEGGGGGGGAEGCGGGGGGGGGDFFGFGGFGGGFFFFFFFFFFFFFFFFFFFFFFFFFFFF?FFFFFFFGFFGDC9GGGFGFGGGFGG#GGGGGGFGGGGGGGGGGGGGGGGFGGGGGGGGGGGFGGDFGCEGGGGGGGGGGGGGGGGGGGGGGGGGGGGGGGGGGGGGGGGGGGGGGGGGGGGGGGGGGGGGGGGGGGGGGGGGGGGGGGGGGGGGGGGGGGGGGGGGGGGGGGGG
@CGRNA11_245
TAGGGAATCTTCGGCAATGGGGGGAACCCTGACCGAGCAACGCCGCGTGAGTGAAGAAGGTTTTCGGATCGTAAAGCTCTGTTGTAAGAGAAGAACGTTGTGTAGAGTGGAAAGTTACACAAGTGACGGTATCTTACCAGAAAGGGACGGCTAACTACGTGCCAGCAGCCGCGGTAATACGTAGGTCCCGAGCGTTGTCCGGATTTATTGGGCGTAAAGCGAGCGCAGGCGGTTGTATAAGTCAGAAGTAAAAGGCAGTGGCTCAACCATTGTGTGCTTTTGAAACTGTACGACTTGAGTGCAGAAGGGGGGAGTGGAATTCCAGGTGTAGCGGTGAAATGCGTAGATATATGGAGGAAGACCGGTGGCGAAAGCGGCTCTCTGGTCTGTAACTGACGCTGAGGCTCGAAAGCGTGGGGAGCGAACAGG
+
FCFGEGECFGGGGCFG:,F<FGGGGGGGGCF==8CFEFGFGEEECEEFGFEFGGGAEFFDC>AFGGGB>FGGGGGGGCFFCFGFFFGGCGCCFGFGGFEF*C<FCCEAFF@A:FFGGGCC9CFFGGGGDGCCFGGFG+<FFEFFFGG@8:CCGGGGGGGGFGGGCFFGGGECCEG5EECFC9#:##EGFGGG#GCDC#@CBD*#<5C7@F?5F>>B>>645>:5576#>:DE>DF#?=<EE@4FFF?FCA<C?<?:F*9:<?0#>??B2*D>>FFCFA2+CA@FE7?E9C@+E?76FC5+D8A=6+=660,D==3,FDE,8,8@,GFE@+C=DD9F;=B7EDC49F@,EA=,FF9FE58+8+CAFC,@4A,,:FC,D4,<8GGFF<<E69,68,@@EFGEFDFB,8GGF:FF:CGGFFFCGCGGF9EGF
@CGRNA11_246
TAGGGAATCTTCGGCAATGGGGGGAACCCTGACCGAGCAACGCCGCGTGAGTGAAGAAGGTTTTCGGATCGTAAAGCTCTGTTGTAAGAGAAGAACGTTGTGTAGAGTGGAAAGTTACACAAGTGACGGTATCTTACCAGAAAGGGACGGCTAACTACGTGCCAGCAGCCGCGGTAATACGTAGGTGGCAAGCGTTGTCCGGAATTATTGGGCGTAAAGCGCGCGCAGGTGGTTTAAAAAGTCTGATGTGAAAGCCCACGGCTCAACCGTGGAGGGTCATTGGAAACTGTTAAACTTGAGTGCAGGAGAGAAAAGTGGAATTCCTAGTGTAGCGGTGAAATGCGTAGAGATTAGGAGGAACACCAGTGGCGAAGGCGGCTTTTTGGCCTGTAACTGACACTGAGGCGCGAAAGCGTGGGTATCAAACAGG
+
GGGGGGFGGGGGGGGGGGGGGGGGGGGGGGGGGGGGGGGGGGGGGGGGGDGGGGGGGGGGGGGGGGDGCFGGGGGGGGGGGGGGGGGGGGGGGGGGGFGGFGFFGGGGFGGGGGGGGGGGGGGGGGGGGGGGGGGGGGGGFGGGGGGGGGGGGGGGGGGGGGGGG=CFGGGGGGGGGGFGGGGGGGGGGGFGGGG69>F:BDDDGGGGB=@FF>CFFFFFFFFFFFFFFFFFEFFFFFFFEAFEEEFEBFAFFFFFFEFGFFGFGFGGGGGGGGFGGGGGGGGGGGGGGGGGGFGGFCFGGGGGFGGGGGFGGGGGGGGF=FGGGGGGGGGGGGGGGGGGGGGGGGGGGGGGGGGGGGGGFDGGGGGGDGGGGGGGGGGGGGGGGGGGGGGGGGGGGFFGGGGGGGGGGGGGGGFDGGGGGGGGGGGGGG
@CGRNA11_247
TGGGGAATATTGCACAATGGACGCAAGTCTGATGCAGCGACGCCGCGTGGGGGATGAAGGCTTTCGGGTTGTAAACTCCTTTCAGTACAGAAGAAGCATTTTTGTGACGGTATGTGCAGAAGAAGCGCCGGCTAACTACGTGCCAGCAGCCGCGGTAATACGTAGGGCGCGAGCGTTGTCCGGAATTATTGGGCGTAAAGAGCTCGTAGGCGGTTTGTTGCGCCTGCTGTGAAAGACCGGGGCTTAACTTCGGGGTTGCAGTGGGTACGGGCAGACTAGAGTGTGGTAGGGGTAATTGGAATTCCTGGTGTAGCGGTGGAATGCGCAGATATCAGGAGGAACACCGATGGCGAAGGCAGGTTACTGGGCCATTACTGACGCTGAGGAGCGAAAGCGTGGGTAGCGAACAGG
+
GGGGGGGGGGGGGGGGGGGGGGGGGGGGGGGGGGGGGGGGGGGGGGGFGGGGGGGGGGGGFFGGGGGGFGGGGGGGGGGGGGGGGGGGGGGGGGGGGGGGGGFG@EFGGGGGDFGGGGGGGGGGGGGGGGGGCGGGGGGGGFGGFGGGGGGGGGGCGGG##GGFGGG###GGGGGGGGGGGGGGGDGCGGGGGGFGGFFGFGFGFG5FFFFFD@DFFFFFFFFFFFFFFFFBFFFFFFFFFFFFFGFG#DGGGGGFGGGGGGGGFCCEGGGFFFFECGGCGFGFGGGGGGGGGGGGGFGGGGGGGFGGGGGGGDGGGGGGGGGEGFGDGGFFFGGGGGFGGGGGGGGGGGGGGFGGGGGGGGGGGGGGGGGGGGGGGGGGGGGGGGGGGGGGFGFFEGGGGGGGGGGGGGG
@CGRNA11_248
TGAGGAATATTGGTCAATGGGCGAGAGCCTGAACCAGCCAAGTCGCGTGAAGGATGACGGTCCTATGGATTGTAAACTTCTTTAGTAGGTGAGTACAAGCAGTTACGCGTAGCTGTAAGCAAGTAACCTAAGAATAAGTATCGGCTAACTCCGTGCCAGCAGCCGCGGTAATACGGAGGATACGAGCGTTATCCGGATTTATTGGGTTTAAAGGGTGCGTAGGTGGCTTTATAAGTCAGTGGTGAAAAGCTGTGGCTCAACCATAGTCTTGCCGTTGAAACTGTAGAGCTTGAGTGCGGATGAGGTAGGCGGAACGCGTAGTGTAGCGGTGAAATGCATAGATATTACGCAGAACTCCGATTGCGAAGGCAGCTTACCAAACCGCAACTGACACTGAAGCACGAAAGCGTGGGTATCAAACAGG
+
GGGGGGGGFGGGGFGGGGGGGGGGGGGGGGGFGGGGGGGGGGGGGGGGGGGGGGGGGGCGGGGGFFGGGGGGGGGGGGGDGFG9FGGGGEFGGGGGGFFGGGGGGGGEGFGGGGGGGGGGGGGGFDGGGGGGGGGGFGFFGGGGGGGGGAFGGGFGGCGGGGGGGGEGE#EGDCGGDEGDGGGGGDG=#G7F#C<<C#EEFGGGGFDGF@FFFB9>DFFFEFFFFFFFFFFFF@FBFFFAA>:45<FFBAFFFCF@*5GGGGGFFFF93CD9GGFFE+7,GF=97?8D=+DGDDGDC@=+?GFCGGGGGGGGGGGGGE=GGFGGGGGGGGGFFEE9GGGGEGCGGGGFGGFFAFCDGGGGEGGGGFAGFFAGGGGGEGGEFGGGGGGGGFGGGGGGGFF@EGFGFB>FEFGGGGF<GGGGGGGG
@CGRNA11_249
TGGGGAATATTGCACAATGGACGCAAGTCTGATGCAGCGACGCCGCGTGGGGGATGAAGGCTTTCGGGTTGTAAACTCCTTTCAGTACAGAAGAAGCATTTTTGTGACGGTATGTGCAGAAGAAGCGCCGGCTAACTACGTGCCAGCAGCCGCGGTAATACGTAGGGCGCGAGCGTTGTCCGGAATTATTGGGCGTAAAGAGCTCGTAGGCGGTTTGTTGCGCCTGCTGTGAAAGACCGGGGCTTAACTTCGGGGTTGCAGTGGGTACGGGCAGACTAGAGTGTGGTAGGGGTAATTGGAATTCCTGGTGTAGCGGTGGAATGCGCAGATATCAGGAGGAACACCGATGGCGAAGGCAGGTTACTGGGCCATTACTGACGCTGAGGAGCGAAAGCGTGGGTAGCGAACAGG
+
GGGGGGGGGGGGGGGGGGGGGGGGGGGGGGGGGGGGGGGGGGGGGGGGGGGGGFGGGGGGGGGGGGGGGGGGGGGGGGGGGGGGGGGGGGGGGGGGFGGGGGGGGGGGGGFGGGGGGGGGGGGGGGGGGGGGGGGGGGGGGGGGCFGGGGGGGGGEECCGGGFFGGGFGEGEGDGG9CGF:EE?EGC9DFFGFCDDGEFG#GFFCGGGFFFEDFFFBFFFFB>BFFFFFFFFFBFF?DFFFFFGFGGGGGGGGGGFGGGGGGGGGGGGGGD=CGGGGGGGGGGGGGGGGGFGGGGGGGGGGGGGGGDGGGGEGGGGGGGGGGGGGGGGGGGGGGGGGGGGFGGGGGGGGGGGGGGGGGGGGFGGGGGGGGGGGGGGGGGGGGGGGGGGGGGGGGGGGGGGGGGGGGGGGGG
@CGRNA11_250
TAGGGAATCTTCCGCAATGGGCGAAAGCCTGACGGAGCAACGCCGCGTGAGTGAAGAAGGATTTCGGTTCGTAAAGCTCTGTTGTTAGGGAAGAAAGGTTGTGTAGTAACTATACACAAAACAGACGGTACCTAACCAGAAAGCCACGGCTAACTACGTGCCAGCAGCCGCGGTAATACGTAGGTGGCAAGCGTTGTCCGGAATTATTGGGCGTAAAGCGCGCGCAGGTGGTTTAAAAAGTCTGATGTGAAAGCCCACGGCTCAACCGTTGAGGGTCATTGGAAACTGTTAAACTTGAGTGCAGGAGAGAAAAGTGGAATTCCTAGTGTAGCGGTGAAATGCGTAGAGATTAGGAGGAACACCAGTGGCGAAGGCGGCTTTTTGGCCTGTAACTGACACTGAGGCGCGAAAGCGTGGGGAGCGAACAGG
+
GGGGGGGGGGGGGGGGGGGGGGGGGGGGGGGGGGGGGGGGGGGGGGGGGGGGGGGGGGGGGGGGGGGGGGGGGGGGGGGGGGGGGGGGGGGGGGGGGGGGGGGGGGGGGGGGGGGGGGGGGGGGGGGGGGGFGGGGGGGGGGGGGGGGGGGGGGGGGGFGGFGGGGGGGEGGGGGGGGGGGGGGGGGGGCGGGGDG#FFDFGDGGGGGFFFFFF>FFFFFFFFFFFFFFFFCFFFDFBFFFFEFFFFFFFFFAFFFFFGFFGFFGGFF?+GGGFGFDCGGGGGGGGGGGGFDGFGGGGGGGGGFFGGGGFFCGGGGGGGGFGFFEGGGGGGGGGGGGGGGGGGGGGGGGGGGGGFGGGGGGGGGGGGGGGGGGGGGGGGGGGGGGGGGGGGGGGGGGGGGGGGGGGGGGGGGGGGDGGGGGGGGGGGGG
@CGRNA11_251
TGAGGAATATTGGTCAATGGGCGAGAGCCTGAACCAGCCAAGTCGCGTGAAGGATGACGGTCCTATGGATTGTAAACTTCTTTAGTAGGTGAGTACAAGCAGTTACGCGTAGCTGTAAGCAAGTAACCTAAGAATAAGTATCGGCTAACTCCGTGCCAGCAGCCGCGGTAATACGGAGGATACGAGCGTTATCCGGATTTATTGGGTTTAAAGGGTGCGTAGGTGGCTTTATAAGTCAGTGGTGAAAAGCTGTGGCTCAACCATAGTCTTGCCGTTGAAACTGTAGAGCTTGAGTGCGGATGAGGTAGGCGGAACGCGTAGTGTAGCGGTGAAATGCATAGATATTACGCAGAACTCCGATTGCGAAGGCAGCTTACCAAACCGCAACTGACACTGAAGCACGAAAGCGTGGGTATCAAACAGG
+
GGGGGGGGGGGGGGGFGGGGGGGGGGGGGGGGGFGGGGGGGGGGGGGGGGGGGGGGGGGGGGGGGGGGFFFGGGGGGGGGGGGGGGGGFFFGGGGGGGGGGGGGGGGGGGEGDGGGGGGGGGGGGGGGGGGGGGGGGG3DFDEEGGGGGGGGGGGGGGGGGGGF5EGGGEDFGGGGGGDEGGGG#EGGGDDFFFGGDEEFFDDFGGGG:6@B=FFFFFF>@@FBFFFFFFFFFFF=EBBEFA64FFFAAAAB97?FGFGGCGFFDCFGFDGGDFGFGFGGGGGGGGFGF8GGGGGGGFFGGFFGGECGGGGGGGGGGGGEGGGDGGGGGGGGGGGGGGGGGGGEEGFGGGGGGGGGGGGGGGGGGGGGGGGGGGGGGGGGGGGGGGGGGGGGGGGGGGC<GGGGGGGGCFGGGDGGGGGGGGGG
@CGRNA11_252
TGAGGAATATTGTTCAATGGGCGAGAGCCTGAACCAGCCAAGTCGCGTGAAGGATGACGGTCCTATGGATTGTAAACTTCTTTAGTAGGTGAGTACAAGCAGTTACGCGTAGCTGTAAGCAAGTAACCTAAGAATAAGTATCGGCTAACTCCGTGCCAGCAGCCGCGGTAATACGGAGGATACGAGCGTTATCCGGATTTATTGGTTTTAAAGGGTTCGTAGGTGGCTTTATAAGTCAGTGGTGAAAAGCTGTGGCTCAACCATAGTCTTGCCGTTGAAACTGTAGAGCTTGAGTGCGGATGAGGTATGCGGAACGCGTAGTGTAGCGGTGAAATGCATAGATATTACGCAGAACTCCGATTGCGAAGGCAGCTTACCAAACCGCAACTGACACTGAAGCACGAAAGCGTGGGTATCAAACAGG
+
GDDF?FGFGG,F,ECFEECEGGEGGGGGGGGGGCCFFFEEF<FGC:FFFGGGE8FD<FE:FCFGCF?FGG?FFGGGGG9FGGGGG?FG<5,<FGEGD??D8F,EEB=F7F:+?E?FF<D9?,FFGGF9FFB@EAFF;EA;EA@=@DC8F;@FGGC:6A,DFG6D@EEEGC?DECE>8:CC?7FFFE5CDGGFDF#DG9:4;=C#C#C5>:FB;B7##07@F>:F6F95<CBB?;86#=@B8CCEFFFF#6FFFFA9A6CF??55GFCDFD>GDGFFC;,;<,CCD=8D96+=8D>C>8GG?D9==8++88@=C8CE@GD;FC6++=+E=,EEF@;CE@@4;;ED?,:F<EFF<C>,7<DGGFFDF?<FF8F@GFE8C7F@BC@A9GGFF@F6C<@FGGGGGEFGGGEFB,EGDGFFC,CFGGGF
@CGRNA11_253
TGAGGAATATTGGTCAATGGGCGAGAGCCTGAACCAGCCAAGTCGCGTGAAGGATGACGGTCCTATGGATTGTAAACTTCTTTAGTAGGTGAGTACAAGCAGTTACGCGTAGCTGTAAGCAAGTAACCTAAGAATAAGTATCGGCTAACTCCGTGCCAGCAGCCGCGGTAATACGGAGGATACGAGCGTTATCCGGATTTATTGGGTTTAAAGGGTGCGTAGGTGGCTTTATAAGTCAGTGGTGAAAAGCTGTGGCTCAACCATAGTCTGGCCGTTGAAACTGTAGAGCTTGAGTGCGGATGAGGTAGGCGGAACGCGTAGTGTAGCGGTGAAATGCATAGATATTACGCAGAACTCCGATTGCGAAGGCAGCTTACCAAACCGCAACTGACACTGAAGCACGAAAGCGTGGGTATCAAACAGG
+
GEGGGGGGDCFC,6CEFF9FGGGG+CCGGFCFGGGGGFFGGFCFGEEFGGGGGFGGGGGG@?FFC<FGGG<BAGFGGFGGG9FCFGGEF:BFE?FGDFGGFGGGGGEGGGGGDFEGF,<,C=AFGECGFE=ADFGGGGEGGGGEGGCGGGFGGCCE?FCEFGGGEFDEG>;B978*<C8EFDGGFGFDA:DGFCDC?>B3;:@CCCG5<FB6B?EF@DEEFFFF@8FE?8FEEF?AFFBA>?F<<>>>FFFFDFFA45GGGGGFFF;33*7CEGCCCGE<DFFCGGGD@+=++C==+GGGDD+GCGGGEEEEE@8E8DCDGFECECGFGFCFFEEC4EE;E;=:@F=EGFFFGFF:EDFCDGGDCGGGFF@CFGGGF@CF@@@FDGGGFF@EDEE@EFGFF7GGGEGEF<GFF69FFGFC<FF<
@CGRNA11_254
TGAGGAATATTGGTCAATGGGCGAGAGCCTGAACCAGCCAAGTCGCGTGAAGGATGACGGTCCTATGGATTGTAAACTTCTTTAGTAGGTGAGTACAAGCAGTTACGCGTAGCTGTAAGCAAGTAACCTAAGAATAAGTATCGGCTAACTCCGTGCCAGCAGCCGCGGTAATACGGAGGATACGAGCGTTATCCGGATTTATTGGGTTTAAAGGGTGCGTAGGTGGCTTTATAAGTCAGTGGTGAAAAGCTGTGGCTCAACCATAGTCTTGCCGTTGAAACTGTAGAGCTTGAGTGCGGATGAGGTAGGCGGAACGCGTAGTGTAGCGGTGAAATGCATAGATATTACGCAGAACTCCGATTGCGAAGGCAGCTTACCAAACCGCAACTGACACTGAAGCACGAAAGCGTGGGTATCAAACAGG
+
GGGGGGGGGGGGGGGGGDGFFGGGGGGGGGGGGGGGGGGGGGGGGGGGGGGGGGGGGGGGGGGGGGGGGGGGGGGGGGGGGGGGGFGGGGGGGFGGGGGGGGGGGGGGGGGGGGGGGGGGGGGGGGGGGGGGGGGGGGGGGGGGGGGGGGGGGGGGGGGGGGGGGGGGGEGGGGGGGGGGGFGGGGDGGGGGFGGGDA@CFGGGGGEGEFFFFFFFFFFEFFBFFFFFFFFFFFFFFFFFFFFFFFFBFFFFFGFAF>FGFFFFFFFFFDDDCFGGGFDGGGGGGGGGGGGGGGGGGGGGGGGGGEGGGGGGGGGGGGGGGGGGGGGGGGGGGGGGGGGGGGGGGGEGGFGGGGGGGGGGGGGGGGGGGGGGGGGGGGGGFF@GGGGGGGGGGGGGGGF<GGGGGGGGF9GGGGGGGGGGGGGG
@CGRNA11_255
TGAGGAATATTGGTCAATGGGCGAGAGCCTGAACCAGCCAAGTCGCGTGAAGGATGACGGTCCTATGGATTGTAAACTTCTTTAGTAGGTGAGTACAAGCAGTTACGCGTAGCTGTAAGCAAGTAACCTAAGAATAAGTATCGGCTAACTCCGTGCCAGCAGCCGCGGTAATACGGAGGATACGAGCGTTATCCGGATTTATTGGGTTTAAAGGGTGCGTAGGTGGCTTTATAAGTCAGTGGTGAAAAGCTGTGGCTCAACCATAGTCTTGCCGTTGAAACTGTAGAGCTTGAGTGCGGATGAGGTAGGCGGAACGCGTAGTGTAGCGGTGAAATGCATAGATATTACGCAGAACTCCGATTGCGAAGGCAGCTTACCAAACCGCAACTGACACTGAAGCACGAAAGCGTGGGTATCAAACAGG
+
GGGGGGGGGGGGGGGGGGGGGGGGGGGGGGGGGGGGGGGGGGGGGGGGGGGGGGGGGGGGGGGGGGGGGGGGGGFGGGGGGGGGGFGGGBFGGEGGGGGGGGGGGGGGGGGGGGGGGGGGGGGGGGFGGGGGGGDFGGGGGGGGGGGGGGGGGGGGGGGGGGGGGGGGGFGGGGGGGGGEGGGGCCEGGGC<DFFDCA>F@FFFGGGG<EDFFFFFFFFEDD@@FFFC?FFFFFF@BD=EFFEEAFFFFFFFFGFFGFGGGGGFFGGFADGGGGGGGGGGGGGGGGFGFF6DCGGGEGGGGGGGGGGGGGGGGGGGGGGGGGGGGGGGGGGGGGGGGGGGGGGGGGGGGGGGGGGFDGGGGFGGGGGGGGGGGGGGGGGGGGGGGGGGGGGGGGGGGGGGGGGGGGGGGDGGGGGFGGGGGGGG
@CGRNA11_256
TGGGGAATATTGCACAATGGACGCAAGTCTGATGCAGCGACGCCGCGTGGGGGATGAAGGCTTTCGGGTTGTAAACTCCTTTCAGTACAGAAGAAGCATTTTTGTGACGGTATGTGCAGAAGAAGCGCCGGCTAACTACGTGCCAGCAGCCGCGGTAATACGTAGGGCGCGAGCGTTGTCCGGAATTATTGGGCGTAAAGAGCTCGTAGGCGGTTTGTTGCGCCTGCTGTGAAAGACCGGGGCTTAACTTCGGGGTTGCAGTGGGTACGGGCAGACTAGAGTGTGGTAGGGGTAATTGGAATTCCTGGTGTAGCGGTGGAATGCGCAGATATCAGGAGGAACACCGATGGCGAAGGCAGGTTACTGGGCCATTACTGACGCTGAGGAGCGAAAGCGTGGGTAGCGAACAGG
+
GGGGGGGGGGGGGGGGGGGGGGGGGGGGGGGGGGGGGGGGGGGGGGGBFGGGGGGGGGGGGGGGGGGGGGGGGGGGGGGGGGGGGGGGGGGGGGGGGGGGGGCGGFGGGGGGGGGGGGGGGGGGGGGGGGGGGGGGFFFGGGGGGFGGGGGGGGGGGGGCFGGGFGGGGGGEGGGEGG#GGGGGGGDFGFFFCFGGDEF?FFGGGGDGFFFFFBFFFFFF?EB:DFFFFFFFFDB?FFFFF>CGFF?99GDDGGGFGGGFDCFFGFGGE8GGGFD9FGFFGGFGFGGGGFEGCGGGGGGDDCCECDEFFE>=DGGGGGGGEGGGGGFGEFGGGGGGFGGGGGGGGGGGGGGGGGGGGGGGGGGGGGGGGGGGGGGGCGGGGFFE7FCGGGGGGGGGGGGGGGGGGGGGGGG
@CGRNA11_257
TGGGGAATATTGCACAATGGACGCAAGTCTGATGCAGCGACGCCGCGTGGGGGATGAAGGCTTTCGGGTTGTAAACTCCTTTCAGTACAGAAGAAGCATTTTTGTGACGGTATGTGCAGAAGAAGCGCCGGCTAACTACGTGCCAGCAGCCGCGGTAATACGTAGGGCGCGAGCGTTGTCCGGAATTATTGGGCGTAAAGAGCTCGTAGGCGGTTTGTTGCGCCTGCTGTGAAAGACCGGGGCTTAACTTCGGGGTTGCAGTGGGTACGGGCAGACTAGAGTGTGGTAGGGGTAATTGGAATTCCTGGTGTAGCGGTGGAATGCGCAGATATCAGGAGGAACACCGATGGCGAAGGCAGGTTACTGGGCCATTACTGACGCTGAGGAGCGAAAGCGTGGGTAGCGAACAGG
+
@F<C@EGGGFFGGGGGGGGGGGGEEGGGGGGGGGGG9EBFGGGGGGGCGGGGGGGGGGGGGGFFG:CCFGE:EGGGGGGGGGGGGGGGGGF@FGECFGGDGGDFGG9FFGFFGGGGGGGGFGGGGGGGGEGGGGFFEFGGGGDFGGGGGGDEGEEGGGG9FFFEDCEEEGCECEE?C4;CGGG6:C6:8>FF7DD59B;:=CFFF5#6@@=FDD>;6>FFFF#EFF#FF5C8FB86?DD>CF>GFFGC<2DD?;GFGFGGGFGGC6EDFEDD:7EFGGGGGGGF?FD?D=9DDGGGGGE>?EF8CDEE@GGGGCD>9GGGGGGGGGGGDFFCFCGFDCE6,B4=@GFCCGCGFA=48FCFF@FDGGCEF@F9DGGFF@EFEFE,FC7GEF@ECDDFAGGE@GGGGGGGGGG
@CGRNA11_258
TGGGGAATATTGCACAATGGACGCAAGTCTGATGCAGCGACGCCGCGTGGGGGATGAAGGCTTTCGGGTTGTAAACTCCTTTCAGTACAGAAGAAGCATTTTTGTGACGGTATGTGCAGAAGAAGCGCCGGCTAACTACGTGCCAGCAGCCGCGGTAATACGTAGGGCGCGAGCGTTGTCCGGAATTATTGGGCGTAAAGAGCTCGTAGGCGGTTTGTTGCGCCTGCTGTGAAAGACCGGGGCTTAACTTCGGGGTTGCAGTGGGTACGGGCAGACTAGAGTGTGGTAGGGGTAATTGGAATTCCTGGTGTAGCGGTGGAATGCGCAGATATCAGGAGGAACACCGATGGCGAAGGCAGGTTACTGGGCCATTACTGACGCTGAGGAGCGAAAGCGTGGGTAGCGAACAGG
+
FGGGCEGGGGFFFFGGG9FGGGCFGCEEEFCFFAEGG?CEEFDFFEECGGCEGDEFGFFGGFDFFDE:?FF+EFGCFCFGFFCGFFCFFFAFFGGG?F9@,F5>@FFGGG+@FGFGGD=FDGDFF7FGCFGG7BDF,DFGGGFGGGGGG>CEDGECGGGCFFGGGG66EG#GG=EEECGGGGDCCFC9FG:4CCG<<:FGFDD>97CGFB?DFFFFBFF>FFDFBFFFF??>FBF?FFFFGFFGFGGGGGGGDCCF#GGGGGGEGGCC?GGFGGFGGGFGGGGGFCFFFD@DDFFFGGGFDFFCE8DGGGGGEGFEGFGGGGGEFGGEDGGGGFGGFGF@FFFGGGGGGEGGFGGGGGGGDFGGGGGGGGGGGGGGGFGGGGGGGGGGEGGGGGGGFGGGGGGGGGGGGGG
@CGRNA11_259
TGAGGAATATTGGTCAATGGGCGAGAGCCTGAACCAGCCAAGTCGCGTGAAGGATGACGGTCCTATGGATTGTAAACTTCTTTAGTAGGTGAGTACAAGCAGTTACGCGTAGCTGTAAGCAAGTAACCTAAGAATAAGTATCGGCTAACTCCGTGCCAGCAGCCGCGGTAATACGGAGGATACGAGCGTTATCCGGATTTATTGGGTTTAAAGGGTGCGTAGGTGGCTTTATAAGTCAGTGGTGAAAAGCTGTGGCTCAACCATAGTCTTGCCGTTGAAACTGTAGAGCTTGAGTGCGGATGAGGTAGGCGGAACGCGTAGTGTAGCGGTGAAATGCATAGATATTACGCAGAACTCCGATTGCGAAGGCAGCTTACCAAACCGCAACTGACACTGAAGCACGAAAGCGTGGGTATCAAACAGG
+
GGGGGGGGGGGGGGGGGGGGGGGGGGGGGGGGGGGGGGGGGGGGGGGGGGGGGGGGGGGGGGGGGGGGGGGGGGGGGGGGGGGGGGGGGFGFGGGGGGGGGGGGGGGGGGGGGGGGGGGGGGGGGGGGGGGGGGGGGGGGGGGGGGGGGGGGGGGGGGGGGGGGGGGGGGDGGGGGGGGGGGGGGGGGGGGGGGGGD<FEAFGGDGEG<FFFFBBFFFFFFFFFDFFFFFFFFFFFFFFFFFEEFAFFFFFFFGFFGFGGGGGGGFFGFGGGGGFGGGGGGGGGGGGGFGGGGGGGGGGGGGGDGEGGGGGGGGGGGGGGGGGGGGGFGGGGGFGGGGGGGGGGGGGGGGGGGGGGGGGGGGGGGGGGGGGGGGGGGGGGGGGGGGGGGGGGGGGGGGGGGGGGGGGGGGGGGGGGGFGGGGGG
@CGRNA11_260
TGAGGAATATTGGTCAATGGGCGAGAGCCTGAACCAGCCAAGTCGCGTGAAGGATGACGGTCCTATGGATTGTAAACTTCTTCAGTAGGTGAGTACAAGCAGTTACGCGTAGCTGTAAGCAAGTAACCTAAGAATAAGTATCGGCTAACTCCGTGCCAGCAGCCGCGGTAATACGGAGGATACGAGCGTTATCCGGAATTATTGGGTTTAAAGGTTGCGTAGGTGGCTTTATAAGTCAGTGGTGATAAGCTGTGGCTCAACCATAGTCGCGCCGTTGAAACTGTAGAGCTTGAGTGCGGATGAGGTAGGCCGAAGGGGTAGTGTAGCGGTGAAATGAATAGATATTACGCAGAACTCCGATTGCGAAGGCAGCTTACCAAACCGCAAATGACACTGAAGCACGAAAGCGTGGGTATCAAACATG
+
@-CFFGGFGG9EC@@F<,;,C<BECFDGG8C,@<CFGFFGGGFCCGG:FEC<8<E@<?8>B,@,<E??E?EFFF?E9FEFDG,,?BBDG,CEFE<F@5CFCEFCF@FGGEEEG,<?DB,FF<F=,AF,3>CA:;B3;>DDDDCCE+BGFGGGEFFGGG6>:DCCEGECEEE7;,4:*=**,>>C57E58CD5:778C.26;>:CC*EC>FFF87#.8;BFE@EF0<4:F4/@8FFF?@=@A:9?<##;2FF##=4####GC:932>***+>=6DC=@+7,,A9F?8=+,0+0+0++EGF=6D6D+GGGC@+8@9+9,E=;>4>6++C9@;E;=9,:,AAE@4;A,4:C,9FA,84,,B5,:F?4,5,,,,5:9,F@,6,@F@+,9EC,<<6,F<GEFF8,;69C:@+@6,<FC,,,,,C6<6,<
@CGRNA11_261
TAGGGAATCTTCGGCAATGGGGGGAACCCTGACCGAGCAACGCCGCGTGAGTGAAGAAGGTTTTCGGATCGTAAAGCTCTGTTGTAAGAGAAGAACGTTGTGTAGAGTGGAAAGTTACACAAGTGACGGTATCTTACCAGAAAGGGACGGCTAACTACGTGCCAGCAGCCGCGGTAATACGTAGGTCCCGAGCGTTGTCCGGATTTATTGGGCGTAAAGCGAGCGCAGGCGGTTGTATAAGTCAGAAGTAAAAGGCAGTGGCTCAACCATTGTGTGCTTTTGAAACTGTACAACTTGAGTGCAGAAGGGGAGAGTGGAATTCCATGTGTAGCGGTGAAATGCGTAGATATATGGAGGAACACCGGTGGCGAAAGCGGCTCTCTGGTCTGTAACTGACGCTGAGGCTCGAAAGCGTGGGGAGCGAACAGG
+
GGGGGGGGGGGGGGGGGGGGGGGGGEGGGGGGGGGGGGGGGGGGGGGFGGGGGGGGGGGGGGGGGGGGGGGGGGGGGGGGGGGGCFGGGGGGGGGGGGFGGGGGGCGGGGGGGGGGGGGGGGGGGGGGGGGGGGGGGGGGGGGGGGGGGGGGGGFGGGGGCD@FGGGGGGGGGGGGGGGGGCFFEGGGFG9DGGGGGBFGFGD4E;;F?FFFFFFFFF?B>DBBFFFFFFFFECECFFEFFFECFFFFFFFFFFF:FFC8FBFDCC:F=+GFCFFCGDGFCD9E:AGGGGGFGGGGGGGGGGGGGGD6FGGGFGGGGGEEE?GE9GGDGGGEDFGGGFBGGGGEAGGGGGGGGGGGGGGEGGGGGGEGGGD7CGGGGGFGFGFFFGGGFGGGGGGGGGGGGGGGGGGGGGE@+EGGGGGGGGGGFFGGG
@CGRNA11_262
TGGGGAATATTGCACAATGGACGCAAGTCTGATGCAGCGACGCCGCGTGGGGGATGAAGGCTTTCGGGTTGTAAACTCCTTTCAGTACAGAAGAAGCATTTTTGTGACGGTATGTGCAGAAGAAGCGCCGGCTAACTACGTGCCAGCAGCCGCGGTAATACGTAGGGCGCGAGCGTTGTCCGGAATTATTGGGCGTAAAGAGCTCGTAGGCGGTTTGTTGCGCCTGCTGTGAAAGACCGGGGCTTAACTTCGGGGTTGCAGTGGGTACGGGCGGACTAGAGTGTGGTAGGGGTAATTGGAATTCCTGGTGTAGCGGTGGAAAGCGCAGATATCAGGAGGAGCACCGATGGCGAAGGCGGGTTACTGGGCCATTACTGACGCTGAGGAGCGAAAGAGTGGGTAGCGAACAGG
+
CFG?EE@F<FEAFGGFCCFGGC@FE:CGEGGCFGGFCGGGGGGEGEG>>FGGGGGFCFGF@8FF?FC+EFE:FCFFGG8EF9BFGGDDFDGGGGGGD><9FF9CDFGGGGC<CCFFFBCACD<FF7>>FGDEC:DFCF>>2=FEFFFGGGGGCEGEE89EGF>@GGGFEE5:=EG#GG=@CEG8:ECFCFD#G5C63#>F79>77C9<B9FFEF4>@<F@4>#>:B8B<#9>1:;A;<9?>9+:9C?;*CGG#C::*=1,=#7E>><4#9=+,==,2+CDC==8DF=8D6A=,,9AD=@,3,+GFFFGFC=+E@FGGGE4@+7CE;,FF;9D:FECGF?E+EFCECDGGF<E7,:+4,EE9,EFB<EC69GFC,@@B@:AECF@CFCFF@E6;,,FCGFC8,FCGFECF@<
@CGRNA11_263
TGGGGAATATTGCACAATGGACGCAAGTCTGATGCAGCGACGCCGCGTGGGGGATGAAGGCTTTCGGGTTGTAAACTCCTTTCAGTACAGAAGAAGCATTTTTGTGACGGTATGTGCAGAAGAAGCGCCGGCTAACTACGTGCCAGCAGCCGCGGTAATACGTAGGGCGCGAGCGTTGTCCGGAATTATTGGGCGTAAAGAGCTCGTAGGCGGTTTGTTGCGCCTGCTGTGAAAGACCGGGGCTTAACTTCGGGGTTGCAGTGGGTACGGGCAGAATAGAGTGTGGTAGGGGTAATTGGAATTCCTGGTGTAGCGGTGGAATGCGCAGATATCAGGAGGAACACCGATGGCGAAGGCAGGTTACTGGGCCATTACTGACGCTGAGGAGCGAAAGCGTGGGTAGCGAACAGG
+
FGGGGGGGGGGGGGGGGGGGGGGGGGGGGGGGGGGGGGGGGGGGGGGEEGGGGGGGGGGGGGFGGGGGGGGGGGGGGGGGGGGGGGGGGGGGGGGGGGGGCDGGGGGGGGGGGGGGFGGGGGGGGGGGGGGGGGGGGGGGGGGFGGGGGGGGGGGE#GFFGGFGGGGGG#GGGGGEEGGGGGGECECFFGGFGGGCDDFFFFFGGGGDF3>B>5D@E@FFFD@E:>@8CBFFBFFF?BDFFFC@AFAFFADGFFFBFF?FCFBFB9ECGGFGF@9,GCGGGGFED8GD8F9FFGFFGGGFGGFEEDFGGGGEEC=FCGGGGGGGGFAFGGGGFGFE,FGGGGGGGGGGGEGGGDFFGGGGGGGEGGFFCGGGGGGCCGGGGGGGGGGGGGGGGGGGGFGGGGGGGGGGGGG
@CGRNA11_264
TAGGGAATCTTCGGCAATGGGGGGAACCCTGACCGAGCAACGCCGCGTGAGTGAAGAAGGTTTTCGGATCGTAAAGCTCTGTTGTAAGAGAAGAACGTTGTGTAGAGTGGCAAGTTACACAAGTGACGGTATCTTACCAGAAAGGGACGGCTAACTACGTGCCAGCAGCCGCGGTAATACGTAGGTCCCGGGCGTTGTCCGGATTTATTGGGCGTAAAGCGAGCGCAGGCGGTTGTATAAGTCAGAAGTACAAGGCAGTGGCTCAACCATTGTGTGCTTTTGAAACTGTACAACTTGAGTGCAGAAGGGGAGAGTGGAATTCCATGTGTGGCGGTGAACTGCGTAGATATATGGGGGAACACCGGTGGCGAGAGCGGCTCTCTGGTCTGTAACTGACGCTGAGGCTCGAAAGCGTGGGGAGCGAACAGG
+
FFEFF<@EGF<EDFC6:FC@GGCE::F<7EFCGGGGGCEGC@EFG7=+@<F>@,,@,<F<<F,3,>>@FCGFFGG@9FFDF@FFBF;@;FGFGFGAE*CFGF:B<FC,?F*4?C2FABFE<FCGF97FCBCCFC9;,<CC*;:@FGC>CGCE*ACF?FE*0;E@6CCF=5CEGGGG*+C+:<.;CC#9#7#76:9<C14-079DA:F:319#97>#>FFFF#37>B37B67EEFE?7@4B95:AABFB95#:#02A?BD>:BFDCC:DD7>;*A7;*9FC?,+@C::E?2;+5,:9+8DDD7FC?=+DGF8GFD,FE@6,=@6,EEFE@+EC@>BE;@+CCFF@,;E9GF:F@4,EC4+:=F>8FFC,DF?+F=:FB4,<GFF7C,:,6<C@FB,6@8E8@EC6,:,C8,FCEFEFDFE7EBF<E,C,,
@CGRNA11_265
TGAGGAATATTGGTCAATGGGCGAGAGCCTGAACCAGCCAAGTCGCGTGAAGGATGACGGTCCTATGGATTGTAAACTTCTTTAGTAGGTGAGTACAAGCAGTTACGCGTAGCTGTAAGCAAGTAACCTAAGAATAAGTATCGGCTAACTCCGTGCCAGCAGCCGCGGTAATACGGAGGATACGAGCGTTATCCGGATTTATTGGGTTTAAAGGGTGCGTAGGTGGCTTTATAAGTCAGTGGTGAAAAGCTGTGGCTCAACCATAGTCTTGCCGTTGAAACTGTAGAGCTTGAGTGCGGATGAGGTAGGCGGAACGCGTAGTGTAGCGGTGAAATGCATAGATATTACGCAGAACTCCGATTGCGAAGGCAGCTTACCAAACCGCAACTGACACTGAAGCACGAAAGCGTGGGTATCAAACAGG
+
GGGGGGGGGGGGGGGGGGGGGGGGGGGGGGGGGGGGGGGGGGGGGGGGGGGGGGGGGGGGGGGGFGGGGGGGGGGGGGGGGGGGGGGGGFGGGGGGGGGGGGGGGGGGGGGGGGGGGGGGGGGGGGGGFGGGFGGGGGGGGGGGGGGGGGGGGGGGGGGGGGGGDGGGGGGGGGGGGFGGGGGGGGGGDGGGGCDDC5AF@DCGGGGFEEFFFFFFFFFFFFDF@FFFFFFFFFEAFFFFAFFFFFFFF?FFFGFFDFGGGGGFGGGGD<+GGGGGGGFFC7GGGFDDCFGDDGGGGGGGGGGGGGGGGGGGGGGGGGGGGGGGGGGGGGGGGGFGGGGGFGGGGGGGGGGGGGGGGGGGGGGGGGGGGGGGGGGGGGGGGGGGGGGGGGGGGGGGGGGFGGGGGGGGGGGGGGGGGGGGGGGG
@CGRNA11_266
TGGGGAATATTGCACAATGGACGCAAGTCTGATGCAGCGACGCCGCGTGGGGGATGAAGGCTTTCGGGTTGTAAACTCCTTTCAGTACAGAAGAAGCATTTTTGTGACGGTATGTGCAGAAGAAGCGCCGGCTAACTACGTGCCAGCAGCCGCGGTAATACGTAGGGCGCGAGCGTTGTCCGGAATTATTGGGCGTAAAGAGCTCGTAGGCGGTTTGTTGCGCCTGCTGTGAAAGACCGGGGCTTAACTTCGGGGTTGCAGTGGGTACGGGCAGACTAGAGTGTGGTAGGGGTAATTGGAATTCCTGGTGTAGCGGTGGAATGCGCAGATATCAGGAGGAACACCGATGGCGAAGGCAGGTTACTGGGCCATTACTGACGCTGAGGAGCGAAAGCGGGGGTAGCGAACAGG
+
GGGGGGGGGGGGGGGGGGGGGGGGGGGGGGGGGGGGGGGGGGGGGGGGGGGGGGGGGGGGGGGGGGGGGGGGGGGGGGGGGGGGGGGGGGGGGGGGGGGGGGGGGGGGGGGGGGGGGGGGGGGGFGGGGGGGGGGGGGGGGGGGGGGGGGGGGGGGGGGGGGGGGGG#GGGGGGGEGGGGGGGAAEFFFGGGGGGGDEFGFCCGGGGGFFFFFFFDFFFFFEEFFFFFFBEAFEB?EFFFFFFGFFDBBDFFGGGFFFFFDFGGDC?CGGGGGFGGGGGGGGGGGGFGGGDGGGGGGGGGGGGGGFGGGGEGGGGGGGGGGGGGGGGGGGGGGGGGGGGGGGGGGGGGGGGGGGGGGGGGGGGGGGGGGGGGGGGGGFGGGGGGGGGGGGGGGF@6,GGGGGGGGGGGGGG
@CGRNA11_267
TAGGGAATCTTCCGCAATGGGCGAAAGCCTGACGGAGCAACGCCGCGTGGGGGATGAAGGCTTTCGGGTTGTAAACTCCTTTCAGTACAGAAGAAGCATTTTTGTGACGGTATGTGCAGAAGAAGCGCCGGCTAACTACGTGCCAGCAGCCGCGGTAATACGTAGGGCGCGAGCGTTGTCCGGAATTATTGGGCGTAAAGAGCTCGTAGGCGGTTTGTTGCGCCTGCTGTGAAAGACCGGGGCTTAACTTCGGGGTTGCAGTGGGTACGGGCAGACTAGAGTGTGGTAGGGGTAATTGGAATTCCTGGTGTAGCGGTGGAATGCGCAGATATCAGGAGGAACACCGATGGCGAAGGCAGGTTACTGGGCCATTACTGACGCTGAGGAGCGAAAGCGTGGGTAGCGAACAGG
+
GGGGGGGGGGGFGGGGGGGGGGGGGGGGGGGGAG@FGGGGGGGGGGGGGGGGGGGGGGGGGFGGGGGGGGGGGGGGFGGGGGGGGGGGGGGGGGGGGF9C,@>CDDF,CEC@FFGGGGGACBCFCFCGG7CF:4BFCGGEEGGGGF#FCFG5#:EGGGCCFC3>CG88?CEGDCE:8CGGFEG>F>4ACGGGGGGGD>F?@<CD#DD/<>FD?;@@;9?F?E3BDFF?F849B?@/4EB5FA8GFGF7C>5DGGGFCGGG#FGG>EGEGGFCGDGED=DCGGD?CF?FFFGGFGGAGGGGGFFGF>CGGGGGGGGGGGGGGGGGGGFFFFGGDFGGGGFGGGEGFCCGGGGGGGFFE9GGGGGGGGGGGGFGFGGGGGGGGGF@FGCGGGGGGGFFFGGGGGGEGGGGGGG
@CGRNA11_268
TGAGGAATATTGGTCAATGGGCGAGAGCCTGAACCAGCCAAGTCGCGTGAAGGATGACGGTCCTATGGATTGTAAACTTCTTTAGTAGGTGAGTACAAGCAGTTACGCGTAGCTGTAAGCAAGTAACCTAAGAATAAGTATCGGCTAACTCCGTGCCAGCAGCCGCGGTAATACGGAGGATACGAGCGTTATCCGGATTTATTGGGTTTAAAGGGTGCGTAGGTGGCTTTATAAGTCAGTGGTGAAAAGCTGTGGCTCAACCATAGTCTTGCCGTTGAAACTGTAGAGCTTGAGTGCGGATGAGGTAGGCGGAACGCGTAGTGTAGCGGTGAAATGCATAGATATTACGCAGAACTCCGATTGCGAAGGCAGCTTACCAAACCGCAACTGACACTGAAGCACGAAAGCGTGGGTATCAAACAGG
+
GGGGGGGGFGGGGGGGGGGGGGGGGGGGGGGGGGGGGGGGGGGGGGGGGGGGGGGGGGGGGGGGGGGGGGGGGGGGGGGGGGGGFGGGGFGGGGGGGGGGGGGGGGGGGGGGGGGGGGGGGGGGGGGGGGGGGGGGGGGGGGGGGGGGGGGGGGGGGGGGGGGGGGGGGGGGGGGGGGGGGGGGFGGEGGGGGGGGGFFFFFFGGGEFEFFFFFFFFFFFFFFFFFF#FFFFFFFFFFFFFFFFFFFFFFFFFGFFFFFFFGGGGGGGECGGGGGGGGFCFCFGGGGF??DGDGGGGGGGGGGCGGGGEEGGGGGGGGCGGGGGGGGGGGGGGGGGGGGGGGGGGGGGFDFGFGEEDEGGGGGGGGGGGGGGGGDGGGGGGGGDFGGGFGGGGGGGGGGGGGGGGGGGF9GGGGGGGGFFGGGG
@CGRNA11_269
TGAGGAATATTGGTCAATGGGCGAGAGCCTGAACCAGCCAAGTCGCGTGAAGGATGACGGTCCTATGGATTGTAAACTTCTTTAGTAGGTGAGTACAAGCAGTTACGCGTAGCTGTAAGCAAGTAACCTAAGAATAAGTATCGGCTAACTCCGTGCCAGCAGCCGCGGTAATACGGAGGATACGAGCGTTATCCGGATTTATTGGGTTTAAAGGGTGCGTAGGTGGCTTTATAAGTCAGTGGTGAAAAGCTGTGGCTCAACCATAGTCTTGCCGTTGAAACTGTAGAGCTTGAGTGCGGATGAGGTAGGCGGAACGCGTAGTGTAGCGGTGAAATGCATAGATATTACGCAGAACTCCGATTGCGAAGGCAGCTTACCAAACCGCAACTGACACTGAAGCACGAAAGCGTGGGTATCAAACAGG
+
GGGGGGGGGGGGGGGGGGGGGGGGGGGGGGGGGGGGGGGGGGGGGGGGGGGGGGGGGGGGGGGGGGGGGGGGGGGGGGGGGGFGEDFGGFGGGGGGGGGGGGGGGGGGGGGGFGGGGGGGGGGGGFEFGGGGGGGGGCFGCCEGGGGGGGGGGG8CFGGGGGGGGGGGGGGGGGGGGGGGFFDFFFGGGGDGGGGGGDA#3CFDDGGD:E@@F@BF@FFFFFFFFFFBFFFFFFF=FEFFFFFFFFFBFFFFFGBBGFGGCFF?BFAGFGGGEFFCGFGGGCGCFGGGGGGGGGGFECGGDGGGGGGGGGGGGGGGEDFCGGGGGGGGGGGGGGGGGGGGGGGGGEFEF9GGGGGDGGGGGGGGGGGGGGGGGGGGGGGGGGEFAGGGGGGGGGGGGEF<FGGGGGGGGGGGGGGGGGGGGGGG
@CGRNA11_270
TGGGGAATATTGCACAATGGACGCAAGTCTGATGCAGCGACGCCGCGTGGGGGATGAAGGCTTTCGGGTTGTAAACTCCTTTCAGTACAGAAGAAGCATTTTTGTGACGGTATGTGCAGAAGAAGCGCCGGCTAACTACGTGCCAGCAGCCGCGGTAATACGTAGGGCGCGAGCGTTGTCCGGAATTATTGGGCGTAAAGAGCTCGTAGGCGGTTTGTTGCGCCTGCTGTGAAAGACCGGGGCTTAACTTCGGGGTTGCAGTGGGTACGGGCAGACTAGAGTGTGGTAGGGGTAATTGGAATTCCTGGTGTAGCGGTGGAATGCGCAGATATCAGGAGGAACACCGATGGCGAAGGCAGGTTACTGGGCCATTACTGACGCTGAGGAGCGAAAGCGTGGGTAGCGAACAGG
+
GGGGGGGGGGGGGGGGGGGGGGGGGGGGGGGGGGGGGGGGGGGGGGGGGGGGGGGGGGGGGGGGGGGGGGGGGGGGGGGGGGGGGGGGGGGGGGGGGGGGGGGGGGGGGGGGGGGGGGGGGGGGGGGGGGGGGGGGGGGGGGGGGGGGGGGGGGGGGGGGGGGGGGGGGGGGGGGCEGGGGGGCEGGGFGGGGGGGGFA?;FGGGGGDFFFFFFFFFFFFFFFFFFFFFFFFFFFFD?FFGFFFFGFFDFGGGGGFCFFGGGGGGGECCFFGGGDFGFGFGGGGGGGGFDEGGGGGGGGGGGGGGGGGGGGGGGGGGGGGGGGGGGGGGGGGGGGGGGGGGGGGGGGGGGGGGGGGGGGGGGGGGGFGGGGGGGGGGFGGGFFCGGGGGGGGGGGFFGGGGGGGGGGGGGG
@CGRNA11_271
TAGGGAATCTTCGGCAATGGGGGGAACCCTGACCGAGCAACGCCGCGTGAGTGAAGAAGGTTTTCGGATCGTAAAGCTCTGTTGTAAGAGAAGAACGTTGTGTAGAGTGGAAAGTTACACAAGTGACGGTATCTTACCAGAAAGGGACGGCTAACTACGTGCCAGCAGCCGCGGTAATACGTAGGTCCCGAGCGTTGTCCGGATTTATTGGGCGTAAAGCGAGCGCAGGCGGTTGTATAAGTCAGAAGTAAAAGGCAGTGGCTCAACCATGGTGTGCTTTTGAAACTGTACAACTTGAGTGCAGAAGGGGAGAGTGGAATTCCATGTGTAGCGGTGAAATGCGTAGATATATGGAGGAACACCGGTGGCGAAAGCGGCTCTCTGGTCTGTAACTGACGCTGAGGCTCGAAAGCGTGGGGAGCGAACAGG
+
GFGGGGGGGGGGGGGGGGGGGGGGGGGGGGGGGGGEGGGGGGGGGGGGGFGGGGGGGGGGGFGFGGGEGGGGGGGGGGGGGGGGGAFGGGGGGGGFGGGGGGGFGGGGGGGGGGGGGGGGGCFGGGGGGGGGGGG@FGGGFGGGGGGGDGGGGGGGGGGGFGGGGGGGG#GGGGGDGGC?FA6EGFCEFGGG#GCGGFFFFGDDGFGGFFFF#EFFFFFFF:;DEBEB@>:5>DE#FFFEABAAB:6EEFFCABF:FFGFFC?BC>;+;**C?*0@=7GDGGGGGGGGFFCFFECFFDD?GFGGGGGGGDDDCGGGGGE=FGE>9GGGGGGEGGGGGGEGGGFACGGGGGGCGF?GGGF@FEGGGGGGGGFB:GGGGGGGGGGGF<GGGGF9GEGGGGGGGGGFCFEGGGDGEGGGGGGGGGGGGGGGG
@CGRNA11_272
TGGGGAATATTGCACAATGGACGCAAGTCTGATGCAGCGACGCCGCGTGGGGGATGAAGGCTTTCGGGTTGTAAACTCCTTTCAGTACAGAAGAAGCATTTTTGTGACGGTATGTGCAGAAGAAGCGCCGGCTAACTACGTGCCAGCAGCCGCGGTAATACGTAGGGCGCGAGCGTTGTCCGGAATTATTGGGCGTAAAGAGCTCGTAGGCGGTTTGTTGCGCCTGCTGTGAAAGACCGGGGCTTAACTTCGGGGTTGCAGTGGGTACGGGCAGACTAGAGTGTGGTAGGGGTAATTGGAATTCCTGGTGTAGCGGTGGAATGCGCAGATATCAGGAGGAACACCGATGGCGAAGGCAGGTTACTGGGCCATTACTGACGCTGAGGAGCGAAAGCGTGGGTAGCGAACAGG
+
GGGGGGGGGGGGGGGGGGGGGGGGGGGGGGGGGGGGGGGGGGGGGGGGGGGGGGGGGGGGGGGGGGGGGGGGGGGGGGGGGGGGGGGGGGGGGGGGGGGGGGGGGGGGGGGGGGGGGGGFGGGGGGGGGGGGGGGGGGGGGGGGGGGGG#GGGGGGGGGGGGGGGGGGGGGEGGDEEDGGGGGEFCFGGGGGGGGCCFFGFGGGGGGGFFFFFFFFFFFBB@DFFDFFFFFFFFFFFFFFGFFGFFFGDDGGGGGFGGGGGGGGGGGGGGFFGGFFGFGFGGGGGGGFFFGGGGFCFGGGGGGGGGGGGGGGGGGGGGGGGGGGGGGGGGGGGGGGGGGGGGGGGGGGGGGGGGGGGGGGGGGGGGGGFGGGGGGGGGGGGGGGGGGGGGGGGGGGGGGGGGGGGGGGGGG
@CGRNA11_273
TAGGGAATCTTCGGCAATGGGGGGAACCCTGACCGAGCAACGCCGCGTGAGTGAAGAAGGTTTTCGGATCGTAAAGCTCTGTTGTAAGAGAAGAACGTTGTGTAGAGTGGAAAGTTACACAAGTGACGGTATCTTACCAGAAAGGGACGGCTAACTACGTGCCAGCAGCCGCGGTAATACGTAGGTCCCGAGCGTTGTCCGGATTTATTGGGCGTAAAGCGAGCGCAGGCGGTTGTATAAGTCAGAAGTAAAAGGCAGTGGCTCAACCATTGTGTGCTTTTGAAACTGTACAACTTGAGTGCAGAAGGGGAGAGTGGAATTCCATGTGTAGCGGTGAAATGCGTAGATATATGGAGGAACACCGGTGGCGAAAGCGGCTCTCTGGTCTGTAACTGACGCTGAGGCTCGAAAGCGTGGGGAGCGAACAGG
+
GGGGGGGGGGGGGGGGGGGGGGGGGGGGGGGFFFGGGGGGGGGGGGGGGGGGGGGGEFGGGGGGGGGGGGGGGGGGGGGGGGGGGGGGGGGGGGGGGGGGGGGFGGGGGGGFFFGGGGGGGGGGGGGGGGGGGGGGFGGGGGGGFEF5EEGGGGGGGGGGGFGDCGGGGGCEEEGFDDFGGFFFGFGGFGGCCDCDGBFGEG>62?DF=@=FFF>>BF;BFFBDFFFFFFFFBEE?C>FEFFFFFFFFFFFFF#FFFF>FA7FDGGGGF>CFCFCDDFFGFGGGFGGGGGGGGGFGGFD7GEGGGGGGGGCGGGGGGFD3FGGFFGGGGGEEDDFGGGGGGFGGEFFGGGGGGF9GGFEFC>GGGGEF:GF7GGGGGGGGGGFGGFFFFGGGGGGGGGGGGGEFCCGGGGEGGGGGGGGGGGGGGGGGG
@CGRNA11_274
TAGGGAATCTTCGGCAATGGGGGGAACCCTGACCGAGCAACGCCGCGTGAGTGAAGAAGGATTTCGGTTCGTAAAGCTCTGTTGTTAGGGAAGAAAGGTTGTGTAGTAACTATACACAAAACAGACGGTACCTAACCAGAAAGCCACGGCTAACTACGTGCCAGCAGCCGCGGTAATACGTAGGTGGCAAGCGTTGTCCGGAATTATTGGGCGTAAAGCGCGCGCAGGTGGTTTAAAAAGTCTGATGTGAAAGCCCACGGCTCAACCGTGGAGGGTCATTGGAAACTGTTAAACTTGAGTGCAGGAGAGAAAAGTGGAATTCCTAGTGTAGCGGTGAAATGCGTAGAGATTAGGAGGAACACCAGTGGCGAAGGCGGCTTTTTGGCCTGTAACTGACACTGAGGCGCGAAAGCGTGGGGAGCAAACAGG
+
GGGGGGGGGGFGGGGGGGGGGGGGGGGGGGGGGGGGGGGGGGGGGGGGGGGGGGGGGGGGGGGGGGGGGGGGGGGGGGGGGGGGGGGFGFGGGGGGGGFFGGGGGGGGGGGGGGGGGGGGGGGGGGGGGGGGGGGGGGGGGGGGGGGGGGGGGGGGGGGGGGGGGFGGGGGGCCGGGGGGFGGGGGGGGGGGGGG37#FGFC9CGGGGFFFFFFEF@@FFFFFFFFFFFFE=FFFFFFFBAEEFFFFFFFFFFFFFFFGFFGBGGDGGFGGGGFGGGGGGGGGGGGGGGGE9=DF?FGGGFDFFGGGGFFGGGGGGGGGGGGFGGGGGGGGEFGGGGGGGGGGGGGGGGGGGFGAGGGGGGGGGGGGGFGGGGGEFGEF@GGGGGGGGGGGGGGGGGGGGGGGGGGGGGGGGGGGGGGGGGGGGGGGGG
@CGRNA11_275
TGAGGAATATTGGTCAATGGGCGAGAGCCTGAACCAGCCAAGTCGCGTGAAGGATGACGGTCCTATGGATTGTAAACTTCTTTAGTAGGTGAGTACAAGCAGTTACGCGTAGCTGTAAGCAAGTAACCTAAGAATAAGTATCGGCTAACTCCGTGCCAGCAGCCGCGGTAATACGGAGGATACGAGCGTTATCCGGATTTATTGGGTTTAAAGGGTGCGTAGGTGGCTTTATAAGTCAGTGGTGAAAAGCTGTGGCTCAACCATAGTCTTGCCGTTGAAACTGTAGAGCTTGAGTGCGGATGAGGTAGGCGGAACGCGTAGTGTAGCGGTGAAATGCATAGATATTACGCAGAACTCCGATTGCGAAGGCAGCTTACCAAACCGCAACTGACACTGAAGCACGAAAGCGTGGGTATCAAACAGG
+
GGDGGEGGGGGGGGGGGGGGGGGGGGGGGGGGGGGGGGGGGGGGGGGGGGGGFGGGGGGGGGGGGGGGGGGGGGGGGGGGGGGGGGGGGGGGGGGGGCGGGGGGGGGGGGGGGGGGGGFGGGGG9FFGFGGGGGGGGGGGGGDGGGGGGGGGGGGEGGGGGGGGGGGGGEGGGGGGGGGGGGGGGGGGGGCGFGDDABA;9CFCFDGG@FF?BFD>9DE>@=@@FB>CFFFFFF37?AFFFFCEFFFFFFFFFGFFGFGFGGFFGF>FFGGGGGGGGGGGGGGGFFCD?DDGGGGGGGGFGGGGGGGGGGGGGGGGDGFGGGGGGGGGGGGGGGGGGFGGGGFFDGGGGGGGFGFEGGGDGGGGGGGFGGGGGGGGGGGGGGGGGGGGGGGGGGGGGGGFGGGGGGGF@<GGGGGGGGGGGGGG
@CGRNA11_276
TGAGGAATATTGGTCAATGGGCGAGAGCCTGAACCAGCCAAGTCGCGTGAAGGATGACGGTCCTATGGATTGTAAACTTCTTTAGTAGGTGAGTACAAGCAGTTACGCGTAGCTGTAAGCAAGTAACCTAAGAATAAGTATCGGCTAACTCCGTGCCAGCAGCCGCGGTAATACGGAGGATACGAGCGTTATCCGGATTTATTGGGTTTAAAGGGTGCGTAGGTGGCTTTATAAGTCAGTGGTGAAAAGCTGTGGCTCAACCATAGTCTTGCCGTTGAAACTGTAGAGCTTGAGTGTGGATGAGGTAGGCGGAACGCGTAGTGTAGCGGTGAAATGCATAGATATTACGCAGAACTCCGATTGCGAAGGCAGCTTACCAAACCGCAACTGACACTGAAGCACGAAAGCGTGGGTATCAAACAGG
+
GGGGGGGGGGGGGGGGGGGGGGGGGGGGGGGGGGGGGGGGGGGGGGGGGGGGGGGGGGGGGGGGGGGGGGGGGGGGGGGGGGGGGGGGGGGGGGGGGGGGGGGGGGGGGGGGGGGGFGGGGGGGGGGGGGGGGGGGGGGGGGGDGGDGGGFGGGGGGGGGGGGGGGGGGGGGGGGGDGGGGGGGGGDGGGGGGGGGD>EFFGGGGGDDFFFFFFBFFFFFFFFFFFFFEE?FFFFFFFFFFFFFFFFFFFFFFGFFGFGGFBGGGGGFFGDGGGGGGGGGGGGGGGGGGGGGGGGGGGGGGGGGGGGGGGFGGGGGGGGGFGGGGGGGGGGGGGGGGGGFGDGGGGGGGGGGGGGGGGGGGGGGGGGGGGGGGGGGGGGGGGGGGGGGGGGGGGGGGGGFGGGGGGGGGGGGGGGGGGGGGGGG
@CGRNA11_277
TGGGGAATATTGCACAATGGACGCAAGTCTGATGCAGCGACGCCGCGTGGGGGATGAAGGCTTTCGGGTTGTAAACTCCTTTCAGTACAGAAGAAGCATTTTTGTGACGGTATGTGCAGAAGAAGCGCCGGCTAACTACGTGCCAGCAGCCGCGGTAATACGTAGGGCGCGAGCGTTGTCCGGAATTATTGGGCGTAAAGAGCTCGTAGGCGGTTTGTTGCGCCTGCTGTGAAAGACCGGGGCTTAACTTCGGGGTTGCAGTGGGTACGGGCAGACTAGAGTGTGGTAGGGGTAATTGGAATTCCTGGTGTAGCGGTGGAATGCGCAGATATCAGGAGGAACACCGATGGCGAAGGCAGGTTACTGGGCCATTACTGACGCTGAGGAGCGAAAGCGTGGGTATCAAACAGG
+
FGGGGGGGFFGGGGGGGGGGGGCCCEFGGGGFFFFGGGGGGGGGGGGFG7EGGFGGGGFGGDGGFGDGGGEFGGGGCGFGGGGGGGGCGGGGGGFFFGFGFCEGGGGDFE7FGGFGGGGA<FFGGGGDG7CGGEFCFGGCFGGGFGCFGFCEECC8CCF9BFGFFCC#G8E8E8E8CGGGGGGC>:7:#CFGG#DCBFAD?GFFF9C?F@?DD@E5@:FF5>@B:8@C?FFC=D>DB>AFF;>9<<:AAF>CGFGFEC=2<?GGD9CCA8CBAF=GGFGGGGGCFGFDD8GGCFGFGGGGGGFGG@FFFGGGGGGGGFDGGEGGGGFGGGGFGGGGGGGGGFBGGGGGGGGGFGFGGGGGGGGGGFGFGFECGFDGGEGGGGFEGGCGGGGGEGGGGGGGDF<GGGGGGGG
@CGRNA11_278
TGAGGAATATTGGTCAATGGGCGAGAGCCTGAACCAGCCAAGTCGCGTGAAGGATGACGGTCCTATGGATTGTAAACTTCTTTAGTAGGTGAGTACAAGCAGTTACGCGTAGCTGTAAGCAAGTAACCTAAGAATAAGTATCGGCTAACTCCGTGCCAGCAGCCGCGGTAATACGGAGGATACGAGCGTTATCCGGATTTATTGGGTTTAAAGGGTGCGTAGGTGGCTTTATAAGTCAGTGGTGAAAAGCTGTGGCTCAACCATAGTCTTGCCGTTGAAACTGTAGAGCTTGAGTGCGGATGAGGTAGGCGGAACGCGTAGTGTAGCGGTGAAATGCATAGATATTACGCAGAACTCCGATTGCGAAGGCAGCTTACCAAACCGCAACTGACACTGAAGCACGAAAGCGTGGGTATCAAACAGG
+
GGGGGGGGGGGGGGGGGGGGGGGGGDGGGGGGGGGGGGGGGGGGGGGGGGGGGGGGGGGGGGGGGGGGGGGGGGGGGGGGGGGGGGGGGGGGGGGGGGGGGGGGGGGGGGGGGGGGGGGFGGGFGGGGGGGGGGGGGGGGGGGGGGGGGGGGGGGGGGGGFGGGGGGG#GE#G#GGGGGGGGGGFGD##GGGGGGGGEF##GGGGGGGFFFFFFDFFFFFFEFFFFFFEFFFFFBABFFFFFFFAFFA@BFFFFFFFFCFC?>GGGGDEDC6C?+FFCGGFFDGGGGF@FDGD@+D+E8@==+DGGEECC8GEGGEEFFFCGE>GGGGGGGGGGGGGGGFGFBC:7CGGFGGGGF7GGGGFGEDCGGGGGGGGFDGGGGGGGGGGGGGGGGGGGGGGGGGFCGGGGGGEGGGGGFAGGGGGGGG
@CGRNA11_279
TGGGGAATATTGCACAATGGACGCAAGTCTGATGCAGCGACGCCGCGTGGGGGATGTAGGCTTTCGGGTTGTAAACTCCTTTCAGTACAGAAGAAGCATTTTTGTGACGGTATGTGCAGAAGAAGCGCCGGCTAACTACGTGCCAGCAGCCGCGGTAATACGTAGGGCGCGAGCGTTGTCCGGAATTATTGGGCGTAAAGAGCTCGTAGGCGGTTTGTTGCGCCTGCTGTGAAAGACCGGGGCTTAACTTCGGGGTTGCAGTGGGTACGGGCAGACTAGAGTGTGGTAGGGGTAATTGGAATTCCTGGTGTAGCGGTGGAATGCGCAGATATCAGGAGGAACACCGATGGCGAAGGCAGGTTACTGGGCCATTACTGACGCTGAGGAGCGAAAGCGTGGGTAGCTAACAGG
+
GGGGGGGGGGGGGGGGGGGGGGGGGGGGGGGGGGGGGGGGGGGGGGGGGGGGGGGGGGGGGGGGGGGGGGGGGGGGGGGGGGGGGGGGGGGGGGGGGGGGGGGGGGGGGGGGGGGGGGGGGGGGGGGGFGDGGGGGGGGGGGGGGGGGGGGGGGGGGGGGGGGGGGGGGGGGGGGGGGGGGGGEGGGGGGGGGGGGG@FGFGCGGGGGFFFFFFFFFFFFFFFFFFFFFFFFFFFFFFFFGFFGFGFCA>DGGGGFGGGGGGGGGGGGGGGGGGGGGGGGGGGGGGGGGGGGGGGGGGGGGGGGGGGGGGGGGGGGGGGGGGGGGGGGGGGFGGGGGGGGGGGGGGGGGGGGGGGGGGGGGGGGGGGGGGGGGGGGGGGGGGGGGGGGGGGGGGGGGGGGGGGGGGGGGGG
@CGRNA11_280
TGAGGAATATTGGTCAATGGGCGAGAGCCTGAACCAGCCAAGTCGCGTGAAGGATGACGGTCCTATGGATTGTAAACTTCTTTAGTAGGTGAGTACAAGCAGTTACGCGTAGCTGTAAGCAAGTAACCTAAGAATAAGTATCGGCTAACTCCGTGCCAGCAGCCGCGGTAATACGGAGGATACGAGCGTTATCCGGATTTATTGGGTTTAAAGGGTGCGTAGGTGGCTTTATAAGTCAGTGGTGAAAAGCTGTGGCTCAACCATAGTCTTGCCGTTGAAACTGTAGAGCTTGAGTGCGGATGAGGTAGGCGGAACGCGTAGTGTAGCGGTGAAATGCATAGATATTACGCAGAACTCCGATTGCGAAGGCAGCTTACCAAACCGCAACTGACACTGAAGCACGAAAGCGTGGGTATCAAACAGG
+
GGGGGGGGGGGGGFGGGGGGGGGGGGGGGGGGGGGGGGGGGGGGGGGGGGGGGGGGGGGGGGGGGGGGGGGGGGGGGGGGGGGGGEFGGEEFGGGGGGGGGGGGGGGGGGGGGGGGGGGGGFGGGGGGGGGGGGGGGGFGEGGGGGGGGGGFGGGGGGGGGGGDGGGGGGG#GGGDGGGGFGGD5FEGGGGGGGDGCEEFFGGGFGGC68=?@FFFFFFE@DBFFFFFFFFFFFFEFFFBFFFFFFFFFFFFFGFFGFFFGGGGGGGGEDGGGGGGGFFGGGGGGGFGEFFGGGGGGGGGGGGFGGGGGGGGGGGGGGGGGGGGGGGGGGGGGGGGGGE9GFGGGGGGFAGGGGGGGGGGGGGGGGGGGGGGGGGGGGGGGGGGGGGGGGGGGGGGGGGGGGGGGFGF79GGGGGGGGGGGGGG
@CGRNA11_281
TGGGGAATATTGCACAATGGACGCAAGTCTGATGCAGCGACGCCGCGTGGGGGATGAAGGCTTTCGGGTTGTAAACTCCTTTCAGTACAGAAGAAGCATTTTTGTGACGGTATGTGCAGAAGAAGCGCCGGCTAACTACGTGCCAGCAGCCGCGGTAATACGTAGGGCGCGAGCGTTGTCCGGAATTATTGGGCGTAAAGAGCTCGTAGGCGGTTTGTTGCGCCTGCTGTGAAAGACCGGGGCTTAACTTCGGGGTTGCAGTGGGTACGGGGAGACTAGAGTGTGGTAGGGGTAATTGGAATTCCTGGTGTAGCGGTGGAATGCGCAGATATCAGGAGGATCACCGATGGCGAAGGCAGGTTACTGGGCCATTACTGGCGCGGAGGAGCGAAAGCGTGGGTAGCGAACAGG
+
CFGFCFEG@FGGGFGGGGECCFGDGCCGCEEGGE<F@EGCFFFCCCE>CE=FD:FEEFEGFGGGFECC4=C+8@F?FF=AGFGGGGFBD?<,A<=FFG9?FA<CF=FGGCGC@>FGGGGAFC<CFGFEGGGDGEFFF9FCDBC:4BFGG6BEGGGG8B<CFGGGGGGF=EEC?CE:88C@CC5**/0+:;C65<DGG55C49FFG775950?:>D#B<;>#>35>754@FFB78@0549FFF9=BB#9<#*;:#9FDF?<DGGC9>1+@,6+===,+DCGCGDCGGDG?8FD,GD:@9D4@884,+889GEC>ED>99,+6+4==9,,9FFCFDE9FGFF7:B::F::BF7C<FEA8FFB5@6,:7FE<9EFADF@6+@@8,B<C6C,CGGF@@+@,,F@:FCFFECCAGF
@CGRNA11_282
TGAGGAATATTGGTCAATGGGCGAGAGCCTGAACCAGCCAAGTCGCGTGAAGGATGACGGTCCTATGGATTGTAAACTTCTTTAGTAGGTGAGTACAAGCAGTTACGCGTAGCTGTAAGCAAGTAACCTAAGAATAAGTATCGGCTAACTCCGTGCCAGCAGCCGCGGTAATACGGAGGATACGAGCGTTATCCGGATTTATTGGGTTTAAAGGGTGCGTAGGTGGCTTTATAAGTCAGTGGTGAAAAGCTGTGGCTCAACCATAGTCTTGCCGTTGAAACTGTAGGGCTTGAGTGCGGATGAGGTAGGCGGAACGCGTAGTGTAGCGGTGAAATGCATAGATATTACGCAGAACTCCGATTGCGAAGGCAGCTTACCAAACCGCAACTGACACTGAAGCACGAAAGCGTGGGTAGCGAACAGG
+
GFGGGGDEFGGGFFGGFGGGGGEGEEEGGGGGGGFGFGFDFGGGGGGGGGGGGGGGGGGGEEGGFGFDFGFFGGGGGGGGGGGGGGGGGGGGGGGGGGGGGGGGGGGGEEFGGGGFGGGGGGGGFGGGGGGGGGGGGGGGGGDCEGGGGGCFEFGGGGGGFGGGGGGGGGGGGGGG5EE5EGG#EGGGGDGGCFG:6=BFFGGGGGCG>F86FFFFFFFFF@FFFFFFCFFFBFFFFFFFFFEF28<FFAA?DFFF>FFCCCCDDFC<5GDCCFCGGGFFGGGFC@+F@8@6CGDGECGGCD8CD>GEDGGGDGEDGFFDFGEDGGGFFGGGFE9E;DDGFEE+EDEGGFGGGFGFCGGGEDGGGGGGFFGGGFFGGDEC@GGGFGAGGGGFFGGGF8F8GGGGGGGF@9FGDGGGGGGFDGDF
@CGRNA11_283
TGGGGAATATTGCACAATGGACGCAAGTCTGATGCAGCGACGCCGCGTGGGGGATGAAGGCTTTCGGGTTGTAAACTCCTTTCAGTACAGAAGAAGCATTTTTGTGACGGTATGTGCAGAAGAAGCGCCGGCTAACTACGTGCCAGCAGCCGCGGTAATACGTAGGGCGCGAGCGTTGTCCGGAATTATTGGGCGTAAAGAGCTCGTAGGCGGTTTGTTGCGCCTGCTGTGAAAGACCGGGGCTTAACTTCGGGGTTGCAGTGGGTACGGGCAGACTAGAGTGTGGTAGGGGTAATTGGAATTCCTGGTGTAGCGGTGGAATGCGCAGATATCAGGAGGAACACCGATGGCGAAGGCAGGTTACTGGGCCATTACTGACGCTGAGGAGCGAAAGCGTGGGTAGCGAACAGG
+
GGGGGGGGGGGGGGGGGGGGGGGGGGGGGGGGGGGGGGGGGGGGGGGGGGGGGGGGGGGGGGGGGGGGGGGGGGGGGGGGGGGGGGGGGGGGGDGGGGGFGGGGGGFGGGGGGGGGGGGGGGGGFFGGGGGGGGGGGGGGGGGGGGGGGGGGGFGGGGGGGGGGGGDGGGGGGGGGGGGGGGG=GGGGCDGGGCGG2A:FFFDGGGGGFFFFFFFFFFFFFBDFFFFFFFFFFFFAF?BFGFFGFFFFFFFGGGGFGGGFGFCGGGGGGGGDGFC9D8DGGGGGGGGGGGGGGGGFGGGGE8GEG@GGGGGCGGGFEGGGGGGDFGGGGGGGGGGGGGGGGGFGGGGGGGGGGGGGGGGGGGGGEGGFDGGFGGGGGGGGGGGGGGGGGGGGGGFF@GEGGGGGGGGGGGG
@CGRNA11_284
TGAGGAATATTGGTCAATGGGCGAGAGCCTGAACCAGCCAAGTCGCGTGAAGGATGACGGTCCTATGGATTGTAAACTTCTTTAGTAGGTGAGTACAAGCAGTTACGCGTAGCTGTAAGCAAGTAACCTAAGAATAAGTATCGGCTAACTCCGTGCCAGCAGCCGCGGTAATACGGAGGATACGAGCGTTATCCGGATTTATTGGGTTTAAAGGGTGCGTAGGTGGCTTTATAAGTCAGTGGTGAAAAGCTGTGGCTCAACCATAGTCTTGCCGTTGAAACTGTAGAGCTTGAGTGCGGATGAGGTAGGCGGAACGCGTAGTGTAGCGGTGAAATGCATAGATATTACGCAGAACTCCGATTGCGAAGGCAGCTTACCAAACCGCAACTGACACTGAAGCACGAAAGCGTGGGTATCAAACAGG
+
GGGGGGGGGGGGGGGGGGGGGGGGGGGGGGGGGGGGGGGGGGGGGGGGGGGGGGGGGGGGGGGGGGGGFGGGGGGGGGGGGGGGGGGGGGGGGGGGGGGGGGGGGGGGGGGGGGGGGGGGGGGGGGGGGGGGGGGGGGGGGGGDGGGGGGGGGGGGGGGGGGGGGGGGGGGGGGGGGGGGGGGGGGGGGGGGGGGGGAFGFGGGGGGGFFFFFFFFFFFFFFFFFFFFFFFFFFFFFFFFFFFFFFFFFFFFFGFFGFGGGGGGGGGGFGGGGGGGGGGGGGGGGGGGGGGGGGGGGGGGGGGGGGGGGGGGGGGGGGGGGGGGGGGGGGGGGGGGGGGGGGGGGGGGGGGGGGGGGGGGGGGGGGGGGGGGGGGGGGGGGGGGFGGGGGGGGGGGGGGGGGGGGGGGGGGGGGGGGGGGGGGG
@CGRNA11_285
TGAGGAATATTGGTCAATGGGCGAGAGCCTGAACCAGCCAAGTCGCGTGAAGGATGACGGTCCTATGGATTGTAAACTTCTTTAGTAGGTGAGTACAAGCAGTTACGCGTAGCTGTAAGCAAGTAACCTAAGAATAAGTATCGGCTAACTCCGTGCCAGCAGCCGCGGTAATACGGAGGATACGAGCGTTATCCGGATTTATTGGGTTTAAAGGGTGCGTAGGTGGCTTTATAAGTCAGTGGTGAAAAGCTGTGGCTCAACCATAGTCTTGCCGTTGAAACTGTAGAGCTTGAGTGCGGATGAGGTAGGCGGAACGCGTAGTGTAGCGGTGAAATGCATAGATATTACGCAGAACTCCGATTGCGAAGGCAGCTTACCAAACCGCAACTGACACTGAAGCACGAAAGCGTGGGTATCAAACAGG
+
GGGGGGGGGGGGGGGGGGGGGGGGGGGGGGGGGGGGGGGGGGGGGGGGGGGGGGGGGGGGGGGGGGGGGGGGGGGGGGGGGGGGGGGGGFGGGGGGGGGGGGGGGGGGGGGGGGGGGGGGGGGGGGGGGGGGGGGGGGGGGGGGGGGGGGGGGGGGGGGGGGGGGGGGGGGGGGGGGGGGGGGGGGGGGGGGGGGGDEFFFGGGGGGDFFFFFFFFFFFF8>FFFFFFFFFFFFFFFFFFFFFFFFFFFFFFFGFFFFGGFFFFGGGGFDGGGGGGGGGGGFGGGGGGFGGGGGGGGGGGGGGGGGGGGGGGGGGGGFGGGGGGGGGFGGGGGGGGGGGGGGFGDGGGFDGGGGGGGGGGGGGGGGGGGGGGGGGGGGGGGGGGGGGGGGGGGGGGGGGGGGGGGGGGGGGGGGGGGGGGGGGG
@CGRNA11_286
TGGGGAATATTGCACAATGGACGCAAGTCTGATGCAGCGACGCCGCGTGGGGGATGAAGGCTTTCGGGTTGTAAACTCCTTTCAGTACAGAAGAAGCATTTTTGTGACGGTATGTGCAGAAGAAGCGCCGGCTAACTACGTGCCAGCAGCCGCGGTAATACGTAGGGCGCGAGCGTTGTCCGGAATTATTGGGCGTAAAGAGCTCGTAGGCGGTTTGTTGCGCCTGCTGTGAAAGACCGGGGCTTAACTTCGGGGTTGCAGTGGGTACGGGCAGACTAGAGTGTGGTAGGGGTAATTGGAATTCCTGGTGTAGCGGTGGAATGCGCAGATATCAGGAGGAACACCGATGGCGAAGGCAGGTTACTGGGCCATTACTGACGCTGAGGAGCGAAAGCGTGGGTAGCGAACAGG
+
C@FG@EGGAC9@FGGFFFGGGGDGE@CFCFCAEGFFGGDFGGFEGDG@F>FCDFFEGGGFGFEF,=:CEFBCCCGF<FGFFGFGF?FGFGFD3FFG?FGFCF,6@FDAFG:F@DBFGF9FFCGG:FEF@<>>*>F:;;>ECFG7;C7F6C#9BEG#G5CBFF>EGE5<CED8EECCECG#7EG6?C6#BDGGGFDG<5#CFGGDFDD15;FF=675BFF5:<>DDF>8FFFFFFF?:BF:;:0#B#FDCDD>C7GFFF=6=4C;6;1+EFD9DD=,DDFGDFDGGGDCGGGFFFF:D9E,8E7CCFF>,>C>GCGGGGFFGCECF@CGGGFDE?,?,E<@:EGGGGE:FCGGGFF@BDFGGGFF>GGDAC@,FFC@F@C?DGF8EFGGGGGDF7BF9GGGGGGCGGFGGGF
@CGRNA11_287
TGAGGAATATTGGTCAATGGGCGAGAGCCTGAACCAGCCAAGTCGCGTGAAGGATGACGGTCCTATGGATTGTAAACTTCTTTAGTAGGTGAGTACAAGCAGTTACGCGTAGCTGTAAGCAAGTAACCTAAGAATAAGTATCGGCTAACTCCGTGCCAGCAGCCGCGGTAATACGGAGGATACGAGCGTTATCCGGATTTATTGGGTTTAAAGGGTGCGTAGGTGGCTTTATAAGTCAGTGGTGAAAAGCTGTGGCTCAACCATAGTCTTGCCGTTGAAACTGTAGAGCTTGAGTGCGGATGAGGTAGGCGGAACGCGTAGTGTAGCGGTGAAATGCATAGATATTACGCAGAACTCCGATTGCGAAGGCAGCTTACCAAACCGCAACTGACACTGAAGCACGAAAGCGTGGGTATCAAACAGG
+
GGGGGGGGGGGGGGGGGGGGGGGGGGGGGGGGGGGGGGGGGGGGGGGGGGGGGGGGGGGGGGGGGGGGGGGFGGGGGGGGGGGGGFFGGFGGGGGGGGGGGGGGGGGGGGGGGGGGGGGGGGGGGGGGGGGGGGGGGGGGGGGGGGGGGGGGGGGGGGGGGGGGG#GGGGGGGGGGGGGGGGGGGGGGGGGGFFGGGBEFFGFFFGFE<FFFFFFFFFFFFFFFFFFFFFFFFFFFFFFFFFA?FFFFFFFFFGFCFFFFGGFGGFCFFDGGGGCFFFGGGGFD?DDGGGGGGGGFGED8GGFGGGGDDGGGGEGGEGGGGGGGGGGGGGGGGGGGGGGGGGGGGGGGFF?FFBGEDGGGGGGFGGGGGGGGGGGGGGGGGGGGGGGGGGGGGGGGFGFFGGGGGGGGGFGGGGGGGGGGGGGG
@CGRNA11_288
TGAGGAATATTGGTCAATGGGCGAGAGCCTGAACCAGCCAAGTCGCGTGAAGGATGACGGTCCTATGGATTGTAAACTTCTTTAGTAGGTGAGTACAAGCAGTTACGCGTAGCTGTAAGCAAGTAACCTAAGAATAAGTATCGGCTAACTCCGTGCCAGCAGCCGCGGTAATACGGAGGATACGAGCGTTATCCGGATTTATTGGGTTTAAAGGGTGCGTAGGTGGCTTTATAAGTTAGTGGTGAAAAACTGTGGCTCAACCATCGTCTTGGCGTTGAAACTGTAGAGCTTGAGTGCGGATGAGGTAGGCGGAGCGCGTAGTGTAGCGATGAAATGCATAGATATTACGCAGAACTCCGATTGCGAACGCAGCTTACCAAACCGCAACTGACACTGAAGCACGAAAGCGTGGGTATCAAACAGG
+
GGGGDC<EGFFGGGD@ECEFCFGG:FCGGGGGGGGGGDFGFECCFGGGGGGFGGFFFCEDGCFGCGFGCGGGFGGGGGFGDFFGF<FFF9CEGGGFGGGGGGGFGAB=CGGGDGGGFGE=DGGGGDF,,DFGGFGGGGGCEGGCGEECEGGGGFCE8FFFCD68488@EGGFFC#5;EGG###C8*=7#C#DGG576528#-;:C@DD7#B@@;57##70#>B#6@F?46FF#BFA#5)3#?<><<AA#<<?>7?:#AD>DCD;*D;*<3**A5<<7+<@6E<B+9+=,3+6+++CGFFCFA+1==EEGE@@+++C+GFFE9+E=E8E,E4;E@49@9,,49,944=>A<EF<4EF:FE:C,8,:F@+8AFA,,A,:@B@666,<CCC,6C,C<<<F,:8EF@F7GFC@,A8EFEC;69GGFC;
@CGRNA11_289
TGAGGAATATTGGTCAATGGGCGAGAGCCTGAACCAGCCAAGTCGCGTGAAGGATGACGGTCCTATGGATTGTAAACTTCTTTAGTAGGTGAGTACAAGCAGTTACGCGTAGCTGTAAGCAAGTAACCTAAGAATAAGTATCGGCTAACTCCGTGCCAGCAGCCGCGGTAATACGGAGGATACGAGCGTTATCCGGATTTATTGGGTTTAAAGGGTGCGTAGGTGGCTTTATAAGTCAGTGGTGAAAAGCTGTGGCTCAACCATAGTCTGGCCGTTGAAAGTGTAGAGCTTGAGTGCGGATGAGGGAGGCGGAACGCGTAGTGTAGCAGTGAAATGCATAGATATTACGGAGAACTCCGATTGCGAAGGCAGCTTACCAAGCCGAAACTGACACTGAAGCACGAAAGCGTGGGTATCAAACAGG
+
FFGGGGCFFFGFFEFFDGGGGGGGD:6F@FGGFGGFFFG<CEEE@FBFGGGGGGGGGGGGGG7EEEG<,EFGGGGDDFEFFGG@?BFGGEFFGGFGGFGFFGBFG9FFFGGGGGEEFGGFDFFGGGGFGG:D:DFFGG=DDG@EEGGFGFCFEGGGCFFGGGDFEGEGGGGGGF55?EDCCCGF8:=EGGGF>FC4#5:7@C@CGFGG#FFF=658#07.755=6>@?F#=F6BF<986#B>9:9#8FF?6;5;;0>A@=0<5<C@#A**734+79B+<7,AEB?FD=,+6F=6++GGD=+==6=+C@8=FECEEEGFEFCC@>9,4,GGFAGEE99GFCE;;A+:A:F,GFFC>87CCF+:C4CCGFC<GF<F<B@FBC+DFE,EFCFFEAGEFFAFF<F@C8GCC7GGGFE;@9DGFF9GFF
@CGRNA11_290
TGGGGAATATTGCACAATGGACGCAAGTCTGATGCAGCGACGCCGCGTGGGGGATGAAGGCTTTCGGGTTGTAAACTCCTTTCAGTACAGAAGAAGCATTTTTGTGACGGTATGTGCAGAAGAAGCGCCGGCTAACTACGTGCCAGCAGCCGCGGTAATACGTAGGGCGCGAGCGTTGTCCGGAATTATTGGGCGTAAAGAGCTCGTAGGCGGTTTGTTGCGCCTGCTGTGAAAGACCGGGGCTTAACTTCGGGGTTGCAGTGGGTACGGGCAGACTAGAGTGTGGTAGGGGTAATTGGAATTCCTGGTGTAGCGGTGGAATGCGCAGATATCAGGAGGAACACCGATGGCGAAGGCAGGTTACTGGGCCATTACTGACGCTGAGGAGCGAAAGCGTGGGTAGCGAACAGG
+
GGGGGGGGGGGGGGGGGGGGGGGGGGGGGGGGGGGGGGGGGGGGGGGGGGGGGGGGGGGGGGGGGGGGGGGGGGGGGGGGGGGGGGGGGGGGGGGGGGGGGGGGGGFGGGGGGGGGGGGGGGGGGGGGGGGGGGGGGGGGGGGGGGGGGFGGDGGEGGGGGGGGGGGGGGGGGGGGEEEFGGG=EFDFGGGGGGGGGFFGFGGGGGGCFFFFFEFFFFFFFFFFFFFFFFFFFEFEFFFFFFFGFGGGFFFGGFGFGGD>GGGGGDGEGGGDDGFAGGGGGGGGGGGGGFGGGGGGGGGGGGGGGGGGGGEGGGGGGGECGGGGFCGGGGGGGGGGGGGGGGGGGGGGGGGGGGGGGGGGGFGGGGGGGGGGGGGGGFGGGGGGGGGGGGGGGGGGCGGGGGGGGGGGGGG
@CGRNA11_291
TGAGGAATATTGGTCAATGGGCGAGAGCCTGAACCAGCCAAGTCGCGTGAAGGATGACGGTCCTATGGATTGTAAACTTCTTTAGTAGGTGAGTACAAGCAGTTACGCGTAGCTGTAAGCAAGTAACCTAAGAATAAGTATCGGCTAACTCCGTGCCAGCAGCCGCGGTAATACGGAGGATACGAGCGTTATCCGGATTTATTGGGTTTAAAGGGTGCGTAGGTGGCTTTATAAGTCAGTGGTGAAAAGCTGTGGCTCAACCATAGTCTTGCCGTTGAAACTGTAGAGCTTGAGTGCGGATGAGGTAGGCGGAACGCGTAGTGTAGCGGTGAAATGCATAGATATTACGCAGAACTCCGATTGCGAAGGCAGCTTACCAAACCGCAACTGACACTGAAGCACGAAAGCGTGGGTATCAAACAGG
+
GGGGGGGGGGGGGGGGGGGGGGGGGGGGGGGGGGGGGGGGGGGGGGGGGGGGGGGGGGGGGGGGGGGGGGGGGGGGGGGGGGGGGGGGGFGGGGGGGGGGGGGGGGGGGGGGGGGGGGGGGGGGGGGGGGGGGGGGGGGGFGGGGGGGGGGGGGGGGGGGGGGGGGGGGGGGFGGGGGGGFFFGFEGGGGGGGGGGCDDFFGGGGGCFFFFFFFFFFFFFFFEFFFFFFFFFFFFFFFFFFFFEAFFFFFFFFGFFFFGFFGDGFFFFF>C6GGGGGFEGFFGGGGGFFGGGCDCGGGGGFGGGGEGGGGGGGGGGGGGGGGGGGGGGGGGGGGGGGGGGFGGGGGGEFCGGGGGDGGGGGGGGGGGGGGGGGGGGGGGGGGGFAGGFGGGGGGFGGGGFGGGGGFF7F9GGGGGGGGGGGGGG
@CGRNA11_292
TGAGGAATATTGGTCAATGGGCGAGAGCCTGAACCAGCCAAGTCGCGTGAAGGATGACGGTCCTATGGATTGTAAACTTCTTTAGTAGGTGAGTACAAGCAGTTACGCGTAGCTGTAAGCAAGTAACCTAAGAATAAGTATCGGCTAACTCCGTGCCAGCAGCCGCGGTAATACGGAGGATACGAGCGTTATCCGGATTTATTGGGTTTAAAGGGTGCGTAGGTGGCTTTATAAGTCAGTGGTGAAAAGCTGTGGCTCAACCATAGTCTTGCCGTTGAAACTGTAGAGCTTGAGTGCGGATGAGGTAGGCGGAACGCGTAGTGTAGCGGTGAAATGCATAGATATTACGCAGAACTCCGATTGCGAAGGCAGCTTACCAAACCGCAACTGACACTGAAGCACGAAAGCGTGGGTATCAAACAGG
+
GGGGGGGGGGGGGGGGGGGGGGGGGGGGGGGGGGGGGGGGGGGGGGGGGGGGGGGGGGGGGGGGGGGGGGGGGGGGGGGGGGGGGFGGGEGGGGGGGGGGGGFGGGGGGGGGGGGGGGGGGGGGGGGGGGGGGGGGGGGGGGGGGGGGGGFGGGGGGGGGGGGGGGGGGGGGGGGGGGGEFGGGGGGGGGGGGGGGGEFFFFGGGGGGFFFFFFFFFEFFFFFFFFFFFFFFFFFFFFFFFFFFFFFFFFFFFGFFGFGGGGGGGGFGFGGGGGGGGGFGGGGGGGFGGGGGGGGGGFGGGGGGGGGGGGGGGGGGGGGGGGGGGGGGGGGGGGGGGGGGGGGGGGGGGGGGGGGDGGGGGGGGGGGGGGGGGGGGGGGGGGGGGGGGGGGGGGGGGGGGGGGGGGGGGFGGGGGGGGGGGGGG
@CGRNA11_293
TGAGGAATATTGGTCAATGGGCGAGAGCCTGAACCAGCCAAGTCGCGTGAAGGATGACGGTCCTATGGATTGTAAACTTCTTTAGTAGGTGAGTACAAGCAGTTACGCGTAGCTGTAAGCAAGTAACCTAAGAATAAGTATCGGCTAACTCCGTGCCAGCAGCCGCGGTAATACGGAGGATACGAGCGTTATCCGGATTTATTGGGTTTAAAGGGTGCGTAGGTGGCTGTATAAGTCAGTGGTGAAAAGCTGTGGCTCAACCATAGTCTGGCCGTTGAAACTGTAGAGCGTGAGTGCGGATGAGGTAGGCGGAACGCGTAGTGTAGCGGTGAAATGCATAGATATTACGCAGAACTCCGATTGCGAAGGCAGCTTACCAAACCGCAACTGACACTGAAGCACGAAAGCGTGGGTATCAAACAGG
+
EFEGFFGGFCFGGFFFEEFGGFGGGEGGGGGGGCDGGGFGCF@<FGGEG@DFFDFGGCCFGGEGGGGFE,,CFFFFGDEFFF9<EEFGGFGFGFGFGGGGGGBAFFGGGGEGG9FFGCFGFGGGGGFEAFFGGGGGGGGGFFGGGGGGEGGGEDDEFFFGGGGGGCEEGCCGGGG5CEGCGFGD;7CCCCCDFCCC558*14:C4<15./,7=,77>BE>BF@=?5>1#;#@@FFA@2<.:<59:;)8?4#AAD<:.9;#FC7FC?693*;0@<;CFF@29B@=+A+D6+6=+D=8ECGDGGF?D@+CDGGEC4>8@8CFEECC>>CDD;EA,,FGEAE=;;EF?DEGGEF?FFB,7FB,+DGFDCGF<<,EC,,6FCE@@@EFC<FDGF@EFFCGGFEFFBGGEF@+B,D@C<<@ED<EFFEG
@CGRNA11_294
TGGGGAATATTGCACAATGGACGCAAGTCTGATGCAGCGACGCCGCGTGGGGGATGAAGGCTTTCGGGTTGTAAACTCCTTTCAGTACAGAAGAATCATTTTCGTGACGGTATGTGCAGAAGAAGCGCCGGCTAACTACGTGCTAGCAGCCGCGGTAATACGTAGGGCGCGAGCGTTGTCCGGAATTATTGGGCGTAAAGAGCTCGTAGGCGGTTTGTTGCGCCTGCTGTGAAAGACCGGGGCGTAACTGCGGGGTTGCAGTGGGTACGGGCAGACTAGAGTGTAGTAGGGGGAATTGGAATTCCTTGTGTAGCGGTGGAATGCCCAGATATCAGGAGGAACACCAATGGCGAAGGCAGGTTACCGGGCTGTTACTGACGCTGAGGAGCGAAAGCGTGGGTAGCGAACAGG
+
CFCDEGGFFEGGF9CFGGGDFGF7CCEFFEFGGFGGFCGGGCG7FE+FE7FC@CCEEFGG8FFFEFG7FCGFGGCF<,BD,FF<D,ECDC9FFFF9,B9,8,,@3@,:@C++33@=,,,35><:,,5**51*>B8>BCCCCC@*;;89CGGC58**???;#?#G?=4:8*2*:;:?4?E7C=AA#<C7>:24194>:#0?#GD:0?<099;?>@BEB88@F;10>#>C>951/?88)**/;/59B?3*3*C9D7=5FCC7CCD7CGGE8A+B8B=22+=+=+6,26DD=+2+,EA;GGFF?GFE84,@E>=ECE=9E9FGGE@9,,GF@,,?,,F<A5?CF?<FC,GC@@FEE<8FFBF:,F@@7FCEC,,GFFEFBB@GFEFA@FC@F,@>GGGEFF@GDGE@,FFCCF9
@CGRNA11_295
TGAGGAATATTGGTCAATGGGCGAGAGCCTGAACCAGCCAAGTCGCGTGAAGGATGACGGTCCTATGGATTGTAAACTTCTTTAGTAGGTGAGTACAAGCAGTTACGCGTAGCTGTAAGCAAGTAACCTAAGAATAAGTATCGGCTAACTCCGTGCCAGCAGCCGCGGTAATACGGAGGATACGAGCGTTATCCGGATTTATTGGGTTTAAAGGGTGCGTAGGTGGCTTTATAAGTCAGTGGTGAAAAGCTGTGGCTCAACCATAGTCTTGCCGTTGAAACTGTAGAGCTTGAGTGCGGATGAGGTAGGCGGAACGCGTAGTGTAGCGGTGAAATGCATAGATATTACGCAGAACTCCGATTGCGAAGGCAGCTTACCAAACCGCAACTGACACTGAAGCACGAAAGCGTGGGTATCAAACAGG
+
GGGGGGGGGGGGGFGGGGGGGGGGGGGGGGGGGGGGGGGGGGGGGGGGGGGGGGGGGGGGGGGGGGGGGGGGGGGGGGGGGGGGGGGGGGGGGGGGGGGGGGGGGGGGGGGGGGGGGGGGGGGGGGGGGGGGGGGGGGGGGGGGGGGGGGGGGGGGGGGGGGFFGGGGGGGGGGGGGGGGGGGGGGGGGGGGGGGG4<AFFGGGGGGEF@BFFFFFFFFEFDEFFFFCFFFEFFFFFFFFFFFEFFA6AAFFFGFFGFGGFFGGGFCFFDC5GGGGGGGGGFGFGFDGFGFCGGGF>GGGGGGGGGGGGGGGGGGGGGGFGGGGGGGGGGGGGGGGGGGGFFGGGGGGGFGGGGGGGGGGGGGGGGGGGGGGGGGGGGGGGGGFDGGGGGGGGGGGGGGGGGGGGGGGGCGGGGGGGGGGGGGG
@CGRNA11_296
TGGGGAATATTGCACAATGGACGCAAGTCTGATGCAGCGACGCCGCGTGGGGGATGAAGGCTTTCGGGTTGTAAACTCCTTTCAGTACAGAAGAAGCATTTTTGTGACGGTATGTGCAGAAGAAGCGCCGGCTAACTACGTGCCAGCAGCCGCGGTAATACGTAGGGCGCGAGCGTTGTCCGGAATTATTGGGCGTAAAGAGCTCGTAGGCGGTTTGTTGCGCCTGCTGTGAAAGACCGGGGCTTAACTTCGGGGTTGCAGTGGGTACGGGCAGACTAGAGTGTGGTAGGGGTAATTGGAATTCCTAGTGTAGCGGTGGAATGCGCAGATATCAGGAGGAACACCGATGGCGAAGGCAGGTTACTGGGCCATTACTGACGCTGAGGAGCGAAAGCGTGGGTAGCGAACAGG
+
CCFG@@;EFFGGGDECGGEG<CEF7BB<FCFFFGGGGGGGD:C+C+>@FGGGGDEBFFGCF,4<FFCC4?BFFDCAEG8AFFA<FEAD9D9AFFFGFCDC9D9>3=<FGEGGE<DFFGGGGFFG7FC@:CEGGEG7FGCEGGGGGGFDFCC:CCCGGB#4?;FFE58==8E5:8#:CEEG?CCE5<6CCG#C9:A>C:F#067D4C7CFDFBDBE#EFF>4##09>5FFF?=?FFFFF>FC97CFGC?;<AF;6?FC7:;>;?:+EAF6@D@2+D99==6=D?DFD8==+,+=,9E;D@6,EFF@@,=>CC7@+,FE99E@@=@,AEC,=E=FA,F,<F=F7B,F<7CB,A,FA<=<CCF9FA<@C,E,C<<AFFB,C@,FGFF+CECFEFB:7FF@DCGFF:F<@CEFDF
@CGRNA11_297
TGGGGAATATTGCACAATGGACGCAAGTCTGATGCAGCGACGCCGCGTGGGGGATGAAGGCTTTCGGGTTGTAAACTCCTTTCAGTACAGAAGAAGCATTTTTGTGACGGTATGTGCAGAAGAAGCGCCGGCTAACTACGTGCCAGCAGCCGCGGTAATACGTAGGGCGCGAGCGTTGTCCGGAATTATTGGGCGTAAAGAGCTCGTAGGCGGTTTGTTGCGCCTGCTGTGAAAGACCGGGGCTTAACTTCGGGGTTGCAGTGGGTACGGGCAGACTAGAGTGTGGTAGGGGTAATTGGAATTCCTGGTGTAGCGGTGGAATGCGCAGATATCAGGAGGAACACCGATGGCGAAGGCAGGTTACTGGGCCATTACTGACGCTGAGGAGCGAAAGCGTGGGTATCAAACAGG
+
GGGGGGGGGGGGGGGGGGGGGGGGGGGGGGGGGGGGGGGGGGGGGGGGGGGGGGGGGGGGGGGGGGGGFGGGGGGGGGGGGGGGGGGGGGGGGGGGGGGGGFGGGGGGGGFGGGGGFGGGGGGGGGGGGGGGDGGFGGGGFGGGGGGGGGFEDGGCGDGGGGEGGGGGGEEEGGGGGDE7?CEAAFEFGGFGFFFFB<:D?FCGFFFFFFFEFFF@EF?B@BBFFFFFE<EFFFFFFFFFGFBGFFFCFGGGGGCF@GGGGGGGDFGGGGFCFGGFGF??DCCGGGGGGGFGGGGGGGGGGGGGGGGGGGGGGGGGGGGGGGGGGGGGGGGGGGGGFGGGGEGGGGGGGGGGGGGGGGGGGGGGGGGGFGGGGGGGGGGGGGGEGGGGGGFGGGGGGGGGGGGGGGGGGGG
@CGRNA11_298
TGGGGAATATTGCACAATGGACGCAAGTCTGATGCAGCGACGCCGCGTGGGGGATGAAGGCTTTCGGGTTGTAAACTCCTTTCAGTACAGAAGAAGCATTTTTGTGACGGTATGTGCAGAAGAAGCGCCGGCTAACTACGTGCCAGCAGCCGCGGTAATACGTAGGGCGCGAGCGTTGTCCGGAATTATTGGGCGTAAAGAGCTCGTAGGCGGTTTGTTGCGCCTGCTGTGAAAGACCGGGGCTTAACTTCGGGGTTGCAGTGGGTACGGGCAGACTAGAGTGTGGTAGGGGTAATTGGAATTCCTGGTGTAGCGGTGGAATGCGCAGATATCAGGAGGAACACCGATGGCGAAGGCAGGTTACTGGGCCATTACTGACGCTGAGGAGCGAAAGCGTGGGTAGCGAACAGG
+
FGGGGGGGGGGGGGGGGGGGGGGGGGGGGGGGGGGGGGGGGGGGGGGFGGGGGGGGGGGGGGGGGGGGGGGEGGGGGGGGGGGGGGGGGGGGGGGGGGGGGFGGFFFGFGFGGFGGGGGGGGGGGGGGEGGGGGGGGGGGGGGGGGCFGGGGGGGFGGGGGGGGGGGGGGGGGGGFGGEGGGGEFFCFGGGGGGGFFDFGFGFGD>CGFFBEF@FFFFFFBEDFFFFFFEFFF6FBFDFFGFFGFGGGCCFGGGGFGGGGGGGGGFFGGGGGGGGGGGGGGGFGGGGGGGGGGGGGGGGGGGGGGGGGGGGGGGGGGGGGGGGEGGGGGGGGGGGGGGGGEGGGGGGGGGGGGGGGGGGGGGFGGGGGGGGGGGGGGGGGGGGGGGGGGGGGFGGGFGGGGGGGGGGGGGG
@CGRNA11_299
TGAGGAATATTGGTCAATGGGCGAGAGCCTGAACCAGCCAAGTCGCGTGAAGGATGACGGTCCTATGGATTGTAAACTTCTTTAGTAGGTGAGTACAAGCAGTTACGCGTAGCTGTAAGCAAGTAACCTAAGAATAAGTATCGGCTAACTCCGTGCCAGCAGCCGCGGTAATACGGAGGATACGAGCGTTATCCGGATTTATTGGGTTTAAAGGGTGCGTAGGTGGCTTTATAAGTCAGTGGTGAAAAGCTGTGGCTCAACCATAGTCTTGCCGTTGAAACTGTAGAGCTTGAGTGCGGATGAGGTAGGCGGAACGCGTTGTGTAGCGGTGAAATGCATAGATATTACGCAGAACCCCGATTGCGAAGGCAGCTTACCAAACCGCAACTGACACTGGAGCACGAAAGCGTGGGTATCAAACAGG
+
C@CF<F@C,CCFG<;EECFG8E:FC:@F<@6FEG7CCFFGCF,C@@7@=CCE<<,C6?FCBFE9CEFGFGD?,CFEA,5,5EFGGGFGGEBFE5C,FAGFFGG9E@C+@>FC+5DFG,,C<F87=FGG,3@,3E,EGD==;93C+4:@@B3>C++6:;44>B@CE88CECE997:EECC:89?CFGEC)>C<#;.;2#A51#4+;D<:7#@B6?D5337)7;:#3A7#9)7EC==-#)6<9:##/B6?FAFA<6A62/8:7B1>2*7C@D>?;2+B,FCC7<552,C79+C+7GGGEDAD?8D@=CEGCA6++@++66+,F@4++EEDFE4,AE;4@C9,CFE:FFC=?CF<:F>+DFDFDGFBEFFEGFC@99C,FB,@866@6,66@9CC<6C@,GF<E@CGDF@88,@GGEE<C9GGFACF
@CGRNA11_300
TGAGGAATATTGGTCAATGGGCGAGAGCCTGAACCAGCCAAGTCGCGTGAAGGATGACGGTCCTATGGATTGTAAACTTCTTTAGTAGGTGAGTACAAGCAGTTACGCGTAGCTGTAAGCAAGTAACCTAAGAATAAGTATCGGCTAACTCCGTGCCAGCAGCCGCGGTAATACGGAGGATACGAGCGTTATCCGGATTTATTGGGTTTAAAGGGTGCGTAGGTGGCTTTATAAGTCAGTGGTGAAAAGCTGTGGCTCAACCATAGTCTTGCCGTTGAAACTGTAGAGCTTGAGTGCGGATGAGGTAGGCGGAACGCGTAGTGTAGCGGTGAAATGCATAGATATTACGCAGAACTCCGATTGCGAAGGCAGCTTACCAAACCGCAACTGACACTGAAGCACGAAAGCGTGGGTATCAAACAGG
+
GGGGGGGGGGGGGGGGGGGGGGGGGGGGGGGGGGGGGGGGGGGGGGGGGGGGGGGGGGGGGGGGGGGGGGGGGGGGGGGGGGGGGGGGGGGGGGGGGGGGGGGGGGEGGGGGGGGGGGGGGGGGGGGGGGGGGGGGGGGGGGGGGGGGGGGGGGFGGGGGGGGGGGGGGGGGGGGEGGGGGFGGGGGGGGGGGGGGEFFGFGGGGGDGEFFFFFFFFFFFBEEFFFFBFFFFFFFFFFFFFFFFFFFFFFFFFFFFGFGGFFGGGGFFF5GGGGGGGGGGGGGGGGGGGGGGGGGFDGGGGGGGGGGGGGGGGGGGGGGGGGGGGGGGGGGGGGGGGGGGGGGGGGGGGGGGGGGGGGGGGGGGGGGFGGGGGGGGGGGGGGGGGGGGGGGGGGGGGGGDGGGGGGGGGGGGGGGGGGGGGGGG
@CGRNA11_301
TGGGGAATATTGCACAATGGACGCAAGTCTGATGCAGCGACGCCGCGTGGGGGATGAAGGCTTTCGGGTTGTAAACTCCTTTCAGTACAGAAGAAGCATTTTTGTGACGGTATGTGCAGAAGAAGCGCCGGCTAACTACGTGCCAGCAGCCGCGGTAATACGTAGGGCGCGAGCGTTGTCCGGAATTATTGGGCGTAAAGAGCTCGTAGGCGGTTTGTTGCGCCTGCTGTGAAAGACCGGGGCTTAACTTCGGGGTTGCAGTGGGTACGGGCAGACTAGAGTGTGGTAGGGGTAATTGGAATTCCTGGTGTAGCGGTGGAATGCGCAGATATCAGGAGGAACACCGATGGCGAAGGCAGGTTACTGGGCCATTACTGACGCTGAGGAGCGAAAGCGTGGGTAGCGAACAGG
+
FGGGGEGGDEGGGGGGGGGGFGGG:BFGGGGGGGGGFGEGGFEGGCFBFGGGGGGGGGGGGCGGFFGGFGGGGGGDGGGFGFGFGGGGGGCGGGGGGGGG?FGGGGGGEECEDDGGGGGGGGGGFCGGFGGGGGGGFGGGGGFECCFEGGFG5CE8EE9CCF+CFGG#CEGGCCEGEGGGGDCC?<?FGCG>FGGDGDFGFGGGGGGGFB>BFEDDE>FF4@FFF@>F?6;?FFA?FFFFGFAEA@<GC>GGGGGFGFGGGFGGGECC?GDGFD==9D=6GGGGGFC6FFFCDGGFGFEFFCCGFGFCFE=+C=FGGGGGGEGE;GGGFGGGGGGGFFGGEEFGGGGGGGFGFDGGCGGGGGGGGGGGEAEEFFEGGGGGGGGFGF@CDGGGEGCBFGEGF,E7GGGGGFF
@CGRNA11_302
TGGGGAATATTGCACAATGGACGCAAGTCTGATGCAGCGACGCCGCGTGGGGGATGAAGGCTTTCGGGTTGTAAACTCCTTTCAGTACAGAAGAAGCATTTTTGTGACGGTATGTGCAGAAGAAGCGCCGGCTAACTACGTGCCAGCAGCCGCGGTAATACGTAGGGCGCGAGCGTTGTCCGGAATTATTGGGCGTAAAGAGCTCGTAGGCGGTTTGTTGCGCCTGCTGTGAAAGACCGGGGCTTAACTTCGGGGTTGCAGTGGGTACGGGCAGACTAGGGTGTGGTAGGGGGAATTGGAATTCCTGGTGTAGCGGTGGAATGCGCAGATATCAGGAGGAACACCGATGGCGAAGGCAGGTTACTGGGCCATTACTGGCGCTGAGGAGCGAAAGCGGGGGTAGCGAACAGG
+
CDGFDGE<FFFDG<FGGGGGFFEGE7@C<EFGDFGGFGGEDFGECE78CFCFGGEGGGG8CFF<CEFGAFECFGGFGGCGGGDDCFGDFFGG=FFGG=AFFAFE<D9@CEFGG?FGGCEGCAFGGGGFEDGGGGGGCFFGG7FC;<FFFG5CCBE:5EG9EE99@85EGG5/?=EGGGG7?EG*8*<<77FDG#GGG#>:?F#F4<>15>63>#58>F:>#;DF@FF#F=?A#88:#?:>FBB8??@97#C8CF;>@3.@9F9CC+GEA985CB5C7+++==+,DGCGCD267@,AED88D=E7@EF>9@+@+7D@,FGFCGECFEE>;AEGGGFAEDGEGGFC@F@,B,FA,GC?AGGGCGGF7<<C,<,9GF@C@+EE@DFFGF:GCDFF@+:@,FGGFCEDGGGFFCF
@CGRNA11_303
TGAGGAATATTGGTCAATGGGCGAGAGCCTGAACCAGCCAAGTCGCGTGAAGGATGACGGTCCTATGGATTGTAAACTTCTTTAGTAGGTGAGTACAAGCAGTTACGCGTAGCTGTAAGCAAGTAACCTAAGAATAAGTATCGGCTAACTCCGTGCCAGCAGCCGCGGTAATACGGAGGATACGAGCGTTATCCGGATTTATTGGGTTTAAAGGGTGCGTAGGTGGCTTTATAAGTCAGTGGTGAAAAGCTGTGGCTCAACCATAGTCTTGCCGTTGAAACTGTAGAGCTTGAGTGCGGATGAGGTAGGCGGAACGCGTAGTGTAGCGGTGAAATGCATAGATATTACGCAGAACTCCGATTGCGAAGGCAGCTTACCAAACCGCAACTGACACTGAAGCACGAAAGCGTGGGTATCAAACAGG
+
GGGGGGGGGGGGGGGGGGGGGGGGGGGGGGGGGGGGGGGGGGGGGGGGGGGGGGGGGGGGGGGGGGGGGGGGGGGGGGGGGFGGGGGGGFGGGGGGGGGGGGGGGGGGGGGGFGGGGGGGGGGGGGGGGGGGGGGGGGGGGGGGGGGGGGGGGGGGGGGGGGGGGGGGGGGGGGGGGGGGGGGGDG#GGGGGGGGGDEFEACFGGGGFFFFFFF##E>EFFFFFFFFFFFFFFFFFFFFFFFFFFFFFFFFFFGFFFFGGGGGGGGFFFDCDGGGGGGGGGGGGGGFGGFGGGGGGEFGGGGGGGGGGGGGGGGGGGGGGGGGEDGGGGGGGGGGGGGF;AGGGGGFGGGGGGGGDGGGGGGGGGGGGGGGGGGCFGGGGFGGGGGGGGGGGGGGGGGGGGGGGGGGGGGGGGGGGGGGGGGFG
@CGRNA11_304
TGGGGAATATTGCACAATGGACGCAAGTCTGATGCAGCGACGCCGCGTGGGGGATGAAGGCTTTCGGGTTGTAAACTCCTTTCAGTACAGAAGAAGCATTTTTGTGACGGTATGTGCAGAAGAAGCGCCGGCTAACTACGTGCCAGCAGCCGCGGTAATACGTAGGGCGCGAGCGTTGTCCGGAATTATTGGGCGTAAAGAGCTCGTAGGCGGTTTGTTGCGCCTGCTGTGAAAGACCGGGGCTTAACTTCGGGGTTGCAGTGGGTACGGGCAGACTAGAGTGTGGTAGGGGTAATTGGAATTCCTGGTGTAGCGGTGGAATGCGCAGATATCAGGAGGAACACCGATGGCGAAGGCAGGTTACTGGGCCATTACTGACGCTGAGGAGCGAAAGCGTGGGTAGCGAACAGG
+
GFGGGGGGGGGFGGGGGGGGGGGGGGGGGGGGGGGGGGGGGGGGGGG@FGGGGGGGFGGGGGGGGGGGGGGGGGGGGGGGGGGGGGGFGGGGGGFFFGGGGGFGGGGGGGGGGGGGGGGGGGGGGGGGGGGGGGGGGGGGGGGF@EFGGGGGGGGGGG##?F??CEEGGDGGE*C:5:EGGFDEE5>A7?>FD6CDGBAGFFGGFFGDFBF>>EF@6>FF:@ED>FF#?7@F6FF?FFFF?F>GFFD9GDGDGGFFGGGGDGGGGEGEFFGGFFF=CGGFDF=2,6?DDGDCFGF8FE8GFGGGGGGGFGGGEGGGFCE=DEEGGGFGFFFCGGEFFGFEFGEFFFGFC?7<CGGGGFGFFEEEFCCGFGGFGGGEEFGFGGGGGGGGGGGGGGGGGGGGEGGGGGGGGGG
@CGRNA11_305
TGAGGAATATTGGTCAATGGGCGAGAGCCTGAACCAGCCAAGTCGCGTGAAGGATGACGGTCCTATGGATTGTAAACTTCTTTAGTAGGTGAGTACAAGCAGTTACGCGTAGCTGTAAGCAAGTAACCTAAGAATAAGTATCGGCTAACTCCGTGCCAGCAGCCGCGGTAATACGGAGGATACGAGCGTTATCCGGATTTATTGGGTTTAAAGGGTGCGTAGGTGGCTTTATAAGTCAGTGGTGAAAAGCTGTGGCTCAACCATAGTCTTACCGTTGAAACTGTAGAGCTTGAGTGCGGATGAGGTAGGCGGAACGCGTAGTGTAGCGGTGAAATGCATAGATATTACGCAGAACTACGATTGCGAAGGCAGCTTACCAAACCGCAACTGACACTGAAGCACGAAAGCGTGGGTATCAAACAGG
+
GGGGGGGGGGGGG9FFCFFDEGGGGGGGGGGGGGGGGGGGGGEFGGGGGGGGGCGGGGGGBCEFGGGF,CECFGFFGGFGGFFGGE<FFBEFGGFGGGBFGFEFFGCEGGGGGGGGGFGGGGCGGGGGGGGGDFFC;>DFGGGEDFGGGFAFEEGGGGG*DDGGGGGGGGGGGGGGEEBC9<CF#E55<<9<>FDGGFACFGGGFGGG>39BF=BFEEFFBBBFFFF4>@??FFF<69<3FEA94FFFF?A>A956C?F@C?7?CD<4@0+GGGF;C7FFFFE7FFF=,60=06C=69DCGGFCD6GGEED>EECC>GGGGF6ECGGFGFEEGGCGEGEEE,9FCGGGGGGGFFDB,GGGF@@CFEDGGGF@B@EAB::@B@7EGGFC<FE,GGFGGFFFEGGGGFDGGGGGF<CFGGGFFGGG
@CGRNA11_306
TGAGGAATATTGGTCAATGGGCGAGAGCCTGAACCAGCCAAGTCGCGTGAAGGATGACGGTCCTATGGATTGTAAACTTCTTTAGTAGGTGAGTACAAGCAGTTACGCGTAGCTGTAAGCAAGTAACCTAAGAATAAGTATCGGCTAACTCCGTGCCAGCAGCCGCGGTAATACGGAGGATACGAGCGTTATCCGGATTTATTGGGTTTAAAGGGTGCGTAGGTGGCTTTATAAGTCAGTGGTGAAAAGCTGTGGCTCAACCATAGTCTTGCCGTTGAAACTGTAGAGCTTGAGTGCGGATGAGGTAGGCGGAACGCGTAGTGTAGCGGTGAAATGCATAGATATTACGCAGAACTCCGATTGCGAAGGCAGCTTACCAAACCGCAACTGACACTGAAGCACGAAAGCGTGGGTATCAAACAGG
+
GGGGGGGGFGGGGGGGGGGGGGGGGGGGGGGGGGGGGGGGGGGGGGGGGGGGGGGGGGGGGGGGGGGGGGGFGGGGGGGGGGGGGGGGGGGGGGGGGGGGGGGGGGGGGGGGGGGGGGGGGGGFBGGGGGGGGFFGGGGGGGGGGGGGGGGGGFFGGGGGGGGG#GGDGGGF@FFGGGGGGGGGGGGFGGGGGGGGGFFGFGG@>CGDFE@@FFFFFFFF@DDFFFC?FFFFFFFFE=BAFEFEFFFFFFFAADFFGFFBFF?<>FGCFDDDCGGDGGGGGGGGGFGGGFGGGGGGGGGGGGGGGGGGGGGGGGGGCFGFDFGEGGEGGGGGGGGGGGGGGGGGGGGGFFGGGECDGGGGEFGGGGGGFFGGGFGGGEGGGGGFEGGGGGGGGGGGGGGGGGGGGGGGGGGGFAGGGGGGGGGG
@CGRNA11_307
TAGGGAATCTTCGGCAATGGGGGGAACCCTGACCGAGCAACGCCGCGTGAGTGAAGAAGGTTTTCGGATCGTAAAGCTCTGTTGTAAGAGAAGAACGTTGTGTAGAGTGGAAAGTTACACAAGTGACGGTATCTTACCAGAAAGGGACGGCTAACTACGTGCCAGCAGCCGCGGTAATACGTAGGTCCCGAGCGTTGTCCGGATTTATTGGGCGTAAAGCGAGCGCAGGCGGTTGTATAAGTCAGAAGTAAAAGGCAGTGGCTCAACCATTGTGTGCTTTTGAAACTGTACAACTTGAGTGCAGAAGGGGAGAGTGGAATTCCATGAGTAGCGGTGAAATGCGTAGATATATGGAGGAACACCGGTGGCGAAAGCGGCTCTCTGGTCTGTAACTGACGCTGAGGCTCGAAAGCGTGGGGAGCGAACAGG
+
GGGGGGGGGGGGGGGGGGGGGGGGGGGGGGGGGGGGGGGGGGGGGGGGGGGGGGGGGGGGFGGGGGGGGGGGGGGGGGGGGGGGGGGGGGGGGGGGGFGGGGGGGGGGGGGGGGGGGGGGGGGGGGGGGGGGGGGGGGGGGGGGGGGGGGGGGGGGGGGGGGGGGGGGGGGGGGGGGGGGGGGGGGGGGGGGGGDDGFFGFGFCDGGGFFFFFFFFEFFFFFFBFFFFFFFFFFFFFFFFFFFFFFFFFFFFFFFFFFGFFGFGGGGGF?GGGFGGGGGGGGGGFGGGGGGGGGGGGGGGGGGGGGGGFGGGGGGGGGFEEGGGGF?GGGGGGGGGGGGGGGGGGGGGGGGGGGGGGGGGGGGGGGGGDGGGGGGGGGGGGGGGGGGGGGGGGGGGGGGGGGGGGGGGGGGGGF,GGGGGGGGGGGGGG
@CGRNA11_308
TGGGGAATATTGCACAATGGACGCAAGTCTGATGCAGCGACGCCGCGTGGGGGATGAAGGCTTTCGGGTTGTAAACTCCTTTCAGTACAGAAGAAGCATTTTTGTGACGGTATGTGCAGAAGAAGCGCCGGCTAACTACGTGCCAGCAGCCGCGGTAATACGTAGGGCGCGAGCGTTGTCCGGAATTATTGGGCGTAAAGAGCTCGTAGGCGGTTTGTTGCGCCTGCTGTGAAAGACCGGGGCTTAACTTCGGGGTTGCAGTGGGTACGGGGAGACTAGAGTGTGGTAGGGGTAATTGGAATTCCTGGTGTAGCGGTGGAATGCGCAGATATCAGGAGGAACACCGATGGCGAAGGCAGGTTACTGGGCCATTACTGACGCTGAGGAGCGAAAGCGTGGGTAGCGAACAGG
+
<FACF@F86<ECDFGGFGFFFGGGGEFGGCG@FGGEFGGGGEEEBFC4@=FE7F:=BFA8F,BFG7+@FFECFGGGGFDFAFEDGF<F@<?>FGCFG?A9DDGGAFFGGGG7F<DFCCFGFGDFGGFDGGCCE7DEGFGDFGGGFGGGGGDEGGG*:B+?CF>?888CEGDC5*:?CC89CEG8<5CC?:7*:<C#CBF:#C4:CC>CF7*08DF@@#86772:>5@:9@F=#:B<4AB?6CB>B8GDC7>B#GG?;>0#:<2@0,@3=?=+==+E8==+=DGFFD8DD6==@=88DE=8=8FEFFGGGEEEBC>,9BGGB+GGF9FFE9F9GFF?9FDF=?CEB,,@F@4:,B8EF<@E@F@FC6,?FFGE<F@C@GEFFFGGFCEDEFDGEDFB9@GFFC@7CFCAC,D
@CGRNA11_309
TGAGGAATATTGGTCAATGGGCGAGAGCCTGAACCAGCCAAGTCGCGTGAAGGATGACGGTCCTATGGATTGTAAACTTCTTTAGTAGGTGAGTACAAGCAGTTACGCGTAGCTGTAAGCAAGTAACCTAAGAATAAGTATCGGCTAACTCCGTGCCAGCAGCCGCGGTAATACGGAGGATACGAGCGTTATCCGGATTTATTGGGTTTAAAGGGTGCGTAGGTGGCTTTATAAGTCAGTGGTGAAAAGCTGTGGCTCAACCATAGTCTTGCCGTTGAAACTGTAGAGCTTGAGTGCGGATGAGGTAGGCGGAACGCGTAGTGTAGCGGTGAAATGCATAGATATTACGCAGAACTCCGATTGCGAAGGCAGCTTACCAAACCGCAACTGACACTGAAGCACGAAAGCGTGGGTATCAAACAGG
+
GCFGGFGGGGGGFGGGGGGGGGGGECFGGGGGGGGGGGGGGFFGGDGGEBFG@FFGGGGGGGGGDFFGGECEGGFCFADGGGGGGFFGGFGGGGGGGGGGGGGGGGGGGGEGGGGEEDGGGGGGGGGGGGGGGGGGFGGGGGGGGGGGGGG?CEGGFFBFGGGGGGCE#GGGGGGDEEGECFFFFEEGDCDCGGFGD><;8FFFGGC9:@BFF>>FEFFFFFBFFFFFF@FFFBFFFFDFFFEB9?FFF?FFFFFF@BGFFGGGFGGGFGD>GCDFGGFEFFDGGGFGFDCGGGDD>FGGGGGGGEGGGECGGEGGDGGGGGGGGGGGGGGGGGGGGGGEAGGGGGCGGDGGGFGEGGGGGFEGDFGGGGGGGGGGGGGFBGGGFGGFGGGGEGGGGFEEGGGGDFGFFFGGGGGFFAGGGGGG
@CGRNA11_310
TGAGGAATATTGGTCAATGGGCGAGAGCCTGAACCAGCCAAGTCGCGTGAAGGATGACGGTCCTATGGATTGTAAACTTCTTTAGTAGGTGAGTACAAGCAGTTACGCGTAGCTGTAAGCAAGTAACCTAAGAATAAGTATCGGCTAACTCCGTGCCAGCAGCCGCGGTAATACGGAGGATACGAGCGTTATCCGGATTTATTGGGTTTAAAGGGTGCGTAGGTGGCTTTATAAGTCAGTGGTGAAAAGCTGTGGCTCAACCATAGTCTTGCCGTTGAAACTGTAGAGCTTGAGTGCGGATGAGGTAGGCGGAACGCGTAGTGTAGCGGTGAAATGCATAGGTATTACGCAGAACTCCGATTGCGAAGGCAGCTTACCAAACCGCAACTGACACTGAAGCACGAAAGCGTGGGTATCAAACAGG
+
GGGGGGGGGGGGGGGGGGGGGGGGGGGGGGGGGGGGGGGGGGFGGGGGGGGGGGGGGGGGGGGGGGGGGGGGGGGGGGGGGGGGGGGGGEFGGGGGGGGGGGGGGGGGGGGGGGGGGGGGGGGGGGGGGGGGGGGGGGGGGGGGGGGGGGGGGGGGGGGGGGGGGGGGGGGGGGGGGGGECGFG#G,>GGDGGGDGGFFF@FDCFGGG9?FFFFFFFFFFFFFFFFFFFFFFFFFFFFFFFF@6A?BFFFFFFFFFGEGGGGGF?GGFFGGGGGGGGGFCFAGGGFDFGGFGGGGGDFDFGGGGFEGEGDGGGGGEGGGGGGGGGGGGFGGFGGGGGGFGFDGFGEGGGGGGGF@EGGGGGGGFFGFFGDGGGGGGGGGGGGGGGGGGGGGGGGGGGGGGGGGGGGGFB9FEGGGFGFGGGGGG
@CGRNA11_311
TGAGGAATATTGGTCAATGGGCGAGAGCCTGAACCAGCCAAGTCGCGTGAAGGATGACGGTCCTATGGATTGTAAACTTCTTTAGTAGGTGAGTACAAGCAGTTACGCGTAGCTGTAAGCAAGTAACCTAAGAATAAGTATCGGCTAACTCCGTGCCAGCAGCCGCGGTAATACGGAGGATACGAGCGTTATCCGGATTTATTGGGTTTAAAGGGTGCGTAGGTGGCTTTATAAGTCAGTGGTGAAAAGCTGTGGCTCAACCATAGTCTTGCCGTTGAAACTGTAGAGCTTGAGTGCGGATGAGGTAGGCGGAACGCGTAGTGTAGCGGTGAAATGCATAGATATTACGCAGAACTCCGATTGCGAAGGCAGCTTACCAAACCGCAACTGACACTGAAGCACGAAAGCGTGGGTATCAAACAGG
+
GGGGGGGGGGGGGGGGGGGGGGGGGGGGGGGGGGGGGGGGGGGGGGGGGGGGGGGGGGGGFGGEEGGGGDGGGGGGGGGGGGGGGGGGG?FGGGGFGGGGGGGGGGGGGGGGDGFGDGGGGGGGGGCFGGGGFGFGGGGGCGGGGGGGGGCFGGEGGGGGGGGGGGGGGGGG#GGGGGGC6?EGGGGDDG?F7BDDDFFF@FGGGGGGC@FFFFFFFFEFFFFFFFEFFFFFFFFF?FFFFFEC?=FFFFFFFGFFGA==B7GFFFGFFGGGGC?GGGGEGGGGGGGGGGGGGGGGGGDGGGGGGGEGCGGGGEEGGGGGGEEGGEGGGGFGFFFFGFEFFFGGGFF=9,GGGGGGGGFCGECFFGGGGGGGGCGFGGGGGGGGFGFEFFGFFDCGGGFDGCGFECEB79F@GFEFDFFDGGGG
@CGRNA11_312
TGGGGAATATTGCACAATGGACGCAAGTCTGATGCAGCGACGCCGCGTGGGGGATGAAGGCTTTCGGGTTGTAAACTCCTTTCAGTACAGAAGAAGCATTTTTGTGACGGTATGTGCAGAAGAAGCGCCGGCTAACTACGTGCCAGCAGCCGCGGTAATACGTAGGGCGCGAGCGTTGTCCGGAATTATTGGGCGTAAAGAGCTCGTAGGCGGTTTGTTGCGCCTGCTGTGAAAGACCGGGGCTTAACTTCGGGGTTGCAGTGGGTACGGGCAGACTAGAGTGTGGTAGGGGTAATTGGAATTCCTGGTGTAGCGGTGGAATGCGCAGATATCAGGAGGAACACCGATGGCGAAGGCAGGTTACTGAGCCATTACTGACGCTGAGGAGCGAAAGCGTGGGTAGCGAACAGG
+
CFGGG;CFFGGGGFGC<EFG@EG>CFEFGCFGDGGFGGGGGE@+@F>>FCGDEGGFGGGGF@FGGGGGFFGGAEFEFFGGGEGDGGG<FGGDGCDFGGGGFDFEGFCFF7><>@F,=ACFCF<FD@F@@FGG@EGFGGF*DFGGGGGGG68BCGGG5EFGGGFEFGECEGGDGCE5CGGECG<CC-#F:?FD<CCD78>C#GFFFGCDFFFFED;<BFF@?>BBEFF?FFFF=9F?BB9FCF>9A>CC5DDC8GGFGFF?B?6?DCEEGFDD@=@FCDDFCCCGGGC??FE9FGGCAFFCEFDEFDE8GGGGGGGFGCGGGEDEFDEFGFEFFFFGGDFEFGGGGEGFCBF=FE<8DECE<DEFE6,FEFGGGGGGFBFFFACGGGGDGFGGGGFFCDGGGGGGGGGFGFG
@CGRNA11_313
TGGGGAATATTGCACAATGGACGCAAGTCTGATGCAGCGACGCCGCGTGGGGGATGAAGGCTTTCGGGTTGTAAACTCCTTTCAGTACAGAAGAAGCATTTTTGTGACGGTATGTGCAGAAGAAGCGCCGGCTAACTACGTGCCAGCAGCCGCGGTAATACGTAGGGCGCGAGCGTTGTCCGGAATTATTGGGCGTAAAGAGCTCGTAGGCGGTTTGTTGCGCCTGCTGTGAAAGACCGGGGCTTAACTTCGGGGTTGCAGTGGGTACGGGCAGACTAGAGTGTGGTAGGGGTAATTGGAATTCCTGGTGTAGCGGTGGAATGCGCAGATATCAGGAGGAACACCGATGGCGAAGGCAGGTTACTGGGCCATTACTGACGCTGAGGAGCGAAAGCGTGGGTAGCGAACAGG
+
GGGGGGGGGGGGGGGGGGGGGGGGGGGGGGGGGGGGGGGGGGGGGGGGGGGGGEGGGGGGGGGGGGGGGGGGGGGGGGGGGGGGGFGGGGGGGGGGGGGGGGGGGGGGGGFFFGGGGGGGGGGGGGGGGGFEGGGGGGGGGGGFGGGGGGGGGGGGGGGGGGGGGGGGGGGGGGGEEGGGGGGDE6#6#FGGG#G##>FF###G?DDDFFFFFFFDDFFF@E>DDFFFFFF=F?F7>?>FFFFFFGF>AFAC:CFAFFBAFFDCBC=GFD=2DFDED?GCGGGF8?6?GGGFA=@,=CD8B8GGEFAE,GEDGGGGGGF?CCGEGFGGGFGGEDCFF@,EFCFCGFGFFGGGGGGGGGFAACF@BD@E9FCGFGGGGFCE8GGGFFCCCGGGGGGF,ECEGGGGGGGGGFG
@CGRNA11_314
TGAGGAATATTGGTCAATGGGCGAGAGCCTGAACCAGCCAAGTCGCGTGAAGGATGACGGTCCTATGGATTGTAAACTTCTTTAGTAGGTGAGTACAAGCAGTTACGCGTAGCTGTAAGCAAGTAACCTAAGAATAAGTATCGGCTAACTCCGTGCCAGCAGCCGCGGTAATACGGAGGATACGAGCGTTATCCGGATTTATTGGGTTTAAAGGGTGCGTAGGTGGCTTTATAAGTCAGTGGTGAAAAGCTGTGGCTCAACCATAGTCTTGCCGTTGAAACTGTAGAGCTTGAGTGCGGATGAGGTAGGCGGAACGCGTAGTGTAGCGGTGAAATGCATAGATATTACGCAGAACTCCGATTGCGAAGGCAGCTTACCAAACCGCAACTGACACTGAAGCACGAAAGCGTGGGTATCAAACAGG
+
GGGGGGGGFGGGGGGGGGGGGGGGGGGGGGGGGGGGGGGGGGGGGGGGGGGGGFGGGGGGGGGGGGGGGGGGGGGGGGGGGGGGFFGGGFGGGEFGGGGFGFFGGGGGGGGDGGGGGGGGGGGGGGGGGGGGGGFGGFGGGAEE7EGGGGGGEGGGFG#GGGGGGDGGGGGGGGG5A:?=GGGEGG?EDDDFGGGG?>DFFGGGGF>E>9FFFF#@7<@@BDD:FFFBFFEEFFEFFFFFFFFFFFFFFFFF>CA9CDCCCGGDC?6CDGGGGGGGGGGGGGE?FF?GGGGCDGGGGGGGGGGGGGGGGGGGGGGGGGGGGGGGGGGGGGGGGGGGGGGGGGGGGGGGGGGGGGGGGGGGGGGGGGGGGGGGGGGGGGGGGGGGGGGGGGGGGGGGGGGGGGGGGGGGGGGGGGGGGGGGGGGG
@CGRNA11_315
TGAGGAATATTGGTCAATGGGTGAGAGCCTGAACCAGCCAAGTCGCGTGAAGGATGACGGTCCTATGGATTGTAAACTTCTTTAGTAGGTGAGTACAAGCAGTTACGCGTAGCTGTAAGCAAGTAACCTAAGAATAAGTATCGGCTAACTCCGTGCCAGCAGCCGCGGTAATACGGAGGATACGAGCGTTATCCGGATTTATTGGGTTTAAAGGGTGCGTAGGTGGCTTTATAAGTCAGTGGTGAAAAGCTGTGGCTCAACCATAGTCTTGCCGTTGAAACTGTAGAGCTTGAGTGCGGATGAGGTAGGCGGAACGCGTAGTGTAGCGGTGAAATGCATAGATATTACGCAGAACTCCGATTGCGAAGGCAGCTTACCAAACCGCAACTGACACTGAAGCACGAAAGCGTGGGTATCAAACAGG
+
GGGGGGGGGGGGGGGGGGGGG8FGGGGGGGGGGGGGGGGGGGGGGGGGGGGGGGGGGGGGGGGGGGGGGGGGGGGGGGGGGGGGGGGGGFGGGGGGGGGGGGGGGGGGGGGGGGGGGGGGGGGGGGGGGGGGGGGGGGGGGGGGGGGGGGGGGGGGGGGGGGGGGGGGGGGGGGGGGGGGGGGGGGGGGGGGGFGGGFA?FGGGGGGGFFFFFFFFFFFFFF@@FFFFFFFFFFFFFBFFFFFFFFFFFFFFFGFAD?FFGFGGGGGFBGGGGGGGGGGGGGGGGGFGGGGGGGGGGGGGGGGGGGGGGGGGGGGGGGGGGGGGGGEGGGGGGGGGGGGGGGGGGGGGGGGGGGGGGGGGGGGGGGGGGGGGGGGGGGGEGGGGGGGGGGGGGGGGGGGFGGGGGGGGE@GGGGGGGGGGGGGG
@CGRNA11_316
TGAGGAATATTGGTCAATGGGCGAGAGCCTGACGGAGCAACGCCGCGTGAGTGAAGAAGGATTTCGGTTCGTAAAGCTCTGTTGTCAGGGAAGAAAGGTTGTGTAGTAACTATACACAAAACAGACGGTACCTAACCAGAAAGCCACGGCTAACTACGTGCCAGCAGCCGCGGTAATACGTAGGTCCCGAGCGTTGTCCGGATTTATTGGGCGTAAAGCGAGCGCAGGCGGTTGTATAAGTCAGAAGTAAAAGGCAGTGGCTCAACCATTGTGTGCTTTTGAAACTGTACAACTTGAGTGCAGAAGGGGAGAGTGGAATTCCATGTGTAGCGGTGAAATGCGTAGATATATGGAGGAACACCGGTGGCGAAAGCGGCTCTCTGGTCTGTAACTGACGCTGAGGCTCGAAAGCGTGGGGAGCGAACAGG
+
GGFGGGGGGGGFGCFFGGGGGGGGGGEGFGGGGEECFEGGCGGGGDGEFGGGGGFGGGGG@CFGFFF?FCGEFGGGGGGGGGFG<,CDFFFFFFGGC<CAFBFFGGCFGCCDCGFGGGGGFDGGFF:C<CGGEC7FGGGGGGBEFGG>ECEEGFGGFGGG>FGGGGEG3:EAFCC>7>CG<<8E7@F>CGDGDC#1>?FFDG#>><?GFFFF;>5>FFF>B5>BD@B9BD=#E<>-CCFCFFEEB4B>4FFFFFFFFF:?FADGC><?;5?6A?7;9?GFC9<,GGGGF=+?=8=GGD@DEFFCD?=,?CCD9DD=8GFFGGGGGGGC86DGGFE,GGECDCE@E,FAEAEGFE,<7GGGGGGEEDDGGFCEGFDGGGFCGGGFECCF@9CFGFBCGEGGFCCFGC9GGGDFGEGGGF7CFEGFFC,G
@CGRNA11_317
TGAGGAATATTGGTCAATGGGCGAGAGCCTGAACCAGCCAAGTCGCGTGAAGGATGACGGTCCTATGGATTGTAAACTTCTTTAGTAGGTGAGTACAAGCAGTTACGCGTAGCTGTAAGCAAGTAACCTAAGAATAAGTATCGGCTAACTCCGTGCCAGCAGCCGCGGTAATACGGAGGATACGAGCGTTATCCGGATTTATTGGGTTTAAAGGGTGCGTAGGTGGCTTTATAAGTCAGTGGTGAAAAGCTGTGGCTCAACCATAGTCTTGCCGTTGAAACTGTAGAGCTTGAGTGCGGATGAGGTAGGCGGAACGCGTAGTGTAGCGGTGAAATGCATAGATATTACGAAGAACTCCGATTGCGAAGGCAGCTTACCAAACCGCAACTGACACTGAAGCACGAAAGCGTGGGTATCAAACAGG
+
GGDDEGFGFGGGGGGGGGFGGGGGGGGGGGGGGGGGFGGGGGEFFGGGGGGGGGGC?EEEFEFG9FFGGGCFGFCFGGGEFGGDFGGGG<FFGEEGGGGGGGGGGGGGGGGGCGGGFEGFCCFGFGFGGGGGGGCFFGGCGFGDGGGGGGFGGGGGGCFGFGF:>CGE:CEFF95:##ECG7AF,=?E:DGGFF<DC3:CCDGGGC953@=@FFFFDFFFFFFFFFF6#FFF8@B#FFFFBFFFAFFAFFFFFGFA4?@FDC?FFFF<BCDD9=+E<9;;FEE?;E?7CDDD+D>CGFF8D=6FCEEEEEFCCCE@+8FFGGC=CGGGGE@9F=,FGFF;FFGGGGFFF,GGGFEFF?GGFEEDA<B?<ED<@FAGGFFC8C@@<GGGGFEGFGGGGFCCEGDGGGECGFFGFGGGFGFFFDGG
@CGRNA11_318
TGGGGAATATTGCACAATGGACGCAAGTCTGATGCAGCGACGCCGCGTGGGGGATGAAGGCTTTCGGGTTGTAAACTCCTTTCAGTACAGAAGAAGCATTTTTGTGACGGTATGTGCAGAAGAAGCGCCGGCTAACTACGTGCCAGCAGCCGCGGTAATACGTAGGGCGCGAGCGTTGTCCGGAATTATTGGGCGTAAAGAGCTCGTAGGCGGTTTGTTGCGCCTGCTGTGAAAGACCGGGGCTTAACTTCGGGGTTGCAGTGGGTACGGGCAGACTAGAGTGTGGTAGGGGTAATTGGAATTCCTGGTGTAGCGGTGGAATGCGCAGATATCAGGAGGAACACCGATGGCGAAGGCAGGTTACTGGGCCATTACTGACGCTGAGGAGCGAAAGCGTGGGTAGCGAACAGG
+
GGGGGGGGFGGGGGGGGGGGGGGGGGGGGGGGGGGGGGGGGGGGGGGGFGGGEGGGGGGCFFGGGGGEGGGFGGGGGGFGGGGGGGGGFGGGGFGGGGGGGGGGFGGGEGG@FGGGGGGGGGGGGGGGGGGGGGGGFGGGG7CGFFGGGGGFEGGGGDGGGGFFGGGCEGGEEGGGGGGGGEGAAF?ECFCCGGGGGFFGFFFGFDDGFFFFFFFFFFFFFFBBFFFFFFF?BFFFFFFFFFB:FBFA>CCDDCGFGFFGGGGFD>GGGGGGFFD@GGG?GFD88FFGGGGGFAGGGFDGGGFGFFGGGGGGGGFFGGGGGGGGFGGGGGGGDGFFECGFCE=GGGFEEDFGGFGGFDEDGGFFGF<EEGGGGGGGGGGGGGGGGGGEEGGGGGECFFFGEGGFCFFGGGG
@CGRNA11_319
TGAGGAATATTGGTCAATGGGCGAGAGCCTGAACCAGCCAAGTCGCGTGAAGGATGACGGTCCTATGGATTGTAAACTTCTTTAGTAGGTGAGTACAAGCAGTTACGCGTAGCTGTAAGCAAGTAACCTAAGAATAAGTATCGGCTAACTCCGTGCCAGCAGCCGCGGTAATACGGAGGATACGAGCGTTATCCGGATTTATTGGGTTTAAAGGGTGCGTAGGTGGCTTTATAAGTCAGTGGTGAAAAGCTGTGGCTCAACCATAGTCTTGCCGTTGAAACTGTAGAGCTTGAGTGCGGATGAGGTAGGCGGAACGCGTAGTGTAGCGGTGAAATGCATAGATATTACGCAGAACTCCGATTGCGAAGGCAGCTTACCAAACCGCAACTGACACTGAAGCACGAAAGCGTGGGTATCAAACAGG
+
GGGGGGGGGGGGGGGGGGGEGGGGGGGGGGGGGGGGGGGGGGGGGGGGGGGGGGGGGGGGGGGGGGGGGGGGGGGGGGGGGGGGGGGGGEFFGGGGGGGGGGGGGGGGGGGGGGGGGGGGGGGGGGGFGGGGGGGGGGGGCGGGGGGGGGGGGGGGGGGGGGGGG#GGGGGGGGGGGGGGGGGGGGGGGGG#GGGDGFFGFFGGGGEFCFFFFFEFFFEFFFFFFFFEFFFFFFFFFFFFFFFEFFFFFFFFFCFFGEGGCFGGGGFFFGGDGGGGGGGFGGGD7GGF8FGGGGGGDGGGGGGGGGGGGGGGGGGGGGGGGGGGGGGFGGGDGGGGGGGGGGGGGGGGGGGGGGGGGGGGGGGGGGGGGGGGGGGGGGGGGGGGGGGFGGGGGGGGGGGGGGGGGGGGGFGGGGGGGGGGGGGG
@CGRNA11_320
TAGGGAATCTTCCGCAATGGGCGAAAGCCTGACGGAGCAACGCCGCGTGAGTGAAGAAGGATTTCGGTTCGTAAAGCTCTGTTGTTAGGGAAGAAAGGTTGTGTAGTAACTATACACAAAACAGACGGTACCTAACCAGAAAGCCACGGCTAACTACGTGCCAGCAGCCGCGGTAATACGTAGGTGGCAAGCGTTGTCCGGAATTATTGGGCGTAAAGCGCGCGCAGGTGGTTTAAAAAGTCTGATGTGAAAGCCCACGGCTCAACCGTGGAGGGTCATTGGAAACTGTTAAACTTGAGTGCAGGAGAGAAAAGTGGAATTCCTAGTGTAGCGGTGAAATGCGTAGAGATTAGGAGGAACACCAGTGGCGAAGGCGGCTTTTTGGCCTGTAACTGACACTGAGGCGCGAAAGCGTGGGGAGCAAACAGG
+
GGGGGGGGGGGGGGGGGGGGGGGGGGGGGGGGGGGGGGGGGGGGGGGGGGGGGGGGGGGGGGGGGGGGGGGGGGGGGGGGGGGGFGGGGGGGGGGGGGGGGGGGGGGGGGGCGGGGGGGGGGGGGGGGGGGGGGGGGGGGGGGGGGGGGGGGGGGGGGGGGGGGGGGGGGGGGGGGGGGFFGGGGGGGGGGGDCDGGFFGFCCFFGGFFFFFFFFB@FFFFFFEFFFFFFFFFFFFFFFFFEFFFFFFFFFFFBFDFFGFFCFFF?FGGGGFF?GGGGFGGGGFFFGGGGGGGGFGGGGGGGGGGGGGGGGEGGGGGGFCFGGGGGGGGGGGGGGGGGGGGGGGGGGGGGGGGGFGGGFDFGGGGGGGGGGGGGGGGGGFGGGGGGGGGGGGGGGGFGGFGGGGEGDGGGGGGGDGGGGGGEGGGGGGG
@CGRNA11_321
TGGGGAATATTGCACAATGGACGCAAGTCTGATGCAGCGACGCCGCGTGGGGGACGAAGGCTTTCGGGTTGTAAACTCCTTTCAGTACAGAAGAAGCATTTTTGTGACGGTATGTGCAGAAGAAGCGCCGGCTAACTACGTGCCAGCAGCCGCGGTAATACGGAGGATACGAGCGTTATCCGGATTTATTGGGTTTAAAGGGTGCGTAGGTGGCTTTATAAGTCAGTGGTGAAAAGCTGTGGCTCAACCATAGTCTTGCCGTTGAAACTGTAGAGCTTGAGTGCGGATGAGGTAGGCGGAACGCGTAGTGTAGCGGTGAAATGCATAGATATTACGCAGAACTCCGATTGCGAAGGCAGCTTACCAAACCGCAACTGACACTGAAGCACGAAAGCGTGGGTATCAAACAGG
+
GGGGGGGGGGGFGGGGGGGGGGGGGGGGGGGGGGGGGGGGGGGGGGGGGFGGGGGGGGGGGGGGGGGGGGGGGGGGGGGGGGGGGGGGGGGGGGGGGGGGFFGGGGGGGGGGGGGGGGGGGGGGGGGGGGGGGGGGGGGGGGGGGGGGGGGEGGGGGGGGGGGGGGGGGGGGFGGGGGGGGGGEGCFGGGGGGGGGFFFGFGGGGGGGDFFFFFFFFFFFFFFFFFFFFFFFFFFFFFFFFFFGFGGGGGGGGGGFGGGGGGGGGGGGGGGGFDGGGGGGGGGGGGGGGGGGGGGGGGGGGGGGGGGGGGGGGGGGGGGGGGGGGGGGGGGGGGGGGGGGGGGGGGGGGGGGGGGGGGGGGGGGGGGGGGGGGGGGGGGGGGGGGGGGGGGGGGGCCGGGGGGGGGGGGGG
@CGRNA11_322
TAGGGAATCTTCCGCAATGGGCGAAAGCCTGACGGAGCAACGCCGCGTGAGTGAAGAAGGATTTCGGTTCGTAAAGCTCTGTTGTTAGGGAAGAAAGGTTGTGTAGTAACTATACACAAAACAGACGGTACCTAACCAGAAAGCCACGGCTAACTACGTGCCAGCAGCCGCGGTAATACGTAGGTGGCAAGCGTTGTCCGGAATTATTGGGCGTAAAGCGCGCGCAGGTGGTTTAAAAAGTCTGATGTGAAAGCCCACGGCTCAACCGTGGAGGGTCATTGGAAACTGTTAAACTTGAGTGCAGGAGAGAAAAGTGGAATTCCTAGTGTAGCGGTGAAATGCGTAGAGATTAGGAGGAACACCAGTGGCGAAGGCGGCTTTTTGGCCTGTAACTGACACTGAGGCGCGAAAGCGTGGGGAGCAAACAGG
+
GGGGGGGGGGGGGGGGGGGGFGGDGGEGGGGD<FFGGGGGGGEGDGDBCE:CEFGGGGGFFFCGGGGEGGGGGGGDFGGGGGGGGFFGGF<EFGGGGFFGGGGGGG<FGGGGGGCFE<FFD<DDFFGGGGEFGGGGGGGCFGGGGFGGGGEGFFEFGGFGGGGGGGGG:EGEEEGGD<7;=CFGGGGG;C9CCC<;9@?DFGACF1?F?FFFFFFD>@?6##>5>BF656>>F@@AFD?6><B<:9B<6A?<AB9,5EGFC;FFFGDC6DGFGDF?=@+9+,?2:ACFE==?6,D8FCD=6@FDD3==8GEFAACE,=8EE@F@,GGGDGGGEC,9F?+8@+C4AGFACEGGFEFC,7FGFE=<7,??4:,,CFCB@,<@EGF:7FEFGFDGGFECC9DCEGCC@GGGGGGGGGF6DDFCF<<GFEFFF
@CGRNA11_323
TAGGGAATCTTCGGCAATGGGGGGAACCCTGACCGAGCAACGCCGCGTGAGTGAAGAAGGTTTTCGGATCGTAAAGCTCTGTTGTAAGAGAAGAACGTTGTGTAGAGAGGAAAGTTACACAAGTGACGGTATCTTACCAGAAAGCCACGGCTAACTACGTGCCAGCAGCCGCGGTAATACGTAGGTGGCAAGCGTTGTCCGGAATTATTGGGCGTAAAGCGCGCGCAGGTGGTTGTATAAGTCAGAAGTAAAAGGCAGTGGCTCAACCATTGTGTGCTTTTGAAACTGTACAACTTGAGTGCAGAAGGGGAGAGTGGAATTCCATGTGTAGCGGTGAAATGCGTAGATATATGGAGGAACACCGGTGGCGAAAGCGGCTCTCTGGTCTGTAACTGACGCTGAGGCTCGAAAGCGTGGGGAGCGAACAGG
+
GGGGGGCGFFGGGGGGGGGGGGGGGGGGGGGGFGGGGGGGGGGGGGGEGGFFGFFGGGGGGGFGGGGGEGGGGGGGGGGGGGGGGGGGGGGGGGGEFFFGFGFGGGG9FFGGFFFFGFGFGDFBFGFGGGGGGGGGGGGGGFGGG>FGGE5EEGFC7FEFGGGGGGGGGGGGDGGGGGGGGEGGGFGGGCFGGGCCCBFGDDCEFF:CF@?DDC>E>9BBE6@EB#BFFFFFFFFFFFFFEAABDFE?ABFA<FC;@EGFFFAGGGGGGGGCGFGD6GGDGFFGEGGGDGGGGFGGGGGGGFGGF?GGGGDFFGFEGED9GGFEEEE=67EEGGGGGGEB7EFEGGDGGGGGGCCEEFFGEGFGG@C7CFFCEGFE7EGGGGFDFFGFGFGGGGFGDGGFGGGGGGGGGGGCFCCGGGGGGGGGGGGGG
@CGRNA11_324
TGGGGAATATTGCACAATGGACGCAAGTCTGATGCAGCGACGCCGCGTGGGGGATGAAGGCTTTCGGGTTGTAAACTCCTTTCAGTACAGAAGAAGCATTTTTGTGACGGTATGTGCAGAAGAAGCGCCGGCTAACTACGTGCCAGCAGCCGCGGTAATACGTAGGGCGCGAGCGTTGTCCGGAATTATTGGGCGTAAAGAGCTCGTAGGCGGTTTGTTGCGCCTGCTGTGAAAGACCGGGGCTTAACTTCGGGGTTGCAGTGGGTACGGGCAGACTAGAGTGTGGTAGGGGTAATTGGAATTCCTGGTGTAGCGGTGGAATGCGCAGATATCAGGAGGAACACCGATGGCGAAGGCAGGTTACTGGGCCATTACTGACGCTGAGGAGCGAAAGCGTGGGTAGCGAACAGG
+
GGGGGGGGGGGGGGGGGGGGGGGGGGGGFGGGGGGGGGGGGGGGGGGGGGGGGGGGGGGGGGGGGGGGGGGGGGGGGGGGGGGGGGFGGGGFGGGGGGGGGFGDFGGGGGGGGGGGFCGGFGGGFFGGDGGGGGGGGGGGGGGGGGGGGGGGGGGGDEGGGGGE5CGGGGGGGGGECEGGGEGCEFGGFGG4FGDD<DF#/C7D@FFG>FFEFFFFFFFFFFFFFFB=EECFFABBFBBFDFFFAFGDGDCFFFD;#GGFC?FGGGGGFGCGGGGGGGGGGGGGGGFD?FAD;AFGGGFDGDDGGGGGGEGGGGGGGGGGGGE@CGGGGGGGGGGGGGGGGGGGGGGGGGGGGFFGFGGGGGGGGGGGGGGGGFEGGGGGGGGGGGGGGGGGGGFFFGGGGGGGGGGGGGG
@CGRNA11_325
TGGGGAATATTGCACAATGGACGCAAGTCTGATGCAGCGACGCCGCGTGGGGGATGAAGGCTTTCGGGTTGTAAACTCCTTTCAGTACAGAAGAAGCATTTTTGTGACGGTATGTGCAGAAGAAGCGCCGGCTAACTACGTGCCAGCAGCCGCGGTAATACGTAGGGCGCGAGCGTTGTCCGGAATTATTGGGCGTAAAGAGCTCGTAGGCGGTTTGTTGCGCCTGCTGTGAAAGACCGGGGCTTAACTTCGGGGTTGCAGTGGGTACGGGCAGACTAGAGTGTGGTAGGGATAATTGGAATTCCTGGTGTAGCGGTGGAATGCGCAGATATCAGGAGGAACACCGATGGCGAAGGCAGGTTACTGGGCCATTACTGACGCTGAGGAGCGAAAGCGTGGGTATCAAACAGG
+
GGGGGGGGGGGGGGGGGGGGGGGGGGGGGGGGGGGGGGGGGGGGGGGGGGGGGGGGGFGFGGGGGGGGFGCGGGGGGGGGGGGGGGGGGGGFGGGGGGGF<FGGFGFBCEFGGGFGGGGGGGGGGGGCFFGG7BFBFDGGGGGFGCFGG6CGGGGGGG?;CEGGGGCGDGC::EGEDCE>EG6/:7C?FF7C:DCD?@E=FGGGGGD5@99FEB@EEFF@?:5>BFFF?FFFFFEDFFFFGFFEA;9944AC=9D>EF#@2+DCCCEEGGFGEGFCC???D??FGDFGGD@+FGGFAGGDFGGEE7GE@C6==8B@4FFCCE@49;94FGEFA8GGEF<FGFCEFF?7F==<9GF@E<BFE<FGEGGCFFFCGGGGGGGFCFBGGGGDGGGGCC:@9GGGGGGGGGFCGGG
@CGRNA11_326
TGAGGAATATTGGTCAATGGGCGAGAGCCTGAACCAGCCAAGTCGCGTGAAGGATGACGGTCCTATGGATTGTAAACTTCTTTAGTAGGTGAGTACAAGCAGTTACGCGTAGCTGTAAGCAAGTAACCTAAGAATAAGTATCGGCTAACTCCGTGCCAGCAGCCGCGGTAATACGGAGGATACGAGCGTTATCCGGATTTATTGGGTTTAAAGGGTGCGTAGGTGGCTTTATAAGTCAGTGGTGAAAAGCTGTGGCTCAACCATAGTCTTGCCGTTGAAACTGTAGAGCTTGAGTGCGGATGAGGTAGGCGGAACGCGTAGTGTAGCGGTGAAATGCATAGATATTACGCAGAACTCCGATTGCGAAGGCAGCTTACCAAACCGCAACTGACACTGAAGCACGAAAGCGTGGGTATCAAACAGG
+
GGGGGGGGGGGFGGGGGGGCGGGGGGGGGGGGGGGGGGGGGGGGGGGGGGGGGGGGGGGGGGGGGGGGGGGGGGGGGGGGGGGGGGGGGGGGGGGGGGGGGFGGGGGGGGGGGGGGGGGGGGGGGGGGGGGGGDFGGGGGGGGGGGGGGGGGGGGGGFFGGGGGCEGGGGGGGFGD#:8:6<@FCEEGG8:>DFDC:EBF@DFFFFCDE@FFFFBFFFFFFFFFFFFFFFF?FFF@BFFFFFEFFFFFFFFFFGFFCFFFGDGGGFDFFGGGGGGGGGGGFGGFGFDFGGGGGDDGGGGGGGGGGEGGGEFGGGGGGGGGGGGGGGGGGGGGGGGGGGGFGCCFGGGGGGGGGGGGGGDDEGGGGGGGGGGGGGGGGGGGGGGGGGGGGGGGGGFGGGGGGGGGGGGGGGGGGGGGGGGGGGGG
@CGRNA11_327
TGAGGAATATTGGTCAATGGGCGAGAGCCTGAACCAGCCAAGTCGCGTGAAGGATGACGGTCCTATGGATTGTAAACTTCTTTAGTAGGTGAGTACAAGCAGTTACGCGTAGCTGTAAGCAAGTAACCTAAGAATAAGTATCGGCTAACTCCGTGCCAGCAGCCGCGGTAATACGGAGGATACGAGCGTTATCCGGATTTATTGGGTTTAAAGGGTGCGTAGGTGGCTTTATAAGTCAGTGGTGAAAAGCTGTGGCTCAACCATAGTCTTGCCGTTGAAACTGTAGAGCTTGAGTGCGGATGAGGTAGGCGGAACGCGTAGTGTAGCGGTGAAATGCATAGATATTACGCAGAACTCCGATTGCGAAGGCAGCTTACCAAACCGCAACTGACACTGAAGCACGAAAGCGTGGGTATCAAACAGG
+
GGGGGGGGFGGGGGGGGGGGGGGGGGGGGGGGGGGGGGGGGGGGGGGGGGGGGGGGGGGGGGGGGGGGGGGGGGGGGGGGGGGGGGGGGFGGGGGGGGGGGGGGGGGGGGGGGGGGGGGGGGGGGGGGGGGGGGGFGGGGGGGGGGGGGGGGGGGEGGGGGGGGGGGGGGGGGGGFFGGGGGGGGGGGGGGGGGGG6ABGFGGGGGGGFFFFFFFF@3>@@D@FFFFFFF?FFFFFFFFFFFFEDFFFFFFFFGFFGFGGGGGFGFFFFCGGGGGGGGGGGGGGGGGGGGFGGGDCGGFGGGGGGGGGGGGGGGGGEGGGGGGGGDGGGGGGGGGGGGGGGGGGGGGGGGGGGGGCGGGGGGGGGGGGGGGGGGGGGGGGGGGGGGGGGGGGGGGGGGGGGGGGGGEEGFGGGGGGGGGGGGGG
@CGRNA11_328
TGAGGAATATTGGTCAATGGGCGAGAGCCTGAACCAGCCAAGTCGCGTGAAGGATGACGGTCCTATGGATTGTAAACTTCTTTAGTAGGTGAGTACAAGCAGTTACGCGTAGCTGTAAGCAAGTAACCTAAGAATAAGTATCGGCTAACTCCGTGCCAGCAGCCGCGGTAATGCGGAGGATACGAGCGTTATCCGGATTTATTGGGTTTAAAGGGTGCGTAGGTGGCTTTATAAGTCAGTGGTGAAAAGCTGTGGCTCAACCATAGTCTTGCCGATAAAACTGTAGAGCTTGAGTGCGGATGAGGTAGGCAGAACGCGTAGTGTAGCGGTGAAATGCATAGATATTACGCAGAACTCCGATTGCGAAGGCAGCTTACCAAACCGCAACTGACACTGAAGAACGAAAGCGTGGGTATCAAACAGG
+
GGGGGGGGFGGGGGGGGGGGGGGGGGGGGGGGGGGGGGGGGGGGGGGGGGGGGGGGGGGGGGGFCGGGGGGGGGGGGGGFGGGGGGGGGGGGGGGGGGGGGGGGGGGGGGGGGGGGGGGGGGGGGFGGDGGFFGGGGGGGGFGGGGGGGGFGGGGGGGGGGGGGGGGGGGG#FGG=EGEGGGF#CCGGCGC<FFDC<BBEFG7@CDGD>?FFFFBFBDEEFDBF@FFB5C=FC?F<F#FFFFFFAFFF>?FFDFB?FFB=CC=<>>;D>DDDFFCC:F@;CEFFFD?GGGFGD8GFEEGF?FCGGCDD9@+EE=EGGGGF>>EGGGEGGGGFEEE9GGGFFFFFEDEGGGFCGGGGEEFGGGGGFDE8FGEDBCGDCCCGGC@FGFEFGFFGGCDFEFC,GGDFF@C:CCGFGGGGGGFFGGGG
@CGRNA11_329
TGGGGAATATTGCACAATGGACGCAAGTCTGATGCAGCGACGCCGCGTGGGGGATGAAGGCTTTCGGGTTGTAAACTCCTTTCAGTACAGAAGAAGCATTTTTGTGACGGTATGTGCAGAAGAAGCGCCGGCTAACTACGTGCCAGCAGCCGCGGTAATACGTAGGGCGCGAGCGTTGTCCGGAATTATTGGGCGTAAAGAGCTCGTAGGCGGTTTGTTGCGCCTGCTGTGAAAGACCGGGGCTTAACTTCGGGGTTGCAGTGGGTACGGGCAGACTAGAGTGTGGTAGGGGTAATTGGAATTCCTGGTGTAGCGGTGGAATGCGCAGATATCAGGAGGAACACCGATGGCGAAGGCAGGATACTGGGCCATTACTGACGCTGAGGAGCGAAAGCGTGGGTAGCGAACAGG
+
GGGGGGGGGGGGGGGGGGGGGGGGGGGGGGGGGGGGGGGGGGGGGGG>FGGGGGGGGGGGGGGGGGGGGGGGGGGGGGGGGGGGGGGGGGGGGGGGGGGGGGFGFFGGEEGGGGGGGGGGGGGGGGGGGGGGGGGGGGGGGGGGGGGFEGGGGGGGGGG#GGGGGGGGG#GGGGGGFGGGGGGEGG?FGGFFGGGGGFFGFGGGGGGGFFFFBEFFFFFFFF#FFFFFFFFFFFFEEDFFGFFFFDFCCBFDGFFFD>B??AFGFFBFFGFGGD?2FGF==+===D??DF@GGGFFGFFGGGGGGDCGFGEGECEGGFGGGGGGGGGGGGGGGGGGGGGGGGGGGGGGGGGGGGGGFGGGFGGGGGGGGGGGGGGGGFGGGGGGGGEGGGGGGGGGGGGGGGGGGGGGGGG
@CGRNA11_330
TAGGGAATCTTCGGCAATGGGGGGAACCCTGACCGAGCAACGCCGCGTGAGTGAAGAAGGTTTTCGGATCGTAAAGCTCTGTTGTAAGAGAAGAACGTTGTGTAGAGTGGAAAGTTACACAAGTGACGGTATCTTACCAGAAAGGGACGGCTAACTACGTGCCAGCAGCCGCGGTAATACGTAGGTCCCGAGCGTTGTCCGGATTTATTGGGCGGAAAGCGAGCGCAGGCGGTTGTATAAGTCAGAAGTAAAAGGCAGTGGCTCAACCATTGTGTGCTTTTGAAACTGTACAACTTGAGTGCAGAAGGGGAGAGTGGAATTCCATGTGTAGCGGTGAAATGCGTAGATATATGGAGGAACACCGGTGGCGAAGGCAGGTTACTGGGCCATTACTGACGCTGAGGAGCGAAAGCGTGGGTAGCGAACAGG
+
GGGGGGGGGGGGGGDGGGGGGGGDEGFFGGGGGG:FGGGGGGGGGGGGFGFGGGFFGGGGG,@FDGG7F7FGGGGGGGGGGGGGGGGGGFGEGFGGGCFGGECEDFG:FGGFFGCGGF<FFBFCFGGGGCCFEFCB,?FFGFFF>EFFCECEGG69:<CG@FCCCCGFGFEGGDGGD?<FFECFGG<EGGDDCCGD3BF:;CDD/>:D???;>5#?;>FFBEDBEB<FFFFFEEEEEA4A<:A<A><EEFFFFFAFFFFF9998GFFFF70+GFGGFD?F7GGGGGE:GD:FGGGDGGGGGGGGGFC6GFGE8GGGGGGFGGFE:GGGGCGGGGGGGGGGGGGGFGGGAGGGGGGGGEGECGGDGGGGGGGGGFEEEBAAGGCFGFC,GGGGGGGGGGGGGFGFFGGGGGGGGF9GGGGGGDGGGGGGG
@CGRNA11_331
TAGGGAATCTTCCGCAATGGGCGAAAGCCTGACGGAGCAACGCCGCGTGAGTGAAGAAGGATTTCGGTTCGTAAAGCTCTGTTGTTAGGGAAGAAAGGTTGTGTAGTAACTATACACAAAACAGACGGTACCTAACCAGAAAGCCACGGCTAACTACGTGCCAGCAGCCGCGGTAATACGTAGGTGGCAAGCGTTGTCCGGAATTATTGGGCGTAAAGCGCGCGCAGGTGGTTTAAAAAGTCTGATGTGAAAGCCCACGGCTCAACCGTGGAGGGTCATTGGAAACTGTTAAACTTGAGTGCAGGAGAGAAAAGTGGAATTCCTAGTGTAGCGGTGAAATGCGTAGAGATTAGTAGGAACACCAGTGGCGAAGGCGGCTTTTTGGCCTGTAACTGACACTGAGGCGCGAAAGCGTGGGGAGCAAACAGG
+
GFGGGGGGGGGGGGGGGGGGGGGGGGGGGGGGGGGDEFGGGGGGGGGGGGCFGGGGFGGGGGGGGGGGGGGGGGGGGGGGGGGGGGGGGGGGGGGGGGGGGGGGGGGGGGGGGGGGGGGGGGGGGGGGGGGGGGGGGGGGGGGGGGGGGGGGGGGGGGFGGGGGGGGGGGGGEECGGGGGGGGCGGGGGFGGGGDDGFFGF<CGG>FGFFFFFFFFFFFF@EFDEEDFFFFFFFFFFFEBAFFFFFFEFFFFF9??FFGFFFECCCGGFGGGGFGGDGDGGF7GGGGGGFGGGGGGGDGFGGGGGDFCGGGGGGFGGGGGGGGGGGGGGGGGGGGGGGGGGGGGGGGGGGGGGGGGGGGFFGGGGEGGGGGEGGGFGGGEGGGGGGFGGGFGGFGGGGGGGEGGGGGGGGGGGECGGGGGGEGGGGGGG
@CGRNA11_332
TGGGGAATATTGCACAATGGACGCAAGTCTGATGCAGCGACGCCGCGTGGGGGATGAAGGCTTTCGGGTTGTAAACTCCTTTCAGTACAGAAGAAGCATTTTTGTGACGGTATGTGCAGAAGAAGCGCCGGCTAACTACGTGCCAGCAGCCGCGGTAATACGTAGGGCGCGAGCGTTGTCCGGAATTATTGGGCGTAAAGAGCTCGTAGGCGGTTTGTTGCGCCTGCTGTGAAAGACCGGGGCTTAACTTCGGGGTTGCAGTGGGTACGGGCAGACTAGAGTGTGGTAGGGGTAATTGGAATTCCTGGTGTAGCGGTGGAACGCGCAGATATCAGGAGGAACACCGATGGCGAAGGCAGGTTACTGGGCCATTACTGACGCTGAGGAGCGAAAGCGTGGGTAGCGAACAGG
+
GGGGGGGGGGGGGGGEFCFGFGGGGGGDGGGGGGGGGGGCGGG@FGGGGGDEGGGGGFGGGGGGDFGGGGGGGGGGG,FF<DFGGGF9D?FDGCEF8BFGGGCCFGG9FCFCFGGGGGGGGGCFCFEDG7FG78FGEEFEG7FGDFGDCFGDGGGGGG#GEFFCEDE#GGG#GGGEE5C:?;ECGGGC>FFD<05>DA<CBCDFCDDD>BF@EED56;FF:>BB>FFFFFECF>BB>BD?;;0@9>2D>AGGGGFFGGGFGGFGGGGCFEB9FGDGGGGDGGFGFGGGGD=GEAFEGGGFGFFEEFCF@GGGE8GGEE4B@+GEGFGGGEE9CGFGGFE?,EFEECEGGF@EGGEF<FGFFEFGDGGGGGFGGGGGGGGGGGGGGGGGGGGGECGGFGGGGGGGFGGGGGG
@CGRNA11_333
TGAGGAATATTGGTCAATGGGCGAGAGCCTGAACCAGCCAAGTCGCGTGAAGGATGACGGTCCTATGGATTGTAAACTTCTTTAGTAGGTGAGTACAAGCAGTTACGCGTAGCTGTAAGCAAGTAACCTAAGAATAAGTATCGGCTAACTCCGTGCCAGCAGCCGCGGTAATACGGAGGATACGAGCGTTATCCGGATTTATTGGGTTTAAAGGGTGCGTAGGTGGCTTTATAAGTCAGTGGTGAAAAGCTGTGGCTCAACCATAGTCTTGCCGTTGAAACTGTAGAGCTTGAGTGCGGATGAGGTAGGCGGAACGCGTAGTGTAGCGGTGAAATGCATAGATATTACGCAGAACTCCGATTGCGAAGGCAGCTTACCAAACCGCAACTGACACTGAAGCACGAAAGCGTGGGTATCAAACAGG
+
GGGGGGGGGGGDGGGGGGGGGGGGGGGGGGGGGGGGGGGGGGGGGGGGGGGGGGGGGGGGGGGGGGGGGCFGGGGGGGGGGGGGGGGGGFGGGGGGGGGGGGGGGGGGGGGGGGGGGGGGGGGGGGGGGGGGGGGGGGGGGGGGGGGGGGGGGGGGGGGGGG#GG#GGGGGGGGGGGGGGGGGGGGGGGGGGGGGGBFFFFGFFGGCGFFFFFFFFFFFFFFFFFFFEFFFFFFFFFFFFFFFFFFFFFFFFFGFFGFGGGGGGGGFGFGGGGDCGGGGGGGGGGGGGCC?GGGGGGGGGGGGGGGGGGGGGGGGGGGGGGGGGGGGGGGGGGGGGGGGGGGGGGGGGGGGGGGGGGGGGGGGGGGGGGGGGGGGGCGGGDGGGGGGGGGGGGGGGGGGGGGGGGGGGCCGGGGGGGGGGGGGG
@CGRNA11_334
TGAGGAATATTGGTCAATGGGCGAGAGCCTGAACCAGCCAAGTCGCGTGAAGGATGACGGTCCTATGGATTGTAAACTTCTTTAGTAGGTGAGTACAAGCAGTTACGCGTAGCTGTAAGCAAGTAACCTAAGAATAAGTATCGGCTAACTCCGTGCCAGCAGCCGCGGTAATACGGAGGATACGAGCGTTATCCGGATTTATTGGGTTTAAAGGGTGCGTAGGTGGCTTTATAAGTCAGTGGTGAAAAGCTGTGGCTCAACCATAGTCTTGCCGTTGAAACTGTAGAGCTTGAGTGCGGATGAGGTAGGCGGAACGCGTAGTGTAGCGGTGAAATGCATAGATATTACGCAGAACTCCGATTGCGAAGGCAGCTTACCAAACCGCAACTGACACTGAAGCACGAAAGCGTGGGTATCAAACAGG
+
GGGGGGGGGGGGGFGGGGGGGGGGGGGGGGGGGGGGGGGGGG@FGGGGDGGGGGGGGGGGGGGFFFGGGGGGGGGGGGGGGGGGGGGFGEGGGGGGGGGGGGGGGGGGGGGGGGGGAFFGGGGGGGGGGGGGGGGGGGGGGGEGDGEFGFGE>FGGGGGGGGFGGGGGGGEGGG?GGGGEGGGGGGGGGGFGGFEEC9BFAFFGFFFFEFFFFFFFFFFFFFBFFFFFF@CFF?=ABFBFFFFFFFBBBFFFFFFFFFGGFC=DGGFFFDGGGGFGFFGAFGFCGGGGGG?D>GDGGGGGGFGGF>GGGEFGGGGGGGGGGGGGGGGGF=EAGGGGGF9GGEFDEGGGGGGGGGGGGGGGGGGGGGGGGFGGGGGGGGGGGGGGGGGGGGGGGGGGGGF8FEGGGGGGGGGGGGGGGGGGGFGG
@CGRNA11_335
TGAGGAATATTGGTCAATGGGCGAGAGCCTGAACCAGCCAAGTCGCGTGAAGGATGACGGTCCTATGGATTGTAAACTTCTTTAGTAGGTGAGTACAAGCAGTTACGCGTAGCTGTAAGCAAGTAACCTAAGAATAAGTATCGGCTAACTCCGTGCCAGCAGCCGCGGTAATACGGAGGATACGAGCGTTATCCGGATTTATTGGGTTTAAAGGGTGCGTAGGTGGCTTTATAAGTCAGTGGTGAAAAGCTGTGGCTCAACCATAGTCTTGCCGTTGAAACTGTAGAGCTTGAGTGCGGATGAGGTAGGCGGAACGCGTAGTGTAGCGGTGAAATGCATAGATATTACGCAGAACTCCGATTGCGAAGGCAGCTTACCAAACCGCAACTGACACTGAAGCACGAAAGCGTGGGTATCAAACAGG
+
GGGGGGGGGGGGGGGGGGGGGGGGGDFGGGGGGGGGGGGGGGFGGGGGGGGGGGGGGGGGGGGFGGGGGGGGGGGGGGGGGGGGGGGGGGGGGFGGGGGFGGGGGGGGGGGGGGGGGGGGGGGGGGGGGGGGGGGGGGGGGGGGGGGGGGGGGGGGDFGGGGGGGGGGGGGGGGGGGGGGGGGGGEDEGDDCGGDDGDBFF?DGFFCCBFFFFFFFBD@BDEDFDEF?C?FEFFEFFFFFFFFFFFFFFFFAFGFFGBGFCFFBGGGGFGGDGGGFFGGFFGGGDGGGGGGGGGGGGGGGGGGGGGGGGGGGGEGGGGGGGGGGGGGDGGGGFGGGGGGGGGGGGGGGGGGGGGGGGGGGGGGGGGGGGGGGGGGGGGGGGGGGGGGGGGGGGGGGGGGFGGGGGGGFFFFGGFGFGGGGGGGG
@CGRNA11_336
TAGGGAATCTTCGGCAATGGGGGGAACCCTGACCGAGCAACGCCGCGTGAGTGAAGAAGGTTTTCGGATCGTAAAGCCCTGTTGTAAGAGAAGAACGTTGTGTAGAGTGGAAAGTTACACAAGTGACGGTATCTTACCAGAAAGGGACGGCTAACTACGTGCCAGCAGCCGCGGTAATACGTAGGTCCCGAGCGTTGTCCGGATTTATTGGGCGTAAAGCGAGCGCAGGCGGTTGTATAAGTCAGAAGTAAAAGGCAGTGGCTCAACCATTGTGTGCTTTTGAAACTGTACAACTTGAGTGCAGAAGGGGAGAGTGGAATTCCATGTGTAGCGGTGAAATGCGTAGATATATGGAGGAACACCGGTGGCGAAAGCGGCTCTCTGGTCTGTAACTGACGCTGAGGCTCGAAAGCGGGGGGAGCGAACAGG
+
CFFFGGGGGGGGGEGEFEFGGGGDGGGGGGGGGGGGGGGDGGDGGGGCECFFDGGGFDDC@CCGGG7<BFC>FGGGG,D8FGGGGGGFGFG?EGFCCFGGFGG@,CCGGGG:FGGGGGGGGGCCFGFGD=CFGFG9FFGGCFG+ACGCCCGGEFGGF?8CFGGGGGGGGGDCEECCEFCFGG?CGFG?FDDGGD:CDDFG@CA>44*:F1FFFFB>>FFFFEFFFFFF>D#F8FFFFEE>9.6><>CFA<AFFFF?FD8>A?BFFF?D;*GGGFF>GGD>GGFF=GFGD=@+59?7=+77FB9DFDC8??E89=FGFD99DFDD:GGEC>+EFEEEA:7CE8E@,EFFFAA?=5,,DGFCFGCGGGG@7AF:8GDGGGC@<=DF<6C6,9FF@8,8@@668GGF<FC,GGF@FC+,FGGEEFF<DFFEC
@CGRNA11_337
TAGGGAATCTTCGGCAATGGGGGGAACCCTGACCGAGCAACGCCGCGTGAGTGAAGAAGGTTTTCGGATCGTAAAGCTCTGTTGTAAGAGAAGAACGTTGTGTAGAGTGGAAAGTTACACAAGTGACGGTATCTTACCAGAAAGGGACGGCTAACTACGTGCCAGCAGCCGCGGTAATACGTAGGTCCCGAGCGTTGTCCGGATTTATTGGGCGTAAAGCGAGCGCAGGCGGTTGTATAAGTCAGAAGTAAAAGGCAGTGGCTCAACCATTGTGTGCTTTTGAAACTGTACAACTTGAGTGCAGAAGGGGAGAGTGGAATTCCATGTGTAGCGGTGAAATGCGTAGATATATGGAGGAACACCGGTGGCGAAAGCGGCTCTCTGGTCTGTAACTGACGCTGAGGCTCGAAAGCGTGGGGAGCGAACAGG
+
GGGGGGGGGGGGGGGGGGGGGGGGGGGGGGGGGGGGGGGGGGGGGGGGGGGGGGGGGGGGGGGGGGGGGGGGGGGGGGGGGGGGGGGGGGGGGGGGGGGGGGBCGGGGGGGGGGGGGGGGGGGGGGGGGGGGGGGGDGGGGGGGGGGGDCGGGGGGGGEEGGGGGG#DFGG#GGGDEC9:CFGGGGGGFCDDDG<DC5@GEGG35#F?FFFFFD@DFFF?@FB@FDFFFBFFFFE?EC?EDEFFEF>BEFFFAAFBF>#FFGC7GGFGGFGGFFFDGGF?FDCDFEDGGGGGGGGGFGGFFEGGGGGGGFDFGFDGGGFGE8F@,GGGGGGGGGDGGGGGGGGGECCGFE9DGGFFCFCGGGGGGGGGGGGEGGGGGGGGDGGGGGGGGGGGGGGGGGGGGGGGFDGGGGGGGEFGGGFEGGGGGEGGG
@CGRNA11_338
TGAGGAATATTGGTCAATGGGCGAGAGCCTGAACCAGCCAAGTCGCGTGAAGGATGACGGTCCTATGGATTGTAAACTTCTTTAGTAGGTGAGTACAAGCAGTTACGCGTAGCTGTAAGCAAGTAACCTAAGAATAAGTATCGGCTAACTCCGTGCCAGCAGCCGCGGTAATACGGAGGATACGAGCGTTATCCGGATTTATTGGGTTTAAAGGGTGCGTAGGTGGCTTTATAAGTCAGTGGTGAAAAGCTGTGGCTCAACCATAGTCTTGCCGTTGAAACTGTAGAGCTTGAGTGCGGATGAGGTAGGCGGAACGCGTAGTGTAGCGGTGAAATGCATAGATATTACGCAGAACTCCGATTGCGAAGGCAGCTTACCAAACCGCAACTGACACTGAAGCACGAAAGCGTGGGTATCAAACAGG
+
GGGGGGGGGGGGGGGGGGGGGGGGGGGGGGGGGGGGGGGGGGGGGGGGGGGGGGGGGGGGGGGGGGGGGGGGCFGGGGGGGGGGGFGGGFGGGCGGGGGGGGGGGFGGGGGGGGGGGGGGGGGGGGEDGGGGGGGGGGGGGGDGGGGGGGGGGGGGFGGGGGGGGGGGGDGGGGGGGGGGGGGFFGGGGGCFGGCDDAADFGGGGGGDEFFFF?DFFFFFFFFF:EFEEEFFFFFFFFFFFEA?FFFFFBFFFFF?CFCDFCF?FFDFEDDDED7DFCGGFGFFGF?CGGGGGGGFE@+=F8=8GGCGGGGGGGGGGGGGGGGGGEGGGFGFGFEFCGGAEEFGGGGGFFGGGFGEGGGGGGFGGGFAGGGGGGGGGGGGFGGGGGGGGGGGGGGGFGGGGGGGGEGCF@GGGGCGGGGGGGGG
@CGRNA11_339
TAGGGAATCTTCCGCAATGGGCGAAAGCCTGACGGAGCAACGCCGCGTGGGGGATGAAGGCTTTCGGGTTGTAAACTCCTTTCAGTACAGAAGAAGCATTTTTGTGACGGTATGTGCAGAAGAAGCGCCGGCTAACTACGTGCCAGCAGCCGCGGTAATACGTAGGTCCCGAGCGTTGTCCGGATTTATTGGGCGTAAAGCGAGCGCAGGCGGTTGTATAAGTCAGAAGTAAAAGGCAGTGGCTCAACCATTGTGTGCTTTTGAAACTGTACAACTTGAGTGCAGAAGGGGAGAGTGGAATTCCATGTGTAGCGGTGAAATGCGTAGATATATGGAGGAACACCGGTGGCGAAAGCGGCTCTCTGGTCTGTAACTGACGCTGAGGCTCGAAAGCGTGGGGAGCGAACAGG
+
GGGGGGGGGGGGGGGGGGGGGGGGGGGGGGGGGGGGGGGGGGGGGGGGGGGGGGGGGGGGGGGGGGGGGGGGGGGGGGGGGGGGGGGGGGGGGGGGGGGGFGGGGGGGGG:FGGGGGGGGGGGGFGGGGGGGGGGGGGGGGGGGFFGGGGGGDGGGGGGGGGCCFGGGGGGGGGGGGEF?FGG9:=CGGGGGGGGGGEFGFGGGGGDGFEFFFBEFCFFFFFFFFFFFFFFFFFFAAAFGFFGFGFGGGGFGGGFGGGFGGGGGGGGFFCDF?GFGGGGGGFGGGFGGGGGGGGGGGEBCGGGGGFCGGGGGGGGGGGGDGGGGGGGGGGGGGGGGGGEGFEGGGGGGGGGGGGGGGGGGGGGEFGGGGGGGGGGGGGGGGGGGGGGGFGGGGGGCGFGGGGGGGGGGGG
@CGRNA11_340
TAGGGAATCTTCCGCAATGGGCGAAAGCCTGACGGAGCAACGCCGCGTGAGTGAAGAAGGATTTCGGTTCGTAAAGCTCTGTTGTTAGGGAAGAAAGGTTGTGTAGTAACTATACACAAAACAGACGGTACCTAACCAGAAAGCCACGGCTAACTACGTGCCAGCAGCCGCGGTAATACGTAGGTGGCAAGCGTTGTCCGGAATTATTGGGCGTAAAGCGCGCGCAGGTGGTTTAAAAAGTCTGATGTGAAAGCCCACGGCTCAACCGTGGAGGGTCATTGGAAACTGTTAAACTTGAGTGCAGGAGAGAAAAGTGGAATTCCTAGTGTAGCGGTGAAATGCGTAGAGATTAGGAGGAACACCAGTGGCGAAGGCGGCTTTTTGGCCTGTAACTGACACTGAGGCGCGAAAGCGTGGGGAGCAAACAGG
+
GGGGGGGGGGGGGGGGGGGGGGGGGGGCFGGGGGGGGGGGGGGGGGGBGEGGGGGGGGGGGGGGGGGGGGGCFGGGGGGGGGGGFFGGGGGGGGGGGGFGGGGGGGGGGGGGGGGGGGGGGGGGFGGGGGEGGGGGGGGGGGGGCFGGGGDEFCGGGGFGFGGGGGGGFGGGGGGGGGGGGGEEFGGGGGGGGCCD<FFDFCCA>?FGF?FFFFD@;FF>DFFFFFFFFFFFFB7<=C@FFFBFCF?EADFFFFF??BFFFFFDGDGGGGGC6FGGGCCCF;;C=CGGGGGFEFFDCGGGGGGGGFFGFGGFFDFFGGGFGGGFAGGGECGGFGGGG@GDGGGFGGGEAGGGGGGGGCFFFFFGGGGGGGGGFGGGGGGGGGGDGGGFGGFFGFFFFCFGEGGGGGGF@EFCFF@GFGGFGGGGGGGGG
@CGRNA11_341
TGAGGAATATTGGTCAATGGGCGAGAGCCTGAACCAGCCAAGTCGCGTGAAGGATGACGGTCCTATGGATTGTAAACTTCTTTAGTAGGTGAGTACAAGCAGTTACGCGTAGCTGTAAGCAAGTAACCTAAGAATAAGTATCGGCTAACTCCGTGCCAGCAGCCGCGGTAATACGGAGGATACGAGCGTTATCCGGATTTATTGGGTTTAAAGGGTGCGTAGGTGGCTTTATAAGTCAGTGGTGAAAAGCTGTGGCTCAACCATAGTCTTGCCGTTGAAACTGTAGAGCTTGTGTGCGGATGAGGTAGGCGGAACGCGTAGTGTAGCGGTGAAATGCATAGATATTACGCAGAACTCCGATTGCGAAGGCAGCTTACCAAACCGCAACTGACACTGAAGCACGAAAGCGTGGGTATCAAACAGG
+
GGGFGFGGGGGGGGGCGCGGGGGGGGGGGGGGGGGGGGGGGGGAFGGGGGGGGFGGGGGGGGGCEFEG9CDFGGACDFGGGGGGGGGGFFDDGGGGGGGGFDFCEEFGGGGGGGG<FFFCAFGGGGGFGFFGFFGGGGGFGGGGGC@FCD9DEF:EFGGGGGFCEGFEGC?EF#CG5:CGGGD###EDDCDGGGGG58A4:CCFC4#ECF6417::>DEE>B:83;#9<#FFFB?A7<2BFFCC=>AD#BFA8?<BFFFGGF>CC;7GEC@*E>CCA7GGFAFD?,+=,F7=+>DC=8DD8DD@DA=+CGFGE>EDGCEFEE=>@GDGFE9GGFGGFCF9B;C4@:@7EE99FC+:@GFCFB=4,<A,E<99CEF@B,GCFDFC9FC,CEFECFCEGF:CC@CFGGGFF<F8GGFE<<<@CF9E
@CGRNA11_342
TGAGGAATATTGGTCAATGGGCGAGAGCCTGAACCAGCCAAGTCGCGTGAAGGATGACGGTCCTATGGATTGTAAACTTCTTTAGTAGGTGAGTACAAGCAGTTACGCGTAGCTGTAAGCAAGTAACCTAAGAATAAGTATCGGCTAACTCCGTGCCAGCAGCCGCGGTAATACGGAGGATACGAGCGTTATCCGGATTTATTGGGTTTAAAGGGTGCGTAGGTGGCTTTATAAGTCAGTGGTGAAAAGCTGTGGCTCAACCATAGTCTTGCCGTTGAAACTGTAGAGCTTGAGTGCGGATGAGGTAGGCGGAACGCGTAGTGTAGCGGTGAAATGCATAGATATTACGCAGAACTCCGATTGCGAAGGCAGCTTACCAAACCGCAACTGACACTGAAGCACGAAAGCGTGGGTATCAAACAGG
+
GGGGGGGGGGGGGGGGGGGGGGGGGGGGGGGGGGGGGGGGGGGGGGGGGGGGGGGGGGGGGGGGGGGGGGGGGGGGGGGGGGGGGGGGGGGGGGGGGGGGGGGGGGGGGGGGGGGGGGGGGGGGGGGGGGGGGGGGGGGGGGGGGGGGGGGGGGFGGGGGGGGGGGGGGGGGGGGGGGGGGGGGGGGGGGGGGGGGGFFGFGGGGGGGFFFFFFFFFFFFFFFFFFFFFFFFFFFFFFDBFFFFFFFBFFFFFGFFGFGFFGGGGGGFFGGGGGGGGGGGGGGGGFDGGGGGGGGGGGGGGGGGGGGGGGGGGGGGGGGGGGGGGGGGGGGGFGGGGGGGGGGGGGEGGEGGGGGGGGGGGGGGGGGGGGGGGGGGGGGGGEGGGGGGGGGGGGGGGGGFGGGGGGGGGAGGGGGGGGGGGGGG
@CGRNA11_343
TGAGGAATATTGGTCAATGGGCGAGAGCCTGAACCAGCCAAGTCGCGTGAAGGATGACGGTCCTATGGATTGTAAACTTCTTTAGTAGGTGAGTACAAGCAGTTACGCGTAGCTGTAAGCAAGTAACCTAAGAATAAGTATCGGCTAACTCCGTGCCAGCAGCCGCGGTAATACGGAGGATACGAGCGTTATCCGGATTTATTGGGTTTAAAGGGTGCGTAGGTGGCTTTATAAGTCAGTGGTGAAAAGCTGTGGCTCAACCATAGTCTTGCCGTTGAAACTGTAGAGCTTGAGTGCGGATGAGGTAGGCGGAACGCGTAGTGTAGCGGTGAAATGCATAGATATTACGCAGAACTCCGATTGCGAAGGCAGCTTACCAAACCGCAACTGACACTGAAGCACGAAAGCGTGGGTATCAAACAGG
+
GGGGGGGGGGGGGGGGGGGGGGGGGGGGGGGGGGGGGGGGGGGGGGGGGGGGGGGGGGGGGGGGGGGGGGGGGGGGGGGGGGGGGGFGGGGGGGGGGGGGGGGGGGGGGGGGGGGGGGGGGGGGGGGGGGGGGGGGGFGGDGGGGGGGFFGGGGGGGGGGGGGGGGGGGGGGGGGGGGGGGGGGGGEGGGGGGGGGEEBGFGGGGGGFFFFFFFFFFEEBEFFFFFFCFFFFFFEFEAF>F?CA>CFFFFFFFGFFGFGFGGGGGGFGFGGCGGFDGGGGGGGGGGGGGGGGGGGGGGGGGGGGGGGGGGGDGGGGGGGGGGGGGGGGGGGGGGGGGGGGGGGGGGGGGGGGGFFCGGGGGGGGGGGGGGGGGGGGGGGGGGGGGGGGGGGGGGGGGGGGGGGGGGFEC9GGGGGGGGGGGGGG
@CGRNA11_344
TGGGGAATATTGCACAATGGACGCAAGTCTGATGCAGCGACGCCGCGTGGGGGATGAAGGCTTTCGGGTTGTAAACTCCTTTCAGTACAGAAGAAGCATTTTTGTGACGGTATGTGCAGAAGAAGCGCCGGCTAACTACGTGCCAGCAGCCGCGGTAATACGTAGGTCCCGAGCGTTGTCCGGATTTATTGGGCGTAAAGCGAGCGCAGGCGGTTGTATAAGTCAGAAGTAAAAGGCAGTGGCTCAACCATTGTGTGCTTTTGAAACTGTACAACTTGAGTGCAGAAGGGGAGAGTGGAATTCCATGTGTAGCGGTGAAATGCGTAGATATATGGAGGAACACCGGTGGCGAAAGCGGCTCTCTGGTCTGTAACTGACGCTGAGGCTCGAAAGCGTGGGGAGCGAACAGG
+
GGGGGGGGGGGGGGGGGGGGGGGGGGGGGGGGGGGGGGGGGGGGGGGGGGGGGGGGGGGGGGGGGGGGGGGGGGGGGGGGGGGGGGGGGGGGGGGGGGGGGGGGGGGGGGGGGGGGGGGGGGGGGGGGGGGGGGGGGGGGGGGGGGGGGGGGGGGGGGGGGGGGGGGGGGGGGGGCEGGGGGGC5A9F?FGGGGGGGFFGFG:CGGGGFFFFFFCFCFFFFFFFFFFFFFFFFFFFFFBFFFFFDFGFFFFFFF<FFFGFFGGGGGGGGFDAGGGGDCGGGGGGGGGCDFFAFGGGGGGGFFGGGFGGGGGGGGGGGGGGGGGFFGGFGGGGGFD9GGGGGGGGGDGEGGGGGGGGGGGGGGGGFGGGFGGGGGGGGGGGGGGGGGGGGGEGGGCDGGGGGGGGGGGGGG
@CGRNA11_345
TAGGGAATCTTCGGCAATGGGGGGAACCCTGACCGAGCAACGCCGCGTGAGTGAAGAAGGTTTTCGGATCGTAAAGCTCTGTTGTAAGAGAAGAACGTTGTGTAGAGTGGAAAGTTACACAAGTGACGGTATCTTACCAGAAAGGGACGGCTAACTACGTGCCAGCAGCCGCGGTAATACGTAGGTCCCGAGCGTTGTCCGGATTTATTGGGCGTAAAGCGAGCGCAGGCGGTTGTATAAGTCAGAAGTAAAAGGCAGTGGCTCAACCATTGTGTGCTTTTGAAACTGTACAACTTGAGTGCAGAAGGGGAGAGTGGAATTCCATGTGTAGCGGTGAAATGCGTAGATATATGGAGGAACACCGGTGGCGAAAGCGGCTCTCTGGTCTGTAACTGACGCTGAGGCTCGAAAGCGTGGGGAGCGAACAGG
+
GFGG>FGGGFFGGGGGGGGGGGGGGGGGGGGGGGDGFFGCGGGGGGGEFGGGGGGGGGFGGFACFG@EGGGEFG@F9AFGCCFGFFGGGGGGGGGGGF<FEGFGGDFGGGGFGDFGGGFGGGGFFFFEEGGGGGGGGFG7CGFGGGG*?EEEGFGGGGGGFGCEFGEGFFGGDGGGGGGGGGGCEEF#DDGDDD9DDEBDBGA:CG7CFB@>F<>BFFB*<0).>B@>FFBB3CEEEFEEAFEAAAFFFFFAA>6?>@<>ADF7D;A?>GGGCFCCDFGGGGFFCAGGFFGCFCFGFD6??DGGGGGF?D98,8GGGFFFDF@FFGFGEGGEGGGGCGCCCEEE;;B@C4;4CACGF:FDGEF8GFCFFGFGF7EGGGFFFFGGGFGFCGGGB7@CFF8FFFCFFDGFGEFCC@,FGFGGGGFCGGGGG
@CGRNA11_346
TAGGGAATCTTCGGCAATGGGGGGAACCCTGACCGAGCAACGCCGCGTGAGTGAAGAAGGATTTCGGTTCGTAAAGCTCTGTTGTTAGGGAAGAAAGGTTGTGTAGTAACTATACACAAAACAGACGGTACCTAACCAGAAAGCCACGGCTAACTACGTGCCAGCAGCCGCGGTAATACGTAGGTGGCAAGCGTTGTCCGGAATTATTGGGCGTAAAGCGAGCGCAGGCGGTTGTATAAGTCAGAAGTAAAAGGCAGTGGCTCAACCATTGTGTGCTTTTGAAACTGTACAACTTGAGTGCAGAAGGGGAGAGTGGAATTCCATGTGTAGCGGTGAAATGCGTAGATATATGGAGGAACACCGGTGGCGAAAGCGGCTCTCTGGTCTGTAACTGACGCTGAGGCTCGAAAGCGTGGGTAGCGAACAGG
+
FDGGGGGGGGGGGDGGGGGGGGEFFGFDGGGGGFGGDGGGGGGGGGGGGECDFFGGGGGGFGFGGDEEGGGFFGGFFGF@FGGGG,CFGGGGGGGFFFGGGEGGDGEFGFGCFEFFFGGGGGGGGGGECG7FCGGGGGGGGFFGFFGGDEEEFGDGGGFGGCC?;FFC8ECEGBE:CCGFGEEEFFGGGGGGGGDGGFFDBDCFECFGFFFFEF@B:@655BD>:@;>B?B=>D#EEEAC<AEB=AEFFFFFFFFFFGFFFAGGGGGFDGGGFGGGGCCDAC<2DGCFFAGFE8DGFGF7GFGGFGGGGGD8FDEAFCFCGFEDGGGEEGEGGGFGGEGEGFC,=,=DFDGGGFGGF?GGGGGDGGGEF@C7GGGGGGGGGGGGGFGFEDCEGCFDGGGGFGEFDCEF@:EGFFGGGGGGF9GGGGGG
@CGRNA11_347
TGGGGAATATTGCACAATGGACGCAAGTCTGATGCAGCGACGCCGCGTGGGGGATGAAGGCTTTCGGGTTGTAAACTCCTTTCAGTACAGAAGAAGCATTTTTGTGACGGTATGTGCAGAAGAAGCGCCGGCTAACTACGTGCCAGCAGCCGCGGTAATACGTAGGGCGCGAGCGTTGTCCGGAATTATTGGGCGTAAAGAGCTCGTAGGCGGTTTGTTGCGCCTGCTGTGAAAGACCGGGGCTTAACTTCGGGGTTGCAGTGGGTACGGGCAGACTAGAGTGTGGTAGGGGTAATTGGAATTCCTGGTGTAGCGGTGGAATGCGCAGATATCAGGAGGAACACCGATGGCGAAGGCAGGTTACTGGGCCATTACTGACGCTGAGGAGCGAAAGCGTGGGTAGCGAACAGG
+
CFGGGGDGGGGGGGGGGGGGGGEGGGGGGGGGGGGGGGGGGGGGGGGGGGGGGGGGGGGGGGGGGGGGGGGFFGGGGGGGGGGGFGFGGGFGGFGGGGGGCFCFGGGGGGCGGGGGGDGGGGGGGGGGGGGGGGGGGGGGG,CBCFGGFG#GGGGGGG#GGGGGGGGGGGGGGGGGGDGGGGG?EGGGGGCGGFGD<5@C?GGGGDGFFFFFFFFFF#FFFDFEFFFFFFF???=A;EBFF>>CF:A<2CBFGFFFFFFGGGGGDC>GGGGGFF=GFDDDD8GGGD6GFGGGGGGFCAGFGF@8DGGGCGGEGCGGGGGGEGGGGGGGGGGFDGFF9EF7FF,GGGGGGF<GGGGGGGGGGGGGGGGGGGGGFGEGEFGFAGGGGGFGGFGGGGB:<GGGGCGEGGFGGGG
@CGRNA11_348
TGAGGAATATTGGTCAATGGGCGAGAGCCTGAACCAGCCAAGTCGCGTGAAGGATGACGGTCCTATGGATTGTAAACTTCTTTAGTAGGTGAGTACAAGCAGTTACGCGTAGCTGTAAGCAAGTAACCTAAGAATAAGTATCGGCTAACTCCGTGCCAGCAGCCGCGGTAATACGGAGGATACGAGCGTTATCCGGATTTATTGGGTTTAAAGGGTGCGTAGGTGGCTTTATAAGTCAGTGGTGAAAAGCTGTGGCTCAACCATAGTCTTGCCGTTGAAACTGTAGAGCTTGAGTGCGGATGAGGTAGGCGGAACGCGTAGTGTAGCGGTGAAATGCATAGATATTACGCAGAACTCCGATTGCGAAGGCAGCTTACCAAACCGCAACTGACACTGAAGCACGAAAGCGTGGGTATCAAACAGG
+
GGGGGGGGGGGGGGGGGGGGGGGGGGGGGGGGGGGGGGGGGGFGGGGGGGGGGGGGGGGGGGGGGGGGGGGGGGGGGGGGGFGGGGGGGCFGGGGGGGGGGGGGGGGGGGGGGGGGGGGGGGGGGGGGGGGGGGGGGGGGGGGGGGGGGGGGGGGGGGGGGGGGGGGGGGGG#GGGGGG#GGGGGGGGGGGGGGGGG>>FFGGGGGDD>@FFFFFFFFF>EFFFFFFFFFFFFFF<FFB<FFFFBFFFFFFFFGFFGFGGGGGGGGFFFGGGGGGGGGGGGGGGGGFGFGGGGGGGGGGGGGFGGGGGGGGGGEGGGGGGGGGGGGGFGGGGGGGGFGGGGGGDEEDGGDFGGGGGGGGGGGGGGGGGGGGGGGGGGFCDGGGGGGGGGGGGFGGGGGGGGGGGGFFFECGGGGGGGFGGGGGG
@CGRNA11_349
TGGGGAATATTGCACAATGGACGCAAGTCTGATGCAGCGACGCCGCGTGGGGGATGAAGGCTTTCGGGTTGTAAACTCCTTTCAGTACAGAAGAAGCATTTTTGTGACGGTATGTGCAGAAGAAGCGCCGGCTAACTACGTGCCAGCAGCCGCGGTAATACGTAGGGCGCGAGCGTTGTCCGGAATTATTGGGCGTAAAGAGCTCGTAGGCGGTTTGTTGCGCCTGCTGTGAAAGACCGGGGCTTAACTTCGGGGTTGCAGTGGGTACGGGCAGACTAGAGTGTGGTAGGGGTAATTGGAATTCCTGGTGTAGCGGTGGAATGCGCAGATATCAGGAGGAACACCGATGGCGAAGGCAGGTTACTGGGCCATTACTGACGCTGAGGAGCGAAAGCGTGGGTAGCGAACAGG
+
GGGGGGGGGGGGGGGGGGGGGGGGGGGGGGGGGGGGGGGGGGGGGGGGGGGGGGGGGGGGGGGGGGGGGGGGGGGGGGGGGGGGGGGGGGGGGGGGGGGGGGGGGGGGGGGGGGGGGGGGGGGGGGGGGGGGGGGGGGGGGGGGGGGGGGGGGGGGGGGGGGGFGGGGGGGGGGGFGGGGGGGFGGGGGGGGFGGDGFFGFGGGGGGGFFFFFFFFFFFFFFEEFFFFFFFFFFFFFFFFFFFGFGGGGFFGGGGFGGGGGFGGGFGFGGDDFGDFGGGGGGGGGGGGGGGGFGGGGGGGGGGGGGGGGGGGGGGGGGGGGGGGGGGGGGGGGGGGGGGGGGGGGGGGGGGGGGGGGGGGGGGGGGGGGGGGGGGGGGGGGGGFGGGGGGGGGGGGFGGGGGGGGGGGGGG
@CGRNA11_350
TAGGGAATCTTCGGCAATGGGGGGAACCCTGACCGAGCAACGCCGCGTGAGTGAAGAAGGTTTTCGGATCGTAAAGCTCTGTTGTAAGAGAAGAACGTTGTGTAGAGTGGAAAGTTACACAAGTGACGGTATCTTACCAGAAAGGGACGTCTAACTACGTGCCAGCAGCCTCGGTAATACGTAGGTCCCGAGCGTTGTCCGGATTTATTGGGCGTAAAGCGAGCGCAGGCGGTTGTATAAGTCAGAAGGAAAAGGCAGTGGCTCAAAGATTGTGTGCTTTGGAAACTGTAAAAATTGAGTGCAGAAGGGGAGAGTGGAATTCCATGTGTAGCGGTGAAATGCGTAGATATATGGAGGAACACCGATGGGGAAGGCGGCTTTTTGGCCTGTAACTGACACTGAGGAGCGAAGGCGTGGGGAGCAAACAGG
+
C9FGGG@FFFGFG7@EFGGGGF:>B?FGGGFFECC7+@=FFDGC7B::::C@A<DCCFADFFFF;>F7FCFFEFFFGFGC9FFG>CE<F:CBCCFGGFFG@C8@CFFGGGGFFCFF@FFGG72?::FEECCGCFFEGCFGF?C65**1?*8C>FGGGGGGGGECFCD=EC*;?CEG.A9#5#3/;E#GG,#>DDG:56=CB7#EE@;:@BF4:*7>8-@#05@#@FE>>#57<#:7*;A<A4#6A=;8#FFB6>A563+9;,4,D5++5++66*==+,D?+AFGE@,E+=6=?,?=+8DCGAEGF=CFA8D?8FFA;FE>@@@B9F>6DEGEGE9@FCEDGFF;;E9GEAAFFF,FEFFCCF=FA8FA,FF,C4+E4@7EAE8GFF<FFGF@DFFFEE6,FCFC,F6,FC,B7ECGGGFEF@GFGE<GF
@CGRNA11_351
TGGGGAATATTGCACAATGGACGCCAGTCTGATGCAGCGACGCCGCGTGGGGGATGAAGGCTTTCGGGTTGTAAACTCCTTTCAGTACAGAAGAAGCATGTTTGGGCCGGTATGTGCAGAAGAAGCGCCGCCTAACTACGTGCCAGCAGCCGCGGTAATACGTAGGGCGCGAGCGTTGTCCGGAATTATTGGGCGTAAAGAGCGCGTAGGCGGTTTGTTGCGCCTGCTGTGAAAGACCGGGGCTTAACTTCGGGGTTGCAGTGGGTACGGGCAGACTAGAGTGTGGTCGGGGCAATTGGAGTTCCTGGTGTAGCGGTGGAATGCGCAGATATCAGGAGGAACACCGATGGCGAGGGCAGGTTGCTGGGCCATTACTGACGCTGAGGAGCGAAAGCGAGGGTAGCGAACAGG
+
6CF8+,@@,<C<F,FCCEG,;@@B++69C,CEE6FFF,+67@7FF7+C:+7C:=FE,EF8F8<EA=FFB=:4<<5?5FE,B?,DAA@,A@<DFD>AB,A,8@=>+>,+33+3@<@,@7FECFF:,35C7C**6>?EGBE@:,*4;48,2=F>*B53*4##535.=#E#*##::E##4-##+6?6#-###C>292>61#)4#2-#99C3@E4@/),8@>F>6)053F>;F/C;1#FFBB7>241+=+CC;49?9*95DC:6;2;**GEE?@++78C9?:FCD==6@>=+?=6+,@,=?FE6,=+C8+CF9E@78BCGFEA+>++@,==;EGFFA<E9@FF@C7GFB,FCECDFF,FGGFFFBB,B@66,,AFC,,CF:FCEC@,C@CF,7DFF@EF@,FCF:CC>GGGFCE@
@CGRNA11_352
TAGGGAATCTTCGGCAATGGGGGGAACCCTGACCGAGCAACGCCGCGTGAGTGAAGAAGGTTTTCGGATCGTAAAGCTCTGTTGTAAGAGAAGAACGTTGTGTAGAGTGGAAAGTTACACAAGTGACGGTATCTTACCAGAAAGGGACGGCTAACTACGTGCCAGCAGCCGCGGTAATACGTAGGTCCCGAGCGTTGTCCGGATTTATTGGGCGTAAAGCGCGCGCAGGTGGTTTAAAAAGTCTGATGTGAAAGCCCACGGCTCAACCGTGGAGGGTCATTGGAAACTGTTAAACTTGAGTGCAGGAGAGAAAAGTGGAATTCCTAGTGTAGCGGTGAAATGCGTAGAGATTAGGAGGAACACCAGTGGCGAAGGCGGCTTTTTGGCCTGTAACTGACACTGAGGCGCGAAAGCGTGGGGAGCAAACAGG
+
GGGGGGGGGGGGGGGGGGGGGGGGGGGGGGGGGGGGGGGGGGGGGGGGGGGGGGGGGGGGGGGGGGGGGGGGGGGGGGGGGGGGGGGGGGGGGGGGGGGGGGGGGGGGGGGGGGGGGGGGGGGGGGGGGGGGGGGGGGGGGGGGGGGGGGGGGGGGGGGGGGGGGGGGGGGGGGGGGG#GGGGGDGGF#GGGGGGGD@FC>DGDGGDFFFFFFFFDFFFFFEFBDFFFFFFFBFDBFFF?FEBFFCE<AFFFFFAFFFFGFFG?DBFFGFGF?GFFGGE7GGGGGGGGGGGFFGGGGGGGGGGGGGGGGGGGGGGGFGGGGGGGGFGGGGGGGGGGGGGGGGCGGGGGGGGGGGGGGGGGGGGGGGGGDGGGGGGGGGGGGGGGGGGGGGGGGGGGGGGGGGGGGGGGGGGGGGGGGGGGGGGGGGGGGG
@CGRNA11_353
TGGGGAATATTGCACAATGGACGCAAGTCTGATGCAGCGACGCCGCGTGGGGGATGAAGGCTTTCGGGTTGTAAACTCCTTTCAGTACAGAAGAAGCATTTTTGTGACGGTATGTGCAGAAGAAGCGCCGGCTAACTACGTGCCAGCAGCCGCGGTAATACGTAGGGCGCGAGCGTTGTCCGGAATTATTGGGCGTAAAGAGCTCGTAGGCGGTTTGTTGCGCCTGCTGTGAAAGACCGGGGCTTAACTTCGGGGTTGCAGTGGGTACGGGCAGACTAGAGTGTGGTAGGGGTAATTGGAATTCCTGGTGTAGCGGTGGAATGCGCAGATATCAGGAGGAACACCGATGGCGAAGGCAGGTTACTGGGCCATTACTGACGCTGAGGAGCGAAAGCGTGGGTAGCGAACAGG
+
GGGGGGGGGGGGGGGGGGGGGGGGGGGGGGGGGGGGGGGGGGGGGGGGGGGGGGGGGGGGGGGGGGGGGGGGGGGGGGGGGGGGGGGGGGGGGGGGGGGGGGGGGGFGGGGGGGGGGGGGGGGGGGGGGGGGGGGGGGGGG8FFGGGGGGFGGGEGGGGGGGGGGGGGGGGGGFGGGGGGGGGGEGGFGGGGGGGGGAFFFGGGGFGGFBFFFFFFFFFFFFFFFFFFFFFFFFFFFFFFGFFDFGGGGDFGGGGFGGGGGGGGGGGGGGGGGGGGGGGGGGGGGGFGGGGGGGGGGGGGGGGGGGGGGGGGGGGGGGGGGGGGGGGGGGGGGGGGGGGGGGGGGGGGGGGGGGGGGGGGGGGGGGGGGGGGGGGGGGGGGGGGGGGGGGGGGGGGFGGGGGGGGGGGGGG
@CGRNA11_354
TGAGGAATATTGGTCAATGGGCGAGAGCCTGAACCAGCCAAGTCGCGTGAAGGATGACGGTCCTATGGATTGTAAACTTCTTTAGTAGGTGAGTACAAGCAGTTACGCGTAGCTGTAAGCAAGTAACCTAAGAATAAGTATCGGCTAACTCCGTGCCAGCAGCCGCGGTAATACGGAGGATACGAGCGTTATCCGGATTTATTGGGTTTAAAGGGTGCGTAGGTGGCTTTATAAGTCAGTGGTGAAAAGCTGTGGCTCAACCATAGTCTTGCCGTTGAAACTGTAGAGCTTGAGTGCGGATGAGGTAGGCGGAACGCGTAGTGTAGCGGTGAAATGCATAGATATTACGCAGAACTCCGATTGCGAAGGCAGCTTACCAAACCGCAACTGACACTGAAGCACGAAAGCGTGGGTATCAAACAGG
+
GGGGGGGGEGGGGGGGGGGGGGGGGGGGGGGGGGGGGGGGFGGGGGGGGGGGGGGGGGGGGGGGGGGGGGGGGGGGGGGGGFAFGGGGGFFGGGGGGGGGGGGGGGGGGGDGGGGGFGGGGGGGGGGGGGGGGGGGGGGGGGGGGGGGGGGGGDFGGGGGGG#GGGGGGGGFGGGDEGGGGGG#GGGGGG<CFFDGD:>DFGGGGGEDE@FFFFFFFFFFFEFFDFFBFFFFFFFFF>BFFCFFFFFFFFFFFGFFFFGEDF:BGFFFBGDGGGFDFC7FCGGGGGFGFFDDD>>?EGFGGFDFF6GEE>CGGGGGGGGGGGGGGGCGGGGGGFGGGGGGGFGGCEFDGGGGDEFCGFFGGGGGGGGGGGGGGGGGGFCFBGGGGFGGGGGGFGGGGGGFFFGGGGGGGFGGGGGGGGGGGGGG
@CGRNA11_355
TGAGGAATATTGGTCAATGGGCGAGAGCCTGAACCAGCCAAGTCGCGTGAAGGATGACGGTCCTATGGATTGTAAACTTCTTTAGTAGGTGAGTACAAGCAGTTACGCGTAGCTGTAAGCAAGTAACCTAAGAATAAGTATCGGCTAACTCCGTGCCAGCAGCCGCGGTAATACGGAGGATACGAGCGTTATCCGGATTTATTGGGTTTAAAGGGTGCGTAGGTGGCTTTATAAGTCAGTGGTGAAAAGCTGTGGCTCAACCAACGTCTTGCCGTTGAAACTGTAGAGCTTGGGTGCGGATGAGGTAGGCGGAACGCGTAGTGTAGCGGTGAAATGCATAGATATTACGCAGAACTCCGATTGAGAAGGCAGCTTACCAAACCGCAACTGACACTGAAGCACGAAAGCGTGGGTATCAAACAGG
+
DFGGG<CEGGGGFGFFGFF?FGCC:FDGDC@FGGGG@8C<FGFGGGGGGGGGGGGFGGEGGGGGCFFG9<EFCFDA,C<FGG9,C@E<F?F9BEFGGGGGGGGGFFEG@FFBFGGGGGGFG<DFBDGGGFFFFDFDFDDCFDECGD8:8EFGDF>EGG6FFGGGGGGCCG=FG#FECEE#GGFG5BEEGGDD-#9D#=>CFFGCCFD3#?#BF?3FBEF#<@BFFFFFF4?679*<7#5AABB:>>BA>1<?FA:0*:437?;*;9433***ED;9E7EFFCE<7E7F@++=+D=6=DD=+6+,+6@6GE8C>>EEGECE=9ECGGE>9EE4,ECGGGE,EDECB:?EA9E<<@+,77FF?@C,FED=FFCE<FBCGF:@:F@E,EGDGFFC,AGEF<F8FDFGFEGGGGCGFGFFE9@<@9GF
@CGRNA11_356
TGGGGAATATTGCACAATGGACGCAAGTCTGATGCAGCGACGCCGCGTGGGGGATGAAGGCTTTCGGGTTGTAAACTCCTTTCAGTACAGAAGAAGCATTTTTGTGACGGTATGTGCAGAAGAAGCGCCGGCTAACTACGTGCCAGCAGCCGCGGTAATACGTAGGGCGCGAGCGTTGTCCGGAATTATTGGGCGTAAAGAGCTCGTAGGCGGTTTGTTGCGCCTGCTGTGAAAGACCGGGGCTTAACTTCGGGGTTGCAGTGGGTACGGGCAGACTAGAGTGTGGTAGGGGTAATTGGAATTCCTGGTGTAGCGGTGGAATGCGCAGATATCAGGAGGAACACCGATGGCGAAGGCAGGTTACTGGGCCATTACTGACGCTGAGGAGCGAAAGCGTGGGTAGCGAACAGG
+
GGGGGGGGGGGGGGGGGGGGGGGGGGGGGGGGGGGGGGGGGGGGGGGGGGGGGGGGGGGGGGGGGGGGGGGGGGGGGGGGGGGGGGGGGGGGGGGGGGGGGGGGGFFGGGGGGGGGGGGGGGGGGGGGGGGGGGGGGGGGGGGGGGGGGGGGGGGGGGGGGGGGGGGGGGGGGGGGDGGGGGGECGGGDGGGGGGGGFFGFGGGFGGGFFFFFFFFFFFFFFFFFFFFFFFFFFFFFBDFDBF6FGFFFGGGGGFFGGGFCDGGGGGEGFDGGGGGGGGGGGGGGFCGGGGGGFF:GGGGCGGGGGGGGGEEGGGGGGGGGGGGGGGGGGGGGGGGGGGGGGGGGGGGGGGGGGGGGGGGGGGGGGGGGGGFCGGGGGGGGFGGGGGGGGGGGGGGGGGGGGGGGGGGGGG
@CGRNA11_357
TGAGGAATATTGGTCAATGGGCGAGAGCCTGAACCAGCCAAGTCGCGTGAAGGATGACGGTCCTATGGATTGTAAACTTCTTTAGTAGGTGAGTACAAGCAGTTACGCGTAGCTGTAAGCAAGTAACCTAAGAATAAGTATCGGCTAACTCCGTGCCAGCAGCCGCGGTAATACGGAGGATACGAGCGTTATCCGGATTTATTGGGTTTAAAGGGTGCGTAGGTGGCTTTATAAGTCAGTGGTGAAAAGCTGTGGCTCAACCATAGTCTTGCCGTTGAAACTGTAGAGCTTGAGTGCGGATGAGGTAGGCGGAACGCGTAGTGTAGCGGTGAAATGCATAGATATTACGCAGAACTCCGATTGCGAAGGCAGCTTACCAAACCGCAACTGACACTGAAGCACGAAAGCGTGGGTATCAAACAGG
+
GGGGGGGG?FGFF@FGGGGGGGGGGGGGGGGGGGGGGGGGGGGGGGGGGGGGGGGGGGGGGGEGFGGGGGGFGGGGFGGGEG9FGFGGGCFCFFFEGFGGGGGGGGGGGGGGFGGGGGGGGFCGGFGGGGGF:DFGGGGGGGGGGGGGGGGFGGFGFFGGGGGGGGGGGGEGGGGEEGG=6CGFFEGEGGGGGFDGD8ACFGFCC=CD>?F==FD@9@FEFFFFFFFEFFFFFFFFFE@AAFCEA=;9>:BFFC?#4:GGGGGC#F5>DDDDEF?FA?2,FFFCFF=D?=+8DGGGEDGGGGDDGEGGE=,GGEGGGGGGGGGGEGDGGGGFF;DFCE=FEGGCFGGGGDFGGFCDGGGGFCGGEFFGGGGGGFCGGGGDFGFCGGGGGGGGGGGGFGGFGDGFFCF@GGGGGDF<GGGEGGFG
@CGRNA11_358
TAGGGAATCTTCGGCAATGGGGGGAACCCTGACCGAGCAACGCCGCGTGAGTGAAGAAGGTTTTCGGATCGTAAAGCTCTGTTGTAAGAGAAGAACGTTGTGTAGAGTGGAAAGTTACACAAGTGACGGTATCTTACCAGAAAGGGACGGCTAACTACGTGCCAGCAGCCGCGGTAATACGTAGGTCCCGAGCGTTGTCCGGATTTATTGGGCGTAAAGCGAGCGCAGGCGGTTGTATAAGTCAGAAGTAAAAGGCAGTGGCTCAACCATTGTGTGCTTTTGAAACTGTACAACTTGAGTGCAGAAGGGGAGAGTGGAATTCCATGTGTAGCGGTGAAATGCGTAGATATATGGAGGAACACCGGTGGCGAAAGCGGCTCTCTGGTCTGTAACTGACGCTGAGGCTCGAAAGCGTGGGGAGCGAACAGG
+
GGGGGGGGGGGGGGGGGGGGGGGGGGGGGGGGGGGGGGGGGGGGGGGGGGGGGGGGGGGGGGGGGGGEGGGGGGGGGGGGGGGGGGGGFFGGGGGGGGGGGGGGGGGGGGGGGGGGGGGGGGGGGGGGGGGGGGGGGGGGGGGGGGFGGGGGGGGGGGGGGGGGGGGGGGGGGGGGGGGGGGGGGGGGFDGGGGCDGDFGEGCCDCFFFFBFFFFFFFFFFFFFD>FFF@DFEDB?FFFEFEFEFFFFFFFFFFFFFFGFFGFDGGFFBCDGGFGGDGFGGGGGGGGGGGGGGFGFGGGGGGGGFGGGGGGGGGGFGFFGGGGGGGFGGGGGGGGGGGGGGGGGGGGGGGGGGGGGGGGGGGGGGGGGGGGGGGGDGGGGGGGGGGGGGGGGGGGGGGGGGGGGGGGGGGGGFGGGGGGGGGGGGGGGG
@CGRNA11_359
TGAGGAATATTGGTCAATGGGCGAGAGCCTGAACCAGCCAAGTCGCGTGAAGGATGACGGTCCTATGGATTGTAAACTTCTTTAGTAGGTGAGTACAAGCAGTTACGCGTAGCTGTAAGCAAGTAACCTAAGAATAAGTATCGGCTAACTCCGTGCCAGCAGCCGCGGTAATACGGAGGATACGAGCGTTATCCGGATTTATTGGGTTTAAAGGGTGCGTAGGTGGCTTTATAAGTCAGTGGTGAAAAGCTGTGGCTCAACCATAGTCTTGCCGTTGAAACTGTAGAGCTTGAGTGCGGATGAGGTAGGCGGAACGCGTAGTGTAGCGGTGAAATGCATAGATATTACGCAGAACTCCGATTGCGAAGGCAGCTTACCAAACCGCAACTGACACTGAAGCACGAAAGCGTGGGTATCAAACAGG
+
GGGGGGGGGGGGGGGGGGGGGGGGGGGGGGGGGGGGGGGGGGGGGGGGGGGGGGGGGGGGGGGGGGGGGGGGGGGGGGGGGGGGGFGGGEFGGGGGGGGGGGGGGGGGGGGGGGGGGGGGGGGGGGGGGGGGGGGGGGGGGGGGGGGGGGGGGGGEGGGGGGGGGGGGGGGGGGGGGGGCCFFGGGGGGGDGGGGGEEACFGGGGGEDEFFFFFFFEFD>FFFFFFFEC;FE@BFABABFFFFFFFFFFFFFFGFAGFGGGGGGGGGFFGGGGGDFDGFFGGGGGGGGGGGGGGGGGGGGGGGGGGGGEGGGGGGGGGGGGGGGGGGGGGGGGGGGGGGGGGGGGGGGGGGGGGGGGGGGGGGGGGGGGGGGGGGGGGGGGGGGGGGGGGGGGGGGGGGGGGGGGGGFFFGGGGGGGGGGGGGG
@CGRNA11_360
TGAGGAATATTGGTCAATGGGCGAGAGCCTGAACCAGCCAAGTCGCGTGAAGGATGACGGTCCTATGGATTGTAAACTTCTTTAGTAGGTGAGTACAAGCAGTTACGCGTAGCTGTAAGCAAGTAACCTAAGAATAAGTATCGGCTAACTCCGTGCCAGCAGCCGCGGTAATACGGAGGATACGAGCGTTATCCGGATTTATTGGGTTTAAAGGGTGCGTAGGTGGCTTTATAAGTCAGTGGTGAAAAGCCGTGGCTCAACCATAGGCTTGCCGTTGAAAATGTAGAGCTTGAGTGCGGATGAGGTAGGCGGAACGCGTAGTGTAGCGGTGAAATGCATGGATATTACGCAGAACTCCGATTGCGAAGGCAGCTTACCAAACCGCAACTGACACTGAAGCACGAAAGCGTGGGTATCAAACAGG
+
9FFCAEEFDFGEGC,CFD<EFFEGGGEFGCCCFFDFCFGFGGGGGGGFGGFFGGFFGGGGG7FE<FFGGAFFAFGFAF,AFFGGGFFGG?FFGECFGGGGGGF<AD+@FEE@7FGFGCGGFGGGGG=FFGGGGGGGGFGGDFDCG7CBF;ADEDF6EFFGGF63>>E?ECEFFCGC#CGGFGCF5CEGDD#F#GGG9>::7FDGGFC:>#@;?<#/5;E@@@EF=FF:F)5C@=FE><A3F9#?4F?B?;#AAC;:C>D7DDB*03**9*DCE@97@5,7,FFC?C7FA8F?>D>DCEF?FD?,88EE>EE==C>EEE>A8FECCGGDGE;EF,@9,,9,E9;F7FCEFAFF<@447GFCCGEDB9EGFGF9<@EFEDGGFC:E<<<6C9CC,@CC,,F<F:AFGGGGGGGGFFC<DGCGGFGC
@CGRNA11_361
TGAGGAATATTGGTCAATGGGCGAGAGCCTGAACCAGCCAAGTCGCGTGAAGGATGACGGTCCTATGGATTGTAAACTTCTTTAGTAGGTGAGTACAAGCAGTTACGCGTAGCTGTAAGCAAGTAACCTAAGAATAAGTATCGGCTAACTCCGTGCCAGCAGCCGCGGTAATACGGAGGATACGAGCGTTATCCGGATTTATTGGGTTTAAAGGGTGCGTAGGTGGCTTTATAAGTCAGTGGTGAAAAGCTGTGGCTCAACCATAGTCTTGCCGTTGAAACTGTAGAGCTTGAGTGCGGATGAGGTAGGCGGAACGCGTAGTGTAGCGGTGAAATGCATAGATATTACGCAGAACTCCGATTGCGAAGGCAGCTTACCAAACCGCAACTGACACTGAAGCACGAAAGCGTGGGTATCAAACAGG
+
GGGGGGGGGGGGGGGFGGGGGGGGGGGGGGFGGGGGGGGGFGGCFGGEGGGCGDFGGFEGEGGGFGFDGCCGGGFCGFGGF9A<FGGDCGGGCEDFAD@CFGGGGGGCEGGGGGGGGGGGGGDFDF;FFFGGFEGFGGGGGGGGGCEGGGGGGGGGGGGGGGGGGGGGGGGGGGGDGGGEGGGGEGFEDGDFDCDDDBA4AF@;CGGGEF?D@>6?>>DE@DEFFFFEEFFEC@@DFE>AFFEFBFFFFFFFFCFFGAFF>>C<#GGGBCDGGGGGGGGEDGFFDA6GE8=6CCGGEGGGGGFGGECDGGDGGGGGGGGGGGDEEGGEFGGFDFCFGGGEA=DBCDGGFGGGFFC>GGGGF7GGDGGFCFEFGGGGGGFC@GGGGGF@GGFCFGFGGGEDFC@FDGGGGGFACFAFDGF<FFFF
@CGRNA11_362
TGGGGAATATTGCACAATGGACGCAAGTCTGATGCAGCGACGCCGCGTGGGGGATGAAGGCTTTCGGGTTGTAAACTCCTTTCAGTACAGAAGAAGCATTTTTGTGACGGTATGTGCAGAAGAAGCGCCGGCTAACTACGTGCCAGCAGCCGCGGTAATACGTAGGGCGCGAGCGTTGTCCGGAATTATTGGGCGTAAAGAGCTCGTAGGCGGTTTGTTGCGCCTGCTGTGAAAGACCGGGGCTTAACTTCGGGGTTGCAGTGGGTACGGGCAGACTAGAGTGTGGTAGGGGTAATTGGAATTCCTGGTGTAGCGGTGGAATGCGCAGATATCAGGAGGAACACCGATGGCGAAGGCAGGTTACTGGGCCATTACTGACGCTGAGGAGCGAAAGCGTGGGTAGCGAACAGG
+
GGGGGGGGGGGFGGGGGGGGGGGGGGGGGGGGGGGGGGGGGGGGGGGGGGGGGGGGGGGGGGGGGGGGGGGGGGGGGGGGGGGGGGGGGFGGGGGGGGGGGGGGGGGGGGGGGGGFGGGGGGGGGGDGGGGGGGGGGGGGGGGGGGGGGGGGGGGGGGGCGGGGGGGGGGG#GGGGGGGGGGG=<:EGGGGGGFGGGEFGFGGGGGGGFFFFD@<@FFFFFFF@@FEFFFFFFDFFFFFFGFFGAFF@9CGGGGGF?#DFD<FGGGGGGGFDGGGGGGGGGGGGGGGGGGCGGGFAGGFGGGCGGGGGGGGGGGGGGGGGGGGGGGGGFGGGGGGGGGGGGGGGGGGGGGGGGGGGGGGGGFGGGGGGGGGGGGGGGGGGGGGGGGGGGGGGGGFF9GGGGGE>GGGGGGG
@CGRNA11_363
TGAGGAATATTGGTCAATGGGCGAGAGCCTGAACCAGCCAAGTCGCGTGAAGGATGACGGTCCTATGGATTGTAAACTTCTTTAGTAGGTGAGTACAAGCAGTTACGCGTAGCTGTAAGCAAGTAACCTAAGAATAAGTATCGGCTAACTCCGTGCCAGCAGCCGCGGTAATACGGAGGATACGAGCGTTATCCGGATTTATTGGGTTTAAAGGGTGCGTAGGTGGCTTTATAAGTCAGTGGTGAAAAGCTGTGGCTCAACCATAGTCTTGCCGTTGAAACTGTAGAGCTTGAGTGCGGATGAGGTAGGCGGAACGCGTAGTGTAGCGGTGAAATGCGTAGATATATGGAGGAACACCGGTGGCGAAAGCGGCTCTCTGGTCTGTAACTGACGCTGAGGCTCGAAAGCGTGGGGAGCGAACAGG
+
GGGGGGGGGFGGGGGGGGGGGGGGGGGGGGGGGGGGGGGGGGGGGGGGGGGGGGDGGGGGGGGGGGGGGFGGGGDGGGGGGGGGGFGGGEFGGGFGGGGGGGGGGGGGGGGGGGGGGGGGGGGGGGGGGGGGGGGGGGGGGGGGGGGGGGGGGGGGGGGGGGGGGGGGGGDGGGG#GGGGGCFFCGGGGGGGGGDGGBF?FFFGGFFGFFFFFFBFEFFDDFFFFFFB>FFFFFFFFFBFFFEC6<AFFFFFFGFFGFGGGGGGGGGGEGC4GGGCFCGGGGGCFDFFEC5CGGGGGGGGCFGGGGGGGGGGGGGGGGGGGGGGGGGGGGGGGGGGGGFAFFGGDGGGF9DGGGGF>GGGGGGGGGEGDGGGGGGGGGGGGGGGGGGGGGFGGGGGGGGGGGGGGGGGGGGGGGGGGGGGGGGG
@CGRNA11_364
TGGGGAATATTGCACAATGGACGCAAGTCTGATGCAGCGACGCCGCGTGGGGGATGAAGGCTTTCGGGTTGTAAACTCCTTTCAGTACAGAAGAAGCATTTTTGTGACGGTATGTGCAGAAGAAGCGCCGGCTAACTACGTGCCAGCAGCCGCGGTAATACGTAGGGCGCGAGCGTTGTCCGGAATTATTGGGCGTAAAGAGCTCGTAGGCGGTTTGTTGCGCCTGCTGTGAAAGACCGGGGCTTAACTTCGGGGTTGCAGTGGGTACGGGCAGACTAGAGTGTGGTAGGGGTAATTGGAATTCCTGGTGTAGCGGTGGAATGCGCAGATATCAGGAGGAACACCGATGGCGAAGGCAGGTTACTGGGCCATTACTGACGCTGAGGAGCGAAAGCGTGGGTAGCGAACAGG
+
GGGGGGGGGGGGGGGGGGGGGGGGGGGGGGGGGFGGGGGGGGGGGGGGGGGGGGGGGGGGGGGGGGGGGGGGGGGGGGGGGGGGGGGGGGGGGGGGGGGEGGGGGGGGGGGGGGGGGGGGGGGGGGGGGGGGGGGGGGGGGGGGGGGGGGGGGGGGGGGGGGGGGGGGGGG#GGGGGGGGGGGEEFCGGGFGGGGGGFFGFGGGGGGGFFFFFFFFFFFFFFDBDFFFFFFFFFFFFFFFGFFFFCGFDDGGGGGFGGFGGFCGGGGEGGGGGGGGGGGGGGFFGGGGGGGGGGGGGGGGGGGGGGGGGGGGGGGGGGGGGGGGGGGGGGGGGGGGGGGGGGGGGGGGGGGGGGGGGGGGGGGGGGGFGGGGGGGGGGGGGGGGGGGGGGGGGGEGFGGGGGGGGGGGGGG
@CGRNA11_365
TGAGGAATATTGGTCAATGGGCGAGAGCCTGAACCAGCCAAGTCGCGTGAAGGATGACGGTCCTATGGATTGTAAACTTCTTTAGTAGGTGAGTACAAGCAGTTACGCGTAGCTGTAAGCAAGTAACCTAAGAATAATTATCGGCTAACTCCGTGCCAGCAGCCGCGGTAATACGGAGGATACGAGCGTTATCCGGATTGATTGGGTTTAAAGGTTGCGTAGGTGGCTTTATAAGTCAGTGGTGAAAAGCTGTGGCTCAACCATAGTCTTGCCGTTGAAACTGTAGAGCTTGAGTGCGGATGAGATAGGCGGAACGCGTAGTGTAGCGGTGAAATGCATAGATATTACGCAGAACTCCGATTGCGAAGGCAGCTTACCAAACCGCAACTGACACTGAAGCACGAAAGCGTGGGTATCAAACAGG
+
FF9FFAFEEFGFGGFGGG9CFGFGG>CFGGGGGGGGGGDGGFFGE:@@CGGGGGGGFGGDGGGGFFGGFGFFGGFDGGGGGCFGEEAEGFGGFGGGFGGFEEGGDCC@CGGGGDBFFFGGGC=FFEFGGGGGGGGGG,@3=;7@:DEGFFG6BFCE5BB88FFECEEGGGEFFG==:6#8<C?C====>DGGC6CD<<5#/3=609/#@?=F#F#97#75>>D#@EC:#58BFF?7F2)0.:#4668FA:??#?B:FFCC;,C>7CCCFDC*EC?+FDC<6B9F8C=+@+C==+D6>EFFDGGE8>=63+CGEC8C@,E;E@+CC=4,,9,==E@9FGFEC9,A44+:FEFF?C=7EFF@F=C?,E,EB8F@A@6B7GGGGGGFCGGE@6C<@CFDCC,,FECGFCECEE8GFEGGGFC,FFGG
@CGRNA11_366
TGAGGAATATTGGACAATGGGCGAGAGCCTGAACCAGCCAAGTCGCGTGAAGGATGACGGTCCTATGGATTGTAAACTTCTTTAGTAGGTGAGTACAAGCAGTTACGCGTAGCTGTAAGCAAGTAACCTACGAATCAGTATCTGCTAACTCCGTGCCAGCAGCCGCGGTAATACGGAGGATACGAGCGTTATCCGGATTTGTTGGGTTTAAAGGGTGAGTAGGTGGCTTTATAAGTCAGTGGTGAAAAGCTGTGGCTCAACCATAGTCTTGCCGTTGAAACTGTAGAGCTTGAGTGCGGATGAGGTAGGCGGAACGCGTAGTGTAGCGGTGAAATGCATAGATATTACGCAGAACTCCGATTGCGAAGGCAGCTTACCAAACCGCAACTGACACTGAAGCACGAAAGCGTGGGTATCAAACAGG
+
GGDFDGFF;@F,C,C@CFFFG@:@:7@,9C=6=EFGDG@<,C6C?CEEEFCGGCFGAF::FGGGFEGF9<E<AFDFCFF,:FEEGAEBE,,CEB<EFDBE<D?DFFC7F>F:7FFF9F<9FFGGCDGGGG7>*@F*FD;EFF,@CFAD8C,?516C>;CG,>D,?EDGE?5F9+C8EEE8C,-3#93=DDDG77<C.)87#4#9FG7#633908.1##0)50)9@A9#8)97=@=<F>)-894#FFAA?253#:###4CC49B8+@7*999*AC<9C92,5,E==@23,;6DCD8=C8CD=6+FFEEEE=CEB@>+8E>9E9EEGGGGEEEAE;FF@C,9FCFFFCGFF9<FF@8,:F9,@,F<F5GF?B,F<@,FCFB8,+@9CGGGGFFC,E@E@8FCCBFFFCCCGFEFF9E6<FEF<F@@
@CGRNA11_367
TGGGGAATATTGCACAATGGACGCAAGTCTGATGCAGCGACGCCGCGTGGGGGATGAAGGCTTTCGGGTTGTAAACTCCTTTCAGTACAGAAGAAGCATTTTTGTGACGGTATGTGCAGAAGAAGCGCCGGCTAACTACGTGCCAGCAGCCGCGGTAATACGTAGGGCGCGAGCGTTGTCCGGAATTATTGGGCGTAAAGAGCTCGTAGGCGGTTTGTTGCGCCTGCTGTGAAAGACCGGGGCTTAACTTCGGGGTTGCAGTGGGTACGGGCAGACTAGAGTGTGGTAGGGGTAATTGGAATTCCTGGTGTAGCGGTGGAATGCGCAGATATCAGGAGGAACACCGATGGCGAAGGCAGGTTACTGGGCCATTACTGACGCTGAGGAGCGAAAGCGTGGGTAGCGAACAGG
+
GGGGGGGGGGGGGGGGGGGGGGGGGGGGGGGGGGGGGGGGGGGGGGGGGGGGGGDGGGGGGGGGGGGGFGGGGGGGGGGGGGGGGGGGGGGFGGGGGGGGGGEEGGGGGGGGGGGGGGGGFGGGGGGGGGGGGGGGGGGGGGFGGGGGG#GGGGGGDGGGGGCFGGGGG#GGEGGFGGGFFGGEGFGGGGCFGFGDD>>F?CFGGGGGFFFFFFF@B>FFFE@BFFFFFFFFFFFFFEEFGF?6FGFC>DGGGGFFGFFFGGGGGFEGFGGGGGGFGGCFGGGDGFFDD88FDFGCGFFDGGGEGFFGGGGGE@GGGGGGGGDGGGGGFGGGGGGGGGFEGGGGGGGGGGGGGGGGGGFGGGDGGGGGGGGGGFGGGEGGFGGFGGCGGGGGDGGGGGGGDDGGGGGGGGG
@CGRNA11_368
TGGGGAATATTGCACAATGGACGCAAGTCTGATGCAGCGACGCCGCGTGGGGGATGAAGGCTTTCGGGTTGTAAACTCCTTTCAGTACAGAAGAAGCATTTTTGTGACGGTATGTGCAGAAGAAGCGCCGGCTAACTACGTGCCAGCAGCCGCGGTAATACGTAGGGCGCGAGCGTTGTCCGGAATTATTGGGCGTAAAGAGCTCGTAGGCGGTTTGTTGCGCCTGCTGTGAAAGACCGGGGCTTAACTTCGGGGTTGCAGTGGGTACGGGCAGACTAGAGTGTGGTAGGGGTAATTGGAATTCCTGGTGTAGCGGTGGAATGCGCAGATATCAGGAGGAACACCGATGGCGAAGGCAGGTTACTGGGCCATTACTGACGCTGAGGAGCGAAAGCGTGGGTAGCGAACAGG
+
GGGGGGGGGGGGGGGGGGGGGGGGGGGGGGGGGGGGGGGGGGGGGGGGGGGGGGGGGEGGGGGGGGGGGGGGGGGGGGGGGGGGGGGGGGGGGGGFGGGFGGAGGGGGGGGGGGGGGGGGGGGGGGGGGGGGGGGGGGGGGGGGGFGGGG#GGGGGGEFGFGGGGEE#GGGGGGGG#GGGGGGCEGGGGGGGGFGGGBFGFGCF?CGDFFFFFFFFFFFFFFFFFFFFFFFFFFFFFFFFGFFGCDGFBGGGGGFBDGFGGGGGGGFGGGGGGGGGCFDGGGGGFGGGGGGGGGGGGGGGFGFGGGGGGGGGGGGGGGGGGGGGGGGGGGFGGGGGGGGGGGGGGGGGGGGGGGGGGGGGGGGGGGGGGGGGGGGGGGGGGGGGGGGGGGGGGGGGGGGGGGGGGGGGGGG
@CGRNA11_369
TAGGGAATCTTCGGCAATGGGGGGAACCCTGACCGAGCAACGCCGCGTGAGTGAAGAAGGTTTTCGGATCGTAAAGCTCTGTTGTAAGAGAAGAACGTTGTGTAGAGTGGAAAGTTACACAAGTGACGGTATCTTACCAGAAAGGGACGGCTAACTACGTGCCAGCAGCCGCGGTAATACGTAGGTCCCGAGCGTTGTCCGGATTTATTGGGCGTAAAGCGAGCGCAGGCGGTTGTATAAGTCAGAAGTAAAAGGCAGTGGCTCAACCATTGTGTGCTTTTGAAACTGTACAACTTGAGTGCAGAAGGGGAGAGTGGAATTCCATGTGTAGCGGTGAAATGCGTAGATATATGGAGGAACACCGGTGGCGAAAGCGGCTCTCTGGTCTGTAACTGACGCTGAGGCTCGAAAGCGTGGGGAGCGAACAGG
+
GGGGGGGGGGGGGGGGGGGGGGGGGGGGGGGGGGGGGGGGGGGGGGGGGDGGGGGGGGGGGGGGGGGGGGGGGGGGGGGGGGGGGGGGGGGGGGGGGGGGGGGGGGGGGGGGGGGGGGGGGGGGGGGGGGGGGGGGFGGGGGGGGGGGGGGGGGGGGGGGGGGGGGGGFDGGGGGGEFGGGFGGGGGGGGGGGGGGGFFFFGFEC=DFFFFFFFF@BFFFF9BBFFFBFFFFFFD>EEAFFE=EFFFFFFFFFFFFFFFFB5FCGGFGD76GGFGGGDGEGFFGEGGGF=CGFGGGGGGGGGGGGGGGGGGGGGGGGGE>FGGGGGGGGGGGGGGGGGGGGGGGGGGGGGGGGGGGGGGGGGGGGGGGGGGGGDGGGGGGGGGGGGGGGGGGGGGGGGGGGGGGGGGGGGGGDGGGGGGGGGGGGGGGG
@CGRNA11_370
TGAGGAATATTGGTCAATGGGCGAGAGCCTGAACCAGCCAAGTCGCGTGAAGGATGACGGTCCTATGGATTGTAAACTTCTTTAGTAGGTGAGTACAAGCAGTTACGCGTAGCTGTAAGCAAGTAACCTAAGAATAAGTATCGGCTAACTCCGTGCCAGCAGCCGCGGTAATACGGAGGATACGAGCGTTATCCGGATTTATTGGGTTTAAAGGGTGCGTAGGTGGCTTTATAAGTCAGTGGTGAAAAGCTGTGGCTCAACCATAGTCTTGCCGTTGAAACTGTAGAGCTTGAGTGCGGATGAGGTAGGCGGAACGCGTAGTGTAGCGGTGAAATGCATAGATATTACGCAGAACTCCGATTGCGAAGGCAGCTTACCAAACCGCAACTGACACTGAAGCACGAAAGCGTGGGTATCAAACAGG
+
GGGGGFGGGGGGGGGGGGGGGGGGGGGGGGGGGGGGGGGGGGGGGGGGGGGGGGGGGGGGGGGGGGGGGGGGGGGGGGGGDGFGGGGGGGGGGGGGGGGGGGGGGGGGGGGGGGGGFFFGCGGFGGGGGGGGGGGGFGGGFGGGGGGGGGGGGGGGGGGGGGGGGGGGGGDGGGGGGGGGGGGGGGGGGGGGGGGGG:FFFFFGGGGGFFFFFFEF>EEFFDEFFFFFFFFFFFFFFFFFFFEEFFFFFFFFFCFFFFBFGGGGGGCCDDGDEGGFGGGGGGGGFCDDDGFFGGGGGGGGGGGGFGGGGCCGGGGGGGGGGGGGGGEGGFGGGGGFEAGGGGGGGDGGGCGGGGGGGGGGGGGGGGGGGGGGFGGGGGGGGGGGGGGGGGGGGGGGGGGDGGGGGGGGGGGFGGGGGGGGGGGG
@CGRNA11_371
TGGGGAATATTGCACAATGGACGCAAGTCTGATGCAGCGACGCCGCGTGGGGGATGAAGGCTTTCGGGTTGTAAACTCCTTTCAGTACAGAAGAAGCATTTTTGTGACGGTATGTGCAGAAGAAGCGCCGGCTAACTACGTGCCAGCAGCCGCGGTAATACGTAGGGCGCGAGCGTTGTCCGGAATTATTGGGCGTAAAGAGCTCGTAGGCGGTTTGTTGCGCCTGCTGTGAAAGACCGGGGCTTAACTTCGGGGTTGCAGTGGGTACGGGCAGACTAGAGTGTGGTAGGGGTAATTGGAATTCCTGGTGTAGCGGTGGAATGCGCAGATATCAGGAGGAACACCGATGGCGAAGGCAGGTTACTGGGCCATTACTGACGCTGAGGAGCGAAAGCGTGGGTAGCGAACAGG
+
GGGGGEFGGGGFGGGGGGGGGGDDGEGGGGGGGGGGGGGGGGGGEGGFEGEGGGDGGGGGGGGGGGGGGGGEGGFGGGGGGGGGGGGDFGGGGGGGGGGGGGFEFFGEFGCGGGGGGGGGGGGGGGGDFGGGGGFGGGGGGFGFGGGGG9BEEGGGGGGGGF#FGGGGGGGGGGC?CEEGC;:*:7FCCFGGGFD<<:FG#GFGGGGCFFFFFF?>EF@9FFEFFFF?F?EFFFB:?AB>?FAGFFGDFCFGGGGFFFGGDGGGGDGGGGGFGGGEFCF6GGGGGGD?D=FDGGGFCGGGGGGGGGGGGGEGDGGGGGGGGGGEGFFAGGGGGGGGGGFGGGGGGGGGGGGGGGGGGGGGGGGGEFGGGGGGGGGGGFGGGGGFGGGGGGGGCGGGFGGGGGGGGGGGGGG
@CGRNA11_372
TGAGGAATATTGGTCAATGGGCGAGAGCCTGAACCAGCCAAGTCGCGTGAAGGATGACGGTCCTATGGATTGTAAACTTCTTTAGTAGGTGAGTACAAGCAGTTACGCGTAGCTGTAAGCAAGTAACCTAAGAATAAGTATCGGCTAACTCCGTGCCAGCAGCCGCGGTAATACGGAGGATACGAGCGTTATCCGGATTTATTGGGTTTAAAGGGTGCGTAGGTGGCTTTATAAGTCAGTGGTGAAAAGCTGTGGCTCAACCATAGTCTTGCCGTTGAAACTGTAGAGCTTGAGTGCGGATGAGGTAGGCGGAACGCGTAGTGTAGCGGTGAAATGCATAGATATTACGCAGAACTCCGATTGCGAAGGCAGCTTACCAAACCGCAACTGACACTGAAGCACGAAAGCGTGGGTATCAAACAGG
+
GGGGGGGGGGGGGGGGGGGGGGGGGGGGGGGGGGGGGGGGGGGGGGGGGGGGGGGGGGGGGGGGGGGGGGGGGGGGGGGGGGGGGGGGGGGGGGGGGGGGGGGGGGGGGGGGGGGGGGGGGGGGGGGGGGGGGGGGGGGGGGGGGGGGGGGGGGGGGGGGGGGGGGGGGGGGGGGGGGGGFFGGGGGGGGGGGGGGCEEGFGGGGGGGFFFFFFFFFFFEDEFFFFFFFFFFFFFFFFFFFFFFFFFFFFFFFGFFFFGGGGGGGGGGFGGGGGGGGGGGGGGGGGFGGGFGGGGGGGGGGGFGGGGGGGGGGGGGGGGGGGGGGGGGGGGGGGGGGGGGGGGGGDGGGGGGGGGGGGGGGGGGGGGGGGGGGGGGGGGGGGGGGGGGGGGGGGGGGGGGGGGGGGGFGFGGGGGGGGGGGGGG
@CGRNA11_373
TGAGGAATATTGGTCAATGGGCGAGAGCCTGAACCAGCCAAGTCGCGTGAAGGATGACGGTCCTATGGATTGTAAACTTCTTTAGTAGGTGAGTACAAGCAGTTACGCGTAGCTGTAAGCAAGTAACCTAAGAATAAGTATCGGCTAACTCCGTGCCAGCAGCCGCGGTAATACGGAGGATACGAGCGTTATCCGGATTTATTGGGTTTAAAGGGTGCGTAGGTGGCTTTATAAGTCAGTGGTGAAAAGCTGTGGCTCAACCATAGTCTTGCCGTTGAAACTGTAGAGCTTGAGTGCGGATGAGGTAGGCGGAACGCGTAGTGTAGCGGTGAAATGCATAGATATTACGCAGAACTCCGATTGCGAAGGCAGCTTACCAAACCGCAACTGACACTGAAGCACGAAAGCGTGGGTATCAAACAGG
+
F@CF@F@FCFGGGGGGGGGDGGGGDC:CGFCGGGGGF@@CFCFFGGGGGGGGGDEFGGCGFDFFFGGFEE9EBEFAD,FFF<<AFFFFFFCFFFG<EFEAFGGGGCFGG:FEG,,9EFFGDEFFAEDFGGDF9D=ECFFFFDCE>FEGGGG8E:8883DFCFG8EGGGG5CFGFFC=ED2<<AC#:CEDGCC#GGG*)#7AC@GGFCFEFF1<FF@@@E@7=1@D>@EFEEFC??A?BFFFC#CAFFFFAFBAFF?>DF<?DFCC9.7B5GD9@C7GC7GGFE+;ECC?=6DDGDGDGGF6GGGFCGGGGFGEEDGGGF9EGGGGGGFFGGFGGFDEF,;FDE+GGCGGGGFCC>7EGGGGGGGGGGGGGCGFFFE@,FBFFF<,GFFF@AGFFDF<FCCGGGGDGGGGGGFGGFECFCFFGGF
@CGRNA11_374
TGAGGAATATTGGTCAATGGGCGAGAGCCTGAACCAGCCAAGTCGCGTGAAGGATGACGGTCCTATGGATTGTAAACTTCTTTAGTAGGTGAGTACAAGCAGTTACGCGTAGCTGTAAGCAAGTAACCTAAGAATAAGTATCGGCTAACTCCGTGCCAGCAGCCGCGGTAATACGGAGGATACGAGCGTTATCCGGATTTATTGGGTTTAAAGGGTGCGTAGGTGGCTTTATAAGTCAGTGGTGAAAAGCTGTGGCTCAACCATAGTCTTGCCGTTGAAACTGTAGAGCTTGAGTGCGGATGAGGTAGGCGGAACGCGTAGTGTAGCGGTGAAATGCATAGATATTACGCAGAACTCCGATTGCGAAGGCAGCTTACCAAACCGCAACTGACACTGAAGCACGAAAGCGTGGGTATCAAACAGG
+
GGGGGGGGGGGGGGGGGGGGGGGGGGGGGGGGGGGGGGGGGGGGGGGGGGGGGGGGGGGGGGGGGGGGGGGGGGGGGGGGGGGGGGGGG?FFGGGGGGGGGGGGGGGGGGEFFGGGGGGGGGGGGGGGGGGGGGGGGGFGFGGGGGGGGGGGGGGGGAFCGG#GGGGGGGG#GGGGGDGGGGGGDGEGGGGGGGGGBEECFFGGFFDGEFFFFFF5BFFFFFE##EC<>@FF#FFB?B<FBFEE9>FFFFFFFGFFFFFGGGGGGB:5BCGGGGGFGGGGGGGGGGFGGGGGGGGGGGGFGGGGGGGGGGGGGGGGGGGGGGGGGGGFGGGGGGGGGGGGGGGGGGGGGGGGGGGEGGGGGGGGGGGGGGGGGGGGGGGGGGGGGGGGGGGGGGGGGGGFGGGGGGGGGGGGGGGGGGGGGGGG
@CGRNA11_375
TGAGGAATATTGGTCAATGGGCGAGAGCCTGACGGAGCAACGCCGCGTGAGTGAAGAAGGATTTCGGTTCGTAAAGCTCTGTTGTTAGGGAAGAAAGGTTGTGTAGTAACTATACACAAAACAGACGGTACCTAACCAGAAAGCCACGGCTAACTACGTGCCAGCAGCCGCGGTAATACGTAGGTCCCGAGCGTTGTCCGGATTTATTGGGCGTAAAGCGAGCGCAGGCGGTTGTATAAGTCAGAAGTAAAAGGCAGTGGCTCAACCATAGTCTGGCCGTTGAAACTGTAGAGCTTGAGTGCGGATGAGGTAGGCGGAACGCGTAGTGTAGCGGTGAAATGCATAGATATTACGCAGAACTCCGATTGCGAAGGCAGCTTACCAAACCGCAACTGACACTGAAGCACGAAAGCGTGGGTATCAAACAGG
+
GFGGGGGGFDGGGGGGGGGGGGGGGGGGGGGGGGGGGGGGGGGGGGGGGGGGGGGGGGGGGGGGGGGGGGGGGGGGGGGGGGFGFGFGGGGGEGGGGGGGGGGGGGGGGGGGGGGGGGGGGGGGGGGGGGGGGGGGGGGGGGGGGGGGGGGGGGGGGGGGGGGGGGGGGGGGGGGGGGGG=CCEFGGGGDGGD>DD69FDFGD46F#>FFFFF555>FF>9@<@EB>>:DF@EECBF<>ACFFECCB<BFFFFFA?FACAA4?8C:C=89>C7@*D>GFFGGGFCFGGGGF?FCDCGDDD6EF7GFD8@D=6E6DEGGECB+8CGGGGGGGGFEGDGFDGFFFAFECEFCBCEEEFGF?@,GGGGEGGFCFFGGGGGGGGGGGFC677FCGFEAEGFGFFCFDCFE,FGGGGGGGGGCGFFFAFFCGFE
@CGRNA11_376
TGGGGAATATTGCACAATGGACGCAAGTCTGATGCAGCGACGCCGCGTGGGGGATGAAGGCTTTCGGGTTGTAAACTCCTTTCAGTACAGAAGAAGCATTTTTGTGACGGTATGTGCAGAAGAAGCGCCGGCTAACTACGTGCCAGCAGCCGCGGTAATACGTAGGGCGCGAGCGTTGTCCGGAATTATTGGGCGTAAAGAGCTCGTAGGCGGTTTGTTGCGCCTGCTGTGAAAGACCGGGGCTTAACTTCGGGGTTGCAGTGGGTACGGGCAGACTAGAGTGTGGTAGGGGTAATTGGAATTCCTGGTGTAGCGGTGGAATGCGCAGATATCAGGAGGAACACCGATGGCGAAGGCAGGTTACTGGGCCATTACTGACGCTGAGGAGCGAAAGCGTGGGTAGCGAACAGG
+
GGGGGGGGGGGGGGGGGGGGGGGGGGGGGGGGGGGGGGGGGGGGGGGGGGGGGGGGGGGGGGGGGGGGGGGGGGGGGGGGGGGGGGGGGGGGGGGGGGGGGGGGGGGGGGGGGGGGGGGGGGGGGGGGGGGGGGGGGGGGGGGGGGGGGGGG#GGGGGGGGGFGGGGGGGGGGGGGGG?FGGGEAFGGGGGGGGGGGFFGFGGGGGGGFFFFFFFFFFFFFFDBFFFFFFFFFFFFFFFFGFFGFFDFFFGGGGGFGGGFGGGGGEGGGGGGFFCGGGGGGGGFGGGGGGGGGGGGGGGGGFGGFCGGGGGGGGGGGGGGGGGGGGGGGGGGGGGGGGGGGGGGGGGGGGGGGGGGGGGGGGGGGGGGGGGGGGGGGGGGGGGGGGGGGGGGGGFGGGGGGGGGGGGGGGG
@CGRNA11_377
TGGGGAATATTGCACAATGGACGCAAGTCTGATGCAGCGACGCCGCGTGGGGGATGAAGGCTTTCGGGTTGTAAACTCCTTTCAGTACAGAAGAAGCATTTTTGTGACGGTATGTGCAGAAGAAGCGCCGGCTAACTACGTGCCAGCAGCCGCGGTAATACGTAGGGCGCGAGCGTTGTCCGGAATTATTGGGCGTAAAGAGCTCGTAGGCGGTTTGTTGCGCCTGCTGTGAAAGACCGGGGCTTAACTTCGGGGTTGCAGTGGGTACGGGCAGACTAGAGTGTGGTAGGGGTAATTGGAATTCCTGGTGTAGCGGTGGAATGCACAGATATCAGGAGGAACACCGATGGCGAAGGCAGGTTACTGGGCCATTACTGACGCTGAGGAGCGAAAGCGTGGGTAGCGAACAGG
+
GGGGGGGGGGGGGGGGGGGGGGGGGGGFGGGGGGGGGGGGGGGGGGGGGGGGGGGGGGGGGGGGGGGGGGGGGGGGGGGGGGGGGGGGGGGGGGGGGGGGGGGGGGGGGGEGGGGGGGGGGGGGGGGGGGGDGGGGGGGDGDGGGGGGGGGGGGGGGGGGGGGGGGGGGGE?CEGEEGGG#GG=EGGFGGFGGGGCEF4FFGGGGGGGFFFFFFFFFF#FF>@BEF>AFFEFBFFFFFFFGCBGFFCFFFFFFGGBFF?GGFFGGGEGGGGGGGFEDCGGGGGGFGGGGGGGGGE=GGGGGGFGGGGGGEC@DGGFAFGGGGFDGGGGGGGFCGGGGGFCGFFEGGGGFEFGGGGGGGGGGGGGGGGFGEGGGGGGGGGGGGGGGGGGGGGGGGGGGGGGGGGGGGGGGGG
@CGRNA11_378
TAGGGAATCTTCGGCAATGGGGGGAACCCTGACCGAGCAACGCCGCGTGAGTGAAGAAGGTTTTCGGATCGTAAAGCTCTGTTGTAAGAGAAGAACGTTGTGTAGAGTGGAAAGTTACACAAGTGACGGTATCTTACCAGAAAGGGACGGCTAACTACGTGCCAGCAGCCGCGGTAATACGTAGGTCCCGAGCGTTGTCCGGATTTATTGGGCGTAAAGCGAGCGCAGGCGGTTGTATAAGTCAGAAGTAAAAGGCAGTGGCTCAACCATTGTGTGCTTTTGAAACTGTACAACTTGAGTGCAGAAGGGGAGAGTGGAATTCCATGTGTAGCGGTGAAATGCGTAGATATATGGAGGAACACCGGTGGCGAAAGCGGCTCTCTGGTCTGTAACTGACGCTGAGGCTCGAAAGCGTGGGGAGCGAACAGG
+
GEGGGGGGGGGGGGGGGGFGGGGCGGGGGGFFEGEG:FGCFEGGGGC>CFGFGGGGGFGG>FGFGGGCFFEGGGGGGGFGGGFGGGGGFEGCFGGFGGFGCC<@FFGFGFGGGGGGGFFFGFFFGGGGGEGGFGGGFDFGGGFFGGCCGGGGGFGGFGGGFGFEFGGGFGGGGGEGGGGGFFB?CEGGGG#D<GDC>@=>:C2>2?FFFFBFFFBEF>FFBFFFF@>>FFFBEC>??A<>4CEFFFEEABFF4AFFFFFFFC6*D;GGC5;9+9FGFFGGGGGE=CFGFCFF@D??GGGFDAGGGGCDD=@D8GCAGGD>BFGGFGGGGDGGGFFGGGDGGGGGGGDGGGGGGGGGGGGGGGGGGGGEGGGGGGGGGGFGGGGGFCGGGGGEGGGGGGFFEEGCCGGGGGGGGGGGGFGEGFFFGGGGG
@CGRNA11_379
TGAGGAATATTGGTCAATGGGCGAGAGCCTGAACCAGCCAAGTCGCGTGAAGGATGACGGTCCTATGGATTGTAAACTTCTTTAGTAGGTGAGTACAAGCAGTTACGCGTAGCTGTAAGCAAGTAACCTAAGAATAAGTATCGGCTAACTCCGTGCCAGCAGCCGCGGTAATACGGAGGATACGAGCGTTATCCGGATTTATTGGGTTTAAAGGGTGCGTAGGTGGCTTTATAAGTCAGTGGTGAAAAGCTGTGGCTCAACCATAGTCTTGCCGTTGAAACTGTAGAGCTTGAGTGCGGATGAGGTAGGCGGAACGCGTAGTGTAGCGGTGAAATGCATAGATATTACGCAGAACTCCGATTGCGAAGGCAGCTTACCAAACCGCAACTGACACTGAAGCACGAAAGCGTGGGTATCAAACAGG
+
GGGGGGGGGGGGGGGGGGGGGGGGGGGGGGGGGGGGGGGGGGGGGGGGGGGGGGGGGGGGGGGGGGGGGGGGGGGGGGGGGFGGGGGGGGGGGGGGGGGGGGGGGGGGGGGGGGGGGGGGGGGGGGGGGGGGGGGGGGGGGGCEGGGGGGGGEGGGGGGGGGGGGGGGGGGGGGGGGGGGGFGGGGGEGGGGGGGGDAB=FGGGGGGGFEFFFFFFFEDEFFF#FFFFFFBFFFFAFEFBFFCCAFFFFFFFFGFFC>D?F:?CGGFA?DGDGGD7GGFFFFGGFGGGGGDGD=6DGGGGGGGGGGGGGCGGGGGGGGGGGGGDGGGGGGGGGGGGGGGGGGGGGGGGGGGGGFCGGGGGGGGGGGGGGGGGGGGGGGGGCGGGGGGGGGGGGGGGGGGGGGGGGEGGGGGGGGGGGGGGGGGG
@CGRNA11_380
TAGGGAATCTTCGGCAATGGGGGGAACCCTGACCGAGCAACGCCGCGTGAGTGAAGAAGGTTTTCGGATCGTAAAGCTCTGTTGTAAGAGAAGAACGTTGTGTAGAGTGGAAAGTTACACAAGTGACGGTATCTTACCAGAAAGGGACGGCTAACTACGTGCCAGCAGCCGCGGTAATACGTAGGTCCCGAGCGTTGTCCGGATTTATTGGGCGTAAAGCGAGCGCAGGCGGTTGTATAAGTCAGAAGTAAAAGGCAGTGGCTCAACCATTGTGTGCTTTTGAAACTGTACAACTTGAGTGCAGAAGGGGAGAGTGGAATTCCATGTGTAGCGGTGAAATGCGTAGATATATGGAGGAACACCGGTGGCGAAAGCGGCTCTCTGGTCTGTAACTGACGCTGAGGCTCGAAAGCGTGGGGAGCGAACAGG
+
GGGGGGGC<FAGGEGGDGGGGGCCFGGGGCFBEGGGGGGGGEGGEFFF<FFEFGGGGGGF8FGGFGGC:FFGGGGGG@BGCFGGGGGGGFGGGGGGGC:FCEFCC@FGGGGFGGCBFFGGFFGGFG@FDGGGCGGGGGGFGGGEGDFFEG>EG?CGFFGCGGGGGGGGFFCEGEGGGGCGGGEFGFGFFGGGD795D#F:>DA<577CFFF<@E<6#5@;FB@FFFFF9:9=7#4<C=CEA;>*?FFB<AFF?99*99*AFGFGGGFCC;GGD?D@+,GGFGFGEGFC;@=+GGDD??FGGFCA0=+FD=,FFGD9FDDCDGGGFFDGEECGGGGGGGECGGGFFE;GGGGFGFDFF=?=+EGGGGGFCGDGGF:<CE?GGGGGFECGGFGGGGF@GE<FF8EGEF@F?GGDEGGGGGGF>GGGGGFGG
@CGRNA11_381
TGAGGAATATTGGTCAATGGGCGAGAGCCTGAACCAGCCAAGTCGCGTGAAGGATGACGGTCCTATGGATTGTAAACTTCTTTAGTAGGTGAGTACAAGCAGTTACGCGTAGCTGTAAGCAAGTAACCTAAGAATAAGTATCGGCTAACTCCGTGCCAGCAGCCGCGGTAATACGGAGGATACGAGCGTTATCCGGATTTATTGGGTTTAAAGGGTGCGTAGGTGGCTTTATAAGTCAGTGGTGAAAAGCTGTGGCTCAACCATAGTCTTGCCGTTGAAACTGTAGAGCTTGAGTGCGGATGAGGTAGGCGGAACGCGTAGTGTAGCGGTGAAATGCATAGATATTACGCAGAACTCCGATTGCGAAGGCAGCTTACCAAACCGCAACTGACACTGAAGCACGAAAGCGTGGGTATCAAACAGG
+
GGGGGGGGGGGGGGGGGGGGGGGGGGGGGGGGGGGGGGGGGGFGGGGGGGGGGGGGGGGGGGGGGGGGFGDGGGGGGGGGGGGGGFGGGAFGGGGGGGGGGGGGGGGGGGGGGGGGGGGGGGGGGGGGGGFGGGGGGGGGGFGGG?EFGGGGGGGGFGGFGGGGGGGGGGG###GECGGG##G##GGEGG#GFFDGCD>C7DFGGGCD>8DFF?E>#FDBDFB=FFFFFFFC?>@<FFAFDEAFFFFFFFFF>DFACFGGGGGFDBBADDGC>FGGGGGGFFGFFFGGF?F88CGFCDFFFGFFFGGGGGGGGGDGGFDGGCEDGGGGFCGGGGGGGGGGEEEGGGEDGFGGGGGEGGGGGGGFACGGGGFGGGGFGGEEEGGGGGGGGGGFFGGGGGGFGGGGGGGGGFCGGGGGGGGGGGGG
@CGRNA11_382
TGGGGAATATTGCACAATGGACGCAAGTCTGATGCAGCGACGCCGCGTGGGGGATGAAGGCTTTCGGGTTGTAAACTCCTTTCAGTACAGAAGAAGCATTTTTGTGACGGTATGTGCAGAAGAAGCGCCGGCTAACTACGTGCCAGCAGCCGCGGTAATACGTAGGGCGCGAGCGTTGTCCGGAATTATTGGGCGTAAAGAGCTCGTAGGCGGTTTGTTGCGCCTGCTGTGAAAGACCGGGGCTTAACTTCGGGGTTGCAGTGGGTACGGGCAGACTAGAGTGTGGTAGGGGTAATTGGAATTCCTGGTGTAGCGGTGGAATGCGCAGATATCAGGAGGAACACCGATGGCGAAGGCAGGTTACTGGGCCATTACTGACGCTGAGGAGCGAAAGCGTGGTAGCGAACAGG
+
GGGGGGGGGGGGGGGGGGGGGGGGGGGGGGGGGGGGGGGGGGGGGGGGGGGGGGGGFFGGGGGGGGGGGGGGGGGGGGGGGGGGGGGGGGGGGGGGGGGGGGGGGGGGGGGGGGGGGGGGGGGGGGGGGDGGGGGGGGGGGG#GGGGGGG#GGGGGGGG#GGGGGGGGGGGGGGGGE>EGGEGEEGGGGGGGGFGGGD>>#FGFGGGGFFFFFFFFFFFFFDFFFFFFFEFFFFFFFFFGFFFFGGGGFFGGFGFGGGGGGGGGGGGGGGGGGCGGGDGGGGGGGGGGFFFGGFGGGFCGGGGGGGGGGGDGGGGGGGGGGGGGGGGE;GGGGGGGGGGGGGGGGGGGGGGGGFGGFGGGGGGGDGFFDEGGGGGGGGGGGGGFGGGGGGF:GGGGGGGGGGGGGGGGGG
@CGRNA11_383
TGAGGAATATTGGTCAATGGGCGAGAGCCTGAACCAGCCAAGTCGCGTGAAGGATGACGGTCCTATGGATTGTAAACTTCTTTAGTAGGTGAGTACAAGCAGTTACGCGTAGCTGTAAGCAAGTAACCTAAGAATAAGTATCGGCTAACTCCGTGCCAGCAGCCGCGGTAATACGGAGGATACGAGCGTTATCCGGATTTATTGGGTTTAAAGGGTGCGTAGGTGGCTTTATAAGTCAGTGGTGAAAAGCTGTGGCTCAACCATAGTCTTGCCGTTGAAACTGTAGAGCTTGAGTGCGGATGAGGTAGGCGGAACGCGTAGTGTAGCGGTGAAATGCATAGATATTACGCAGAACTCCGATTGCGAAGGCAGCTTACCAAACCGCAACTGACACTGAAGCACGAAAGCGTGGGTATCAAACAGG
+
GGGGGGGGGGGGGFGGGGGGGFGGGGGGGGGFGGGGGGGGGGFGGGGGGGGGGGGGGGGGGGGGFFFGFGGGGGGGGGGGGGGGGGFGGFEFFGGGGGC8DEGGFFGGGGGGGGGGGCFGGGGGGGGGGGCGGGGGGGGGGGGGGGGGGGGGGGGGGGGGGGGGGGGGGG5DEGGEGGGGFGGGFGGGGC3CFGGGD>EGFFFGGGGFFFFFFFF@EEFFBFFF?E9EF<.4CEEFFFFFFFEEFFBAF<>FFFAFCFCDCFFFCA-C9CCD>FGGGGFEGGGGFFGF?7GGGGGGGGGGGGGGGGGGEDGGGGGGGGGGGGGEDGGFGGGGGGGGGGGGGGGGGGGGFGGGGGEGGGGGGEGGGGGGGGGGGGGGGGGGFGGGGGGGGGGGGGGGGGGGGGFGGGF@EFFFGGGGFGGGGGGG
@CGRNA11_384
TGAGGAATATTGGTCAATGGGCGAGAGCCTGAACCAGCCAAGTCGCGTGAAGGATGACGGTCCTATGGATTGTAAACTTCTTTAGTAGGTGAGTACAAGCAGTTACGCGTAGCTGTAAGCAAGTAACCTAAGAATAAGTATCGGCTAACTCCGTGCCAGCAGCCGCGGTAATACGGAGGATACGAGCGTTATCCGGATTTATTGGGTTTAAAGGGTGCGTAGGTGGCTTTATAAGTCAGTGGTGAAAAGCTGTGGCTCAACCATAGTCTTGCCGTTGAAACTGTAGAGCTTGAGTGCGGATGAGGTAGGCGGAACGCGTAGTGTAGCGGTGAAATGCATAGATATTACGCAGAACTCCGATTGCGAAGGCAGCTTACCAAACCGCAACTGACACTGAAGCACGAAAGCGTGGGTATCAAACAGG
+
GGGGGGGGGGGGGGGGGGGGGGGGGGGGGGGGGGGGGGGGGGGGGGGGGGGGGGGGGGGGGGGGGGGGGGGGGGGGGGGGGGGGGGGGGFGGGGGGGGGGGGGGGGGGGGGGGGGGGGGGGGGGGGGGGGGGGGGGGGGGGGGGGGGGGGGGGGGGGGGGGGGGGGGGGGGG##GGGGGGGGGGGGGGGGGGGGGGD:AGFGGGGGGGFFFFFFDFFFFFFFFFFFFFFFFFFFFFFB@:FFFFFFFFFFFFFFFAFFFFFGFFGFFGFGDGEFGGGGGFEFGGFD6GFGGGGGGGGGGGGGGGGGGGGDGGGGGGGGGGGGGGGGGGGGGGGGGGGGGGGGGGGCGGGFGGGGGGGGGGGGGGGGGGGGGGGGGGGGGGGGGGGGGGGGGGGGGGGGGGGGGGGGGGGGGGGGGGGGGGGGGG
@CGRNA11_385
TGAGGAATATTGGTCAATGGGCGAGAGCCTGAACCAGCCAAGTCGCGTGAAGGATGACGGTCCTATGGATTGTAAACTTCTTTAGTAGGTGAGTACAAGCAGTTACGCGTAGCTGTAAGCAAGTAACCTAAGAATAAGTATCGGCTAACTCCGTGCCAGCAGCCGCGGTAATACGGAGGATACGAGCGTTATCCGGATTTATTGGGTTTAAAGGGTGCGTAGGTGGCTTTATAAGTCAGTGGTGAAAAGCTGTGGCTCAACCATAGTCTTGCCGTTGAAACTGTAGAGCTTGAGTGCGGATGAGGTAGGCGGAACGCGTAGTGTAGCGGTGAAATGCATAGATATTACGCAGAACTCCGATTGCGAAGGCAGCTTACCAAACCGCAACTGACACTGAAGCACGAAAGCGTGGGTATCAAACAGG
+
GGGGGGGGFGGGGGGGGGGGGGGGGGGGGGGGGGGGGGGGFFGGGGGGGGGGGGGGGGGGGGGGGGGGGGFFGGGGGGGGGGGGGGGGFGGGGGGGGGGGGGGGGGGGGGGGGGGGGGGGGGGGGGGFGGGGFGGGGGGGGGGGGGGGGGGGCEFEGGCFGGGGDGGGGGGGGGGGDGG=EGGGGGGGGGDGGGGC:CADFGGGGGDDBFFFFB@FFFFFFFFFFFFFEFFFFFFFFFBBFFFFFFFABA?>ABFFGFGGGGGFGFGGFGGGGGGGGGGGGGGGGFFGGGFGGGGGGGGGGGFDCCGGGGGGGGGGGGGGGGGGGGGGGGGGGGGGGGGFGGGGGGGGGFGGFEFDGGGGGGGGGGGGGGGGGGGGGGGGGGGGFGGGGGGGGGGGGGGGGGGGGGGGGFGGGGGGGGGGGGGG
@CGRNA11_386
TGGGGAATATTGCACAATGGACGCAAGTCTGATGCAGCGACGCCGCGTGGGGGATGAAGGCTTTCGGGTTGTAAACTCCTTTCAGTACAGAAGAAGCATTTTTGTGACGGTATGTGCAGAAGAAGCGCCGGCTAACTACGTGCCAGCAGCCGCGGTAATACGTAGGGCGCGAGCGTTGTCCGGAATTATTGGGCGTAAAGAGCTCGTAGGCGGTTTGTTGCGCCTGCTGTGAAAGACCGGGGCTTAACTTCGGGGTTGCAGTGGGTACGGGCAGACTAGAGTGTGGTAGGGGTAATTGGAATTCCTGGTGTAGCGGTGGAATGCGCAGATATCAGGAGGAACACCGATGGCGAAGGCAGGTTACTGGGCCATTACTGACGCTGAGGAGCGAAAGCGTGGGTAGCGAACAGG
+
GGFGGGGGGGGFGGGGGGGGGGGGGGGGGGGGGGGGGGGDGGGGGGGGGGGGGEGGGFFFGGGGGGGGGGGGGGGGGGGGGGGGGGGGFGGGGGGGGGGGGGGGGGGGGGFGGGGGGGGGGFCCGGGGFGDGGGGGGGGGGDGGGGGGGGGGGGGGGGGGGGGGGGGGDEGGGGGECEGGGGG<CGFCFFCFGGGGCBFGFFFFFGGGFFFDFFFDEFF19@EB@@FFFFCFFFFFFFFFFFBFFDCAFAFGDCF?CDFFGFGGGGEGGGGFGGFD?FFDDDGGGGFFDCGGGGFGGGGGGE7C>7GGFGGGEGGGGGCFGEEEFCGFGGGFFGGGGGGGGF7DGGGGG@FGGGGGGGGGGGGGGF@GGGGGGGGGEGGGGEFDGGGGGGGGGGGGFGGGGGGGGGGGGGG
@CGRNA11_387
TGAGGAATATTGGTCAATGGGCGAGAGCCTGAACCAGCCAAGTCGCGTGAAGGATGACGGTCCTATGGATTGTAAACTTCTTTAGTAGGTGAGTACAAGCAGTTACGCGTAGCTGTAAGCAAGTAACCTAAGAATAAGTATCGGCTAACTCCGTGCCAGCAGCCGCGGTAATACGGAGGATACGAGCGTTATCCGGATTTATTGGGTTTAAAGGGTGCGTAGGTGGCTTTATAAGTCAGTGGTGAAAAGCTGTGGCTCAACCATAGTCTTGCCGTTGAAACTGTAGAGCTTGAGTGCGGATGAGGTAGGCGGAACGCGTAGTGTAGCGGTGAAATGCATAGATATTACGCAGAACTCCGATTGCGAAGGCAGCTTACCAAACCGCAACTGACACTGAAGCACGAAAGCGTGGGTATCAAACAGG
+
GGGGGGGGGGGGGGGGGGGGGGGGGGGGGGGGGGGGGGGGGGGGGGGGGGGGGGGGGGGGGGGGGGGGGGGGGGGGGGGGGGGGGGGGGGGGGGGGGGGGGGGGGGGGGGGGGGGGGGGGGGGGGGGGGGGGGGGGGGGGGGGGGGGGGGGGGGGGGGGGGGGGGGGGGGGGGGGGGGGGGGGG@EGGGGFFFGGD<AFFFGGGGGGGFFFFFFFFFFFBFFFFFFFFFFFFFFFFFB<<FCFFFFFFFFFFFGFFGFFGGGFFFFGFFGGDEGGCGFGGGFGGGGFGFD??DC6D6GFFFGGFGGGGGGGGEGGGGGGGGGEGGGGGGGGGGGGGGGGGGGGGGGGGGGGGGFF7GGGGGFGGGGGGGGGGGGGGGGGGGGGGFGGGGGGGGGGGGGF<GGGGGGGGGGGGGGGGGGGGGGGG
@CGRNA11_388
TGAGGAATATTGGTCAATGGGCGAGAGCCTGAACCAGCCAAGTCGCGTGAAGGATGACGGTCCTATGGATTGTAAACTTCTTTAGTAGGTGAGTACAAGCAGTTACGCGTAGCTGTAAGCAAGTAACCTAAGAATAAGTATCGGCTAACTCCGTGCCAGCAGCCGCGGTAATACGGAGGATACGAGCGTTATCCGGATTTATTGGGTTTAAAGGGTGCGTAGGTGGCTTTATAAGTCAGTGGTGAAAAGCTGTGGCTCAACCATAGTCTTGCCGTTGAAACTGTAGAGCTTGAGTGCGGATGAGGTAGGCGGAACGCGTAGTGTAGCGGTGAAATGCATAGATATTACGCAGAACTCCGATTGCGAAGGCAGCTTACCAAACCGCAACTGACACTGAAGCACGAAAGCGTGGGTATCAAACAGG
+
GGGGGGGGFGGGGDGFGGGGGGGGGGGGGGGGGGGGGGGGGGFFGGGGGGGGGGGGGGGGGGGGFGGGGFGGGGGGFGGGGGGGGGGGGFGGGGGGGGGGGGGGGGGGGGGGGGGGGGGGGGGGGGGGGGGGGGGGGGGGGGGGGGGGGGGGGFGGGGGGGGGGGGGGGGGGGGGEEEGGGGGGGEGGGGGGGGGGDCE=FGFFGG7D>@BFFFFFFFFEFFFFFFFFEF@?FFF#FFFFFECEAFFFABFFFFFFFFGGGGFFGFFFFDGGGGGGGGGFGGGGGF=GCFGGDGGGGGGGGGGFGGGGGE?GGGGGGGGGGGGGGGEAGGGGGGGGFGFGGFGGGGGGGGGGGGGGGGGGGGDGGFGGGGGGGGGGGGC@,GGGGGGGGGGGGGGGGGGCGGGGGGGGGFGGGGFGFGGGGGGG
@CGRNA11_389
TGAGGAATATTGGTCAATGGGCGAGAGCCTGAACCAGCCAAGTCGCGTGAAGGATGACGGTCCTATGGATTGTAAACTTCTTTAGTAGGTGAGTACAAGCAGTTACGCGTAGCTGTAAGCAAGTAACCTAAGAATAAGTATCGGCTAACTCCGTGCCAGCAGCCGCGGTAATACGGAGGATACGAGCGTTATCCGGATTTATTGGGTTTAAAGGGTGCGTAGGTGGCTTTATAAGTCAGTGGTGAAAAGCTGTGGCTCAACCATAGTCTTGCCGTTGAAACTGTAGAGCTTGAGTGCGGATGAGGTAGGCGGAACGCGTAGTGTAGCGGTGAAATGCATAGATATTACGCAGAACTCCGATTGCGAAGGCAGCTTACCAAACCGCAACTGACACTGAAGCACGAAAGCGTGGGTATCAAACAGG
+
GGGGGGGGGGGGGGGGGGGGGGGGGGGGGGGGGGGGGGGGGGGGGGGGGGGGGGGGGGGGGGGGGGGGGGGGGGGGGGGGGGGGGGGGGGGGGGGGGGGGGGGGGGGGGGGGGGGGGGGGGGGGGGGGGGGGGGGGGGGGGGGGGGGGGGGGGGGGGGGGGGGGGGGGGGGGGGGGGGGGGGGGGGGGGGDGGGGGDEFGFGGGGG#G6/@F7?DFFFFF#FFF#F#FFF#FFFF#FF##<BBFDFFFF#FFFFFFFFCGFGGGGGGGFGGGGGGGGGGGGGGDGGGGGGGGGGDGGGGGGGGGGGGGGGGGGGGGGGGGGGGGEDGGGGGGGGGGGGGGGGGGGGGGGGGGGGGGGGGGGGGGGGGGGGGGGGGGGGEGGGGGGGGGGGGGGGGGGGGGGGGGGGGGGGGGGGGGGGGGGGGG
@CGRNA11_390
TAGGGAATCTTCGGCAATGGGGGGAACCCTGACCGAGCAACGCCGCGTGAGTGAAGAAGGTTTTCGGATCGTAAAGCTCTGTTGTAAGAGAAGAACGTTGTGTAGAGTGGAAAGTTACACAAGTGACGGTATCTTACCAGAAAGGGACGGCTAACTACGTGCCAGCAGCCGCGGTAATACGTAGGTCCCGAGCGTTGTCCGGATTTATTGGGCGTAAAGAGCTCGTAGGCGGTTTGTTGCGCCTGCTGTGAAAGACCGGGGCTTAACTTCGGGGTTGCAGTGGGTACGGGCAGACTAGAGTGTGGTAGGGGTAATTGGAATTCCTGGTGTAGCGGTGGAATGCGCAGATATCAGGAGGAACACCGATGGCGAAGGCAGGTTACTGGGCCATTACTGACGCTGAGGAGCGAAAGCGTGGGTAGCGAACAGG
+
GGGGGGGGGGGGGGGGGGGGGGGGGGGGGGGGGGGGGGGGGGGGGGGEGGGGGGGGGGFGFFGFGGGEGGGGGGGGGGGGGGGGGGGGGGGGGGGFGFGGGGEGGGGGGGGGGGCGGFGGGGGGGGGGGGGGGGGGGGGGGGGGFCFCGGGGGGGC7CGGGGGGGGGGGGGGGGGGECGGGCFGGFEGGGGGCGG;5BFGEFDACCGCFFFFFF#F>FFFFF@FFD?BFFFFFFDBF:>DFFFFFFFFFFFFBFFFFFFGFBGFGGDCGGGCDGFGGGGDD?E?6>GGGGGGGGG??CFGGGGGGGGGF=DFGGGGGGGFEFEEGGGDGGGGGGGGGGGGGGGGGGGGFGFGGGGGGGGEGEGGGGGDGGGGFGGFGGFGGGGFFFGGGGGGGGGGGGGGGGGGGGGDFGGGGGGGGGGGGGGGGGGGGG
@CGRNA11_391
TGGGGAATATTGCACAATGGACGCAAGTCTGATGCAGCGACGCCGCGTGGGGGATGAAGGCTTTCGGGTTGTAAACTCCTTTCAGTACAGAAGAAGCATTTTTGTGACGGTATGTGCAGAAGAAGCGCCGGCTAACTACGTGCCAGCAGCCGCGGTAATACGTAGGGCGCGAGCGTTGTCCGGAATTATTGGGCGTAAAGAGCTCGTAGGCGGTTTGTTGCGCCTGCTGTGAAAGACCGGGGCTTAACTTCGGGGTTGCAGTGGGTACGGGCAGACTAGAGTGTGGTAGGGGTAATTGGAATTCCTGGTGTAGCGGTGGAATGCGCAGATATCAGGAGGAACACCGATGGCGAAGGCAGGTTACTGGGCCATTACTGACGCTGAGGAGCGAAAGCGTGGGTAGCGAACAGG
+
GGGGGGGGGGGFGGGGGGGGGGGGGGGGGGGGGGGGGGGGGGGGGGGGGGGGGGGGGGGGGGGGGGGGGGGGGGGGGGGGGGGGGGGGGGGGGGGGGGGGGGEGGGGGGGEGGGGGGGGGGGGGGGGGGGGGGGGGGGGGGGGGGGGFGGGGGGGGGGGCFGCGGGGGGGGGGGGEGGGGGGGCEFF9CCDFFGGGGFFFFGGGFGGGFBFFDDBE@FFFBEFBFFFFFFFFFFFDBBBFGFFGE?FDFCADDGFAGGGGGGGGGGGGGFFGGGGGFFGGGGGGGGGGGDGGGGGGGGGGGGGGGDGGGGGDGGGGGGGGGGGGGGGGGGGGGGGGGGGGGGGGGGGGGGGGGGGGGGGGGGGGGGGGFGGGGGGGGGGGGGGGGGGGGGGGGGGGGGGGGGGGGGGGGGG
@CGRNA11_392
TGAGGAATATTGGTCAATGGGCGAGAGCCTGAACCAGCCAAGTCGCGTGAAGGATGACGGTCCTATGGATTGTAAACTTCTTTAGTAGGTGAGTACAAGCAGTTACGCGTAGCTGTAAGCAAGTAACCTAAGAATAAGTATCGGCTAACTCCGTGCCAGCAGCCGCGGTAATACGGAGGATACGAGCGTTATCCGGATTTATTGGGTTTAAAGGGTGCGTAGGTGGCTTTATAAGTCAGTGGTGAAAAGCTGTGGCTCAACCATAGTCTTGCCGTTGAAACTGTAGAGCTTGAGTGCGGATGAGGTAGGCGGAACGCGTAGTGTAGCGGTGAAATGCATAGATATTACGCAGAACTCCGATTGCGAAGGCAGCTTACCAAACCGCAACTGACACTGAAGCACGAAAGCGTGGGTATCAAACAGG
+
GGGGGGGGGGGGGGGGGGGGGGGGGGGGGGGGGGGGGGGGGGGGGGGGGGGGGGGGGGGGGGGGGGGGGGGGGGGGGGGGGGGGGGGGGGGGGGGGGGGGGGFGGGGGGGGGGGGGGGGGGGGGGGGGGGGGGGGGGGGGGGDGGGGGGGGGGGGGGGGGGGGGGGGGGGGGGGGGGGGGGGGGGGGGGGGGGGGGGFFGFGGGGGEGFFFFFFF:>BFFFFFFFFFFFFFFFFFFFFBEFFFFFFFFFFAFFGFFDEGGGGGGGGFGFGGGEDGCGGGGGGGGGGGGGGFGGGDGGGGGGGGGGGGGGGGGGGGGGGGGGGGGGGGGGGGGGGGGGGGGGGGGGGGGGGGGGGGGGGGGGGGGGGGGGGGGGGGGGGGGGGGGGGGGGGGGGGGGGGGGGGGGGGGGGGGGGGGGGGGGGGGG
@CGRNA11_393
TGGGGAATATTGCACAATGGACGCAAGTCTGATGCAGCGACGCCGCGTGGGGGATGAAGGCTTTCGGGTTGTAAACTCCTTTCAGTACAGAAGAAGCATTTTTGTGACGGTATGTGCAGAAGAAGCGCCGGCTAACTACGTGCCAGCAGCCGCGGTAATACGTAGGGCGCGAGCGTTGTCCGGAATTATTGGGCGTAAAGAGCTCGTAGGCGGTTTGTTGCGCCTGCTGTGAAAGACCGGGGCTTAACTTCGGGGTTGCAGTGGGTACGGGCAGACTAGAGTGTGGTAGGGGTAATTGGAATTCCTGGTGTAGCGGTGGAATGCGCAGATATCAGGAGGAACACCGATGGCGAAGGCAGGTTACTGGGCCATTACTGACGCTGAGGAGCGAAAGCGTGGGTAGCGAACAGG
+
GGGGGGGGGGGGGGGGGGGGGGGGGGGGGGGGGGGGGGGGGGGGGGGGGGGGGGGGGGGGGGGGGGGGGGGGGGGGGGGGGGGGGGGGGGGGGGGGGGGGGGGGGGGGGGEGGGGGGGGFGGGGGGGGGGGGGGGGGGGGGGGGGGGGGGGGGGGGGGGGGGGGGGGGGGGGGGGGGGGGGGGGDGGGGGGFGGGGDFFGFGGGGGGGFFFFF>BBFFFFFFFFFFFFFEFFFFFEFFFFGFFGFGFFFDGGGGGFGGFGGGGGGGGGGGGFGGGGGGGGGGGGGGGGGGGGGGGGGGGGGGCGGGGGGGGGGGGGGGGGGGGEFGGGGGGGGGGGGGGGGGEGGGGGGGGGGGGGGGGGGGGGGGGGGGGGGGGGGFGGGGGGGGGGGGGGGGGGGGGGGGGGGGGGGGG
@CGRNA11_394
TGAGGAATATTGGTCAATGGGCGAGAGCCTGAACCAGCCAAGTCGCGTGAAGGATGACGGTCCTATGGATTGTAAACTTCTTTAGTAGGTGAGTACAAGCAGTTACGCGTAGCTGTAAGCAAGTAACCTAAGAATAAGTATCGGCTAACTCCGTGCCAGCAGCCGCGGTAATACGGAGGATACGAGCGTTATCCGGATTTATTGGGTTTAAAGGGTGCGTAGGTGGCTTTATAAGTCAGTGGTGAAAAGCTGTGGCTCAACCATAGTCTTGCCGTTGAAACTGTAGAGCTTGAGTGCGGATGAGGTAGGCGGAACGCGTAGTGTAGCGGTGAAATGCATAGATATTACGCAGAACTCCGATTGCGAAGGCAGCTTACCAAACCGCAACTGACACTGAAGCACGAAAGCGTGGGTATCAAACAGG
+
GGGGGGGGGGGGGGGGGGGGGGGGGGGGGGGGGGGGGGGGGGGGGGGGGGGGGGGGGGGGGGGGFGGGGGGGGGGGGGGGGGGGGGGGGGGGGGGGGGGGGGGGGGGGGGGGGGGGGGGGGGGGGGGGGGGGGFGGGGGGGGGGGGGGGGGGGGGGGGGGGGGGGGGGGGGGGGGGGGGGGGGGGGGGGGGGGGGGDDDFFGDGGGGGBFFFFFFFFFFFFFFFFFFFFFFFFFFFFFFFFFFFFFFFFFFFFFFFFFGGGFGFFGDGEDGDGGGGGGGGGGGGGGGGGGGGGGGGGGGGGGGGGGGGGGGGGGGGGFEGGGGGGGGGGGGGGGGGGGGGGGDFCGGGGGGGGGGGGGGGGGGGGGGGGGGGGGGGGGGGGGGGFGGGGGGGGGGGGGGGGGGGGGGGGGGGGGGGGGGGGGGG
@CGRNA11_395
TAGGGAATCTTCGGCAATGGGGGGAACCCTGACCGAGCAACGCCGCGTGAGTGAAGAAGGTTTTCGGATCGTAAAGCTCTATTGTAAGAGAAGAACGTTGTGTAGAGTGGAAAGTTACACAAGTGACGGTATCTTACCAGAAAGGGACGGCTAACTACGTGCCAGCAGCCGCGGTAATACGTAGGTCCCGAGCGTTGTCCGGATTTATTGGGCGTAAAGCGAGCGCAGGCGGTTGTATAAGTCAGAAGTAAAAGGCAGTGGCTCAACCATTGTGTGCTTTTGAAACTGTACAACTTGAGTGCAGAAGGGGAGAGTGGAATTCCATGTGTAGCGGTGAAATGCGTAGATATATGGAGGAACACCGATGGCGAAGGCAGGTTACTGGGCCATTACTGACGCTGAGGAGCGAAAGCGTGGGTAGCGAACAGG
+
GGGGGGGGGGGGGGGGGGGGGGGGEGGGGGGFGGGGGGGGGGGGGGGGGGGGGGGGGGFGFFGGGGGGDFGEGGGGCGGF9DFGGGGGGGGGGGGFEFGEFG3CFGGGGGGF<FGGFGGGGGFEFFCGFFDGCCFGFFGGGGGGGDCEGD5EEFGGGGDGGGGGGFGCCFED?58#CCE7CC#GGCFGGGGD5>9BGD@FFG?EFE5:;BBFF>>>B?FFF5@@@=<>DFFFEE4CFCE6<4EA<#E@AFFFFF?A6AFAFGFGFGFFGGGGFD?6FGGGGGDGEGE8C38?GGGGGGGGGGGGGFDFFGFCDFGGFGFFFGF?GGGGGGGGGGGGFGGEED;FEE9FCFGGGGGGGGGGCGGGGGGGGGGGGGFGGDGGGGDGGGGGGGGGGGEGGDGFFFGGGGGGGGGGDGFCFFGGGGGGGGGGG
@CGRNA11_396
TGAGGAATATTGGTCAATGGGCGAGAGCCTGAACCAGCCAAGTCGCGTGAAGGATGACGGTCCTATGGATTGTAAACTTCTTTAGTAGGTGAGTACAAGCAGTTACGCGTAGCTGTAAGCAAGTAACCTAAGAATAAGTATCGGCTAACTCCGTGCCAGCAGCCGCGGTAATACGGAGGATACGAGCGTTATCCGGATTTATTGGGTTTAAAGGGTGCGTAGGTGGCTTTATAAGTCAGTGGTGAAAAGCTGTGGCTCAACCATAGTCTTGCCGTTGAAACTGTAGAGCTTGAGTGCGGATGAGGTAGGCGGAACGCGTAGTGTAGCGGTGAAATGCATAGATATTACGCAGAACTCCGATTGCGAAGGCAGCTTACCAAACCGCAACTGACACTGAAGCACGAAAGCGTGGGTATCAAACAGG
+
GGGGGGGGGGGGGGGGGGGGGGGGGGGGGGGGGGGGGGGGGGGGGGGGGGGGGGGGGGGGGGGGGGGGGGGGGGGGGGGGGGFGGGGGGDGGGGGGGGGGGGGGGGGGGGGDGGGGGGGGGGGGGGGGGGGGGGGGGGGGGGGGGGGGGGGGGGFGGGGGGGGGGGGGGGGGGFGGGGGECFGGGGGGGGGGGGFFCC;8AFGGGGGGEFFFFFFFFDFFFFFFFFFFFFFCEFFFFFFFFFFFFFFFFFFFFGFFGFGGFGGGGGGGECGGGGGGGGGGGGGGGGFGGGGGGGDGGGGGGGFGGGGGGGGGGGGGGGGGGGGGGGGGGGGGGFGGGGGGGGGGGGGGGGGGGGFDGGGGGGGGGGGGGGGGGGGGGGGF@GGGGGGGGGGGFGGGGGGGGGGGGGGGGGGGGGGGGGGGGGGG
@CGRNA11_397
TAGGGAATCTTCCGCAATGGGCGAAAGCCTGACGGAGCAACGCCGCGTGAGTGAAGAAGGATTTCGGTTCGTAAAGCTCTGTTGTTAGGGAAGAAAGGTTGTGTAGTAACTATACACAAAACAGACGGTACCTAACCAGAAAGCCACGGCTAACTACGTGCCAGCAGCCGCGGTAATACGTAGGTGGCAAGCGTTGTCCGGAATTATTGGGCGTAAAGCGCGCGCAGGTGGTTTAAAAAGTCTGATGTGAAAGCCCACGGCTCAACCGTGGAGGGTCATTGGAAACTGTTAAACTTGAGTGCAGGAGAGAAAAGTGGAATTCCTAGTGTAGCGGTGAAATGCGTAGAGATTAGGAGGAACACCAGTGGCGAAGGCGGCTTTTTGGCCTGTAACTGACACTGAGGCGCGAAAGCGTGGGGAGCAAACAGG
+
GGGGGGGGGGGGGGGGGGGGGGGGGGGGGGGGGGGGGGGGGGGGGGGGDGGGGGGGGGGGGGGGGGGGGGGGGGGGGGGGGGGGGGGGGGGGGGGGGGGGGGGGGGGGGGGGGGGGGGGGGGGGGGGGGGGFGGGGGGGGGGGGFGGGGGGGGGGGGGGGGDFEFGGGGGGGGGGG7FFGFFGGGGGG#GGGGGGGGFFDEDGGGGGFFFFFFEFFFFFBBDEFFFFFFFFFFFFBFB:?#BFF>FFEEFFFF>>FFFGFFCFDDDDC+>GGGFGGGFCGGGGGGGGFCGGFFDGGGGGGGGGGGGGGGCFFFGGGGFGDGGGEGGGGDGDGFGGGGGGGGGGGFGGGGGGGGGGGGGGGGGGGGGGGGGGGGGGGGGGGFGGGGGGGGGGGGGGGGGGGGGGGGGGGGGGGEGGGGGGGGGGGGGGGG
@CGRNA11_398
TAGGGAATCTTCCGCAATGGGCGAAAGCCTGACGGAGCAACGCCGCGTGAGTGAAGAAGGATTTCGGTTCGTAAAGCTCTGTTGTTAGGGAAGAAAGGTTGTGTAGTAACTATACACAAAACAGACGGTACCTAACCAGAAAGCCACGGCTAACTACGTGCCAGCAGCCGCGGTAATACGTAGGTGGCAAGCGTTGTCCGGAATTATTGGGCGTAAAGCGCGCGCAGGTGGTTTAAAAAGTCTGATGTGAAAGCCCACGGCTCAACCGTGGAGGGTCATTGGAAACTGTTAAACTTGAGTGCAGGAGAGAAAAGTGGAATTCCTAGTGTAGCGGTGAAATGCGTAGAGATTAGGAGGAACACCAGTGGCGAAGGCGGCTTTTTGGCCTGTAACTGACACTGAGGCGCGAAAGCGTGGGGAGCAAACAGG
+
GGGGGGGGGGGGGGGGGGGGGGGGGGGGGGGGGGGGGGGGGGGGGGGGGGGGGGGGGGGGGGGGGGGGGGGDGGGGGGGGGGGGDFGGGGGGGGGGGGGGGGGGGGFGFGGGGGGGGGGGGGGGFFGGGGGGGGGGGGGGGGGGGGGGGGGGGGGGGGGGGGGGGGGGGGGGEEGGEFGGBFFGGGGGGGGGGGGGDFFDFDGGGGGGFFFFFFFFFFFFFFBFFFFFFFFEFFFFFEBEE@>EACEAFFFFFE>FFFGFFGFGGGGGGGGGGFFD8FCCFEGFFCED=GGFGFCGGGGGGFGFGFFGGGGGGGGGFCGEFGGDGGGGGGGGGGFGFGGEGGGGGGGGGCGGGFDFGGGF?DGGGGGGGGGEFGGGGDGGGGGGGGGGGGGGGGGGGGGGEDGEDGGGGGGGGE8GGGGGGFGGGGGGG
@CGRNA11_399
TGAGGAATATTGGTCAATGGGCGAGAGCCTGAACCAGCCAAGTCGCGTGAAGGATGACGGTCCTATGGATTGTAAACTTCTTTAGTAGGTGAGTACAAGCAGTTACGCGTAGCTGTAAGCAAGTAACCTAAGAATAAGTATCGGCTAACTCCGTGCCAGCAGCCGCGGTAATACGGAGGATACGAGCGTTATCCGGATTTATTGGGTTTAAAGGGTGCGTAGGTGGCTTTATAAGTCAGTGGTGAAAAGCTGTGGCTCAACCATAGTCTTGCCGTTGAAACTGTAGAGCTTGAGTGCGGATGAGGTAGGCGGAACGCGTAGTGTAGCGGTGAAATGCATAGATATTACGCAGAACTCCGATTGCGAAGGCAGCTTACCAAACCGCAACTGACACTGAAGCACGAAAGCGTGGGTATCAAACAGG
+
GGGGGGGGGGGGGGGGGGGGGGGGGGGGGGGGGGGGGGGGGGGGGGGGGGGGGGGGGGGGGGGGGGGGGGGGGGGGGGGGGGGGGGGGGGGGGGGGGGGGGGGGGGGGGGGGGGGGGGGGGGGGGGGGGGGGGGGGGGGGGGGGGGGGGGGGGGGGGGGGGGGGGGGGGGGGGGGGGGGGGGGGGGGGGGGGGGGGGFDGFGFGGGGDFFFFFF@FFFFFFFFFFFFEFFFFFFFFFFFEFFFFFFFFFFFFFGFAFFFDGGGFGGGFDCDDGGGGGGGGGGGGGFCDCFGGGGGGGGGGGGGGGGGGGDGGGGGGGGGGGGGGGGGGGGGGGGGGGGFGGGGGGGGGGGGGGGGDDGGGGGGGGGGGGGGGGGGGGGGGGGGGGGGGGGGGGGGGGGGGGFGGGFGFFFGGGGGGGGGGGGGG
@CGRNA11_400
TGAGGAATATTGGTCAATGGGCGAGAGCCTGAACCAGCCAAGTCGCGTGAAGGATGACGGTCCTATGGATTGTAAACTTCTTTAGTAGGTGAGTACAAGCAGTTACGCGTAGCTGTAAGCAAGTAACCTAAGAATAAGTATCGGCTAACTCCGTGCCAGCAGCCGCGGTAATACGGAGGATACGAGCGTTATCCGGATTTATTGGGTTTAAAGGGTGCGTAGGTGGCTTTATAAGTCAGTGGTGAAAAGCTGTGGCTCAACCATAGTCTTGCCGTTGAAACTGTAGAGCTTGAGTGCGGATGAGGTAGGCGGAACGCGTAGTGTAGCGGTGAAATGCATAGATATTACGCAGAACTCCGATTGCGAAGGCAGCTTACCAAACCGCAACTGACACTGAAGCACGAAAGCGTGGGTATCAAACAGG
+
GFGGGFFFGGGGGGGGGGGFGFEGGEGGGGGGGGGGGGGDDEFFGGDGGGGGGGGGGGGGGECFAGGCGGGGGGGGGGGGGGGGFFFF9FFGGGGGGGGGGGGGGGEGGGGGGGGGGGGGGGGGGGGFFGGGFACGGGGGFGGGGGGGGFCCEGGGGGGGGGFEEG>?CGGGGGGGGGDGG#CF#GCEGGGGGGGG3=EFFFGGFF7CC?69@?>?>DEFEDEFBFFCFFFBFFFEFBF<A?CFFFFAFFFFFFFFFFGGGF??>GGGDDDCE?+DECGGE9A=;EADGFGFDD?GGGGGGFD,FGGEGECEGGGGGGGGGGGGGGGGFGGGFGGGGGGGGGGGGGGGGGGGGGEBGGGGGGGGGGGGGGGGGGGGGGGGFGEGDDFFGGEFGGGGFDFCEGGGGGGEF@GGGFCFFGGGGGGG
@CGRNA11_401
TGGGGAATATTGCACAATGGACGCAAGTCTGATGCAGCGACGCCGCGTGGGGGATGAAGGCTTTCGGGTTGTAAACTCCTTTCAGTACAGAAGAAGCATTTTTGTGACGGTATGTGCAGAAGAAGCGCCGGCTAACTACGTGCCAGCAGCCGCGGTAATACGTAGGGCGCGAGCGTTGTCCGGAATTATTGGGCGTAAAGAGCTCGTAGGCGGTTTGTTGCGCCTGCTGTGAAAGACCGGGGCTTAACTTCGGGGTTGCAGTGGGTACGGGCAGACTAGAGTGTGGTAGGGGTAATTGGAATTCCTGGTGTAGCGGTGGAATGCGCAGATATCAGGAGGAACACCGATGGCGAAGGCAGGTTACTGGGCCATTACTGACGCTGAGGAGCGAAAGCGTGGGTAGCGAACAGG
+
GGGGGGGGGGGGGGGGGGGGGGGGGGGGGGGGGGGGGGGGGGGGGGGEGGGGGGGGGGGGGGFGGGGGGGGGGGGGGGGGGGGGGGGGGGGGGGGGGGGGGGFGGGGGGGGGGGGGGGGGGGGGGGGGGGGGGGGGGGGGGGGGGGGGGGGGGGGGGGGGGGG?FGGGGGGGGGGGGFGGGGGCGGGFGG#GGDGGGFFGFGGGGGGGFFFFFFFFDFFFFFFFFFFFFFFFFFFFFEFFCF9FAGGFFFGGFGFFGGFFGGGGGGGEFGGGFGGEGGGGGGGGGGGGGGGGGGGGGGGGFGGGGGGGGGGGGGGGGFGGGGGGGGGGGGGGGGGGFGGEGGFGGGGGGGGGFGGGGGGGGGGGGGGGFGGGGGGGGEGGGFGGGGGGGGGGGGGGGGGGGGGGGGGGGGG
@CGRNA11_402
TGAGGAATATTGGTCAATGGGCGAGAGCCTGAACCAGCCAAGTCGCGTGAAGGATGACGGTCCTATGGATTGTAAACTTCTTTAGTAGGTGAGTACAAGCAGTTACGCGTAGCTGTAAGCAAGTAACCTAAGAATAAGTATCGGCTAACTCCGTGCCAGCAGCCGCGGTAATACGTAGGGCGCGAGCGTTGTCCGGAATTATTGGGCGTAAAGAGCTCGTAGGCGGTTTGTTGCGCCTGCTGTGAAAGACCGGGGCTTAACTTCGGGGTTGCAGTGGGTACGGGCAGACTAGAGTGTGGTAGGGGTAATTGGAATTCCTGGTGTAGCGGTGGAATGCGCAGATATCAGGAGGAACACCGATGGCGAAGGCAGGTTACTGGGCCATTACTGACGCTGAGGAGCGAAAGCGTGGGTAGCGAACAGG
+
GGGGGGGGAFGGEFGGGFGGGGGDCEGGGGGGGG<DEGFGFGFFFEGGGGGGFGGGGGGGC::FAAFFFACFCFGGGGEGGGGGGGGFFFFDFEFGGFGGGGGGGGGGGGC@=FGGGGFGGGFFGGAEFGDEDFGGFACFADEDGGGGGB,,@EGGFFGGGC#FEGECA:4B>FFFF==E=EGG=EGG<,>DGG<84.<?97FFFFGD:5@FF6FFFFD?BFBFFD;DDF@FFFFF=FFEFFEFFF?>FD>B>F>>GFGGD??5797?AGGGGGGGEDEEEFE99GDFED=CGGGF?DGFFD?GGGGD8GGGGGGECGFEGGGEGGEGGF;GGEGGGGDFGFGGGDFGGGFGGGEFGGGGGGGGGFFGF@EFBE,8GGGGGF@9FEGGGGFGGFGGEGGGGGGGEFC@,GGGGGGGGGGFGGGG
@CGRNA11_403
TGAGGAATATTGGTCAATGGGCGAGAGCCTGAACCAGCCAAGTCGCGTGAAGGATGACGGTCCTATGGATTGTAAACTTCTTTAGTAGGTGAGTACAAGCAGTTACGCGTAGCTGTAAGCAAGTAACCTAAGAATAAGTATCGGCTAACTCCGTGCCAGCAGCCGCGGTAATACGGAGGATACGAGCGTTATCCGGATTTATTGGGTTTAAAGGGTGCGTAGGTGGCTTTATAAGTCAGTGGTGAAAAGCTGTGGCTCAACCATAGTCTTGCCGTTGAAACTGTAGAGCTTGAGTGCGGATGAGGTAGGCGGAACGCGTAGTGTAGCGGTGAAATGCATAGATATTACGCAGAACTCCGATTGCGAAGGCAGCTTACCAAACCGCAACTGACACTGAAGCACGAAAGCGTGGGTATCAAACAGG
+
GGGGGGGGGGGGGGGGGGGGGGGGGGGGGGGGGGGGGGGGGGGGGGGGGGGGGGGGGGGGGGGGGGGGGGCGGGGGGGGGGGGGGGGGGCFGGGGGGGGGGGGGGGGGGGGGGGGGGGGGGGGGGGGGGGGGGGGGGGGGGGGGGGGGGGGGGGGGGGGGGGGGGGGGGGGGGGGG#GGGGGGGGGGGGGGGGGDGDFFCAGGGGGEGFFFFFFFFFFFEFFFFBFFFFCC?FFFFFFFAFFFFFFFDFFFFFFFFGFFF?GCFCFFCFGDCEC77FGGCGGGGGF8GGGGGGGGGGGGGGGFGGGGEGGGGGGGGGGGGGGGGGGGGGGGGGGGGGGGGGGGGGGGGGGGGGGEEGGGGGGGGGGGGGGGGGGGGGGGGGGGGGGGGGGGGFGGGGGGGGGGGGGGGGGGGGGGGGGGGGGGG
@CGRNA11_404
TGGGGAATATTGCACAATGGACGCAAGTCTGATGCAGCGACGCCGCGTGGGGGATGAAGGCTTTCGGGTTGTAAACTCCTTTCAGTACAGAAGAAGCATTTTTGTGACGGTATGTGCAGAAGAAGCGCCGGCTAACTACGTGCCAGCAGCCGCGGTAATACGTAGGGCGCGAGCGTTGTCCGGAATTATTGGGCGTAAAGAGCTCGTAGGCGGTTTGTTGCGCCTGCTGTGAAAGACCGGGGCTTAACTTCGGGGTTGCAGTGGGTACGGGCAGACTAGAGTGTGGTAGGGGTAATTGGAATTCCTGGTGTAGCGGTGGAATGCGCAGATATCAGGAGGAACACCGATGGCGAAGGCAGGTTACTGGGCCATTACTGACGCTGAGGAGCGAAAGCGTGGGTAGCGAACAGG
+
GGGGGGGGGGGGGGGGGGGGGGGGGGGGGGGGGGGGGGGGGGGGGGGFFGGGGGGGGGGGGGGGGGGGGGGGGGGGGGGGGGGGGGGGGGGGGGGGGGGGGGGGGGGGGGGGGGGGGGGGGGGGGGGGGGGGGGGGGGGGGGGGGGGGGGDGGGGGGGFGGFCFGGGGGGGGGGGGGGGGGGGEEACCFFFGGFGDGBFGFGGGGGGDFEFFFFFDEFFFFFDFFFFFFFFFFFFF?AFFGFFFFFGGDGDGGGGFGGGGGFGGDEEGGGGFFFFFDFFGDGGGGGGGGGGGGGGGGGGGGGGGGGGGGGGGGGGGGGGGGGGGGGGGGGGGGGGGGGGGGGGGGGGGGGGGGGGGGGGGGGGGGGGGGGGGGGGGGGGGGGFFGGGGGGGGGGGGGGGGGGGGGGGGGGG
@CGRNA11_405
TGAGGAATATTGGTCAATGGGCGAGAGCCTGAACCAGCCAAGTCGCGTGAAGGATGACGGTCCTATGGATTGTAAACTTCTTTAGTAGGTGAGTACAAGCAGTTACGCGTAGCTGTAAGCAAGTAACCTAAGAATAAGTATCGGCTAACTCCGTGCCAGCAGCCGCGGTAATACGGAGGATACGAGCGTTATCCGGATTTATTGGGTTTAAAGGGTGCGTAGGTGGCTTTATAAGTCAGTGGTGAAAAGCTGTGGCTCAACCATAGTCTTGCCGTTGAAACTGTAGAGCTTGAGTGCGGATGAGGTAGGCGGAACGCGTAGTGTAGCGGTGAAATGCATAGATATTACGCAGAACTCCGATTGCGAAGGCAGCTTACCAAACCGCAACTGACACTGAAGCACGAAAGCGTGGGTATCAAACAGG
+
GGGGGGGGGGGGGGGGGGGGGGGGGGGGGGGGGGGGGGGGGGGGGGGGGGGGGGGGGGGGGGGGGGGGGGGGGGGGGGGGGGGGGGFGGGFGGGGGGGGGGGGGGGGGGGGE?FGGGGCFDGGGGGGGGGGGGGGGGGGGGGGGGGGGGGGGGGGGGGGGGGGGGGGGGCGFGGFGGGGGGFGGGGGGGGGGGGGGDFFDFFGGGGGGFFFFDFFFFFFFFFFFFF@@FF?@FFFFFF>FAFFCFFFFFFFFFGFFGFGGGGGFGGGGFDGDGGFGGGGGGGGGGGFGGGGGGGGGGGGGGGGGGGGGGGGGGGGGGGGGGGGGGGGGGGGGGGGGGGGGGGFGEEGGF9GGGGGGGGGGGGGGGGGGGGGGGGGGGGGGGGGFEGGGGGGGGGGGGFFFGCGGGGGFGGGGGGGFGGGGGGGG
@CGRNA11_406
TAGGGAATCTTCGGCAATGGGGGGAACCCTGACCGAGCAACGCCGCGTGAGTGAAGAAGGTTTTCGGATCGTAAAGCTCTGTTGTAAGAGAAGAACGTTGTGTAGAGTGGAAAGTTACACAAGTGACGGTATCTTACCAGAAAGGGACGGCTAACTACGTGCCAGCAGCCGCGGTAATACGTAGGTCCCGAGCGTTGTCCGGATTTATTGGGCGTAAAGCGAGCGCAGGCGGTTGTATAAGTCAGAAGTAAAAGGCAGTGGCTCAACCATTGTGTGCTTTTGAAACTGTACAACTTGAGTGCAGAAGGGGAGAGTGGAATTCCATGTGTAGCGGTGAAATGCGTAGATATATGGAGGAACACCGGTGGCGAAAGCGGCTCTCTGGTCTGTAACTGACGCTGAGGCTCGAAAGCGTGGGGAGCGAACAGG
+
GGGGGGGGGGGGGGGGGGGGGGGGGGGGGGGGGGGGGGGGGGGGGGGGGGGGGGGGGGGGGGGGGGGGGGGGGGGGGGGGGGGGGGGGGGGGGGGGGGGGGGGGGGGGGGGGGGGGGGGGGGGGGGGGGGGGGGGGGGGGGGGGGGGGGGGGGGGGGGGGGGGGGGGGGGGDGGGGGGGGGFGGGGF#GGGGGGCDF@FGFGCGGGGGFFF@D>BFFF?9D@BFFFFFFFFFEFEEC;CFFFFEEBEBEFFFFFFFFFFFFFFGGC?FC6GGGFGFAF<GGGGGGGGGGGGGGFGFGGGGGDGGGGGGGGGGGGGGGGF9FGGGGGGGGGGGGGGGGGGGGGGGGGGGGGGGGGGGGGGDGGGGGGGGGGGEGGGGGGGGGGGGGGGGGGGGGGGGGGGGGGGGGGGGGGGGGGGGGGGGGEGGGGGGG
@CGRNA11_407
TGAGGAATATTGGTCAATGGGCGAGAGCCTGAACCAGCCAAGTCGCGTGAAGGATGACGGTCCTATGGATTGTAAACTTCTTTAGTAGGTGAGTACAAGCAGTTACGCGTAGCTGTAAGCAAGTAACCTAAGAATAAGTATCGGCTAACTCCGTGCCAGCAGCCGCGGTAATACGGAGGATACGAGCGTTATCCGGATTTATTGGGTTTAAAGGGTGCGTAGGTGGCTTTATAAGTCAGTGGTGAAAAGCTGTGGCTCAACCATAGTCTTGCCGTTGAAACTGTAGAGCTTGAGTGCGGATGAGGTAGGCGGAACGCGTAGTGTAGCGGTGAAATGCATAGATATTACGCAGAACTCCGATTGCGAAGGCAGCTTACCAAACCGCAACTGACACTGAAGCACGAAAGCGTGGGTATCAAACAGG
+
GGGGGGGGGGGGGGGGGGGGGGGGGGGGGGGGGGGGGGGGGGGGGGGGGGGGGGGGGGGGGGGGGGGGGGGFGFGGGGGGCFEGGFFGGFGGGGGFGGEFGGGGGGGGGGGGGAFGGGGGGGGGGGGGGGGGGGGGGGGGGGGGGGGGGGGGGGGGGGGFFGGFGGE>EGGGGGGGGGGGGGGGFGGGDGGGCGGGG3EFFGGGGGCCFFF?FFFFFEFFFFFFFFFF@@FFF#FFFADBFBEEF?FFFFFFFFF?CF><BBFGFFCFF+>CGFFC:9FFGGFD+FD89GDGDGDF8E?8GGGGDGEGGCFGGGGDGGGGGGGGEB7GGGGGFGFGGGGGGGGGGGGGF9GFE:F7GGGCEGGGGFEE?GFGGGFFGE@GEGGGGGGGGFFCGGFGFF7FGGGGGGGGGFE<GGGGFFGGGGGG
@CGRNA11_408
TGAGGAATATTGGTCAATGGGCGAGAGCCTGAACCAGCCAAGTCGCGTGAAGGATGACGGTCCTATGGATTGTAAACTTCTTTAGTAGGTGAGTACAAGCAGTTACGCGTAGCTGTAAGCAAGTAACCTAAGAATAAGTATCGGCTAACTCCGTGCCAGCAGCCGCGGTAATACGGAGGATACGAGCGTTATCCGGATTTATTGGGTTTAAAGGGTGCGTAGGTGGCTTTATAAGTCAGTGGTGAAAAGCTGTGGCTCAACCATAGTCTTGCCGTTGAAACTGTAGAGCTTGAGTGCGGATGAGGTAGGCGGAACGCGTAGTGTAGCGGTGAAATGCATAGATATTACGCAGAACTCCGATTGCGAAGGCAGCTTACCAAACCGCAACTGACACTGAAGCACGAAAGCGTGGGTATCAAACAGG
+
GGGGGGGGGGGGGGGGGGGGGGGGGGGGGGGGGGGGGGGGGGGGGGGGGGGGGGGGGGGGGGGGCFGGGGGGGGGGGGGGGGGGGGGGGFGGGGGGGGGGGGGGGGGGGFGGGGGGGGGGGGGGGGGGGGGGGGGGGGGGGGGGGGGGGFFGGGGGGGGGGGGGGGGGGGGGGGG=EGGE?FFG?>FFDGDFGGGGFAFFFFGGGGEGFFFFFFF>>FFFFFFFFFFFEEFFFFFBFFFFFFFFFFFFFFFFAFF?GFGGGGFFGFCFFGDCGGGGGGGGGGGGGGCGGGGGGGGGGGGGGGGGGGGGGGGGGGGGGGGGGGDGGGGGGGGGGGGGGGGGGGF?GGDGGGGGGGGGGGGGGGGGGGGGGGGGGGGGGGGGCGEF9GGGGGGGGGGGGGGFGGGGGGGGGGGGGGGGGGGFGGGG
@CGRNA11_409
TGAGGAATATTGGTCAATGGGCGAGAGCCTGAACCAGCCAAGTCGCGTGAAGGATGACGGTCCTATGGATTGTAAACTTCTTTAGTAGGTGAGTACAAGCAGTTACGCGTAGCTGTAAGCAAGTAACCTAAGAATAAGTATCGGCTAACTCCGTGCCAGCAGCCGCGGTAATACGGAGGATACGAGCGTTATCCGGATTTATTGGGTTTAAAGGGTGCGTAGGTGGCTTTATAAGTCAGTGGTGAAAAGCTGTGGCTCAACCATAGTCTTGCCGTTGAAACTGTAGAGCTTGAGTGCGGATGAGGTAGGCGGAACGCGTAGTGTAGCGGTGAAATGCATAGATATTACGCAGAACTCCGATTGCGAAGGCAGCTTACCAAACCGCAACTGACACTGAAGCACGAAAGCGTGGGTATCAAACAGG
+
GGGGGGGGGGGGGGGGGGGGGGGGGGGGGGGGGGGGGGGGGGGGGGGGGGGGGGGGGGGGGGGGGGGGGGGGGGGGGGGGGGGGGGGGGFGGGGGGGGGGGGGGGGGGGGGGGGGGGGGGGGGGGGGGGGGGGGGGGGGGDGGGGGGGGGGGGGGGGGGGGGGGGGGGGGGGGGGGGGGGGGGGGGGGGGGGGGGGD>ECFGGGGGEDFFFFFFFFFFFFFFFFFFFBFFFFFFFFFFFFFFFFFFFFFFFFF>BBFFFGGGGGGGGGFGDDGGGGGGGGGGGGGGFDCGFGGGGGGGGGGGGGGGGGGGGGGGGGGGGGGGGGGGGGGGGGGGGGGGGGGGGGDGGEGGGGGGGGGGGGGGGGGGGGGGGGGGGGGGGGGGGFAGGGGGGGGGGGGGGGGGGGGGGGGFGGGGGGGGGGGGGG
@CGRNA11_410
TAGGGAATCTTCGGCAATGGGGGGAACCCTGACCGAGCAACGCCGCGTGAGTGAAGAAGGTTTTCGGATCGTAAAGCTCTGTTGTAAGAGAAGAACGTTGTGTAGAGTGGAAAGTTACACAAGTGACGGTATCTTACCAGAAAGGGACGGCTAACTACGTGCCAGCAGCCGCGGTAATACGTAGGTCCCGAGCGTTGTCCGGATTTATTGGGCGTAAAGCGAGCGCAGGCGGTTGTATAAGTCAGAAGTAAAAGGCAGTGGCTCAACCATTGTGTGCTTTTGAAACTGTACAACTTGAGTGCAGAAGGGGAGAGTGGAATTCCATGTGTAGCGGTGAAATGCGTAGATATATGGAGGAACACCGGTGGCGAAAGCGGCTCTCTGGTCTGTAACTGACGCTGAGGCTCGAAAGCGTGGGGAGCGAACAGG
+
GGGGGGGGGGGGGGGGGGGGGGGGGGGGGGGGGGGGGGGGGGGGGGGGGGGGGGGGGGGGGGGGGGGGGGGGGGGGGGGGGGGGGGGGGGGGGGGGGGGGGGGFFGGGGGGGGGGGGGGGGGGGGGGGGGGGGGGGGGGGGGGGGGGGGGGGGGGGGGGGGGGGGGGGGGGGGGGGFGGGGEFGGGGGGGGGGGGGGFFGFC>>7FFGFFFFFFBFFFFFFFFFFFF>@EFFFBB<FDFFFFFFFFFFFBFFFFFFFFFFAGFFFF>C?FGGGFGGGGGGGGGGGGGGGGGGGGGGGCGGGFGGGGGGFGGFAGGGGGGGGGFEDGGGDGGGGGGGGGGGGGGGGGGGGFFGFF9GGGGGGGGGGGGGGGGGGGGGGGGGGGGGGGGGGGGGGGGFGGFGGGGGGGGGGGGGGGGGGGGGGEGGGGGGG
@CGRNA11_411
TGGGGAATATTGCACAATGGACGCAAGTCTGATGCAGCGACGCCGCGTGGGGGATGAAGGCTTTCGGGTTGTAAACTCCTTTCAGTACAGAAGAAGCATTTTTGTGACGGAATGTGCAGAAGAAGCGCCGGCTAACTACGTGCCAGCAGCCGCGGTAATACGTAGGGCGCGAGCGTTGTCCGGAATTATTGGGCGTAAAGAGCTCGTAGGCGGTTTGTTGCGCCTGCTGTGAAAGACCGGGGCTTAAATTCGGGGTTGCAGTGGGTACCGGCAGACTAGAGTGTGGTGGGGGTAATTGGAATTCCTGGTGTGGCGGTGGAATGCGCAGATATCAGGAGGAGCACCGATGGCGAAGGCAGGTTACTGGGCCATTACTGACGCTGAGGAGCGAAAGCGTGGGTAGCGAACAGG
+
-CFGEDCGFGAEGFA<C9CDDEEFDC:FF9FFCG@FCC@:FCFGG7F=FGGGGD7BE<ADCC8<BCFE4CFC@AE<,8EFGA9?FFGA@?FGGGFG<DD=<DDF3@FDFG+>B3@FGGCF<FFFE,>C<@F7*BFC<BFG<B@GCFCGEC;:*=B*:1>CGG0>:?8EE*18C:CEG#;@3;E#:CGGFGFFGFC.#07C49#.#DD<F99>EF:>B78@67>5)@789#55@F>8#92:??62::3#9-GCDC>>::+,C=5,D@14+,+?,D?266++86D==+=+0=,=,EE,;@7,,CFCDFGC@CC6DGGEGF;:8EGEBC,BFCCEE=AA8FA9+C,7FE,7F7=C5C4,9<E@<FBFFFGGF<9GFF:@::F8FC,@@,,GCF@EF@:FEGFF@7GFAC6EFEC
@CGRNA11_412
TGAGGAATATTGGTCAATGGGCGAGAGCCTGAACCAGCCAAGTCGCGTGAAGGATGACGGTCCTATGGATTGTAAACTTCTTTAGTAGGTGAGTACAAGCAGTTACGCGTAGCTGTAAGCAAGTAACCTAAGAATAAGTATCGGCTAACTCCGTGCCAGCAGCCGCGGTAATACGGAGGATACGAGCGTTATCCGGATTTATTGGGTTTAAAGGGTGCGTAGGTGGCTTTATAAGTCAGTGGTGAAAAGCTGTGGCTCAACCATAGTCTTGCCGTTGAAACTGTAGAGCTTGAGTGCGGATGAGGTAGGCGGAACGCGTAGTGTAGCGGTGAAATGCATAGATATTACGCAGAACTCCGATTGCGAAGGCAGCTTACCAAACCGCAACTGACACTGAAGCACGAAAGCGTGGGTATCAAACAGG
+
GGGGGGGGGFGGGGGGGGGGGGGGGGGGGGGGGGGGGGGGGGGGGGGGGGFGGGGGGGGGGGGGGGGGGGGGGGGGGGGGGGGGGGGGGFGGGGGGGGGGGGGGGGGGGGGGGGGGCGGGGGFGGGGGGGGGGGFCGGGGGGGGGGGGGGGGGGGGGFGGGGGGEGGGGGGGGGGGGGEGGGGGFACEDCCFGGGGGCDFFGGDGGCC:FFFFFFFFEEFFFFFFFF?F@@#8FFFFE>AAEFFFFDF??FFFFFFF#CB?DGFGFFCBDDD@DGGGGCAGAED=EFFDCFGGGD?898FCFCGGEDGGGGGGGGGGGGGGGGGGGEGGGFGGFEE9E;,FFGEEDGGGGGGGFEGGGGGGEGGGGGGGGGGGF9GGGGFFGFF9GGGGGGGGGGGGGGGGGGGGGDEGGGGGGGGGGGGGGGG
@CGRNA11_413
TGAGGAATATTGGTCAATGGGCGAGAGCCTGAACCAGCCAAGTCGCGTGAAGGATGACGGTCCTATGGATTGTAAACTTCTTTAGTAGGTGAGTACAAGCAGTTACGCGTAGCTGTAAGCAAGTAACCTAAGAATAAGTATCGGCTAACTCCGTGCCAGCAGCCGCGGTAATACGGAGGATACGAGCGTTATCCGGATTTATTGGGTTTAAAGGGTGCGTAGGTGGCTTTATAAGTCAGTGGTGAAAAGCTGTGGCTCAACCATAGTCTTGCCGTTGAAACTGTAGAGCTTGAGTGCGGATGAGGTAGGCGGAACGCGTAGTGTAGCGGTGAAATGCATAGATATTACGCAGAACTCCGATTGCGAAGGCAGCTTACCAAACCGCAACTGACACTGAAGCACGAAAGCGTGGGTATCAAACAGG
+
GGGGGGGGGGGGGGGGGGGGGGGGGGGGGGGGGGGGGGGGGGGGGGGGGGGGGGGGGGGGGGGGCGGGGGGGGGGGGGGGGGGGGGGGGGGGGGGGGGGGGGGGGGGGGGGGGGGGGGGGGGGGGGGGGGGGGGGGGGGGGGGGGGEGGGGGGGGGGGGGGGGGGGGGGGGGGGGGGGGGGGGGFGGGGGGGGGGGC>EGFGGGGG<DDFFFFBFFFFFFEFFFFFFEFFFFFFFBFEFFFFFFFFFFFFFFFGFFGDGGFFGFGGGDDGDCEGGGGGGGFGGGDGGGGGFGGGDGCGGF?GGGGGGGGGGGGGGGGGGGGGGGGGGGGGGGGGGGGGGGGGGGGGGGGGGGGGGGGGGGGGGGGGGGGGGGGGGGGGGGGGGGGGGGGGGGGGGGGGGFGGGGGGGGGGGGGGGGGGGGGGGG
@CGRNA11_414
TAGGGAATCTTCGGCAATGGGGGGAACCCTGACCGAGCAACGCCGCGTGAGTGAAGAAGGTTTTCGGATCGTAAAGCTCTGTTGTAAGAGAAGAACGTTGTGTAGAGTGGAAAGTTACACAAGTGACGGTATCTTACCAGAAAGGGACGGCTAACTACGTGCCAGCAGCCGCGGTAATACGTAGGTCCCGAGCGTTGTCCGGATTTATTGGGCGTAAAGCGAGCGCAGGCGGTTGTATAAGTCAGAAGTAAAAGGCAGTGGCTCAACCATTGTGTGCTTTTGAAACTGTACAACTTGAGTGCAGAAGGGGAGAGTGGAATTCCATGTGTAGCGGTGAAATGCGTAGATATATGGAGGAACACCGGTGGCGAAGGCGGCTCTCTGGTCTGTAACTGACGCTGAGGCTCGAAAGCGTGGGGAGCGAACAGG
+
GGGGGGGGGGGGGGGGGGGGGGGGGGGGGGGGGGGGGGGGGGGGGGGGGGGGGGGGEGGGGGGGGGGGGGGGGGGGGGGGGGGGGGGGGGGGGGGGGFGGGGGGGGGGGGGGGGGGGGGGGGGGGGGGGGGGGGGGGGGGFGGGGGGGGGGGGGGGGGDGGGF7CGGG#GGGGGGGGGGGGFFGGGFGGDDGGGD<C#FFFGCDGFFGFFFFFFFEBFFFFFFF?F<>BBBFFFFFFFFEFFCEEFFFFFFFFAFFFFGFFGFGCFBGGFGGGFGGGGGGGGFGGGGGGGGGGGF7GGGGGGFFGGGGGGGGGGGGGGFDFGGFGGGGCGGGGGGGGGEDGGGGGGGGGGGGGGGGGGGGGGGGGGGGGGGGGGGGGGGGGGGGGGGGGGGGGGGEGGGGGGGGGGGGGGGGGGGGGGGGGGGGGGGGG
@CGRNA11_415
TGAGGAATATTGGTCAATGGGCGAGAGCCTGAACCAGCCAAGTCGCGTGAAGGATGACGGTCCTATGGATTGTAAACTTCTTTAGTAGGTGAGTACAAGCAGTTACGCGTAGCTGTAAGCAAGTAACCTAAGAATAAGTATCGGCTAACTCCGTGCCAGCAGCCGCGGTAATACGGAGGATACGAGCGTTATCCGGATTTATTGGGTTTAAAGGGTGCGTAGGTGGCTTTATAAGTCAGTGGTGAAAAGCTGTGGCTCAACCATAGTCTTGCCGTTGAAACTGTAGAGCTTGAGTGCGGATGAGGTAGGCGGAACGCGTAGTGTAGCGGTGAAATGCATAGATAATACGCAGAACTCCGATTGCGAAGGCAGCTTACCAAACCGCAACTGACACTGAAGCACGAAAGCGTGGGTATCAAACAGG
+
GGGGGGGGGGGGGGGGGGGGGGGGGGGGGGGGGGGGGGGGGGGGGGGGGGGGGGGGGGGGGGGGGGGGGGGGGGGGGGGGGGGGGGGGGGGGGGGGGGGGGGGGGGGGGGGGGGGGGGGGGGGGGGGGGGGGGGGGGGGGGGDGGGGGGGGGGGGGGGGGGGGGGGGGGFGGGGGGGGGGGGGGGGGGGGGGGGGGGBBFFGGGFGEGFFFFFFFFFFFFFFFFFFFCFFFFFFFFFFFFFFFFFFFFFFFFFFFBFFGFFGGFGGGGFDGCGGGGGGGGGGGGGGGGGGGGGGGGGGGGGGGGGGGGGDGGGGGGGGGGGGGGGGGGGGGGGGGGGGGGGFGF7DGGGGGGGGGEGGGGGGGGGGGGGGGGGGGGGGGGGGGF9GGGGGGGGGGGGGGGGGGGGGGGGGGGGGGGGGGGGGGG
@CGRNA11_416
TGAGGAATATTGGTCAATGGGCGAGAGCCTGAACCAGCCAAGTCGCGTGAAGGATGACGGTCCTATGGATTGTAAACTTCTTTAGTAGGTGAGTACAAGCAGTTACGCGTAGCTGTAAGCAAGTAACCTAAGAATAAGTATCGGCTAACTCCGTGCCAGCAGCCGCGGTAATACGGAGGATACGAGCGTTATCCGGATTTATTGGGTTTAAAGGGTGCGTAGGTGGCTTTATAAGTCAGTGGTGAAAAGCTGTGGCTCAACCATAGTCTTGCCGTTGAAACTGTAGAGCTTGAGTGCGGATGAGGTAGGCGGAACGCGTAGTGTAGCGGTGAAATGCATAGATATTACGCAGAACTCCGATTGCGAAGGCAGCTTACCAAACCGCAACTGACACTGAAGCACGAAAGCGTGGGTATCAAACAGG
+
GGGGGGGGGGGGGGGGGGGGGGGGGGGGGGGGGGGGGGGGGGGGGGGGGGGGGGGGGGGGGGGGGGGGGGGGGGGGGGGGGGGGGGGGGEFGGGGGGGGGGGGGGGGGGGGGGGGGGGGGGGGGGGGGGGGGGGGGGGGGGGGGGGGGGGGGGGGGGFFGGGGGGGGGGGGGGGGGGGG:CFGGGGGGGGGFGGGGGFFGFGGGGGGGCFFFFFE5>BDBDD@F@FFFFFFFCFFBFFFFFFFFFFFFFFFFFGFFGFGGGGGGGGGG>DGGGGGGFGGGGGGGGGFGGGDGGGGGGGGGGGGGGGGGGGGGGGGGGGGGGGGGGGGGGGGGGGGGGGGGGGGGGGGGGGGGGGGGGGGGGGGGGGGGGGGGGGGGGGGGGGGGGGGGGGGGGGGGGGGGGGGGGGGGGGGGGGGGGGGGGGGG
@CGRNA11_417
TGGGGAATATTGCACAATGGACGCAAGTCTGATGCAGCGACGCCGCGTGGGGGATGAAGGCTTTCGGGTTGTAAACTCCTTTCAGTACAGAAGAAGCATTTTTGTGACGGTATGTGCAGAAGAAGCGCCGGCTAACTACGTGCCAGCAGCCGCGGTAATACGTAGGGCGCGAGCGTTGTCCGGAATTATTGGGCGTAAAGAGCTCGTAGGCGGTTTGTTGCGCCTGCTGTGAAAGACCGGGGCTTAACTTCGGGGTTGCAGTGGGTACGGGCAGACTAGAGTGTGGTAGGGGTAATTGGAATTCCTGGTGTAGCGGTGGAATGCGCAGATATCAGGAGGAACACCGATGGCGAAGGCAGGTTACTGGGCCATTACTGACGCTGAGGAGCGAAAGCGTGGGTAGCGAACAGG
+
FGGGGGGGFGGFGGGGGGGGFGGGEGGGGGGGGGGGGFGCGGGGGGGFGDGCGGGGGGFGFGGGGEGGGGGGGGGGGGGGFFGGGGGGGGGGGGGGGGGGGGGGGGGFGGGGGGGGGGAFFGGGGGGGGGGGGGGGGGGGGGGGGGGGGGFGGGEEECFFGCCFGEGGGGGGGCGEGGEEGGG?EFGFDFGGGGGGGFFGFGGFGGGCFEFFBF;>DFFF=BEBBFFFFECAFE?:?DFBFFFCFFFCCGGGGGGFFGCGGGGGGECGGGFFGD?8GGGGDFFFGGGGGGCGCEEDFGGF?8GGFEEFGGGEGGGGGGGEGGGGGGGGFFFGGGFDAGGGGGFFEGEGGGGGCFEFEFEEFGGGEDGF9GGGGGFFDGGF?GGGGGGGGGGGGGEGGGGGGGGGGGFGGGG
@CGRNA11_418
TGAGGAATATTGGTCAATGGGCGAGAGCCTGAACCAGCCAAGTCGCGTGAAGGATGACGGTCCTATGGATTGTAAACTTCTTTAGTAGGTGAGTACAAGCAGTTACGCGTAGCTGTAAGCAAGTAACCTAAGAATAAGTATCGGCTAACTCCGTGCCAGCAGCCGCGGTAATACGGAGGATACGAGCGTTATCCGGATTTATTGGGTTTAAAGGGTGCGTAGGTGGCTTTATAAGTCAGTGGTGAAAAGCTGTGGCTCAACCATAGTCTTGCCGTTGAAACTGTAGAGCTTGAGTGCGGATGAGGTAGGCGGAACGCGTAGTGTAGCGGTGAAATGCATAGATATTACGCAGAACTCCGATTGCGAAGGCAGCTTACCAAACCGCAACTGACACTGAAGCACGAAAGCGTGGGTATCAAACAGG
+
GGGGGGGGFFGGGGGGGGGGGGGGGGGGGGGGGGGGGGGGGGGGGGGGDGGFGGGGGGGGGGGGGGGGGGGGGGGGGGGGGGGGGGGGGGGGGGGGGGGGGGGGGGGGGGGGGGGGGGGGGGGGGGGGGGGGGGGGGFFGGGDGGGGGGGGGGGGGGGGGGGGGGGGGGGGGGGGGEEGGGGGGGGGGGGGGGGGFEDFFFFFGGGDDDFFFFF@FFFFEFFEFFFFFFFF#EBF#FE@AAEEFFB@AFFAFFFABFFFEFGFGGF>DEDDD97FFGGGGGGGGGGGF?FGGGGCGGFGGGGGGGGGGGGGGGGCEGGGGGGGGEGEGGGGGGGGGFGFFGFAFGGGGFAGGGGGFGGGFCGGFGGGGGEGGGGGGGGGGGGGGGGGGGGGGGGGGGGFCGGGGGGGGGGGGGGGGGGGGGGGG
@CGRNA11_419
TGGGGAATATTGCACAATGGACGCAAGTCTGATGCAGCGACGCCGCGTGGGGGATGAAGGCTTTCGGGTTGTAAACTCCTTTCAGTACAGAAGAAGCATTTTTGTGACGGTATGTGCAGAAGAAGCGCCGGCTAACTACGTGCCAGCAGCCGCGGTAATACGTAGGGCGCGAGCGTTATCCGGATTTATTGGGTTTAAAGGGTGCGTAGGTGGCTTTATAAGTCAGTGGTGAAAAGCTGTGGCTCAACCATAGTCTTGCCGTTGAAACTGTAGAGCTTGAGTGCGGATGAGGTAGGCGGAACGCGTAGTGTAGCGGTGAAATGCATAGATATTACGCAGAACTCCGATTGCGAAGGCAGCTTACCAAACCGCAACTGACACTGAAGCACGAAAGCGTGGGTATCAAACAGG
+
GGGGGGGGGGGGGGGGGGGGGGGGGGGGGGGGGGGGGGGGGGGGGGGGGGGGGGGGGGGGGGGGGGGGGGGGGGGGGGGGGGGGGGGGGGGGGGGGGGGGGGGGGGGGGGGGGGGGGGGGGGGGGGGGGGGGGGGGGGGGGGGGGGGGGGGGGGGGGGGGGGGGGGGGGGGGGGGGGGGGGGGGEFFGGGFGGFFCCFFGFGGGGGGGFFFFFFFFFFFFFFFFFFFFFEFFFFFFFFFFGFFGFGGGGGGGGGGFGGFGGGGGGFFFGGGGGGGGGGGGGGGGGGGGGGGGGGGGGGGGGGGGFGGGGGGGGGGGGGGGGGGGGGGGGGGGGGGGGGGGGGGGGGGGGGGGGGGGGGGGGGGGGGGFGGGGGGGGGGGGGGGGGGGGGGGGGGGGFGGGGGGGGGGGGGG
@CGRNA11_420
TGGGGAATATTGCACAATGGACGCAAGTCTGATGCAGCGACGCCGCGTGGGGGATGAAGGCTTTCGGGTTGTAAACTCCTTTCAGTACAGAAGAAGCATTTTTGTGACGGTATGTGCAGAAGAAGCGCCGGCTAACTACGTGCCAGCAGCCGCGGTAATACGTAGGGCGCGAGCGTTGTCCGGAATTATTGGGCGTAAAGAGCTCGTAGGCGGTTTGTTGCGCCTGCTGTGAAAGACCGGGGCTTAACTTCGGGGTTGCAGTGGGTACGGGCAGACTAGAGTGTGGTAGGGGTAATTGGAATTCCTGGTGTAGCGGTGGAATGCGCAGATATCAGGAGGAACACCGATGGCGAAGGCAGGTTACTGGGCCATTACTGACGCTGAGGAGCGAAAGCGTGGGTAGCGAACAGG
+
GGGGGGGGGGGGGGGGGGGGGGGGGGGGGGGGGGGGGGGGGGGGGGGCGGGGGGGGGGGGGGGGGGGGGGGGGGGGGGGGGGGGGGGGGGGGGGFGGGGGGGGGGGGGGGGGGGGGGGGGGGGGGGGGGGGGGGGGGGGGGGGGGGGGGGGGGGGGGGGG#GGGGGGGGGGGGEGEGGGGGGGFFFDFGGFFGFDDDAFFFFFFGGGGFFFFFEFFFFFFFFEFFFFFFFFFFFEEFEB>GFFFFDCDCDGGGGGFFF?GGGGGGGGGGGGGGGGGGGGGGGGGGGGGGGFGGGGGGGGGGGGGGGGGGGGGGGFGGGGGGGGGGGGGGGGGGGGGGGGGGGGGGGGGGGFGGGGGGGGGGFFGGGGGGGGGGGGGGGGGGGGGGGGGGGGGGGGGGGGGFFDGGGGGGGG
@CGRNA11_421
TAGGGAATCTTCGGCAATGGGGGGAACCCTGACCGAGCAACGCCGCGTGAGTGAAGAAGGTTTTCGGATCGTAAAGCTCTGTTGTAAGAGAAGAACGTTGTGTAGAGTGGAAAGTTACACAAGTGACGGTATCTTACCAGAAAGGGACGGCTAACTACGTGCCAGCAGCCGCGGTAATACGTAGGTCCCGAGCGTTGTCCGGATTTATTGGGCGTAAAGCGAGCGCAGGCGGTTGTATAAGTCAGAAGTAAAAGGCAGTGGCTCAACCATTGTGTGCTTTTGAAACTGTACAACTTGAGTGCAGAAGGGGAGAGTGGAATTCCATGTGTAGCGGTGAAATGCGTAGATATATGGAGGAACACCGGTGGCGAAAGCGGCTCTCTGGTCTGTAACTGACGCTGAGGCTCGAAAGCGTGGGGAGCGAACAGG
+
GFGGGGGGGGGGGGGGGGGGGGGGGGGGGGGGGGGGGGGGGGGGGGGGGGGGGGGGGGGGGGGGGGGGGGGGGGGGGGGGGGGGG?GGGGGGGGGGGGGGGGGGGGGGGGGGGGGGGGGGGGGGGGGGGGGGGGGGGGGGGGGGGGGGGGGGDGGGGGGGGGGGGGGGGGGGGGGCGGGGG#GGGGGGGGGGGGGGGFFGEGGGGGGGFFFFFFFFEFFFBFDFFFDBBFFFFFFFFBFFBACECAEEFFFFFFFFFFFFFFFFGFGGGFGGGFGGGFGGGGGGGGGGGGGGFGGGFGGFGGGGGGGGGGGGGGGGGGD>FGGGGGGGGGGGFGGGGGGGGGGGGGGGFCGGGGGGGGGGEGGGGFDGDGGGECDGGGCGGGGGGGGGGGGGGGGFGGGGGGGGGGGGGGGGGGGGGGGGGGGGGGGGG
@CGRNA11_422
TAGGGAATCTTCGGCAATGGGGGGAACCCTGACCGAGCAACGCCGCGTGAGTGAAGAAGGTTTTCGGATCGTAAAGCTCTGTTGTAAGAGAAGAACGTTGTGTAGAGTGGAAAGTTACACAAGTGACGGTATCTTACCAGAAAGGGACGGCTAACTACGTGCCAGCAGCCGCGGTAATACGTAGGTCCCGAGCGTTGTCCGGATTTATTGGGCGTAAAGCGAGCGCAGGCGGTTGTATAAGTCAGAAGTAAAAGGCAGTGGCTCAACCATTGTGTGCTTTTGAAACTGTACAACTTGAGTGCAGAAGGGGAGAGTGGAATTCCATGTGTAGCGGTGAAATGCGTAGATATATGGAGGAACACCGGTGGCGAAAGCGGCTCTCTGGTCTGTAACTGACGCTGAGGCTCGAAAGCGTGGGGAGCGAACAGG
+
GCGGGGGGGGGGGGGGGGGGGGGGGGGGGGGGGGGGGGGGGGGGGGGGGGGGGGGGGGGGGGGGGGGGGGGGGGGGGGGGGGGGGGGGGGGGGGGGGGGGGGGGGGGGGGGGGGGGGGGGGGGGGGGGGGGGGGGGGGGGGGGGGGGGGGGGGGGGGGGGGGGGGDGGGGGGGDGGGGGGGGGGGGGGGGGDDGGDDFFGFFA>EGFGFFFFFFFFDFFFFFF>BBFFFDFFEFE?FCFECEFFFFEFFFFFFFFFFFGFFFFDGGGGFFGGGFCFCGGGCFGGGGGGFGGGFGGGGGGGGGGGGGGGGGGGGGGGGGGFEGGGGGGGGGGDGGGGGGGGGGGGECGCGGGGGGGGGGGGGGGGGGGGGGGEEGGGGGGGFGGGGGGGGFGCGGGGGGGGGGGGGGGGGGGGGGGGGGGGGGGGGGGGG
@CGRNA11_423
TGAGGAATATTGGTCAATGGGCGAGAGCCTGAACCAGCCAAGTCGCGTGAAGGATGACGGTCCTATGGATTGTAAACTTCTTTAGTAGGTGAGTACAAGCAGTTACGCGTAGCTGTAAGCAAGTAACCTAAGAATAAGTATCGGCTAACTCCGTGCCAGCAGCCGCGGTAATACGTAGGGCGCGAGCGTTGTCCGGAATTATTGGGCGTAAAGAGCTCGTAGGCGGTTTGTTGCGCCTGCTGTGAAAGACCGGGGCTTAACTTCGGGGTTGCAGTGGGTACGGGCAGACTAGAGTGTGGTAGGGGTAATTGGAATTCCTGGTGTAGCGGTGGAATGCGCAGATATCAGGAGGAACACCGATGGCGAAGGCAGGTTACTGGGCCATTACTGACGCTGAGGAGCGAAAGCGTGGGTAGCGAACAGG
+
GGGGGGGGGGGGGGGGGGGGGGGGGGGGGGGGGGGGGGGGGGGGGGGGGGGGGGGGGGGGGGGGGGGGGGGGGGGGGGGGGGGGGGGGGFGGGGGGGGGGGGGGGGGGGGGGGGGGGGGGGGGGGGGGGGGGGGGFGGDEGGGGGGGGGGGGGGGGGGGGGGGGGGGGGGGGGGGGGGGGGGDEGGGGD#G#GGGGGFFG?GGGGGGGFFFFFFFFFFFFFFFF@FFFFFFFFFFFFBFFF??EFFFE@4FFFFFFGFDF9CGGGGGGFGD7GGGGGGGGGGGGGGGGGFCFGGGGGGGGGGGGGGGGFGGGGGGF>GGGGGGGGGEGGGGGGGGGGGGGGGGGGGGGGGGGGGGGGGGGGGGGGGGGGGGGGGGGGGGGGGGGGGGGGGGGGGGGGGGGGGGGGGGGGGGGGGGGGGGGGGGG
@CGRNA11_424
TGAGGAATATTGGTCAATGGGCGAGAGCCTGAACCAGCCAAGTCGCGTGAAGGATGACGGTCCTATGGATTGTAAACTTCTTTAGTAGGTGAGTACAAGCAGTTACGCGTAGCTGTAAGCAAGTAACCTAAGAATAAGTATCGGCTAACTCCGTGCCAGCAGCCGCGGTAATACGGAGGATACGAGCGTTATCCGGATTTATTGGGTTTAAAGGGTGCGTAGGTGGCTTTATAAGTCAGTGGTGAAAAGCTGTGGCTCAACCATAGTCTTGCCGTTGAAACTGTAGAGCTTGAGTGCGGATGAGGTAGGCGGAACGCGTAGTGTAGCGGTGAAATGCATAGATATTACGCAGAACTCCGATTGCGAAGGCAGCTTACCAAACCGCAACTGACACTGAAGCACGAAAGCGTGGGTAGCGAACAGG
+
GGGGGGGGFGGGGFGGGGGGGGGGGDEGGGGGGGGGGGGGGGGGGGGGGGGGGGGGGDGGGGGGFGGGGGGGGGGGGGGGGGGFGFGGGGGGGGGGGGGGGGGGGGGGGGGGGGGGGGGGGGGGGGGGGGGGGGGDGGGGGGGGGGGGGGGGGFGGGGGGGGGGGGDGGCGGFGGEDGGGFFGGFEGGGGDGGGGGGFDDFFGGGFGG@FFFFFFF>EFDFFFFFFFFFFFFFFF<FBDFFFFFFFFFFBFBFGFFFFFFFFFFGFDF5DDD6GCDGGGGGGGGFGGGGFDGDGGGGGGFDGFGGGGGGEEGCEGECGGGGGGGGGGGGGGGGGGGGGGFGGGFGEGGGDGGGGFBEGGGDGGGGGGGGGGGGGFGGGGGCGGGDGGGGGGGFGGGGFF?GGGGGGGGGGGGGGGGGGGFGGGG
@CGRNA11_425
TAGGGAATCTTCGGCAATGGGGGGAACCCTGACCGAGCAACGCCGCGTGAGTGAAGAAGGTTTTCGGATCGTAAAGCTCTGTTGTAAGAGAAGAACGTTGTGTAGAGTGGAAAGTTACACAAGTGACGGTATCTTACCAGAAAGGGACGGCTAACTACGTGCCAGCAGCCGCGGTAATACGTAGGTCCCGAGCGTTGTCCGGATTTATTGGGCGTAAAGCGAGCGCAGGCGGTTGTATAAGTCAGAAGTAAAAGGCAGTGGCTCAACCATTGTGTGCTTTTGAAACTGTACAACTTGAGTGCAGAAGGGGAGAGTGGAATTCCATGTGTAGCGGTGAAATGCGTAGATATATGGAGGAACACCGGTGGCGAAAGCGGCTCTCTGGTCTGTAACTGACGCTGAGGCTCGAAAGCGTGGGGAGCGAACAGG
+
GGGGGGGGGGGGGGGGGGGGGGGGGGGGGGGGGGGGGGGGGGGGGGGGGGGGGGGGGGGGGFGGGGGGGGGGGGGGGGGGGGGGGGGGGGGGGGGGGFGGGGGGGGGGGGGGGGGGGGGGGGGGGGGEGGGGGGGGGGGGGGGGGGGGGGGEGGGGGGGGGGGGGGFGGGGFGGGGGGGGGGGGGGFGGGGGGGGDGFFGFGGGC=FGFFFFFEBBDFFFFFFFFFFFFFFFFEF?FFFFFFFFFFFFFFFFFFFFFFGFFGFGGGGGGGGGGFGGGFGGGGGGFGGGGGFEGCGGGGGGGGGGGGGGGGGGGGGGGGGFEGFGGGGGGGGEGGGGGGGGGGGGFGGGGGGGGGGGGGGGGGGGGGGGGGGGGGGGGGGGGGGGGGGGGGGGGGGGGGGGGGGGGGGGGGGGGGGGGGGGGGGGGGGGG
@CGRNA11_426
TGAGGAATATTGGTCAATGGGCGAGAGCCTGAACCAGCCAAGTCGCGTGAAGGATGACGGTCCTATGGATTGTAAACTTCTTTAGTAGGTGAGTACAAGCAGTTACGCGTAGCTGTAAGCAAGTAACCTAAGAATAAGTATCGGCTAACTCCGTGCCAGCAGCCGCGGTAATACGGAGGATACGAGCGTTATCCGGATTTATTGGGTTTAAAGGGTGCGTAGGTGGCTTTATAAGTCAGTGGTGAAAAGCTGTGGCTCAACCATAGTCTTGCCGTTGAAACTGTAGAGCTTGAGTGCGGATGAGGTAGGCGGAACGCGTAGTGTAGCGGTGAAATGCATAGATATTACGCAGAACTCCGATTGCGAAGGCAGCTTACCAAACCGCAACTGACACTGAAGCACGAAAGCGTGGGTATCAAACAGG
+
GGGGGGGGGGGGGGGGGGGGGGGGGGGGGGGGGGGGGGGGGGGGGGGGGGGGGGGGGGGGFGGGGGGGGGGGGGGGGGGFFGGGGGGGGGGGGGGGGGGGGGGGGGGGGGGGFGGGGGGGGGGGGGGFFGGGGGGGGGGGGGGGGGGGGGGGGGGGGGGGGGFGGDGGGGGGGGGEGGGEGGGGGGG#GGGGGGGDCAEFFGGGGGDCEF@<DFF?;>D@FEEFFFFFF?>@B=?AFBFFFFBFDFFFFFFFFGFFFF>CGFCDFBCFFGGGGGFGGD7CFEF<DFDFC7FD>GGGGGF?FGGGFEEGGGGGGGGGGGGGGGGGGGGGGGGDFGGGGFFGGGGGEEGGGGGGGGGGGGGGGGGGGGGGGGGGGGGGDGGEFGFGGGGGGGGGFFFGGGGGGGGGGGGGGFGGGGGGGGGGGGGG
@CGRNA11_427
TAGGGAATCTTCCGCAATGGGCGAAAGCCTGACGGAGCAACGCCGCGTGAGTGAAGAAGGATTTCGGTTCGTAAAGCTCTGTTGTTAGGGAAGAAAGGTTGTGTAGTAACTATACACAAAACAGACGGTACCTAACCAGAAAGCCACGGCTAACTACGTGCCAGCAGCCGCGGTAATACGTAGGTGGCAAGCGTTGTCCGGAATTATTGGGCGTAAAGCGCGCGCAGGTGGTTTAAAAAGTCTGATGTGAAAGCCCACGGCTCAACCGTGGAGGGTCATTGGAAACTGTTAAACTTGAGTGCAGGAGAGAAAAGTGGAATTCCTAGTGTAGCGGTGAAATGCGTAGAGATTAGGAGGAACACCAGTGGCGAAGGCGGCTTTTTGGCCTGTAACTGACACTGAGGCGCGAAAGCGTGGGGAGCAAACAGG
+
GGGGGGGGGGGGGGGGGGGGGGGGGGGGGGGGGGGGDGGGGGGGGGGGGGGGGGGGGGGGGGGGGGGGGGGGFGGGGGGGGGGGGGGGGGGGGGGGGGFGGGGGGGGGGGGGGGGGGGGGGGGGGGGGGGGGGGGGGGGGGGGGGGGGGGGGGGGGGGGGGGGGGGGGGGGGGGCGGGGGGGGGGGGGGGGGGGGGGFFGFGGGGGGGFF>FDFFFFFFFFFFFDFFFFFF>FFFBFFFBFFFFFFFFFFFFFFF?FEF>FGFGGGGGGDFCFFGGGGGGGFGGFGGGGGGGFGFFGGGFDGGGGGGGGGGGGGGGGGFCEFGFGGFCEGGGGGGGGGGGGFGFCFCGGGFGGGGGGGGGEGGGGGGGGGEGGGFGGGGGGGFGGGGGGGGGGGGGGGGGGGGGGGGGGGGGGGGGGGGGGGGGGGGGG
@CGRNA11_428
TGAGGAATATTGGTCAATGGGCGAGAGCCTGAACCAGCCAAGTCGCGTGAAGGATGACGGTCCTATGGATTGTAAACTTCTTTAGTAGGTGAGTACAAGCAGTTACGCGTAGCTGTAAGCAAGTAACCTAAGAATAAGTATCGGCTAACTCCGTGCCAGCAGCCGCGGTAATACGGAGGATACGAGCGTTATCCGGATTTATTGGGTTTAAAGGGTGCGTAGGTGGCTTTATAAGTCAGTGGTGAAAAGCTGTGGCTCAACCATAGTCTTGCCGTTGAAACTGTAGAGCTTGAGTGCGGATGAGGTAGGCGGAACGCGTAGTGTAGCGGTGAAATGCATAGATATTACGCAGAACTCCGATTGCGAAGGCAGCTTACCAAACCGCAACTGACACTGAAGCACGAAAGCGTGGGTATCAAACAGG
+
FGGCEFEFGFGFGGCFFGGGF?GGDFGFGGGGGGFGGGGG8FC9C:CFEGGCF<FGGGGG7=FFFEEFGEFGGGFFGGGGDAFFEFGGFG,EFCEGFGGGGGCFCFGC>FCEGGGGGGGGGFGGGGGGGGGGGFGFGGGFGF8BE7EGFGCFEFEEFFGGGGGGEGDEGGGG###CE#=EGG#F:75EGGGGCGGED>@8DDDFGEDD58@D@?:>;:5DF3>FFFFBFFF?FFFAFAAAFFCEAFFF?F26<CFF?FFGGGGGGFCAF+9D9C=+,FDFCFFFGDFGEFDGCGGGGGGFFF?FGGDGCA,4=8EBCFGGGGGGGCC9GGEF9FFFFGGFGGFGFGFFAGGGGGEGGFFGFC=BADE?,EGF<CGFEGEEF@+9FGGFEAGGGGGGGF@@GGFGEGGGGGGGGFGFFEGEFGGG
@CGRNA11_429
TAGGGAATCTTCCGCAATGGGCGAAAGCCTGACGGAGCAACGCCGCGTGAGTGAAGAAGGATTTCGGTTCGTAAAGCTCTGTTGTTAGGGAAGAAAGGTTGTGTAGTAACTATACACAAAACAGACGGTACCTAACCAGAAAGCCACGGCTAACTACGTGCCAGCAGCCGCGGTAATACGTAGGTCCCGAGCGTTGTCCGGATTTATTGGGCGTAAAGCGAGCGCAGGCGGTTGTATAAGTCAGAAGTAAAAGGCAGTGGCTCAACCATTGTGTGCTTTTGAAACTGTACAACTTGAGTGCAGGAGAGAAAAGTGGAATTCCTAGTGTAGCGGTGAAATGCGTAGAGATTAGGAGGAACACCAGTGGCGAAGGCGGCTTTTTGGCCTGTAACTGACACTGAGGCGCGAAAGCGTGGGGAGCAAACAGG
+
GGGGGGGGGGGGGGGGGGGGGGGGGGGGGGGGGGGGGGGGGGGGGGGGGGGGGGGGGGGGGGGGGGGGGGGGGGGGGGGGGGGGGGGGGGGGGGGGGGGGGGGGGGGGGGGGGGGGGGGGGGGGGGGGGGGGGGGGGGGGGGGGGGGGGDGGGGGGGGGGGGGGGGGGGGGGGGGGGGGG#GGG#GGGGGGGGGGFGFFGFGGGCGGG@=FFFFEFFFFEFFFFFFFFFFFBFFFFFEEEA>A9FFFFFFAFFF1FFF>?6FCFGGGGGGGFAGFCGFGGFGGGGGGFGGGGGF?GGGGGGGGGGGGGGGGGGFFGFGGGFGGGGGGGGGGGGGGGGGGGGGGGGGGGGGGGGGGGGGGGGGGGGGGGGGGGGGGGGFGGGGGGGGFGGGGGGGGGGGGFFGGGGFGGGGGGGDGGGGGGGGGGGGGG
@CGRNA11_430
TGGGGAATATTGCACAATGGACGCAAGTCTGATGCAGCGACGCCGCGTGGGGGATGAAGGCTTTCGGGTTGTAAACTCCTTTCAGTACAGAAGAAGCATTTTTGTGACGGTATGTGCAGAAGAAGCGCCGGCTAACTACGTGCCAGCAGCCGCGGTAATACGTAGGGCGCGAGCGTTGTCCGGAATTATTGGGCGTAAAGAGCTCGTAGGCGGTTTGTTGCGCCTGCTGTGAAAGACCGGGGCTTAACTTCGGGGTTGCAGTGGGTACGGGCAGACTAGAGTGTGGTAGGGGTAATTGGAATTCCTGGTGTAGCGGTGGAATGCGCAGATATCAGGAGGAACACCGATGGCGAAGGCAGGTTACTGGGCCATTACTGACGCTGAGGAGCGAAAGCGTGGGTAGCGAACAGG
+
GGFGGGGGGGGGGGGGGGGGGGGGGGGGGGGGGGGFGGGGGGGGGGGFGFGGGGGGGGGGGGGGGGGGGGGEGGGGGGGGGGGGGGGGGGGGGGGGGGGGGGGGGGGGGGGGGGGGGGGGGGGGGGGGGGGGGGGGGGFGGDGGFGGGGGFGGGG*8EGGGGGGGGG#D###GGGGGG#FFGGCG#:0FFFGFGGG57<F#GGGGGGDFEFFFDEFFFF5#>>@:BFFF?>AF=F<FFFBC>;FA@FF<A>FGGGFGGFGDDGGGGCGGGF@ED=FDF?6GGD8FFGGGGGGGGGFGGGFGGEEFFFGFGGCGGGGGGGGEEDEFA9FFGGCFGGGFGGDGFGGGGGGGGGGGGGGGGGGGGCGFGGGFGGGGGGGGGGGGGGEGFCGGGGGGGFGGGGGGGGGGGGGGGG
@CGRNA11_431
TGAGGAATATTGGTCAATGGGCGAGAGCCTGAACCAGCCAAGTCGCGTGAAGGATGACGGTCCTATGGATTGTAAACTTCTTTAGTAGGTGAGTACAAGCAGTTACGCGTAGCTGTAAGCAAGTAACCTAAGAATAAGTATCGGCTAACTCCGTGCCAGCAGCCGCGGTAATACGGAGGATACGAGCGTTATCCGGATTTATTGGGTTTAAAGGGTGCGTAGGTGGCTTTATAAGTCAGTGGTGAAAAGCTGTGGCTCAACCATAGTCTTGCCGTTGAAACTGTAGAGCTTGAGTGCGGATGAGGTAGGCGGAACGCGTAGTGTAGCGGTGAAATGCATAGATATTACGCAGAACTCCGATTGCGAAGGCAGCTTACCAAACCGCAACTGACACTGAAGCACGAAAGCGTGGGTAGCGAACAGG
+
GGFGGGGGFFGFGGGGGGGGGGGGGGGGGGGGGGGGGGGGGGFGGGGGGGGGGGGGGGGGGGGGGGGGGGGGGGGGGGGGEFGGGGGGGEGGGGGGGGGFGGGGFGGGGGGGGGGGGGGGGGGGGFFEGGGGGFFGGGGGGGGGGGGGGGGGGFGGGGGGGGGGGDGGGGGGGGGGGGGEGGGG#GGGGGGFGGGGGE3;AGGFFGEE<=FFFFFFFFEEFFFFFFFFFFCFFFB@@FBEFEFFBFFAFFAFFGFFFFGGGGGFFDCFFDDGCCDCGFE<GCEGGG?FD=6GGGGGGGGGGGFGFDGGGGGGGGEGGFGGGGGGGGGGGGGGGGGGGGGGGGGGGGGGGGGGGGECGGGGGGGGGGGGGGGGGGGGGGGFFGGGGGGGGGGGGGGGGGGGGGGGGGGEGGGGGGEGGGGFGGGG
@CGRNA11_432
TGAGGAATATTGGTCAATGGGCGAGAGCCTGAACCAGCCAAGTCGCGTGAAGGATGACGGTCCTATGGATTGTAAACTTCTTTAGTAGGTGAGTACAAGCAGTTACGCGTAGCTGTAAGCAAGTAACCTAAGAATAAGTATCGGCTAACTCCGTGCCAGCAGCCGCGGTAATACGGAGGATACGAGCGTTATCCGGATTTATTGGGTTTAAAGGGTGCGTAGGTGGCTTTATAAGTCAGTGGTGAAAAGCTGTGGCTCAACCATAGTCTTGCCGTTGAAACTGTAGAGCTTGAGTGCGGATGAGGTAGGCGGAACGCGTAGTGTAGCGGTGAAATGCATAGATATTACGCAGAACTCCGATTGCGAAGGCAGCTTACCAAACCGCAACTGACACTGAAGCACGAAAGCGTGGGTATCAAACAGG
+
GGGGGGGGGGGGGGGEGGGGGGGGGGGFGGGFGGGGGGGGGGGGGGGGGGGGGGGGGGGGGGGGGGGGGGFFFGGGGGGGGGFGGFFGGFGGGGGGGGGGGGGGGGGGGGGGGFGGGGGGGGGGGGGFFGGGGGGGGGGGGGGGGGGGEGFGGGGGGGGGGGFGGEGGGGGDGGGGGGGGGGGGGGGGDGGGGFFFFEFF@FDFGGEFCEFFFFEFFFFFFFFFFFFFFFFFFFFFFEFEBFEEFFFFFFAFFFFFFFGFGDGFCGGGFGGGGGGGGGGFGGGGGGGGGGGGGGDCGFGGFGDGGGGGGGGGGGGDGGGGGGGGGGGGGGGGGGGGGGGGGGGFGGGGGFGGGEGGGGGGGGGGGGGFGGGGGGGGGGEGGGGGGGGGGGGGGGGGGGGFGGGGGGGGGFGFGGGGGGGGGGGG
@CGRNA11_433
TGAGGAATATTGGTCAATGGGCGAGAGCCTGAACCAGCCAAGTCGCGTGAAGGATGACGGTCCTATGGATTGTAAACTTCTCTAGTAGGTGAGTACAAGCAGTTACGCGTAGCTGTAAGCAAGTAACCTAAGAATAAGTATCGGCTAACTCCGTGCCAGCAGCCGCGGTAATACGGAGGATACGAGCGTTATCCGGATTTATTGGGTTTAAAGGGTGCGTAGGTGGCTTGATAAGTCAGTGGTGAAAAGCTGTGGCTCAACCATAGTCTTGCCGTTGAAACTGTAGAGCTTGAGTGCGGATGAGGTAGGCGGAACGCGTACTGTAGCGGTGAAATGCATAGATATTACGCAGAACTCCGATTGCGAAGGCAGCTTACCAAACCGAAACTGACACTGAAGCACGAAAGCGTGGGTATCAAACAGG
+
EFA<<<ACFFEFGEAEEF<FG8FC@ECFG@CEFFGGGGFGGGF@BECEEGGG?F<E<E:CF:CC<EC8<FGDFFGGGGGCA,C,EE?FF5BFDFDAEGGGGGCFCFGGCFGDCFDDFFF,?FCF;FGGG8DDCAFEFEGGGGG8CGCDGFCCEGGGGGGGC8FC8C>C?EEFF54**:*4<A+:8*>EDDG87779FFFFFD;339#<@@FF<49@03@7>D>@FF0#5#5*>81>>62<>B#<66#F#?;6>7:F>9225C?8CFC;@760+@??7+@,CE@298D??D?DDGDF>GGGGGFF=+6GGGDEC@+ECEEC,FB+@68949,AECFFAADEC,@A47G@A<9FF@:8,@8FF,FF9F@F,@9FEGFFDEFB@C@C,FC,<6FCE<<,AD6,FF,C@C+FEE8FFDFGE9C,9CFC
@CGRNA11_434
TAGGGAATCTTCGGCAATGGGGGGAACCCTGACCGAGCAACGCCGCGTGAGTGAAGAAGGTTTTCGGATCGTAAAGCTCTGTTGTAAGAGAAGAACGTTGTGTAGAGTGGAAAGTTACACAAGTGACGGTATCTTACCAGAAAGGGACGGCTAACTACGTGCCAGCAGCCGCGGTAATACGTAGGTCCCGAGCGTTGTCCGGATTTATTGGGCGTAAAGCGAGCGCAGGCGGTTGTATAAGTCAGAAGTAAAAGGCAGTGGCTCAACCATTGTGTGCTTTTGAAACTGTACAACTTGAGTGCAGAAGGGGAGAGTGGAATTCCATGTGTAGCGGTGAAATGCGTAGATATATGGAGGAACACCGGTGGCGAAAGCGGCTCTCTGGTCTGTAACTGACGCTGAGGCTCGAAAGCGTGGGGAGCGAACAGG
+
GGGGGGGGGGGGGGGGGGGGGGGGGGGGGGGGGGGGGGGGGGGGGGGGGGGGGGGGGGGGGGGGGGGGGGGGGGGGGGGGGGGGGGGGGGGGGGGGGFGGGGGGGGGGGGGGGGGGGGGGGGGGGGGGGGGGGGGGGGGGGGGGGGGGGGGGGGGGGGGGGGGGGGGGGGGGGGGGGGGGGGGGGGGGGGGGGGGGFFFGFGFCCFGGF?FFFFFFFFFFFEFFFFFFFFFFFFFFFFEFFFFFFFFFFFFFFFFFFFGFFGFGGGGGGFGGGFGGGGGGGGGGGGFGGGGGGFGGGGGGGGGGGGGGGGGGGGGGGGGFGGGGGGGGGGGGGGGGGGGGGGGGGGGGGFGGGGGGGGGGGGGGGGGGGGGGGGGGGGGGGGGGGGGGGGGGGGGGGGGGGGGGGGGGGGGGGGGGGGGGGGGGGGGGG
@CGRNA11_435
TGAGGAATATTGGTCAATGGGCGAGAGCCTGAACCAGCCAAGTCGCGTGAAGGATGACGGTCCTATGGATTGTAAACTTCTTTAGTAGGTGAGTACAAGCAGTTACGCGTAGCTGTAAGCAAGTAACCTAAGAATAAGTATCGGCTAACTCCGTGCCAGCAGCCGCGGTAATACGGAGGATACGAGCGTTATCCGGATTTATTGGGCGTAAAGCGAGCGCAGGCGGTTGTATAAGTCAGAAGTAAAAGGCAGTGGCTCAACCATTGTGTGCTTTTGAAACTGTACAACTTGAGTGCAGAAGGGGAGAGTGGAATTCCATGTGTAGCGGTGAAATGCGTAGATATATGGAGGAACACCGGTGGCGAAAGCGGCTCTCTGGTCTGTAACTGACACTGAAGCACGAAAGCGTGGGTATCAAACAGG
+
GGGGGGGGGGGGGGGGGGGGGGGGGGGGGGGGGGGGGGGGGGGGGGGGGGGGGGGGGGGGGGGGGGGGGGGGGGGGGGGGGGGGGGGGGGGGGGGGGGGGGGGGGGGGGGGGFGGGGGGGGGGGGGGGGGGGGGGGGGGGGGGDGGGGGGGGGGGGGGGGGGGGGGGGGGDFGGGGGGGGGGGGGGGGGGGGGGGGGDFDFFFFGGGGFFFFFFF@FFFFFFFFFFFFFFCFEFFAEFEFFFFFFFFFAFFFGFFGFGGGFFF?FDCFGGGGGGGGGGFGGGGFGGGEGGGGGGGGGGGGGGGGGGGGGGGGGFEGGGGGGGGGGGGGGGGGGGGGGGGGGGGGGGGGGGGGGGGGGGGGGGGGGGGGGGGGGGGGGGGGGFGGGGGGGGGGGGGGGGGGGGGGGGGFCGGGGGFGGGGGGGG
@CGRNA11_436
TGAGGAATATTGGTCAATGGGCGAGAGCCTGAACCAGCCAAGTCGCGTGAAGGATGACGGTCCTATGGATTGTAAACTTCTTTAGTAGGTGAGTACAAGCAGTTACGCGTAGCTGTAAGCAAGTAACCTAAGAATAAGTATCGGCTAACTCCGTGCCAGCAGCCGCGGTAATACGGAGGATACGAGCGTTATCCGGATTTATTGGGTTTAAAGGGTGCGTAGGTGGCTTTATAAGTCAGTGGTGAAAAGCTGTGGCTCAACCATAGTCTTGCCGTTGAAACTGTAGAGCTTGAGTGCGGATGAGGTAGGCGGAACGCGTAGTGTAGCGGTGAAATGCATAGATATTACGCAGAACTCCGATTGCGAAGGCAGCTTACCAAACCGCAACTGACACTGAAGCACGAAAGCGTGGGTATCAAACAGG
+
GGGGGGGGGGGGGGGGGGGGGGGGGGGGGGGGGGGGGGGGGGCGGGGGGGGGGGCFGGGGGGGGAFFGFFGGGGGFGGGGGFFGGGGGGGEGGGGFFEEDGGGGGGGGGGGDFGGGGGGGGGGGFGGGGGGGGGGGGGGGGDGEDFGGGGGFGGGGGGGGFFGGGEEGGDGGGGG<CEGCF?CGCG?EDDDGGFGDG>DFFFGGGFDGEFFFFF@FEEFFFFFFFF>4FFFFFFFDFFFFFFFFFBFFFFFFFGFFGFGF?FGGFFFGEDDGCGGGGGGGFFGGGGDGCDCGGGGF>D8GDGGGGGGGGGGGGGEGGGGGGFGEGEGFFGGGGGFD9GGGGGGGDDGGF<GGGGEDGGGGEFGGGGGGGGGGGGGGEGGGGGGGGGGGGGGGGGGGGGGFGGGGFCCEGGGFGFFCFGGFGGGG
@CGRNA11_437
TGGGGAATATTGCACAATGGACGCAAGTCTGATGCAGCGACGCCGCGTGGGGGATGAAGGCTTTCGGGTTGTAAACTCCTTTCAGTACAGAAGAAGCATTTTTGTGACGGTATGTGCAGAAGAAGCGCCGGCTAACTACGTGCCAGCAGCCGCGGTAATACGTAGGGCGCGAGCGTTGTCCGGAATTATTGGGCGTAAAGAGCTCGTAGGCGGTTTGTTGCGCCTGCTGTGAAAGACCGGGGCTTAACTTCGGGGTTGCAGTGGGTACGGGCAGACTAGAGTGTGGTAGGGGTAATTGGAATTCCTGGTGTAGCGGTGGAATGCGCAGATATCAGGAGGAACACCGATGGCGAAGGCAGGTTACTGGGCCATTACTGACGCTGAGGAGCGAAAGCGTGGGTAGCGAACAGG
+
GGGGGGGGCFGGGGGGGGGGFGGGGGGGGGGGGGGGGGGGEGGGGGGGGGGGGGGGGCGGGGGGGGGGFGGGGGGGGGGGGGGGGGGGGGGGGGGGGGFFGFGGGGGGGGGGGEGGGFFFGGGGFFGGEGGGGGGGGFGGGGGGGGGGGGGGGEGGCGFCGGGGGGGGGGGEGGGEGDGFGGG;5>FFDFGGFGGGG:@D@GGGCGGDFB@EEDF@DFFFFFDFFFEFFFFFFEFDFFFFF>B>CFDDGDCGGGFAGFCGGFGGGGEDFE77FGGGGGF?C8CFFGGGGFDFAGGGGE8FGGGEE8E,,EGC6GGGGGGGGDGGGGGGFFGGGGGGGGGGFGGGGGDFEGGGGGGGGGGGGGGGGGGGGGGGGGGECFEGGGFFGGGGGGGF:GGGGGGGGGGGGGGGGGG
@CGRNA11_438
TGAGGAATATTGGTCAATGGGCGAGAGCCTGAACCAGCCAAGTCGCGTGAAGGATGACGGTCCTATGGATTGTAAACTTCTTTAGTAGGTGAGTACAAGCAGTTACGCGTAGCTGTAAGCAAGTAACCTAAGAATAAGTATCGGCTAACTCCGTGCCAGCAGCCGCGGTAATACGGAGGATACGAGCGTTATCCGGATTTATTGGGTTTAAAGGGTGCGTAGGTGGCTTTATAAGTCAGTGGTGAAAAGCTGTGGCTCAACCATAGTCTTGCCGTTGAAACTGTAGAGCTTGAGTGCGGATGAGGTAGGCGGAACGCGTAGTGTAGCGGTGAAATGCATAGATATTACGCAGAACTCCGATTGCGAAGGCAGCTTACCAAACCGCAACTGACACTGAAGCACGAAAGCGTGGGTATCAAACAGG
+
GGGGGGGGGGGGGGGGGGGGGGGGGGGGGGGGGGGGGGGGGGGGGGGGGGGGGGGGGGGGGGGGGGGGGFGGGGGGGGGGGGGGGGGGGFGGGGGGGGGGGGGGGGGGGEGGGGGGGGGGGGGGGGGGGGGGGGGGGGGGGGGGGGGGGGGGGGGGGGGGGGGFGGGGGGGGGGGGGGGGGGGGGGGGGGGGGGGGGAEFFGGGGGFGE@BFFFFFFFFFFFFFFFFCEFFFFFFFFEFFFFFFFFFFFFFFFGFFGFFCFFFFGGGGFGGDGGGGGGGGGGGGGGDGGGGGGGGGGGGGGGGGGGGGEEGGGGGDGGGGGGGGGGGGGGGGGGGGGGGGGGFGGGGGFAGGGGGGGGGGGGGGGGGGGGGGGGGGGGGGGGGGGGGGGGGGGGGGGGF@GGGGGGGGGGGGGGGGGGGGGGGG
@CGRNA11_439
TAGGGAATCTTCGGCAATGGGGGGAACCCTGACCGAGCAACGCCGCGTGAGTGAAGAAGGTTTTCGGATCGTAAAGCTCTGTTGTAAGAGAAGAACGTTGTGTAGAGTGGAAAGTTACACAAGTGACGGTATCTTACCAGAAAGGGACGGCTAACTACGTGCCAGCAGCCGCGGTAATACGTAGGTCCCGAGCGTTGTCCGGATTTATTGGGCGTAAAGCGAGCGCAGGCGGTTGTATAAGTCAGAAGTAAAAGGCAGTGGCTCAACCATTGTGTGCTTTTGAAACTGTACAACTTGAGTGCAGAAGGGGAGAGTGGAATTCCATGTGTAGCGGTGAAATGCGTAGATATATGGAGGAACACCGATGGCGAAGGCAGGTTACTGGGCCATTACTGACGCTGAGGAGCGAAAGCGTGGGTAGCGAACAGG
+
GFGGGFGGGGGGGGGGGGGGGGGGGGGGGGGGGGGGGGGGGGGGGGGGGFEFFFGGGGGGFCFGGGGCGGGGGGGGGGGGGGGGGFGGGGGGGGGGGFGGGGGGGGGGGFGGFGFGGGGGGGGGFFGGGGGGGGGGGGFFFGGGGGFGGGCGGGGGGGGGGGGGGGGGGGGGGGGGGGGGGGGGGC9FFDGGGG7>D@FGFGGFFEDCFFFFFFFEEFFFFFDFDEDFF>BD@EEEF9EAAAAFFEFFBFFFFCFFFE5FFC;2D?FFF+=?FFGGGGGCGFFGFFFGGGGCE=FDDCGCFECGFGGGGGDFGFFGEGFGGGGCCGFGEEGEFGEFGGC7GGGGCE9GGGF?GGFGGGGEGGGGGGGGGGGGGFGGGGGGGGGGGECFGGGGGGGGGGFAF8GFEGGGGGCGEGGGGGEEGC9GGGGGF
@CGRNA11_440
TGGGGAATATTGCACAATGGACGCAAGTCTGATGCAGCGACGCCGCGTGGGGGATGAAGGCTTTCGGGTTGTAAACTCCTTTCAGTACAGAAGAAGCATTTTTGTGACGGTATGTGCAGAAGAAGCGCCGGCTAACTACGTGCCAGCAGCCGCGGTAATACGTAGGGCGCGAGCGTTGTCCGGAATTATTGGGCGTAAAGAGCTCGTAGGCGGTTTGTTGCGCCTGCTGTGAAAGACCGGGGCTTAACTTCGGGGTTGCAGTGGGTACGGGCAGACTAGAGTGTGGTAGGGGTAATTGGAATTCCTGGTGTAGCGGTGGAATGCGCAGATATCAGGAGGAACACCGATGGCGAAGGCAGGTTACTGGGCCATTACTGACGCTGAGGAGCGAAAGCGTGGGTAGCGAACAGG
+
GGGGGGGGGGGGGGGGGGGGGGGGGGGGGGGGGGGGGGGGGGGGGGGGGGGGGGGGGGGGGGGGGGGGGGGEGGGGGGGGGGGGGGGGGGGGGGGGGGGGGGGGGGGGGGGGGGGGGGGGGGGGGGGGGGGGGGGGGGGGGGGGGGGGGGGGGGGGGGGGGGFGGGGGGGG#GGGGGGGGGGGCGGEGGGGGGGGGCEFGFFGGGGGGFFFFFFF>EFFFFFBFEFFFFFFFFEBBFFFFGFFFFGGFFFGGGGGFGGGGGGGGGGGDGGGGGGFGGGGGGGGGGGGGGGGGGGGEGGGGGGGEGGGGGGGGGGGGGGGGGGGGGGGGGGGGGGGGGGGGGGGGGGGGGGGGGGGGGGGGGGGGGGGGGGGGGGGGGGGGGGGGGGGGGGGGGGGGGGGGGGGGGGGGGGG
@CGRNA11_441
TAGGGAATCTTCGGCAATGGGGGGAACCCTGACCGAGCAACGCCGCGTGAGTGAAGAAGGTTTTCGGATCGTAAAGCTCTGTTGTAAGAGAAGAACGTTGTGTAGAGTGGAAAGTTACACAAGTGACGGTATCTTACCAGAAAGGGACGGCTAACTACGTGCCAGCAGCCGCGGTAATACGTAGGTCCCGAGCGTTGTCCGGATTTATTGGGCGTAAAGCGAGCGCAGGCGGTTGTATAAGTCAGAAGTAAAAGGCAGTGGCTCAACCATTGTGTGCTTTTGAAACTGTACAACTTGAGTGCAGAAGGGGAGAGTGGAATTCCATGTGTAGCGGTGAAATGCGTAGATATATGGAGGAACACCGGTGGCGAAAGCGGCTCTCTGGTCTGTAACTGACGCTGAGGCTCGAAAGCGTGGGGAGCGAACAGG
+
GGGGGGGGGGGGGGGGGGGGGGGGGGGGGGGGGGGGGGGGGGGGGGGGGBFFGGGGGGGGGGGGGGGGGGGFFGGGGGGGGGGGGGFGGGGGGGGFGGGFFGFFDFGGFGGGGGFGGGGGFFFEGGGGGGGGGGGGGGCFGFGGGGGFEGGDGGGFGGGGGFGGGGGGGGGDGGGEEFGFC?FCCFCGGGCDDGFB><FCDD9FFFDDFF>FFFFFFFFFFFFFDFFFFBFF@EFFFFFFF#EECFEFFBFFFFFFAFGFFGFGGGFGGGGFCACGFFCGGGFFEGEGGFFGGGGGGGFFFFGGGGGFE=EGGGGGGD=>>GFGGGGGGGGDGGGGFCGEEGGE;GGGGGGGGF<GFF:EGGGFGGGGGGFDGGGGGGFGGGFFF<CGFFGFGFDEGFF<EFGFGGGGGCGE>GGGGGGGGGGGGFGGG
@CGRNA11_442
TGAGGAATATTGGTCAATGGGCGAGAGCCTGAACCAGCCAAGTCGCGTGAAGGATGACGGTCCTATGGATTGTAAACTTCTTTAGTAGGTGAGTACAAGCAGTTACGCGTAGCTGTAAGCAAGTAACCTAAGAATAAGTATCGGCTAACTCCGTGCCAGCAGCCGCGGTAATACGGAGGATACGAGCGTTATCCGGATTTATTGGGTTTAAAGGGTGCGTAGGTGGCTTTATAAGTCAGTGGTGAAAAGCTGTGGCTCAACCATAGTCTTGCCGTTGAAACTGTAGAGCTTGAGTGCGGATGAGGTAGGCGGAACGCGTAGTGTAGCGGTGAAATGCATAGATATTACGCAGAACTCCGATTGCGAAGGCAGCTTACCAAACCGCAACTGACACTGAAGCACGAAAGCGTGGGTATCAAACAGG
+
GGGGGGGGGGGGGGGGGGGGGGGGGGGGGGGGGGGGGGGGGGGGGGGGGGGGGGGGGGGGGGGGGGGGGGGGGGGGGGGGGGGGGGGGGFGGGGGGGGGGGGGGGGGGGGGGGGGGGGGGGGGGGGGGGGGGGGGGGGGGCGDGGGGGGGGGGGGGGGGGGGGGGGGEGDGGGGGGGGGGGGGGGGGGGGGGGGGGGAEGFGGFGGGFFFFFFFFFFFFFFFFFFFFFFFFFFFFEFFFFFFFFFFFFFFFFFGFFGFGGGGGGGGDC>G?CGGGGGGGGGGGGGGGGFDCGGGGGGGGGGGGGGGGGGGGGGGGGGGGGGGGGGGGGGGGGGGGGGGGGGGGGGGGGGGGGGGGGGGGGGGGGGGGGGGGGFGGGGGGGGGGGGGGGGGGGGGGGGGGFGGGGGGGGGGGGGGGGGGGGGGGG
@CGRNA11_443
TGAGGAATATTGGTCAATGGGCGAGAGCCTGAACCAGCCAAGTCGCGTGAAGGATGACGGTCCTATGGATTGTAAACTTCTTTAGTAGGTGAGTACAAGCAGTTACGCGTAGCTGTAAGCAAGTAACCTAAGAATAAGTATCGGCTAACTCCGTGCCAGCAGCCGCGGTAATACGGAGGATACGAGCGTTATCCGGATTTATTGGGTTTAAAGGGTGCGTAGGTGGCTTTATAAGTCAGTGGTGAAAAGCTGTGGCTCAACCATAGTCTTGCCGTTGAAACTGTAGAGCTTGAGTGCGGATGAGGTAGGCGGAACGCGTAGTGTAGCGGTGAAATGCATAGATATTACGCAGAACTCCGATTGCGAAGGCAGCTTACCAAACCGCAACTGACACTGAAGCACGAAAGCGTGGGTATCAAACAGG
+
GGGGGGGGGGGGGGGGGGGGGGGGGGGGGGGGGGGGGGGGGGGGGGGGGGGGGGGGGGGGGGGGGGGGGGGGGGGGGGGGGGGGGGGGGFGGGFGGGGGGGGGGGGGGGGGEGGGGGGGGGGFGGGGGGGGGGGGGGGGGFGGGGGGGGGGGGGGGGGGGGGGGGGGGGGGGGGGGGGGGGGGGGGGGGGGGGGGGGEFFFDFFGGFEFFFFFFFFFFFFFFFFFFFFFFFFFFFFFFFFFFFFFFFFFFFFFGFFGFGGFGGGGGGGEGGGGGGGGGGGGGGGGGGGGGGGGGGGGGGGGGGGGGGGGGGGGGGGGGGGGGGGGGGGGGGGGGGGGGGGGFGGGGGGGGGGGGGGGGGGGGGGGGGGGGGGGGGGGGGGGGGGGGGGGGGGGGGGGGGGGGGGGGGEGFGGGGGGGGGGGGGG
@CGRNA11_444
TGAGGAATATTGGTCAATGGGCGAGAGCCTGAACCAGCCAAGTCGCGTGAAGGATGACGGTCCTATGGATTGTAAACTTCTTTAGTAGGTGAGTACAAGCAGTTACGCGTAGCTGTAAGCAAGTAACCTAAGAATAAGTATCGGCTAACTCCGTGCCAGCAGCCGCGGTAATACGGAGGAAACGAGCGTTATCCGGATTTATTGGGTTTAAAGGGTGCGTAGGTGGCTTTATAAGTCAGTGGTGAAAAGCTGTGGCTCAACCATAGTCTTGCCGTTGAAACTGTAGAGCTTGAGTGCGGATGAGGTAGGCGGAACGCGTAGTGTAGCGGTGAAATGCATAGATATTACGCAGAACTCCGATTGCGAAGGCAGCTTACCAAACCGCAACTGACACTGAAGCACGAAAGCGTGGGTATCAAACAGG
+
FFCFGGGGGGGGGEFFGEGFGGDGGGGGGGFGGFGGGGFFGGGFGGGGGGGGFCFDCGGDFGFF,FFGFGAFF,FEFCDGGCG<FFFGGGGGGGGFFGGGFG<BFFGGGBCFGGGGGGCF9FGFEGGGG?8FDFFGGFGG,EECEFGFF9B?EBFDC;ECF8FF5CEDGC7DGFFEGGGG#>:C59:<>3?FF;CDC:39FGFFFGGCBFFF?6>FB@>8@DFFF:F#FFFFFFFAF:DEA<DFFFFFABBFAGAFFFBFF+GGGF<BA7@+GGGFFGFE=FGFB2+DA=+=C=6FC9GGDDCF?E=GGGD@>ECE8CGGFGCEGGGFFGGFFFCCGCE9FGGGEEG@FFGDFCCFEDFEGCECGGGGF<GGEEFFEFC@:C@@,GFCECF<EGFGGGF@EEFGGC@+BDFEEGGFE<AEFCFF
@CGRNA11_445
TGGGGAATATTGCACAATGGACGCAAGTCTGATGCAGCGACGCCGCGTGGGGGATGAAGGCTTTCGGGTTGTAAACTCCTTTCAGTACAGAAGAAGCATTTTTGTGACGGTATGTGCAGAAGAAGCGCCGGCTAACTACGTGCCAGCAGCCGCGGTAATACGTAGGGCGCGAGCGTTGTCCGGAATTATTGGGCGTAAAGAGCTCGTAGGCGGTTTGTTGCGCCTGCTGTGAAAGACCGGGGCTTAACTTCGGGGTTGCAGTGGGTACGGGCAGACTAGAGTGTGGTAGGGGTAATTGGAATTCCTGGTGTAGCGGTGGAATGCGCAGATATCAGGAGGAACACCGATGGCGAAGGCAGGTTACTGGGCCATTACTGACGCTGAGGAGCGAAAGCGTGGGTAGCGAACAGG
+
GGGGGGGGGGGGGGGGGGGGGGGGGGGGGGGGGGGGGGGGGGGGGGGGGGGGGGGGGGGGGGGGGGGGGGGGGGGGGGGGGGGGGGGGGGGGGGGGGGGGGGGGGGGGGGGGGGGGGGGGGGGGGGGGGGGGGGGGGGGGGGGGGGGGGGGGGGGGGGGGGGGGGGGGGGGGGGGGGGGGGGGGGGGGGGGGGGGGGFFGFGGGGGGGFFFFFFFEFFF@FEFFFFFFFFFFFFFFFFFFGFFFFFFGFGGGGGGFGGGGGGGGGEGGGGGGGGD8GGGFGGFECGGF?GGGGGGFGGGGFFD7GGGGGGGGGGGGGGGGGGGGGGGGGGE9GGGGGGGGGFFFGGGGGGGGGGGGGGGGGFGGGGGFCGGGGGDGGGGGGGGGGGGGGGGGGGGGGGGGGGFEGGGGGGG
@CGRNA11_446
TGAGGAATATTGGTCAATGGGCGAGAGCCTGAACCAGCCAAGTCGCGTGAAGGATGACGGTCCTATGGATTGTAAACTTCTTTAGTAGGTGAGTACAAGCAGTTACGCGTAGCTGTAAGCAAGTAACCTAAGAATAAGTATCGGCTAACTCCGTGCCAGCAGCCGCGGTAATACGGAGGATACGAGCGTTATCCGGATTTATTGGGTTTAAAGGGTGCGTAGGTGGCTTTATAAGTCAGTGGTGAAAAGCTGTGGCTCAACCATAGTCTTGCCGTTGAAACTGTAGAGCTTGAGTGCGGATGAGGTAGGCGGAACGCGTAGTGTAGCGGTGAAATGCATAGATATTACGCAGAACTCCGATTGCGAAGGCAGCTTACCAAACCGCAACTGACACTGAAGCACGAAAGCGTGGGTATCAAACAGG
+
GGGGGGGGGFGGGFGGGGGGGGGGGGGGGGGGGGGGGGGGGGFFGGGGGGGGGGGGGGGGGGGGFGGGGGGGGGGGGGGGGGFDFFGGGGGGGGGGGGGGGGGGGGGGGGGGCFGGGGGGGGGGGGGFFFDFGGGGGGGGGGGGGGGGGGGGGDFGGGGGGGGGGGGGEGGGGGGGGGGGGDGGGGDCGGGGGFGG<>ECFGGGCC#D>EFFFFFFFFFFFFEFFFFFFFFFFFFFFE>BFFFFFFFFFFFFFGFFGDFEFCGFGGGFFGGDGGDCCCGF@@:CCFDFGGGGGGGGEGFFGGGGGGGGGGGGGGGGGGGEGGGGGGGGGGGGGGGGGGGFGGGGGGGGGGGGGGGGGGGGGGGGGGGGGGGGGGGGGGGGGGGGGGGGGGGGGGGGGGF@GGGGGGGGGFGGGGGGGGGGGGGG
@CGRNA11_447
TGGGGAATATTGCACAATGGACGCAAGTCTGATGCAGCGACGCCGCGTGGGGGATGAAGGCTTTCGGGTTGTAAACTCCTTTCAGTACAGAAGAAGCATTTTTGTGACGGTATGTGCAGAAGAAGCGCCGGCTAACTACGTGCCAGCAGCCGCGGTAATACGTAGGGCGCGAGCGTTGTCCGGAATTATTGGGCGTAAAGAGCTCGTAGGCGGTTTGTTGCGCCTGCTATGAAAGACCGGGGCTTAACTTCGGGGTTGCAGTGGGTACGGGAAGACTAGAGTGTGGTAGGGGTAATTGGAATTCCTGGTGTAGCGGTGGAATGCGCAGATATCAGGAGGAACACCGATGGCGAAGGCAGGTTACTGGGCCATTACTGACGCTGAGGAGCGAAAGCGTGGGTAGCGAACAGG
+
GGGF7;CFDFGAFFGGGGC8FGGGFGGGGGFGGAFF,EBFGCGGGGDEFGGDGGGF@FGGECFFGFEFGGEG9F9BF@FGGGGCFGGGFFG,>FFGGGGGGGGGGGGGGCE<FFGGGCCFF@FGCFFFGGGGGGGGFBFEGGGGGGGGGG#G#ECEGEGGG?>6;8E#8:ECEGGGGCEGGGD6:EF:FGG6CDDGGFFGFGGGGGGGFBFFFF@@@FF:4@95CFFFC9FFFFBEFEFFGF;C?FCA*CD#GGFA#@:GDD#ED>GGGD=+FD=,?GGD>8GGGFCFD6GGGGGDGGGFGGFGFDFECCGGGGGGGGGGECEGGCGGGEGGGGGGGGGGGGEGGGGGGGCGGGGGGGGFDFFGFFFC,GGFCGCDEFFFDFGGGGGGGGGGGGGGGGGGGGGGGGFGGGG
@CGRNA11_448
TAGGGAATCTTCGGCAATGGGGGGAACCCTGACCGAGCAACGCCGCGTGAGTGAAGAAGGTTTTCGGATCGTAAAGCTCTGTTGTAAGAGAAGAACGTTGTGTAGAGTGGAAAGTTACACAAGTGACGGTATCATACCAGAAAGGGACGGCTAACTACGTGCCAGCAGCCGCGGTAATACGTAGGTCCCGAGCGTTGTCCGGATTTATTGGGCGTAAAGCGAGCGCAGGCGGTTGTATAAGTCAGAAGTAAAAGGCAGTGGCTCAACCATTGTGTGCTTTTGAAACTGTACAACTTGAGTGCAGAAGGGGAGAGTGGAATTCCATGTGTAGCGGTGAAATGCGTAGATATATGGAGGAACACCGGTGGCGAAAGCGGCTCTCTGGTCTGTAACTGACGCTGAGGCTCGAAAGCGTGGGGAGCGAACAGG
+
EGGGDGEGGGFGGGGEGGGGGEDEE@FGGGFGFGGCEGGFFGGGG7F@FEC,>>FGAFFF@BFFGGGEFFC>:>FFG@:FG@;>F;<CEGG@CDGCFFGGFG<CFCFFFGFFGGGGFGGFGEFFCFCGGEGDFFFECFFGGGCFFEFFCE5E>FGGFFGGG>FGGD8E:5CEGGGGEG@CFC9112<+9?DDDD,4979F>DFEEE826@?F>##777118)0#737@B@@D;?<#66AE#4#EA6E>:<<<9??6FF#,9@;-<GF?4*>?:ADD?:?++:C::E:AFFEGF?DD?7FFDAE=D?=+8FFFGGE8GCFFBGFDF@4C=@=B9C99FF@CCDEGGGFDFFCE@FCCGGGGGEEGGGEEFAFEFEFFGGFGDGGFCGGEGFGFFEFBC8GGGGDGGFGGGGGFFC@@GFEGGGGGGGGGG
@CGRNA11_449
TAGGGAATCTTCGGCAATGGGGGGAACCCTGACCGAGCAACGCCGCGTGAGTGAAGAAGGTTTTCGGATCGTAAAGCTCTGTTGTAAGAGAAGAACGTTGTGTAGAGTGGAAAGTTACACAAGTGACGGTATCTTACCAGAAAGGGACGGCTAACTACGTGCCAGCAGCCGAGGTAATACGTAGGTCCCGAGCGTTGTCCGGATTTATTGGGCGTAAAGCGAGCGCAGGCGGTTGTATAAGTCAGAAGTAAAAGGCAGTGGCTCAACCATTGTGTGCTTTTGAAACTGTACAACTTGAGTGCAGAAGGGGAGAGTGGAATTCCATGTGTAGCGGTGAAATGCGTAGATATATGGAGGAACACCGGTGGCGAAAGCGGCTCTCTGGTCTGTAACTGACACTGAAGCACGAAAGCGTGGGTATCAAACAGG
+
GGGGGGGGGGGGGGGGGGGGGGGGGGGGGGGGGGGGGGGGGGGGGGGFGGGGGGGGGGGGGGGGGGGGGGGGGGGGGGGGGGGGGGGGGGGGGGGGGGFFFGGGGGGGGGGGGGGGGGGGGGGGGGGGGGGGGGGGGFGGGGGGGGGFGGGGGGGGGGGFGGGCGFGGGGGGGGGGGGGCCC?FGCCFGGDGGGCGC:FFBD7#F@FGFFFFFFFFFFFFFFFFFFFFFFFFFFFEFFFFFFFFFFFFFFFFFFFFFFGFFG#GGGGGFGGGGFGGGGGGGGFGGGGGFFFGGGGGFCCGGGGGGGGGGGGGGGGGGGFFEFGGFGGGGGGGGGGGGGGGGGGGGGGGGGGGGGGGGGGGGGGGGGGGGGGEGGGGGGGGGGGGGGGGGGGGGGGGGGGGGGGGCGGGGGGGGGGFGGGGGGGGGGGGG
@CGRNA11_450
TGAGGAATATTGGTCAATGGGCGAGAGCCTGAACCAGCCAAGTCGCGTGAAGGATGACGGTCCTATGGATTGTAAACTTCTTTAGTAGGTGAGTACAAGCAGTTACGCGTAGCTGTAAGCAAGTAACCTAAGAATAAGTATCGGCTAACTCCGTGCCAGCAGCCGCGGTAATACGGAGGATACGAGCGTTATCCGGATTTATTGGGTTTAAAGGGTGCGTAGGTGGCTTTATAAGTCAGTGGTGAAAAGCTGTGGCTCAACCATAGTCTGGCCGTTGAAACTGTAGAGCTTGAGTGCGGATGAGGTAGGCGGAACGCGTAGTGTAGCGGTGAAATGCATAGATATTACGCAGAACTCCGATTGCGAAGGCAGCTTACCAAACCGCAACTGACACTGAAGCACGAAAGCGTGGGTATCAAACAGG
+
GGFFGGGGGGGGGGGGFFGGGGGGGGGGGDGGGGGGGGGGGGGGGGGGGGGGGGGGCEEGFGGGDGFGFGGFGGGGGGGGGGGGGAFFFD@FGGGGGGGGGGGGGGGGGGGG7FGG?CFGGGGGGGGGGGFFGDFGGGGGGGGCEGGGEEFCGGGD6CDFDGGGGGGGGGEFFGGGGGGGFGGGEDGGGGG#7FD:C#>FFG7DGGCGEFF?4/57;::@DE>@F>FFFFFFFFFFEBBAA?<<#BFFB?A?<>BAC?>CF:B>B:#<0*C+E@7GGFC;6GGGD?6FGDCGGGDFGGD?+7GGFGGGGGGGE@>7@FEGEBEGCGEAEFGGGGFFGFAFFFGFCGEGGFGGF@@7GFCGGGGGGGGGGFGGFGEEDGGEGDGECFFAFFFAGGGGGGGGGCGGGGGGEGGGGFF<FFFCEGGG
@CGRNA11_451
TGAGGAATATTGGTCAATGGGCGAGAGCCTGAACCAGCCAAGTCGCGTGAAGGATGACGGTCCTATGGATTGTAAACTTCTTTAGTAGGTGAGTACAAGCAGTTACGCGTAGCTGTAAGCAAGTAACCTAAGAATAAGTATCGGCTAACTCCGTGCCAGCAGCCGCGGTAATACGGAGGATACGAGCGTTATCCGGATTTATTGGGTTTAAAGGGTGCGTAGGTGGCTTTATAAGTCAGTGGTGAAAAGCTGTGGCTCAACCATAGTCTTGCCGTTGAAACTGTAGAGCTTGAGTGCGGATGAGGTAGGCGGAACGCGTAGTGTAGCGGTGAAATGCATAGATATTACGCAGAACTCCGATTGCGAAGGCAGCTTACCAAACCGCAACTGACACTGAAGCACGAAAGCGTGGGTATCAAACAGG
+
GGGGGGGGEFGGGGGGGGGGGGGGGGGGGGGGGGGGGGGGGGGGGGGGGGGGGGGGGFGGGFGGFFGGGGGGGGGGGGGGGGGGGGGGGCFGGGGCFGGGGFFGFGGGGGGGGGGFFGGGGGGGGGGGGGGGGGGGGGGGFDGGGGGGGGGGGGGGGGGGGGGDE>GFEEGGGGGGGGGDGGGGGGGGDG:FGGGGFFFFDDCFGGGGE?DD?FF>EFFFDFBFFF#CFFEFFFFEFEFAFFFEFBFBFFA>AFFFAFCDGGGGFGGGFGGGECFGGGGGGFFGFFAGGGGGGGGGGFGD?GGGFCCEGGGGGGGDEEDGGGGGGGGGGGGFGGFFGFGGGGGGGGGGGGGGGGGFDGGGEGGGGGGGGGGGGGCFGEE@CGGFDFGGGGGGGGGGGGGGGGGGGGF@@EGGGGGGGGGGGGGG
@CGRNA11_452
TGAGGAATATTGGTCAATGGGCGAGAGCCTGAACCAGCCAAGTCGCGTGAAGGATGACGGTCCTATGGATTGTAAACTTCTTTAGTAGGTGAGTACAAGCAGTTACGCGTAGCTGTAAGCAAGTAACCTAAGAATAAGTATCGGCTAACTCCGTGCCAGCAGCCGCGGTAATACGGAGGATACGAGCGTTATCCGGATTTATTGGGTTTAAAGGGTGCGTAGGTGGCTTTATAAGTCAGTGGTGAAAAGCTGTGGCTCAACCATAGTCTTGCCGTTGAAACTGTAGAGCTTGAGTGCGGATGAGGTAGGCGGAACGCGTAGTGTAGCGGTGAAATGCATAGATATTACGCAGAACTCCGATTGCGAAGGCAGCTTACCAAACCGCAACTGACACTGAAGCACGAAAGCGTGGGTATCAAACAGG
+
GGFFGFGGFGGGGGDEFEGGGGGEGGEGGGGGGGGGGGGFDFGCFGGGGGGFFGGGFGGGECBEGFGGGGG?F<FFFCGEFFFGE@FFFAFFGGEGGGGGGGFFFGGDGGFEGGGGGGGGGGGGGGFCFGGGEGGGGEFFFGEGCC>FGGGGGGGGGEGGGGCFGGGCGEGGGGGACEEGGGGFCEGEGGGGGGDG5>76CFFDD49CC;@FFF78;<FEEFDBBE9?FF<=FBFAFFFBFFFFAFFFFFFDBFFBCFGFFCCGGGCFECCGGF<@GGFFGFE:@8=FFGDFDDDFCGGD?DFGGEGGGGGGGGEGC>8GGGGEECEAGGGEGE99FE=EEGFGEGGGGGGGGGEGGGGGGGGGFC@<GGGGFFDGEFEFCGDGEGFC@FFFGGGGGFEFFEEGFC7FEGGGGGGFDGAFDGGG
@CGRNA11_453
TGGGGAATATTGCACAATGGACGCAAGTCTGATGCAGCGACGCCGCGTGGGGGATGAAGGCTTTCGGGTTGTAAACTCCTTTCAGTACAGAAGAAGCATTTTTGTGACGGTATGTGCAGAAGAAGCGCCGGCTAACTACGTGCCAGCAGCCGCGGTAATACGTAGGGCGCGAGCGTTGTCCGGAATTATTGGGCGTAAAGAGCTCGTAGGCGGTTTGTTGCGCCTGCTGTGAAAGACCGGGGCTTAACTTCGGGGTTGCAGTGGGTACGGGCAGACTAGAGTGTGGTAGGGGTAATTGGAATTCCTGGTGTAGCGGTGGAATGCGCAGATATCAGGAGGAACACCGATGGCGAAGGCAGGTTACCAAACCGCAACTGACACTGAAGCACGAAAGCGTGGGTATCAAACAGG
+
GGGGGDGG,FGGGFEFGFGFGGGGGGGGGGGGGGGGGGGGGGDCGGGGGGGGGGCF8BFGC8FGFGGGGGEFGFGGGGGGGGGGGGGGGGGGGGGGGGGGFGFGGCFFGGCFGGGGGGGFFGC:FGGGGG@FG@FFFGGGGGG@CF7CEFFGDEGBEGFFGGFF=CE#C9CEGGE?>EG9>CECCCGGGCGGCFGCCFFGFFGGGDDDF>FFFF<@DFF>9BE@5FFFECEF=>?@7DFFFFFFFF?BFFA:GDGFGFF#9DDEGC=GGGFFGGDFFDDFGGGFGF?D=8@DGGGGF8GGGFFDGGGGGGGGEEGGFFAEEGGDGGGFGGGFFGGFGEGFC@GGGGGGGGGFEGEF<FGGFFGGGGFCDFE<EGCFEEGGGFGGGGFFGGGGGF@EFF<GGFEGGEEGGGF
@CGRNA11_454
TGGGGAATATTGCACAATGGACGCAAGTCTGATGCAGCGACGCCGCGTGGGGGATGAAGGCTTTCGGGTTGTAAACTCCTTTCAGTACAGAAGAAGCATTTTTGTGACGGTATGTGCAGAAGAAGCGCCGGCTAACTACGTGCCAGCAGCCGCGGTAATACGTAGGGCGCGAGCGTTGTCCGGAATTATTGGGCGTAAAGAGCTCGTAGGCGGTTTGTTGCGCCTGCTGTGAAAGACCGGGGCTTAACTTCGGGGTTGCAGTGGGTACGAGCAGACTAGAGTGTGGTAGGGGTAATTGGAATTCCTGGTGTAGCGGTGGAATGCGCAGATATCAGGAGGAACACCGATGGCGAAGGCAGGTTACTGGGCCATTACTGACGCTGAGGAGCGAAAGCGTGGGTAGCGAACAGG
+
GGGFEGGGDFGGGGGFGGFFFGGGEGGGGGFGFGGGGGEGGGG7=FGGEEEGGGGGCEC8FFGGGGDGGGEGGGGGGGGGGGGCGGEADFFGFGGGGFGGGGGEFGGGGGG7F<FFCFGGFGCGFG7B@E@FGEFGGCG*>=:C9:CG6F5:5B<EBACEGGFG5888C#::CEC:CEGGGGA9<AFCF:DC4*69#>ECFCGGDGGDFB@F?>@@3@B>>85BE@5FC<FFF>EA>B9>FF@C6?AFF*DGGGGC?C7CD=GGGEC@,,GFFDFCFGFGDGGGGFFFGD==,ADGGGGFD8DDGGGFGGGC8CFEF9GDGCGC9GGGGFE9:FFFFCFGFEFDCGGGGGFGGFEF8FC,AGGGGFFF9FEF9GGECCGGECFEGGGGEGGCB@EFE88GCGGGGGGGGGF
@CGRNA11_455
TGGGGAATATTGCACAATGGACGCAAGTCTGATGCAGCGACGCCGCGTGGGGGATGAAGGCTTTCGGGTTGTAAACTCCTTTCAGTACAGAAGAAGCATTTTTGTGACGGTATGTGCAGAAGAAGCGCCGGCTAACTACGTGCCAGCAGCCGCGGTAATACGTAGGGCGCGAGCGTTGTCCGGAATTATTGGGCGTAAAGAGCTCGTAGGCGGTTTGTTGCGCCTGCTGTGAAAGACCGGGGCTTAACTTCGGGGTTGCAGTGGGTACGGGCAGACTAGAGTGTGGTAGGGGTAATTGGAATTCCTGGTGTAGCGGTGGAATGCGCAGATATCAGGAGGAACACCGATGGCGAAGGCAGGTTACTGGGCCATTACTGACGCTGAGGAGCGAAAGCGTGGGTAGCGAACAGG
+
GGGGGGGGGGGDGGGGGGGGGGGGGGGGGGGGGGGGGGGGGGGGGGGGGGGGGGGGGGGGGGGGGGGGGGGGGGGGGGGGGGGGGGGGGGGGGGGGGGGGGGGGGGGGGGEGGGGGGGGGGGGGGGGGGGGGGGGGDFGGGGGGGGGGGGGGGGGGDGGGGGFGGGGGGGGGGFGGGGGGGGGEGGFGGGGGFFGDDFFGFGGGDDGFFFFFFFFEEF@FFFFFFFFFFFFFFFFEFFFFGFFGFFCDDGGGGGGFGGGGGGGGGGGGGGGGGGGFGGDFGGGGGGGGGGGGGGGGGGGGGGGGGGGGGGGGGDGGGGGGGGGGGGGGGGGGGGGGGGGGGGGGGGGGGGGGGGGGGGGGGGGGGGGGGGGGGGGGEGGGGGGGGGGGGGGGGGGGGGGGGGGGGGGGGGG
@CGRNA11_456
TGGGGAATATTGCACAATGGACGCAAGTCTGATGCAGCGACGCCGCGTGGGGGATGAAGGCTTTCGGGTTGTAAACTCCTTTCAGTACAGAAGAAGCATTTTTGTGACGGTATGTGCAGAAGAAGCGCCGGCTAACTACGTGCCAGCAGCCGCGGTAATACGTAGGGCGCGAGCGTTGTCCGGAATTATTGGGCGTAAAGAGCTCGTAGGCGGTTTGTTGCGCCTGCTGTGAAAGACCGGGGCTTAACTTCGGGGTTGCAGTGGGTACGGGCAGACTAGAGTGTGGTAGGGGTAATTGGAATTCCTGGTGTAGCGGTGGAATGCGCAGATATCAGGAGGAACACCGATGGCGAAGGCAGGTTACTGGGCCATTACTGACGCTGAGGAGCGAAAGCGTGGGTAGCGAACAGG
+
GGGGGGGGGGGGGGGGGGGGGGGGGGGGGGGGGGGGGGGGGGGGGGGGGGGGGGGGGGGGGGGGGGGGGGGGGGGGGGGGGGGGGGGGGGGGGGGGGGGGGGGGGGGGGGGGGGGGGGGGGGGGGGGGGGGGGGGGGGGGGGGGGGGGGGFGGGGGGGGGGGGGGGGGGGGGGGGGGGGGGGGCCFFFGGGGGGGGGFFG#GGGGGGF@FFFFFFFFFFFFBFFFFFFFFFFFFFFFFFFGFFGFGGCBGFFGDFFFGGFGGGGGGEECCGGGGGFFGFFGGGFFGGGFCFGGGGGGGGGGGGGGGGGGGGGGDGGGGGGGGGGGGGGGGGGGGGGGGGGGGGGGGGGGGGGGGGGGGGGGFGGGGGGGGGGGGGGGGGGGGGGGGGGGGGGGGGGGGGGGGGGGGGGGGG
@CGRNA11_457
TGAGGAATATTGGTCAATGGGCGAGAGCCTGAACCAGCCAAGTCGCGTGAAGGATGACGGTCCTATGGATTGTAAACTTCTTTAGTAGGTGAGTACAAGCAGTTACGCGTAGCTGTAAGCAAGTAACCTAAGAATAAGTATCGGCTAACTCCGTGCCAGCAGCCGCGGTAATACGGAGGATACGAGCGTTATCCGGATTTATTGGGTTTAAAGGGTGCGTAGGTGGCTTTATAAGTCAGTGGTGAAAAGCTGTGGCTCAACCATAGTCTTGCCGTTGAAACTGTAGAGCTTGAGTGCGGATGAGGTAGGCGGAACGCGTAGTGTAGCGGTGAAATGCATAGATATTACGCAGAACTCCGATTGCGAAGGCAGCTTACCAAACCGCAACTGACACTGAAGCACGAAAGCGTGGGTATCAAACAGG
+
GGGGGGGGGGGGGGGGGGGGGGGGGGGGGGGGGGGGGGGGGGFGGGGGGGGGGGGGGGGGEGGGGGGGGGGGGGGGGGGGGGGGGGGGGEGGGGGGGGGGGGGGGGGGGGGGGGGGGGGGGGGGGGGGGGGGGGGGGGGGGGGGGGGGGGGGGGGGGGGGGGGGGGGGGGGGGGGGGGGGGGGGGGGGGGGGFGGGGFFEFGGGGGGFFFFFFFFFFFFFFFFFFFFFFFFFFFFFFFFFFFFFFFFFFFFFFGFFGFGGGGGGGGGGFGGGGGGGGGGGGGGGGGGGGGGGGGGGGGGGGGGGGGGGGEGGGGGGGGGGGGGGGGGGGGGGGGGGGGGGFCFGEGGGGGGGGGGGGGGGGGGGGGGGGGGGGGGGGGGGFGGGGGGGGGGGGGGGGGEFGGGGGGGGGGGGGGGGGGGGGGGG
@CGRNA11_458
TAGGGAATCTTCGGCAATGGGGGGAACCCTGACCGAGCAACGCCGCGTGAGTGAAGAAGGTTTTCGGTTCGTAAAGCTCTGTTGTTAGGGAAGAAAGGTTGTGTAGTAACTATACACAAAACAGACGGTACCTAACCAGAAAGCCACGGCTAACTACGTGCCAGCAGCCGCGGTAATACGTAGGTGGCAAGCGTTGTCCGGAATTATTGGGCGTAAAGCGCGCGCAGGTGGTTTAAAAAGTCTGATGTGAAAGCCCACGGCTCAACCGTGGAGGGTCATTGGAAACTGTTAAACTTGAGTGCAGGAGAGAAAAGTGGAATTCCTAGTGTAGCGGTGAAATGCGTAGAGATTAGGAGGAACACCAGTGGCGAAGGCGGCTTTTTGGCCTGTAACTGACACTGAGGCGCGAAAGCGTGGGGAGCAAACAGG
+
GGGGGGGGAFGGGEGGGGGGGGGGGGGGGGGGGGGGGGGGFGGGCFGGGEGFGGGGG8FFDFGGGGGEGGGGGGGGGCFGGCFG:>FFFFCCEGGGGGGGGGGGFCFFGGGFG:<BCFGGGGEGFGGGB<EGGEGGGGGGGGGFFGGGDEEGGGGFFGGFGFFFGGFGGDEGGCEEGGFG?EGGGG#D5FFDDDGGDFFGFGDGFFDGFFFFF>BF>6@F>>EFEFEFFFF#@F?<FFF?<AAAB6?FEFBFF?FFFECA6;?FFDGD79C++DGCF97GGCFGGFCFGD:D=?CGCD=6D?GGGGF=D98DGGGGGE>,ECGFGFDE8CC7DFFGFGE8CDGFGFEGGGFFFA,9GEF@GGGGF:DGGGGGEGEF?FCFGGGGGF@GGGFGGGGGGFGGDF:CCGDFGGGCEGFGGGFAGFGGGGGGG
@CGRNA11_459
TGGGGAATATTTCACAATGGACGCAAGTCTGATGCAGCGACGCCGCGTGGGGGATGAAGGCTTTCGGGTTGTAAACTCCTTTCAGTACAGAAGAAGCATTTTTGTGACGGTATGTGCAGAAGAAGCGCCGGCTAACTACGTGCCAGCAGCCGCGGTAATACGTAGGGCGCGAGCGGTGTCCGGAATTATTGGGCGTAAAGAGCTCGTAGGCGGTTTGTTGCGCCTGCTGTGAAAGACCGGGGCTTAACTTGGGGGTTGCAGTGGGTACGGGCAGACTAGAGTGTGGTAGAGGTAATTGGAATTCCTGGTGTAGCGGTGGAATGCGCAGATATCAGGAGGAACACCGATGGCGAAGGCAGGTTACTGGGCCATTACTGACGCTGAGGAGCGAAAGCGTGGGTAGCGAACAGG
+
F-@F7FEEGGG9ECEFGGFG9E+@@+CEGCC,CEAFDG:E:@CGECF>>FGGGGFGG9??<BFGGGGGGGEGEFFFFDFFGGGFGFGGFGGGG8BAFGGFAF<:FDFABCC<3FCD,,3,<FGGABC:7BFEFDCBCFCGCFGG,BFFGGC>>EG8C*BE98?73;*@C#5#CEC#1C#C?C54#*2,0<CFFGG#C5FF*6>#G@>6>BF:>)07-##>=B5:7;;?F?EB891:?*9>A++;B+<**?0CDCGA8?=,=+A6?+6>D=+3:=37=8D=8D8FFDD?2+9=,D88D@GGGGFCFDA=@CCGGE?GGFF=CEC>DCGGGF:;EGFFEEDCC??DGGGGDEDE<F=F<@@ECEGGEGGFAGF@<CC@8,7F@<E?GGGEB<CGECCB,8F@7F:,@FCCCFF
@CGRNA11_460
TAGGGAATCTTCGGCAATGGGGGGAACCCTGACCGAGCAACGCCGCGTGAGTGAAGAAGGTTTTCGGATCGTAAAGCTCTGTTGTAAGAGAAGAACGTTGTGTAGAGTGGAAAGTTACACAAGTGACGGTATCTTACCAGAAAGGGACGGCTAACTACGTGCCAGCAGCCGCGGTAATACGTAGGTCCCGAGCGTTGTCCGGATTTATTGGGCGTAAAGCGAGCGCAGGCGGTTGTATAAGTCAGAAGTAAAAGGCAGTGGCTCAACCATTGTGTGCTTTTGAAACTGTACAACTTGAGTGCAGAAGGGGAGAGTGGAATTCCATGTGTAGCGGTGAAATGCGTAGATATATGGAGGAACACCGGTGGCGAAAGCGGCTCTCTGGTCTGTAACTGACGCTGAGGCTCGAAAGCGTGGGGAGCGAACAGG
+
GGGGGGGGGGGGGGGGGGGGGGGGGGGGGGGGGGGGGGGGGGGGGGGGGGGGGGGGGGGGGGGGGGGGGGGGGGGGGGGGGGGGGGGGGGGGGGGGGGGGGGGGGGGGGGGGGGGGGGGGGGGGGGGGGGGGGGGGGGGGGGGGGGGGGGGGGGGGGGGGGGGGGGGGGGGGGGGGGGGGGGGGGG#GGGGGGGDGGEFGFGCDDCGGFFFFFFEDBFFFFEFDFFFFEDEFEFF?CAEFFFFFFFFFFFFFFFFFFFGFFGFGFFCGFFGDFCFGFC?GGGGGGFGGGGFGFFGGGGGGGFGGGGGGGGGGGGGGGGGGGGGGGGGGGGGGGGGGGGEDGGGGGGGFGGGGGGGGGGGEEGGGGGGGGGGGGGGGGGGGGGGGGGGGGGFGGGGGGGGGGGGGGGGGGGGGGGGGGGGGGGGGGGGGG
@CGRNA11_461
TAGGGAATCTTCGGCAATGGGCGAAAGCCTGACGGAGCAACGCCGCGTGAGTGAAGAAGGATTTCGGTTCGTAAAGCTCTGTTGTTAGGGAAGAAAGGTTGTGTAGTAACTATACACAAAACAGACGGTACCTAACCAGAAAGCCACGGCTAACTACGTGCCAGCAGCCGCGGTAATACGTAGGTGGCAAGCGTTGTCCGGAATTATTGGGCGTAAAGCGCGCGCAGGTGGTTTAAAAAGTCTGATGTGAAAGCCCACGGCTCAACCGTGGAGGGTCATTGGAAACTGTTAAACTTGAGTGCAGGAGAGAAAAGTGGAATTCCTAGTGTAGCGGTGAAATGCGTAGAGATTAGGAGGAACACCAGTGGCGAAGGCGGCTTTTTGGCCTGTAACTGACACTGAGGCGCGAAAGCGTGGGGAGCAAACAGG
+
GGGGGGGGGGGGGGGGGGGGGGGGGGGGGGGGGG@FGGGGGGGGGGGGGGGGGGGGGGGGFGGGGGGGGGGGGGGGGGGGGGGGGGGGGGGGGGGGGGGGGGGGGGGGGGGGGGGGGGGGGGGGGGGGGGGGGGGGGGGGGGGGGGGEEGGGGGGGGEFGGGGGGGG#GGGGGGGGGGGGFGFEGGGGGGGGGF>DCFFDDDGFDF7FFFFFFEEFFFFFFFFFFFFFFFFFFF@FFFFFFBFE?FFAFFFFFFD>FEGFCFFFFGGGGGGGGFGGGGGGFGGGGGGGGGGGFGGGGGGGGGGGGGGGGFGGGGGGGGGFFGGGGGGGGGGGGGGGGGGGGGGGGGGGGGFGGGGGGGGGAFGGGGGGGGGGGGGGGGGGGGGGGGGGGGGGGGGGGGGGGGGGGGGGGGFFCCCGGGGGGGGGGGGGG
@CGRNA11_462
TGAGGAATATTGGTCAATGGGCGAGAGCCTGAACCAGCCAAGTCGCGTGAAGGATGACGGTCCTATGGATTGTAAACTTCTTTAGTAGGTGAGTACAAGCAGTTACGCGTAGCTGTAAGCAAGTAACCTAAGAATAAGTATCGGCTAACTCCGTGCCAGCAGCCGCGGTAATACGGAGGATACGAGCGTTATCCGGATTTATTGGGTTTAAAGGGTGCGTAGGTGGCTTTATAAGTCAGTGGTGAAAAGCTGTGGCTCAACCATAGTCTTGCCGTTGAAACTGTAGAGCTTGAGTGCGGATGAGGTAGGCGGAACGCGTAGTGTAGCGGTGAAATGCATAGATATTACGCAGAACTCCGATTGCGAAGGCAGCTTACCAAACCGCAACTGACACTGAAGCACGAAAGCGTGGGTAGCGAACAGG
+
GGEGFGGGGGGGGGGFGGGGGGGGECGGGGGGGGGGGGGGEGGGGGGGGGGGFGGGGGGGGGGGCGGGGGGGGGGGGGGGGGGGGFGGGGGFD<FGGGGFGGFGGGGGGGGGFGGGGGGGGGGGGGGGGGGGGGGGGGGGFGGGGGGGGGGGGGCDFGEGGGGGGGGGGGGGGFGEGGGDGGGGFCEEDDD#GFG#ADEFAGGG@C>DEF@?FFFFE@DDEEDFBFF:F@FFFFFFFFBAFC<:;4AFAFAFFGFFFFCGGFGCFF>D?5GGGGGFGFFCGGGFC?7FFGFGGGGGGGGGGF6GDGGGGGFGGGEGGDGGGGEGGGGGGGGFDDGGGGGFGGFFCGFEGFGGGFF7GGGGGGGGGGGFGGGGGGGGGGGFBGGFCGEGGGGGFGGGGGGGGGGGGGF@GFGGGGFGGGGGGGGG
@CGRNA11_463
TGAGGAATATTGGTCAATGGGCGAGAGCCTGAACCAGCCAAGTCGCGTGAAGGATGACGGTCCTATGGATTGTAAACTTCTTTAGTAGGTGAGTACAAGCAGTTACGCGTAGCTGTAAGCAAGTAACCTAAGAATAAGTATCGGCTAACTCCGTGCCAGCAGCCGCGGTAATACGGAGGATACGAGCGTTATCCGGATTTATTGGGTTTAAAGGGTGCGTAGGTGGCTTTATAAGTCAGTGGTGAAAAGCTGTGGCTCAACCATAGTCTTGCCGTTGAAACTGTAGAGCTTGAGTGCGGATGAGGTAGGCGGAACGCGTAGTGTAGCGGTGAAATGCATAGATATTACGCAGAACTCCGATTGCGAAGGCAGCTTACCAAACCGCAACTGACACTGAAGCACGAAAGCGTGGGTATCAAACAGG
+
GGGGGGFGGFGGGGFGGGGGGGGGGDGGGGGGGGGGGGGGFGGGGGGGGGGGGFGGGGGEFFGGGGGGGGGGGGGGGGGGGGGGGGGGGGGGGGGGGGGGGGGGGGGDGGGGGGGGGGGGGGGGGFGGGGGGGGGGGGGGGGGEGGGFFGGFGGDGFGGGGGGGGGGCGDE##GGEEGG#?FCG=EGGGG#GGGDGDBEDFGFGGGD#B??FFFFFFFFFD@FFFFFFFFFFFFFEFFFFFFFCAFFFBFFFFFFF@FFC>GEFCCAFFGGGGGGGGFGGGEGGFFCGGGGGGGGGGGGGGGGGGGGGCGGEBCDEGGGGGGGGGGEGGGGGGGGGFFEDFA9GGGGGGGGGGGEDGGGGF@GFGGFCGGGFGFGGGGGGGGGGGGGGGGGGGGFGGFFDGGGGGGDGGFF<GGGF8GGGGGFG
@CGRNA11_464
TGGGGAATATTGCACAATGGACGCAAGTCTGATGCAGCGACGCCGCGTGGGGGATGAAGGCTTTCGGGTTGTAAACTCCTTTCAGTACAGAAGAAGCATTTTTGTGACGGTATGTGCAGAAGAAGCGCCGGCTAACTACGTGCCAGCAGCCGCGGTAATACGTAGGGCGCGAGCGTTGTCCGGAATTATTGGGCGTAAAGAGCTCGTAGGCGGTTTGTTGCGCCTGCTGTGAAAGACCGGGGCTTAACTTCGGGGTTGCAGTGGGTACGGGCAGACTAGAGTGTGGTAGGGGTAATTGGAATTCCTGGTGTAGCGGTGGAATGCGCAGATATCAGGAGGAACACCGATGGCGAAGGCAGGTTACTGGGCCATTACTGACGCTGAGGAGCGAAAGCGTGGGTAGCGAACAGG
+
GGGGGGGGGGGGGGGGGGGGGGGGGGGGGGGGGGGGGGGGGGGFGGGGGGGGGGGGGGGGGGGGGGGGGGGGGGGGGGGGGGGGGGGGGGGGGGGGGGGGGGGGGGGGGGFGFGGGGGGGGGGGGGGGGGGGGGGGGGGGGGGGGGGGGGGGGGGGGGGGGGGGGGGGGGG#GGGEEGGGGGGEGGGGGGGGGGGGGFFGFGGGGGGGFF?DFF?EFFFFFE3FFFFFFFFFFFFFFFFFDBAFFGGCGGGGGGGFGGGGGGGGGGGGGGGGGD9GGGGGGFGGGGGGGGFGGGGGGGGGGGGGGGGGGGGGGGGFGGGGGGGGGGGGGGGGGGGGGGGGGGGGGGGGGGGGGGGGGGGGGGGGGGGGGGGGGGGGGFGGGGGFGGGGGGGGGGGECGGGGGGGGGGGGGG
@CGRNA11_465
TGGGGAATATTGCACAATGGACGCAAGTCTGATGCAGCGACGCCGCGTGGGGGATGAAGGCTTTCGGGTTGTAAACTCCTTTCAGTACAGAAGAAGCATTTTTGTGACGGTATGTGCAGAAGAAGCGCCGGCTAACTACGTGCCAGCAGCCGCGGTAATACGTAGGGCGCGAGCGTTGTCCGGAATTATTGGGCGTAAAGAGCTCGTAGGCGGTTTGTTGCGCCTGCTGTGAAAGACCGGGGCTTAACTTCGGGGTTGCAGTGGGTACGGGCAGACTAGAGTGTGGTAGGGGTAATTGGAATTCCTGGTGTAGCGGTGGAATGCGCAGATATCAGGAGGAACACCGATGGCGAAGGCAGGTTACTGGGCCATTACTGACGCTGAGGAGCGAAAGCGTGGGTAGCGAACAGG
+
GGGGGGGGGGGFGGGGGGGGGGGGGGGGGGGGGGGGGGGGGGGGGGGGGGGGGGGGGGGGGGGGGGGGGGGGGGGGGGGGGGGGGGGGGGGGGGGGGGGGGGGGGGGGGGGGGGGGGGGGGGGGGGGGGGDGGGGGGGGGGGGGGGGGGGGGGGGGGGGGGGGGGGG#GGDEGGGGGGEGGGGEDGEFGGGGGGGGGFFGFGGGGGGGFFFFFFFFFFFFFEFFFFFFFFFFFFFFFFFFGFFFFFFFDGGGGGGFFGFGFGGGGGGGGFGFGGD8GGGGGGGGGGGGGGEFGFA8GGGFEDGDGFGGGGGGGGGGGGGGGGDCGGGGGGGGGGGGFGGFGEGGEGGGGGGGGGGGGGGGGGGGGGGFEGGGGGGGGGGGGGGGGGGGGGGGGGGGGGGGGGGGGGGGGGG
@CGRNA11_466
[truncated: 29,650,868 more chars]
