# Supplementary material for: Assessment of seawater bacterial infection in rabbit tibia by Illumina MiSeq sequencing and bacterial culture
Source: J Orthop Surg Res. 2021 Jul 21;16:463. doi: 10.1186/s13018-021-02553-9 (PMC8293552; doi:10.1186/s13018-021-02553-9)
Supplement: Supplementary file 12 — Additional file 12. [file 13018_2021_2553_MOESM12_ESM.fq]

@EGRNA12_1
TGGGGAATATTGCACAATGGGGGAAACCCTGATGCAGCAACGCCGCGTGAGTGATGACGGTCTTCGGATTGTAAAACTCTGTCTTTGGGGACGATAATGACGGTACCCAAGGAGGAAGCCACGGCTAACTACGTGCCAGCAGCCGCGGTAATACGTAGGTGGCAAGCGTTGTCCGGATTTACTGGGCGTAAAGGGAGCGTAGGTGGATATTTAAGTGGGATGTGAAATACTCGGGCTTAACCTGAGTGCTGCATTCCAAACTGGATATCTAGAGTGCAGGAGAGGAAAGTGGAATTCCTAGTGTAGCGGTGAAATGCGTAGATATTAGGAAGAACACCGGTGGCGAAGGCGACTTTCTGGACTGTAACTGACACTGAGGCTCGAAAGCGTGGGGAGCGAACAGG
+
GGGGGGGGGGGGFFGGGGGFGGGGGGGGGFG@FGGGGGGGGEG@CFEGFG@FGGGGGGGGGGDDFGDGGGGGGGGGGGGEGGGGGGGFGGG@GGGGGGFGGGGEGFDGGCFCDCGDGGGGGGGGGGGCF#GG@FFGFG?CFGGGGGGGEEF#GGFCFFGGCGFGGF@FEEGGGGGFAGGGGDGFGGGGGGGGGGA2AGGGGGGDFGCE?EFCC>>FGGGC@EGGGFDAFGGGGGGBEGGGGGGGGGFGGGBFFFFGFD@FEFGGDCG#FDFFEFGGGGD6,FBFFDEAF<9FFECFGGFDFDF@:GEGEAFFEFEE@FEFAEGGFDGGGGFAGGGGGGGGGGCGGGGGGGGGGFGCGGGGGGGGFGFGCGGDGFFGGGCC,EFGGGGGGGFCGFGFGFGGGGFG
@EGRNA12_2
TGGGGAATATTGCGCAATGGGGGAAACCCTGACGCAGCAACGCCGCGTGAGTGATGAAGGTTTTCGGATCGTAAAACTCTGTCTTTGGGGACGATAATGACGGTACCCAAGGAGGAAGCCACGGCTAACTACGTGCCAGCAGCCGCGGTAATACGTAGGTGGCAAGCGTTGTCCGGATTTACTGGGCGTAAAGAGTATGTAGGTGGGCATTTAAGTCAGATGTGAAATTCCCGGGCTTAACCTGGGAGCTGCATTTGATACTGGGTGTCTAGAGTGCAGGAGAGGAAAGTGGAATTCCTAGTGTAGCGGTGAAATGCGTAGAGATTAGGAAGAACACCAGTGGCGAAGGCGACTTTCTGGACTGTAACTGACACTGAGATACGAAAGCGTGGGTAGCAAACAGG
+
GGGGGGGGGGGGGGGGGGGGGGGGGGGGGGGGGGGGGGGGGGGGGGGGGGGGGGGGGGGGFGGGGGGGGGGGGGGGGFGGGGGGGGGGGGGGGGGGGGGGGGGGGGGGGGGGGGGGGGGGGGGGGGGGGGGGGGGFFGGGGGGGGGGGDCCGGGGGGGGGGGGGGGGGGGGGGGGGGGGGGGGGGGGGGGFGGGGGGGGGGGGGGGGGGGGGGGGGGGGFGGGGGGGGGGGGGGGGGGGGGGGGGGGGGGGGGGGGGGGGGGGGGGGGGGGGGGGGGGGFFGGGGGGGGGGGGGGGGGGFGCGGCGGGGGFGGEGGGGFFEFGGGGGGGGGGGGGGGGGGGGCGGGGGGGGGFGGGGDGGGGGGGFFFGGGGGGGGGGGGGGGGGGGGGGGGGGGGGGGFGGGG
@EGRNA12_3
TGGGGAATATTGCGCAATGGGGGAAACCCTGACGCAGCAACGCCGCGTGAGTGATGAAGGTTTTCGGATCGTAAAACTCTGTCTTTGGGGACGATAATGACGGTACCCAAGGAGGAAGCCACGGCTAACTACGTGCCAGCAGCCGCGGTAATACGTAGGTGGCAAGCGTTGTCCGGATTTACTGGGCGTAAAGGGTGCGTAGGCGGATGCTTAAGTGAGATGTGAAATACCTAAGCTTAACTTAGGGGCTGCATTTCAAACTGGGCATCTAGAGTACAGGAGAGGGAAACGGAATTCCTAGTGTAGCGGTGAAATGCGTAGAGATTAGGAAGAACACCAGTGGCGAAGGCGGTTTCCTGGACTGTAACTGACGCTGAGGCACGAAAGCGTGGGTAGCAAACAGG
+
GGGGGGGGGGGGGGGGGGGGGGGGGGGGGGGGGGGGGGGGGGGGGGGGGGGGGGGGGGGGGGGGGGGGGGGGGGGGGGGGGGGGGGGGGGGGGGGGGGGGGGGGGGGGGGGGGGGGGGGGGGGGGGGGGGGGGGGGGGGGGGGGGGGGGGGGGGGGGGGGGGGGGGGGGGGGGGGGGFFGGGGGGGGGGGGGGGGGGGGGGGGGGGGGGGGGGGGFGGGGGGGGGGGGGGGGGGGGGGGGGGGGGGGGGGGGGFGGGGGGGGGGGGGGGGGGGGGGGGGGGGGGGGGGGGGGGGGGGGGGGGGGGGGGGGGGGGGGGGGGGGGGGGGGGGGGGGGGGGGGGGGGGGGGGGGGGGGGGGGGGGGGGGGCGGGGGGGGGGGGGGGGGGGGGGGGGGGGGGGGGGGG
@EGRNA12_4
TGGGGAATATTGCGCAATGGGGGAAACCCTGACGCAGCAACGCCGCGTGAGTGAAGAAGGCCTTAGGGTTGTAAAGCTCTGTCATATGGGAAGATAATGACGGTACCATAAGAGGAAGCCACGGCTAACTACGTGCCAGCAGCCGCGGTAATACGTAGGTGGCGAGCGTTGTCCGGATTTACTGGGCGTAAAGGATGCGTAGGCGGATATTTAAGTGGGATGTGAAATCCCCGAGCTTAACTCGGGGGCTGCATTCCAAACTGGATATCTAGAGTGTCGGAGGGGAAAGTGGAATTCCTAGTGTAGCGGTGAAATGCGTAGAGATTAGGAAGAACACCAGTGGCGAAGGCGACTTTCTGGACGATAACTGACGCTGAGGCATGAAAGCGTGGGGAGCAAACAGG
+
GDGGGGGGGGGGGGGGGGGGGGGGGGGGGGGGGGGGEGGGGDGGGGGGGDGGFGGGGFGGGGGGCFGGGGGGGGGGGGGGFGGGGGGGGGGGGGGGGGGGGGGGGGGGGGGGGGGGGGGGGGGGGGGGGGGGGGDGGGGGGFFGGGFGGDGGGGGGGGGGGGGGGGGGGGFGGGGFCEGGGGGGGGGGGGFGFFDFFGGGGGGGGGDGGGGGGGGGGGGFFGGGGGGGGEFFFEFGGGFGGFFGGGGGGEGGGGGGFFGF@FGGECGGFFGGFGCEE8GGFGGGGGGGGFGGGGGGGGGGFAGDGGGGGGGGFCGGGGFEF9GFE<GGGGGGGGGFGGGFEGGGGGGGGGGGGGFCFCGGGFFGFGGGCGGGGGGGFGGFFFGGGGGFF@GGGGFFEGGFEFGG
@EGRNA12_5
TGGGGAATATTGCGCAATGGGGGAAACCCTGACGCAGCAACGCCGCGTGAGTGATGAAGGTTTTCGGATCGTAAAACTCTGTCATTAGGGACGATAATGACGGTACCTAATGAGGAAGCCACGGCTAACTACGTGCCAGCAGCCGCGGTAATACGTAGGTGGCAAGCGTTGTCCGGATTTACTGGGCGTAAAGAGTGCGTAGGCGGATGTTTAAGTGAGATGTGAAATACCCGAGCTCAACTTGGGTGCTGCATTTCAAACTGGGCATCTAGAGTGCAGGAGAGGAAAGCGGAATTCCTAGTGTAGCGGTGAAATGCGTAGAGATTAGGAAGAACACCAGTGGCGAAGGCGGCTTTCTGGACTGTAACTGACGCTGAGGCACGAAAGCGTGGGGAGCAAACAGG
+
FFGGGDGGGGGGGGGECCDFGGGGEGGGGGGGGGGGGGGGGGGGGGGCFCFGFGEFGGGGEFGGGGGGGEFGFFGGFFGGGGGGGGGGFFFFGG>FGDGGGGGGGGGGGGGGGGGGGGFFFGGEEFEFG#FFGGGGGGGGGGFGEFGDFCF;@?FGGFGGGGGCCFGGFEGE@FFFDEGGFFGGGGEGCFGGGGGFGFGCEGGGGGGFGGEGFGGGGGGGGGGGGGGFFGEGECGGGGGGGFFGGGGGGGGGGGGGGGGFFDEFGGGGGFGFGGGGEFEB;FFFDGGCGFGCGGGGGGGGFGGECGEGEDGGGGGGFGGGDF<FGGGGGGGGGGGFFF<GGGGGGGGGFF8FGGGGGDFGGGCGGFGGGDFFC,8GGGGFGGFFFCGGGGGFGFGCGGGGGGGC
@EGRNA12_6
TGGGGAATATTGCGCAATGGGGGAAACCCTGACGCAGCAACGCCGCGTGAGTGATGAAGGTTTTCGGATCGTAAAACTCTGTCTTTGGGGACGATAATGACGGTACCCAAGGAGGAAGCCACGGCTAACTACGTGCCAGCAGCCGCGGTAATACGTAGGTGGCAAGCGTTGTCCGGATTTACTGGGCGTAAAGAGTATGTAGGTGGGCATTTAAGTCAGATGTGAAATTCCCGGGCTTAACCTGGGAGCTGCATTTGATACTGGGTGTCTAGAGTGCAGGAGAGGAAAGTGGAATTCCTAGTGTAGCGGTGAAATGCGTAGAGATTAGGAAGAACACCAGTGGCGAAGGCGACTTTCTGGACTGTAACTGACACTGAGATACGAAAGCGTGGGTAGCAAACAGG
+
GGGGGGGGGGGGGGGGGGGGGGGGGGGGGGGGGGGGGGGGGGGGGGGGGGGGGGGGGGGGGGGGGGGGGGGGGGGGGGGGGGGGGGGGGGGGGGGGGGGGGGGGGGGGGGGGGGGGGGGGGGGGGGGGGGGGGGGGGGGGGGGGGGGGFGGGGGGGGGGGGGGGGGGGGGGGGGGGFGGGGGGGGGGGGGGGGFGFFGGGGGGGGGGGGGGGGGGGGGGGGGGGGGGGGGGGGGGGGGGGGGGGGGGGGGGGGGFGGGGGGGGFGGGFGGGGGGGGGGGGGGGGGGGGGGGGGGGGGGGGGGGGGGGGGGGGGGGGGGGGGGGGFGGGGGGGGGGGGGGGGGGGGGGGGGGGGGGGGGGGGGGGGGGGGGGGGGGGGGFFGGGGGGGGGGGGGGGGGGGGGGGG
@EGRNA12_7
TGGGGAATATTGCACAATGGGGGAAACCCTGATGCAGCCATGCCGCGTGTGTGAAGAAGGCCTTCGGGTTGTAAAGCACTTTCAGCGAGGAGGAAAGGTTAGTAGTTAATACCTGCTAGCTGTGACGTTACTCGCAGAACAAGCACCGGCTAACTCCGTGCCAGCAGCCGCGGTAATACGGATGGTGCGAGCGTTAATCGGAATTACTGGGCGTATAGCGTGCGCAGGCGGTTTGTTAAGCGAGATGTGAAAGCCCCGGGCTCAACCCGGGAACCGCATTTCGAATGGCCTAACTAGAGGCTAGTAGAGGGGGGTAGAATTCCTGGTGTAGCGGTGAAATGCGTAGAGATCTGGAGGAATACCGGTGGCGAAGGCGGCCCCCTGCACAAAGACTGACGCTCAGGCACGAAAGCGTGGGGAGCAAACAGG
+
DCFCE-@C@FGGD9CFC@<F<FGEDCFCGE8C<@AA,ECFA<EFCF7@@FFFFGCCAFCFFGGFGDECFD+C9?EEFC==EFFFGGG7FG>:BBFFFGFF9F,,EB,?FEG9FADDF,?C8ECF9FG:>FEGF7++3+3,:,@FGFFGGG7>A:<,7>>:FCAFFC7><<7<*<*4,<,17**4:F92C*4*8:*//:+:/C*;0+0<7CCFC>>*3++/;A**DCE78CE#<CEFFC:C7:>5#C??FGC:#5CFC=<ED7CGG49#9FCDG*:D9>8:2,,,2,,,,,,3>3,88>@,>@,@,FC+@++>,FC,9ECFCFF+DBC++3+7FAGFEB+?@BA,5,58GFE,A<CB,C4+7EC@GGGEFCFFC=FB:C7F8CAC,E,GE@96@C@8+CE6,,:,,C7GFGF:BF,B6,,@,;,@FE<,F
@EGRNA12_8
TGGGGAATATTGCGCAATGGGGGAAACCCTGACGCAGCAACGCCGCGTGAGTGATGAAGGCCTTAGGGTTGTAAAGCTCTGTTATCTGGGACGATAATGACGGTACCAGAGGAGGAAGCCACGGCTAACTACGTGCCAGCAGCCGCGGTAATACGTAGGTGGCGAGCGTTGTCCGGATTTACTGGGCGTAAAGAGTGCGTAGGCGGATGTTTAAGTGAGATGTGAAATACCCGAGCTCAACTTGGGTGCTGCATTTCAAACTGGGCATCTAGAGTACAGGAGAGGGAAACGGAATTCCTAGTGTAGCGGTGAAATGCGTAGAGATTAGGAAGAACACCAGTGGCGAAGGCGGCTTTCTGGACTGTAACTGACGCTGAGGCACGAAAGCGTGGGGAGCAAACAGG
+
GGGGGGGGGGGGGGGGGGGGGGGGGGGGGGGGGGGGGGGGGGGGGGGGGGGGGGGGGGGGGGGGGGGGGGGGGGGGGGGGGGGGGGGGGGGGGGGGGGGGGGGGGGGGGGGGGGGGGGGGGGGGGGGGGGGGGGGGGGGGGGGGGGGGGGGGGGGGGGGGGGGGGGGGGGGGGGGGGGGGGGGGGGGGGGGFGGGGGGGGGGGGGGGGGGGGGGGGGGGGGGGGGGGGGGGGGGGGGGGGGGGGGGGGGGGGGGGGGGGGGGGGGGGGGGGGGGGGGGGGGGGGGGGGGGGGGGGGGGGGGGGGGGGGGGGGGGGGGGGGGGGGGGGGGGGGGGGGGGGGGGGGGGGGGGGGGGGGGGGGGGGGGGGGGGGGGGGGGGGGGGGGGGGGGGGGGGGGGGGGGGGG
@EGRNA12_9
TGGGGAATATTGCGCAATGGGGGAAACCCTGACGCAGCAACGCCGCGTGAGTGATGAAGGCCTTCGGGTTGTAAAGCTCTGTCTTCAGGGACGATAATGACGGTACCAGAGGAGGAAGCCACGGCTAACTACGTGCCAGCAGCCGCGGTAATACGTAGGTGGCGAGCGTTGTCCGGATTTACTGGGCGTAAAGAGTGCGTAGGCGGATGTTTAAGTGAGATGTGAAATACCCGAGCTCAACTTGGGTGCTGCATTTCAAACTGGGCATCTAGAGTGCAGGAGAGGAAAGCGGAATTCCTAGTGTAGCGGTGAAATGCGTAGAGATTAGGAAGAACACCAGTGGCGAAGGCGGCTTTCTGGACTGTAACTGACGCTGAGGCACGAAAGCGTGGGGAGCAAACAGG
+
GGGGGGGGGGGGGGGGGGGGGGGGGGGGGGGGGGGGGGGGGGGGGGGGGGGGGGGGGGGGGGGGGGGGGGGGGGGGGGGGGGGGGGGGGGGGGGGGGGGGGGGGGGGGGGGGGGGGGGGGGGGGGGGGGGGGGGGGGGGGGGGGGGGGFGGGGGGGGGGGGGGGGGGGGGGGGGGGGGGGGGGGGGGGGGGGGGGGGGGGGGGGGGGGGGGGGGGGGGGGGGGGGGGGGGGGGGGGGGGGGGGGGDGGGGGGGGGGGGGGGGGGGGGGGGGGGG#GGGGGGGGGGGGGGGGGGGGGGGGGGGGGGGGGGGGGGGGGGGGGGGGGGGGGGGGGGGGGGGGGGGGGGGGGGGGGGGGGGGGGGGGGGGGGGGGGGGGGGGGGGGGGGGGGGGGGGGGGGGGGGGGG
@EGRNA12_10
TGGGGAATATTGCACAATGGGGGAAACCCTGATGCAGCCATGCCGCGTGTGTGAAGAAGGCCTTCGGGTTGTAAAGCACTTTCAGCGAGGAGGAAAGGTTAGTAGTTAATACCTGCTAGCTGTGACGTTACTCGCAGAAGAAGCACCGGCTAACTCCGTGCCAGCAGCCGCGGTAATACGGAGGGTGCGAGCGTTAATCGGAATTACTGGGCGTAAAGCGTGCGCAGGCGGTTTGTTAAGCGAGATGTGAAAGCCCCGGGCTCAACCTGGGAACCGCATTTCGAACTGGCAAACTAGAGTCTTGTAGAGGGGGGTAGAATTCCAGGTGTAGCGGTGAAATGCGTAGAGATCTGGAGGAATACCGGTGGCGAAGGCGGCCCCCTGGACAAAGACTGACGCTCAGGCACGAAAGCGTGGGGAGCAAACAGG
+
GGGGGGGGGGGGGGGGGGGGGGGGGGGGGGGGGGGGGGGGGGGGGGGGGGGGGGGGGGGGGGGGGGGGGGGGGGGGGGGGGGGGGGGGGGGGGGGGGGGGGGGGGGGGGGGGGGGGGGGGGGGGGGGGGGGGGGGGGGGGGGGGGGGGGGGGGG#GGGGGGGGGGGGGGGGGGGGGGGGGGGGGGGGGGGGGGGGGGGGGGFGGGGGGGGGGGGGGGGGGGGGGGGGGGGGGGGGGGGGGGGGGGGGGGGGGGGGGGGGGGGGGGGGGGGGGGGGGGGGGGGGGGGGGGGGGGGGGGGGGGGGGGGGGGGGGGGGGGGGGGGGGGGGGGGGGGGGGGGGGGGGGGGGGGGGGGGGGGGGGGGGGGGGGGGGGGGGGGGGGGGGGGGGGGGGGGGGGGGGGGGGGGGGGGGGGGGGGGGGGGGGGGGGGG
@EGRNA12_11
TGGGGAATATTGCGCAATGGGGGAAACCCTGACGCAGCAACGCCGCGTGGGTGATGAAGGTTTTCGGATCGTAAAACCCTGTTTTCTGGGACGATAATGACGGTACCAGATGAGGAAGCCACGGCTAACTACGTGCCAGCAGCCGCGGTAATACGTAGGTGGCGAGCGTTGTCCGGATTTACTGGGCGTAAAGAGTGCGTAGGCGGATGTTTAAGTGAGATGTGAAATACCCGAGCTCAACTTGGGTGCTGCATTTCAAACTGGGCATCTAGAGTGCAGGAGAGGAAAGCGGAATTCCTAGTGTAGCGGTGAAATGCGTAGAGATTAGGAAGAACACCAGTGGCGAAGGCGGTTTCCTGGACTGTAACTGACGCTGAGGCACGAAAGCGTGGGTAGCAAACAGG
+
FGGGGGGGGGGGGGGGGGGGGGGGGGGGGGGGGGGGGGGGGGGGGGGCGGGGGGGGGGGGGFDFGGGGGGGGGGGGGGGGGGGGGGGGGGGGGGGGGGGFGGGGG7FFGFGGGGGGGGGGGGGGGGDFGGCEGGGGGGGGGGGGGGGGFGFGGGGFGGGGGGGGGGGG:DECCFGGGGGGGGGGGGEFFGGGGGFGGGGGGGGGGGGGGGGGGGGGGGGGGFGGGGGGGGCGGFGGGGGGGGGGGGGGGGGGGGGGGGGGGGGGGGGGGGGGGGGGGGGGGGGGGGGFFGGGF@FFGF?FGGGGEGGGGGGGGGGGFDGF<<FGGGGGGGGGGGFDGFDGECGGFF7FGGGGFFGGGGGGGGFFEGFGDGGGGGGGGGGGGGGGGEGGGGGGGGFGGGGGECGG
@EGRNA12_12
TGGGGAATATTGCACAATGGGGGAAACCCTGATGCAGCAACGCCGCGTGAGTGATGACGGTCTTCGGATTGTAAAGCTCTGTCTTTGGGGACGATAATGACGGTACCCAAGGAGGAAGCCACGGCTAACTACGTGCCAGCAGCCGCGGTAATACGTAGGTGGCGAGCGTTGTCCGGATTTACTGGGCGTAAAGGGAGCGTAGGCGGATTTTTAAGTGGGATGTGAAATACCCGGGCTCAACCTGGGTGCTGCATTCCAAACTGGAAATCTAGAGTGCAGGAGGGGAGAGTGGAATTCCTAGTGTAGCGGTGAAATGCGTAGAGATTAGGAAGAACACCAGTGGCGAAGGCGACTCTCTGGACTGTAACTGACGCTGAGGCTCGAAAGCGTGGGGAGCGAACAGG
+
GGGGGGGGGGGGGGGGGGGGGGGGGGGGGGGCEFGGGGGGGGGGGGGFGGGGGGG9FGGGGGGGGGGCCGGGGFGGGFGGGGGGGGGGGGEEGGGGGFGGGGGGGGF9BDFGGGGGGGGGGGGGGDEGGGGGGGGGGGGGGGGGGGFEFFGGCFGGGGGGGGGGGGGGGGEGGGGGFGGGGGGFGGGGGGGGGFEFGGGGGGGGGGGFFGGGGDGGGGGGGGGGFFGGGGGGGGEGFFGFGGGGGGGGGGGGFGGGGGFFFGGGGGGGGGGGGGGGGFGGFE8FGFF;GFGGGFFEGGGDGGGGCGGGFGGGGGGGGGGGF?FFGGGGGGGGGGGFFEGGGGGGGGGGGGGGGGGGGGGGGGGGGGGGGGCGGGGGGGGGGGGGGGGGGGGGGGGGGGGGGGGG
@EGRNA12_13
TGGGGAATATTGCGCAATGGGGGAAACCCTGACGCAGCAACGCCGCGTGAGTGATGAAGGCCTTAGGGTTGTAAAGCTCTGTTATCTGGGACGATAATGACGGTACCAGAGGAGGAAGCCACGGCTAACTACGTGCCAGCAGCCGCGGTAATACGTAGGTGGCAAGCGTTGTCCGGATTTACTGGGCGTAAAGGGTGCGTAGGCGGATGCTTAAGTGAGATGTGAAATACCTAAGCTTAACTTAGGGGCTGCATTTCAAACTGGGCATCTAGAGTGCAGGAGAGGAAAGTGGAATTCCTAGTGTAGCGGTGAAATGCGTAGATATTAGGAAGAATATCAGTGGCGAAGGCGGCTCTCTGGACTGCAACTGACGCTGAGGCACGAAAGCGTGGGGAGCAAACAGG
+
GGGGGGGGGGGGGGGGGGGGGGGGGGGGGGGGGGGGGGGGGGGGGGFCECGGFGGGGGGGFGGGGGGGGGGEFGGGFEGGGGGFGGGGGGFFGGGGGGGGGGGGGGGGGGGGGGGGGGGGGGGGGGGGGGGGGGGGGGGGGGGGFGGGFGGGGGGFFGGGGGGGGGGGGGGGGGGGGGGGGGGGGGGGFFFFGGGGGGGGGGGGGGGGGGGFGGGEGGGFGFGGGGGGGGGGGGGGGGGGGGGGGGGGGGGGGGGGGGGGGGGGGGGGFGGFFGGFGGGGFGGGGFGGGFDGGGGGGGGGGGGGGDGGGGGGGGF@GGGGGFCGFGGGGGFFGGGGGCFGGGDGGGGGGGGGGF@DDFGFGGGFGGGEGGGCFGGGGGGGGGGGGGGGGFEFGFEGDGGGFGFF
@EGRNA12_14
TGGGGAATATTGCGCAATGGGGGAAACCCTGACGCAGCAACGCCGCGTGAGTGATGAAGGCCTTAGGGTTGTAAAGCTCTGTTATCTGGGACGATAATGACGGTACCAGAGGAGGAAGCCACGGCTAACTACGTGCCAGCAGCCGCGGTAATACGTAGGTGGCGAGCGTTGTCCGGATTTACTGGGCGTAAAGAGTGCGTAGGCGGATGTTTAAGTGAGATGTGAAATACCCGAGCCCAACTTGGGTGCTGCATTTCAAACTGGGCATCTAGAGTGCAGGAGAGGAAGGCGGAATTCCTAGTGTAGCGGTGAAATGCGTAGAGATTAGGAAGAACACCAGTGGCGAAGGCGGCTTTCTGGACTGTAACTGACGCTGAGGCACGAAAGCGTGGGGAGCGAACAGG
+
GDGGEGCFCEFCGEEGEGGGDFEDGGFGGADGGE@FEGGGGGG>CFEGDFEGGGGFGGGGGGGG<<,,,EFGDE<?F,AA9E<<EF?<,B?EFFEGGFCGCC7+383=F,BFFGG:FGFCFG:+F77>FFGGGG?>FF<FFCGBGGGG#<CBFGGFB:C9<<FF#EE@FCEGCFGD67FGFFDC?5CGECC=FGBCFGGGCGFFEE8C;AFGFGGC?C=#CCFFFCCEGEB<35CF#:#=E?FFCFGGGDGFF9CGFFDFGG=<CGDGFGGGGGD>,FGGEE;BC+4+C4DFCEE=8=4,F9GEEGEFF?C,+7=DFFDFC,GEC<EEGGEFC:=C,:,EEEE=FF7GCEF@DFEC,9FFF<C,EE9@@FCFC,CFC,F@FCDFCB7+FEF@CC@@8,ECGGGG
@EGRNA12_15
TGGGGAATATTGCGCAATGGGGGAAACCCTGACGCAGCAACGCCGCGTGAGTGATGAAGGTTTTCGGATCGTAAAACTCTGTCTTTGGGGACGATAATGACGGTACCCAAGGAGGAAGCCACGGCTAACTACGTGCCAGCAGCCGCGGTAATACGTAGGTGGCAAGCGTTGTCCGGATTTACTGGGCGTAAAGAGTATGTAGGTGGGCATTTAAGTCAGATGTGAAATTCCCGGGCTTAACCTGGGAGCTGCATTTGATACTGGGTGCCTAGAGTGCAGGAGAGGAAAGTGGAATTCCTAGTGTAGCGGTGAAATGCGTAGAGATTAGGAAGAACACCAGTGGCGAAGGCGACTTTCTGGACTGTAACTGACACTGAGATACGAAAGCGTGGGTAGCAAACAGG
+
GGGGGGGGGGGGGGGGGGGGGGGGGGGGGGGGGGGGDGGGGGGGGGGFGBFGGFGGFGGGFCFGGGGCCCGGGGGGGGGGFGGGGGGGGGGCFGGGGGGGGGGGGGGGGEFGFGGGGGGGGGGGGDGGGGGGGGGGGGGGGGGGGGGGGDFGGGGGFFFGGGGGGGGGCCEGG@FGEFFFFGGGCFFFGFFGGGGGGFFGFGGGGGGGGCGFEFGGGGGGFGGGGGGE>GGGFGGGGGGGF?GGGGFGGGGGGGGGGGGGGGGGGGGFFFGGGGGGGGGGEGGGGFEGGFGGGGFFGGFEFCGEGGGFGGGGGGGGGGGGGGGFEEFGGGFGGGGFGFGGEGEGGGGGGGGGGGCGGGGGGGFGGGGGGGGGGCGGEGEFGGGGGGGGGGGGGGGGGGGGGGGG
@EGRNA12_16
TGGGGAATATTGCGCAATGGGGGAAACCCTGACGCAGCAACGCCGCGTGAGTGATGAAGGTTTTCGGATCGTAAAACTCTGTCTTTGGGGACGATAATGACGGTACCCAAGGAGGAAGCCACGGCTAACTACGTGCCAGCAGCCGCGGTAATACGTAGGTGGCAAGCGTTGTCCGGATTTACTGGGCGTAAAGAGTGCGTAGGCGGATGTTTAAGTGAGATGTGAAATACCCGAGCTCAACTTGGGTGCTGCATTTCAAACTGGGCATCTAGAGTGCAGGAGAGGAAAGCGGAATTCCTAGTGTAGCGGTGAAATGCGTAGATATTAGGAAGAACACCGGTGGCGAAGGCGACTTTCTGGACTGTAACTGACACTGAGGCTCGAAAGCGTGGGGAGCGAACAGG
+
GGGGGGGGGGGGGGGGGGGGGGGGGGGGGGGGGGGGGGGGGGGGGGGGGGGGGGGGGGGGGGGGGGGGGEGGGGGGGGGGGGGGGGGGGGGGGGGGGGGGGGGGGGGGGGGGGGGGGGGGGGGGGGGGGGGGGFGGGGGGGGGGGGGGGGGFGFGFGGGFEFGGGGGGFGFGGGGGGGGGGGGGGGGGGGGGFGGGGFGGGGGGGGGGGGGGGGGGGGGGGGGGGGGGGGGGGGGGGGGGGGGGGGGGGGGGGGGGGGGGGGGGGGGGGGGGGGGGGGGGGGGGGGGGGGGGGGGGGGGFGGGGEGGGGFGGGGGGGGGGGGGGGGGGGGGGGGGGGGGGGDDGGGGGGGGFGGGGGGFGFGFGGGGGGGGGGGGGGGEF8GGGGGGGGGGGGGGGGGGGGGGG
@EGRNA12_17
TGGGGAATATTGGACAATGGGCCACAAGCCTGATCCAGCAATTCTGTGTGCACGATGAAGGTTTTCGGATCGTAAAGTGCTTTCAGTTGGGAAGAAGAAAGTGACGGTACCAACAGAAGAAGCGACGGCTAAATACGTGCCAGCAGCCGCGGTAATACGTATGTCGCAAGCGTTATCCGGATTTATTGGGCGTAAAGCGCGTCTAGGCGGAAAAGAAAGTCTGATGTTAAAATGCGGGGCTCAACTCCGTATTGCGTTGGAAACTGCTTTTCTAGAGTACTGGAGAGGTGGGCGGAACTACAAGTGTAGAGGTGAAATTCGTAGATATTTGTAGGAATGCCGATGGAGAAGTCAGCTCACTGGACAGATACTGACGCTAAAGCGCGAAAGCGTGGGGAGCAAACAGG
+
GGGGGGGGGGGGGGGGGGGGGGGGGGGGGGGGGGGGGGGGGGGGGGGGGFGGGGGGGGGGGGGGGGGGGGGGGGGGGGGGGGGGGGGGGGGGGGFGGGGGGGGGGGGGGGGGGGGGGFGGGGGGGGGGGGGGGGGGGGFGGGGGGG#GGGGGGEEGGGGGGGGGGGGGGEGGGGGGGGGGFGGGGGGGFFFGGGDFGGGGGGGGGDGGGGGGGGGGGGGGGGGGGGGGGGGGGGGGGGGFGGGGGGGGGGGGGGGGGGGGGGGGGGGGGGGGGGGGGGGGGGGGGGGGGGGGGGGGGGGGGGGGGGGGGGGGGGGGGGGGGGGGGGGGFFGGGGGGGGGGGGGGGGGGGGGGGGGFGFGGGGGGGGGGGGGGGGGGFGGGGGGGGGGGGGGGGGGGGGGGGGGGGGG
@EGRNA12_18
TGGGGAATATTGCGCAATGGGGGAAACCCTGACGCAGCAACGCCGCGTGAGTGATGAAGGCCTTAGGGTTGTAAAGCTCTGTTATCTGGGACGATAATGACGGTACCAGAGGAGGAAGCCACGGCTAACTACGTGCCAGCAGCCGCGGTAATACGTAGGTGGCAAGCGTTGTCCGGATTTACTGGGCGTAAAGAGTATGTAGGTGGGCATTTAAGTCAGATGTGAAATTCCCGGGCTTAACCTGGGAGCTGCATTTGATACTGGGTGTCTAGAGTGCAGGAGAGGAAAGTGGAATTCCTAGTGTAGCGGTGAAATGCGTAGAGATTAGGAAGAACACCAGTGGCGAAGGCGACTTTCTGGACTGTAACTGACACTGAGATACGAAAGCGTGGGTAGCAAACAGG
+
GGGGGGGGGGGGGGGGGGGGGGGGGGGGGGGGGGGGGGGGGGGGGGGGGGGGGGGGGGGGGGGGGGGGGGGGGGGGGCGGGGGGGGGGGGGGGGGGGGGGGGGEFGGGGGGGGGGGGFGGGGGGGGDGGGGGGGGGGGGG#GFFGGGGFFGGGGGFGGGGGGGGGGGGGGDGGGGGGGGFGGGGGGGGGGGGCGGGGGGGGGGG@FGGGFFGGFGGGGGGGGGGGGGGGGGGGGGGGGGFGGGGGGFGGGGGGFFFGGGGGGGGFGGGGGGGGGGGGGGFGGGF;GFGFFGGGGGGGGGGGGGGGGGGFAGCFFGGGGGGGGGFCGGGFGGGFEFFGGGGGGGGGGGGGGGGGGGGGGGGGGGGGGGGGGFGGGGGGGGGGGGGGGGGGGGGGGGGGGGGGGGG
@EGRNA12_19
TGGGGAATATTGCGCAATGGGGGAAACCCTGACGCAGCAACGCCGCGTGAGTGATGAAGGCCTTAGGGTTGTAAAGCTCTGTTATCTGGGACGATAATGACGGTACCAGAGGAGGAAGCCACGGCTAACTACGTGCCAGCAGCCGCGGTAATACGTAGGTGGCGAGCGTTGTCCGGATTTACTGGGCGTAAAGAGTGCGTAGGCGGATGTTTAAGTGAGATGTGAAATACCCGAGCTCAACTTGGGTGCTGCATTTCAAACTGGGCATCTAGAGTGCAGGAGAGGAAAGCGGAATTCCTAGTGTAGCGGTGAAATGCGTAGAGATTAGGAAGAACACCAGTGGCGAAGGCGGCTTTCTGGACTGTAACTGACGCTGAGGCACGAAAGCGTGGGGAGCAAACAGG
+
GGGGGGGGGGGGGGGGGGGGGGGGGGGGGGGGGGGGGGGGGGGGGGGGGGGGGGGGGGGGGGGGGGGGGGGGGGGGGGGGGGGFGGGGGGGGGGGGGGGGGGGGGGGGGGGGGGGGGGGGGGGGGGGGGGGGGGGGGGGGGGGGGGGGGGGGGGGGGGGGGGGGGGGGGGGGGGGGGGGGGGGGGGGGGGGGGGGGGGGGGGGGGGGGGGGGGGGGGGGGGFGGGGGGGGGGGGGGGGGGGGGGGGGGGGGGGGGGGGGGGGGGGGGGGGGGGGGGGGGGGGGGGGGGGGGGGGGGGGGGGGGGGGGGGGGGGGGGGGGGGGGGGGGGGGGGGGGGGGGGGGGGGGGGGGGGGGGGGGGGGGGGGGGGGGGGGGGGGGGGGGGGGGGGGGGGGGGGGGGGGGGG
@EGRNA12_20
TGGGGAATATTGCGCAATGGGGGAAACCCTGACGCAGCAACGCCGCGTGAGTGATGAAGGTTTTCGGATCGTAAAACTCTGTCTTTGGGGACGATAATGACGGTACCCAAGGAGGAAGCCACGGCTAACTACGTGCCAGCAGCCGCGGTAATACGTAGGTGGCAAGCGTTGTCCGGATTTACTGGGCGTAAAGAGTATGTAGGTGGGCATTTAAGTCAGATGTGAAATTCCCGGGCTTAACCTGGGAGCTGCATTTGATACTGGGTGTCTAGAGTGCAGGAGAGGAAAGTGGAATTCCTAGTGTAGCGGTGAAATGCGTAGAGATTAGGAAGAACACCAGTGGCGAAGGCGACTTTCTGGACTGTAACTGACACTGAGATACGAAAGCGTGGGTAGCAAACAGG
+
GGGGGGGGGGGGGGGGGGGGGGGGGGGGGGGGGGGGGGGGGGGGGGGGGGGGGGGGGGGGGGGGGGGGGGGGGGGGGGGGGGGGGGGGGGGGGGGGGGGGGGGGGGGGGGGGGGGGGGGGGGGGGGGGGGGGGGGGGGGGGGGGGGGGGGGGGGGGGGGGGGGGGGGFGGGGGGGGGGGGGGGGGGGGGGGGGGGGGGGGGGGGGGGGGGGGGGGFGGGGGGGGGGGGGGGGGGGGGGGGGGGGGGGGGGGGGGGGGGGGGGGGGGGFGGGGGGGGGGGGGGGGGGGGGGGGGGGGGGGGGGGGGGGGGGGGGGGGGGGGGGGGGGGGGGGGGGGGGGGGGGGGGGGGGGGGGGGGGGGGGGGGGGGGGGGGGGGGGGGGGGGGGGGCGGGGGGGGGGGGGGGG
@EGRNA12_21
TGGGGAATATTGCGCAATGGGGGAAACCCTGACGCAGCAACGCCGCGTGGGTGATGAAGGTTTTCGGATCGTAAAACCCTGTTTTCTGGGACGATAATGACGGTACCAGATGAGGAAGCCACGGCTAACTACGTGCCAGCAGCCGCGGTAATACGTAGGTGGCAAGCGTTGTCCGGATTTACTGGGCGTAAAGGGTGCGTAGGCGGATGCTTAAGTGAGATGTGAAATACCTAGGCTTAACTTAGGGGCTGCATTTCAAACTGGGCATCTAGAGTACAGGAGAGGGAAACGGAATTCCTAGTGTAGCGGTGAAATGCGTAGAGATTAGGAAGAACACCAGTGGCGAAGGCGGTTTCCTGGACTGTAACTGACGCTGAGGCACGAAAGCGTGGGTAGCAAACAGG
+
FGFGGGGGGGGGGGCFGCFFGGGGGGGGGGGGGGGGGGGGGGGGGGGCFGGGGGGGGGGGFFGFFFGGGGGGGGGGGGGGEFGGGGGGGGGGGGGGGGGGGGGGGGGGGGGGGGGGGGGGGGGGGGGGGGGGGGGGGGGGGGGGGGEGFGFGGGGGGGGGGGGGGGGGFFGGGGGGFGGGGGGGGGGGGGFGGGGGGGGGGGGGGGGGGGGGGGGGGGGGGGGGGGGGGGGGGGGGGGGGGGGGGGGGGGGGGGGGGGGGGGGGGGGFGGGGGGGGGGGGGGGGGGGGGGGGGGGCGGGGGGGGGGGFGGGGGGGGGGGGGGGGGGGGGGGGEGGGGGGGFEGGGGGGGGGGGGFGGDGGGGGGGGFEEGFGGGGGGGGGGGGGGFGGGGGGGGGGGGGGGGGG
@EGRNA12_22
TGGGGAATATTGCACAATGGGGGAAACCCTGATGCAGCAACGCCGCGTGAGTGAAGAAGGCCTTCGGGTTGTAAAGCTCTGTCTTCAGGGACGATAATGACGGTACCTGAGGAGGAAGCCACGGCTAACTACGTGCCAGCAGCCGCGGTAATACGTAGGTGGCGAGCGTTGTCCGGATTTACTGGGCGTAAAGGGAGCGTAGGCGGACTTTTAAGTGGGATGTGAAATACCCGGGCTTAACTTGGGTGCTGCATTCCAAACTGGGAGTCTAGAGTGCAGGAGAGGAAAGCGGAATTCCTAGTGTAGCGGTGAAATGCGTAGAGATTAGGAAGAACACCGGTGGCGAAGGCGACTTTCTGGACTGTAACTGACACTGAGGCTCGAAAGCGTGGGGAGCAAACAGG
+
GGDGGGGGGGGGGGGGGGGGGGGGGGGGGGGGGGGGGGGGGGGGCGGFGGGGGGGDGGGGGGGGGGGGGGGGGGGGGGGGGGGGGGGFGGGGGGGGGGEGGGGEGGGGGGGFGGGGFFGGGGGGGGGGGGGGEGGGGGGGGGGGGGGGCFFGCGGGGFFGGGGGGGGGGGGGGGGCFFGGGGGGGGGGGGEGGGGGGGGGGGGGGGGGGGGGGGGGGGGGGGGGGGGGGGGGGGGGGGGGGGGGGGGGGGGGGGGGGGGGGGGGGGGCFFGGGGGGDE8GGGFFGGGGGGGGGGGFGGFGGGGEFC@GGFFFGGGGFAFGGFFFGGGGGGGGGGGCGGGGGGGGGGGGGGGGGGGGGGGGFFGGGGGGGGFGGGGGGGGGGGGGEGGGGGGGFGGGGGGGGGGG
@EGRNA12_23
TGGGGAATATTGCGCAATGGGGGAAACCCTGACGCAGCAACGCCGCGTGAGTGATGAAGGTTCTCGGATCGTAAAACTCTGTCTTTGGGGACGATAATGACGGTACCCAAGGAGGAAGCCACGGCTAACTACGTGCCAGCAGCCGCGGTAATACGTAGGTGGCAAGCGTTGTCCGGATTTACTGGGCGTAAAGAGTATGTAGGTGGGCATTTAAGTCAGATGTGAAATACCCGAGCTCAACCTGGGAGCTGCATTTGAAACTGGGCATCTAGAGTGGAGGAGAGGAAAGTGGAATTCCTAGTGTAGCGGTGAAATGCGTAGAGATTAGGAAGAACACCAGTGGCGAAGGCGACTTTCTGGACTGTAACTGACACTGAGATACGAAAGCGTGGGTAGCAAACAGG
+
FCFGGDGFGGG9@FEGE@FFGGEFGC@FG<<8@,:F7:FD@C7F6FF4F,F9FCFC9F9FB9,A?F=:=>BFD,DGGG<FBF,EE9<A7F:+3>FFFD<D=CD><FFG<F@FFEGCFGGCFF:>C<F@EGFGD3D77FCCG@E:FGDE*@>?F::7#?F?CFGFGGG#C/#<>BFGEEGGG<FGGGFG:GC=EFGGC9FFCEF@DC=;EFEF?9DGFFE?#:C#FF:@GEBC@8EDECGFDFFF@2>E9DC9FF9GFFGCGGFG9F9FFD=E4F99,98EEFFGGF<FE?A,F<FFEC,9F@CC=:=F?@,FF,?@<9GFF?<?C,,,F?C,GGFEF@EC,FF@<FEF7F@CGF@F<EGFEGFCAFE<FD<CFE@<,@,@F@EFC@F7CCGGGFFCFGGF<@C,
@EGRNA12_24
TGGGGAATATTGCGCAATGGGGGAAACCCTGACGCAGCAACGCCGCGTGAGTGATGAAGGTTTTCGGATCGTAAAACTCTGTCTTTAGGGACGATAATGACGGTACCTAAGGAGGAAGCCACGGCTAACTACGTGCCAGCAGCCGCGGTAATACGTAGGTGGCAAGCGTTGTCCGGATTTACTGGGCGTAAAGAGTATGTAGGTGGGCATTTAAGTCAGATGTGAAATTCCCGGGCTTAACCTGGGAGCTGCATTTGATACTGGGTGTCTAGAGTGCAGGAGAGGAAAGTGGAATTCCTAGTGTAGCGGTGAAATGCGTAGAGATTAGGAAGAACACCAGTGGCGAAGGCGACTTTCTGGACTGTAACTGACACTGAGATACGAAAGCGTGGGTAGCAAACAGG
+
GGGGGGGGGGGGGGGGGGGGGGGGGGGGGGGGGGGGGGGGGGGGGGGEGGGGGGGGGGGGGGGGGGGGGGGGGGGGGGGGGGGGGGGGGGGGGGGGGGGGGGGGGGGGGGGGGGGGGGGGGGGGGGGGGGGGGGCGGGGGGGGGGGGGGGGGGGGGGGGGGGGGGGGGGGGGGGGGGGGGGGGGGGGGGGGGGFGGGGGGGGGGGGGGGGGGGGGGGGGGGGGGGGGGGGGGGGGGGGGGGGGGGGGGGGGGGGGGGGGGGGGGGGGGGGGGGGGGGGGGGGGGGGGGGGGGGGGGGGGGGGGGGGGGGGGGGGGGGGGGGGGGGGGGGGGGGGGGGGGGGGGGGGGGGGGGGGGGGGGGGGGGGGGGGGGGGGGGGGGGGGGGGGGGGGGGGGGGGGGGGGGG
@EGRNA12_25
TGGGGAATATTGCGCAATGGGGGAAACCCTGACGCAGCAACGCCGCGCGGGTGATGAAGGTTTTCGGTTCGTAAAACCCTGTTTTCTGGGACGATAATGACGGTACCAGATGAGGAAGCCACGGCTAACTACGTGCCAGCAGCCGCGGTAATACGTAGGTGGCAAGCGTTGTCCGGATTTACTGGGCGTAAAGGGTGCGTAGGCGGATGCTTAAGTGAGATGTGAAATACCTAAGCTTAACTTAGGGGCTGCATTTCAAACTGGGCATCTAGAGTACAGGAGAGGGAAACGGAATTCCTAGTGTAGCGGTGAAATGCGTAGAGATTAGGAAGAACACCAGTGGCGAAGGCGGTTTCCTGGACTGTAACTGACGCTGAGGCACGAAAGCGTGGGTAGCAAACAGG
+
ED@FE77@<9,CDF++7:,@<FEC@CFE7,,CFE7@7+EAECFCFEG+>C@FG7EDAF<EBA,=F+8+8BFCC,=<9+8<D8E9F9>9FFGDG7+@F9,D<@:8DF,,>>>FE,,<,3,@F8*>FFG@FF9FGC##>@?4<6:,=C<FA>FCEFG4<DF@;BFFFG:DFD=5A2*C:8=C9@99EGEGGD;FB@EFEDFC?EC<FFDGGFEC8F@A@,8@CF,FD>9C7C;CF=<FEG=C=8<GEE5=CF9DFCDCEC>DFA:CC,;CCFDGGGGEE4GF8GGGGEGGGF<CGFADECFCGFF7+44,<FFGEEGEGEDF9GF?F?FF?FFCC6=C=<?F=:GEFB,FCCFEGF@CGGGGGFFGGGGC:CFDDF@FADB<GGGFC@G@GCGFF<FFEE@FFC9G
@EGRNA12_26
TGGGGAATATTGCGCAATGGGGGAAACCCTGACGCAGCAACGCCGCGTGAGTGATGAAGGTTTTCGGATCGTAAAACTCTGTCATTAGGGACGATAATGACGGTACCTAATGAGGAAGCCACGGCTAACTACGTGCCAGCAGCCGCGGTAATACGTAGGTGGCAAGCGTTGTCCGGATTTACTGGGCGTAAAGAGTATGTAGGTGGGCATTTAAGTCAGATGTGAAATTCCCGGGCTTAACCTGGGAGCTGCATTTGATACTGGGTGTCTAGAGTGCAGGAGAGGAAAGTGGAATTCCTAGTGTAGCGGTGAAATGCGTAGAGATTAGGAAGAACACCAGTGGCGAAGGCGACTTTCTGGACTGTAACTGACACTGAGATACGAAAGCGTGGGTAGCAAACAGG
+
GGGGGGGGGGGGGGGGGGGGGGGGGGGGGGGGGGGGGGGGGGGGGGGFGGGGGGGGGGGGGGGGGGGGGGGGGGGGGGGGGGGGGGGGGGGGGGGGGGGGGGGGGGGGGGGGGGGGGGGGGGGGGGGGGGGGGGGGGGGGGGGGGGGGGGGGGGGGGGGGGG#GGGGGGGGGGGGGGGGGGGGGGGGGGGGGG#GGGGGGGGG#GGGGGGGGGGGGGGGGGGGGGGGGGGGGGGGGGGGG#GGGGGGGGGGGGGGGFGGGGFFFFFFGFF@FFFECCE8F=EFFGGGFA,CGGGGGGGGGGGGGGGGGGGGGGGGGGGGGGGGGGGGGGGGGGGGGGGGGGGGGGGGGGGGGGGGGGGGGGGGGGGGGGGGGGGGGGGGGGGGGGGGGGGGGGGGGGGGGGGGG
@EGRNA12_27
TGGGGAATATTGCGCAATGGGGGAAACCCTGACGCAGCAACGCCGCGTGAGTGATGAAGGTTTTCGGATCGTAAAACTCTGTCTTTGGGGACGATAATGACGGTACCCAAGGAGGAAGCCACGGCTAACTACGTGCCAGCAGCCGCGGTAATACGTAGGTGGCAAGCGTTGTCCGGATTTACTGGGCGTAAAGAGTATGTAGGTGGGCATTTAAGTCAGATGTGAAATTCCCGGGCTTAACCTGGGAGCTGCATTTGATACTGGGTGTCTAGAGTGCAGGAGAGGAAAGTGGAATTCCTAGTGTAGCGGTGAAATGCGTAGAGATTAGGAAGAACACCAGTAGCGAAGGCGACTTTCTGGACTGTAACTGACACTGAGATACGAAAGCGTGGGTAGCAAACAGG
+
GFGGGGGGGGGGGGGGDGFGGGGGGGGGEGGGGGGEGGGGGGGGGGGGGCGGGGGGGGGGGFFGGGGGGEGGGDEGFGGGGGGGGGGGGDGGGGGGGGGGFG7FGGFGGGGGGGGGGGC,:>FCGGGFFFEGGBFFFGGGGGGGGGGGGEGGGGGGGDFFGGGGGGGGEFGGGGGGGFGGGGGGGGGGEEEFFFFGGFFGGGDG?FCDCFGGFFFGGGGGGGGGGGGGGGGGGGFEFGGGGGGFCF#FCFFGDFGGGADFFGGGFFGGGFGFD@FFFD=DAGEFGFFEA5ECFEF8GGGGGEEEF7C<@FDFE:GGGGGGGGDGGGGFFGGGGGGFCFFFB,CFGCGGEFFGGGFCGGFEF9GGGGGFGFGFGGFDCGCGGGGFGGGCGFFGFFGGFEEEGGGF
@EGRNA12_28
TGGGGAATATTGCACAATGGGGGAAACCCTGATGCAGCCATGCCGCGTGTGTGAAGAAGGCCTTCGGGTTGTAAAGCACTTTCAGCGAGGAGGAAAGGGTGTAAGTTAATACCTGCTAGCTGTGACGTTACTCGCAGAAGAAGCACCGGCTAACTCCGTGCCAGCAGCCGCGGTAATACGGAGGGTGCGAGCGTTAATCGGAATTACTGGGCGTAAAGCGTGCGCAGGCGGTTTGTTAAGCGAGATGTGAAAGCCCCGGGCTCAACCTGGGAACCGCATTTCGAACTGGCAAACTAGAGTCTTGTAGAGGGGGGTAGAATTCCAGGTGTAGCGGTGAAATGCGTAGAGATCTGGAGGAATACCGGTGGCGAAGGCGGCCCCCTGGACAAAGACTGACGCTCAGGCACGAAAGCGTGGGGAGCAAACAGG
+
GGGGGGGGGGGGGGGGGGGGGGGGGGGGGGGGGGGGGGGGGFGGGGGGGGGGGGGGGGGGGGGGGGGGGGGGGGGGGGGGGGGGGGGGGGGGGGGGGGGGGGGGGGGGGGGGGGGGGGGGGGGGGGGGGGGGGGGGGGGGGGGGGGGGGGGGGG#GGGGGGGGGGGGGGGGGGGGGGGGGGGGGGGGGGGGGGGGGGGGGGGGGGGGGGGGGGGGGGGGGGGGGGGGGGGGGGGGGGGGGGGGGGGGGGGGGGGGGGGGGGGGGGGGGGGGGGGGFGGGCGGGGGGGGGGGGGGGGGGGGGEGGGGGGGGGFGGGGGGGFGGGGGGGGGGGGGGGGGGGGGGGGGGGGGGGGGGGGGGGEGGGGGGGGGGGGGGGGGGGGGGGGGGGGGGGGGGGGGGGGGGGGGGGGGGGGGGGGGGGGGGGGGGGGG
@EGRNA12_29
TGGGGAATATTGCACAATGGGGGAAACCCTGATGCAGCAACGCCGCGTGGGTGATGAAGGTCTTCGGATTGTAAAGCCCTGTCTTTTGGGACGATAATGACGGTACCAAAGGAGGAAGCCACGGCTAACTACGTGCCAGCAGCCGCGGTAATACGTAGGTGGCGAGCGTTGTCCGGATTTACTGGGCGTAAAGGGTGCGTAGGCGGATGTTTAAGTGAGATGTGAAATACCCGAGCTCAACTTGGGTGCTGCATTTCAAACTGGGCATCTAGAGTGCAGGAGAGGAAAGCGGAATTCCTAGTGTAGCGGTGAAATGCGTAGAGATTAGGAAGAACACCAGTGGCGAAGGCGGTTTCCTGGACTGTAACTGACGCTGAGGCACGAAAGCGTGGGTAGCAAACAGG
+
GGGGGGGGGGGGGGGGGGGGGGGGGGGGGGGGGGGGGGGGGGGGGGGGGGGGGGGGGGGGGGGGGGGGGGGGGGGGGGGGGGGGGGGGGGGGGGGGGGGGGGGGGGGGGGGGGGGGGGGGGGGGGGGGGGGGGGGGGGGGGGGGGGGGGGGGGGGGGGGGGGGGGGGGGGGGGGGGGGGGGGGGGGGGGGGGGGGGGGGGGGGGGGGGGGGGGGGGGGGGGGGGGGGGGGGGGGGGGGGGGGGGGGGGGGGGGGGGGGGGGGGGGGGGGGGGGGGGGGGGGGGGGGGGGGGGGGGGGGGGGGGGGGGGGGGGGGGGGGGGGGGGGGGGGGGGGGGGGGGGGGGGGGGGGGGGGGGGGGGGGGGGGGGGGGGGGGGGGGGGGGGGGGGGGGGGGGGGGGGGGGGG
@EGRNA12_30
TGGGGAATATTGCGCAATGGGGGAAACCCTGACGCAGTAACGCCGCGTGAGTGATGAAGGCCTTAGGGTTGTAAAGCTCTGTTATCTGGGACGATAATGACGGTACCAGAGGAGGAAGCCACGGCTAACTACGTGCCAGCAGCCGCGGTAATACGTAGGTGGCGAGCGTTGTCCGGATTTACTGGGCGTAAAGAGTGCGTAGGCGGATGTTTAAGTGAGATGTGAAATACCCGAGCTCAACTTGGGTGCTGCATTTCAAACTGGGCATCTAGAGTGCAGGAGAGGAAAGCGGAATTCCTAGTGTAGCGGTGAAATGCGTAGAGATTAGGAAGAACACCAGTGGCGAAGGCGGCTTTCTGGACTGTAACTGACGCTGAGGCACGAAAGCGTGGGTAGCAAACAGG
+
GGGGGGGGGGGGGGGGGGGGGGGGGGGGGGGGGGGGGGGGGGGGGGGGGGGGGGGGGGGGGGGGGGGGGGGGGGGGGGGGGGGGGGGGGGGGGGGGGGGGGGGGGGGGGGGGGGGGGGGFGGGGGGGGGGGGGGGGGGGGGGGGGGGGGGGGGGGGGGFGGGGGGGGGGGGGGGGGGGGGGGGGGGGGGGGFFGGGGGGEGGGGGGGGGGGGGGGGGGGGGGGGGGGGGGGGGGGGGGGGGGGGGGGGGGGGGGGGGGGGGGGGGGGGGGGGGGGGGGGGGGGGGGGGGGGGGGGGGGGGGGGGGGGGGGGGEDGGGGGGEFGGGGGGGGGGGGGGGGGGGGGGGGGGGGGGFGGGGGGGGGGGGGGGGGGGGGGGGGGGGEGFGGGGGGGGGGGGGGGGGGFG
@EGRNA12_31
TGGGGAATATTGCGCAATGGGGGAAACCCTGACGCAGCAACGCCGCGTGAGTGATGAAGGCCTTAGGGTTGTAAAGCTCTGTTATCTGGGACGATAATGACGGTACCAGAGGAGGAAGCCACGGCTAACTACGTGCCAGCAGCCGCGGTAATACGTAGGTGGCGAGCGTTGTCCGGATTTACTGGGCGTAAAGAGTGCGTAGGCGGATGTTTAAGTGAGATGTGAAATACCCGAGCTCAACTTGGGTGCTGCATTTCAAACTGGGCATCTAGAGTGCAGGAGAGGAAAGCGGAATTCCTAGTGTAGCGGTGAAATGCGTAGAGATTAGGAAGAACACCAGTGGCGAAGGCGGCTTTCTGGACTGTAACTGACGCTGAGGCACGAAAGCGTGGGGAGCAAACAGG
+
GGGGGGGGGGGGGGGGGGGGGGGGGGGGGGGGGGGGGGGGGGGGGGGFGGGGGGGGGGGGGGGGGGGGGGGGGGGGGCGGGGGGGGGGGGGGGGGGGGGGGGGGGGGGGGGGGGGGGGGGGGGGGGGGGGGGGGGGGGGGGGGGGGGGFGGGGGGGGGGGGGGGGGGGGGGGGGGGGGGGGGGGGGGGGGGGGGGGGGGGGGGGGGGGGGGGGGGGGGGGGGGGGGGGGGGGGGGGGGGGGGGGGGGGGGGGGGGGGGGGGGGFGGGGGGGGGGGGGGGGGGGGGGGGGGGGGGGGGGGGGGGGGGGFGGGGGGGGGGGGGFGGGGGGGGGGGGGGGGGGGGGGGGGGGGGGGGGGGGGGGGGGGFGGGGGGGGGGGGGGGGGGGEGGGGGGGGGGGGGGGGGG
@EGRNA12_32
TGGGGAATATTGCGCAATGGGGGAAACCCTGACGCAGCAACGCCGCGTGAGTGATGAAGGTTTTCGGATCGTAAAACTCTGTCTTTAGGGACGATAATGACGGTACCTAAGGAGGAAGCCACGGCTAACTACGTGCCAGCAGCCGCGGTAATACGTAGGTGGCAAGCGTTGTCCGGATTTACTGGGCGTAAAGAGTATGTAGGTGGGTGCTTAAGTCAGATGTGAAATTCCCGGGCTTAACCTGGGCGCTGCATTTGAAACTGGGCATCTAGAGTGCAGGAGAGGAAAGTGGAATTCCTAGTGTAGCGGTGAAATGCGTAGAGATTAGGAAGAACACCAGTGGCGAAGGCGACTTTCTGGACTGTAACTGACACTGAGATACGAAAGCGTGGGTAGCAAACAGG
+
ECEGGGGG@FFFGGGGGGDFCFEGGGGGGFGGGGGD@FFFGGGGEGGGGGGFGGGGGGGGFEDFGECFCFCFGGGFGGGGGGFDF<<FFGGGEEEGGCF?FDFGGCFGA<BFGGGGGGG@<FFCGC7<FFFGGGFFFFGGC>FFGGEFFECFECFEGGGGGFFF#GGGGGBFFFEEEGGGFF??#>FDF;8AC7FBEFGGFGECGF7GE=CGGGFCFCFGFFGEGFDFGGCFC:FGEGCGG?E@:CECGFD;>FDFECA:DG?:7DFEB=CGGG#GGFGFDGGGFAGGFFFGGGGFFBF<GGF@FGGFGFGFB::CDCF5B9GGFGFFFGEFCGGGGGFEGGC@E@CFF@F66@@EDGFEEFCGGGGGGGFDGFFFEFCGGGGGGEGECCEAGGFGCGFFCEC@
@EGRNA12_33
TGGGGAATATTGCGCAATGGGGGAAACCCTGACGCAGCAACGCCGCGTGAGTGATGAAGGCCTTAGGGTTGTAAAGCTCTGTTATCTGGGACGATAATGACGGTACCAGAGGAGGAAGCCACGGCTAACTACGTGCCAGCAGCCGCGGTAATACGTAGGTGGCGAGCGTTGTCCGGATTTACTGGGCGTAAAGAGTGCGTAGGCGGATGTTTAAGTGAGATGTGAAATACCCGAGCTCAACTTGGGTGCTGCATTTCAAACTGGGCATCTAGAGTGCAGGAGAGGAAAGCGGAATTCCTAGTGTAGCGGTGAAATGCGTAGAGATTAGGAAGAACACCAGTGGCGAAGGCGGCTTTCTGGACTGTAACTGACGCTGAGGCACGAAAGCGTGGGGAGCAAACAGG
+
GGGGGGGGGGGGGGGGGGGGGGGGGGGGGGGGGGGGGGGGGGGGGGGGGGGGGGGGGGGGGGGGGGGGGGGGGFGGGFGFGGGGGCFGGGGGGGGGGGGGGGGGGGGGGGDFGGGGGGGGGGGGGGDDGGFGGFFGGGGGGGGGGGGGGGGGFFGGGGGGGGG##GGGGCEGGGEGGGGGFFGGGGGFFEFFGGGGGFFGGGFGGGFGFGGGGCGFCCFGGGGGGGFFGGGGDGGGGGGGGGGGFGGGGGGGGGFGGGGGGFGGGGGGGGGGGGGGGGGGGGGGGGGGGGGFDGFEDGGGGGGGGGGGGGGGGGGGGGGGGGGGGGGGGGGGGGGGGGGGGGGGGGGGGEGGGGGGGGGGGGGGGGGGGGGGGFGGGGDGGGGGGGGGGGGGGGGGGGGGGGGG
@EGRNA12_34
TGGGGAATATTGCGCAATGGGGGAAACCCTGACGCAGCAACGCCGCGTGAGTGATGAAGGTTTTCGGATCGTAAAACTCTGTCTTTGGGGACGATAATGACGGTACCCAAGGAGGAAGCCACGGCTAACTACGTGCCAGCAGCCGCGGTAATACGTAGGTGGCAAGCGTTGTCCGGATTTACTGGGCGTAAAGAGTATGTAGGTGGGCATTTAAGTCAGATGTGAAATTCCCGGGCTCAACCTGGGAACTGCATCTGATACTGGCAAGCTTGAGTCTCGTAGAGGGGGGTAGAATTCCAGGTGTAGCGGTGAAATGCGTAGAGATCTGGAGGAATACCGGTGGCGAAGGCGGCCCCCTGGACGAAGACTGACGCTCAGGTGCGAAAGCGTGGGGAGCAAACAGG
+
GGGGGGGGGGGGGGGGGGGGGGGGGGGGGGGGGGGGGGGGGGGGGGGGGEGGGGGGGGGGFFFGGGGGGGGGGGGFGFGGGGGGGGGGGGGGGGGGGGGGGGGGGGGFGGFGGGGGGGGGGGGGGGGGGGGGGGGGGGGGGFGGGGGGEFGGGGGGGGGGGGGGGGGGCGGGCFGFG@CFGGGGGGFGGGFFFFGFFFFFGGGGGGGGGGGGGGGGGGGGGGGGGGGGGGGGFEGGGGGGGGFGGFFGFGGGGGGGGGGGGGGGFFGGGGGGGGDGEGFGGGGGGFGGFCDGGFCFF<8GGGGGGGGGGGGGGGGGGGGGFFFF<GGGGGCFGGGEGGGEGGGGGGGGEGGGGFEGGGGGFFFFGGGGGEEGGGGGGGGGGGGGGGGGGGGGGGGGGGGGGGFF
@EGRNA12_35
TGGGGAATATTGCGCAATGGGGGAAACCCTGACGCAGCAACGCCGCGTGAGTGATGAAGGCCTTAGGGTTGTAAAGCTCTGTTATCTGGGACGATAATGACGGTACCAGAGGAGGAAGCCACGGCTAACTACGTGCCAGCAGCCGCGGTAATACGTAGGTGGCGAGCGTTGTCCGGATTTACTGGGCGTAAAGAGTGCGTAGGCGGATGTTTAAGTGAGATGTGAAATACCCGAGCTCAACTTGGGTGCTGCATTTCAAACTGGGCATCTAGAGTGCAGGAGAGGAAAGCGGAATTCCTAGTGTAGCGGTGAAATGCGTAGAGATTAGGAAGAACACCAGTGGCGAAGGCGGCTTTCTGGACTGTAACTGACGCTGAGGCACGAAAGCGTGGGGAGCAAACAGG
+
GGGGGGGGGGGGGGGGGGGGGGGGGGGGGGGGGGGGGGGGGGGGGGGFFFGGGGGGGGGGGGGGGGGGGGGGGGGGGGGGGGGGGGGGGGGGGGGGGGGGGGGGGGGGFGFGGGGGGGGGGGGGGGGGGGGGGFCFGGGFEGGGGGGGGGGGGGGCFGGGGFGGGGGGGFFGGGGGGGGGGGGGGGGGGFGGGGGGFGGGGGGGGGGGGGGGGGGGGGGGGGGGGGGGGGGGGGGGGGGGGGGGGGGGGGGGGGGGGGGGGGGFFGGGGGGGGGGGGGGGGGGGGFGGGGGGGGGGGGGGGGGGGGGGGGGGGGGGGGGGGGGGGGGGGGGGGGGGGGGGGGGGGGGGGGGGFGGGGGGGGGGGGGGGGGGGGGGGGGGGGGGGGGGGGGGGGGGGGGGGGGGG
@EGRNA12_36
TGGGGAATATTGCACAATGGGCGCAAGCCTGATGCAGCCATGCCGCGTGTATGAAGAAGGCCTTCGGGTTGTAAAGTACTTTCAGCGGGGAGGAAGGGAGTAAAGTTAATACCTTTGCTCATTGACGTTACCCGCAGAAGAAGCACCGGCTAACTCCGTGCCAGCAGCCGCGGTAATACGGAGGGTGCAAGCGTTAATCGGAATTACTGGGCGTAAAGCGCACGCAGGCGGTTTGTTAAGTCAGATGTGAAATCCCCGGGCTCAACCTGGGAACTGCATCTGATACTGGCAAGCTTGAGTCTCGTAGAGGGGGGTAGAATTCCAGGTGTAGCGGTGAAATGCGTAGAGATCTGGAGGAATACCGGTGGCGAAGGCGGCCCCCTGGACGAAGACTGACGCTCAGGTGCGAAAGCGTGGGGAGCAAACAGG
+
GGGGGGGGGGGGGGGGGGGGGGGGGGGGGGGGGGGGGGGGGGGGGGGGGGGGGGGGGGGGGGGGGGGGGGGGGGGGGGGGGGGGGGGGGGGGGGGGGGGGGGGGGGGGGGGGGGGGGGFGGGGGGGGGGGGGGGGGGGGGGGGGGGGGGGGGGG#GGGGGGGGGGGGGGGGGGGGGGGGGGGGGGGGGGGGGGGGGGGGGGGFGGGGGGGGGGGGGGGGGGGGGGGGGGGGFGGGGGGGGGGGGGGGGGGGGGGGGGGGGGGGGGGGGGGGGGGGGGGFCGGGGGGGGGGGGGFGGGGGGGGGGGGGGGGGFGGGGGGGGFFGGGGGGGGGGGGGGGGGGGGGGGGFGGGGGGGGGGGGGGGGGGGGGFGGGGGGGGGGGGGGGGGGGGGGGGGGGGGFGGGGGGEGFGGGGGGGGGGGGGGGGGGGGG
@EGRNA12_37
TGGGGAATATTGCGCAATGGGGGAAACCCTGACGCAGCAACGCCGCGTGAGTGATGACGGTCTTCGGATTGTAAAACTCTGTCTTTGGGGACGATAATGACGGTACCCAAGGAGGAAGCCACGGCTAACTACGTGCCAGCAGCCGCGGTAATACGTAGGTGGCAAGCGTTGTCCGGATTTACTGGGCGTAAAGGGAGCGTAGGCGGATTTTTAAGTGGGATGTGAAATACTCGGGCTCAACCTGAGTGCTGCATTCCAAACTGGAGATCTAGAGTGCAGGAGGGGAGAGTGGAATTCCTAGTGTAGCGGTGAAATGCGTAGAGATTAGGAAGAACACCAGTGGCGAAGGCGGCTTTCTGGACTGTAACTGACGCTGAGGCACGAAAGCGTGGGGAGCAAACAGG
+
GGGGGGGGGGGGGGGGGGGGGGGGGGGGGGGGGGGGGGGGGGGGGGGGGGGGGGGGGGGGGGGGGGGGGGGGGGGGGGGGGGGGGGGGGGGGGGGGGGGGGGGGGGGGGGGGGGGGGGGGGGGGGGGGGGGGGGFGGGGGGGGGGGGGGGGGGGGGGGGGGGGGGGGGGGGGGGGGGGGGGGGGGGGGGGGGGGGGGGGGGGGGGGGGGGGGGGGGGGGGGGGGGGGGGGGGGGGGFFGGGGGGGGGGGGGFGGGGGGGGGGGGFGGFGGGGGGGGGGGGGGGGGGGGGGGGGGGGGGGGGGGGGGGGGGGGGGGGGGGGGGGGGGGGGGGGGGGGGGGGGGGGGGGGGGGGGGGGGGGGGGGGGGGGGGGGGGGGGGGGGGGGGGGGGGGGGGGGGGGGGGGG
@EGRNA12_38
TGGGGAATATTGCACAATGGGGGAAACCCTGATGCAGCAACGCCGCGTGGGTGATGAAGGTCTTCGGATTGTAAAGCCCTGTCTTTTGGGACGATAATGACGGTACCAAAGGAGGAAGCCACGGCTAACTACGTGCCAGCAGCCGCGGTAATACGTAGGTGGCGAGCGTTGTCCGGATTTACTGGGCGTAAAGGGTGCGTAGGCGGATGTTTAAGTGGGATGTGAAATACCCGGGCTCAACTTGGGTGCTGCATTCCAAACTGGATATCTAGAGTGCAGGAGAGGAGAGTGGAATTCCTAGTGTAGCGGTGAAATGCGTAGAGATTAGGAAGAACACCAGTGGCGAAGGCGACTCTCTGGACTGTAACTGACGCTGAGGCACGAAAGCGTGGGGAGCAAACAGG
+
GGGGGGGGGGGGGGGGGGGGGGGGGGGGGGGGGGGGGGGGGGGGGGGFGGGGGGGGGGGGGGGGGGGGGGGGGGGGGGGGGGGGGGGGGGGGGGGGGGGGGGGGGGGGGGGGGGGGGGGGGGGGGGGGGGGGGGGGGGGGGGGGGGGGGGGGGGGGGGGGGGGGGGGGGGGGGGGGGGGGGGGGGGGGGGGGGGGGGGGGGGGGGGGGGGGGGGGGGGGGGGGGGGGGGGGGGGGGGGGGGGGGDGGGGGGGGGGGGGGGGGGGGGGGGGGGGGGGGGGGGGGGGGGGGGGGGGGGGGGGGGGGGGGGGGGGGGGGGGGGGGGGGGGGGGGGGGGGGGGGGGGGGGGGGGGGGGGGGGGGGGGGGGGGGGGGGGGGGGGGGGGGGGGGGGGGGGGGGGGGGGGG
@EGRNA12_39
TGGGGAATATTGCACAATGGGGGAAACCCTGATGCAGCAACGCCGCGTGAGTGATGAAGGTCTTCGGATTGTAAAGCCCTGTCTTTTGGGACGATAATGACGGTACCAAAGGAGGAAGCCACGGCTAACTACGTGCCAGCAGCCGCGGTAATACGTAGGTGGCGAGCGTTGTCCGGATTTACTGGGCGTAAAGGGTGCGTAGGCGGATGTTTAAGTGGGATGTGAAATACCCGGGCTCAACTTGGGTGCTGCATTCCAAACTGGATATCTAGAGTGCAGGAGAGGAGAGTGGAATTCCTAGTGTAGCGGTGAAATGCGTAGAGATTAGGAAGAACACCAGTGGCGAAGGCGACTCTCTGGACTGTAACTGACGCTGAGGCACGAAAGCGTGGGGAGCAAACAGG
+
GGGGGGGGGGGGGGGGGGGGGGGGGGGGGGGGGGGGGGGGGGGGGGGGGGGGGGGFGGGGGGGGGGGGGGGGGGGGGGGGGGGGGGGGGGGGGGGGGGGGGGGGGGGGFGGGGGGGGGGGGGGGGGGGGGGGGGGGGGGGGGGGGGGGGGGGGGGGGGGFFGGGGGGGGGGGGGGGGGGGGGGGGGGGGGGGGGGGGGGGGGGGGGGGGGGGGGGGGGGGGGGGGGGGGGGGGGGGGGGGGGGGGGGGGGGGGGGGGGGGGGGGFGGGGGGFFGGGGGGGGGGGF=GFGCGGGGGGGGGGGGGGEGGDGGGGGGGGGGEGGGGGGGGGGGGGGGGGGGGGDGGGGGGGGGGGGGGGGGGGGGGGGGGGGGGGGGGGGGDGGGGGGGGGGGGGGGGGGGGGGGGG
@EGRNA12_40
TGGGGAATATTGCGCAATGGGGGAAACCCTGACGCAGCAACGCCGCGTGAGTGATGAAGGTTTTCGGATCGTAAAACTCTGTCTTTGGGGAGGATAATGACGGTACCAAAGGAGGAAGCCACGGCTAACTACGTGCCAGCAGCCGCGGTAATATGTAGGTGGCAAGCGTTGTCCGGTTTTACTGGGCGTAAAGAGGATGTAGGTGGGCATTTAAGTCAGAGGTGAAATTCCCGGGCTTAACCTGGGAGCTGCATTTGATACTGGGTGCCTAGAGTGCAGGAGAGGAAAGTGGAATTCCTAGTGTAGCGGTGAAATGCGTAGAGATTAGGAAGAACACCAGTGGCGAAGGCGACTTTCTGGACTGTAACTGACACTGAGATACGAAAGCGTGAGTAGCAAACAGG
+
66F8FBCEG<F9,B6+C@C66FG@@@C<@9@@,B666FF<FD76@FB474BAA<FFGGG@4?,DFF+4B4BF8<+E==:BC,<EFFGGEGD+@F,<F?FFF@FFCFF,,388,,33:>,@<,FC>FEFE,8,8@>?8?:>FF;>74<<#=*?F#EE=;?CF72<C<*46414/7=E#+7FCEFF8F9:C+=/#3;#+2@<>CDCF>DC;?#FF7A=#<CF#@<#,FD?8B8<8#GE=FGC3@<77#:GFECD=9;D=;FD8>@4@8,,,4FFEFFGFD@,9E;FF,EF?,,?B,9<B<EA4,F:GF:E5C,A,@?C?<:,,@B<,GGGGGDFEFC:,DFF7F:<F@@@FCEFC8FECC8<F@<66@6C<F<CECDC,,<,F@C9,,,AGDC,F9F@DCFCEC,,
@EGRNA12_41
TGGGGAATATTGCACAATGGGGGAAACCCTGATGCAGCAACGCCGCGTGAGTGATGACGGTCTTCGGATTGTAAAGCTCTGTCTTTGGGGACGATAATGACGGTACCCAAGGAGGAAGCCACGGCTAACTACGTGCCAGCAGCCGCGGTAATACGTAGGTGGCAAGCGTTGTCCGGATTTACTGGGCGTAAAGGGAGCGTAGGCGGATTTTTAAGTGGGATGTGAAATACCCGGGCTCAACCTGGGTGCTGCATTCCAAACTGGATATCTAGAGTGCAGGAGAGGAAAGCGGAATTCCTAGTGTAGCGGTGAAATGCGTAGAGATTAGGAAGAACACCAGTGGCGAAGGCGGTTTCCTGGACTGTAACTGACGCTGAGGCACGAAAGCGTGGGTAGCAAACAGG
+
GGGGGGGGGGGGGGGGGGGGGGGGGGGGGGGGGGGGGGGGGGGGGGGGGGGGGGGGGGGGGGGGGGGGGGGGGGGGGGGGGGGGGGGGGGGGGGGGGGGGGGGGGGGGGGGGGGGGGGGGGGGGGGGGGGGGGGGGGGGGGGGGGGGGGGGGGGGGGGGGGGGGGGGGGGGGGGGGGGGGGGGGGGGGGGGGGGGGGGGGGGGGGGGGGGGGGGGGGGGGGGGGGGGGGGGGGGGGGGGGGGGGGGGGGGGGGGGGGGGGGGGGGGGGGGGGGGGGGGGGGGGGGGGGGGGGGGGGFGGGGGGGGGGGGGGGGGGGGGGGGGGGGGGGGGGGGGGGGGGGGGGGGGGGGGGGGGGGGGGGGGGGGGGGGGGGGGGGGGGGGGGGGGGGGGGGGGGGGGGGGGGG
@EGRNA12_42
TGGGGAATATTGCACAATGGGGGAAACCCTGATGCAGCAACGCCGCGTGGGTGATGAAGGTCTTCGGATTGTAAAGCCCTGTCTTTTGGGACGATAATGACGGTACCAAAGGAGGAAGCCACGGCTAACTACGTGCCAGCAGCCGCGGTAATACGTAGGTGGCAAGCGTTGTCCGGATTTACTGGGCGTAAAGAGTATGTAGGTGGGTGCTTAAGTCAGATGTGAAATTCCCGGGCTTAACCTGGGCGCTGCATTTGAAACTGGGCATCTAGAGTGCAGGAGAGGAAAGTGGAATTCCTAGTGTAGCGGTGAAATGCGTAGAGATTAGGAAGAACACCAGTGGCGAAGGCGACTTTCTGGACTGTAACTGACACTGAGATACGAAAGCGTGGGTAGCAAACAGG
+
GGGGGGGGGGGGGGGGGGGGGGGGGGGFGGGGGGGGGGGGGGGGGGGGGGGGGGGGGGGGGGGGGGGGGGGGGGGGGGGGGGGGGGGGGGGGGDGGGGGGGGGGGGGGGGGGGGGGGGGGGGGGGGGGGGGGGGGGGGGGGGGGGGGGGGGGGGGGGGGGGGDFFGGGGGGGGGGGGGGGGFGGDGGG?8FGFGGFFGGGGGGGGGGGGGGGGGGGGGGFGGGGGGGGGGGGGGDGGGGGGGGGGGGGGGGGGGGFGGGGGGGGGGGGGGGGGGGFFFGGGEGGGFGGGGGGGGGGGFGGGGCEDGGGGGGFEGGFD<GGDGGGF<GGGGGGGGGGGGEFCGGGGGGGGGGGGGFGFGGGGGGGGGFGGGGGFFCFGGGGGGGGGGGGGGGGGGGGGGGGGGGG
@EGRNA12_43
TGGGGAATATTGCGCAATGGGGGAAACCCTGACGCAGCAACGCCGCGTGAGTGATGAAGGTTTTCGGATCGTAAAACTCTGTCTTTGGGGACGATAATGACGGTACCCAAGGAGGAAGCCACGGCTAACTACGTGCCAGCAGCCGCGGTAATACGTAGGTGGCAAGCGTTGTCCGGATTTACTGGGCGTAAAGAGTATGTAGGTGGGCATTTAAGTCAGATGTGAAATTCCCGGGCTTAACCTGGGAGCTGCATTTGATACTGGGTGCCTAGAGTGCAGGAGAGGAAAGTGGAATTCCTAGTGTAGCGGTGAAATGCGTAGAGATTAGGAAGAACACCAGTGGCGAAGGCGACTTTCTGGACTGTAACTGACACTGAGATACGAAAGCGTGGGTAGCAAACAGG
+
GGGGGGGGGGGGGGGGGGGGGGGGGGGGGGGGGGGGGGGGGGGGGGGFFGGGGGGGGGGGFGGGGGGGGGGGGGGGGFGGGGGGGGGGGGGGGGGGGGGGGGGGGGGGGGGGGGGGGGGGGGGGGGGGGGGGGGGGGGGGGGGGGGGGGGGGGGGGGGGGGGGGGGGGFFGGGGGGGGGGGGGGGGGGGFGGGGGGGGGFGGGGGGGGGGGGGGGGGGGGGGGGGGGGGGGGGGGGGGGGGGGGGGGGGGGGGGGGGGGGGGGGGGGGGGGGGGGGGGGGGGGGGGGGGGGGGGGGGGGGGGGGGGGGGGGGGGGGGGGGGGGGGGGGGGGGGGGGGGGGGGGGGGGGGGGGGGGGGGGGGGGGGGGGGGGGGGGGGGGGGGGGGGGGGGGGGGGGGGGGGGGG
@EGRNA12_44
TGGGGAATATTGCACAATGGGCGAAAGCCTGATGCAGCAACGCCGCGTGAGCGATGAAGGCCTTCGGGTCGTAAAGCTCTGTCCTCAAGGAAGATAATGACGGTACTTGAGGAGGAAGCCCCGGCTAACTACGTGCCAGCAGCCGCGGTAATACGTAGGGGGCTAGCGTTATCCGGAATTACTGGGCGTAAAGGGTGCGTAGGCGGCCTTGCAAGTCAGATGTGAAAGATCACGGCTTAACTGTGGTAAGCATTTGAAACTGTAAGGCTTGAGTGCAGGAGAGGAGAGTGGAATTCCTAGTGTAGCGGTGAAATGCGTAGATATTAGGAAGAATATCAGTGGCGAAGGCGGCTCTCTGGACTGCAACTGACGCTGAGGCACGAAAGCGTGGGGAGCAAACAGG
+
GGGGGGGGGGGGGGGGGGGGGGGGGGGGGGGGGGGGGGGGGGGGGGGGGGGGGGGGGGGGGGGGGGGGGGGGGGGGGGGGGGGGGGGGGGGGGGGGGGGGGGGGGGGGGGGGGGGGGGGGGGGGGGGGGGGGGGGGGGGGGGGGGGGGGGGGGGGGGGGGGGGGGGGGGGGGGGGGGGGGGGGGGGGGGGGGGGGGGGGGGGGGGGGGGGGGGGGGGGGGGGGGGGGGGGGGGGGGGGGGGGGGGGGGGGGGGGGGGGGGGGGGGGGGGGGGGGGGGGGGGGGGGGGGGGGGGFFGGGGGGGGGGGGGGGGGGGGGGGGGGGGGGGGGGGGGGGGGGGGGGGGGGGGGGGGGGGGGGGGGGGGGGGGGGGGGGGGGGGGGGGGGGGGGGGGGGGGGGGGGGGG
@EGRNA12_45
TGGGGAATATTGCGCAATGGGGGAAACCCTGACGCAGCAACGCCGCGTGGGTGATGAAGGTTTTCGGATCGTAAAACCCTGTTTTCTGGGACGATAATGACGGTACCAGATGAGGAAGCCACGGCTAACTACGTGCCAGCAGCCGCGGTAATACGGAGGGTGCAAGCGTTAATCGGAATTACTGGGCGTAAAGCGCACGCAGGCGGTTTGTTAAGTCAGATGTGAAATCCCCGGGCTCAACCTGGGAACTGCATCTGATACTGGCAAGCTTGAGTCTCGTAGAGGGGGGTAGAATTCCAGGTGTAGCGGTGAAATGCGTAGAGATCTGGAGGAATACCGGTGGCGAAGGCGGCCCCCTGGACGAAGACTGACGCTCAGGTGCGAAAGCGTGGGGAGCAAACAGG
+
GGGGGGGGGGGGGGGGGGGGGGGGGGGGGGGGGGGGGGGGGGGGGGGFGGGGGGGGGGGGFDFGGGGGGGGGGGGGGGGGGGGGGGGGGGGGGGGGGGGGGGGGGGGGGGGGGGGGGGGGGGGGGGGGGGGGGGGGGGGGGGGGGGFDCGGGGGGGEFGGGGGGGGGGGGGGGGGGGGGGGGGGGGGGGGGGGGGGGGGGGGGGGGGFGGGGGGGGGGGGGGGGGGGGGGGGGGGGGGGGGGGGGGGGGGGGGGGGGGGFGGGGGGGGGGGGGEEGGFE9GGGEGGGGFGGGGGGGGGGGGGGGGGGGGGGGGCGGGGGGGCEEDGGGGGGGGGGGDGGGGGGGGGGGGGGGGGGGGGGGGGFGFGGGGGGGGGFGGGGGGCGGGGGGGGGGGGGGGGGGGGGG
@EGRNA12_46
TGGGGAATATTGCGCAATGGGGGAAACCCTGACGCAGCAACGCCGCGTGAGTGATGAAGGTTTTCGGATTGTAAAACTCTGTCTTTGGGGACGATAATGACGGTACCCAAGGAGGAAGCCACGGCTAACTACGTGCCAGCAGCCGCGGTAATACGTAGGTGGCAAGCGTTGTCCGGATTTACTGGGCGTAAAGGGAGCGTAGGTGGATATTTAAGTGGGATGTGAAATACTCGGGCTTAACCTGAGTGCTGCATTCCAAACTGGATATCTAGAGTGCAGGAGAGGAAAGTGGAATTCCTAGTGTAGCGGTGAAATGCGTAGATATTAGGAAGAACACCGGTGGCGAAGGCGACTTTCTGGACTGTAACTGACACTGAGGCTCGAAAGCGTGGGGAGCGAACAGG
+
GGGGGGGGGGGGGGGGGGGGGGGGGGGGGGGGGGGGGGGGGGGGGGGFGGGGGFGGGGGGGGGGGGGGGGGGGFGGGGGGGGGGGGGGGGGGGGGGGGGGGGGGGGGGGGFCFGGGGGGGGGGGGGGGGGGGGGGGGGGGGGGGGGGGGGGGGGGGGGDFGGGGGGGGGGFGGGGGGGGGGGGGGGGGGGGGGGGFFGGGGGGGGGGGGGGGGGGGGGGGGGGGGGGGGGGGGGGGGGGGGGGGGGGGGGGGGGGGGGGGGGGGGFGGFGGGGGGGGGGGGGGGGGGGGGGGGGGGFC@GGGGGGGGGGGGGGFGGGGGGGGGGFGGGGGGGGGGGGGGGGGGGGGGGGGGGGGGGGGGGGGGGGGGGGGGGGGGGGGGGGGGGGGGGGGGGGGGGGGGGGGGG
@EGRNA12_47
TGGGGAATATTGCACAATGGGCGCAAGCCTGATGCAGCCATGCCGCGTGTATGAAGAAGGCCTTCGGGTTGTAAAGTACTTTCAGCGGGGAGGAAGGGAGTAAAGTTAATACCTTTGCTCATTGACGTTACCCGCAGAAGAAGCACCGGCTAACTCCGTGCCAGCAGCCGCGGTAATACGGAGGGTGCAAGCGTTAATCGGAATTACTGGGCGTAAAGCGCACGCAGGCGGTCTGTCAAGTCGGATGTGAAATCCCCGGGCTCAACCTGGGAACTGCATTCGAAACTGGCAGGCTAGAGTCTTGTAGAGGGGGGTAGAATTCCAGGTGTAGCGGTGAAATGCGTAGAGATCTGGAGGAATACCGGTGGCGAAGGCGGCCCCCTGGACAAAGACTGACGCTCAGGTGCGAAAGCGTGGGGAGCAAACAGG
+
GGGGGGGGGGGGGGGFGFGGGGGGGGDGGGGGGGGGGGGGGGGGGGGGGGGGFGGGGGGGGGGGGGGGGGGGGGGGGGGGGGGGGGGGGGGGGGGGGGGGGGGGGEGGGGGGGGGGGG9FGGGGGGGGGGGGGGGGGGGGGGGGGGGDGGGGGG#GFGGGGGGGGGGGGGGGGFFGGGGGEGGGGGGGGGGGGGGGGGGGGGGGGFGGGGGGFGGGGGGGGFGGGGGGGGGFFGGGGGGGGGGGGGGGGGGFGGGGGFGGGGGGGFFFGFGGGGGGGGFGGGGGGGGGGFGGFGGGGGGGGFFGGGGGGGGGGGGGGFGGGGGGGGGGGGGGGGGGGGGGGFGGGGGGGGFGGGFGGGGGGGGFGGGGGGGGGGGGGGDGGGGGGGGGGGGGGGGGGGGGGGGGGGGGGGGGGGGGGGGGGGGGGGGGG
@EGRNA12_48
TGGGGAATATTGCGCAATGGGGGAAACCCTGACGCAGCAACGCCGCGTGAGTGATGAAGGTTTTCGGATCGTAAAACTCTGTCTTTGGGGACGATAATGACGGTACCCAAGGAGGAAGCCACGGCTAACTACGTGCCAGCAGCCGCGGTAATACGTAGGTGGCAAGCGTTGTCCGGATTTACTGGGCGTAAAGAGTATGTAGGTGGGCATTTAAGTCAGATGTGAAATTCCCGGGCTTAACCTGGGAGCTGCATTTGATACTGGGTGTCTAGAGTGCAGGAGAGGAAAGTGGAATTCCTAGTGTAGCGGTGAAATGCGTAGAGATTAGGAAGAACACCAGTGGCGAAGGCGACTTTCTGGACTGTAACTGACACTGAGATACGAAAGCGTGGGGAGCAAACAGG
+
GGGGGGGGGGGGGGGGGGGGGGGGGGGGGGGGGGGGGGGGGGGGGGGGGGGGGGGGGGGGGGGGGGGGGGGGGGGGGGGGGGGGGGGGGGGGGGGGGGGGGGGGGGGGGGGGGGGGGGGGGGGGGGGGGGGGGGGGGGGGGGGGGGGGGGGGGGGFGGGGGGGGGGGGGGGGGGGGGGGGGGGGGGGGGGGGGGGGGGGGGGGGGGGGGGGGGGGGGGGGGGGGGGGGGGGGGGGGGGGGGGGGGGGGGGGGGGGGGGGGGGGGGGGGGGGGGGGGGGGGGGGGGGGGGGGGGGGGGGGGGGGGGGGGGGGGGGGGGGGGGGGGGGGGGGGGGGGGGGGGGGGGGGGGGGGGGGGGGGGGGGGGGGGGGGGGGGGGGGGGGGGGGGGGGGGGGGGGGGGGGGGG
@EGRNA12_49
TGGGGAATATTGCGCAATGGGGGAAACCCTGACGCAGCAACGCCGCGTGAGTGATGAAGGTTTTCGGATCGTAAAACTCTGTCATTAGGGACGATAATGACGGTACCTAATGAGGAAGCCACGGCTAACTACGTGCCAGCAGCCGCGGTAATACGTAGGTGGCGAGCGTTGTCCGGATTTACTGGGCGTAAAGAGTATGTAGGTGGGCATTTAAGTCAGATGTGAAATTCCCGGGCTTAACCTGGGAGCTGCATTTGATACTGGGTGCCTAGAGTGCAGGAGAGGAAAGTGGAATTCCTAGTGTAGCGGTGAAATGCGTAGAGATTAGGAAGAACACCAGTGGCGAAGGCGACTTTCTGGACTGTAACTGACACTGAGATACGAAAGCGTGGGTAGCAAACAGG
+
GGGGGGGGGGGGGGGEGGGGGGGGGGGGGGGGGGGEEFFGGEGGCGFFGEEGFGGGGGFGFFFGGGGGGGGGDGGGGGGGGGGGGGGGGGGGGGEGGGDFFGGEGGCDGFFGGGGFGGGGGGGGGGGGGGGGGG@FGGFGGGGGGGFFFGGGFFFBFFGFGGGGGGGGFFGGGGGGGGGGGGGGGGGGGGGGGGGD?<FGGGGGGGGGGGGGGGGGGGGGGGGGGGGGGGGGGGGGGGGGGGGGGGGGGGGGGGGGGGGGGGGGGGGGGGFFGGGGGGGFGGGGFFF<GGGGGGGGGFCFGGGEDGGGGFFGGGGGGGFFFGGGGGGGGGGGGGGGGGGGGGGGGGGGGGGGGGGGGGGGGGDGGGGEGGFFGFCFAF@EGGGGGGGGGGGGGGGGGGGGGGGF
@EGRNA12_50
TGGGGAATATTGCGCAATGGGGGAAACCCTGACGCAGCAACGCCGCGCGAGTGATGAAGGTTTTCGGCTCGTAAAACTCTGTCTTTGGGGACGATAATGACGGTACCCAAGGAGGAAGCCACGGCTAACTACGTGCTAGCAGCCGCGGTAATACGTAGGTGGCAAGCGTTGTCCGGATTTACTGGGCGTAAAGGGTGCGTAGGCGGATGCTTAAGTGAGATGTGAAATACCTAAGCTTAACTTAGGGGCTGCATTTCAAACTGGGCATCTAGAGTACAGGAGAGGGGAACGGAATTCCTAGTGTAGCGGTGAAATGCGTAGAGATTAGGAAGAACACCAGTGGCGAAGGCGGTTTCCTGGACTGTAACTGACGCTGGGGCACGAAAGCGTGGGTAGCAAACAGG
+
6EFGG;;CFFF9,B@:C7@DFGGEGCF8FC6,<C:@+@FGG:++8FF+@+@8BEAFF<E@,,,+C+>+9+@FC<+E5,CDF55CFGGC>F:8@F:=C3FFFC7CFCACG+@7DA7C,@7@8:<>FFG7FC;<<D@E*@<<3,,<=CF<#?:F9FFFFCFB?:AE@;0F8>>;@<FFFFCCCGGGCGCEGAC#ABAAD>A?/GD9EE5:#GGFEFFCG@EC;@:;E:9?EFE3:FGF;FFGFD7>C#FDCCGDGEBDCGD@9=>#FEEED77#9E,7,,>=@8,FAA,B=<A,F<FBCF?<GF7DGF:FFB?FF4C+=,CGGF<<E<DF<?E<GGFFAFFC:FC9,B,FC78FDFFF@FGFEGFF@C<,:@CFF7CC,F:FC@9FCCF7F<GGEE<F,GGFFC<F
@EGRNA12_51
TGGGGAATATTGCGCAATGGGGGAAACCCTGACGCAGCAACGCCGCGTGAATGAAGAAGGCCTTCGGGTTGTAAAGTTCTGTCTTATGGGAAGATAATGACGGTACCAGATGAGGAAGCCACGGCTAACTACGTGCCAGCAGCCGCGGTAATACGTAGGTGGCAAGCGTTGTCCGGATTTACTGGGCGTAAAGGGTGCGTAGGCGGATGCTTAAGTGAGATGTGAAATACCTAAGCTTAACTTAGGGGCTGCATTTCAAACTGGGCATCTAGAGTACAGGAGAGGGAAACGGAATTCCTAGTGTAGCGGTGAAATGCGTAGAGATTAGGAAGAACACCAGTGGCGAAGGCGGTTTCCTGGACTGTAACTGACGCTGAGGCACGAAAGCGTGGGTAGCAAACAGG
+
GGGGGGGGGGGGGGGGGGGGGGGGGGGGGGGGGGGGGGGGGGGGGGGGGGGGGGGGGGGGGGGGGGGGGGGGGGGGGGGGGGGGGGGGGGGGGGGGGGGGGGGGGGGGGGGGGGGGGGGGGGGGGGGGGGGGGGGGGGGGGGGGGGGGFGGGGGGGGGGGGGGGGGGGGGGGGGGGGGGGGGGGGGGGGGGGGGGGGGGGGGGGGGGGGGGGGGGGGGGGGGGGGGGGGGGGGGGGGGGGGGGGGGGGGGGGGGGGGGGGGGGGGGGFGGGGGGGGGGGGGGGGGGGGGGGGGGGGGGGGGGGGGGGGGGGGGGGGGGGGGGGGGGGGGGGGGGGGGGGGGGGGGGGGGGGGGGGGGGGGGGGGGGGGGGGGGGGGGGGGGGGGGGGGGGGGGGGGGGGGGGGG
@EGRNA12_52
TGGGGAATATTGCGCAATGGGGGAAACCCTGACGCAGCAACGCCGCGTGGGTGATGAAGGTTTTCGGATCGTAAAACCCTGTTTTCTGGGACGATAATGACGGTACCAGATGAGGAAGCCACGGCTAACTACGTGCCAGCAGCCGCGGTAATACGTAGGTGGCAAGCGTTGTCCGGATTTACTGGGCGTAAAGGGTGCGTAGGCGGATGCTTAAGTGAGATGTGAAATACCTAAGCTTAACTTAGGGGCTGCATTTCAAACTGGGCATCTAGAGTACAGGAGAGGGAAACGGAATTCCTAGTGTAGCGGTGAAATGCGTAGAGATTAGGAAGAACACCAGTGGCGAAGGCGGTTTCCTGGACTGTAACTGACGCTGAGGCACGAAAGCGTGGGTAGCAAACAGG
+
F@FFGEGFG<DCFGGGG:FGGGGGGGGGGFFGGGGGGGGGGEGGGGGCFGGGGGGGGGGGEFGGGGGGGGGGGFEGGGFGGEGGGGFGFDFFGGFGGFGCGGGGGEFEFCDFGGGGGGGFGGCCEDFGGGGGEGG#GGGGFECGGGEFFC@F?CF?F<FGGGGGGGFGFFGGG>F5:AFCGGGGGE*CFE8F?;EEBEFGGGG?CGGEEGDCFDDFCDFFFGGGGGCGGGGGGGGGGGGFGGGGGGFFGGFFGGGGGGFCGGGGFBD#GF=GGF9GGGGE8GEFFFEEAFGGGE<FEB8EGGGCEGGGFFE<EGGGGGGGF<GFCGGGGGGGGGGFE<8GEEGGF7EGGGGGGGEC<9FCFGGGGFGGGGFFF8FEFGEFF:FEGEE@GGGGFGGFFGFEFGGG
@EGRNA12_53
TGGGGAATATTGCGCAATGGGGGAAACCCTGACGCAGCAACGCCGCGTGAGTGATGAAGGTTTTCGGATCGTAAAACTCTGTCTTTGGGGACGATAATGACGGTACCCAAGGAGGAAGCCACGGCTAACTACGTGCCAGCAGCCGCGGTAATACGTAGGTGGCAAGCGTTGTCCGGATTTACTGGGCGTAAAGAGTATGTAGGTGGGCATTTAAGTCAGATGTGAAATTCCCGGGCTTAACCTGGGAGCTGCATTTGATACTGGGTGCCTAGAGTGCAGGAGAGGAAAGTGGAATTCCTAGTGTAGCGGTGAAATGCGTAGAGATTAGGAAGAACACCAGTGGCGAAGGCGACTTTCTGGACTGTAACTGACACTGAGATACGAAAGCGTGGGTAGCAAACAGG
+
GGGGGGGGGGGGGGGGGGGGGGGGGGGGGGGGGEGGGGGGGGGGGGG:FEGGGCGGGGGGGGCDCFEGEGGGGGFGGGGGDGGGGGGGGGGGGGGGGGGGGGGGGGGGGGGGGGGGGGFEGGEGGGGGG#GGGGGGGGGGGGFGGGGGGGFGGGGGGFGFGGGGGGGFGGGGGGGGFGGGGFGGGGGGGGFGGGGFFGGGGGGGGGGGGGGGGGGGGGGGGGGGGGFGGGGGGGGGGGGGGGGGFFGGGGGGGGFGGGGGGGGGGGFFGFGGGFGFGGGFCGGGGGGFGFE<GGFGGGGFF@GGDGGGGGFGGGGGGGGGGEFGFFGGGGGGGGGGGGGGGGGGGGGGGGFGGGGGGGFGGGDGGGGGGGGGGGFGGGGGGGFGGGGGGGGGGGGGGGFFCFGG
@EGRNA12_54
TGGGGAATATTGCGCAATGGGGGAAACCCTGACGCAGCAACGCCGCGTGAGTGATGAAGGCCTTAGGGTTGTAAAGCTCTGTTATCTGGGACGATAATGACGGTACCCAAGGAGGAAGCCACGGCTAACTACGTGCCAGCAGCCGCGGTAATACGTAGGTGGCGAGCGTTGTCCGGATTTACTGGGCGTAAAGAGTGCGTAGGCGGATGTTTAAGTGAGATGTGAAATACCCGAGCTCAACTTGGGTGCTGCATTTCAAACTGGGCATCTAGAGTGCAGGAGAGGAAAGCGGAATTCCTAGTGTAGCGGTGAAATGCGTAGAGATTAGGAAGAACACCAGTGGCGAAGGCGGATTTCTGGACTGTAACTGACGCTGAGGCACGAAAGCGTGGGGAGCAAACAGG
+
GDFGGGGGFGGGGGGGGGGGG=FGEGGGGGGGGCGGCGGGGGGGCFEGEEEFGGGGGD,>FGFGGGGDFGEGG;;EGGGGDFFGGGGGFFBF::CFCFB<CFCFFFGGD:<BCF@F8CFGGGEGGG8<FGCGGG6CGFGGGGG#DGCGGGGE8CC@F?EGFGGEGEGGCE:EFFEDFGGGFFGGDDFFEGEAACEFGGFEGGEGGGCEGGGGGGGGGEFGFGGGFFEFFGGGGGDEEGGGGGGGGFDDDFEGDGGGGGDFGGGFE;C8ECGGFE@F?GGGGGGGGFGEGGFGEB,<EAFF=9GGGF?EGFGGGEDGFFGGGGFEFGGGFGDFFE,F8GFGGGFFGGGGF@F9,DC98FDEE,FECGFGECCCFCGGGGGGGEGGF@F@CGGGFCEEC,GGGGGG
@EGRNA12_55
TGGGGAATATTGCGCAATGGGGGAAACCCTGACGCAGCAACGCCGCGTGAGTGAAGAAGGCCTTAGGGTTGTAAAGCTCTGTCATATGGGAAGATAATGACGGTACCATAAGAGGAAGCCACGGCCAACTACGTGCCAGCAGCCGCGGTAATACGTAGGTGGCGAGCGTTGTCCGGATTTACTGGGCGTAAATGATGCGTAGGCGGATATTTAAGTGGGATGTGAAATCCCCGGGCTTAACTCGGGGGCTGCATTCCAAACTGGATATCTAGAGTGACGGAGGGGAAAGTGGAATTCCGAGGGGAGCGGTGAAGTACATAGAGATTAGGAAGAACACCGGTGGCGAGGGCGACTTGCTGGACAATAACTGACGCTGAGGCATGAAAGCGTGGGGAGCAAACAGG
+
FFFGGGGFF<E,,@FEGCFFD:CC78<FFGGGGEGGCGFFFGGGF7+8+,8CF<FF9AFEA<BF,5,,4BCFGFFGGGGGGGGAF,A??4,,+B,F<@CFGCFGDG<<9,CEGGGC><,BF<3+@+@<FGFG<D,DF;FF,3@F7*1><B<33CFA:6=C-#7CBCGFF>:1=7<1+#;#F#D:G>3;:21*#FFF8#GEDEC5B<+2=#@FGG9<;9FC#2;882?<A4#EE#,,#FBD6#C5+:D#AGD>#EFF@:,3=@C>5E3:>:EE9>+8++B8,,E,EC,5F<FCDF?>+@+,8+++EECC:,B,C,55,,DF<C,<A,AGEBACF?:@67,=,6++C+,:F,6@FFE,F@E<6,,@EE@@:@C+,FFC,<@,C,C6,6@7@6,FCEC9FE66<F,6
@EGRNA12_56
TGGGGAATATTGCGCAATGGGGGAAACCCTGACGCAGCAACGCCGCGTGGGTGATGAAGGTTTTCGGATCGTAAAACCCTGTTTTCTGGGACGATAATGACGGTACCAGATGAGGAAGCCACGGCTAACTACGTGCCAGCAGCCGCGGTAATACGTAGGTGGCAAGCGTTGTCCGGATTTACTGGGCGTAAAGGGTGCGTAGGCGGATGCTTAAGTGAGATGTGAAATACCTAGGCTTAACTTAGGGGCTGCATTTCAAACTGGGCATCTAGAGTACAGGAGAGGGAAACGGAATTCCTAGTGTAGCGGTGAAATGCGTAGAGATTAGGAAGAACACCAGTGGCGAAGGCGGTTTCCTGGACTGTAACTGACGCTGAGGCACGAAAGCGTGGGTAGCAAACAGG
+
GGGGGGGGGGGGGGGGGGGGGGGGGGGGGGGGGGGGGGGGGGGGGGGFGGGGGGGGGGGGGGGGGGGGGGGGGGGGGGGGGGGGGGGGGGGGGGGGGGGGGGGGGGGGGGGGGGGGGGGGGGGGGGGGGGGGGGFGGGGGGGGGGGGGGGGGGGGGGGGGGGGGGGGGGGEGGGGGGGGGGGGGGGGGGGGGGGGGGGGGGGGGGGGGGGGGGGGGGGGGGGGGGGGGGGGGGGGGGGGGGGGGGGGGGGGGGGGGGGGGGGGGGGGGGGGGGGGGGGGGGGGGGGGGGGGGGGGGGGGGGGGGGGGGGGGGGGGGGGGGGGGGFDGGGGGGGGGGGGGGGGGGGGGGGGGGGGGGGGGGGGGGGGGGGGGGGGGGGGGGGGGGGGGGGGGGGGGGGGGGGGGG
@EGRNA12_57
TGGGGAATATTGCGCAATGGGGGAAACCCTGACGCAGCAACGCCGCGTGAGTGATGAAGGTTTTCGGATCGTAAAACTCTGTCTTTGGGGACGATAATGACGGTACCCAAGGAGGAAGCCACGGCTAACTACGTGCCAGCAGCCGCGGTAATACGTAGGTGGCAAGCGTTGTCCGGATTTACTGGGCGTAAAGAGTATGTAGGTGGGCATTTAAGTCAGATGTGAAATTCCCGGGCTTAACCTGGGAGCTGCATTTGATACTGGGTGTCTAGAGTGCAGGAGAGGAAAGTGGAATTCCTAGTGTAGCGGTGAAATGCGTAGAGATTAGGAAGAACACCAGTGGCGAAGGCGACTTTCTGGACTGTAACTGACACTGAGATACGAAAGCGTGGGTAGCAAACAGG
+
GGGGGGGGGGGGGGGGGGGGGGGGGGGGGGGGGGGGGGGGGGGGGGGGGGGGGGGGGGGGFGGGGGGGGGGGGGGGGGGGGGGGGGGGGGGGGGGGGGGGGGGGGGGGGGGGGGGGGGGGGGGGGGGGGGGGGGGGGGGGGGGGGGGGFGGGGGGGGGGGGGGGGGGGGGGGGGGGGGGGGGGGGGGGGGFFGGGFGGGGGGGGGGGGGGGGGGGGGGGGGGGGGGGGGGGGGGGGGGGGGGGGGGGGGGGGGGGGGGGGGGGGGGGGGGGGGGGGGGGGGGGGGGGFGGGGGGGGGGGGGGGGGGGGGGGGGGGGGGGGGGGGGGGGGGGGGGGGGGGGGGGGGGGGGGGGGGGGGGGGGGGGGGGGGGGGGGGGGGCGGGGGGGGGGGGGGGGGGGGGGGGG
@EGRNA12_58
TGGGGAATATTGCACAATGGGCGCAAGCCTGATGCAGCCATGCCGCGTGTGTGAAGAAGGCCTTCGGGTTGTAAAGCACTTTCAGTCGTGAGGAAGGTAGTGTAGTTAATAGCTGCATTATTTGACGTTAGCGACAGAAGAAGCACCGGCTAACTCCGTGCCAGCAGCCGCGGTAATACGGAGGGTGCGAGCGTTAATCGGAATTACTGGGCGTAAAGCGCATGCAGGTGGTTTGTTAAGTCAGATGTGAAAGCCCGGGGCTCAACCTCGGAATTGCATTTGAAACTGGCAGACTAGAGTACTGTAGAGGGGGGTAGAATTCCAGGTGTAGCGGTGAAATGCGTAGAGATCTGGAGGAATACCGGTGGCGAAGGCGGCCCCCTGGACAAAGACTGACGCTCAGGCACGAAAGCGTGGGGAGCAAACAGG
+
GGGGGGGGGGGGGGGGGGGGGGGGGGGGGGGGGGGGGGGGGGGGGGGGGGGGGGGGGGGGGGGGGGGGGGGGGGGGGGGGGGGGGFGGBFGGGGGGGGGGGGGGGGGGGGGGGGGGGGGGGGGGGGGGGGGGGGGGGGGGGGGGGGGGGGGDGG#GGGGGGGGGGGGGGGGGGGFGGGGGGGGGGGGGGGGGGGGGGGGGGGFGGGGGGGGGGGGGGGGGGGFFGGGGGGGAGGGGGGGGGGGGGGGGGGGGGGGGGGGGGGGGGGGGGGGGGGGGGGGFGGGGGGGGGGGGGGGGGGGGGGGGGGGGGGGGGGGGGGGGGGGGGGGGGGGGGGGGGGGGGGGGGGGGGGGGGGGGGGGGGGGGGGGGGGGGGGGGGGGDGGGGGGGGGGGGGGGGGGGGGGGGGGGGGGGGGGGGGGGGGGGGGGGGG
@EGRNA12_59
TGGGGAATATTGCGCAATGGGGGAAACCCTGACGCAGCAACGCCGCGTGGGTGATGAAGGTTTTCGGATCGTAAAACCCTGTTTTCTGGGACGATAATGACGGTACCAGATGAGGAAGCCACGGCTAACTACGTGCCAGCAGCCGCGGTAATACGTAGGTGGCAAGCGTTGTCCGGATTTACTGGGCGTAAAGGGTGCGTAGGCGGATGCTTAAGTGAGATGTGAAATACCTAGGCTTAACTTAGGGGCTGCATTTCAAACTGGGCATCTAGAGTACAGGAGAGGGAAACGGAATTCCTAGTGTAGCGGTGAAATGCGTAGAGATTAGGAAGAACACCAGTGGCGAAGGCGGTTTCCTGGACTGTAACTGACGCTGAGGCACGAAAGCGTGGGTAGCAAACAGG
+
GGGGGGGGGGGGGGGGGGGGGGGGGGGGGGGGGGGGGGGGGGGGGGGGGGGGGGGGGGGGGGGGGGGGGGGGGGGGGGGGGGGGGGGGGGGGGGGGGGGGGGGGGGGGGGGGGGGGGGGGGGGGGGGGGGGGGGGGGGGGGGGGGGGGGGGGGGGGGGGGGGGGGGGGGGGGGGGGGGGGGGGGGGGGGGGGGGGGGGGGGGGGGGGGGGGGGGGGGGGGGGGGGGGGGGGGGGGGGGGGGGGGGGGGGGGGGGGGGGGGGGGGGGGGGGGGGGGGGGGGGGGGGGGGGGGGGGGGGGGGGGGGGGGGGGGGGGGGGGGGGGGGGGGGGGGGGGGGGGGGGGGGGGGGGGGGGGGGGGGGGGGGGGGGGGGGGGGGGGGGGGGGGGGGGGGGGGGGGGGGGGGG
@EGRNA12_60
TGGGGAATATTGCGCAATGGGGGAAACCCTGACGCAGCAACGCCGCGTGAGTGATGAAGGCCTTAGGGTTGTAAAGCTCTGTTATCTGGGACGATAATGACGGTACCAGAGGAGGAAGCCACGGCTAACTACGTGCCAGCAGCCGCGGTAATACGTAGGTGGCGAGCGTTGTCCGGATTTACTGGGCGTAAAGAGTGCGTAGGCGGATGTTTAAGTGAGATGTGAAATACCCGAGCTCAACTTGGGTGCTGCATTTCAAACTGGGCATCTAGAGTGCAGGAGAGGAAAGCGGAATTCCTAGTGTAGCGGTGAAATGCGTAGAGATTAGGAAGAACACCAGTGGCGAAGGCGGCTTTCTGGACTGTAACTGACGCTGAGGCACGAAAGCGTGGGGAGCAAACAGG
+
GGGGGGGGGGGGGGGGGGGGGGGGGGGGGGGGGGGGGGGGGGGGGGGGGGGGGGGGGGGGGGGGGGGGGGGGGGGGGGGGGGGGGGGGGGGGGGGGGGGGGGGGGGGGGGGGGGGGGGGGGGGGGGGGGGGGGGGGGGGGGGGGGGGGGGGGGGGGGGGGGGGGGGGGGGGGGGGGGGGGGGGGGGGGGGGFGGGGGGGGGGGGGGFGGGGGGGGGGGGGGGGGFGGGGGGGGGGGGGGGGGGGGGGGGGGGGGFGGGGGGGGGGGGGFGGGGGGGGGGGGGGGGGGGEGGGGGGGGGGGGGGGGGGGGGGGGGGGGGGGGGGGGGGGGGGGGGGGGGGGGGGGGGGGGGGGGGGGGGGGGGGGGGGGGGGGGGGGGGGGGGGGGGGGGGGGGGGGGGGGGGGG
@EGRNA12_61
TGGGGAATATTGCGCAATGGGGGAAACCCTGACGCAGCAACGCCGCGTGAGTGATGAAGGTTTTCGGATCGTAAAACTCTGTCTTTGGGGACGATAATGACGGTACCCAAGGAGGAAGCCACGGCTAACTACGTGCCAGCAGCCGCGGTAATACGTAGGTGGCAAGCGTTGTCCGGATTTACTGGGCGTAAAGAGTATGTAGGTGGGCATTTAAGTCAGATGTGAAATTCCCGGGCTTAACCTGGGAGCTGCATTTGATACTGGGTGCCTAGAGTGCAGGAGAGGAAAGTGGAATTCCTAGTGTAGCGGTGAAATGCGTAGAGATTAGGAAGAACACCAGTGGCGAAGGCGACTTTCTGGACTGTAACTGACACTGAGATACGAAAGCGTGGGTAGCAAACAGG
+
EEGGGGGGGGGGGGGGGCFGGGGGGGGGGGGAFGGEFGGGGGGGGGGFECEGGGGGGGGGGGGGGGGGGGGGGGGGGGGGGFGGGGGFGGGGGGGGGGGGGGGGGGFFGGGGGGGGGGGGGGGGGGGGGGGGGGGGGGGGGGGGFGEGFFGGGGGGFFEFGGFFGFGGFFEGEGFFF>GGGGGGGFGGGEFGFGFFFGGGGGGGGGGGGGGGGGGGGGGGGGGGGGGFGGEGGGGGGGFGGGGGGFGGGGGGFGDGGGGGGGGGGGGGGGGGGGGGGGE=9GGGGGGGFCCGGGGGGGGFGFGGGGGGGGGGGGGGGGGGGGGFGGGGGGGGGGGGGGGGGGGGGGGGGEFGGGGFGGGGGGGGGGGGGGGGGGGGGGGGGGGGGGGGGGFAGGGFGGGFGGGG
@EGRNA12_62
TGGGGAATATTGCGCAATGGGGGAAACCCTGACGCAGCAACGCCGCGTGAGTGATGAAGGTTTTCGGATCGTAAAACTCTGTCTTTGGGGACGATAATGACGGTACCCAAGGAGGAAGCCACGGCTAACTACGTGCCAGCAGCCGCGGTAATACGTAGGTGGCAAGCGTTGTCCGGATTTACTGGGCGTAAAGAGTATGTAGGTGGGCATTTAAGTCAGATGTGAAATTCCCGGGCTTAACCTGGGAGCTGCATTTGATACTGGGTGCCTAGAGTGCAGGAGAGGAAAGTGGAATTCCTAGTGTAGCGGTGAAATGCGTAGAGATTAGGAAGAACACCAGTGGCGAAGGCGACTTTCTGGACTGTAACTGACGCTGAGGCACGAAAGCGTGGGTAGCAAACAGG
+
EGGGGGGGGGGGFEGGGEGGGGGGGGGGGGGEFGGEGGGGGGGGGGGFEFEGGGGGGGGGFGGGGE7BFGGGGGGGGFGGFFFGGFGDGGGGGGGGGGGGGGDFFGFGFGFCCCFDDFGGGGG@FE@CFGFGGF:FGGCFFCFGEFGG:FCFGGG#GGEGFGGGGFGGGGEEFDEEDFFFFGGGFGGFFFFFFFCECFGGGGFFCEGGF=@CFFGGGGGCGFFGGGGGGGEFGGEGDGGFGGGGFFGFCGGFAAFAFFFDFGGEE@DAAFFGFFDFDGFB;GGEFCGFGFFFGGFF89GE?9FGEFEGCGEE=C?>7GGGGECF?9GGGGGGGGGFE@FGCF@FGEGGGGFEF8F<FFFFEEEFCFCBFGFEFEEGGGECGGFDFCC@GCGFGCFACEGFDGGF
@EGRNA12_63
TGGGGAATATTGCGCAATGGGGGAAACCCTGACGCAGCAACGCCGCGTGAGTGATGAAGGCCTTAGGGTTGTAAAGCTCTGTTATCTGGGACGATAATGACGGTACCAGAGGAGGAAGCCACGGCTAACTACGTGCCAGCAGCCGCGGTAATACGTAGGTGGCGAGCGTTGTCCGGATTTACTGGGCGTAAAGAGTGCGTAGGCGGATGTTTAAGTGAGATGTGAAATACCCGAGCTCAACTTGGGTGCTGCATTTCAAACTGGGCATCTAGAGTGCAGGAGAGGAAAGCGGAATTCCTAGTGTAGCGGTGAAATGCGTAGAGATTAGGAAGAACACCAGTGGCGAAGGCGGCTTTCTGGACTGTAACTGACGCTGAGGCACGAAAGCGTGGGGAGCAAACAGG
+
FGGGGGGGGGGGGGGGGGGGGGGGGGGGGGGFGGGGGGGGGGGGGGGCGEGGGFGGGGGGGGGGGGEGGGGGGFGGGGGGGGGGGGGGGGGGGGGGGGGGGGGGGGGGGGGGGGGGGGGGGGGGGGGGGGGGGGGGGGGGGGGGGGGGGGGGGGGFGGGGGGGGGGGGFGGGGGGGGGGGGGGGGGGGGGFGGFGGGGGGEGGGGGGGGGGGGGGGGFGGGGGGGGGGGGGGGGGGGGGGGGGGGGGGGGGGGGGGGGGGGGGGGGGGGGGGGGGGGDFGGGGGGGGGGGFCGGGFGGGGGGEGGGGGGGGGGGGGGGGGGGGGGGGGGGGGGGGGGGGGGGGGGGGGGGGGGGGGGGGGGGGGGGFGGGGGGGGGDGGGGGGGGGGGGGGGGGGGGGGGGGGG
@EGRNA12_64
TGGGGAATATTGCGCAATGGGGGAAACCCTGACGCAGCAACGCCGCGTGAGTGATGAAGGCCTTAGGGTTGTAAAGCTCTGTTATCTGGGACGATAATGACGGTACCAGAGGAGGAAGCCACGGCTAACTACGTGCCAGCAGCCGCGGTAATACGTAGGTGGCGAGCGTTGTCCGGATTTACTGGGCGTAAAGAGTGCGTAGGCGGATGTTTAAGTGAGATGTGAAATACCCGAGCTCAACTTGGGTGCTGCATTTCAAACTGGGCATCTAGAGTGCAGGAGAGGAAAGCGGAATTCCTAGTGTAGCGGTGAAATGCGTAGAGATTAGGAAGAACACCAGTGGCGAAGGCGGCTTTCTGGACTGTAACTGACGCTGAGGCACGAAAGCGTGGGGAGCAAACAGG
+
GGGGGGGGGGGGGGFCFFGGGGGEGGGGGGGGGGGDGGGGGGEGGGEFGCFFGGGGGGGGCFGGGFGGGGGGFGGGGDFDFGGGGGGGGGGGGGEGGFGGGGGGGGGDFFFDGGEGGGGGGGGGGGGGGGGGGGGGGGGGGGGGGGGGFGFGGGGGGFFGGFGGGGGGFFE:FAFGGGFGGGGFGGGGEGG><9FGGGGGGGGDEGECCFFFGGFFGGGGGGCFEFGGGGGGGDGFGGGGGDGGGGGGGGFFGGGFGFFGFFFFFGGFCFGGGGGGDGF>9GGGGFF@GGFFFGFGGFFACDF>7GGGGGFGGGGGGGEGGGGFFGGGGGGGGGGGGGGGGGGGGGGGGGGFGGFFFEF9FF<GGGGEDGEEGGCGGGF<GGFGGCGGGGGEGDFEGGGGGGGG
@EGRNA12_65
TGGGGAATATTGGACAATGGGGGCAACCCTGATCCAGCAATACCGCGTGTGTGAAGAAGGCCTGAGGGTTGTAAAGCACTTTCAGTAGTGAGGAAAGAGCTGAGGTTAATACCCTTGGCTTGTGACGTTAGCTACAGAAGAAGCACCGGCTAACTCCGTGCCAGCAGCCGCGGTAATACGGAGGGTGCAAGCGTTAATCGGAATTACTGGGCGTAAAGCGCGCGTAGGCGGTTTGTTAAGTTGGCTGTGAAAGCCCCGGGCTCAACCTGGGATGGTCAGTCAAAACTGGCAAACTAGAGTACAGTAGAGGAGTGTGGAATTTCCGGTGTAGCGGTGAAATGCGTAGATATCGGAAGGAACACCAGTGGCGAAGGCGGCACTCTGGACTGATACTGACGCTGAGGTGCGAAAGCGTGGGGAGCAAACAGG
+
GGGGGGGGGGGGGGGGGGGGGGGGGGGGGGGGGGGGGGGGGGGGGGGGGGGGGGGGGGGGGGGGGGGGGGGGGGGGGGGGGGGGGGGGGGGGGGGGGGGGGGGGGGGGGGGGGGGGGGGGGGGGGGGGGGGGGGGGGGGGGGGGGGGGGGGGGG#GGGGGGGGGGGGGGGGGGGGGGGGGGGGGGGGGGGGGGGGGGGGGGGGGGGGGGGGGGGGGGGGGGGGGGGGGGGGGGGGGGGGGGGGGGGGGGGGGGGGGGGGGGGGGGGGGGGGGGGGGGGGGDGGGGGGGGGGGGGGGGGGGGGGFAGGGGGGGGGGGGGGGGGGGGGGGGGGGGGGGGGEGGGGGGGGGGGGGGGGGGGGGGGGGGGGGGGGGGGGGGGGGGGGGGGGGGGGGGGGGGGGGGGGGGGGGGGGGGGGGGGGGGGGGGGGGG
@EGRNA12_66
TGGGGAATATTGCGCAATGGGGGAAACCCTGACGCAGCAACGCCGCGTGAGTGATGAAGGTTTTCGGATCGTAAAACTCTGTCTTTGGGGACGATAATGACGGTACCCAAGGAGGAGGCCACGGCTAACTACGTGCCAGCAGCCGCGGTAATACGTAGGTGGCAAGCGTTGTCCGGATTTACTGGGCGTAAAGGATGCGTAGGTGGATACTTAAGTCAGATGTGAAATCCCCGGGCTTAACTTGGGGGCTGCATTTCAAACTGGGCATCTAGAGTGCAGGAGAGGAAAGCGGAATTCCTAGTGTAGCGGTGAAATGCGTGGAGATTAGGAAGAACACCAGTGGCGAAGGCGGCTTTCTGGACTGTAACTGACGCTGAGGCACGAAAGCGTGGGGAGCAAACAGG
+
GCGFCFGGGGGGGGGGGGGGGGGGGGGGGGGFFGGGEGFGGECEGGG>F7FGGDFFFDFGGGGGGE7CE@FGFF@FFGDFDGFGGGDFECEDGGGGGGGGCGEGGGDB@7FFFFC:7FEFBCFEGFECCGCBFG,FFGGCFGGGDEGGCBFFC67>FCG<FFGBCFDFGGGGACE=C:@FCFGC688EGGFFFBCFFCGGGFEGGC=CFGGGGGGFGFG:?CFCGFGGC@@>@E::CFD>>FGBFF37CFDDFGFFDFFFE?8BE8;<9FGGGGECEEF=GGGGGGFECEGGF?<,E<<GEGFEF@:<FAGGGFC7F<FDFFCFCFGGGGGGGGCGFFEF:6DGGGGFEF8CED<9CFEDFE<FAGGGGGGF8FGGFC@,GFGGBFCCF8EGGGGCFGFFDFCD
@EGRNA12_67
TGGGGAATATTGCGCAATGGGGGAAACCCTGACGCAGCAACGCCGCGTGGGTGATGAAGGTTTTCGGATCGTAAAACCCTGTTTTCTGGGACGATAATGACGGTACCAGATGAGGAAGCCACGGCTAACTACGTGCCAGCAGCCGCGGTAATACGTAGGTGGCAAGCGTTGTCCGGATTTACTGGGCGTAAAGGGTGCGTAGGCGGATGCTTAAGTGAGATGTGAAATACCTAAGCTTAACTTAGGGGCTGCATTTCAAACTGGGCATCTAGAGTACAGGAGAGGGAAACGGAATTCCTAGTGTAGCGGTGAAATGCGTAGAGATTAGGAAGAACACCAGTGGCGAAGGCGGTTTCCTGGACTGTAACTGACGCTGAGGCACGAAAGCGTGGGTAGCAAACAGG
+
GGGGGGGGGGGGGGGDGGGGGGGGGGGGGGGGGGGGGGGGGGGGGGGGGGEFGGGGGGGGGGGGGGGGGGGGGGGGGGGGGGGGGGGGGGGGGGGGGGGGGGGGGGGGGGGGGGGGGFGFFGGEGFGGG#GGGGGGGGGGGGGGGGGGE#=FGGGGGGGGGGGGGGGGGGGGGGGGGEEGGGGGGGGGGGGFGGGGGGGGGGGGGGGGGFGGGGGFCCGGGGGGGGFGGGGGGGGGGGGGGGGGGGGGGGGGGGGGGGGGGGGGGFGFDGGGGGFGGGGFDGGGGGFCGGGGGGFF?GFGGGGGGGGGGGGGGGGGGGGGGGGFGGGGGGGGGGGGGGGGEEGGGGGGGGGGGGGGGGGGGGGGGGGGGGGGGGGGGGEFGGGGGEGGGGGGGGGGGGGGGGGG
@EGRNA12_68
TGGGGAATATTGCGCAATGGGGGAAACCCTGACGCAGCAACGCCGCGTGAGTGATGAAGGTTTTCGGATCGTAAAACTCTGTCTTTGGGGACGATAATGACGGTACCCAAGGAGGAAGCCACGGCTAACTACGTGCCAGCAGCCGCGGTAATACGTAGGTGGCAAGCGTTGTCCGGATTTACTGGGCGTAAAGGGTGCGTAGGCGGATGCTTAAGTGAGATGTGAAATACCTAGGCTTAACTTAGGGGCTGCATTTCAAACTGGGCATCTAGAGTACAGGAGAGGGAAACGGAATTCCTAGTGTAGCGGTGAAATGCGTAGAGATTAGGAAGAACACCAGTGGCGAAGGCGACTTTCTGGACTGTAACTGACACTGAGATACGAAAGCGTGGGGAGCAAACAGG
+
GGGGGGGGGGGGGGGGGGGGGGGGGGGGGGGGGGGGGGGGGGGGGGGGGGGGGGGGGGGGEGGGGGGGGGGGFGGGGGGGGGGGGGGGGGGGGGGGGGGGGGGGGGGGGGGGGGGGGGGGGGGGGGGGGGGGGGCGGGGGGGGGDGFGCFGGGGGGGGGGGGGGGGGGGGGGGGGGGGGGGGGGGGGGGGFFGGGFEGGGGGGGGGGGGGGGGGGGGGGGGGFGGGGGGGGGGGFFFGGGGGGGGGGGGGGEGGGGGGFGGGFGGGFGFFGGGGGGFGGGFGGGGGGGGGGGGGGGGGGGGGGGGGGGGGGGGGGGGGGGGGGGFFGGGGGGGGGGGGGGGGGGGGGGGGGGGGFGGGGGGGGGGGGGGGGGGGGGGGGGGGGGFFFCGGGGGGGGGGGGGGGG
@EGRNA12_69
TGGGGAATATTGCGCAATGGGGGAAACCCTGACGCAGCAACGCCGCGTGAGTGATGAAGGTTTTCGGATCGTAAAACTCTGTCTTTGGGGACGATAATGACGGTACCCAAGGAGGAAGCCACGGCTAACTACGTGCCAGCAGCCGCGGTAATACGTAGGTGGCAAGCGTTGTCCGGATTTACTGGGCGTAAAGAGTATGTAGGTGGGCATTTAAGTCAGATGTGAAATTCCCGGGCTTAACCTGGGAGCTGCATTTGATACTGGGTGCCTAGAGTGCAGGAGAGGAAAGTGGAATTCCTAGTGTAGCGGTGAAATGCGTAGAGATTAGGAAGAACACCAGTGGCGAAGGCGACTTTCTGGACTGTAACTGACACTGAGATACGAAAGCGTGGGTAGCAAACAGG
+
GGGGGDEGGGGGGGGGGGGGGGGGGGGGGGGGGGGGGGGGGGGGGGGGGGEGGGGGGGGGGGEGGGGDGGGGGGGGFDGGFGGFGGGGGGGGGGGGGGGGGEDGGGFGGGGGFGGGGGGGGGGGGG:FGCAGGFCFGGFGFCGFEGGEFEFGGGGGGGGGGGGFGGGGFGFFFFFFFGGFGGGGGGGGGGGGGFGGGGGGGGGGGGGGGGGFGGGGGGGGGGGGGGGGGGGGGGGGGGGGGGGGGDEGGGGGGGGGGGGGGGGGGFGGGGGGGGGCFFGGGGGGGFCGGGGGGFFFGGGGGFGFGGGGGGGGEFDGDFDGGGGGFGGGGGGGGGGFGFFFBCGGGCGGGGGGFCFGGGCFGGGGGGGGGGGGFGGGGGGGGGGGGGGGGGGGGGGGGFGGGGGG
@EGRNA12_70
TGGGGAATATTGCACAATGGAGGAAACTCTGATGCAGCGACGCCGCGTGAGCGATGAAGGTCTTCGGATCGTAAAGCTCTGTCCTAAGGGAAGATAGTGACGGTACCTTAGGAGGAAGCCCCGGCTAACTACGTGCCAGCAGCCGCGGTAACACGTAGGGGGCGAGCGTTGTCCGGAATTACTGGGTGTAAAGGGTGCGTAGGCGGCCTTGCAAGTCAGATGTGAAAGATCACGGCTTAACTGTGGTAAGCATTTGAAACTGTAAGGCTTGAGTGCAGGAGAGGAGAGTGGAATTCCTAGTGTAGCGGTGAAATGCGTAGATATTAGGAAGAATATCAGTGGCGAAGGCGGCTCTCTGGACTGTAACTGACACTGAGGCACGAAAGCGTGGGGAGCAAACAGG
+
GEGGGGGGGGGGGGGFGFCGGGDGGGGGGGGGGGGGGGGGGGGGGGGGGGGGGGGGGGGGGGFGFFGGGGFGFGGGFFFEFGEFGGGGGGGGEGFFGGGGGGGEGFFFGGGGGGGGGGGEGGGGGGGGGGGGGGFGGGGGGGGGGGGGGGGGGGGGGGDGGGGGGGGGFF>EGGGGGGGGGGGGGGCEAFFGGGGGGFGGGGGGGGGGGGGGGGGFCGGGGGGGGGGFFEFCFFFGFGEFFCGFGGGGGGGGGGGGGGFFGGGGGGFGD8GGGGGGFGD>B9FFAFFGGFAF@F@GGGGGGGEDGGGFA<GFFFCD9EEFGGGGGFGFGGGGGGFAGGGGGGGGGEGGGGGDGGGGGGGGGFECGGGGGGGGGGGGGDGGGFGGGGGGGGGGGGGGGGGGGGG
@EGRNA12_71
TGGGGAATATTGCGCAATGGGGGAAACCCTGACGCAGCAACGCCGCGTGGGTGATGAAGGTTTTCGGATCGTAAAACCCTGTTTTCTGGGACGATAATGACGGTACCAGATGAGGAAGCCACGGCTAACTACGTGCCAGCAGCCGCGGTAATACGTAGGTGGCAAGCGTTGTCCGGATTTACTGGGCGTAAAGGGTGCGTAGGCGGATGCTTAAGTGAGATGTGAAATACCTAGGCTTAACTTAGGGGCTGCATTTCAAACTGGGCATCTAGAGTACAGGAGAGGGAAACGGAATTCCTAGTGTAGCGGTGAAATGCGTAGATATTAGGAAGAACACCAGTGGCGAAGGCGGCTTTCTGGACTGTAACTGACGCTGAGGCACGAAAGCGTGGGGAGCAAACAGG
+
GGGGGGGGGGGGGGGGGGGGGGGFGGGGGGGGGGGGGGGGGGGGGGGCFGGGGGGGGGGGFDGGGGGGGEGGGGGGGGGGGGGGGGGGGGGGGGGGGGGGDGGFGGFGGGGGGGGGGGGGGGGGGGGGGGGGGGGGGGGGGGGGGGGGFFGGGGGFGGGFGGGGGFCE;EGGGGGGEGFFGGGGFGGGFFFGGCGGGGGFGGGGGE8GGGGGGGGFGGGFGGGGGGGGGGGGGGGGGGGFGGFFFF;DGGGGGGGGGGGGGGGFGGGGGGGGGGGGFFGGGGGGGGGF:GGGGGFGGGFFGGGGGGGGGGGGGGGGGGGFGGFFFECF9GGGGGGGGGGGEFGGGGGGGGGGGGGGGGGGGGGGCDGGGGFECFGGEGGGGGGGGGGGGGGGGGGGGGGGGGGG
@EGRNA12_72
TGGGGAATATTGCGCAATGGGGGAAACCCTGACGCAGCAACGCCGCGTGAGTGATGAAGGCCTTAGGGTTGTAAAGCTCTGTTATCTGGGACGATAATGACGGTACCAGAGGAGGAAGCCACGGCTAACTACGTGCCAGCAGCCGCGGTAATACGTAGGTGGCGAGCGTTGTCCGGATTTACTGGGCGTAAAGAGTGCGTAGGCGGATGTTTAAGTGAGATGTGAAATACCCGAGCTCAACTTGGGTGCTGCATTTCAAACTGGGCATCTAGAGTGCAGGAGAGGAAAGCGGAATTCCTAGTGTAGCGGTGAAATGCGTAGAGATTAGGAAGAACACCAGTGGCGAAGGCGACTTTCTGGACTGTAACTGACACTGAGATACGAAAGCGTGGGTAGCAAACAGG
+
GGGGGGGGGGGGGGGGGGGGGGGGGGGGGGGGGGGGGGGGGGGGGGGGGDGGGGGGGGGGGGGGGGGGGGGGGGGGGGGGGGGGGGGGGGGGGGGGGGGGGGGGGGGGGGGGGGGGGGGGGGGGGGGGGGGGGGGGGGGGGGGGGGGGGGGGGGGGGGGGGGGGGGGGGGGGGGGGGGGGGGGGGGGGGGGGGGGGGGGGGGGGGGGGGGGGGGGGGGGGGGGGGGGGGGGGGGGGGGGGGGGGGGGGGGGGGGGGGGGGGGGGGGGGFGGGGGGGGGGGGGGGGGGGGGGGGGGGGGGGGGGGGGGGGGGGGGGGGGGGGGGGGGGGGGGGGGGGGGGGGGGGGGGGGGGGGGGGGGGGGGGGGGGGGGGGGGGGGGGGGGGGGGGGGGGGGGGGGGGGGGGG
@EGRNA12_73
TGGGGAATATTGCACAATGGGGGAAACCCTGATGCAGCCATGCCGCGTGTGTGAAGAAGGCCTTCGGGTTGTAAAGCACTTTCAGCGAGGAGGAAAGGGTGTAAGTTAATACCTTACATCTGTGACGTTACTCGCAGAAGAAGCACCGGCTAACTCCGTGCCAGCAGCCGCGGTAATACGGAGGGTGCGAGCGTTAATCGGAATTACTGGGCGTAAAGCGTGCGCAGGCGGTTTGTTAAGCGAGATGTGAAAGCCCCGGGCTCAACCTGGGAACCGCATTTCGAACTGGCAAACTAGAGTCTTGGAGAGGGGGGTAGAATTCCAGGTGTAGCGGTGAAATGCGTAGAGATCTGGAGGAATACCGGTGGCGAAGGCGGCCCCCTGGACAAAGACTGACGCTCAGGCACGAAAGCGTGGGGAGCAAACAGG
+
FEGGGFGGGGGFGDFGGFFGGGGGGGGGGGGGGGGGGGGFGDDGDEF>FCGGGCFGGGGGGGGGGDGGGGGGFFGGFGGFGFGFGCEFCEGFGGGGGGGGCFEGGAFGGGGGGGGCGGFGGFDGGGGGGGGGFGGGGGGGGGFDGGGEGE7FFGGGFBFGGGGGGGGGGGGGGGCEGGGGDGGGB;FFFFFGFEEGGGBFF@CFFFGGGGFFGGFDFFFGGGGGGDGGGGGGFCGFGGGDFGGGGGGGGGGFFGFCGGGECGGGCBBFFGGGGEE?D8ECFGGGGGFGGFFFDGGGGGGGECC@,FE>FGGGFCGGGGFGFFFGGGFEF7FCGGGFEC=C:BGGFF<F<<F8FBGGBFF7GF@FFCF7EGGGGGGEDGGGGGEGFEGGGGGGFCGEGGEFGGGGDGGGGEGGGGGGGFDGFGGFEFFFC
@EGRNA12_74
TGGGGAATATTGCGCAATGGGGGAAACCCTGACGCAGCAACGCCGCGTGAGTGATGAAGGTTTTCGGATCGTAAAACTCTGTCATTAGGGACGATAATGACGGTACCTAATGAGGAAGCCACGGCTAACTACGTGCCAGCAGCCGCGGTAATACGTAGGTGGCAAGCGTTGTCCGGATTTACTGGGCGTAAAGAGTATGTAGGTGGGCATTTAAGTCAGATGTGAAATTCCCGGGCTTAACTTGGGAGCTGCATTTGATACTGGGTGTCTAGAGTGCAGGAGAGGAAAGTGGAATTCCTAGTGTAGCGGTGAAATGCGTAGAGATTAGGAAGAACACCAGTGGCGAAGGCGACTTTCTGGACTGTAACTGACACTGAGATACGAAAGCGTGGGTAGCAAACAGG
+
EGGGGGGGGGGAFFGGGGGGGGGGGGGGGGGFGEGGCEGGGGGGGGG@F=FFGGGFFGFGFGFGGGGEGGGGGGGGGGGGGGGFGGGGFGGGGGCGGGGGGGGEGGGFFCFGGGGGGGFFGFCGGGGGGFFFGGFFGGGGGGGGGGGGFGCGGGGGGGGGGDFC@FGGDCFGFFEEFGGGGGGCGGGFFEDFGFFAFGGGGGDFGDGGFGGGGGGGGGGFGGGGG?GGCGGGFGGGGGGGGGGGGDFGDGGGGFGGGGGCGGGGGGFGFFGGGGEGGGGGFCEFFF9GFGGFFGFECGCDGFCCEFBCFBGGGGGGGGGGGFFFFFGGFGGGGGGFEFFB@:F7GGFGECGFGFCFFFFFFDGGFE@FDDGGFGEFAFCFEGFDFCGGGFGFGGGGDGGGGGGF
@EGRNA12_75
TGGGGAATATTGCGCAATGGGGGAAACCCTGACGCAGCAACGCCGCGTGAGTGATGAAGGTTTTCGGATCGTAAAACTCTGTCTTTGGGGACGATAATGACGGTACCCAAGGAGGAAGCCACGGCTAACTACGTGCCAGCAGCCGCGGTAATACGTAGGTGGCAAGCGTTGTCCGGATTTACTGGGCGTAAAGAGTATGTAGGTGGGCATTTAAGTCAGATGTGAAATTCCCGGGCTTAACCTGGGAGCTGCATTTGATACTGGGTGCCTAGAGTGCAGGAGAGGAAAGTGGAATTCCTAGTGTAGCGGTGAAATGCGTAGAGATTAGGAAGAACACCAGTGGCGAAGGCGACTTTCTGGACTGTAACTGACACTGAGATACGAAAGCGTGGGTAGCAAACAGG
+
GGGGGGGGGGGGGGGGGGGGGGGGGGGGGGGGGGGGGGGGGGGGGGGGGGGGGGGGGGGGGGGGGGGGGGGGGGGGGGGGGGGGGGGGGGGGGGGGGGGGGGGGGGGGGGGGGGGGGGGGGGGGGGGGGGGGGGGGGGGGGGGGGGGGFGGGGGGGGGGGGGGGGGGGGGGGGGGGGGGGGGGGGGGGGGGGGGGGGGGGGGGGGGGGGGGGGGGGGGGGGGGGGGGGGGGGGGGGGGGGGGGGGGGGGGGGGGGGGGGGGGGGGGGGGGGGGGGGGGGGGGGGGGGGGGGGGGGGGGGGGGGGGGGGGGGGGGGGGGGGGGGGGGGGGGGGGGGGGGGGGGGGGGGGGGGGGGGGGGGGGGGGGGGGGGGGGGGGGGGGGGGGGGGGGGGGGGGGGGGGGGGG
@EGRNA12_76
TGGGGAATATTGCACAATGGAGGAAACTCTGATGCAGCGACGCCGCGTGAGCGATGAAGGTCTTCGGATCGTAAAGCTCTGTTATCTGGGACGATAATGACGGTACCAGAGGAGGAAGCCACGGCTAACTACGTGCCAGCAGCCGCGGTAATACGTAGGTGGCGAGCGTTGTCCGGATTTACTGGGCGTAAAGAGTGCGTAGGCGGATGTTTAAGTGAGATGTGAAATACCCGAGCTCAACTTGGGTGCTGCATTTCAAACTGGGCATCTAGAGTGCAGGAGAGGAAAGCGGAATTCCTAGTGTAGCGGTGAAATGCGTAGAGATTAGGAAGAACACCAGTGGCGAAGGCGGCTTTCTGGACTGTAACTGACGCTGAGGCACGAAAGCGTGGGGAGCAAACAGG
+
GFGGGGGGGGGFFFGGGGFGGGGGGGGGGGGGGGGGFGEGGGGGGGGGGEGGGGFGGGGGGGGGGGGGGGGGGGGGGGGGAFGAFGGFGGGGGGGGGGGFFGDFGEGGGBFFGEGG@BFCFGGGGGDBFGFGFFGGGGGGGGGGGGGGCCE#EGGFGGGGFFGGGGGGGEGGGGGGGGGGGGGGGGGGGGGGGFGGGGGGGGGGGGFGGGGGGGGGGGGGGGGGGGGGFGGGGGGFGGGGGGGGGGGGGGGFGGFFFGGGFGGFGGGGGGGGGGGGGGGGGGFGGGGGGGGGGF<GGGGFGGGGEGGGGGGGGGGGGFDFAFGGFGGGGGGGGGFECFGGGGGGGGGGGGGGFE@GGGGGGGFGGFFGGF@EDEGGGGGGGGGGGFGGGGGGFGGGGGGFGGGG
@EGRNA12_77
TGGGGAATATTGCGCAATGGGGGAAACCCTGACGCAGCAACGCCGCGTGGGTGATGAAGGTTTTCGGATCGTAAAACCCTGTTTTCTGGGACGATAATGACGGTACCAGATGAGGAAGCCACGGCTAACTACGTGCCAGCAGCCGCGGTAATACGTAGGTGGCAAGCGTTGTCCGGATTTACTGGGCGTAAAGGGTGCGTAGGCGGCCTTGCAAGTCAGATGTGAAAGATCACGGCTTAACTGTGGTAAGCATTTGAAACTGTAAGGCTTGAGTGCAGGAGAGGAGAGTGGAATTCCTAGTGTAGCGGTGAAATGCGTAGATATTAGGAAGAATATCAGTGGCGAAGGCGGCTCTCTGGACTGCAACTGACGCTGAGGCACGAAAGCGTGGGGAGCAAACAGG
+
GGGGGGGGGGGGGGGGGGGGGGGGGGGGGGGGGGGGGGGGGGGGGGGGGGGGGGGGGGGGGGGGGGGGGGGGGGGGGGGGGGGGGGGGGGGGGGGGGGGGGGGGGGGGGGGGGGGGGGGGGGGGGGGGGGGGGGGGGGGGGGGGGGGGGGGGGGGGGGGGGGGGGGGGGGGGGGGGGGGEGGGGGGGGGGGGGGGGGGGGGGGGGGGGGGGGGGGGGGGGGGGGGGGGGGGGGGGGGGGGGGGGGGGGGGGGGGGGGGGGGGGGGGGGGGGGGGGGGGGGGGGGGGGGGGGGGGGGGGGGGGGGGGGGGGGGGGGGGGGGGGGGGGGGGGGGGGGGGGGGGGGGGGGGGGGGGGGGGGGGGGGGGGGGGGGGGGGGGGGGGGGGGGGGGGGGGGGGGGGGGGG
@EGRNA12_78
TGGGGAATATTGCGCAATGGGGGAAACCCTGACGCAGCAACGCCGCGTGGGTGATGAAGGTTTTCGGATCGTAAAACCCTGTTTTCTGGGACGATAATGACGGTACCAGATGAGGAAGCCACGGCTAACTACGTGCCAGCAGCCGCGGTAATACGTAGGTGGCAAGCGTTGTCCGGATTTACTGGGCGTAAAGGGTGCGTAGGCGGATGCTTAAGTGAGATGTGAAATACCTAAGCTTAACTTAGGGGCTGCATTTCAAACTGGGCATCTAGAGTACAGGAGAGGGAAACGGAATTCCTAGTGTAGCGGTGAAATGCGTAGAGATTAGGAAGAACACCAGTGGCGAAGGCGGTTTCCTGGACTGTAACTGACGCTGAGGCACGAAAGCGTGGGTAGCAAACAGG
+
GGGGGCGGGGGGFGD@FCGGGGGGGGGGGGGFGGGDFGGGGGEFGGGFGGGGGGGGFFGGGGGGGGG:FGGG@FDAFEGGGEFGGGGFGGFDFGDGGGGGGGGGGGGGGGGGGGGGGGGGGGGGGGGGGGFGGGGGGGGGCFGGFGGGFGGGFGGGFGBFCFCFFFGGGGGCF@EEFECF<FFGGGGFEAFFEFEGGEGGGGGFGGGGGGGFGFGGGCGGFGGGGGGGGGGGGGGGGGFFFGGGGGGGGFGEGGFFFGFFGGGGFFGGGGGGGGGGGGGGGGGGFGGGGGDEFF<8FGGGGGGGGGGGGGGGCEEGGGGGGGGEDCFFGGGGGGGGGGGFFCGGFGGGDGFGGGGGGGGGGGGGGGGDGGCCFGGGGGCEGGGGGGGGGGGFEFGFGGGGGGGG
@EGRNA12_79
TGGGGAATATTGCACAATGGGGGAAACCCTGATGCAGCAACGCCGCGTGGGTGATGAAGGTCTTCGGATTGTAAAGCCCTGTCTTTTGGGACGATAATGACGGTACCAAAGGAGGAAGCCACGGCTAACTACGTGCCAGCAGCCGCGGTAATACGTAGGTGGCGAGCGTTGTCCGGATTTACTGGGCGTAAAGGGTGCGTAGGCGGATGTTTAAGTGGGATGTGAAATACCCGGGCTCAACTTGGGTGCTGCATTCCAAACTGGATATCTAGAGTGCAGGAGAGGAGAGTGGAATTCCTAGTGTAGCGGTGAAATGCGTAGAGATTAGGAAGAACACCAGTGGCGAAGGCGACTCTCTGGACTGTAACTGACGCTGAGGCACGAAAGCGTGGGGAGCAAACAGG
+
GGGGGGGGGGGGGGGGGGGGGGGGGGGGGGGGGGGGGGGGGGGGGGGGGGGGGGGGGGGGGGGGGGGGGGGGGGGGGGGGGGGGGGGGGGGGGGGGGGGGGGGGGGGGGGGGGGGGGGGGGGGGGGGGGGGGGGGGGGGGGGGGGGGGGGGGGGGGGGGGGGGGGGGGGGGFGGGGGGGGGGGGGGGGGGGGGGGGGGGGGGGGGGGGGGGGGGGGGGGGGGGGGGGGGGGGGGGGGGGGGGGGGGGGGGGGGGGGGGGGGGGGGGGGGGGFGGGGGGGGGGFGGEGGGGGGGGGGGGGGGGGGGGGGGGGGGGGGGGGGGGGGGGGFFGGGGGGGGGGGGGGGGGGGGGGGGGGGGGGGGGGGGGGGGGGGGGGGGGGGGGGGGGGGGGGGGGGGGGGGGGGG
@EGRNA12_80
TGGGGAATATTGCGCAATGGGGGAAACCCTGACGCAGCAACGTCGCGTGAGTGATGAAGGTTTTCGGATCGTAAAACTCTGTTATTTGGGACGATAATGACGGTACCTGAAGAGGAAGCCACGGCTAACTACGTGCCAGCAGCCGCGGTAATACGTAGGTGGCAAGCGTTGTCCGGAATTACTGGGTGTAAAGGGAGCGTAGGCGGGTAGGTAAGTTGAATGTTTAATCTATGGGCTCAACCCATAGCTGCGTTCAAAACTGTTTATCTTGAGTGGGGTAGAGGCAGATGGAATTCCTAGTGTAGCGGTGAAATGCGTAGATATTAGGAGGAACACCAGTGGCGAAGGCGATCTGCTGGGCCCTAACTGACGCTGAGGCTCGAAAGCGTGGGTAGCAAACAGG
+
GGGGGGGGGGGGGGGGGGGGGGGGGGGGGGGGGGGGGGGGGGGGGGG@F,FFGGGGGGGGFGGGGGDGGGGGGGGGGGDGGGGGGFDEAEGGGGGGGGGGGGGGGEFEGGGGGGGGGGGGGGGEEGDEGG9FGCCFGCFGGEGGEGGEGGCGGGGFGGEGGGGGGGGGGGGGFFGGGCFGGGGGFGGG#GFGGFGGGGGGGGGGGGGGGFGGGGGGGGFGGGGGGGGGGGGGGFFFFFEFFGGGGGGGGGGGGGGGGGFGGGGGGGGGGGGGGGFD,GGGGGGGFFGGGGGGGEGGFFFGFEGGGGGGFDGFGEGGGDFGGGGEFGGFDGGGGGGFGGGGGGGGFEFF7@FEDFGGGGCGGGGGGGGGGGGGGGGGGCF@GGGEGGGGGGGGGGGGGGGFGEG
@EGRNA12_81
TGGGGAATATTGCACAATGGGCGAAAGCCTGATGCAGCAACGCCGCGTGAGCGATGAAGGCCTTCGGGTCGTAAAGCTCTGTTATCTGGGACGATAATGACGGTACCAGAGGAGGAAGCCACGGCTAACTACGTGCCAGCAGCCGCGGTAATACGTAGGTGGCGAGCGTTGTCCGGATTTACTGGGCGTAAAGAGTGCGTAGGCGGATGTTTAAGTGAGATGTAAATACCCGAGCTCAACTTGGGTGCTGCATTTCAAACTGGGCATCTAGAGTGCAGGAGAGGAAAGCGGAATTCCTAGTGTAGCGGTGAAATGCGTAGAGATTAGGAAGAACACCAGTGGCGAAGGCGGCTTTCTGGACTGTAACTGACGCTGAGGCACGAAAGCGTGGGGAGCAAACAGG
+
GGGGGGGGGGGGGGGGGGGGGGGGGGGGGGGGGGGGGGGGGGGGGGGGGGGGGGGGGGGGGGGGGGGGGGGGGGGGGGGGGGGGGGGGGGGGGGGGGGGGGGGGGGGGGGGGGGGGGGGGGGGGGGGGGGGGGGFGGGGGGGGGGGGGGGGGGGGGGGGFGGGGGGGGFFGGGGGGFGGGGGGGGGGGGGGGGGGGGGGGGGGGGGFGGGGGGGGGGGGGGGGGGGGGGGGGGGGGGGGFGGGGGGGGGGGGGGGGGGGGGGGGGGGFGGGGGGGGGGGDDGGGGGGGGGGGGGGGGGGGGGGGGGGGGGGGGGGGGGGGGGGGGGGGGGGGGGGGGGGGGGGGGGGGGGGGGFGGGGGGGGGGGGGGGGGGGGGGGGGGGGGGGGGGGGGGGGGGGGGGGGG
@EGRNA12_82
TGGGGAATATTGCGCAATGGGGGAAACCCTGACGCAGCAACGCCGCGTGAGTGATGAAGGTCTTCGGATTGTAAAGCTCTGTCTTCAGGGACGATAATGACGGTACCTGAGGAGGAAGCCACGGCTAACTACGTGCCAGCAGCCGCGGTAATACGTAGGTGGCAAGCGTTGTCCGGAATTATTGGGCGTAAAGGGTGCGTAGGCGGACTTTTAAGTGAGATGTGAAATTCCAGGGCTCAACTCTGGCGCTGCATTTCAAACTGGAAGTCTAGAGTGCAGGAGAGGAAAGCGGAATTCCTAGTGTAGCGGTGAAATGCGTAGAGATTAGGAAGAACACCAGTGGCGAAGGCGGCTTTCTGGACTGTAACTGACGCTGAGGCACGAAAGCGTGGGGAGCAAACAGG
+
GGGGGGGGGGGGGGGGGGGGGGGGGGGGGGGGGGGGGGGGGGGGGGGGGGGGGGGGGGGGGGGGGGGGGGGGGGGGGGGGGGGGGGGGGGGGGGGGGGGGGGGGGGGGGGGGGGGGGGGGGGGGGGGGGGGGGGGGGGGGGGGGGGGGGGGGFGGGGGGGGGGGGGGGGGGGFGGGGFGGGGGGGGGGGGGGGGGGGGGGGGGGGGGGGGGGGGGGGGGGGGGGGGGGGGGGGGGGGGGGGGGGGEGGGGGGGGGGGGGGGGGGGGGGGGGGGGGGGGGGGGGGGGGGGGGGGGGGGGGGGGGGGGGGGGGGGGGGGGGGGGGGGGGGGGGGGGGGGGGGGGGGGGGGGGGGGGGGGGGGFGGGGGGGGGGGGGGGGGGGGGGGGGGGGGGGGGGGGGGGGGGG
@EGRNA12_83
TGGGGAATATTGCGCAATGGGGGAAACCCTGACGCAGCAACGCCGCGTGAGTGATGAAGGTTTTCGGATCGTAAAACTCTGTCTTTGGGGACGATAATGACGGTACCCAAGGAGGAAGCCACGGCTAACTACGTGCCAGCAGCCGCGGTAATACGTAGGTGGCAAGCGTTGTCCGGATTTACTGGGCGTAAAGAGTATGTAGGTGGGCATTTAAGTCAGATGTGAAATTCCCGGGCTTAACCTGGGAGCTGCATTTGATACTGGGTGCCTAGAGTGCAGGAGAGGAAAGTGGAATTCCTAGTGTAGCGGTGAAATGCGTAGAGATTAGGAAGAACACCAGTGGCGAAGGCGACTTTCTGGACTGTAACTGACACTGAGATACGAAAGCGTGGGTAGCAAACAGG
+
GGGGGGGGGGGGGGGGGGGGGGGGGGGGGGGGGGGGGGGGGGGGGGGFGGGGGGGGGGGGGGGGGGGGGGGGGGGGGGGGGGGGGGGGGGGGGGGGGGGGGGGGGGGGGGGGGGGGGGGGGGGGGGGGGGGGGFGGGGGGGGGGGGGGGGGGGGGFGGGGGGFGGGGGGGGGGGGGGGGGGGGGGGGGGGGGGGGEGGGGGGGGGGGGGGGGGGGGGGGGGGGGGGGGGGGGGGGGGGGGGGGGGGGGGGGGGGGGFGGGGGGGGGGGGGGGGG#GGGGGGGGGGGGGGGGGGGGGGGGGGGGGGGGGGGGGGGGGGGGGGGGGGGGGGGGGGGGGGGGGGGGGGGGGGGGGGGGGGGGGGGGGGGGGGGGGGGGGGGGGGGGGGGGGGFGGGGGGGGGGGGGG
@EGRNA12_84
TGGGGAATATTGCGCAATGGGGGAAACCCTGACGCAGCAACGCCGCGTGAGTGATGAAGGTTTTCGGATCGTAAAACTCTGTCTTTGGGGACGATAATGACGGTACCCAAGGAGGAAGCCACGGCTAACTACGTGCCAGCAGCCGCGGTAATACGTAGGTGGCAAGCGTTGTCCGGATTTACTGGGCGTAAAGAGTATGTAGGTGGGCATTTAAGTCAGATGTGAAATTCCCGGGCTTAACCTGGGAGCTGCATTTGATACTGGGTGCCTAGAGTGCAGGAGAGGAAAGTGGAATTCCTAGTGTAGCGGTGAAATGCGTAGAGATTAGGAAGAACACCAGTGGCGAAGGCGACTTTCTGGACTGTAACTGACACTGAGATACGAAAGCGTGGGTAGCAAACAGG
+
GGGFFGGGGGGGGGGGGGGGGGGGGGGGGGGGGGGGGGGGGGGGGGGGGEEGGGG9@FGGA9FFGGGGEGGFFEFFGGGGGGGGGGGGGGGGGGGGGGGGGGGGGGGGGGGGGGGGGGGGGGGGGGGGGGGGGFGGGGGGGGGGGGGGGGGGFGGGGGGGGGGGGGGGFFGGGGGGGGGGGFCDGGGGGGFGGGGGGGGGGGGGGGGGGGGFFGGGGGGGGGGGGGGGGGGGGFGGGGGGGGGGGFDGGGGGGFGGGGGGGGGGGFEFFFGFGFC?GGGGFGGEED<DGGFFDFGGGGGGFGGE7GGFDFFGF:CGGEGGGGFGFGGGGGGGGGFFGGGEGGGGGGGGGGGGGGFFGCGGGGGEFGGGFGGGGFFGGGFGGGGGGGGGGFGFGGGGFGGGGGGG
@EGRNA12_85
TGGGGAATATTGCGCAATGGGGGAAACCCTGACGCAGCAACGCCGCGTGGGTGATGAAGGTTTTCGGATCGTAAAACCCTGTTTTCTGGGACGATAATGACGGTACCAGATGAGGAAGCCACGGCTAACTACGTGCCAGCAGCCGCGGTAATACGTAGGTGGCAAGCGTTGTCCGGATTTACTGGGCGTAAAGGGTGCGTAGGCGGATGCTTAAGTGAGATGTGAAATACCTAGGCTTAACTTAGGGGCTGCATTTCAAACTGGGCATCTAGAGTACAGGAGAGGGAAACGGAATTCCTAGTGTAGCGGTGAAATGCGTAGAGATTAGGAAGAACACCAGTGGCGAAGGCGGTTTCCTGGACTGTAACTGACGCTGAGGCTCGAAAGCGTGGGGAGCAAACAGG
+
GGGGGGGGGGGGGGGGGGGGGGGGGGGGGGGGGGGGGGGGGGGGGGGGGGGGGGGGGGGGGGGGGGGGGGGGGGGGGGGGGGGGGGGGGGGGGGGGGGGGGGGGGGGGGGGGGGGGGGGGGGGGGGGGGGGGGGGGGGGGGGGGGGGGGGGGGGGGGGGGGGGGGGGGGGGGGGGGGGGGGGGGGGGGGFGGGGGGGGGGGGGGGGGGGGGGGGGGGGGGGGGGGGGGGGGGGGGGGGGFFGGGGGGGGGGGGGGGGGGGGGGGGGGFFGGGGGGGGGGGGGGGGGGGGGGGGGGGGGGGGGGGGGGGGGGGGGGGGGGGGGGGGFGGGGGGGGGGGGGGGGGGGGGGGGGGGGGGGGGGGGGGGGGGGGGGGGGGGGGGCGGGGGECGGGGGGGGGGGGGGGG
@EGRNA12_86
TGGGGAATATTGCGCAATGGGGGAAACCCTGACGCAGCAACGCCGCGTGAGTGATGAAGGCCTTAGGGTTGTAAAGCTCTGTTATCTGGGACGATAATGACGGTACCAGAGGAGGAAGCCACGGCTAACTACGTGCCAGCAGCCGCGGTAATACGTAGGTGGCGAGCGTTGTCCGGATTTACTGGGCGTAAAGAGTGCGTAGGCGGATGTTTAAGTGAGATGTGAAATACCCGAGCTCAACTTGGGTGCTGCATTTCAAACTGGGCATCTAGAGTGCAGGAGAGGAAAGCGGAATTCCTAGTGTAGCGGTGAAATGCGTAGAGATTAGGAAGAACACCAGTGGCGAAGGCGGCTTTCTGGACTGTAACTGACGCTGAGGCACGAAAGCGTGGGTAGCAAACAGG
+
GGGGGGGGGGGGGGGGGGGGGGGGGGGGGGGGFGGCFCGGGFFGGGG@FBFGGCFBFFGGGGGG9FGDGGGGGGFGGGGGGGGGGFCGGGGGGGGGGGGGGGGGGGGGGDDFDEEGGGGGGGGDCFCGGFGGGGGFFFGFGGEGGGGGDEEGGGGGFFGGGGGGGGGGFGFFFFFFFGGGEFFGGGFEFGFGGGGFGFGGGGGGGFCGGGGGGGGFGGGFGGGGGGFGGGGGGFGGGGGGGGGGEGGGGGGGGGGGGGGGGGGFGGGGGGGGGGGGGGCGGGGGFGGGGGGGGGGGGFFGGGGGGGGGGGGGGFGGGGGGGGGGGGGGGGGGGGGGGGGGGFEDGGGGGGGGGGGGGGGGGGFGGGGGGGGGGGGGGGGGGGGGGGGGGGGGGGGGGGGGGGGG
@EGRNA12_87
TGGGGAATATTGCGCAATGGGGGAAACCCTGACGCAGCAACGTCGCGTGAGTGATGAAGGTTTTCGGATCGTAAAACTCTGTCTTTGGGGACGATAATGACGGTACCCAAGGAGGAAGCCACGGCTAACTACGTGCCAGCAGCCGCGGTAATACGGAGGGTGCGAGCGTTAATCGGAATTACTGGGCGTAAAGCGCATGCAGGTGGTTTGTTAAGTCAGATGTGAAAGCCCGGGGCTCAACCTCGGAATAGCATTTGAAACTGGCAGACTAGAGTACTGTAGAGGGGGGTAGAATTTCAGGTGTAGCGGTGAAATGCGTAGAGATCTGGAGGAATACCGGTGGCGAAGGCGGCCCCCTGGACAAAGACTGACGCTCAGGCACGAAAGCGTGGGGAGCAAACAGG
+
GGGGGGGGGGGGGGGGGGGGGGGGGGGGGGGGGGGGGGGGGGGGGGGFGGGGGGGGGGGGGGGGGGGGGGGGGGGGGGGGGGGGGGGGGGGGGGGGGGGGGGGGGGGGGGGGGGGGGGGGGGGGGGGGGGGGGGGGGGGGGGGGGGGGGGGGGGGGGGGGGGGGFGGGGGGGGGGGGGGGGGGGGGGGGGGGGGFGGGGGGGGGGGGGGGGGGGGGGGGGGGGGGGGGGGGGGGGGGGGGGGGGGGGGGGGGGGGGGGGGGGGGGGGGGGGGGGGGGDF9GGGGGGGGGFGGGGGFGGGGGGGEGGGGGGGGGGGGGGGGGGGGGGGGGFGFFGEGGGGGGGGGGGGGGGGGGGGGGGGGGGGGGGGGGGGGGGGGGGGGGGGGGGGEGGGGGGGGGGGGGGGG
@EGRNA12_88
TGGGGAATATTGCGCAATGGGGGAAAGCCTGACGCAGCAACGCCGCGTGAGTGATGAAGGCCTTCGGATCGTAAAACTCTGTCTTTGGGGATGATAATGACGGTACCCAAGGAGGAAGCCATGGCTAACTACGAGCCAGCAGCCGCGGTAATACGTAGGTGGCAAGCGTTGTCCGGATTTACTGGGCGTAAAGAGTATCTAGGTGGGCATTTAAGTCAGATGTGAAATTCCCGGGCTTAACCTGGGGGCTGCATTTGAAACTAAGTGGCTAGAGTGCAGGAGAGGAAAGTGGAATTCCTAGAGTAGAGGTGAAATGCGTAGAGATTAGGAAGAACACCAATGGCGAAGACAGCTTTCTGGACTGTAACTGACACTGAGGTACGAAAGCGTGGGTAGCAAACAGG
+
FEFGGEEGGGGFG7FGCGGGFB:FGG,EFGGG8FGGGGDGGGGGGGGGGDG?FAGG,FGF8,BFGGG+F+BFGFGCFGGGGGGC,@9,+>:+8B,<<,C,D73F@+:,,+:B<FE:,>,,,,8@,@<>33E,@*3*@8>F@FF45:AFB#<@B?F@@=778;1?#<0:#AE###A=<#F@#3C?5A:+CC69<#2#=<#<C<C#49*B@#+FFD#BCC#EAGEE:@@E<#23;FGFCDED>3+#B=#G#AFFD@E:DE;FEC,,FEE,GFAGGGE,FFFGFFFFC,?E?9ECFFAE,C,,B,FDEF<GDGGGGFF:GGGGGF<FB?FF<E,FFC,<EC,7FB,,GFC:6,,,<EE@GGGGFEDGGGGGGGGF@GFF<,,GFGFF:EF@,FGFFFEFC,GGGGGG
@EGRNA12_89
TGGGGAATATTGCGCAATGGGGGAAACCCTGACGCAGCAACGCCGCGTGAGTGATGAAGGCCTTAGGGTTGTAAAGCTCTGTTATCTGGGACGATAATGACGGTACCAGAGGAGGAAGCCACGGCTAACTACGTGCCAGCAGCCGCGGTAATACGTAGGTGGCGAGCGTTGTCCGGATTTACTGGGCGTAAAGAGTGCGTAGGCGGATGTTTAAGTGAGATGTGAAATACCCGAGCTCAACTTGGGTGCTGCATTTCAAACTGGGCATCTAGAGTACAGGAGAGGGAAACGGAATTCCTAGTGTAGCGGTGAAATGCGTAGAGATTAGGAAGAACACCAGTGGCGAAGGCGGTTTCCTGGACTGTAACTGACGCTGAGGCACGAAAGCGTGGGTAGCAAACAGG
+
<FGGGEGEFGGCEFFGGCFFGGGGGC@CBAEAFFEG@FGGGE@F:FF@F:FFFGDD<FDCFEGE=FEFEFGGGFGGF,?5?FGAFFGFEGFCCECFGG?DDFGGG@FGCGFGFECGGGGDFCFCCEFFEFEFGFFG@FG:FGC<FGDEFFCEF;C<<FCFFGGEGGGGFBFGGEFGGFGDFFGGGGGGGGFGGGGGGFGGGGGGGGGGGFCC>GFFFGGGGGFFGFFGCGGGFCGGGGGGGGFGGFEEFGGGFGFGFFDDCFFFFGGGGGGFDFFFEB8E8E,GGGF=BFFFGFFFFGFDGGGGF@=<GDCF=:EGFGGGGF<E<9GGGFC,GGFCFFFFCFGF9F@FEE8FFFFFFDFFCA<@CF<EFEFGGGFCCD7GFGFFC7GGGGGGGFFFGGGGFCE@
@EGRNA12_90
TGGGGAATATTGCGCAATGGGTGAAACCCTGACGCAGCAACGCCGCGTGGGTGATGAAGGTTTTCGGATCGTAAAACCCTGTTTTCTGGGACGATAATGACGGTACCAGATGAGGAAGCCACGGCTAACTACGTGCCAGCAGCCGCGGTAATACGTAGGTGGCAAGCGTTGTCCGGATTTACTGGGCGTAAAGGGTGCGTAGGCGGATGCTTAAGTGAGATGTGAAATACCTAAGCTTAACTTAGGGGCTGCATTTCAAACTGGGCATCTAGAGTACAGGAGAGGGAAACGGAATTCCTAGTGTAGCGGTGAAATGCGTAGAGATTAGGAAGAACACCAGTGGCGAAGGCGGTTTCCTGGACTGTAACTGACGCTGAGGCACGAAAGCGTGGGTAGCAAACAGG
+
GGGGGGGGGGGGGGGGGGGGGGGGGGGGGGGGGGGGGGGGGGGGGGGGGGGGGGGGGGGGFFGGGGGGGGGGGGGGGGGGGGGGGGGGGGGGGGGGGGGGGGGGGGGGGFGGGGGGGFGGGGGGGGGGGGGGGGGGFFFGGEFGGGEGCFBCGGGFFGGFGFFGGGGGGGGGFFGGEGGGGGGGGEFGCGFGGGGGGGGGGGGGGGGGGGFGGGGGGGGFGGGGGGGGGGGGGGGGGGGGGGGGGGGGGGGGGGGGGGGGGGGGGGGGGGGGGGGGGGGGGGGGGGEF?GGGGGGGGGFGGGGGGGGGGGGGGGGGGGGGGGFGFFFGGGGGGGGGGGGGGGGGGGGGGGGGGGGGGGGGFGGGGGGGGGGGGGGGGGGGGGGGGGGGGGGGGGGGGGGGGGGG
@EGRNA12_91
TGGGGAATATTGCGCAATGGGGGAAACCCTGACGCAGCAACGCCGCGTGGGTGATGAAGGTTTTCGGATCGTAAAACCCTGTTTTCTGGGACGATAATGACGGTACCAGATGAGGAAGCCACGGCTAACTACGTGCCAGCAGCCGCGGTAATACGTAGGTGGCGAGCGTTGTCCGGATTTACTGGGCGTAAAGGGTGCGTAGGCGGATGTTTAAGTGGGATGTGAAATCCCCGGGCTTAACCTGGGGGCTGCATTCCAAACTGGATATCTAGAGTGCAGGAGAGGAAAGCGGAATTCCTAGTGTAGCGGTGAAATGCGTAGAGATTAGGAAGAACACCAGTGGCGAAGGCGGCTTTCTGGACTGTAACTGACGCTGAGGCACGAAAGCGTGGGTAGCAAACAGG
+
GCGFFGGGGGGGGGGGGGGGGGGGGGGGGGGGGGGGGGGGGGGGGGGGGGGGGGGGGDFGGGGGGGGGGGGGGFFGGGGGGGGGGGGGGGGGGGGGGGGGGGGGGGGGGGGGGGGGGGGGGGGGGGGGGGGGGFGGGGGGGGGGGGGGGGGGGGGGGGGGFGGGGGGGGGGEGGGGGGGGGGGGGEGGGGGGGGGGGGGGGGGGGGGGGGGGGGGGGGGGGGGGGGGGGGGGGGGGGGGGGGEGGGGGGGGGGGGGGGGGGGGGGGGGGGGGGGGGGGGGGGFGGGGGGGFGGGGGGGGGGGGGGGGGGGGGGGGGGGGGGGGGGGGGGGGGGGGGGGGGGGGGGGGGGGGGFGFGGGGGGGGGGGFDGDGGGGGGFGEGGGGGGDGGGGGGGGGGGGGGGGGG
@EGRNA12_92
TGGGGAATATTGCGCAATGGGGGAAACCCTGACGCAGCAACGCCGCGTGAGTGATGAAGGTTTTCGGATCGTAAAACTCTGTCTTTGGGGACGATAATGACGGTACCCAAGGAGGAAGCCACGGCTAACTACGTGCCAGCAGCCGCGGTAATACGTAGGTGGCAAGCGTTGTCCGGATTTACTGGGCGTAAAGAGTATGTAGGTGGGCATTTAAGTCAGATGTGAAATTCCCGGGCTTAACCTGGGAGCTGCATTTGATACTGGGTGCCTAGAGTGCAGGAGAGGAAAGTGGAATTCCTAGTGTAGCGGTGAAATGCGTAGAGATCTGGAGGAATACCGGTGGCGAAGGCGGCCCCCTGGACAAAGACTGACGCTCAGGCACGAAAGCGTGGGGAGCAAACAGG
+
GGGGGGGGGGGGGGGGGGGGGGGGGGGGGGGGGGGGGGGGGGGGGGGFGGGGGGGGGGGGGGGGGGGGGGGGGGGGGGGGGGGGGGGGGGGGGGGGGGGGGGGGGGGGGGGGGGGGGGGGGGGGGGGGGGGGGEFGGGGGGGGGGGGGGGGGGGGGGGGGGGGGGGGGGGGGGGGGGGGGGGGGGGGGGGGGGGGGGGGGGGGGGGGGGGGGGGGGGGGGGGGGGGGGGGGGGGGGGGGGGGGGGGGGGGGGGGGGGGGGGGGGGGGGGGGGGGGGGGGGGGGGGGGGGGGGGGGGGGGGGGGGGGGGGGGGGGGGGGGGGGGGGGGGGGGGGGGGGGFGGGGGGGGGGGGGGGGGGGGGGGGGGGGGGGGGGGGGGGGGGGGGGGGGGGGGGGGGGGGGGGGG
@EGRNA12_93
TGGGGAATATTGCGCAATGGGGGAAACCCTGACGCAGCAACGCCGCGTGAGTGATGAAGGCCTTAGGGTTGTAAAGCTCTGTTATCTGGGACGATAATGACGGTACCAGAGGAGGAAGCCACGGCTAACTACGTGCCAGCAGCCGCGGTAATACGTAGGTGGCGAGCGTTGTCCGGATTTACTGGGCGTAAAGAGTGCGTAGGCGGATGTTTAAGTGAGATGTGAAATACCCGAGCTCAACTTGGGTGCTGCATTTCAAACTGGGCATCTAGAGTGCAGGAGAGGAAAGCGGAATTCCTAGTGTAGCGGTGAAATGCGTAGAGATTAGGAAGAACACCAGTGGCGAAGGCGGTTTCCTGGACTGTAACTGACGCTGAGGCACGAAAGCGTGGGTAGCAAACAGG
+
GGGGGGGGGGGGGGGGGGGGGGGGGGGGGGGGGGGGGGGGGGGGGGGGGGGGGGGGGGGGGGGGGGGGGGGGGGGGGGGGGGGGGGGGGGGGGGGGGGGGGGGGGGGGGGGGGGGGGGGGGGGGGGGGGGGGGGGGGGGGGGGGGGGGGGGGGGGGGGGGGGGGGGGGGGGGGGGGGGGGGGGGGGGGGGGGGGGGGGGGGGGGGGGGGGGGGGGGGGGGGGGGGGGGGGGGGGGGGGGGGGGGGGGGGGGGGGGGGGGGGGGGGGGGGGGGGGGGGGGGGGGGGGGGGGGGGGGGGGGGGGGGGGGGGGGGGGGGGGGGGGGFGGGGGGGGGGGGGGGGGGGGGGGGGGGGGGGGGGGGGGGGGGGGGGGGGGGGGGGGGGGGGGGGGGGGGGGGGGGGGGGG
@EGRNA12_94
TGGGGAATATTGCACAATGGGGGAAACCCTGATGCAGCAACGCCGCGTGAGTGATGACGGTCTTCGGATTGTAAAACTCTGTCTTTGGGGACGATAATGACGGTACCCAAGGAGGAAGCCACGGCTAACTACGTGCCAGCAGCCGCGGTAACACGTAGGGGGCGAGCGTTGTCCGGAATTACTGGGTGTAAAGGGTGCGTAGGCGGCCTTGCAAGTCAGATGTGAAAGATCACGGCTTAACTGTGGTAAGCATTTGAAACTGTAAGGCTTGAGTGCAGGAGAGGAGAGTGGAATTCCTAGTGTAGCGGTGAAATGCGTAGATATTAGGAAGAATATCAGTGGCGAAGGCGGCTCTCTGGACTGCAACTGACGCTGAGGCACGAAAGCGTGGGGAGCAAACAGG
+
FGGGGCFFFGGCFGGGGGGGGEGGGEGFGFGFGFGFGFGGGGGGGGGGCCEFGGGGFFG:FFEGGGGFGGGGGGFGFDFGGGGGGGGCFGGEGGGGGGCFDFGGGGFDEGGGGDCFDEGGGGGDGGGGGG;FGGGGGGGG#GGFGGGGGGGGGGGGGGGGGGGEG>EGE5CGGGGGGDGGGGFFFGFEEFFC9FEGGGGGGGDGGGG>EGGGFGGFGGGGGGGGFGGGGEC@FGGGGGGGFGGGFFFFGF=CFCFFCGFFFGFFFFFFE?GFGEF?GGGCGGF?9GGGGGFFGFFE@GGGGGGFGEFFGFFFFFGGGFGGFAEF9GFGFGEFF<F?EEGFDGGFF7EGGFFCC6<FCFCFF@EAGFCECGGDEAEFGEFGFADCEGGGGGGGGGGFGGGFGGG
@EGRNA12_95
TGGGGAATATTGCGCAATGGGGGAAACCCTGACGCAGCAACGCCGCGCGAGTGATGAAGGTTTTCGGATCGTAAAACTCTGTCTTTGGGGACGATAATGACGGTACCCAAGGAGGAAGCCACGGCTAACTACGTGCCAGCAGCCGCGGTAATACGTAGGTGGCAAGCGTTGTCCGGATTTACTGGGCGTAAAGGGTATGTAGGTGGGCATTTAAGTCAGATGTGAAATTCCCGGGCTTAACCTGAGTGCTGCATTCCAAACTGGATATCTAGAGTGCAAGAGAGGAAAGTAGAATTCCTAGTGTAGCGGTAAAATGCGTAGATATTAGGAAGAACACCGGTGGAAAAGGCGACTTTCTGGACTGTAACTGACACTGAGGCTCAAAAGCGTGGGGAGCGAACAGG
+
6F8FEEGGGGGD9FGD:BCECGGGDEE<FDECFCG7@FFGGGGC=FG7C+@FFCAFCFGGGGGE<>7B@GFE@,DFF<FCAFGGGDFFEGEGDC:FEGGGGC7CCFFF3<F@C<+CBF>,@DFCGGDFGCGGE3>>FCDGGCGGGE<F1=1C@C@,<BEG9<##1CF@ACCC#F8C#22FFFGGDFFFGEA@:C?@FGCC9GGFGE8CG=CG#GD>CE7#F;CF@>B30EEFGDCEGGFEFCCF:GDFAGGGG@3:FGFE9EF>@9GCF=FD9GGF=C,F>F=:GEF@FC,A8GFF4,9,FA77@++FB5,FB,7FA,FGEGFFFB9EF?C,GGF@+FGFCCC,,@B,F6EC<FCAAC,@FC@,AC<6,AFFFC,GGFCFF;,F7GGCGFGFGFCCC<FF@C9F
@EGRNA12_96
TGGGGAATATTGCGCAATGGGGGAAACCCTGACGCAGCAACGCCGCGTGGGTGATGAAGGTTTTCGGATCGTAAAACCCTGTTTTCTGGGACGATAATGACGGTACCAGATGAGGAAGCCACGGCTAACTACGTGCCAGCAGCCGCGGTAATACGTAGGTGGCAAGCGTTGTCCGGATTTACTGGGCGTAAAGGGTGCGTAGGCGGATGCTTAAGTGAGATGTGAAATACCTAAGCTTAACTTAGGGGCTGCATTTCAAACTGGGCATCTAGAGTACAGGAGAGGGAAACGGAATTCCTAGTGTAGCGGTGAAATGCGTAGATATTAGGAAGAACACCGGTGGCGAAGGCGACTTTCTGGACTGTAACTGACACTGAGGCTCGAAAGCGTGGGGAGCGAACAGG
+
GGGGGGGGGGGFGGGEGGGGGGGGGGGGGGGGGGGGGGGGGGGGGGGFECGGGGGGGGGGECFFGGGGDGGGGGGGGEGGGGGGGGGGGGGGGFGGGGGGGGGGGFFGGGGGGGGGGG7FGGGGGGGGGGGGGGGGGGGGGGGGGGGGGDGFEGG<FGEGGGGGGGDCCCCGFFGGGGGGGGGGGGGGGFFEGGDFGGGGGGGGGGGGGGGGGGFGGGGGGGGGGGGGGCEGGGCGFGGGF3?GGGGFGGGGGEFCGFDCGGGGFFFG#EFFFE9FFGGGFFFGGGCE<GFE<E?F8,<CGFFCCF7GFGFE::7EGFCFFDGGFFGGFDGFCCF=CFCFBFF@F7GGGDF@C8DC<FGGEFC<AGFFFGEFGGGGFDF<@:E:6@GEGGGEBF:GGFCC,C<@
@EGRNA12_97
TGGGGAATATTGCACAATGGGCGCAAGCCTGATGCAGCCATGCCGCGTGTGTGAAGAAGGCCTTCGGGTTGTAAAGCACTTTCAGCGGGGAGGAAGGCGTTAAGGTTAATAACCTTGGCGATTGACGTTACCCGCAGAAGAAGCACCGGCTAACTCCGTGCCAGCAGCCGCGGTAATACGGAGGGTGCAAGCGTTAATCGGAATTACTGGGCGTAAAGCGCACGCAGGCGGTCTGTCAAGTCGGATGTGAAATCCCCGGGCTCAACCTGGGAACTGCATTCGAAACTGGCAGGCTAGAGTCTTGTAGAGGGGGGTAGAATTCCAGGTGTAGCGGTGAAATGCGTAGAGATCTGGAGGAATACCGGTGGCGAAGGCGGCCCCCTGGACAAAGACTGACGCTCAGGTGCGAAAGCGTGGGGAGCAAACAGG
+
GGGGGEGGGGGGGGGGGGGGGGGGGGGGGGGGGGGGGGGGGGGGGGGFGGGGGGGGGGGGGGGGGGGGGGGGGGGGGGGGGGGGGGGGGGGGGGGGGGGGGGGGGGGGGGGGGGGGGGGGGGGGGGGGGGGGGGGGGGGGGGGGGGGGGGGGGGGGGGGGGGGGGGGGGGGGGGGGGGGGGGGGGGGGGGGGGGFGGGGGGGGGGGGGGGGGGGGGGGGGGGGGGGGGGGGGGGGGGGGGGGGGGGGGGGGGGGGGGGGGGGFGGGGGGGGGGGGGGGGGDGGGGGGGGGGGGGGGGGGGGGFGGGGGGGGGGGGGGGGGCGGGGGGGGGGGGGGGGGGGGGGGCGGGGGF@GGGGGGGGGGGGGGGGFGGGGGGGGGGGGGGGGGGGGGGGGGGGGGGGGGGGGGGGGGGGGGGGGGGGGGGGGGGGG
@EGRNA12_98
TGGGGAATATTGCGCAATGGGGGAAACCCTGACGCAGCAACGCCGCGTGAGTGAAGAAGGCCTTAGGGTTGTAAAGCTCTGTCATATGGGAAGATAATGACGGTACCATAAGAGGAAGCCACGGCTAACTACGTGCCAGCAGCCGCGGTAATACGTAGGTGGCGAGCGTTGTCCGGATTTACTGGGCGTAAAGGATGCGTAGGCGGATATTTAAGTGGGATGTGAAATCCCCGAGCTTAACTCGGGGGCTGCATTCCAAACTGGATATCTAGAGTGTCGGAGGGGAAAGTGGAATTCCTAGTGTAGCGGTGAAATGCGTAGAGATTAGGAAGAACACCAGTGGCGAAGGCGACTTTCTGGACGATAACTGACGCTGAGGCATGAAAGCGTGGGGAGCAAACAGG
+
GGGGGGGGGGGGGGGGGGGGGGGGGGGGGGGGGGGGGGGGGGGGGGGFGEGGGGGGGGGGGGGGDGFGGGGGGGGGGGGGGGGGGGGGGGGGGGGGGGGGGGGGGGGGGGGGGGGGGGGGGGGGGGGGGGGGGGGGGGGGGGGGGGGGGGGGGGGGGGGGGGGGGGGGGGGGGGGGGGGGGGGGGGGGGGGGGGGGGGGGGGGGGGGGGGGGGGGGGGGGGGGGGGGGGGGGGGGGGGGGGGGGGGGGGGGGGGGGGGGGGGGGGGGGGGGGFGGEGGGGGGGGGGGGGGFGGFFGGGGGGGGGGGGGGGGGGGGGGGGGGGGGFGGGGGGGGGGGGGGGGGGEF,GGGGGGGGGGGGGGGGGGGGFGGGGGGGGGGGGGGGGGGGGGGGGGGGGGGGGGGGGG
@EGRNA12_99
TGGGGAATATTGCGCAATGGGGGAAACCCTGACGCAGCAACGCCGCGTGGGTGATGAAGGTTTTCGGATCGTAAAACCCTGTTTTCTGGGACGATAATGACGGTACCAGATGAGGAAGCCACGGCTAACTACGTGCCAGCAGCCGCGGTAATACGTAGGTGGCAAGCGTTGTCCGGATTTACTGGGCGTAAAGGGTGCGTAGGCGGATGCTTAAGTGAGATGTGAAATACCTAAGCTTAACTTAGGGGCTGCATTTCAAACTGGGCATCTAGAGTACAGGAGAGGGAAACGGAATTCCTAGTGTAGCGGTGAAATGCGTAGAGATTAGGAAGAACACCAGTGGCGAAGGCGGTTTCCTGGACTGTAACTGACGCTGAGGCACGAAAGCGTGGGTAGCAAACAGG
+
GGGGGGGGGGGGGGGGGGGGGGGGGGGGGGGGGGGGGGGGGGGGGGGGGGGGGGGGGGGGGGGGGGGGGGGGGGGGGGGGGGGGGGGGGGGGGGGGGGGGGGGGGGGGGGGGGGGGGGGGGGGGGGGGGGGGGGGGGGGGGGGGGGGGGGGGGGGGGGGGGGGGGGGGGGGGGGGGGGGGGGGGGGGGGGGGGGGGGGGGGGGGGGGGGGGGGGGGGGGGGGGGGGGGGGGGGGGGGGGGGGGGGGGGGGGGGGGGGGGGGGGGGGGGGGGGGGGGGGGGGGGGGGGGGGGGGGGGGGGGGGGGGGGGGGGGGGGGGGGGGGGGGGGGGGGGGGGGGGGGGGGGGGGGGGGGGGGGGGGGCGGGGGGGGGGGGGGGGGGGGGGGGGGGGGGGGGGGGGGGGGGG
@EGRNA12_100
TGGGGAATATTGCGCAATGGGGGAAACCCTGACGCAGCAACGCCGCGTGAGTGATGAAGGCCTTAGGGTTGTAAAGCTCTGTTATCTGGGACGATAATGACGGTACCAGAGGAGGAAGCCACGGCTAACTACGTGCCAGCAGCCGCGGTAATACGTAGGTGGCGAGCGTTGTCCGGATTTACTGGGCGTAAAGGGTGCGTAGGCGGATGCTTAAGTGAGATGTGAAATACCTAGGCTTAACTTAGGGGCTGCATTTCAAACTGGGCATCTAGAGTACAGGAGAGGGAAACGGAATTCCTAGTGTAGCGGTGAAATGCGTAGAGATTAGGAAGAACACCAGTGGCGAAGGCGGCTTTCTGGACTGTAACTGACGCTGAGGCACGAAAGCGTGGGGAGCAAACAGG
+
GGGGGGGGGGGGGGGGGGGGGGGGGGGGGGGGGGGGGGGGGGGGGGGGGGGGGGGGGGGGGGGGGGGGGGGGGGGGGGGGGGGGGGGGGGGGGGGGGGGGGGGGGGGGGGGGGGGGGGGGGGGGGGGGGGGGGGGGGGGGGGGGGGGGGGGGGGGGGGGGGGGGGGGGGGGGGGGGGGGGFGGGGGGGGGGGGGGGGGGGGGGGGGGGGGGGGGGGGGGGGGGGGGGGGGGGGGGGGGGGGGGGGGGGGGGGGGGGGGGGGGGGGGGGGGGGGGGGGGGGGGGGGGGGGGGGGGGGGGGGGGGGGGGGGGGGGGGGGGGGGGGGGGGGGGGGGGGGGGGGGGGGGGGGGGGGGGGGGGGGGGGGGGGGGGGGGGGGGGGGGGGGGGGGGGGGGGGGGGGGGGGG
@EGRNA12_101
TGGGGAATATTGCGCAATGGGGGAAACCCTGACGCAGCAACGCCGCGTGAGTGATGAAGGTTTTCGGATCGTAAAACTCTGTCTTTGGGGACGATAATGACGGTACCCAAGGAGGAAGCCACGGCTAACTACGTGCCAGCAGCCGCGGTAATACGTAGGTGGCAAGCGTTGTCCGGATTTACTGGGCGTAAAGGGAGCGTAGGTGGATATTTAAGTGGGATGTGAAATACCCGGGCTTAACCTGGGTGCTGCATTCCAAACTGGATATCTAGAGTGCAGGAGAGGAAAGGAGAATTCCTAGTGTAGCGGTGAAATGCGTAGAGATTAGGAAGAATACCAGTGGCGAAGGCGCCTTTCTGGACTGTAACTGACACTGAGGCTCGAAAGCGTGGGGAGCAAACAGG
+
GFGFGGGGGGGGGGGGGGGGGGGGGGGGGGGGGGGGGGGGGE>EEGGCFBGGGGGFGGGGFFGGGGGGGGGGGGGGGGGGGGGGGGGGGGGGGGGGGGGGGGGGGGGGFGGFGGGGGGGGGGEGDGGGGGGGGGGGGGGGGGGGGGGFCEGFCFFGGGGGGGGGGGGGGGGGGGGFFFGGGGGGGGGGGFGGGFGGDEGGGGGGGGGGGGGGGGGGGGGFFGGGGGGGGGGGGGGGGGGGGGFGGGGGGGGFFFFFGGGGGGGGGGGGGGGGGGGGGGGGGGGFGGGGGGGGGGGFGGGGGGGGCDGGGGGGGGGDGGGGGGGGGFGGGGGFGGGGGGGGGGGGGGGGGGGGGGGGGGGGGGGGGGGGGGGGGGGGGGGGGGGGGGGGGGGGGGGGGGGGGGGG
@EGRNA12_102
TGGGGAATATTGCACAATGGGGGAAACCCTGATGCAGCAACGCCGCGTGAGTGAAGAAGGCCTTCGGGTTGTAAAGCTCTGTCTTCAGGGACGATAATGACGGTACCTGAGGAGGAAGCCACGGCTAACTACGTGCCAGCAGCCGCGGTAATACGTAGGTGGCGAGCGTTGTCCGGATTTACTGGGCGTAAAGGGTGCGTAGGCGGATATTTAAGTGGGATGTGAAATCCCCGGGCTTAACCTGGGGGCTGCATTCCAAACTGGATATCTAGAGTGCAGGAGAGGAAAGCGGAATTCCTAGTGTAGCGGTGAAATGCGTAGAGATTAGGAAGAACACCAGTGGCGAAGGCGGCTTTCTGGACTGTAACTGACGCTGAGGCGCGAAAGCGTGGGTAGCAAACAGG
+
FFCGG@CEFGGG9CFFF9EFGGGGGGFFFCE<EDEEAEEEGG7C@FG6C:FFGCEEFFCCCE,BFGDGGGEGGDFFE<FGEGEF?FGDGGGD=F@FFFCAEC:CCFFADFFGGGGGGGGFGGDEF:CFG#GGGGGFFGFCGFCFCGGC5BEFGGF>AFEFFGGGGGGGFFBCF9C:@@BCCCCCCFCG6>CGECEGGGGC8?CCEEGGFEFFGEDCEEF#EEEGGDGCEGEDFFGFD4CGGGEFC<7EDGGGGE@=DEFDCDDFFGGGGGGFGF#FBD8GGGCGGF4FF8C,FEDFFF8AGGCGFF=DGDEFFEEGCCGGFF?CCFAFF?E<GGGFGGDGGFFC,:,EFCGFGFFGFGFFFFDFCFC@@@CF<<DGEGGGFBEF@DGGGGGF@EEAGGFGEC;@
@EGRNA12_103
TGGGGAATATTGCGCAATGGGGGAAACCCTGACGCAGCAACGCCGCGTGGGTGATGAAGGTCTTCGGATTGTAAAGCCCTGTTTTCTGGGACGATAATGACGGTACCAGAGGAGGAAGCCACGGCTAACTACGTGCCAGCAGCCGCGGTAATACGTAGGTGGCGAGCGTTGTCCGGAATTACTGGGCGTAAAGGGTGCGTAGGTGGTTTTTTAAGTCAGAAGTGAAAGGCTACGGCTCAACCGTAGTAAGCTTTTGAAACTAGAGAACTTGAGTGCAGGAGAGGAGAGTAGAATTCCTAGTGTAGCGGTGAAATGCGTAGATATTAGGAGGAATACCAGTAGCGAAGGCGGCTCTCTGGACTGTAACTGACACTGAGGCACGAAAGCGTGGGTAGCAAACAGG
+
GGGGGGGGGGGGGGGGGGGGGGGGGGGGGGGGGGGGGGGGGGGGGGGGGGGGGGGGGGGGGGGGGGGGGGGGGGGGGGGGGGGGGGGGGGGGGGGGGGGGGGGGGGGGGGGGGGGGGGGGGGGGGGGGGGGGGGGGGGGGGGGGGGGGGGGGGGGGGGGGGGGGGGGGGGGGGGGGGGGGGGGGGGGGGGGGGGGGGGGGGGGGGGGGGGGGGGGGGGGGGGGGGGGGGGGGGGGGGGGGGGGGGGGGGGGGGGGGGGGFFGGGGGGGFGGGGGGGGGGGGGGGGGGGGGGGFGGGGGGGGGGGGGGGGGGGGGGGGGGGGGGGGGGGGGGGGGGGGGGGGGGGGGGGGGGGGGGGGGGGGGGGGGGGGGGGGGGGGGGGGGGGGGGGGGGGGGGGGGGGGGG
@EGRNA12_104
TGGGGAATATTGCGCAATGGGGGAAACCCTGACGCAGCAACGCCGCGTGAGTGATGAAGGTTTTCGGATCGTAAAACTCTGTCTTTGGGGACGATAATGACGGTACCCAAGGAGGAAGCCACGGCTAACTACGTGCCAGCAGCCGCGGTAATACGTAGGTGGCAAGCGTTGTCCGGATTTACTGGGCGTAAAGAGTATGTAGGTGGGCATTTAAGTCAGATGTGAAATTCCCGGGCTTAACCTGGGAGCTGCATTTGATACTGGGTGCCTAGAGTGCAGGAGAGGAAAGCGGAATTCCTAGTGTAGCGGTGAAATGCGTAGAGATTAGGAAGAACACCAGTGGCGAAGGCGGCTTTCTGGACTGTAACTGACGCTGAGGCACGAAAGCGTGGGGAGCAAACAGG
+
GGGGGGGGGGGGGGGGGGGGGGGGGGGGGGGGGGGGGGGGGGGGGGGGGGGGGGGGGGGGGGGGGGGGGGGGGGGGGGGGGGGGGGGGGGGGGGGGGGGGGGGGGGGGGGGGGGGGGGGGGGGGGGGGGGGGGGGGGGGGGGGGGGGGGGGGGGGGGGGGGGGGGGGGGFGGGGGGGGGGGGGGGGGGGGFFFFGGGGGGGGGGGGGGGGGGGGGGGGGGGGGGGGGGGGGGFFGGGGGGGGGGGGGGGGGGGGGGGGGGGGGGGGGFGGGGGGGGGGGGGGGGGGGGGGGGGGGGGGGGGGGGGGGGGGGGGGGGGGGGGGGGGGGGGGGGGGGGGGGGGGGGGGGGGGGGGGGGGGGGGGGGGGGGGGGGGGGGGGGGGGGGGGGGGGGGGGGGGGGGGGGG
@EGRNA12_105
TGGGGAATATTGCGCAATGGGGGAAACCCTGACGCAGCAACGCCGCGTGAGTGATGAAGGTTTTCGGATCGTAAAACTCTGTCTTTGGGGACGATAATGACGGTACCCAAGGAGGAAGCCACGGCTAACTACGTGCCAGCAGCCGCGGTAATACGTAGGTGGCAAGCGTTGTCCGGATTTACTGGGCGTAAAGAGTATGTAGGTGGGCATTTAAGTCAGATGTGAAATTCCCGGGCTTAACCTGGGAGCTGCATTTGATACTGGGTGCCTAGAGTGCAGGAGAGGAAAGTGGAATTCCTAGTGTAGCGGTGAAATGCGTAGAGATTAGGAAGAACACCAGTGGCGAAGGCGACTTTCTGGACTGTAACTGACACTGAGATACGAAAGCGTGGGTAGCAAACAGG
+
GGGGGGGGGGGGGGGGGGGGGGGGGGGGGGGGGGGGGGGGGGGGGGGFGGGGGGGGGGGGGGGGGGGGGGGGGGGGGGGGGGGGGGGGGGGGGGGGGGGGGGGGGGGGGGGGGGGGGGGGGGGGGGGGGGGGGGGGGGGGGGGGGGGGGGGGGGGGGGGGGGGGGGGGGGGGGGGGGGGGGGGGGGGGGGGGGGGGGGGGGGGGGGGGGGGGGGGGGGGGGGGGGGGGGGGGGGGGGGGGGGGGGGGGGGGGGGGGGFGGGGGGGGGGGGGGGGGGGGGGGGGGGGGGGGGGGGGGGGGGGGGGGGGGGGGGGGGGGGGGGGGGGGGGGGGGGGGGGGGGGGGGGGGGGGGGGGGGGGGGGGGGGGGGGGGGGGGGGGGGGGGGGGGGGGGGGGGGGGGGGGGG
@EGRNA12_106
TGGGGAATATTGCGCAATGGGGGAAACCCTGACGCAGCAACGCCGCGTGAGTGATGAAGGTTTTCGGATCGTAAAACTCTGTCTTTGGGGACGATAATGACGGTACCCAAGGAGGAAGCCACGGCTAACTACGTGCCAGCAGCCGCGGTAATACGTAGGTGGCAAGCGTTGTCCGGATTTACTGGGCGTAAAGAGTATGTAGGTGGGCATTTAAGTCAGATGTGAAATTCCCGGGCTTAACCTGGGAACTGCATTCGAAACTGGCAGGCTAGAGTCTTGTAGAGGGGGGTAGAATTCCAGGTGTAGCGGTGAAATGCGTAGAGATCTGGAGGAATACCGGTGGCGAAGGCGGCCCCCTGGACAAAGACTGACGCTCAGGTGCGAAAGCGTGGGGAGCAAACAGG
+
GGGGGGGGGGGGGGGGGGGGGGGGGGGGGGGGGGGGGGGGGGGGGGGFFFGGGGGGGGGGFGGGGGGGGGGGGGGGGGGGGGGGGGGGGGGGGGGGGGGGGGGGGGGGGGGGGGGGGGGGGGGGGDGGGGGGGGGGGGGGGGGGGGGGGGGGGGGGGGGGGGGGGGGGFGGGGGGGFFGGGGGGGGGGGGFGGGGGGGGGGGGGGGGGGGGGGGGGGGGGGGGGGGGGGGGGGGGGGGGGGGGGGGGGGGGGGGGGGGGGGGGGGGGGGGGGGGGGGGGGGGGGGGGGGGGGGGGGGGGGGGGGGGGGGGGGGGGGGGGGGGGGGGFGGGGGGGGGGGGGGGGGGGGGGGGGGGGGGGGGGGGGGGGGGGGGGGGGGGGGGGGGGGGGGGGGGGGGGGGGGGGG
@EGRNA12_107
TGGGGAATATTGCGCAATGGGGGAAACCCTGACGCAGCAACGCCGCGTGAGTGATGAAGGCCTTAGGGTTGTAAAGCTCTGTTATCTGGGACGATAATGACGGTACCAGAGGAGGAAGCCACGGCTAACTACGTGCCAGCAGCCGCGGTAATACGTAGGTGGCGAGCGTTGTCCGGATTTACTGGGCGTAAAGAGTGCGTAGGCGGATGTTTAAGTGAGATGTGAAATACCCGAGCTCAACTTGGGTGCTGCATTTCAAACTGGGCATCTAGAGTGCAGGAGAGGAAAGCGGAATTCCTAGTGTAGCGGTGAAATGCGTAGAGATTAGGAAGAATATCAGTGGCGAAGGCGGCTCTCTGGACTGCAACTGACGCTGAGGCACGAAAGCGTGGGGAGCAAACAGG
+
GGGGGGGGGGGGGGGGGGGGGGGGGGGGGGGGGGGGGGGGGGGGGGGGGGGGGGGGGGGGGGGGGGGGGGGGGGGGGGGGGGGGGGGGGGGGGGGGGGGGGGGGGGGGGGGGGGGGGGGGGGGGGGGGGGGGGGGGGGGGGGGGGGGGGGGGGGGGGGGGGGGGGGGGGGGGGGGGGGGGGGGGGGGGGGGGGFFGGGGGGGGGGGGGGGGGGGGGGGGGGGGGGGGGGGGGGGGGGGGGGGGGGGGGGGGGGGGGGGGGGGGGGGGGGGGGGGGGGGGGGGGGGGGGGGGGGGGGGGGGGGGGGGGGGGGGGGGGGGGGGGGGGGGGGGGGGF9GGGGGGGGGGGGGGGGGGGGGGGGGGGGGGGGGGGGGGGGGGGGGGGFF7GGGGGGGGGGGGGGGGGGG
@EGRNA12_108
TGGGGAATATTGCGCAATGGGGGAAACCCTGACGCAGCAACGCCGCGTGAGTGATGAAGGCCTTAGGGTTGTAAAGCCCTGTTATCTGGGACGATAATGACGGTACCAGCGGAGGAAGCCACGGCGAACTACGTGCCAGCAGCCGCGGTAATACGTAGGTGGCGAGCGTTGTCCGGATTTACTGGGCGTAAAGAGTATGTAGGTGGGCATTTAAGTCAGATGTGAAATTCCCGGGCTTAACCTGGGAGCTGCATTTGATACTGGGTGCCTAGAGTGCGGGAGAGGAAAGTGGAATTCCTAGTGTAGCGGTGAAATGCGTAGAGATTGGGAAGAACACCAGTGGCGAAGGCGACTTTCTGGACTGTAACTGACACTGAGATGCGAAAGCGTGGGGAGCAAACAGG
+
EFGGGGGGCGFD9CFGEFFFGGGCFGGGEFF@E,CB@C,EFEGG@FG@F,F?EFFEFEFGGC=<BEDGGFFGGFG9E,AFEGGD,A,CFGFGFG7FF,5C?C7+++,C=,3+++>FFFFGFGGGG*>7*,?F72BBB?<FGGFEGGBF>FF?FF720F?:9<:#<3;55EA;.<EFA@7FFFDEFC8CFF?1A#G2#AFC<DEFCC+2=#;7<E?;0=<#GF7FCED>8C7@CFEE9FCFD>GFD>,,#GE@,####E,A3@9+,E,,DAGGGECC@,CGFE;FFEFAF9FBFB9<=,,,GGC>FF7GGEFE@EFB=GGGGFCFE:,9FGFDDGF<EE@GEEFDEC:7FBC,CCDEAFEC;C@C<,,EEECE,DFC6:@,7GGF@CGGGGGFC,FGFGFGFGGG
@EGRNA12_109
TGGGGAATATTGCACAATGGAGGAAACTCTGATGCAGCGACGCCGCGTGAGCGATGAAGGTCTTCGGATCGTAAAGCTCTGTCCTAAGGGAAGATAATGACGGTACTTGAGGAGGAAGCCACGGCTAACTCCGTGCCAGCAGCCGCGGTAATACGGAGGGTGCGAGCGTTAATCGGAATTACTGGGCGTAAAGCGCATGCAGGTGGTTTGTTAAGTCAGATGTGAAAGCCCGGGGCTCAACCTCGGAATAGCATTTGAAACTGGCAGACTAGAGTACTGTAGAGGGGGGTAGAATTTCAGGTGTAGCGGTGAAATGCGTAGAGATCTGAAGGAATACCGGTGGCGAAGGCGGCCCCCTGGACAGATACTGACACTCAGATGCGAAAGCGTGGGGAGCAAACAGG
+
GGGGGGGGGGGGGGGGGGGGGGGGGGGGGGGGGGGGGGGGGGGGGGGGGGGGGGGGGGGGGGGGGGGGGGGGGGGGGGGGGGGGGGGGGGGGGGGGGGGGGGGGGGGGGGGGGGGGGGGGGGGGGGGGG#GGGGGGGGGGGGGGGGGGGGGGGGGGGGGGGGGGGGGGGGGGGGGGGGGGGGGGGGGGGGGGGGGGGGGGGGGGGGGGGGGGGGGGGGGGGGGGGGGGGGGGGGGGGGGGGGGGGGGGGGGGGGGGGGGGGGGGGGGGGGGGGGGGGGGGGGGGGFGFGGGGGGGGGGGGGGGGGGGGGGGGGGGGGGGGGGGGGGGGGGGGGGGGGGGGGGGGGGGGGGGGGGGGGGGGGGGGGGGGGGGGGGGGGGGGGGGGGGGGGGGGGGGGGGGGGGGG
@EGRNA12_110
TGGGGAATATTGCGCAATGGGGGAAACCCTGACGCAGCAACGCCGCGTGAGTGATGAAGGTTTTCGGATCGTAAAACTCTGTCATTAGGGACGATAATGACGGTACCTAATGAGGAAGCCACGGCTAACTACGTGCCAGCAGCCGCGGTAATACGTAGGTGGCAAGCGTTGTCCGGATTTACTGGGCGTAAAGAGTATGTAGGTGGGCATTTAAGTCAGATGTGAAATTCCCGGGCTTAACCTGGGAGCTGCATTTGATACTGGGTGTCTAGAGTGCAGGAGAGGAAAGTGGAATTCCTAGTGTAGCGGTGAAATGCGTAGAGATTAGGAAGAACACCAGTGGCGAAGGCGACTTTCTGGACTGTAACTGACACTGAGATACGAAAGCGTGGGTAGCAAACAGG
+
ECFGG;@CEEGDA;@@FGAC@EG7@EE<:EFECFCECGGGGCE:FGGCB=?EBFFGGGGGE?CFGC7:4@FGDE=FGAFFFE@FFFGGF<=?FGBCFGGGCFCBF:F=>>=DADC8<>FG8@>+@F:FGFFDGCFFBDFDFA:,>FGE4=ACF?@=7;<FGCA/?<CAF>FC:FFGE<@CGG?FCGGGG=6FEFFFA#GGFEF9@F#3CF#GFBCFFG#GFDFFE6:<?CCCCG:==D?CFD@C6E7>9GDGFCFG>FFGGGEE>C>7CC:CEF,>6>8FCGFFFA???5,<EF<E9,45=?8448+?95,?=7F:EEGFAFF6,EGGFFFF=E=CE@C@B@7FFDFCCGDGFE<@<@DGGGGGF<GF@@E<FCCEE<C@FCFC@CGCGECFDCFCGFCC6,C<
@EGRNA12_111
TGGGGAATATTGCGCAATGGGGGAAACCCTGACGCAGCAACGCCGCGTGAGTGATGAAGGCCTTAGGGTTGTAAAGCTCTGTTATCTGGGACGATAATGACGGTACCAGAGGAGGAAGCCACGGCTAACTACGTGCCAGCAGCCGCGGTAATACGTAGGTGGCGAGCGTTGTCCGGATTTACTGGGCGTAAAGAGTGCGTAGGCGGATGTTTAAGTGAGATGTGAAATACCCGAGCTCAACTTGGGTGCTGCATTTCAAACTGGGCATCTAGAGTGCAGGAGAGGAAAGCGGAATTCCTAGTGTAGCGGTGAAATGCGTAGAGATTAGGAAGAACACCAGTGGCGAAGGCGGCTTTCTGGACTGTAACTGACGCTGAGGCACGAAAGCGTGGGGAGCAAACAGG
+
GGGGGGGGGGGGGGGGGGGGGGGGGGGGGGGGGGGGGGGGGGGGGGGGGFGGGGGGGGGGGGGGGGGGGGGGGGGGGFGGGGGFGGGGGGGGGGGGGGGGGGGGGGGGGGGGGGGGGGGGGGGGGGGGGGGGGGGGGGGGGGGGGGGGGGGGGGGGGGGGGGGGGGGGFFGGGGGGGGGGGGGGGGGGGGGGFFGGGFGGGGGGGGFGFGGGGGGGGGGGGGGGGGGGGGGGGGGGGGGGGGGGGGGGGGGGGGGGGGGGGGGGGGGGGGGGFGGGGGFGFFDFGF7GGGGFGGGGGGGGGGGGGGGGGGGGGGGGGGGGGGGFGFGGGGGGGGGGGGGGGGGGGGGGGGGGGGGGGGGGGGGGGGGGGGGGGGGGGGGGGGGGGGGGGGGGGGGGGGGGGGGG
@EGRNA12_112
TGGGGAATATTGCGCAATGGGGGAAACCCTGACGCAGCAACGCCGCGTGAGTGATGAAGGTTTTCGGATCGTAAAACTCTGTCATTAGGGACGATAATGACGGTACCTAATGAGGAAGCCACGGCTAACTACGTGCCAGCAGCCGCGGTAATACGTAGGTGGCAAGCGTTGTCCGGATTTACTGGGCGTAAAGAGTATGTAGGTGGGCATTTAAGTCAGATGTGAAATTCCCGGGCTTAACCTGGGAGCTGCATTTGATACTGGGTGCCTAGAGTGCAGGAGAGGAAAGCGGAATTCCTAGTGTAGCGGTGAAATGCGTAGAGATTAGGAAGAACACCAGTGGCGAAGGCGGCTTTCTGGACTGTAACTGACGCTGAGGCACGAAAGCGTGGGGAGCAAACAGG
+
GGGGGGGGGGGGGGGGGGGGGGGGGGGGGGGGGGGGGGGGGGGGGGGGGGGGGGGGGGGGGGGGGGGGGGGGGGGGGGGGGGGGGGGGGGGGGGGGGGGGGGGGGGGGGGGGGGGGGGGGGGGGGGGGGGGGGGFGGGGGGGGGGGGGGGGGGGGGGGGGGGGGGGGGGGGGGGGGGGGGGGGGGGGGGGGGGGGGGGGGGGGGGGGGGGGGGGGGGGGGGGGGGGGGGGGGGGGGGGGGGGGGGGGGGGGGGGGGGGGGGGGGGGGGGGGGGGGGGGGGGGGGGGGGGGGGGGGGGGGGGGGGGGGGGGGGGGGGGGGGGGGGGGGGGGGGGGGGGGGGGGGGGGGGGGGGGGGGGGGGGGGGGGGGGGGGGGGGGGGGGGGGGGGGGGGGGGGGGGGGGGGG
@EGRNA12_113
TGGGGAATATTGCGCAATGGGGGAAACCCTGACGCAGCAACGCCGCGTGAGTGATGAAGGCCTTAGGGTTGTAAAGCTCTGTTATCTGGGACGATAATGACGGTACCAGAGGAGGAAGCCACGGCTAACTACGTGCCAGCAGCCGCGGTAATACGTAGGTGGCGAGCGTTGTCCGGATTTACTGGGCGTAAAGAGTGCGTAGGCGGATGTTTAAGTGAGATGTGAAATACCCGAGCTCAACTTGGGTGCTGCATTTCAAACTGGGCATCTAGAGTGCAGGAGAGGAAAGCGGAATTCCTAGTGTAGCGGTGAAATGCGTAGAGATTAGGAAGAACACCAGTGGCGAAGGCGGCTTTCTGGACTGTAACTGACGCTGAGGCACGAAAGCGTGGGGAGCAAACAGG
+
GGGGGGGGGGGGGGGGGGGGGGGGGGGGGGGGGGGGGGGGGGGGGGGGGGGGGGGGGGGGGGGGFGGGGGGGGGGGGGGGGGGGGGGGGGGGGGGGGGGGGGGGGFGGGFGFFGGGGFGGGGGGDGGFGGGGGGGGGGGGGGGGGGGGGGGGGGGGGGGGGGGGGGGGGGGGGGGGGGGGGGGGGGGGGGGFGGGGGGGGGGGGGGGGGGGGGGGGGGGGGGGGGGGGGGGGGFGGGGGGGGGGGGGGGGGGGGGGGGGGGGGGGGGGGGGGGGGGGGGGGGGGGGGGGGGGGGGGGGGGGGGGGGGGGGGGGGGGGGGGGGGGGGGGGGGGGGGGGGGGGGGGGGGGGGGGGGGGGGGGGGGGGGGGGGGGGGGGGGGGGGGGGGGGGGGGGGGGGGGGGGGG
@EGRNA12_114
TGGGGAATATTGCGCAATGGGGGAAACCCTGACGCAGCAACGCCGCGTGAGTGATGAAGGCCTTCGGGTTGTAAAGCTCTGTTATCTGGGACGATAATGACGGTACCAGAGGAGGAAGCCACGGCTAACTACGTGCCAGCAGCCGCGGTAATACGTAGGTGGCGAGCGTTGTCCGGATTTACTGGGCGTAAAGAGTGCGTAGGCGGATGTTTAAGTGAGATGTGAAATACCCGAGCTCAACTTGGGTGCTGCATTTCAAACTGGGCATCTAGAGTGCAGGAGAGGAAAGCGGAATTCCTAGTGTAGCGGTGAAATGCGTAGAGATTAGGAAGAACACCAGTGGCGAAGGCGGCTTTCTGGACTGTAACTGACGCTGAGGCACGAAAGCGTGGGGAGCAAACAGG
+
GGGGGGGGGGGGGGGGGGGGGGGGGGGGGGGGGGGGGGGGGGGGGGGGGGGGGGGGGGGGGGGG,DGGGGGGGGGGGFGGGGGGGGGGGGGGGGGGGGGGGGGGGGGGGGGGGGGGGGGGGGGGGGGGGGGGGGGGGGGGGGGGGGGGGGGGGGGFGGGGGGGGGGGGGGGGGGGGGGGGGGGGGGGGGGGGGGGGGGGGGGGGGGGGGGGGGGGGGGGGGGGGGGGGGGGGGGGGGGGGGGGGGGGGGGGGGGGGGGGGGGGGGGGGGGGGGGGGGGGGGGGGGGGGGGGGGGGGGGGGGGGGGGGGGGGGGGGGGGGGGFGGGGGGGGGGGGGGGGGGGGGGGGGGGGGGGGGGGGGGGGGGGGGGGGGGGGGGGGGGGGGGGGGGGGGGGGGGGGGGGGGG
@EGRNA12_115
TGGGGAATATTGCACAATGGGGGAAACCCTGATGCAGCCATGCCGCGTGTGTGAAGAAGGCCTTCGGGTTGTAAAGCACTTTCAGCGAGGAGGAAAGGTTAGTAGTTAATACCTGCTAGCTGTGACGTTACTCGCAGAAGAAGCACCGGCTAACTCCGTGCCAGCAGCCGCGGTAATACGGAGGGTGCGAGCGTTAATCGGAATTACTGGGCGTAAAGCGTGCGCAGGCGGTTTGTTAAGCGAGATGTGAAAGCCCCGGGCTCAACCTGGGAACCGCATTTCGAACTGGCAAACTAGAGTCTTGTAGAGGGGGGTAGAATTCCAGGTGTAGCGGTGAAATGCGTAGAGATCTGGAGGAATACCGGTGGCGAAGGCGGCCCCCTGGACAAAGACTGACGCTCAGGCACGAAAGCGTGGGGAGCAAACAGG
+
GGGGGDEGGGGGGGGGGGGGGGGGGGGGGGGGGGGGGGGGGGGGGGGGGGGGGGGGGGGGGGGGGGGGGGGGGGGGGGGGGGGGGGGGGGGGGGGGGGGGGGGGGGGGGGGGGGGGGGGGGGFFGGGGGGGGGGGGGGGGGGGGGGGGGGGGGG#GGGGGGGGGGGGGGGGGGGGGGGGGGGGGGGGGGFFGG>FGGGGGGGGGGGGGGGGGGGGFFGGGGGGGGGGGGGGGGGGGGGGGGGGGGGGGGGGGGGGGGGGGGGGGGGGGGGGGGGGGGGGGGGGGGGGGGGGGGGGGGGGGGGGGGGGGGGGDGGGGGGGGGGGGGGGGGGGGGGGGGCGGGGGGGGFGFFFAGFEGFGGGGGGGGEGGGGGGEGGGGGGGGGGFGGGGGGGGGGGGGGGGGGGGGGGGGGGGDGGGGGGGGGGGGGGGG
@EGRNA12_116
TGGGGAATATTGCGCAATGGGGGAAACCCTGACGCAGCAACGCCGCGTGAGTGATGAAGGCCTTAGGGTTGTAAAGCTCTGTTATCTGGGACGATAATGACGGTACCAGAGGAGGAAGCCACGGCTAACTACGTGCCAGCAGCCGCGGTAATACGTAGGTGGCAAGCGTTGTCCGGATTTACTGGGCGTAAAGAGTATGTAGGCGGACATTTAAGTCAGATGTGAAATCCCCGGGCTTAACCTGGGAGCTGCATTTGATACTGGGTGTCTAGAGTGTAGGAGAGGAAAGTGGAATTCCTAGTGTAGCGGTGAAATGCGTAGAGATTAGGAAGAACACCAGTGGCGAAGGCGACTTTCTGGACTGTAACTGACACTGAGATACGAAAGCGTGGGTAGCAAACAGG
+
GGGGGGGGGGGGGGGGGGGGGGGGGGGGGGGGGGGGGGGGGGGGGGGGGGGGGGGDGGGGGGGGGGGGGGGGGGGGGGGGGGGGGGGGGGGGGGGGGGGGGGGGGGGGGGGGGGGGGGGGGGGGGGGGGGGGGGGGGGGGGGGGGGGGGGGGGGGGGGGGGGGGGGGGGGGGGGGGGGGGGGGGGGGGGGGGGGGFGGGGGGGGGGGGGGGGGGGGGGGGGGGGGGGGGGGGGGGGGGGGGGGGGGGGGGGGGGGGGGGGGGGGGGGGGGGGGGGGFE@GGGGGGGGGGGGGGGGGGGGGGGGGGGGGGGGGGGGGGGGGGGGGGGGGGGGGGGGGGGGGGGGGGGGGGGGGGGGGGGGGGGGGGGGGGGGGGGGGGGGGGGGGGGGGGGGGGGGGGGGGGGGG
@EGRNA12_117
TGGGGAATATTGCGCAATGGGGGAAACCCTGACGCAGCAACGCCGCGTGAGTGATGAAGGTTTTCGGATCGTAAAACTCTGTCTTTGGGGACGATAATGACGGTACCCAAGGAGGAAGCCACGGCTAACTACGTGCCAGCAGCCGCGGTAATACGTAGGTGGCAAGCGTTGTCCGGATTTACTGGGCGTAAAGAGTATGTAGGTGGGCATTTAAGTCAGATGTGAAATTCCCGGGCTTAACCTGGGAGCTGCATTTGATACTGGGTGTCTAGAGTGCAGGAGAGGAAAGTGGAATTCCTAGTGTAGCGGTGAAATGCGTAGAGATTAGGAAGAACACCAGTGGCGAAGGCGACTTTCTGGACTGTAACTGACACTGAGATACGAAAGCGTGGGTAGCAAACAGG
+
GGGGGGGGGGGGGGGGGGGGGGGGGGGGGGGGGGGGGGGGGGGGGGGGGGGGGGGGGGGGGGGGGGGGGGGGGGGGGGGGGGGGGGGGGGGGGGGGGGGGGGGGGGGGGGGGGGGGGGGGGGGGGGGGGGGGGGGGGGGGGGGGGGGGGGGGGGGGGGGGGGGGGGGGGGGGGGGGGGGGGGGGGGGGGGGGGGGFFFGFGGGGGGGGGGGGGGGGGGGGGGGGGGGGGGGGGGGGGGGGGGGGGGGGGGGGGGGGGGGGGGGGGGGGGGGGGGGGGGGGGGGGGGGGGGGGGGGGGGGGGGGGGGGGGGGGGGGGGGGGGGGGGGGGGGGGGGGGGGGGGGGGGGGGGGGGGGGGGGGGGGGGGGGGGGGGGGGGGGGGGGGGGGGGGGGGGGGGGGGGGGGG
@EGRNA12_118
TGGGGAATATTGCGCAATGGGGGAAACCCTGACGCAGCAACGCCGCGTGAGTGATGAAGGCCTTAGGGTTGTAAAGCTCTGTTATCTGGGACGATAATGACGGTACCAGAGGAGGAAGCCACGGCTAACTACGTGCCAGCAGCCGCGGTAATACGTAGGTGGCGAGCGTTGTCCGGATTTACTGGGCGTAAAGAGTGCGTAGGCGGATGTTTAAGTGAGATGTGAAATACCCGAGCTCAACTTGGGTGCTGCATTTCAAACTGGGCATCTAGAGTGCAGGAGAGGAAAGCGGAATTCCTAGTGTAGCGGTGAAATGCGTAGAGATTAGGAAGAACACCAGTGGCGAAGGCGGCTTTCTGGACTGTAACTGACGCTGAGGCACGAAAGCGTGGGGAGCAAACAGG
+
GGGGGDGGGGGGGGGGGGGGGGGGGGGGGGGGGGGGGGGFGGGGGGGFFFEGGGFGGGGGGGGGGGGGGGGGGGFGGGGGGGGAGGGGFGFFGGGGGGGGGGDGGGGGCFGFGGGGGGGGGGGGGGGGG#GGGGGGGGGGGGEFGGGGFFDGGGGGGGGGGGGGGGGGGGGGGGFGFFEGGGGGGGGGGGGDFCGGFGEEEGGGGGGGGGGGGGGGGGGGGGGGGGGCGGGGGGGGGGGGGGGGGGGGGGGGGGGGGGGGGGGFGGFGFGGGGGGGGGGGGGGGGGEGDFGCGGF?GFGGGDF:GGGGGGGGGGGGGGGGGGGEGFGGGGGGGGGGFFGGF:GGGGGGGGGFCAFGGGGGFGGGGGGGGGGGGGGGGGGFGGGGGGGGGGGGEFGGGGGGGGGG
@EGRNA12_119
TGGGGAATATTGCGCAATGGGGGAAACCCTGACGCAGCAACGCCGCGTGAGTGATGAAGGTTTTCGGATCGTAAAACTCTGTCTTTGGGGACGATAATGACGGTACCCAAGGAGGAAGCCACGGCTAACTACGTGCCAGCAGCCGCGGTAATACGTAGGTGGCGAGCGTTGTCCGGATTTACTGGGCGTAAAGGGTGCGTAGGCGGATGTTTAAGTGGGATGTGAAATACCCGGGCTCAACTTGGGTGCTGCATTCCAAACTGGATATCTAGAGTGCAGGAGAGGAGAGTGGAATTCCTAGTGTAGCGGTGAAATGCGTAGAGATTAGGAAGAACACCAGTGGCGAAGGCGACTCTCTGGACTGTAACTGACGCTGAGGCACGAAAGCGTGGGGAGCAAACAG
+
GGGGGGGGGGGGGGGGGGGGGGGGGGGGGGGGGGGGGGGGGGGGGGGFGCGGGGFGGGGGGGGGGGGGGGGGGGGGGGGGGGGGGGGFEGGGGGGGGGGGGGGGGGGGGGGGGFGGGGGGGGGGGGGGGGGGGGGGGGGGGGGGGGGGGGGGGGGGCFCGGGGGGGGGGGGGGGGGGGGGGGGGGGGGGGFGGGGGGGGGGGGGGGEGG:EGGGGGGGGGGGGGGGGGGGGGGGGGGGGGF8GGGFGGGGGGGGGGGGGGGGGFDDGGGGGGGFBFDGGGGGGGGCE9GGGGGGGFGGGGFAGFEGEGGGGGGGGGGGGFF<FFA9GGGGGFGGGGGGGGGGDGGGGGGGGGGGGGGGGGGGGGGGGGDGGGGGGGGGGGGGGGGFGGGGGGGGGGGGGGGGG
@EGRNA12_120
TGGGGAATATTGCGCAATGGGGGAAACCCTGACGCAGCAACGCCGCGTGAGTGATGAAGGCCTTCGGATTGTAAAACTCTGTTTTCGGGGACGATAATGACGGTACCAAAGGAGGAAGCCACGGCTAACTACGTGCCAGCAGCCGCGGTAATACGTAGGTGGCAAGCGTTGTCCGGATTTACTGGGCGTAAAGAGTACGTAGGCGGGCATTTAAGTCAGATGTGAAATTCCCGGGCTTAACTTGGGTGCTGCATTTGATACTGGGTATCTAGAGTGCAGGAGAGGAAAGTGGAATTCCTAGTGTAGCGGTGAAATGCGTAGAGATTAGGAAGAACACCAGTGGCGAAGGCGACTTTCTGGACTGTAACTGACGCTGAGGTACGAAAGCGTGGGTAGCAAACAGG
+
GGGGGGGGFGGGGGGGGGGGGGGGGGGGGGGGGGGGGGGGGGGGGGGGGGGGGGGGGGGG@,FG9FE+B:FGGGG,EFGGGG<,B54@FGGGGGGGGGGFGGGGGGG,,@FGGGGGGGGGGGGGGGGGGGGGGGGGGGGGGGGGGGGGGGGGGGGGGGGGGGG:FGGGGGDGGGGGGGGGGGGGGGGGGGGGGGGG:#GFGGG#FG5#+GGGGGGG#GGGGGGGGGGG7GGGGDGGG;GGG#GGGG#GGGGGGGGG@G,GGGFEF6##GGGGGGGGGGGGGGGGGGGFF9GGGGGGGGGGGGGGGGGGGGGGGGGGGGGGGGGGGGGGGGGGGGGGGGGGGGGGGGGGGFE,GGGGGGGGGGGGGGGGGDGF8GGGFB,CGGGGGGGGGGGFF,GGGGGGGGGG
@EGRNA12_121
TGGGGAATATTGCACAATGGAGGAAACTCTGATGCAGCGACGCCGCGTGAGCGATGAAGGTCTTCGGATCGTAAAGCTCTGTCCTAAGGGAAGATAGTGACGGTACCTTAGGAGGAAGCCCCGGCTAACTACGTGCCAGCAGCCGCGGTAACACGTAGGTGGCAAGCGTTGTCCGGATTTACTGGGCGTAAAGGGAGCGTAGGTGGATATTTAAGTGGGATGTGAAATACTCGGGCTTAACCTGAGTGCTGCATTCCAAACTGGATATCTAGAGTGCAGGAGAGGAAAGTGGAATTCCTAGTGTAGCGGTGAAATGCGTAGATATTAGGAAGAACACCGGTGGCGAAGGCGACTTTCTGGACTGTAACTGACACTGAGGCTCGAAAGCGTGGGGAGCGAACAGG
+
GGGGGGGGGGGGGGGGGGGGGGGGGGGGGGGGGFGGGGGGGGGGGGGGGGGGGGGDGGGGGGGGGFEFGGGGGGGFGGGGGGFFGAFFGGGGGGGGGGGGGGGGGGFGGGGGGGGGGGGGFGGDGGGGGGGGGGCFFGGFGCEGGGGGGGGGCFEGFGGGFDGGGGGGGGFGGGGGGGGGGGGGGFGGGGGFGGGGGGGGGGGFGGGGGGGGGGFGFGGFGDGGGGGGGDGGGGFGGGGGGFGGFGGGGGGFFFGGGGGGDGGGGDF<FCGGGGCGGGGGFDFGGGGGFFFGGGGGGGGGGGGFFE:FFGGGGGGGGGGGGGGF9GGGFGGGEGGGGGGGGGGGGGGGGGGGGGGGGGGGGGFGGGGGGGGGGGGGGGGGGGGGGGGGGGGGGGGGGGFGGGGG
@EGRNA12_122
TGGGGAATATTGCACAATGGGGGAAACCCTGATGCAGCAACGCCGCGTGAGTGAAGAAGGTCTTCGGATTGTAAAGCTCTGTCTTCAGGGACGATAATGACGGTACCTGAGGAGGAAGCCACGGCTAACTACGTGCCAGCAGCCGCGGTAATACGTAGGTGGCAAGCGTTGTCCGGAATTATTGGGCGTAAAGGGTGCGTAGGCGGACTTTTAAGTGAGATGTGAAATTCCAGGGCTCAACTCTGGCGCTGCATTTCAAACTGGAAGTCTAGAGTGCAGGAGAGGAAAGCGGAATTCCTAGTGTAGCGGTGAAATGCGTAGAGATTAGGAAGAACACCAGTGGCGAAGGCGGCTTTCTGGACTGTAACTGACGCTGAGGCACGAAAGCGTGGGGAGCAAACAGG
+
GGGGGGGGGGGGGGGGGGGGGGGGGGGGGGGGGGGGGGGGGGGGGGGFGGGGGGGGGGGGGGGGGGGGGGGGGGGGGGGGGGGGGGGGGGGGGGGGGGGGGGGGGGGGGGGGGGGGGGGGGGGGGGGGGGGGGGGGGGGGGGGGGGGGGGGGGGGGGEGGGGGGGGGGGGGGGGGGFGGGGGGGGGGGGGGGGGGGGGGGGGGGGGGGGGGGGGGGGGGGGGGGGGGGGGGGGGGGGGGGGGGGGGGGGGGGGGGGGGGGGGGGGGGGGGGGGGGGGGGGGGGGGGGGGGGGGGGGGGGFGGGGGGGGGGGGGGGGGGGGGGGGGGGGGGGGGGGGGGGGGGGGGGGGGGGGGGGGGGGGGGGGGGGGGGGGGGGGGGGGGGGGGGGGGGGGGGGGGGGGGGGG
@EGRNA12_123
TGGGGAATATTGCGCAATGGGGGAAACCCTGACGCAGCAACGCCGCGTGGGTGATGAAGGTTTTCGGATCGTAAAACCCTGTTTTCTGGGACGATAATGACGGTACCAGATGAGGAAGCCACGGCTAACTACGTGCCAGCAGCCGCGGTAATACGTAGGTGGCAAGCGTTGTCCGGATTTACTGGGCGTAAAGGGTGCGTAGGCGGATGCTTAAGTGAGATGTGAAATACCTAAGCTTAACTTAGGGGCTGCATTTCAAACTGGGCATCTAGAGTACAGGAGAGGGAAACGGAATTCCTAGTGTAGCGGTGAAATGCGTAGAGATTAGGAAGAACACCAGTGGCGAAGGCGGTTTCCTGGACTGTAACTGACGCTGAGGCACGAAAGCGTGGGTAGCAAACAGG
+
GGGGGGGGGGGGGGGGGGGGGGGGGGGGGGGGGGGGGGGGGGGGGGGFGGGGGGGGGGGGGGGGGGGGGGGGGGGGGGGGGGGGGGGGGGGGGGGGGGGGGGGGGGGGGGGGGGGGGGGGGGGGGGGGGGGGGGGGGGGGGGGGGGGGGGGGGGGGGGGGGGGGGGGGGGGGGGGGGGGGGGGGGGGGGGGGGGGGGGGGGGGGGGGGGGGGGGGGGGGGGGGGGGGGGGGGGGGGGGGGGGGGGGGGGGGGGGGGGGGGGGGGGGGGGGGGGGGGGGGGGGGGGGGGGGGGGGGGGGGGGGGGGGGGGGGGGDGGGGGGGGGGGGGGGGGGGGGGGGGGGGGGGGGGGGGGGGGGGGGGGGGGGGGGGGGGGGGGGGGGGGGGGGGGGGGGGGGGGGGGGGGG
@EGRNA12_124
TGGGGAATATTGCACAATGGAGGAAACTCTGATGCAGCGACGCCGCGTGAGCGATGAAGGTCTTCGGATCGTAAAGCTCTGTTATCTGGGACGATAATGACGGTACCAGAGGAGGAAGCCACGGCTAACTACGTGCCAGCAGCCGCGGTAATACGTAGGTGGCGAGCGTTGTCCGGATTTACTGGGCGTAAAGAGTGCGTAGGCGGATGTTTAAGTGAGATGTGAAATACCCGAGCTCAACTTGGGTGCTGCATTTCAAACTGGGCATCTAGAGTGCAGGAGAGGAAAGCGGAATTCCTAGTGTAGCGGTGAAATGCGTAGAGATTAGGAAGAACACCAGTGGCGAAGGCGGCTTTCTGGACTGTAACTGACGCTGAGGCACGAAAGCGTGGGGAGCAAACAGG
+
GGFFGEGGGGGGGGGGGGGGGGGGGGGGGGGGGGGGGGGGGGGGGGGGGGGGGGGGGGGGGGGGGGGGGGGGGGGGGFGGGGGGGGGGGGGGGGGGGGGGGGGGGGGGGGGGGGGGGGGGGGGGGGGGGGGGGGGGGGGGGGGGGGGGFGGGGGGFGGGGGGGGGGGGFGGGGGGGGGGGGGGGGGGGGGGGGGGGGGGEEGGGGGGGGGGGGGGGGGGGGGGGGGGGGGGGGGGGGGGGGGGGGGGGGGGGGGGGGGGGGGGGGFGGGFGGFG#FFGGGGEGGGGGFGFGGGGGGFGGFGGGFFGGGGGFGGFGGGGGGDGGGGGEGGGGFGGGEGFGGGGGGGGGGGGGFGGGGGGGGGGGFGGGGGGGFGGGGGGGGGGFGGGGGGGGGGGDGGGGGGGGG
@EGRNA12_125
TGGGGAATATTGCGCAATGGGGGAAACCCTGACGCAGCAACGCCGCGTGGGTGATGAAGGTTTTCGGATCGTAAAACCCTGTTTTCTGGGACGATAATGACGGTACCAGATGAGGAAGCCACGGCTAACTACGTGCCAGCAGCCGCGGTAATACGTAGGTGGCAAGCGTTGTCCGGATTTACTGGGCGTAAAGGGTGCGTAGGCGGATGCTTAAGTGAGATGTGAAATACCTAGGCTTAACTTAGGGGCTGCATTTCAAACTGGGCATCTAGAGTACAGGGGAGGGAAACGGAATTCCTAGTGTAGCGGTGAAATGCGTAGAGATTAGGAAGAACACCAGTGGCGAAGGCGGTTTCCTGGACTGTAACTGACGCTGAGGCACGAAAGCGTGGGTAGCAAACAGG
+
FEFGGGGGGFGFGFGGFEEFDGE@FGGGEEGGGE@ECGGGGGGGGGGGEGD:CFGGGGGGGGGGFGG:CEGGDGGGGG:4A?A9FFGGGGGFGGCEGGFGGG@FCFFGGC9FGCFGGGGGGGGGGGGGGFGGGFCGGGCFFFGFGGGGCGGGDFGGGGFCFGCFFBGG:FEFGGGGGEEGGGGGGGGGGGFF?::CEDEGGGGGGGGGGGGGGCFFCGGGGGGGGGGGGGDCFG@CGGE@#GFGGGGFDEGGFGGGGF?ACDGGD==;DFFGFGED+@C@+DFDFF4A5GGGGFGGCFGGGEFEEGGFEFGFEFEF=:5@FGGFFFCFDGEAGGGFFA=FCF=<E@GGGGEGFFGGGFFGGGGGDFFFCFFFCFAGFGGEGDGGGFC+GGGFGGGGGFGGGGGF
@EGRNA12_126
TGGGGAATATTGCACAATGGGCGAAAGCCTGATGCAGCAACGCCGCGTGAGCGATGAAGGCCTTCGGGTCGTAAAGCTCTGTCCTCAAGGAAGATAATGACGGTACTTGAGGAGGAAGCCCCGGCTAACTACGTGCCAGCAGCCGCGGTAATACGTAGGGGGCTAGCGTTATCCGGAATTACTGGGCGTAAAGGGTGCGTAGGTGGTTTTTTAAGTCAGAAGTGAAAGGCTACGGCTCAACCGTAGTAAGCTTTTGAAACTAGAGAACTTGAGTGCAGAAGAGGAGAGTAGAATTCCTAGTGTAGCGGTGAAATGCGTAGATATTAGGAGGAATACCAGTAGCGAAGGCGGCTCTCTGGACTGTAACTGACACTGAGGCACGAAGGCGTGGGGAGCAAACAGG
+
<FGFGEEFFGGCFF@9F9AE@CB@CF@CE8EFFGGGFGGGG:BFGG:CC:=EGCFGGGGGEFDGG<:FFBBF<FFCD9BECF<?FAFFGGFGGGGGGFEGGGGFF@FF9ADFCGGGGGGGGGGDGGGGGGFGEC8@FDFF:<CFEGGG*=<CC;B,0>><FGC#@:@:FFC:<FEGCEFGGGFCCF>CGCEGGDBD><FE0GFFCDGDGFGGFGDFCEFGD@<<FCE;@CGGFGG@FFECFECEFEGGED#GEDDADFCCCGG>@;E73#8DA,A9EC,;FEFFEFGFEGFFGFECEFEFEF@EGCGFE,FEF:E@C,?559E<CGGGFFCFDCGE9FF?6@GEFEFCFEGFFCF<GGGGFC,FF@F<@CFF@,FC<FFF@6BC,C:C<FDC6C<FFF;,FAD
@EGRNA12_127
TGGGGAATATTGCGCAATGGGGGAAACCCTGACGCAGCAACGCCGCGTGAGTGATGAAGGTTTTCGGATCGTAAAACTCTGTCTTTGGGGACGATAATGACGGTACCAGATGAGGAAGCCACGGCTAACTACGTGCCAGCAGCCGCGGTAATACGTAGGTGGCAAGCGTTGTCCGGATTTACTGGGCGTAAAGAGTATGTAGGTGGGCATTTAAGTCAGATGTGAAATTCCCGGGCTTAACCTGGGAGCTGCATTTGATACTGGGTGCCTAGAGTGCAGGAGAGGAAAGTGGAATTCCTAGTGTAGCGGTGAAATGCGTAGAGATTAGGAAGAACACCAGTGGCGAAGGCGACTTTCTGGACTGTAACTGACACTGAGATACGAAAGCGTGGGTAGCAAACAGG
+
FGGGGGGGGGGGGGGGGGGGGGGGGGGGGGGGGGGGGGGGGGGGGGGFGGGGGGGGGGGGGGGGGGGGGGGGGGGGGGGGGGGGGGGGGGGGGGGGGGGGGGGGGGGGGGGGGGGGGGGGGGGGGGGGGGGGGGGGGGGGGGGGGGGGFGGGGGGGGFGGGGGGGGGGGFGGGGGGGGGGGGGGGGGGGGGGGGGGGFGGGGGGGGGGGGGGGGGGGGGGGGGGGGGGGGGGGGGGGGGGGGGGGGGGGGGGGGGGGGGGGGGGGGGGGGGGGGGGGGGGGGGGGGGGGGGGGGGGGGGGGGGGGGGGGGGGGGGGGGGGGGGGGGGGGGGGGGGGGGGGGGGGGGGGGGGGGGGGGGGGGGGGGGGGGGGGGGGGGGGGGGGGGGGGGGGGGGGGGGGGGGGG
@EGRNA12_128
TGGGGAATATTGCGCAATGGGGGAAACCCTGACGCAGCAACGCCGCGTGGGTGATGAAGGTCTTCGGATTGTAAAGCCCTGTTTTCTGGGACGATAATGACGGTACCAGAGGAGGAAGCCACGGCTAACTACGTGCCAGCAGCCGCGGTAATACGTAGGTGGCGAGCGTTGTCCGGATTTACTGGGCGTAAAGGGTGCGTAGGCGGATGTTTAAGTGGGATGTGAAATCCCCGGGCTTAACCTGGGGGCTGCATTCCAAACTGGATATCTAGAGTGCAGGAGAGGAAAGCGGAATTCCTAGTGTAGCGGTGAAATGCGTAGAGATTAGGAAGAACACCAGTGGCGAAGGCGGCTTTCTGGACTGTAACTGACGCTGAGGCACGAAAGCGTGGGTAGCAAACAGG
+
GGGGGGGGGGGGGGGGGGGGGGGGGGGGGGGGGGGGGGGGGGGGGGGGGGGGGGGGGGGGGGGGGGGGGGGGGGGGGGGGGGGGGGGGGGGGGGGGGGGGGGGGGGGGGGGGGGGGGGGGGGGGGGGGGGGGGGGGGGGGGGGGGGGGGGGGGGGGGGGGGGGGGGGGGGFGGGGGGGGGGGGGGFGGGGGGGGGGGGGGGGGGGGGGGGGGGGGGGGGGGGGGGGGGGGGGGGGGGGGGGGGGGGGGGGGGGGGGGGGGGGGGGGGGGGGGGGGGGGGGGGGGGGGGGGGGGGGGGGGGGGGGGGGGGGGGGGGGGGGGGGGGGGGGGGGGGGGGGGGGGGGGGGGGGGGGGGGGGGGGGGGGGGGGGGGGGGGGGGGGGGGGGGGGGGGGGGGGGGGGGGGG
@EGRNA12_129
TGGGGAATATTGCGCAATGGGGGAAACCCTGACGCAGCAACGCCGCGTGAGTGATGAAGGCCTTAGGGTTGTAAAGCTCTGTTATCTGGGACGATAATGACGGTACCAGAGGAGGAAGCCACGGCTAACTACGTGCCAGCAGCCGCGGTAATACGTAGGTGGCGAGCGTTGTCCGGATTTACTGGGCGTAAAGAGTGCGTAGGCGGATGTTTAAGTGAGATGTGAAATACCCGAGCTCAACTTGGGTGCTGCATTTCAAACTGGGCATCTAGAGTGCAGGAGAGGAAAGCGGAATTCCTAGTGTAGCGGTGAAATGCGTAGATATTAGGAGGAACACCAGTGGCGAAGGCGATCTGCTGGGCCCTAACTGACGCTGAGGCTCGAAAGCGTGGGTAGCAAACAGG
+
GGGGGGGGGGGGGGGGGGGGGGGGGGGGGGGGGGGGGGGGGGGGGGGFFCCFGGGGGGGGGGGGGGGGGFGGGGGGGFGGGGGGGGGGGGGGGGGGGGGGGGGGGGGGGGGGGGGGGGGGGGGGGGGGGGGGGGGGGGGGGGGGGGGGGGGGGGGFFFGFGGGGGGGGFFFGGGGGGGGGGGGGGGGGFEEGFGGGGGFGGGGGGGGGGGGGGGGGGGGGGGGGGGGGGGGGGGGGGGGGGGGGGGGGGGGGGGGGGGGGGGGGGGGGGGGGGG#GGGGGGGGGGGGGGGGGGGGGGGGGGGGGEGGGFGGGGGGGGGGGGGGGDGDGGFGGGGGGGGGGGGGGGGGGGGGGGGGGGGEGGGGGGGGGGGFGGGGGGGDGGGGGGGGGGGGGGGGGGGGGGGFG
@EGRNA12_130
TGGGGAATATTGCGCAATGGGGGAAACCCTGACGCAGCAACGCCGCGTGAGTGATGAAGGCCTTAGGGTTGTAAAGCTCTGTTATCTGGGACGATAATGACGGTACCAGAGGAGGAAGCCACGGCTAACTACGTGCCAGCAGCCGCGGTAATACGTAGGTGGCGAGCGTTGTCCGGATTTACTGGGCGTAAAGAGTGCGTAGGCGGATGTTTAAGTGAGATGTGAAATACCCGAGCTCAACTTGGGTGCTGCATTTCAAACTGGGCATCTAGAGTGCAGGAGAGGAAAGCGGAATTCCTAGTGTAGCGGTGAAATGCGTAGAGATTAGGAAGAACACCAGTGGCGAAGGCGGCTTTCTGGACTGTAACTGACGCTGAGGCACGAAAGCGTGGGGAGCAAACAGG
+
GGGGGGGGGGGGGGGGGGGGGGGGGGGGGGGGGGGGGGGGGGGGGGGGGGGGGGGGGGGGGGGGGGGGGGGGGGGGGFGGGGGGGGGGGGGGGGGGGGGGGGGGGGGGGGGGGGGGGGGGGGGGGGGGGGGGGGGGGGGGGGGGGGGGGGGGGGGFGGGGGGGGGGGGGGGGGGGGGGGGGGGGGGGGGGGGGGGGGGGGGGGGGGGGGGGGGGGGGGGGGGGGGGGGGGGGGGGGGGGGGGGGGGGGGGGGGGGGGGGGGGGGGGGGGGGGGG#GGF8GGGGGGGGGGGGGGGGGGGGGGFGGEGGGGGGGGGGGGGGGGGGGGGGGFCGGGGGGGGGGECGGGGGGGGGGGGGGGGGGGGGGGGGGGGGGGGGGGGGGGGGGGGGGGGGGGFGGGGGGGGGG
@EGRNA12_131
TGGGGAATATTGCGCAATGGGGGAAACCCTGACGCAGCAACGCCGCGTGAGTGATGAAGGTTTTCGGATCGTAAAACTCTGTCTTTGGGGACGATAATGACGGTACCCAAGGAGGAAGCCACGGCTAACTACGTGCCAGCAGCCGCGGTAATACGTAGGTGGCAAGCGTTGTCCGGATTTACTGGGCGTAAAGAGTATGTAGGTGGGCATTTAAGTCAGATGTGAAATTCCCGGGCTTAACCTGGGAGCTGCATTTGATACTGGGTGTCTAGAGTGCAGGAGAGGAAAGTGGAATTCCTAGTGTAGCGGTGAAATGCGTAGAGATTAGGAAGAACACCAGTGGCGAAGGCGACTTTCTGGACTGTAACTGACACTGAGATACGAAAGCGTGGGTAGCAAACAGG
+
GGGGGGGGGGGGGGGGGGGGGGGGGGGGGGGGCGGGGGGGGGGGGGGGGFGGGGGGGGGG?AFGGGGGGEFGGGGGGGGGFG9EGGGGGGGGGGEFGGDGCFGEGGADG<<>>DGGGCDCFG@FGEECGGFFCGFFDFGFFC>FFGEFFFEFFFGGGGGGCFGGGFGFFEBFFFFFGEGGGGGGGGFFFGGFFCFCFCFGGGGGGGGGFEGGGGGGFCGGGGGGGGGFFGGGGGGGDGGGGGGGGGGGGGGGFF@:GGFGGGGGGFGGFGGGGGGGGDEEGGGFA,CFFFGGGGGGGGF<GGGGGGGFFGFGEEEGGGGGGGGGFFGGGGGGGGGGGGGGGGDGGGGGGGGGGGFGGGGGGGGFFFFGGGGGGGGGGGGGGGGFGGGGGGGGGGGFGGGGGGGG
@EGRNA12_132
TGGGGAATATTGCGCAATGGGGGAAACCCTGACGCAGCAACGTCGCGTGAGTGATGAAGGTTTTCGGATCGTAAAACTCTGTTATTTGGGACGATAATGACGGTACCAGAGGAGGAAGCCACGGCTAACTACGTGCCAGCAGCCGCGGTAATACGTAGGTGGCGAGCGTTGTCCGGATTTACTGGGCGTAAAGAGTGCGTAGGCGGATGTTTAAGTGGGATGTGAAATCCCCGGGCTTAACCTGGGGGCTGCATTCCAAACTGGATATCTAGAGTGCAGGAGAGGAAAGCGGAATTCCTAGTGTAGCGGTGAAATGCGTAGAGATTAGGAAGAACACCAGTGGCGAAGGCGGCTTTCTGGACTGTAACTGACGCTGAGGCACGAAAGCGTGGGTAGCAAACAGG
+
GGGGGGGGGGGGGGGGGGGGGGGGGGGGGGGGGGGGGGGGGGGGGGGFFEGGGGGGGGGGDFFGGGGGGGGGGGGGGGGDFEFGGGGGGGGGGGGGGGGGGGGGGGGGGGGGGGGGGGGGGGGGGGGGGGGGFFGGGGGGGGGGGGGGGGGGGGGFFGGFGGGGGGGGFFFGGGFGGGGGGGGGGGGFGGGGGGGFGGGGGGGGGGGGGGGGGGGGGGGGGGGGGGGFGGGGGGGGGGGGGGGGGGGGGGGGGGGGGGGGGGGGFGGGGGGFBF#FFGGGFGGGGGGGGFGGFCGGGGGGGGGGDGGGGGGGGGGGGGGGGGGGGGGGGGGGGGGGGFGGGGGGGGGGGGFGGGGGGGGGGGGGGFFGGGGGGGGGGGGGGGGGGGGGGGGGGGGGGGGGGGGG
@EGRNA12_133
TGGGGAATATTGCGCAATGGGGGAAACCCTGACGCAGCAACGCCGCGTGAGTGATGAAGGCCTTAGGGTTGTAAAGCTCTGTTATCTGGGACGATAATGACGGTACCAGAGGAGGAAGCCACGGCTAACTACGTGCCAGCAGCCGCGGTAATACGTAGGTGGCAAGCGTTGTCCGGATTTACTGGGCGTAAAGGGTGCGTAGGCGGATGCTTAAGTGAGATGTGAAATACCTAAGCTTAACTTAGGGGCTGCATTTCAAACTGGGCATCTAGAGTACAGGAGAGGGAAACGGAATTCCTAGTGTAGCGGTGAAATGCGTAGAGATTAGGAAGAACACCAGTGGCGAAGGCGGTTTCCTGGACTGTAACTGACGCTGAGGCACGAAAGCGTGGGGAGCAAACAGG
+
GGGGGGGGGGGGGGGGGGGGGGGGGGGGGGGGGGGGGGGGGGGGGGGGGGGGGGGCFGGGGGGGGGGGGGGGGGGGGGGGGGGGGGGGGGGGGGGGGGGGGGGGGGGGGGGGGGGGGGGGGGGGGGGGGGGGGGGGGGGGGGGGGGGGGGGGGGGGGGGGGGGGFFGGGGGGGGGGGGGGGGGGGFGFFGGGGGGGGGFGGGGGGGGGGGGGGGGGGGGGGGGGGGGGGGGGGGGGGGFGGGGGGGFGGGGGGGGGGGGGFGGGGGGGGGGGFGFGFGGGGGGGGGGGGFGGGGGGGGGGGGGGGGGGGGGGGGGEFGGGGGGGFGGGGGGGGGGGGGGGGGGGGGGGGGGGGGGGGGGGGGGGGGGGGGGDGGGGGGGGGGFGGGGGGGGGGGGGGGGGGGGG
@EGRNA12_134
TGGGGAATATTGCGCAATGGGGGAAACCCTGACGCAGCAACGCCGCGTGAGTGAAGAAGGCCTTAGGGTTGTAAAGCTCTGTCATATGGGAAGATAATGACGGTACCATAAGAGGAAGCCACGGCTAACTACGTGCCAGCAGCCGCGGTAATACGTAGGTGGCAAGCGTTGTCCGGATTTACTGGGCGTAAAGGGTGCGTAGGCGGATGTTTAAGTGGGATGTGAAATCCCCGGGCTTAACCTGGGGGCTGCATTCCAAACTGGATATCTAGAGTGCAGGAGAGGAAAGCGGAATTCCTAGTGTAGCGGTGAAATGCGTAGAGATTAGGAAGAACACCAGTGGCGAAGGCGACTTTCTGGACTGTAACTGACACTGAGATACGAAAGCGTGGGTAGCAAACAGG
+
GGGGGGGGGGGGGGGGGGGGGGFGGGGGGGGGGGGGGGFGGGGGGGGGGGGGGGGGGGGGGGGGGGGGGGGGGGGGGGGGGGGGGGGGGGGGGGGGGGGGGGGGGGGGGGGGGGGGGGGGGGGGGGGGGGGGGGGGFGGGGGGGGGGGFCEGGFGGGGGGGGGGGGGGGGGEFFGGGGGGGGGGGGGGCGGGGGGGGGGGGGGGGGGGGGGGGGGGGGGGGGGGGGFGGGGFGGGGGGGGDFEFGGEGGGGGGGGGGGGGGGGGGGGGGGGGGG#GGGGGGGGGGGGGGGGFGGGGGCGGGGGGEGGGFGGGGGGGFGGEGGGGGGGGGGGGGGGGGGGGGGGGGGGGGGGGGGGGGGGGGGGGGGEGFGGGGGGFDGGGGGGGGGGGGGGGGGGGGGGGGGGG
@EGRNA12_135
TGGGGAATATTGCGCAATGGGGGAAACCCTGACGCAGCAACGCCGCGTGAGTGATGAAGGCCTTAGGGTTGTAAAGCTCTGTTATCTGGGACGATAATGACGGTACCAGAGGAGGAAGCCACGGCTAACTACGTGCCAGCAGCCGCGGTAATACGTAGGTGGCGAGCGTTGTCCGGATTTACTGGGCGTAAAGAGTGCGTAGGCGGATGTTTAAGTGAGATGTGAAATACCCGAGCTCAACTTGGGTGCTGCATTTCAAACTGGGCATCTAGAGTGCAGGAGAGGAAAGCGGAATTCCTAGTGTAGCGGTGAAATGCGTAGAGATTAGGAAGAACACCAGTGGCGAAGGCGGCTTTCTGGACTGTAACTGACGCTGAGGCACGAAAGCGTGGGGAGCAAACAGG
+
GGGGGGGGGGFGGGGGGGGGGGGGGGGGGGGGGGGGGGGGGGGGGGGFGGGGGGGGGGGGGGGG9FGGGGGGGGGGGCGGGGGGGGGGGGGGGGGGGGGGGGGGGGGGGGGGGGGGGGGGGGGGGGGGGGGGGGFGGGGGGGGGGGGGGGGGGGGGGGGGGGGGGGGGGGGGGGGGGGGGGGGGGGGGGGGGGGGGGFGFGGGGGGGDFGGGGGGGFFGGGGGGGFEGFGGGGCGGGGGGGGGGGGGGDGGGGGGGGGGGGGGGGGGFGGGGGG#GGGGGGGGGGGGGGGGGGFFGGGGGGGGGGGGGGGGGGGGGGGGGGGGGGGGGGGGGGGGGGGGGGGGGGGGGGGGGGGGGGGGGGGGGGGGGGGGGGGGGGGGGGGGGGGGGGGGGGGGGGGGGGGGG
@EGRNA12_136
TGGGGAATATTGCACAATGGGGGAAACCCTGATGCAGCAACGCCGCGTGAGTGAAGAAGGTCTTCGGATTGTAAAGCTCTGTCTTCAGGGACGATAATGACGGTACCTGAGGAGGAAGCCACGGCTAACTACGTGCCAGCAGCCGCGGTAATACGTAGGTGGCAAGCGTTGTCCGGAATTATTGGGCGTAAAGGGTGCGTAGGCGGACTTTTAAGTGAGATGTGAAATTCCAGGGCTCAACTCTGGCGCTGCATTTCAAACTGGAAGTCTAGAGTGCAGGAGAGGAAAGCGGAATTCCTAGTGTAGCGGTGAAATGCGTAGAGATTAGGAAGAACACCAGTGGCGAAGGCGGCTTTCTGGACTGTAACTGACGCTGAGGCACGAAAGCGTGGGGAGCAAACAGG
+
GGGGGGGGGGGGGGGGGGGGGGGGGGGGGGGGGGGGGGFGGGGGGGGGGDGGGGGGGGGGGGGGGGGGGGGGGGFGGGGGEGGGGGGGGGGGGGGDEDGGGDGGGGGGGGGGGGGDGGGGGGGGGGGGGGGGGGDFGGGGGDGGGGGGGGGGGGGGGGGGGFGGGFGGGGGGGGGFCCFGGGGGFFEGGGFFDG>FEGFGGGEFFGCEG6EGGGGFGGGGGFGGGGGGGGGGGGCEG#GGGFFGGGGDECGDFGGGGGFFCGGGGD>DFGFGGFFGGGGGGGGGGGGFDGGGGFFCGDFGGGGGGGGGFCGGGFBGCGGGGFFE?FGGGGGGGGGGGGFGGGGGGGGGGGGGFDCGGGGGGGGGGGGGGGGGGFGGGGF8GGGGGFF7GFGGGGGGGGGGGGGG
@EGRNA12_137
TGGGGAATATTGCGCAATGGGGGAAACCCTGACGCAGCAACGCCGCGTGAGTGATGAAGGCCTTAGGGTTGTAAAGCTCTGTTATCTGGGACGATAATGACGGTACCAGAGGAGGAAGCCACGGCTAACTACGTGCCAGCAGCCGCGGTAATACGTAGGTGGCGAGCGTTGTCCGGATTTACTGGGCGTAAAGAGTGCGTAGGCGGATGTTTAAGTGAGATGTGAAATACCCGAGCTCAACTTGGGTGCTGCATTTCAAACTGGGCATCTAGAGTGCAGGAGAGGAAAGCGGAATTCCTAGTGTAGCGGTGAAATGCGTAGAGATTAGGAAGAACACCAGTGGCGAAGGCGGCTTTCTGGACTGTAACTGACGCTGAGGCACGAAAGCGTGGGGAGCAAACAGG
+
GGGGGGGGGGGGGGGGGGGGGGGGGGGGGGGGGGGGGGGGGGGGGGGGGGGGGGGGGGGGGGGGGGGGGGGGGGGGGGGGGGGGGGGGGGGGGGGGGGGGGGGGGGGGGGGGGGGGGGGGGGGGGGGGGGGGGGGGGGGGGGGGGGGGGGGGGGGGGGGGGGGGGGGGGGGGGGGGGGGGGGGGGGGGGGGGGGGGGGGGGGGGGGGGGGGGGGGGGGGGGGGGGGGGGGGGGGGGGGGGGGGGGGGGGGGGGGGGGGGGGGGGGGGGGGGGGGGGGGGGGGGGGGGGGGGGGGGGGGGGGGGGGGGGGGGGGGGGGGGGGGGGGGGGGGGGGGGGGGGGGGGGGGGGGGGGGGGGGGGGGGGGGGGGGGGGGGGGGGGGGGGGGGGGGGGGGGGGGGGGGGGG
@EGRNA12_138
TGGGGAATATTGCGCAATGGGGGAAACCCTGACGCAGCAACGCCGCGTGGGTGATGAAGGTTTTCGGATCGTAAAACCCTGTTTTCTGGGACGATAATGACGGTACCAGATGAGGAAGCCACGGCTAACTACGTGCCAGCAGCCGCGGTAATACGTAGGTGGCAAGCGTTGTCCGGATTTACTGGGCGTAAAGGGTGCGTAGGCGGATGCTTAAGTGAGATGTGAAATACCTAAGCTTAACTTAGGGGCTGCATTTCAAACTGGGCATCTAGAGTACAGGAGAGGGAAACGGAATTCCTAGTGTAGCGGTGAAATGCGTAGAGATTAGGAAGAACACCAGTGGCGAAGGCGGTTTCCTGGACTGTAACTGACGCTGAGGCACGAAAGCGTGGGTAGCAAACAGG
+
GGGGGGGGGGGGGGGGGGGGGGGGGGGGGGGGGGGGGGGGGGGGGGGGGGGGGGGGGGGGGGGGGGGGGGGGGGGGGGGGGGGGGGGGGGGGGGGGGGGGGGGGGGGGGGGGGGGGGGGGGGGGGGGGGGGGGGFGGGGGGGGGGGGGGGGGGGGGGGGGFGGGGGGGGGGGGGGFFGGGGGGGGGGGGGGGGGGGFGGGGGGGGGGGGGGGGGGGGGGGGGGGGGGGGGGGGGGGGGGGGGGGGGGGGGGGGGGGGGGGGGGFGGGGGGGGGGGGGGGGGGGGGGGGGGGGGGGGGGGGGGGGGGGGGGGGGGGGGGGGGGGGGGGGGGGGGGGGGGGGGGGGGGGGGGGGGGGGGGGGGGGGGGGGGGGGGGGGGGGGGGGGGGGGGGGGGGGGGGGGGGGG
@EGRNA12_139
TGGGGAATATTGCACAATGGGGGAAACCCTGACGCAGCAACGCCGCGTGAGTGATGAAGGTTTTCGGATCGTAAAACTCTGTCTTTGGGGACGATAATGACGGTACCCAAGGAGGAAGCCACGGCTAACTACGTGCCAGCAGCCGCGGTAATACGTAGGTGGCGAGCGTTGTCCGGATTTACTGGGCGTAAAGGGTGCGTAGGCGGATGTTTAAGTGGGATGTGAAATACCCGGGCTCAACTTGGGTGCTGCATTCCAAACTGGATATCTAGAGTGCAGGAGAGGAGAGTGGAATTCCTAGTGTAGCGGTGAAATGCGTAGAGATTAGGAAGAACACCAGTGGCGAAGGCGACTCTCTGGACTGTAACTGACGCTGAGGCACGAAAGCGTGGGGAGCAAACAGG
+
GGGGGGGGGGGGGGGGGGGGGGGGGGGGGGGGGGGGGGGGGGGGGGGGGGGGGGGGGGGGGGGGGGGGGGGGGGGGGGGGGGGGGGGGGGGGGGGGGGGGGGGGGGGGGGGGGGGGGGGGGGGGGGGGGGGGGGGGGGGGGGGGGGGGGGGGGGGGGGGGGGGGGGGGGGGGGGGGGGGGGGGGGGGGGGGGGGGGGGGGGGGGGGGGGGGGGGGGGGGGGGGGGGGGGGGGGGGGGGGGGGGGGGGGGGGGGGGGGGGGGGGGGGGGGGGGFGGGGGGGGGGGF:GGGGGGFFFFGGGGGGGGGGGGGGGGGGGGGGFGGFGGGGGGGGGGGGGGGGGGGGGGGGGGGGGGGGGGGGGGGGGGGGGGGGFGGGGGGGGGGGGGGGGGGGGGGGGGGGGGGGGG
@EGRNA12_140
TGGGGAATATTGCACAATGGGGGAAACCCTGATGCAGCCATGCCGCGTGTGTGAAGAAGGCCTTCGGGTTGTAAAGCACTTTCAGCGAGGAGGAAAGGGTGTAAGTTAATACCTTACATCTGTGACGTTACTCGCAGAAGAAGCACCGGCTAACTCCGTGCCAGCAGCCGCGGTAATACGGAGGGTGCGAGCGTTAATCGGAATTACTGGGCGTAAAGCGTGCGCAGGCGGTTTGTTAAGCGAGATGTGAAAGCCCCGGGCTCAACCTGGGAACCGCATTTCGAACTGGCAAACTAGAGTCTTGTAGAGGGGGGTAGAATTCCAGGTGTAGCGGTGAAATGCGTAGAGATCTGGAGGAATACCGGTGGCGAAGGCGGCCCCCTGGACAAAGACTGACGCTCAGGCACGAAAGCGTGGGGAGCAAACAGG
+
GGGGGGGGGGGGGGGGGGGGGGGGGGGGGGGGGGGGGGGGGGGGGGGGGGGGGGGGGGGGGGGGGGGGGGGGGGGGGGGGGGGGGGGGGGGGGGGGGGGGGGGGGGGGGGGGGGGGGGGGGGGGGGGGGGGGGGGGGGGGGGGGGGGGGGGGGG#GGGGGGGGGGGGGGGGGGGDEGGGGGGGGGGGGGGGGGGGGGGGGGGFGGGGGGGGGGGGGGGGGGGGGGGGGGGGGGGGGGGGGGGFGGGGGGGGGGGGGGGGGGGGGGGGGGGGGGGGGGGGGFGGGGGGGGFGGGGGGGGGGGGGGGGGDFFDGGGGGGGGGGGGGGGGGGGGGGGGGGGGGGGGGGGGGFGGGGFFGGGGGGGGGGGGGGGGGGGGGGGGGGGGGGGGGGGGGGGGGGGGGGGGGGGGGGGGGGGGGGGGGGGGGGGGGG
@EGRNA12_141
TGGGGAATATTGCGCAATGGGGGAAACCCTGACGCAGCAACGCCGCGTGGGTGATGAAGGTTTTCGGATCGTAAAACCCTGTTTTCTGGGACGATAATGACGGTACCAGATGAGGAAGCCACGGCTAACTACGTGCCAGCAGCCGCGGTAATACGTAGGTGGCAAGCGTTGTCCGGATTTACTGGGCGTAAAGGGTGCGTAGGCGGATGCTTAAGTGAGATGTGAAATACCTAAGCTTAACTTAGGGGCTGCATTTCAAACTGGGCATCTAGAGTACAGGAGAGGGAAACGGAATTCCTAGTGTAGCGGTGAAATGCGTAGAGATTAGGAAGAACACCAGTGGCGAAGGCGGTTTCCTGGACTGTAACTGACGCTGAGGCACGAAAGCGTGGGTAGCAAACAGG
+
GGGGGGGGGGGGGGGGGGGGGGGGGGGGGGGGGGGGGGGGGGGGGGGGGGGGGGGGGGGGGGGGGGGGGGGGGGGGGGGGGGGGGGGGGGGGGGGGGGGGGGGGGGGGGGGGGGGGGGGGGGGGGGGGGGGGGGGGGGGGGGGGGGGGGGGGGGGGGGGEFGFGFCFGGGGGGGGGGGGGGGGGGGGGGGGGGGGGGEGGGGGGGGGGGGGGGGGGGGGGGGGGGGGGGGGGGGGGFGGGGGGGGEFGFGFFGGGGGGGGGGFFGGGGGGGGGGGGGGGGGGGGGGGGGGGFGGGGGGGGGGGGGGGGGGGGGGGGGGGGGGGGGGGGGGGGGGGGGGGGGGGGGGGGGGGGGGGGGGGGGGGGGGGGGGGGGGGGGGGCGGGGGGGGGGGGGGGGGGGGGGGG
@EGRNA12_142
TGGGGAATATTGCGCAATGGGGGAAACCCTGACGCAGCAACGCCGCGTGAGTGATGAAGGCCTTAGGGTTGTAAAGCTCTGTTATCTGGGACGATAATGACGGTACCAGAGGAGGAAGCCACGGCTAACTACGTGCCAGCAGCCGCGGTAATACGTAGGTGGCGAGCGTTGTCCGGATTTACTGGGCGTAAAGAGTGCGTAGGCGGATGTTTAAGTGAGATGTGAAATACCCGAGCTCAACTTGGGTGCTGCATTTCAAACTGGGCATCTAGAGTGCAGGAGAGGAAAGCGGAATTCCTAGTGTAGCGGTGAAATGCGTAGAGATTAGGAAGAACACCAGTGGCGAAGGCGGCTTTCTGGACTGTAACTGACGCTGAGGCACGAAAGCGTGGGGAGCAAACAGG
+
GGGGGGGGGGGGGGGGGGGGGGGGGGGGGGGGGGGGGGGGGGGGGGGFGGGGGGGGGGGGGGGGGGGGGGGGGGGGGGGGGGGGGGGGGGGGGGGGGGGGGGGGGGGGGGGGGGGGGGGGGGGGGGGGGGGGGGGGGGGGGGGGGGGGGGGGGGGGGGGGGGGGGGGGGGGGGGGGGGGGGGGGGGGGGGGGGGGGGGGGGGGGGGGGGGGGGGGGGGGGGGGGGGGGGGGGGGGGGGGGGGGGGGGGGGGGGGGGGGGGGGGGGGGGGGGGGGGGGGGGGGGGGGGGGGGGGGGGGGGGGGGGGGGGGGGGGGGGGGGGGFGGGGGGGGGGGGGGGGGGGGGGGGGGGGGGGGGGGGGGGGGGGGGGGGGGGGGGGGGGGGGGGGGGGGGGGGGGGGGGGGGG
@EGRNA12_143
TGGGGAATATTGCGCAATGGGGGAAACCCTGACGCAGCAACGCCGCGTGGGTGATGAAGGTTTTCGGATCGTAAAACCCTGTTTTCTGGGACGATAATGACGGTACCAGATGAGGAAGCCACGGCTAACTACGTGCCAGCAGCCGCGGTAATACGTAGGTGGCAAGCGTTGTCCGGATTTACTGGGCGTAAAGGGTGCGTAGGCGGATGCTTAAGTGAGATGTGAAATACCTAAGCTTAACTTAGGGGCTGCATTTCAAACTGGGCATCTAGAGTACAGGAGAGGGAAACGGAATTCCTAGTGTAGCGGTGAAATGCGTAGAGATTAGGAAGAACACCAGTGGCGAAGGCGGTTTCCTGGACTGTAACTGACGCTGAGGCACGAAAGCGTGGGGAGCAAACAGG
+
GFGGGGGGGGGGGGGGGGGGGGGGGGGGGGGFGGGGFGFGGGGGGGGBFGDFGGGGGGGGGGGGGGGDGGGGGGGGGGGGGGGGGGGGGGGGGGGGGGGGGGGGGGGGGGGGGGGGGGGGFGGGEGGGGGGGGG?DCFGGGGGGGGGFFEGGGGGGGGFGGGGGFGGGGGDCCFFGGGGGGGGGGGGGGGGGGGCFGGGGGGGGGGGGGGGGGGGFGDGCCEGGGGGGGGGGGGGGGGGGFGGGGEFGGFGFGGGGGGGGGGGGGDGFGGGGGEAFFFFGGGGGGGGGDGGGGGGGGGGGFGGGGGGGGFGGGEDGGGGGGGGFFGGGGGGGGGGGGGGGGGGGGGGGGEGGGGGGGGGGGGGGGGGGGGGGGFGGGGGFGGGGGGGGGGGGGGGGGGGGGGGG
@EGRNA12_144
TGGGGAATATTGCGCAATGGGGGAAACCCTGACGCAGCAACGCCGCGTGAGTGATGAAGGTTTTCGGATCGTAAAACTCTGTCTTTGGGGACGATAATGACGGTACCAGAGGAGGAAGCCACGGCTAACTACGTGCCAGCAGCCGCGGTAATACGTAGGTGGCGAGCGTTGTCCGGATTTACTGGGCGTAAAGAGTGCGTAGGCGGATGTTTAAGTGAGATGTGAAATACCCGAGCTCAACTTGGGTGCTGCATTTCAAACTGGGCATCTAGAGTGCAGGAGAGGAAAGCGGAATTCCTAGTGTAGCGGTGAAATGCGTAGAGATTAGGAAGAACACCAGTGGCGAAGGCGGCTTTCTGGACTGTAACTGACGCTGAGGCACGAAAGCGTGGGGAGCAAACAGG
+
FGGGGGGGGFGGGGGGGGGGFEFCGGGGGGGGGEGGGGGGGGGGGGGGEEGCFGGGGGGGGGGGGEGGGGGGGFFFFEGGGGGFGAFGGGGGEEEGGGGGGGGGGGFGG<CFGDGGGGGGGGGEGGGGGFFGGFCGGGGGGGGGGGGGGGFFFGGGGGGFGGGGGGCFE:DEGGGE#:FFGGGGFFGGGFEFACEFDGGGGGGGGGGGGGGGGGGGGGGGGGGGFGGGGGGEGFGFGGGFDGGGGGFGFGGFFFGGGGGGGGGGGFGGGGGGGGGGFGGGGGGGGFFCGGGGGGFGGGGGGGGGGGGFGGGGGGGGGFGGGGGGGGGGFGGGGGGGGFGEEFGGGGGGGGGFDGGFGGGGFGEAFGGGGGGGGGGGGGGGGGGGGGGGEDGGGGFGGGGGGGGF
@EGRNA12_145
TGGGGAATATTGCACAATGGGGGAAACCCTGATGCAGCCATGCCGCGTGTGTGAAGAAGGCCTTCGGGTTGTAAAGCACTTTCAGCGAGGAGGAAAGGTTAGTAGTTAATACCTGCTAGCTGTGACGTTACTCGCAGAAGAAGCACCGGCTAACTCCGTGCCAGCAGCCGCGGTAATACGGAGGGTGCGAGCGTTAATCGGAATTACTGGGCGTAAAGCGTGCGCAGGCGGTTTGTTAAGCGAGATGTGAAAGCCCCGGGCTCAACCTGGGAACCGCATTTCGAACTGGCAAACTAGAGTCTTGTAGAGGGGGGTAGAATTCCAGGTGTAGCGGTGAAATGCGTAGAGATCTGGAGGAATACCGGTGGCGAAGGCGGCCCCCTGGACAAAGACTGACGCTCAGGCACGAAAGCGTGGGGAGCAAACAGG
+
GGGGGGGGGGGGGGGGGGGGGGGGGGGGGGGGGGGGGGGGGGGGGGGGGGGGGGGGGGGGGGGGGGGGGGGGGGGGGGGGGGGGGGGGGGGGGGGGGGGGGGGGGGGGGGGGGGGGGGGGGGGGGGGGGGGGGGGGGGGGGGGGGGGGGGGGGG#FGGGGGGGGGGGGGGGGGGDGGGGGGGGGGGGGGFFGGFFGGGFFGFGGGGGGGGGGGGGGGGGGGGGGGGGGGGGGGFFGGGGGGGGGGGGGGGGGGGGGGGGGGGFGGGGGGGGGGGGGGGGGGGGGGGGGGGGGGGGGGGGGGGGGGGGGGGGGGGGGGGGGGGGGGGGGGGGGGGGGGGGGGGGGGGGGGGGGGGGGGGGGGGGGGGGGGGGGGGGGGGGGGGGGGGGGGGGGGGGGGGGGGGGGGGGGGGGGGGGGGGGGGGGGGGGGG
@EGRNA12_146
TGGGGAATATTGCGCAATGGGGGAAACCCTGACGCAGCAACGCCGCGTGGGTGATGAAGGTTTTCGGATCGTAAAACCCTGTTTTCTGGGACGATAATGACGGTACCAGATGAGGAAGCCACGGCTAACTACGTGCCAGCAGCCGCGGTAATACGTAGGTGGCAAGCGTTGTCCGGATTTACTGGGCGTAAAGAGTATGTAGGTGGGCATTTAAGTCAGATGTGAAATCCCCGGGCTTAACCTGGGAGCTGCATTTGATACTGGGTGTCTAGAGTGTAGGAGAGGAAAGTGGAATTCCTAGTGTAGCGGTGAAATGCGTAGAGATTAGGAAGAACACCAGTGGCGAAGGCGACTTTCTGGACTATAACTGACGCTGAGGCATGAAAGCGTGGGTAGCAAACAGG
+
GGGGGGGGGGGGGGGGGGGGGGGGGGGGGGGGGGDFGGGGGGGGGGGFGGGGGGGGGGGGBFGFGGGGGGGGGGGGGGGGGFGDGGFGGGGGGGGGGGGGGGGGGGFGGGFGFFFGFFFGGGGGGEFGGFGGGGGGGGGFFFGGGGGGGEGFGGGGGGGFGGGGGGFGG>FFFGECCFFGGGD@CGFGCFGFGCFFFFGGGGGFGGGFFFCFGGGGGFEGFEGGGGGGGGGGGGEGFGGGGGGGGGGFGFFFCFCEDDFGFGFFGFFCFGGFFG#GGGD8FBE=CEA9?FBCFCGGFB?F8GGGGFGEEGF<FFF7<BEFFFGFAFFFGGGF7GGFCFCF@GGFEF@GECGGGFFCFDGGGGGGFEFFCCBCCAAFFGGGGFGGGDGEFGGFFGGGFGGGGGGG
@EGRNA12_147
TGGGGAATATTGCGCAATGGGGGAAACCCTGACGCAGCAACGCCGCGTGAGTGATGAAGGTCTTCGGATTGTAAAGCCCTGTTTTCTGGGACGATAATGACGGTACCAGAGGAGGAAGCCACGGCTAACTACGTGCCAGCAGCCGCGGTAATACGTAGGTGGCGAGCGTTGTACGGATTTACTGGGCGTAAAGGGTGCGTAGGCGGATGTTTAAGTGGGATGTGAAATCCCCGGGCTTAACCTGGGGGCTGCATTCCAAACTGGATATCTAGAGTGCAGGAGAAGAAAGCGGAATTCCTAATGTAGCGGTGAAATGCGTAGAGATTAGGAAGAACACCAGTGGCGAAGGCGGCTTTCTGGACTGTAACTGACGCTGAGGCACGAAAGCGTGGGTAGCAAACAGG
+
GCCEGGGGGCGFFEGGGGGGFGGECGGFDFGGGGEEEFGGGGGGDGGGGEEGGFCEFGGGCFGGGGCFEGGEEA,CEEFFBFGFGGGGGGGGCEGGGGGGFGDGC:>BF<FFFFDGGGGFF@>FFGECGACFFCEFGG,>FFGFED#G<:#F##<FFFEGGGGE#GGG@CCF#AACEG@CCCCCFGGG;ECCGF>E#GGFEEC@#EGGEGGGD?7CFGGGGE#FG#GFG87@+89;>@CC?CEDFGBGFFGECCFEFFDCECFFF,=,9;7,=CDE=GDE4F>,E?BF+,CD<FDE99C5,ECFF74,B5E9C7EDGGFE?B9GFAGGGGFE:C,C=9<C:,7DGFCFFB<,<EEGFFGFFE,AFFFCF:CCE,8FCC:CFCGGF,C+GGGGGGGGFCGFFAEE
@EGRNA12_148
TGGGGAATATTGCGCAATGGGGGAAACCCTGACGCAGCAACGCCGCGTGAGTGATGAAGGTTTTCGGATCGTAAAACTCTGTCTTTGGGGACGATAATGACGGTACCCAAGGAGGAAGCCACGGCTAACTACGTGCCAGCAGCCGCGGTAATACGTAGGTGGCAAGCGTTGTCCGGATTTACTGGGCGTAAAGGGTGCGTAGGTGGATGCTTAAGTCAGATGTGAAATACCCGAGCTTAACTTGGGAGTTGCATTTGAAACTGGGCGTCTAGAGTACAGGAGAGGAAAGCGGAATTCCTAGTGTAGCGGTGAAATGCGTAGAGATTAGGAAGAACACCAGTAGCGAAGGCGGCTTTCTGGACTGTAACTGACACTGAGGCACGAAAGCGTGGGGAGCAAACAGG
+
GGFGGCFGGGFFFCF@:FFDFGCGGGGGGGGGGGGGGGGGGGGGGDGFEGEGGGGGGGGFFEDFGGGGGGGGGGGF@GGGGGGGFG9EGGGGGGGGGGGGGGGGGGGFGGGGGG>FGGFGFFEGGGGGGECGGGGFFGGGGGGGGGEGGGGGGGGGGGGGGGGGGGGGGGGGGGGFFFEGGGFGGGGGGGFGGGGGGGGGGGGGGGGGGFGGGGGGGGGGGGGGGGGGGGGFGGGGGGGGGGGGGFFGFFFGDCGGGGGGGGGGGFGGGGGGGGGGGGGGGGGGFGGGGGCGGGGGFGGGGGGGGGF9FGGGFGGGGFGFGGGFEFGGGGGGGFFDFGFGGGGGGGGDGGGGDGGFGGFCF9FGGGGCGGF9GGGGGGF<GFGCFEGGGGGGGGFGGFFFADFG
@EGRNA12_149
TGGGGAATATTGCGCAATGGGGGAAACCCTGACGCAGCAACGCCGCGTGGGTGATGAAGGTTTTCGGATCGTAAAACCCTGTTTTCTGGGACGATAATGACGGTACCAGATGAGGAAGCCACGGCTAACTACGTGCCAGCAGCCGCGGTAATACGTAGGTGGCAAGCGTTGTCCGGATTTACTGGGCGTAAAGGGTGCGTAGGCGGATGCTTAAGTGAGATGTGAAATACCTAAGCTTAACTTAGGGGCTGCATTTCAAACTGGGCATCTAGAGTACAGGAGAGGGAAACGGAATTCCTAGTGTAGCGGTGAAATGCGTAGAGATTAGGAAGAACACCAGTGGCGAAGGCGGTTTCCTGGACTGTAACTGACGCTGAGGCACGAAAGCGTGGGTAGCAAACAGG
+
GGGGDGGFGGGGGGGGGGGGGGGGGGGGGGGGGGGGGGGGGGGGGGGGGGGGGGGGGGGGGGGGGGGEFGGGFFGGGGGGGGGGGGGGGGGGGGGGGGGGGGGGGGGGFGGGGGGGGCFFGGGGGGGGGGGGGGFGGGGGGGGGGGGGGDGGGGGGGGGGGGGGGGGGGGFGGGGGGGGGGGGGGGGGFGGGGGGGGGGGGGGGGGGGGFGGGGGGGGGGFGGGGGGFGGGGGGGGGGFGGGGGGGGGGGGGFFGGGGGGGFGCFGGGGGFGGGFDCGFE?FDGGGGGFCEEEFFFGFFAGGGGGGGGFEFGGGFFFFFGGFCFCGGDGGGGGGGGGFEGGDEGGGGGGGFFGFFGGGGFGGFFGGGGGDGGGGGGGFGGGGGGGGFEGGGGGGGGGGGFGGGG
@EGRNA12_150
TGGGGAATATTGCGCAATGGGGGAAACCCTGACGCAGCAACGCCGCGTGGGTGATGAAGGTTTTCGGATCGTAAAACCCTGTTTTCTGGGACGATAATGACGGTACCAGATGAGGAAGCCACGGCTAACTACGTGCCAGCAGCCGCGGTAATACGTAGGTGGCAAGCGTTGTCCGGATTTACTGGGCGTAAAGGGTGCGTAGGCGGATGCTTAAGTGAGATGTGAAATACCTAAGCTTAACTTAGGGGCTGCATTTCAAACTGGGCATCTAGAGTGCAGGAGAGGAGAGTAGAATTCCTAGTGTAGCGGTGAAATGCGTAGATATTAGGAGGAATACCAGTAGCGAAGGCGGCTCTCTGGACTGTAACTGACACTGAGGCACGAAAGCGTGGGGAGCAAACAGG
+
GGGGGGGGGGGGGGGGGGGGGGGEGGGGGGGGGCEGFGGGGGGGGGGGGGGEGGGGGGGGGGGGGGGGGGGGGGGGGCGGGGGGGGCFFGGGGGGGD=FFEGGGGFGFFF<CFGFGGFGGGGGGGF:3FGGDEF>CC;CFGG9EFFFFA>BFFGGGGFGGG?FFFFFGFBBFFBFFFGGGGFGGDGGGCGFGFFGGGGGGGGGGGGFGGGGGGC?CGEGGFGGGGGGGGGGGGGGGGGGGGGFGGGGGGGGGGGGFGGGGGGGGFFGFGGGGGGGGGGGGDF9GGFGFFFAGGGGGGGGGGGGGGGGGGGGGGGGGGGGGGGGGF@GGGGGGGGFGGGGGGEGFGF@GGGGFGGGGGGGGGGGGGGGGGGGFEGGGGGGGGGGGGGGGGGGGGGGGGEGGGGGG
@EGRNA12_151
TGGGGAATATTGCGCAATGGGGGAAACCCTGACGCAGCAACGCCGCGTGAGTGATGAAGGCCTTTGGGTTGTAAAGCTCTGTTATCTGGGACGATAATGACGGTACCAGAGGAGGAAGCCACGGCTAACTACGTGCCAGCAGCCGCGGTAATACGTAGGTGGCGAGCGTTGTCCGGATTTACTGGGCGTAAAGAGTGCGTAGGCGGATGTTTAAGTGAGATGTGAAATACCCGAGCTCAACTTGGGTGCTGCATTTCAAACTGGGCATCTAGAGTGCAGGAGAGGAAAGCGGAATTCCTAGTGTAGCGGTGAAATGCGTAGAGATTAGGAAGAACACCAGTGGCGAAGGCGGCTTTCTGGACTGTAACTGACGCTGAGGCACGAAAGCGTGGGGAGCAAACAGG
+
GGGGGGGGGGGGGGGGGGGGGGGGGGCEG,CFEEGGGGGGFG7FFDE@FFE?<<FEEGFGE=,E,<AFGGEGEFFCCFFFGGG9EEFGGGGDEG>FEC9FFCGGGC98BA8<FFEFGGF@FFCGGGDFF#GGEGGGC>FGGGFGGGGGFE<FB?FFGFEGFGEDDGGFFFGF3FGFFGCCGFGFG8FGGGFFCG>FGGGGDGFEGF>CG@FGGGGGGGGGFGDFD9CCF9ECC#GECFGFFFECGGFFFGGFGGFGFGFFFDFF9D=>FACEFGGGGDGGCFF=F7=+F8GFF8<<8FF<GFDF@GFFAFAFF7GCGGGF?@<?GFFB<FGGEFCFFFFFCF7CGEFFCEFCAF<FFGGGGFC9GFFCF:FGE<C8GGGDD@FGGCGCGGGGGFEDCGGGGGGF
@EGRNA12_152
TGGGGAATATTGCACAATGGAGGAAACTCTGATGCAGCGACGCCGCGTGAGCGATGAAGGTCTTCGGATCGTAAAGCTCTGTCCTAAGGGAAGATAGTGACGGTACCTTAGGAGGAAGCCCCGGCTAACTACGTGCCAGCAGCCGCGGTAACACGTAGGGGGCGAGCGTTGTCCGGAATTACTGGGTGTAAAGGGTGCGTAGGCGGCCTTGCAAGTCAGATGTGAAAGATCACGGCTTAACTGTGGTAAGCATTTGAAACTGTAAGGCTTGAGTGCAGGAGAGGAGAGTGGAATTCCTAGTGTAGCGGTGAAATGCGTAGATATTAGGAAGAATATCAGTGGCGAAGGCGGCTCTCTGGACTGCAACTGACGCTGAGGCACGAAAGCGTGGGGAGCAAACAGG
+
GGGGGGGGGGGGGGGGGGGGGGGGGGGGGGGGGGGGGGGGGGGGGGGGGGGGGGGGGGGGGGGGGGGGGGGGGGGGGCGGGGGGGGGGGGGGGGGGGGGGGGGGGGGGGGGGGGGGGGGGGGGGGGGGGGGGGGGGGGGGGGGGGGGGGGGGGGEGGGGGGGDGGGEEGEGGGGGGGGGGGFDGGFFFFGGGGGGGGGGGGGGGGGGGGGGGGGGFGGGGGGGGGGGGGGGGGGGGGGGGFFFGGGGGGGGGGGGGGGFGGGGGGGGGGGGGGGGGGGGGGGGGGGGGGGGGGGGGGGGGGGGGGGGGGGGGGGGGGGGGGGGGGGGGGGGGFFGGGGGGFGGGGGGGGGGGGGGGGGGGGGGGGGGGGGGGGGGGGGGGGGGGGGGGGGGGGGGGGGGGGGG
@EGRNA12_153
TGGGGAATATTGCACAATGGAGGAAACTCTGATGCAGCGACGCCGCGTGAGCGATGAAGGTCTTCGGATCGTAAAGCTCTGTCCTAAGGGAAGATAGTGACGGTACCTTAGGAGGAAGCCCCGGCTAACTACGTGCCAGCAGCCGCGGTAACACGTAGGGGGCGAGCGTTGTCCGGAATTACTGGGTGTAAAGGGTGCGTAGGCGGCCTTGCAAGTCAGATGTGAAAGATCACGGCTTAACTGTGGTAAGCATTTGAAACTGTAAGGCTTGAGTGCAGGAGAGGAGAGTGGAATTCCTAGTGTAGCGGTGAAATGCGTAGATATTAGGAAGAATATCAGTGGCGAAGGCGGCTTTCTGGACTGTAACTGACGCTGAGGCACGAAAGCGTGGGGAGCAAACAGG
+
GGGGGEGGGGGGGGGGGGGGFFGDGGGGGGGEEGGGGGGGGGGGCGEGGGGGGGGGGFGGGGGGGGEG=FEGGGGGGGGGGGGGGGGGGG<FEFFFGGGGGGGGFGGGGFGGGGGGGGGFGGGGGGDFGGGGGGGGG#C#FFGG#GGGGGGGGGGFGFFEGGGEGEGGFFFFGGFGFGGGGGFGGGFGFFGGGCFFFFGGGGGGGGGGGGGGGGGGGGGGGGGGGGGGGGGGDGFEGGGFD9ECFCGGGGFCGGGGDCGGGFGFFGGGGGGFGGFGE?8FGFFFEGFFFFEGFFGGGGGGGGGGGGGGGGGGGGGGGGGGDFGGFGGGGGGGGGGGFGGGGGGGGFCECGFGGFGGGGGFGGFGGGCECCGFGGGFDGGGGGGGGGGGGGGGGDGGGGGGGGG
@EGRNA12_154
TGGGGAATATTGCGCAATGGGGGAAACCCTGACGCAGCAACGCCGCGTGGGTGATGAAGGTTTTCGGATCGTAAAACCCTGTTTTCTGGGACGATAATGACGGTACCAGATGAGGAAGCCACGGCTAACTACGTGCCAGCAGCCGCGGTAATACGTAGGTGGCAAGCGTTGTCCGGATTTACTGGGCGTAAAGGGTGCGTAGGCGGATGCTTAAGTGAGATGTGAAATACCTAAGCTTAACTTAGGGGCTGCATTTCAAACTGGGCATCTAGAGTACAGGAGAGGGAAACGGAATTCCTAGTGTAGCGGTGAAATGCGTAGAGATTAGGAAGAACACCAGTGGCGAAGGCGGTTTCCTGGACTGTAACTGACGCTGAGGCACGAAAGCGTGGGTAGCAAACAGG
+
GGGGGGGGGGGGGGGGGGGGGGGGGGGGGGGGGGGGGGGGGGGGGGGGGGGGGGGGGGGGGGGGGGGGGGGGGGGGGGGGGGGGGGGGGGGGGGGGGGGGGGGGGGGGGGGGGGGGGGGGGGGGGGGGGGGGGGGGGGGGGGGGGGGGGGGGGGGGGGGGGGGGGGGGGGGGGGGGGGGGGGGGGGGGGGGGGGGGGGGGGGGGGGGGGGGGGGGGGGGGGGGGGGGGGGGGGGGGGGGGGGGGGGGGGGGGGGGGGGGGGGGGGGGGGGGGGGGGGGGGGGGGGGGGGGGGGGGGGGGGGGGGGGGGGGGGGGGGGGGGGGGGGGGGGGGGGGGGGGGGGGGGGGGGGGGGGGGGGGGGGGGGGGGGGGGGGGGGGGGGGGGGGGGGGGGGGGGGGGGGGGGG
@EGRNA12_155
TGGGGAATATTGCGCAATGGGGGAAACCCTGACGCAGCAACGCCGCGTGAGTGATGAAGGCCTTAGGGTTGTAAAGCTCTGTTATCTGGGACGATAATGACGGTACCAGAGGAGGAAGCCACGGCTAACTACGTGCCAGCAGCCGCGGTAATACGTAGGTGGCGAGCGTTGTCCGGATTTACTGGGCGTAAAGAGTGCGTAGGCGGATGTTTAAGTGAGATGTGAAATACCCGAGCTCAACTTGGGTGCTGCATTTCAAACTGGGCATCTAGAGTGCAGGAGAGGAAAGCGGAATTCCTAGTGTAGCGGTGAAATGCGTAGAGATTAGGAAGAACACCAGTGGCGAAGGCGGCTTTCTGGACTGTAACTGACGCTGAGGCACGAAAGCGTGGGGAGCAAACAGG
+
GGGGGGGGGGGGGGGGGGGGGGGGGGGGGGGGGGGGGGGGGGGGGGGFGFGGGGGGGGGGGGGGGGGGGGGGGGGGGFGGGGGGGGGGGGGGGGGGGGGGGGGGGGGGGGGGGGGGGGGGGGGGGGGGGGGGGGGGGGGGGGGGGGGGFGGGGGGGGGGGGGGGGGGGFGGGGGGGGGGGGGGGGGGGGGGGGGGGGGGGGGGGGGGGGGFGGGGGGFGGGGGGGFGGGGGGGGGGGGGGFGGGGGGGGGGGGGGGGGGGGGGGGGGGGGGGGG#GGGGGGGGGGGGGGGGGGGGGGGGGGGGG@GGGGGGGGGGGGGGGGGGGGGGGGGGGGGGGGGGGGGGGGGGGGGGGGGGGGGGGGGGGGGGGGGGGGGGGGGGGGGGGGGGGGGGGGGGGGGGGGGGG
@EGRNA12_156
TGGGGAATATTGCACAATGGAGGAAACTCTGATGCAGCGACGCCGCGTGAGCGATGAAGGTCTTCGGATCGTAAAGCTCTGTCCTAAGGGAAGATAGTGACGGTACCTTAGGAGGAAGCCCCGGCTAACTACGTGCCAGCAGCCGCGGTAATACGTAGGTGGCAAGCGTTGTCCGGATTTACTGGGCGTAAAGGGTGTGTAGGCGGCCTTGCAAGTCAGATGTGAAAGATCACGGCTTAACTGTGGTAAGCATTTGAAACTGTAAGGCTTGAGTGCAGGAGAGGAGAGTGGAATTCCTAGTGTAGCGGTGAAATGCGTAGATATTAGGAAGAATATCAGTGGCGAAGGCGGCTCTCTGGACTGCAACTGACGCTGAGGCACGAAAGCGTGGGGAGCAAACAGG
+
GGGGGGGGGGGGGGGGGGGGGGGGGGGGGGGGGGGGGGGGGGGGGGGGGGGGGGGGGGGGGGGGGGGGGGGGGGGGGGGFGGGGGGGGGGGGGGGGGGGGGGGGGGGFGGGGGGGGGGGGGGGGGGGGGGGGGGGGGGGGGGGGGGGGGGGGGGGGGGGGGGGGGGGGGGGGGGGGGGGGGGGGGGGGGGGGGGGGGFGGGGGGGGGGGGGGGGGGGGGGGGGGGGGGGGGGGGGGGGGGGGGGGGGGGGGGGGGGGGGGGGGGGGGGGGGGGGGGGGGGGGGGGGGGGGGGGGGGGGGGGGGGGGGGGGGGGGGGGGGGGGGGGGGGGGGGGFGGGGGGGGGGGGGGGGGGGGGGGGGGGGGGGGGGGGGGGGGGGGGGGGGGGGGGGGGGGGGGGGGGGGG
@EGRNA12_157
TGGGGAATATTGCGCAATGGGGGAAACCCTGACGCAGCAACGCCGCGTGAGTGAAGAAGGCCTTAGGGTTGTAAAGCTCTGTCATATGGGAAGATAATGACGGTACCATAAGAGGAAGCCACGGCTAACTACGTGCCAGCAGCCGCGGTAATACGTAGGTGGCGAGCGTTGTCCGGATTTACTGGGCGTAAAGGATGCGTAGGCGGATATTTAAGTGGGATGTGAAATCCCCGAGCTTAACTCGGGGGCTGCATTCCAAACTGGATATCTAGAGTGTCGGAGGGGAAAGTGGAATTCCTAGTGTAGCGGTGAAATGCGTAGAGATTAGGAAGAACACCAGTGGCGAAGGCGACTTTCTGGACGATAACTGACGCTGAGGCATGAAAGCGTGGGGAGCAAACAGG
+
GGGGGGGGGGGGGGGGGGGGGGGGGGGGGGGGGGGGGEGGGGGGEGGGGGGGFFGDGGFGGGGGGGGGGGGGGGGGGFGGGGGGGGGGGGGGGGGGGFDGFGDGGGGGGGGGGGGGGFFGGGGGGCGGGGGGGGGGGGGGGGGGGGGGGGGGAFEFGGGGGGGGGGGGGDFFGGGFFGGGGGGGGGGGGGFGGGGGGGGGGGGGGGGGGGGGGGGGGGGFGGGGGF?GGGGGGEGGGGGGGGGGGGGFFGGGGGGGGGGGGEFDFFGGGGGGFGGGGGGGGGGGGGGGGEGCGFGGGGDFGGGGGGDGGFEGFCGGFGGGGGGGGGGGGGGGGGGGGGGGGGGGGGGGGGGGGGGGGGGFGGGFGGGGGGGGGGGGGGGGGGGGGGGGGGGGGGGGGGGGGGGG
@EGRNA12_158
TGGGGAATATTGCGCAATGGGGGAAACCCTGACGCAGCAACGCCGCGTGAGTGATGAAGGTTTTCGGATCGTAAAACTCTGTCTTTGGGGACGATAATGACGGTACCCAAGGAGGAAGCCACGGCTAACTACGTGCCAGCAGCCGCGGTAATACGTAGGTGGCAAGCGTTGTCCGGATTTACTGGGCGTAAAGAGTATGTAGGTGGGCATTTAAGTCAGATGTGAAATTCCCGGGCTTAACCTGGGAGCTGCATTTGATACTGGGTGCCTAGAGTGCAGGAGAGGAAAGTGGAATTCCTAGTGTAGCGGTGAAATGCGTAGAGATTAGGAAGAACACCAGTGGCGAAGGCGACTTTCTGGACTGTAACTGACACTGAGATACGAAAGCGTGGGTAGCAAACAGG
+
FGGGGGGEFFG<EFGGGGGGGGGEDGGGGGGFGGG7:EFGGDGGEGE@F@FFGGGGGGFG,EFGFGGEEE@FCGFGF8FEAGCFGGGFGGGGGGDEGGEGFCGGGEGGCGGGGGGGGCGGCCCGECCGD.>DFFFFFFFFC>>D<FGGC@CFCCEGCGGGGGFDFFGCFFFCFFFECFEFFCFGGGGGGFFFFCFFFFGGGGGGGGGGGFFGGGGGGGGCFGGGGFGGGGGGGGGGGGGGGGGGGG?GFFGGCEFGGFFGGGGGGGFCGGFGGGGGGGGGFGFF,FE9FGGDGFFCFF@EGGF@+F:GGFAGGFDGGGFEA<GFGCGGGGGEGGGGDCFFFFGGDEEDGCGGFGGGGGGGGFGFDGGGGGGGGGGF<FCEGCCGGCGEGDGGFFGFFGGGFGGF
@EGRNA12_159
TGGGGAATATTGCGCAATGGGGGAAACCCTGACGCAGCAACGCCGCGTGGGTGATGAAGGTTTTCGGATCGTAAAACCCTGTTTTCTGGGACGATAATGACGGTACCAGATGAGGAAGCCACGGCTAACTACGTGCCAGCAGCCGCGGTAATACGTAGGTGGCAAGCGTTGTCCGGATTTACTGGGCGTAAAGGGTGCGTAGGCGGATGTTTAAGTGAGATGTGAAATACCCGAGCTCAACTTGGGTGCTGCATTTCAAACTGGGCATCTAGAGTGCAGGAGAGGAAAGCGGAATTCCTAGTGTAGCGGTGAAATGCGTAGAGATTAGGAAGAACACCAGTGGCGAAGGCGGCTTTCTGGACTGTAACTGACGCTGAGGCACGAAAGCGTGGGGAGCAAACAGG
+
GGGGGGGGGGGGGGGGGGGGGGGGGGGGGGGGGGGGGGGGGGGGGGGFFGDFGFGFGGGGBFGGFGGGGECGEFGGGGGGGGGGGGGGGGGGGGGGFGGGGEEGFGGGGGGGFGGGGGGFGFGGGGGGGGGGDFG#GGGGGGCGEGGGGD>FFFEFFGG<EFFGGGGGGFGGGGEGFGGGGGGGGGGGGGFFFGGGGGGEGGEFGGFGGGGGGGGGGCE?FGFGGGGFGFGEGEGE=FGFGGGGGGGGGGGGGGFCFGGGGFFGGFGGGGGGGGGGGF8GGGFGGGEGGFCGGGGFCGGGGGGGGGGGGGGGCBC7GGGGGGGFEFFC,FGGGGGGGGFFBDGGFEFF7GGGE@FGGGGFGGFGGGFCCGGGGE@FECDGGGFGCGGGGGGFAGGGGGGGGGFG
@EGRNA12_160
TGGGGAATATTGCACAATGGGGGAAACCCTGATGCAGCAACGCCGCGTGGGTGATGAAGGTCTTCGGATTGTAAAGCCCTGTCTTTTGGGACGATAATGACGGTACCAAAGGAGGAAGCCACGGCTAACTACGTGCCAGCAGCCGCGGTAATACGTAGGTGGCGAGCGTTGTCCGGATTTACTGGGCGTAAAGGGTGCGTAGGCGGATGTTTAAGTGGGATGTGAAATACCCGGGCTCAACTTGGGTGCTGCATTCCAAACTGGATATCTAGAGTGCAGGAGAGGAGAGTGGAATTCCTAGTGTAGCGGTGAAATGCGTAGAGATTAGGAAGAACACCAGTGGCGAAGGCGACTCTCTGGACTGTAACTGACGCTGAGGCACGAAAGCGTGGGGAGCAAACAGG
+
GFGGGGGGGGGGGGGGGGGGGGGGGGGGGGGGGGGGDFGGGGGGGGGGGGGGGGGGGGGGGGGGGGGDGGGGGFCGGGGGGGGGGGGGGGGGGEGGGGGGGGGGGGGGGFGGGGGGGGGGGGGGGGGGGGGGGGGGGGGGGGGGGGGGGGGGGGGGFGGGGGGGGGGGGGGGGGGGGGGGGGGGGGGGGFGGFFGGGGGGGGGGGGGFGGFGGGGGGGFCFGGGGGGGGGGGGGGGGGGGGGGGGGGGGGGFFGGGGGGGGGGGGGGGGGGGGGGGGGGGGGGGGGGGGGGGGGGGGGGGGFGGGGGGGGGGGGGGGGGGGGGGGFGGGGGGGGGGGGGGGGGGGGGGGGGGGGGFGGGGGGFGGGGGGGGGGGGGGGGGGGGGGGDEGGGGGGGGGGGGGGGG
@EGRNA12_161
TGGGGAATATTGCGCAATGGGGGAAACCCTGACGCAGCAACGCCGCGTGAGTGATGAAGGCCTTAGGGTTGTAAAGCTCTGTTATCTGGGACGATAATGACGGTACCAGAGGAGGAAGCCACGGCTAACTACGTGCCAGCAGCCGCGGTAATACGTAGGTGGCGAGCGTTGTCCGGATTTACTGGGCGTAAAGAGTGCGTAGGCGGATGTTTAAGTGAGATGTGAAATACCCGAGCTCAACTTGGGTGCTGCATTTCAAACTGGGCATCTAGAGTGCAGGAGAGGAAAGCGGAATTCCTAGTGTAGCGGTGAAATGCGTAGAGATTAGGAAGAACACCAGTGGCGAAGGCGGCTTTCTGGACTGTAACTGACGCTGAGGCACGAAAGCGTGGGGAGCAAACAGG
+
GGGGGGGGGGGGGGGGGGGGGGGGGGGGGGGGGGGGGGGGGGGGGGFFGFGGGGGGGGGGGGGGGFGGGGGGGGGGG9FFFGGGGGGGGGGGGGGGGGFGGGGGFEGBFFFEFEGGGGGGGGGDFCGGGGGGGGGGGGGGGGGGGGGEBFGGGGGGGFGGGGGGGGGGGGFGGFGGDAFGGGGGGGCGGGGGGGEGGGGGGGGGGGGGGGGGGGGGGGGGGGGGGGGGGGGGGEGGGGGGGGGGGGGGGGGGGGGGGGGGGGGGGGGGGGGGGGGGGGFBDGFGGGGGGGGGGGGGGGGFGGGC7GGGGGGGGGGGGGFDGEGDGGGGGGGGGGGGGF8GGGEGGGGGGGGGGGGGGGGGGGGGGGGGGGGGGGGFFGGGGGGGGGGGGGGGGGGGGGGGGGGG
@EGRNA12_162
TGGGGAATATTGCGCAATGGGGGAAACCCTGACGCAGCAACGCCGCGTGAGTGATGAAGGTTTTCGGATCGTAAAACTCTGTCTTTGGGGACGATAATGACGGTACCCAAGGAGGAAGCCACGGCTAACTACGTGCCAGCAGCCGCGGTAATACGTAGGTGGCAAGCGTTGTCCGGATTTACTGGGCGTAAAGAGTATGTAGGTGGGCATTTAAGTCAGATGTGAAATTCCCGGGCTTAACCTGGGAGCTGCATTTGATACTGGGTGCCTAGAGTGCAGGAGAGGAAAGTGGAATTCCTAGTGTAGCGGTGAAATGCGTAGAGATTAGGAAGAACACCAGTGGCGAAGGCGACTTTCTGGACTGTAACTGACACTGAGATACGAAAGCGTGGGTAGCAAACAGG
+
GGGGGGGGGGGGGGGGGGGGGGGGGGGGGGGGGGGGGGGGGGGGGGGFGFGGGGGGGGGGFGGGGGGGGGGGGGGGGGGGGGGGGGGGGGGGGGGGGGGGGGGGGGGGGGGGGGGGGGGGGGGGGGGGGGGGGGGGGGGGGGGGGGGGGGGGGGGGGGGGGGGGGGGGFGGGGGGGGGGGGGGGGGGGGGGGGGGFGGFGGGGGGGGGGGGGGGGGGGGGGGGGGGGGGGGGGGGGGGGGGGGGGGGGGGGGGGGGGGGGGGGGGGGGGGGGGGGGGGGGGGGGGGGGGGGGGGGGGGGGGGGGGGGGGGGGGGGGGGGGGGGGGGGGGGGGGGGGGGGGGGGGGGGGGGGGGGGGGGGGGGGGGGGGGGGGGGGGGGGGGGGGGGGGGGGGGGGGGGGGGGGG
@EGRNA12_163
TGGGGAATATTGCGCAATGGGGGAAACCCTGACGCAGCAACGCCGCGTGGGTGATGAAGGTTTTCGGATCGTAAAACCCTGTTTTCTGGGACGATAATGACGGTACCAGATGAGGAAGCCACGGCTAACTACGTGCCAGCAGCCGCGGTAATACGTAGGTGGCAAGCGTTGTCCGGATTTACTGGGCGTAAAGGGTGCGTAGGCGGATGCTTAAGTGAGATGTGAAATACCTAAGCTTAACTTAGGGGCTGCATTTCAAACTGGGCATCTAGAGTACAGGAGAGGGAAACGGAATTCCTAGTGTAGCGGTGAAATGCGTAGAGATTAGGAAGAACACCAGTGGCGAAGGCGGTTTCCTGGACTGTAACTGACGCTGAGGCACGAAAGCGTGGGTAGCAAACAAG
+
GGGGGGGGGGGGGGGGGGGGGGGGGGGGGGGGGGGGGGGGGGGGGGGGGGGGGGGGGGGGGGGGGGGGGGGGGGGGGGGGGGGGGGGGGGGGGGGGGGGGGGGGGGGGGGGGGFGGGGGGGGGGGGGGGGFGGGGGGGGGGGGGGGGGGGGGGGGFGGGGGGGGGFGGGGGGGGGGGGGGGGGGGGGGGGGGGGDGGGGGGGGGGGGGGGGGGGGGGGGGGGGGGGGGGGGGGGGGGGGFFGGGGGGFFGGGFFGGGGGGGGFFEFFFGGGGGGGGGGGGGGGGGGGGGGFGGGGGDFFGGGGGGGGGGGGGGGGGGGGGGGGGGGGGGGGGGGGGGGGGGGGGGGGGGGGGGGGGGGGGGGGGGGGGGGGGGGGGGGGGGGGGGGGGGGGGGGGGGGGGGGGG
@EGRNA12_164
TGGGGAATATTGCGCAATGGGGGAAACCCTGACGCAGCAACGCCGCGTGAGTGAAGAAGGCCTTAGGGTTGTAAAGCTCTGTCATATGGGAAGATAATGACGGTACCATAAGAGGAAGCCACGGCTAACTACGTGCCAGCAGCCGCGGTAATACGTAGGTGGCGAGCGTTGTCCGGATTTACTGGGCGTAAAGGATGCGTAGGCGGATATTTAAGTGGGATGTGAAATCCCCGAGCTTAACTCGGGGGCTGCATTCCAAACTGGATATCTAGAGTGTCGGAGGGGAAAGTGGAATTCCTAGTGTAGCGGTGAAATGCGTAGAGATTAGGAAGAACACCAGTGGCGAAGGCGACTTTCTGGACGATAACTGACGCTGAGGCATGAAAGCGTGGGGAGCAAACAGG
+
GGGGGGGGGGGGGGGGGGGGGGGGGGGGGGGGGGGGGGGGGGGGGGGGGGGGGGGGGGGGGGGGFFGGGGGGGGGGGGGGGGGGGGGGGGGGGGGGGGGGGGGGGGGGGGGGGGGGGGGGGGGGGGGGGGGGGGFGGGGGGGGGGGGGGGGGGGGGGGGGGGGGGGGGGGGGGGGGFGGGGGGGGGGGGGGGGGGGGGGGGGGGGGGGGGGGGGGGGGGGGGGGGGGGGGGGGGGGGGGGGGGGGGGGGGGGGGGGGGGGGGGGGGGGGGGGGG#GGGGGGGGGGGGGGGGGGGGGGGGGGGGGGGGGGGGGGGGGGGGGGGGGGGGGGGGGGGGGGGGGGGGGGGGGGGGGGGGGGGGGGGGGGGGGGEGGGGGGGGGGGGGGGGGGGGGGGGGGFGGGGGGG
@EGRNA12_165
TGGGGAATATTGCACAATGGGCGCAAGCCTGATGCAGCCATGCCGCGTGTGTGAAGAAGGCCTTCGGGTTGTAAAGCACTTTCAGCGGGGAGGAAGGCGATAAGGTTAATAACCTTGTCGATTGACGTTACCCGCAGAAGAAGCACCGGCTAACTCCGTGCCAGCAGCCGCGGTAATACGGAGGGTGCAAGCGTTAATCGGAATTACTGGGCGTAAAGCGCACGCAGGCGGTCTGTCAAGTCGGATGTGAAATCCCCGGGCTCAACCTGGGAACTGCATTCGAAACTGGCAGGCTAGAGTCTTGTAGAGGGGGGTAGAATTCCAGGTGTAGCGGTGAAATGCGTAGAGATCTGGAGGAATACCGGTGGCGAAGGCGGCCCCCTGGACAAAGACTGACGCTCAGGTGCGAAAGCGTGGGGAGCAAACAGG
+
FGGGG@FGGGGGGGGGGFGGGGGDFGGGGGGGGGGGGGGGFFGGECE@FCFGGGGGFGGGGCFGGCFGFGGEBFGGGGGGGGGGGDGGGGCFG@FFGFGGGE@C<<BDFGGF,DDFGF<FG7@C<FFFFFEGGEGGGCFFGGGGGGGEGG>FFGG9FBCFEGGGGGGGGGGG>GEEG?CFEDCCGGGGFFCFFFCGCBF@EEEGGFGGFGCGEFGCGGGGGFFGGGGGGFGCFDFFDFGGGGGDF?GGGGGGGGGGGGGGFFFGDCGEEBEDDFE@CGGGGGGGCFGGFGFGGFGGGF>7GGGGGGECF@CF:GGGGGGFCCGGGFGGEEFFF?EGGGEGFGFF?FFFEF4@GFGGGGGCGGGGGGGFCGGGGEGGDGFEGGGGGGGGGGGGGGGEGGGGGGGGGGGGGGGGGGGGGGGGGGGGGGGGG
@EGRNA12_166
TGGGGAATATTGCGCAATGGGGGAAACCCTGCCGCAGCAAGGCCGCGTGGGTGATGAAGGTTTCCGGATCGTAAAACCCGGTTTTCTGGAACGAAAATGACGGAACAAGAGGAGGAAGCAAAGGCTAACTAGGTGCCAGCAGCCGCGGTAATACGTAGGTGGCAGGCGTTGTCCGGATTTACTGGGCGTAAAGGGTGCGTAGGCGGACTTTTAAGTGAGATGTGAAATTCCAGGGCTCAACTCTGGCGCTGCATTTCAAACTGGAAGTCTAGAGTGCAGTAGAGGAAAGCGGAATTCCTAGTGTAGCGGTGAAATGCGTAGAGATTAGGAAGAACACCAGTGGCGAAGGCGGCTTTCTGGACTGTAACTGACGCTGAGGCACGAAAGCGTGGGGAGCAAACAGG
+
GGGFGGGGGGGGGGGGGGFGGG:EEEFGC,,,9++66+CC,:C,6+8+8F7+++5,B<CFA<F,A?4B+8:4B=D@FG:77CFG7,,<<,3,8++B+,3<3B:+8F8,,,,,,@+@8,@,@,@,@,@FE9F,,76@<,,>16BB#:<:AFD#2#8#4=:2?B2C#9#AD6#;?3F771A#<CGDE588FF?6CF#88##DDC4#=,?F8GFFGGC#77FGGFE73GFC><D:DC:8A#GGF###=#EFFGGFEAFFDDC,EFCFEDGGGGGGGGCGGE@,CE=F:=7@GFFFEFE8FFFGGFF@EGFGFGGFCF=CGFEFB9FEFFGEAEAF@CC9=EC@FF,FE7FC7CFEECCCFDC@GFCEF<FB@:CGGFFFGFCGGGFFGDGFFE:C@<GGFDGGGGGG
@EGRNA12_167
TGGGGAATATTGCGCAATGGGGGAAACCCTGACGCAGCAACGCCGCGTGAGTGATGAAGGTTTTCGGATCGTAAAACTCTGTCTTTGGGGACGATAATGACGGTACCCAAGGAGGAAGCCACGGCTAACTCCGTGCCAGCAGCCGCGGTAATACGGAGGGTGCGAGCGTTGTCCGGATTTACTGGGCGTAAAGGGTGCGTAGGCGGATGCTTAAGTGAGATGTGAAATACCTAAGCTTAACTCGGGGGCTGCATTCCAAACTGGATATCTAGAGTGTCGGAGGGGAAAGTGGAATTCCTAGTGTAGCGGTGAAATGCGTAGAGATTAGGAAGAACACCAGTGGCGAAGGCGACTTTCTGGGCGATAACTGACGCTGAGGCATGAAAGCGTGGGGAGCAAACAGG
+
GGGCCFEGGGGGAFGEEGGGGEGGGGDGGGFFFEGEGGGGGGGGGGGGGGEFEGGFGGGG=9<DFGGDG:FGFFF?,=FGEF,EFGGFGFGGGG:CFGGF9FFG7@,>F7FECGGGFEC<FGGGE*3,:,8FE<FFFFFFFCFFEGFFF?<<CF?7:?F:<FG@FFFFFECGFGGGFCGFGGGGGBFGEGFFFGDFFGFCGECEFGCEGFGGGGFGFFF<CD<GGGFBE@3<FGGF;EFFGCCEGGGCGFF8@9,?CGDGGGGGGGGDGGGGGGGEB7B+FGFCA,F<FEFGGF<B8F<5GGGGEF7GGFCFEGGGGGGGGGEGF9GGGGGGGGGGGGGECGGDGGGGGGCEECF@FGC@,F<C9,FGGGFGGGGGGGFDECGGGGGGGGGGGGGGGGGGGGGG
@EGRNA12_168
TGGGGAATATTGCGCAATGGGGGAAACCCTGACGCAGCAACGCCGCGTGAGTGATGAAGGCCTTAGGGTTGTAAAGCTCTGTTATCTGGGACGATAATGACGGTACCAGAGGAGGAAGCCACGGCTAACTACGTGCCAGCAGCCGCGGTAATACGTAGGTGGCGAGCGTTGTCCGGATTTACTGGGCGTAAAGAGTGCGTAGGCGGATGTTTAAGTGAGATGTGAAATACCCGAGCTCAACTTGGGTGCTGCATTTCAAACTGGGCATCTAGAGTGCAGGAGAGGAAAGCGGAATTCCTAGTGTAGCGGTGAAATGCGTAGAGATTAGGAAGAACACCAGTGGCGAAGGCGGCTTTCTGGACTGTAACTGACGCTGAGGCACGAAAGCGTGGGGAGCAAACAGG
+
ECCFGEF<EAFD<F@CF@<FGE@6CGG<FF,<CBFE@CCFFFEFEEG:@,BBFE<<?FFFCFA?CD9FGGGGF?FCC<@FFGGFF9FF9FE=FE>FGF<CAFE=FEFG<CFEFFGCC<<<FGGG7@:8<FF<FFFG>FGGGGGCEGCC:F@@<<37<8::2<C##FEG4C3<977:8;9A@?#F?C?88F?;2/;#F#8?8D@:GGFDCFGEGC#F@<97<:<FFED:@E>B@CFECCGGGGFED=8DEFGFG#F#;FC:DD#8CFFDDD>=F@88GGEFCDFGFGGEFAFCGFCGFB8FEA=>@ECF<CEGGEB@,?<EE9DEEC9?EGFEGE=FGGFGGGFF<GEFF@FE<DCEFFFFFFGGGFF@EC@CFGEGGF@,FCFGF@GGGFGFEFFCGGFFGGGG
@EGRNA12_169
TGGGGAATATTGCGCAATGGGGGAAACCCTGACGCAGCAACGCCGCGTGAGTGATGAAGGCCTTAGGGTTGTAAAGCTCTGTTATCTGGGACGATAATGACGGTACCAGAGGAGGAAGCCACGGCTAACTACGTGCCAGCAGCCGCGGTAATACGTAGGTGGCGAGCGTTGTCCGGATTTACTGGGCGTAAAGAGTGCGTAGGCGGATGTTTAAGTGAGATGTGAAATACCCGAGCTCAACTTGGGTGCTGCATTTCAAACTGGGCATCTAGAGTGCAGGAGAGGAAAGCGGAATTCCTAGTGTAGCGGTGAAATGCGTAGAGATTAGGAAGAACACCAGTGGCGAAGGCGGCTTTCTGGACTGTAACTGACGCTGAGGCACGAAAGCGTGGGGAGCAAACAGG
+
GGGGGGGGGGGGGGGGGGGGGGGGGGGGGGGGGGGGGGGGGGGGGGGGGGGGGGGGGGGGGGGGGGGGGGGGGGGGGGGGGGGGGGGGGGGGGGGGGGGGGGGGGGGGGGGGGGGGGGGGGGGGGGGGGGGGGGGGGGGGGGGGGGGGGGGGGGGGGGGGGGGGGGGGGGGGGGGGGGGGGGGGGGGGGGGGGGGGGGGGGGGGGGGGGGGGGGGGGGGGGGGGGGGGGGGGGGGGGGGGGGGGGGGGGGGGGGGGGGGGGGGGGGGGGGGGGGGGGGGGGGGGGGGGGGGGGGGGGGGGGGGGGGGGGGGGGGGGGGGGGGGGGGGGGGGGGGGGGGGGGGGGGGGGGGGGGGGGGGGGGGGGGGGGGGGGGGGGGGGGGGGGGGGGGGGGGGGGGGGGGGGG
@EGRNA12_170
TGGGGAATATTGCGCAATGGGGGAAACCCTGACGCAGCAACGCCGCGTGGGTGATGAAGGTTTTCGGATCGTAAAACCCTGTTTTCTGGGACGATAATGACGGTACCAGATGAGGAAGCCACGGCTAACTACGTGCCAGCAGCCGCGGTAATACGTAGGTGGCAAGCGTTGTCCGGATTTACTGGGCGTAAAGGGTGCGTAGGCGGATGCTTAAGTGAGATGTGAAATACCTAAGCTTAACTTAGGGGCTGCATTTCAAACTGGGCATCTAGAGTACAGGAGAGGGAAACGGAATTCCTAGTGTAGCGGTGAAATGCGTAGAGATTAGGAAGAACACCAGTGGCGAAGGCGGTTTCCTGGACTGTAACTGACGCTGAGGCACGAAAGCGTGGGTAGCAAACAGG
+
EE@FGCEGGE<FCFDEFGGGGGCFEFFFGDGCFFGEGDFGFEGGGGC>>>F=FDEB?CGGGGGGAFDGDF@FFGDFGGGGFEFAEECAACGGD@FGGGFGFGGGGGGFAFFAAFGGGG@FGGGGG7<FGGGGGCGFABFGC#GFGCEFFEGGFGGGCCGFGGGGGGGGGFFFFGGDGGEGGGEDFGDECG8D@EFFGFGGGGECCGFFGGFGFFECFC7FFGACF;FFDF#ECFFGEFGGFGEFCECGEGGDFC=FGGFGEFDDED=CEFFGGFGGGFGFE:>:FGFGGGGFEF?8<C,CGFC=EEFFGF<AEDEEFBDF?<FEE<DAGGGGGFFCFFFBB,:CF@BGF@,EFC7FFC8GGFGGGFGEGEF:DFFFFC@8GGGGEEGGGF@FFGFEEEC@EDAG
@EGRNA12_171
TGGGGAATATTGCGCAATGGGGGAAACCCTGACGCAGCAACGACGCGGGAGTGATGAAGGCCGTAGGGTTGTAAAGCTCTGTTATCTGGGACGATAATGACGGTACCAGAAGAGGAAGCCACGGCTAACTACGTGCGAGCAGCCGCAGTAATACGTAGGTGGCAAGCGTTGTCCGGATTTACTGGGCGTAAAGAGGATGTAGGTGGGCAATTAAGTCGGATGAGAAATTCCCGGGCTTAACCTGGGAGCTGCATTTGATACTGGGTGTCTAGAGTGCAGGAGAGGAAAGTGGAATACCTAGTGTAGCGGTGAACTGCGTAGAGATTAGGAAGAACACCAGTGACGAAGGCGACTTTCTGGACTGTTACTGACACTGAGCTACGAAAGCGTGGGTAGCAAACATG
+
,6C<@B-,C,CEA,++8,@8@FFBFEFE,,C,,@B6+@FC<8,+@B:77+4+,:?FFFG,BB+4+8+BE<FBF9,,?,,<:8C<F,,A,8,36@+8B,@DF7F+++3,@,,,:3@F8DC,<:FGCF<FGE,,*3,**><*#C#,=##A<442,,5?F:=-#C7+2#*8*82#9<EGGC;C9C55:>5:A:/#10C5;C;<+GGC@>E7:#==+2772#:#7@#@:#<<?C?>EEC#D#1CF#FGFFDDC=DDC#E>7:GF@8CDFE@#7.9D?F#DGGE@4FE:F:49A59,C,:,ECGF<AF7CC75,,A947,7GFFE<AF?B9GFDFCC,,C<<99B@B,FF@@CCB,6C,C,,,,@@9C,<6C6,E<6FEFC,,,,F@E@,87@C,E<C,C,E<C,,C,9
@EGRNA12_172
TGGGGAATATTGCGCAATGGGGGAAACCCTGACGCAGCAACGCCGCGTGAGTGATGAAGGTTTTCGGATCGTAAAACTCTGTCTTTGGGGACGATAATGACGGTACCCAAGGAGGAAGCCACGGCTAACTACGTGCCAGCAGCCGCGGTAATACGTAGGTGGCAAGCGTTGTCCGGATTTACTGGGCGTAAAGAGTATGTAGGTGGGCATTTAAGTCAGATGTGAAATTCCCGGGCTTAACCTGGGAGCTGCATTTGATACTGGGTGTCTAGAGTGCAGGAGAGGAAAGTGGAATTCCTAGTGTAGCGGTGAAATGCGTAGAGATTAGGAAGAACACCAGTGGCGAAGGCGACTTTCTGGACTGTAACTGACACTGAGATACGAAAGCGTGGGGAGCGAACAGG
+
GGGGGGGGGGGGGGGGFGGGGGGGGGGGGGGGGGGGGGGGGGGGGGGFGFGGGGGGGGGGGGGGGGGGGGGGGGGGGGGGGGGGGGGGGGGGGGGGGGGGGGGGGGGGGGGGGGGGGGGGGGGGGGDGGGGGFGGGGGGGGGGGGGGGGGGGGGGGGFFFGGGGGGGGGGEGGGGGGGGGGGGGGGGGGGGGGGGFGGGGGGGGGGGGGGGGGGGGGGGGGGGGGGGFCGGGGGGGGGGFGGGGGGGGGGGGGGGGGGGGGGFFGGGGEFGGGGGGGGGGGGGGGFFGGGGGGGGGGEGGGGGGGGGGGGGGFGGGGGGGGGGGGGGGGGGGGGGGGGGGGFGGGGGGGGGGGGGGGGGGGGGGGGGGGGGGGGGGGGGGGGGGGDGGGGGGGGGGGGGGGGGG
@EGRNA12_173
TCGGGAATATTGCGCAATGGGGGAAACCCTGACGCAGCAACGCCGCGTGAGTGATGAAGGCCCTCGGGTCGTAAACCTCTGTCATCTGGGACGATCATGTCGGTACCAGACGAGGCAGCCACCTCTAACTACGTGCCAGCAGCCGCGGTAATACGTAGGTGGCGAGCGTTGTCCGGATTTACTGGGCGTAAAGAGTGCGTAGGCGGATGTTTAAGTGGGTTGTGAAATACCCGGGCTCAACTTGGGTGCTGCATTCCAAACTGGATATCTAGAGTGCAGGAGAGGAAGGTGGAATTCCTAGTGTAGCGGTGAAATGCGTAGAGATTAGGAAGAACACCAGTGGCGAAGGCGGCTCTCTGGACTGTGACTGACGCTGAGGCACGAAAGCGTGGGGAGCAAACAGG
+
G<FGGGGG<FGG,CFGGGGGG7FGGG?FGGGGG7BFBFGGGGGGGGGGGEEFGGGGGGFGGG+F,CFGG7FGGGG,EFGGGG9,5,,C,FF=CG+,+<,,C,+3,+@C,@+++>+33F*3,@,88,,,8@FG7F,FCCA:CBA79=#A=>ACFC?C29=#B7C::6<F#3B#.*FA;C7:C0CGDF8FFGFFA4D<C2D<DGGD#FCC=32>FG#D91A#GGCGGGD5BC8#G##GGGGG8F@CF#CCFGGFD7#9FGGGG#C#1C#;D#FGGF#,49GGGGGGFA,?C,,GGGF@E<A9GGGGGF+GGGGGFC@7GGFGGGFFB,<GGF,GEF8GGGGF7GGGGGGGGFC,F@8GGFGGFE,FF,GGEGGGGGGGFC,F@GGGGGGGGGGGGGGGGGGGGGGG
@EGRNA12_174
TGGGGAATATTGCACAATGGAGGAAACTCTGATGCAGCGACGCCGCGTGAGCGATGAAGGTCTTCGGATCGTAAAGCTCTGTCCTAAGGGAAGATAGTGACGGTACCTTAGGAGGAAGCCCCGGCTAACTACGTGCCAGCAGCCGCGGTAACACGTAGGGGGCGAGCGTTGTCCGGAATTACTGGGTGTAAAGGGTGCGTAGGCGGCCTTGCAAGTCAGATGTGAAAGATCACGGCTTAACTGTGGTAAGCATTTGAAACTGTAAGGCTTGAGTGCAGGAGAGGAGAGTGGAATTCCTAGTGTAGCGGTGAAATGCGTAGAGATTAGGAAGAACACCAGTGGCGAAGGCGACTTTCTGGACTGTAACTGACACTGAGATACGAAAGCGTGGGTAGCAAACAGG
+
GGGGGFFGGGGEGDFGFGGGGGGGGGGDF@<EFFGFGGEEGEGGGGCFCBFGGGG@EGGGGGGGGF7FFFCFGFGFFEFGCFFGGFGGFGGGGGGGGGBFGDGGGGGGGGGGGEGGGGGGGGGGGGGFGGFGEFFGGGGGGGGGGGGGGB@FGG:CFF@CCEGGEFGGGGGGGCEGGGFGGGGGFFFGGFFFFC=CGGFGGGGDFGFEGFFFGFFCFGGGFGGGEGGGFBEEGGCGECCEFCFGGGGGGGGFGGGGGFGGFGGFGGGGGGGFGGGGGGGFGGGGGFAGGGGGGGGGGECGGGGGGGGFGGGGEGGGGGGGFGGGGGGGGGGGGGGGGGGDF>GGGGGGDGGGGGGDGFGGGFGGGGGGGGGGGGGGGGGF:FGGGGGGGGGGDFCGGGGFGGG
@EGRNA12_175
TGGGGAATATTGCGCAATGGGGGAAACCCTGACGCAGCAACGCCGCGTGAGGGATGAAGGCCCTAGGGTTGTAAAGCCCTGTTATCTGGGACGATAATGACGGTACCAGAGGAGGAAGCCACGGCTAACTACGTGCCAGCAGCCGCGGTAATACGTAGGTGGCAAGCGTTGTCCGGATTTACTGGGCGTAAAGGGTGCGTAGGCGGATGCTTAAGTGAGATGTGAAATACCTAAGCTTAACTTAGGGGCTGCATTTCAAACTGGGCATCTAGAGTACAGGGGAGGGAAACGGAATTCCTAGTGTAGCGGTAAAATGCGTAGAGATTAGGAAGAACACCAGTGGCGAAGGCGGCTTTCTGGACTGTAACTGACACTGAGGCACGAAAGCGTGGGGAGCAAACAGG
+
EDEGG@CCGGGCCGGDF>EGGGGGDFEFG@C@FF:77CFECEEGCGF4@,C,B+9?<F5A,=+:4BCF<4>C9DG?,,:AFGGGG,BFDF8A=F7FGEGGGGGBD3,CDDF<,:F:FF@,@<CC:3CFFAAGG>FFF>A>BFFCBC@C5<93CACF:DECFGGG9FF##FFFB?CDEB8D@+<GEF>AACFFFCGCC*#?EEE>DE>FFGFGFCCFFCGC:EFCE=<C;DGGFECFFDFGC,@:C=#DDCC9@7D;DFFG#EEDGFFFFFFE@9#=FGB6+E9GGF:99EE?A,?<GFE<<F7F@CCC,9,FFB@7?A<@,EFGDF<GGFF9GFF<FC<GGGFCEF7C@@E8EA<FA<GFGGFCGGGFDFFDECC;,DFCE,,FEB@7G@GGGFFF8GFGEDFC
@EGRNA12_176
TGGGGAATATTGCGCAATGGGGGAAACCCTGACGCAGCAACGCCGCGTGAGTGATGAAGGCCTTAGGGTTGTAAAGCTCTGTTATCTGGGACGATAATGACGGTACCAGAGGAGGAAGCCACGGCTAACTACGTGCCAGCAGCCGCGGTAATACGTAGGTGGCGAGCGTTGTCCGGATTTACTGGGCGTAAAGAGTGCGTAGGCGGATGTTTAAGTGAGATGTGAAATACCCGAGCTCAACTCGGGTGCTGCATTTCAAACTGGGCATCTAGAGTGCAGGAGAGGAAAGCGGAATTCCTAGTGTAGCGGTGAAATGCGTAGAGATTAGGAAGAACACCAGTGGCGAAGGCGACTTTCTGGACTGTAACTGACACTGAGATACGAAAGCGTGGGTAGCAAACAGG
+
GGGGGGGGGGGGGGGGGGGGGGGGGGGGGGGGGGGGGGGGGGGGGGGGGGGGGGGGGGGGGGGGGGGGGGGGGGGGGGGGGGGGGGGGGGGGGGGGGGGGGGGGGGGGGGGGGGGGGGGGGGGGGGGGGGGGGGGGGGGGGGGGGGGGGGGGGGGGGGGGGGGGGGGGGGGGGGGGGGGGGGGGGGGGGGGGGGGGGGGGGGGGGGGGGGGGGGGGGGGGGGGGGGGGGGGGGGGGGGGGGGGGGGGGGGGGGGGGGGGGGGGGGGGGGGGGGGGGGGGGGGGGGGGGGGGGGGGGGGGGGGGGGGGGGGGGGGGGGGGGGGGGGGGGGGGGGGGGGGGGGGGGGGGGGGGGGGGGGGGGGGGGGGGGGGGGGGGGGGGGGGGGGGGGGGGGGGGGGGGGGGGG
@EGRNA12_177
TGGGGAATATTGCGCAATGGGGGAAACCCTGACGCAGCAACGCCGCGTGAGTGATGAAGGTTTTCGGATCGTAAAACTCTGTCATTAGGGACGATAATGACGGTACCTAATGAGGAAGCCACGGCTAACTACGTGCCAGCAGCCGCGGTAATACGTAGGTGGCAAGCGTTGTCCGGATTTACTGGGCGTAAAGAGTATGTAGGTGGGCATTTAAGTCAGATGTGAAATTCCCGGGCTTAACCTGGGAGCTGCATTTGATACTGGGTGTCTAGAGTGCAGGAGAGGAAAGTGGAATTCCTAGTGTAGCGGTGAAATGCGTAGAGATTAGGAAGAACACCAGTGGCGAAGGCGACTTTCTGGACTGTAACTGACACTGAGATACGAAAGCGTGGGTAGCAAACAGG
+
GGGGGDGGGGGGGGGGGGGGGGGGGGGGGGGGGGGGGGGGGGGGGGGFGCFFGGGGGGGGGFGGGGGCFGGGGGGGGGGGGGGGGGGGGGGGGGGGGGGGGGGGGGGGGGGGGGGGFGGGGGGGGGGGGGGGGGGGGGGG:FGGGGFFDFEGGGGGGGGFGFFFGGFGFEEGGGGGFGGGGGGGGGGGGFFFGCFEFFGGGGGGGGGGGFGGGGGGGGGGGGGGGGGGGGGGGGGGGGFGFGGGGGGGGGGGGGFFGGGGGGGGGGFCFF9GFGGGGGGGGGGGGGGGGGGGGGGEGGGGGGGGFGCCGGGGGGGGGEFGGGGGGGGGFGGGGGFAFFGGGGGGGGGGGGFGGGGGGGGGGGGGGGGGGGGGGGGGGGGGGGGFGGGGGGGFGGGGGGGGGGGG
@EGRNA12_178
TGGGGAATATTGCACAATGGGGGAAACCCTGATGCAGCCATGCCGCGTGTGTGAAGAAGGCCTTCGGGTTGTAAAGCACTTTCAGCGAGGAGGAAAGGTTAGTAGTTAATACCTGCTAGCTGTGACGTTACCCGCAGAAGAAGCACCGGCTAACTCCGTGCCAGCAGCCGCGGTAATACGGAGGGTGCAAGCGTTAATCGGAATTACTGGGCGTAAAGCGCACGCAGGCGGTCTGTCAAGTCGGATGTGAAATCCCCGGGCTCAACCTGGGAACTGCATTCGAAACTGGCAGGCTAGAGTCTTGTAGAGGGGGGTAGAATTCCAGGTGTAGCGGTGAAATGCGTAGAGATCTGGAGGAATACCGGTGGCGAAGGCGGCCCCCTGGACAAAGACTGACGCTCAGGTGCGAAAGCGTGGGGAGCAAACAGG
+
GGGGGGGGGGGGGGGGGGGGGGGGGGGGGGGGGGGGGGGGGGGGGGGGGGGGGGGGGGGGGGGGGGGGGGGGGGGGGGGGGGGGGGGGGGGGGGGGGGGGGGGGGGGGGGGGGGGGGGGGGGGGGGGGGGGGGGGGGGGGGGGGGGGGGGGGGG#GGGGGGGGGGGGGGGGGGGGGGGGGGGGGGGGGGGGGGGGGGGGGGGGGGGGGGGGGGGGGGGGGGGGGGGGGGGGEGGGGGGGGGGGGGGGGGGGGGGGGGGGGGGGGFFGGGGGGGGGGGGGGGGGEGGGGGGGGGGGGGGGGGFGGGGGGGGGGGGGGGGGGGGGGGGGGGGGGGGGGGGGGGGGGGGGGF<ECGGGGGGGGGGGGGGGGGGGGGGGGGGGGGGGGGGGGGGGGGGGGGGGGGGGGGGGGGGGGGGGGGGGGGGGGGGGGG
@EGRNA12_179
TGGGGAATATTGCGCAATGGGGGAAACCCTGATGCAGCAACGCCGCGTGAGTGATGAAGGCCTTCGGGTTGTAAAGCTCTGTCTTCAGGGACGATAATGACGGTACCTGAGGAGGAAGCCACGGCTAACTACGTGCCAGCAGCCGCGGTAATACGTAGGTGGCAAGCGTTGTCCGGATTTACTGGGCGTAAAGGGAGTGTAGGCGGATACTTAAGTCAGATGTGAAATACCCGGGCTCAACTTGGGTGCTGCATTTGAAACTGGGTATCTAGAGTGCAGGAGAGGAAAGTGGAATTCCTAGTGTAGCGGTGAAATGCGTAGAGATTAGGAAGAACACCAGTGGCGAAGGCGACTTTCTGGACTGTAACTGACGCTGAGGCTCGAAAGCGTGGGGAGCAAACAGG
+
GGGGGDGGGGGGGGGGGGGGGGGGGGGGGGGGGGGGGGGGGGGGGGGGGGGGGGFGGGGGGGGGGGGGGGGGGGGGGGGGGGGGGGGGGGGGGGGGGGGGGGGGGGGGGGGGGGGGGGGGGGGGGGGGGGGGGGGGGGGGGGGGGGGGGGFFFGGGGGGGGGGGGGGGGGGGGGGGFGGGGGGGGFGGGGFGGGGGGGGGGGGGGGGGGGGGGGGGGGGGGGGGGGGGGGGGGGGGGGGGGGGGGGGGGGGGGGGGGGGGGGGGGGGGGGGGGGGGGGGGGGGGGGGGGGGGGEGGGFGGGGGGGGGGGGGGGGGGGGGGGGGGGEGGGGGGGGGGGGGGGGGGGGGGGGGGGGGGGGGGGGGGGGGGGGGGGGGGGGGGGGGGGGGGGGGGGGGGGGGGGGGG
@EGRNA12_180
TGGGGAATATTGCACAATGGAGGAAACTCTGATGCAGCGACGCCGCGTGAGCGATGAAGGTCTTCGGATCGTAAAGCTCTGTCCTAAGGGAAGATAGTGACGGTACCTTAGGAGGAAGCCCCGGCTAACTACGTGCCAGCAGCCGCGGTAACACGTAGGGGGCGAGCGTTGTCCGGAATTACTGGGTGTAAAGGGTGCGTAGGCGGCCTTGCAAGTCAGATGTGAAAGATCACGGCTTAACTGTGGTAAGCATTTGAAACTGTAAGGCTTGAGTGCAGGAGAGGAGAGTGGAATTCCTAGTGTAGCGGTGAAATGCGTAGATATTAGGAAGAATATCAGTGGCGAAGGCGGCTCTCTGGACTGCAACTGACGCTGAGGCACGAAAGCGTGGGGAGCAAACAGG
+
GGGGGGGGGGGGGGGGGGGGGGGGGGGGGGGGGGGGGGGGGGGGGGGGGGGGGGGGGGGGGGGGGGGGGGGGGGGGGGGGGGGGGGGGGGGGGGGGGGGGGGGGGGGGGGGGGGGGGGGGGGGGGGGGGGGGGGGGGGGGGGGGGGGGGGGGGGGGGGGGGGGGGGGGGGGGGGGGGGGGGGGGGGGGGGGGGGGGGGGGGGGGGGGGGGGGGGGGGGGGGGGGGGGGGGGGGGGGGGGGGGGGGGGGGGGGGGGGGGGGGGGGGGGGGGGGGGGGGGGFGGGGGGGGGGGGGGGGGGGGGGGGGGGGGGGGGGGGGGGGGGGGGGGGGGGGGGGGGGGGGGGGGGGGGGGGGGGGGGGGGGGGGGGGGGGGGGGGGGGGGGGGGGGGGGGGGGGGGGGGGGG
@EGRNA12_181
TGGGGAATATTGCGCAATGGGGGAAACCCTGACGCAGCAACGCCGCGTGAGTGATGAAGGCCTTAGGGTTGTAAAGCTCTGTTATCTGGGACGATAATGACGGTACCAGAGGAGGAAGCCACGGCTAACTACGTGCCAGCAGCCGCGGTAATACGTAGGTGGCGAGCGTTGTCCGGATTTACTGGGCGTAAAGAGTGCGTAGGCGGATGTTTAAGTGAGATGTGAAATACCCGAGCTCAACTTGGGTGCTGCATTTCAAACTGGGCATCTAGAGTGCAGGAGAGGAAAGCGGAATTCCTAGTGTAGCGGTGAAATGCGTAGAGATTAGGAAGAACACCAGTGGCGAAGGCGGCTTTCTGGACTGTAACTGACGCTGAGGCACGAAAGCGTGGGGAGCAAACAGG
+
EGFCCFGGFGGGGGGGGGGGGGGGEDFFGGGGG:FCCGFGGGGGCFC@=::E5?FE<?,BEF<FAFEDGFGFEE?EEFGGDEFGFGGGG<=FGD@FEGFGCCCB@E=EF,<=F=:CFG7FGFEEEGGGGGFFC>,@FGFGGGC<<C<:4=FC@FFGGGC2<FGE<C,CFGGCGFDG>CFCEC8<F#FC:?CFCC6>C?GEGE=9?EGCE<DFG?ECCGCCFFFFGFFGGG?CGCDFGFFFGG?E?DFFE>:FEDDD>GFFFDA>9CFFFFGGGFD8,FFEE,CFDGFCGGF9FB,@E<?AGF>@+F??,GGGGGGF@EAAGFGFFGGGFGGCGFCFA=C?67F<GFC7+@9,<F<CC<ECFCFAGGGF6CC+E;,EGFDDGGCGGGGGGDBCFGFE,,<F<GFG
@EGRNA12_182
TGGGGAATATTGCGCAATGGGGGAAACCCTGACGCAGCAACGCCGCGTGAGTGATGAAGGCCTTAGGGTTGTAAAGCTCTGTTATCTGGGACGATAATGACGGTACCAGAGGAGGAAGCCACGGCTAACTACGTGCCAGCAGCCGCGGTAATACGTAGGTGGCGAGCGTTGTCCGGATTTACTGGGCGTAAAGAGTGCGTAGGCGGATGTTTAAGTGAGATGTGAAATACCCGAGCTCAACTTGGGTGCTGCATTTCAAACTGGGCATCTATAGTGCAGGAGAGGAAAGCGGAATTCCTAGTGTAGCGGTGAAATGCGTAGAGATTAGGAAGAACACCAGTGGCGAAGGCGGCTTTCTGGACTGTAACTGACGCTGAGGCACGAAAGCGTGGGGAGCAAACAGG
+
GGGGGGGGGGGGGGGGGGGGGGGGGGGGGGGGGGGGGGGGGGGGGGGGGGGGGGGGGGGGFGGGGGGGGGGGGGGGGFGGGGGGGGGGGGGGGGGGGGGGGGGGGGGGGGGGGGGGGGGGGGGGGDGGGGGGGGGGGGGGGGGGEEGGGEGFGGGGGGGGGGGGGGGGFGEGGGGGEFFGGGGGGGGFFFGGGGGGGGGGGGGGGGFFGGGGGFGGGGGGGGFGGGGGGGGGGGGGGGGGGFGGGGGGGGGGGFGFGFFFFGGFGFFFFGGGGGFGGGGGGGGGFGGGGGGGGGGGGGGGGGGGGGGGGGGGGGGGGGGGGGGGCGGGGGGGGGGGGGGGGGGGGGGGGGGGGGGGGGGGGGGGFGGGGGGGGEGGGGGGGGGGGGGGGGGGGGGGGGGGGGGG
@EGRNA12_183
TGGGGAATATTGCACAATGGGGGAAACCCTGATGCAGCCATGCCGCGTGTGTGAAGAAGGCCTTCGGGTTGTAAAGCACTTTCAGCGAGGAGGAAAGGGTGTAAGTTAATACCTTACATCTGTGACGTTACTCGCAGAAGAAGCACCGGCTAACTCCGTGCCAGCAGCCGCGGTAATACGGAGGGTGCGAGCGTTAATCGGAATTACTGGGCGTAAAGCGTGCGCAGGCGGTTTGTTAAGCGAGATGTGAAAGCCCCGGGCTCAACCTGGGAACCGCATTTCGAACTGGCAAACTAGAGTCTTGTAGAGGGGGGTAGAATTCCAGGTGTAGCGGTGAAATGCGTAGAGATCTGGAGGAATACCGGTGGCGAAGGCGGCCCCCTGGACAAAGACTGACGCTCAGGCACGAAAGCGTGGGGAGCAAACAGG
+
<CFDGEGGG<FFFFG9ECFFFGGGGGFGG@<EFGGFGGGGFGGGGG@6=BDEEGGGGGGGGGGGGCGDFGGGAFFC?EFGGG,EF,C4FGDGGGGGGCFFGGGGGGGGC??DFCEGGG<FGGGGG=FFGGGGGGGDFGFBFGGGGGGGGGEEGGDGGGGGEGC<FGGGGGGFFFE@:CGGG7<<CCGGF#FEFFC@4#EFCCFFCFE#DFGGDGEGGGCECEEGDCEE=GGGGGE+CCCCFFCC9:EFGGFEDEGGEFFCF?GGF?FFEEGGEFF;CGC838AC;FFGGGCD@,99GGFC>9DE9,EEFED8GGFGGGFGFFFDFFBC++GGGFGGGEFCGFC555<F9C48GGGGDF@FGGGGGGGCFGGEGGGGGCF,FFCGGGGEFDF@C@F@@C,,GGGC<FF@FF@CCC<GDE<ECGGFC<GGF
@EGRNA12_184
TGGGGAATATTGCACAATGGAGGAAACTCTGATGCAGCGACGCCGCGTGAACGATGAAGGCCTTCGGGTCGTAAAGTTCTGTCCTAAGGGAAGATAGTGACGGTACCTTAGGAGGAAGCCCCGGCTAACTACGTGCCAGCAGCCGCGGTAACACGTAGGGGGCGAGCGTTGTCCGGAATTACTGGGTGTAAAGGGTGCGTAGGCGGCCTTGCAAGTCAGATGTGAAAGATCACGGCTTAACTGTGGTAAGCATTTGAAACTGTAAGGCTTGAGTGCAGGAGAGGAGAGTGGAATTCCTAGTGTAGCGGTGAAATGCGTAGATATTAGGAAGAATATCAGTGGCGAAGGCGGCTCTCTGGACTGCAACTGACGCTGAGGCACGAAAGCGTGGGGAGCAAACAGG
+
GGGGGGGGGGGGGGGGGGGGGGGGGGGGGGGGGGGGGGGGGGGGGGGGGGGGGGGGGGGGGGGGGGEDFGGCGCFGFGGGGGGGGGGGGGGGGGGGGGGGGGGGGGGGGGGGGGDGFGGGGGFGGGGGGGGGGGGGGGGGGGGGGGGGGGGGGGGGCFGGGGGGGGGGCGGGGGGGEGGGGGGGGGAEGGGGGGDGDEFGGGGGGEGGFFFFGFGFFGGGGGGGGGGGGGGGFGGGFFGGGFGGGGGGFGFGGGGGGGGGGGGGGFGGGFGFGFF?GGFGGGGGGGGGGGGGGGGGGEDGEEGCGGGGGFFGGGGGGGGF@EGFGGGGFGGGGGGGGGGGGDGGGGGGGGGEFF@FD@GGGCGFGGGGGGGGGGGFGGGGEGGGGGGGGGGFGCGGGGGFFGF
@EGRNA12_185
TGGGGAATATTGCGCAATGGGGGAAACCCTGACGCAGCAACGCCGCGTGGGTGATGAAGGTTTTCGGATCGTAAAACCCTGTTTTCTGGGACGATAATGACGGTACCTAAGGAGGAAGCCACGGCTAACTACGTGCCAGCAGCCGCGGTAATACGTAGGTGGCAAGCGTTGTCCGGATTTACTGGGCGTAAAGAGTATGTAGGTGGGTGCTTAAGTCAGATGTGAAATTCCCGGGCTTAACCTGGGAGCTGCATTTGATACTGGGTGTCTAGAGTGCAGGAGAGGAAAGCGGAATTCCTAGTGTAGCGGTGAAATGCGTAGAGATTAGGAAGAACACCAGTGGCGAAGGCGGCTTTCTGGACTGTAACTGACGCTGAGGCACGAAAGCGTGGGGAGCAAACAGG
+
GGGGGGGGGGGGGGGGGGGGGGGGGGGGGGGGGGGGGGGGGGGGGGGEGGGEGGGGGGGGGFGGGDFGGGGGGGGGGGGGGGGGGGGGGGGGGGGGGGGGGGGGGGGGGGGGGFEFGGGGGGGGGGGGGGGGGGGGGGGGGGGGGGGGGGGGGGGGGGGGGGGGGGGGGGCGGGGGEGGGGGGFCGGGCCGGFGGGGGGGGFGGEFGGGGGGGGGFGGGGGGGGGFGGFGGGFFFGGGGGGGGGGGGGGGGGGGGGGGGGGGFFGFGGFGGGGG#GFGGGGGGGFFGGGGGGGGGFGGGGGGGGGGGGGGGGGGGGGGGGGGGGGGGGGGGGGGGGGGGGGDGDGGGGGGGGGGGGGGGGGGGGGGGGEGGGGGGGGFGGGGGGGGGGGGGGGGFGGGGGGGGG
@EGRNA12_186
TGGGGAATATTGCGCAATGGGGGAAACCCTGATGCAGCAACGCCGCGTGAGTGATGAAGGTTTTCGGATCGTAAAGCTCTGTCTTTGGGGAAGATAATGACGGTACCAGATGAGGAAGCCACGGCTAACTACGTGCCAGCAGCCGCGGTAATACGTAGGTGGCAAGCGTTGTCCGGATTTACTGGGCGTAAAGGGTGCGTAGGCGGATGCTTAAGTGAGATGTGAAATACCTAAGCTTAACTTGGGTGCTGCATTTCAAACTGGGCATCTAGAGTGCAGGAGAGGAAAGCGGAATTCCTAGTGTAGCGGTGAAATGCGTAGAGATTAGGAAGAACACCAGTGGCGAAGGCGGCTTTCTGGACTGTAACTGACGCTGAGGCACGAAAGCGTGGGTAGCAAACAGG
+
FGGGGGGGGGGGGGGGGEGFGGGGGGGGGFGFGGGGGGGGGGGGGGGB@BBFGFGGGGGG@GGGGCE7FGGGGG@FGBFFEGGGGGGGGGFGGGGGGGGGGGGGGGGFGFGGGGGGGGGGGGGEGGGFGGDGGGGFGFGGF,FCGGGG<CFFGGCFGGGGGFGGGG:FFGGGFGGFGFEGFGGGF:F@EFFFFGFGGGGGGGGFGEGGGGGGGF8GE9FFEGGGGGCFFGGGGF8CGFFFFFGFGFDD9FFGGGGGFGGF7FD4FCFDGGGFF@8CDGGGGGGEFFCGEFGGGFB,FF8GFCF4CFCB<GGGGGGGFGGGGFF<BEGGFGGGGGFGGFGFB:GGGGCGGGFACE<GEFFAGFEGGGGGGGFEE<GGGGF8GGGGGGGGGGGGFAFGGDGGGGGG
@EGRNA12_187
TGGGGAATATTGCACAATGGGGGAAACCCTGATGCAGCAACGCCGCGTGAGTGAAGAAGGCCTTCGGGTTGTAAAGCTCTGTCTTCAGGGACGATAATGACGGTACCTGAGGAGGAAGCCACGGCTAACTACGTGCCAGCAGCCGCGGTAATACGTAGGTGGCGAGCGTTGTCCGGATTTACTGGGCGTAAAGGGAGCGTAGGCGGACTTTTAAGTGGGATGTGAAATACCCGGGCTTAACTTGGGTGCTGCATTCCAAACTGGGAGTCTAGAGTGCAGGAGAGGAAAGTGGAATTCCTAGTGTAGCGGTGAAATGCGTAGAGATTAGGAAGAACACCAGTGGCGAAGGCGACTTTCTGGACTGTAACTGACGCTGAGGCTCGAAAGCGTGGGGAGCAAACAGG
+
GGGGGGGGGGGGGGGGGGGGGGGGGGGGGGGGGGGGGGGGGGGGGGGGGGGGGGGGGGGGGGGGGGGGGGGGGGGGGGGGGGGGGGGGGGGGGGGGGGGGGGGGGGGGGGGGGGGGGGGGGGGGGGGGGGGGGGGGGGGGGGGGGGGGEGGGFGGGGGGGGGGGGGGGGGGGGGGGGGGGGGGGGGGGGGGGGGGGGGGGGGGGGGGGGGGGGGGGGGGGGGGGGGGGGGGGGGGGGGGGGGGGGGGGGGGGGGGGGGGGGGGGGGGGGGGGGGGGGGGGGGGGGGGGGGGGGGGGGGGGGGGGGGGGGGGGGGGGGGGGGGGGGGGGGGGGGGGGGGGGGGGGGGGGGGGGGGGGGGGGGGGGGGGGGGGGGGGGGGGGGGGGGGGGGGGGGGGGGGGGGGGG
@EGRNA12_188
TGGGGAATATTGCGCAATGGGGGAAACCCTGACGCAGCAACGCCGCGTGAGTGATGAAGGTCTTCGGATTGTAAAACTCTGTCTTTGGGGACGATAATGACGGTACCCAAGGAGGAAGCCACGGCTAACTACGTGCCAGCAGCCGCGGTAATACGTAGGTGGCAAGCGTTGTCCGGATTTACTGGGCGTAAAGAGTATGTAGGCGGACATTTAAGTCAGATGTGAAATCCCCGGGCTCAACTTGGGTGCTGCATTTGAAACTGGGTGTCTAGAGTGCAGGAGAGGAAAGCGGAATTCCTAGTGTAGCGGTGAAATGCGTAGAGATTAGGAAGAACACCAGTGGCGAAGGCGGCTTTCTGGACTGTAACTGACGCTGAGGCATGAAAGCGTGGGGAGCAAACAGG
+
GGGGGGGGGGGGGGGGGGGGGGGGGGGGGGGFGGGGGGFGGGGGGGGGG7FFGGGGGGGGGGGGGGGGGGGGGGGGGGGGGGGGGGGGDGGGGGGGGGGGGGGGGGGGGGGGGGGGGGGGGGGGGGGGGGGGGGGGGGGGGGGGGGGGGGFFGGGGGGGGGGGGGGGGGGGGGGGGGGGGGGGGGGGGGGGGGGGGGGGGGGGFEGGGGGGGGGGGGGGGGGGGGGGGGGGGGGGGGGGGGGGGGGGGGGGGGGGGGGGGGGGGGGGGGGGGGGGGGGDGGGGGGGGGGFGGGGGGGGGGGGGGGGGGGGGGGGGGGGGGGGFGFGGGGGGFGGGGGGFGGGGFGGGGGGGGGGGGGGGGFGGGGGGGGGGGGGGGGFGGGGGGGGGGGGGGGGGGGGGGGGGG
@EGRNA12_189
TGGGGAATATTGCGCAATGGGGGAAACCCTGACGCAGCAACGCCGCGTGAGTGATGAAGGGTTTCGGATCGTAAAACTCTGTCTTTGGGGACGATAATGACGGTACCCAAGGAGGAAGCCACGGCTAACTACGTGCCAGCAGCCGCGGTAATACGTAGGTGGCAAGCGTTGTCCGGATTTACTGGGCGTAAAGAGTATGTAGGTGGGCATTTAAGTCAGATGTGAAATTCCCGGGCTTAACCTGGGAGCTGCATTTGATACTGGGTGTCTAGAGTGCAGGAGAGGAAAGTGGAATTCCTAGTGTAGCGGTGAAATGCGTAGAGATTAGGAAGAACACCAGTGGCGAAGGCGACTTTCTGGACTGTAACTGACACTGAGATACGAAAGCGTGGGGAGCAAACAGG
+
CFFGG@-<FGF<@FF@@6CEFGGEGFFFG8E,CCGE7@C@EFGGCGG>F7FCE?<EF<9B+:EF?@4=:=BAAAFGE<8F?F?F<8E<FG@C:F7FB<F<C@:B>=>D,@@<,D:@>3<>>F:<@@>A:BC::3>*:>>##;6>4#F:64<>FFC#<DC7CFCC@F@F<FAFC<<:>F>C;?:GGFFG8B;ECGGE@7<<9DE+?CECCCCBFA@DC;;0ECGG@<CFFDEFDEGGGG:DG>9FFGFGDDDDC9?FGGDGFFCGGFGGFGGFBE>6,B=D,E4A=F?9F<?,DE?AFA8FGF@:7F=DFE<FF=FFDBGFFA6,B?<GFDF?GGFC<=CC,BF@,6,GGDGFE@CFCCC69@,CC6<6@@CC<6FFC<<C@CCF@7GEGGGF@C,<@GEE;,@<
@EGRNA12_190
CGGGGAATATTGCACAATGGGCGAAAGCCTGATGCAGCAACGCCGCGTGAGCGATGAAGGCCTTCGGGTCGTAAAGCTCTGTCCTCAAGGAAGATAATGACGGTACTTGAGGAGGAAGCCCCGGCTAACTACGTGCCAGCAGCCGCGGTAATACGTAGGGGGCTAGCGTTATCCGGAATTACTGGGCGTAAAGGGTGCGTAGGTGGTTTCTTAAGTCAGAAGTGAAAGGCTACGGCTCAACCGTAGTAAGCTTTTGAAACTAAGAGACTTGAGTGCAGGAGAGGAGAGTAGAATTCCTAGTGTAGCGGTGAAATGCGTAGATATTAGGAGGAATACCAGTTGCGAAGGCGGCTCTCTGGACTGTAGCTGACACTGAGGCACGAAAGCGTGGGGAGCAAACAGG
+
,@FCGGGGGCFF,,CFG,CA<9FGEEDFFDFDFGFFFGGGGECCFGE=4:?BFGGGGGGGC@<EFGGCE@FGCE=<A<=FFB?5FDFEFGGGGGFFGEGGGC@F<FCFG9DFA@GGDGGG@CFEGGGFGGFCCBDFFGGFGG7<FFCE<=:F?<C<:BC<FEG,A@CCAE8C#FGGCGCFDGFGGGFG#E4@EG>@4AFF8DEFEEGGFGGGGEGCFCCFECFGGFACD8CECEGFFCE>BCEGEE>FFFDE=:FF@:>GGGGECDEF?#GGGFGEF@,;GFGF=EFFCFBCGFGFEE5?=GECF@GE@5,:C@FFFBE?9FF<FGGGF9FFAEFCC<F:6,@F@FF@C<@C666DGFGFFC,@<,EEFC;6@<E6F@6F@;,B,+CGEC6FEE,F@F;AGFE
@EGRNA12_191
TGGGGAATATTGCACAATGGGCGCAAGCCTGATGCAGCCATGCCGCGTGTATGAAGAAGGCCTTCGGGTTGTAAAGTACTTTCAGCGGGGAGGAAGGGAGTAAAGTTAATACCTTTGCTCATTGACGTTACCCGCAGAAGAAGCACCGGCTAACTCCGTGCCAGCAGCCGCGGTAATACGGAGGGTGCAAGCGTTAATCGGAATTACTGGGCGTAAAGCGCACGCAGGCGGTTTGTTAAGTCAGATGTGAAATCCCCGGGCTCAACCTGGGAACTGCATTCGAAACTGGCAGGCTGGAGTCTTGGAGAGGGGGGTAGAATTCCAGGTGTAGCGGTGAAATGCGTAGAGATCTGGAGGAATACCGGTGGCGAAGGCGGCCCCCTGGACGAAGACTGACGCTCAGGTGCGAAAGCGTGGGGAGCAAACAGG
+
GFGGGGGGGGGGFDFGGGGGGGGGGGGGGGGFGGFGGFEGGGGGGGGEGGGF9FFFGGGGGGGGGGEGGGGGGGGGGFGGGGG,BF+FCGECEGGGGDGGF@F,FFFFFFFGCEGG<D<FACFA<=73@D<FFFF@*@:CFCF7FFGFCC**?CECFGGFGGGGC>BC@#:A>2?F?BFGGD::8CCEC7FFEEEDCFFGDEEBFFGGFFEFGGFEGGCGGGD<CDD)EF#:FF>:FFFFFGF>6#+:#GFE8CEDG#GCFFGGGGGGGE?E<,,FC>,GDGGGGGGFD6EE7<@,FEE>4,7D6GGGGE@FFDDDGGGF<A3EGFDEFEEGFCCGGGGGGFCGGEFFEAA,GGGGGFF+CGGFFEGGFFGEF:DFF:7@ACDGGFGECGFGGFF7DFCEFFCC,GGGGGGGGGGGFGGGGGGFEFGGG
@EGRNA12_192
TGGGGAATATTGCACAATGGGCGCAAGCCTGATGCAGCCATGCCGCGTGTATGAAGAAGGCCTTCGGGTTGTAAAGTACTTTCAGCGGGGAGGAAGGGAGTAAAGTTAATACCTTTGCTCATTGACGTTACCCGCAGAAGAAGCACCGGCTAACTCCGTGCCAGCAGCCGCGGTAATACGGAGGGTGCAAGCGTTAATCGGAATTACTGGGCGTAAAGCGCACGCAGGCGGTCTGTCAAGTCGGATGTGAAATCCCCGGGCTCAACCTGGGAACTGCATTCGAAACTGGCAGGCTAGAGTCTTGTAGAGGGGGGTAGAATTCCAGGTGTAGCGGTGAAATGCGTAGAGATCTGGAGGAATACCGGTGGCGAAGGCGGCCCCCTGGACAAAGACTGACGCTCAGGTGCGAAAGCGTGGGGAGCAAACAGG
+
GGGGGGGGGGGGGGGGGGGGGGGGGGGGGGGGGGGGGGGGGGGGGGGGGGGGGGGGGGGGGGGGGGGGGGGGGGGGGGGGGGGGGGGGGGGGGGGGGDGGGGGGGGGGGGGGGGGGGGGGGGGGGGGGGGGGGGGGGGGGGGGGGGGGGGGGGGGGGGGGGGGGGGGGGGGGGGGGGGGGGGGGGGGGGGGGGGGGGGGGGGDGGGGGFGGGGGGGFGGGGGGGGGGGGGGFGFGGGFFFFGGGGGGGFGFGFGGGGGGGGGGGGGGGGGGGGGGGGGGGGGGGGGGGGGGGGGGGGGGGFEGGGGGGGGGGGGGGGGGGGGGGGGGGGGGGGGGGGGGGGGGGGGGGFGGGGGGGGGGGGGGGGGGGGGGGGGGGGGGGGGGGGGGGGGGGGGGGGGGGGGGGGGGGGGGGGGGGGGGGGGGGGGGGG
@EGRNA12_193
TGGGGAATATTGCGCAATGGGGGAAACCCTGACGCAGCAACGCCGCGTGAGTGATGAAGGTTTTCGGATCGTAAAACTCTGTCTTTGGGGACGATAATGACGGTACCCAAGGAGGAAGCCACGGCTAACTACGTGCCAGCAGCCGCGGTAATACGTAGGTGGCAAGCGTTGTCCGGATTTACTGGGCGTAAAGAGTGCGTAGGCGGCCTTGCAAGTCAGATGTGAAAGATCACGGCTTAACTGTGGTAAGCATTTGAAACTGTAAGGCTTGAGTGCAGGAGAGGAGAGTGGAATTCCTAGTGTAGCGGTGAAATGCGTAGAGATCTGGAGGAATACCGGTGGCGAAGGCGGCCCCCTGGACAAAGACTGACGCTCAGGTGCGAAAGCGTGGGGAGCAAACAGG
+
GGGGGGGGGGGGGGGGGGGGGGGGGGGGGGGGGGGGGGGGGGGGGGGGGGGGGGGGGGGGGGGGGGGGGGGGGGGGGGGGGGGGGGGGGGGGGGGGGGGGGGGGGGGGGGGGGGGGGGGGGGGGGGGGGGGGGGGGGGGGGGGGGGGGGGGGGGGGGGGGGGGGGGGGGGGGGGGGGGGGGGGGGGGGGGGGGGGGGGGGGGGGGGGGGGGGGGGGGGGGGGGGGGGGGGGGGGGGGGGGGGGGGGGGGGGGGGGGGGGGGGGGGGGGGGGGGGGGGGGGGGGGGGGGGGGGGGGGGGGGGGGGGGGGGGGGGGGGGGGGGGGGGGGGGGGGGGGGGGGGGGGGGGGGGGGGGGGGGGGGGGGGGGGGGGGGGGGGGGGGGGGGGGGGGGGGGGGGGGGGGGG
@EGRNA12_194
TGGGGGATATTGCACAATGGAGGAAACTCTGATGCAGCGACGCCGCGTGAGGGAAGACGGTTTTCGGATTGTAAACCTCTGTCTTCAGGGAAGAAACAAATGACGGTACCTGAAGAGGAAGCCACGGCTAACTACGTGCCAGCAGCCGCGGTAATACGTAGGTGGCAAGCGTTGTCCGGAATTACTGGGTGTAAAGGGAGCGTAGGCGGGTAGGTAAGTTGAATGTTTAATCTATGGGCTCAACCCATAGCTGCGTTCAAAACTGTTTATCTTGAGTGGGGTAGAGGCAGATGGAATTCCTAGTGTAGCGGTGAAATGCGTAGATATTAGGAGGAACACCAGTGGCGAAGGCGATCTGCTGGGCCCTAACTGACGCTGAGGCGCGAAAGCGTGGGTAGCAAACAGG
+
GGGGGGGGGGGGGGGGGGGGGGGGGGGGGGGGGGGGGGGGGGGGGGGFGGGGGGGGGGGGGGGGGGGGGGGGGGGGGGGGGGGGGGGGGGGGGGGGGGGGGGGGGGGGFFGGGGGGGGGGGGGGGGGGGGGGGGGGGGGGGFG#GGGGGGGFGGGGGGGGGGGGGGGGGGGGGGGGGGGGGGGGG5EEFCFEGGGGGGGGGGGGGGGGGGGGGGGGGGGGGGGGGGGGGGGGGGGGGGGGGGGGGGGGGGGGGGGGGGGGGGGGGGGGGGGGGGGGGGGGGGGGGGGGGGGGGGGGGGGGGGGGGGCGGGGGGGGGGGGGGGGGGGGGGGGGGGGGGGGGGGGGGGGGGGGGGGGGGGGGGGGGGGGGGGGGGGGGGGGGF@7GGGGGGGGGGGGGGGGGGGGGGG
@EGRNA12_195
TGGGGAATATTGCGCAATGGGGGAAACCCTGACGCAGCAACGCCGCGTGAGTGATGAAGGTTTTCGGATCGTAAAACTCTGTCTTTGGGGACGATAATGACGGTACCCAAGGAGGAAGCGACGGCTAACTACGTGCCAGCAGCCGCGGTAATACGTAGGTGGCAAGCGTTGTCCGGATTTACTGGGCGTAAAGAGTATGTAGGTGGGCATTTAAGTCAGATGTGAAATTCCCGGGCTTAACCTGGGAGCTGCATTTGATACTGGGTGCCTAGAGTGCAGGAGAGGAAGGTGGAATTCCTAGTGTAGCGGTGAAATGCGTAGAGATTAGGAAGAACACCAGTGGCGAAGGCGACTTTCTGGACTGTAACTGACACTGGGAGACGAAAGCGTGGGTAGCAAACAGG
+
FGGGGE@CFFFC<F@:C@EFGGGC@@,,@<CF@FGCE><EGDGGGGC4@8BFGGDCFDF?4,,BFCE::>CFFGGGDBEFDGFGGGGGDG:7FG7FE@DC9=F+BB=B<FFFGGGGFC,+83@CC<*D:FEFC>>**3<FBCCG;7<<4##<<<B<B:7#C?:6A@FGFCGCC9;C=;899CFFDE;FFFCCC:C<@FFG9EG#CFCCCF:7CCFGGFGGFC9FE?9:C>>>:@5F,FC@:6#@<CFFFGFGBB:CFCCGGGG#GD@8FD=FD=#GFGD=@E,:EF9,C,?,E<<AAFA5<=F@:F:GGEEFCF7GFGFA9EE<C,B<<AFEGGGF<C66,FC@DGGGGF<E@:,C6,<<EGGGFCEF9DFECC,6,E;,FCDFGEECGFGFE9F9<FECCFFC
@EGRNA12_196
TGGGGAATATTGCGCAATGGGGGAAACCCTGACGCAGCAACGCCGCGTGAGTGATGAAGGCCTTAGGGTTGTAAAGCTCTGTTATCTGGGACGATAATGACGGTACCAGAGGAGGAAGCCACGGCTAACTACGTGCCAGCAGCCGCGGTAATACGTAGGTGGCGAGCGTTGTCCGGATTTACTGGGCGTAAAGAGTGCGTAGGCGGATGTTTAAGTGAGATGTGAAATACCCGAGCTCAACTTGGGTGCTGCATTTCAAACTGGGCATCTAGAGTGCAGGAGAGGAAAGCGGAATTCCTAGTGTAGCGGTGAAATGCGTAGAGATTAGGAAGAACACCAGTGGCGAAGGCGGCTTTCTGGACTGTAACTGACGCTGAGGCACGAAAGCGTGGGGAGCAAACAGG
+
GGGGGGGGGGGGGGGGGGGGGGGGGGGGGGGGGGGGGGGGGGGGGGGGGGGGGGGGGGGGGGGGGGGGGGGGGFGGGGGGGGGGGGGGGGGGGGGGGGGGGGGGGGGGGGGGGGGGGGGGGGGGGGGGGGGGGGGGGGGGGGGGGGGGGGGGGGGGGGGGGGGGGGGGGGGGGGGGGGGGGGGGGGGGGGGGGGGGGGGGGGGGGGGFGGGGGGGGGGGGGGGGGGGGGGGGGGGGGGGGGGGGGGGGGGGGGGGGGGGGGGGGGGGGGGGGGGGGGGGGGGGGGGGGGGGGGGGGGGGGGGGGGGGGGGGGGGGGGGGGGGGGGGGGGGGGGGGGGGGGGGGGGGGGGGGGGGGGGGGGGGFGGGGGGGGGGGGGGGGGGGGGGGGGGGGGGGGGGGGGGGGG
@EGRNA12_197
TGGGGAATATTGCGCAATGGGGGAAACCCTGACGCAGCAACGCCGCGTGAGTGATGAAGGCCTTAGGGTTGTAAAGCTCTGTTATCTGGGACGATAATGACGGTACCAGAGGAGGAAGCCACGGCTAACTACGTGCCAGCAGCCGCGGTAATACGTAGGTGGCGAGCGTTGTCCGGATTTACTGGGCGTAAAGAGTGCGTAGGCGGATGTTTAAGTGAGATGTGAAATACCCGAGCTCAACTTGGGTGCTGCATTTCAAACTGGGCATCTAGAGTGCAGGAGAGGAAAGCGGAATTCCTAGTGTAGCGGTGAAATGCGTAGAGATTAGGAAGAACACCAGTGGCGAAGGCGGCTTTCTGGACTGTAACTGACGCTGAGGCACGAAAGCGTGGGGAGCAAACAGG
+
GGGGGGGGGGGGGGGDGGGGGGGGGGGGGGGGGGGGEGGGGGGGGGGGGCGGGGGGGGGFGGGGGGGGGGGGGGGGGGGGFGGFGGGGGGGGGDGGGGGGGDGGGGGGGGGGGGGGGGGGGGEFGGGGGGGGGGFFGGGGFFGGGGGGGGFGGGGGGGGGGGGGGGGGGGGGGGGG=EGGGGGGGGGGGGGFFFFDFFGGGGGGGGGGGGGGGGGGFGGGGGGGGGGGGGGFGGGGGGGGGGGGGGGFGGGGGGGGGGGGGGGFGGGFFGGGGGGGGFCGGGGGGGEEFCGGGGGGGGGGGGGGEGGGGGGGGGGGGGGGGGGGGGGGGGGGGGGGGGGGGGGGGGGGGGGGGGGGGGGGGGGGGGGGEGGGGGGGGGGFGGGGGGGGGGGGGGGGGGGGGGGG
@EGRNA12_198
TGGGGAATATTGCGCAATGGGGGAAACCCTGACGCAGCAACGCCGCGTGAGTGATGAAGGTTTTCGGATCGTAAAACTCTGTCTTTGGGGACGATAATGACGGTACCAGAGGAGGAAGCCACGGCTAACTACGTGCCAGCAGCCGCGGTAATACGTAGGTGGCGAGCGTTGTCCGGATTTACTGGGCGTAAAGGGTGCGTAGGCGGATGTTTAAGTGGGATGTGAAATCCCCGGGCTTAACCTGGGGGCTGCATTCCAAACTGGATATCTAGAGTGCAGGAGAGGAAAGCGGAATTCCTAGTGTAGCGGTGAAATGCGTAGAGATTAGGAAGAACACCAGTGGCGAAGGCGGCTTTCTGGACTGTAACTGACGCTGAGGCACGAAAGCGTGGGTAGCAAACAGG
+
GGGGGGGGGGGGGGGGGGGGGGGGGGGGGGGGGGGGGGGGGGGGGGGGGFGGGGGGGGGGFGFGGGGGGGGGGGGGGGGGGGGGGGGGGGGGGGGGGGGGGGGGGGGGGGGGGGGGGGGGGGGGGGGGGGGGGGGGGGGGGGGGGGGGFGGGGGGGGGGGGGGGGGGGFFGGGGGGGGGGGGGGGGGGGGGGGGGGGGGGGGGGGGGGGGGGGGGGGGGGGGGGGGGGGGGGGGGGGGGGGGGGGGGGGGGGGGGGGGGGGGGGGGGGGGGGGGGGGGGGGGGGGGGGGGGGGGGGGGGGGGGGGGGGGGGGGGGGGGGGGGGGGGGGGGGGGGGGGGGGGGGGGGGGGGGGGGGGGGGGGGGGGGGGGGGGGGGGGGGGGGGGGGGGGGGGGGGGGGGGGGGG
@EGRNA12_199
TGGGGAATATTGCGCAATGGGGGAAACCCTGACGCAGCAACGCCGCGTGAGTGATGAAGGCCTTAGGGTTGTAAAGCTCTGTTATCTGGGACGATAATGACGGTACCAGAGGAGGAAGCCACGGCTAACTACGTGCCAGCAGCCGCGGTAATACGTAGGTGGCGAGCGTTGTCCGGATTTACTGGGCGTAAAGAGTGCGTAGGCGGATGTTTAAGTGAGATGTGAAATACCCGAGCTCAACTTGGGTGCTGCATTTCAAACTGGGCATCTAGAGTGCAGGAGAGGAAAGCGGAATTCCTAGTGTAGCGGTGAAATGCGTAGAGATTAGGAAGAACACCAGTGGCGAAGGCGGCTTTCTGGACTGTAACTGACGCTGAGGCACGAAAGCGTGGGGAGCAAACAGG
+
FGGGGGGGGGGFGGG>FGGGGGGGGGGGGGGGGGGGGGGGGEGGEEFC@FGGGGGGFGGGGGGG,BFGGGGGGFGGG<FGGGGGGGGGGGGGGGGFGGGGGGGGGGGGGGGGGGGDFFFGGGGGGGGGGGGGGGGGGGGGGGGGGGGGGGGGGGGGGBFGGGGGGGGGEGGGGGGGGGGGGGGGGFGGGGFFFFFGGGGGGGGGGGGGGFGGGGF@GGGGGGFGGFGGGGGGGGGGGGGGGGGGGGGGGGGGGGGFGGGGGGGGGGGGGGGFDGGGFFFGGGGGGFC7GGGCGGEB<DC?F=CC7GGGGGGGGGGGGGGFGGGGFGGGFFGGGGGGGGGGGGGGGGGGGGGGGGGGGGGGGGGGGGFGGGGGGGGGGGGFGGGFGFGGGGGGGFGGGGGGGGF9
@EGRNA12_200
TGGGGAATATTGCGCAATGGGGGAAACCCTGACGCAGCAACGCCGCGTGAGTGATGAAGGCCTTAGGGTTGTAAAGCTCTGTTATCTGGGACGATAATGACGGTACCAGAGGAGGAAGCCACGGCTAACTACGTGCCAGCAGCCGCGGTAATACGTAGGTGGCGAGCGTTGTCCGGATTTACTGGGCGTAAAGAGTGCGTAGGCGGATGTTTAAGTGAGATGTGAAATACCCGAGCTCAACTTGGGTGCTGCATTTCAAACTGGGCATCTAGAGTACAGGAGAGGGAAACGGAATTCCTAGTGTGGCGGTGAAATGCGTAGAGATTAGGAAGAACACCAGTGGCGAAGGCGGTTTCCTGGACTGTAACTGACGCTGAGGCACGAAAGCGTGGGTAGCAAACAGG
+
GFC<CEF@EFDEGGGEEG9@ECG+CAF,@EEGGEGCGGGGGGGC:+:FCGCFFCA5?5BFGG<F55FGFG:B@F<?<,BACEA<FBFGC8<?B=FGCFFD<>CFF:BCF,3FFEGGGFFGGGCF73FCGCCFGFGGGF#GGGGEGG<B=F1#<FF#9:<#CGGGC<:F<CEC,C#GCGGGG#CC?C*:C>>##GGGGG8E#?*@CEGCCGFFGGGGFB<@F?#FC?<C@F>A@,?CGFC9DCB=D8CE9GFGFFFFFFDCGCFFFG:ECF=CFE3=GFE48BEGF4<8A4F<B9,5A,,,BE@8+4CGFC,C+++EGFA5AGGGEEFEA?E,GGFCF=<CG@F7DFB++:8GGDF6<C:,969,,EE,B68+;,,6FC6:EC9FCC+GGF8GFFE<@,<C<@EC
@EGRNA12_201
TGGGGAATATTGCGCAATGGGGGAAACCCTGACGCAGCAACGCCGCGTGGGTGATGAAGGTTTTCGGATCGTAAAACCCTGTTTTCTGGGACGATAATGACGGTACCAGATGAGGAAGCCACGGCTAACTACGTGCCAGCAGCCGCGGTAATACGTAGGTGGCAAGCGTTGTCCGGATTTACTGGGCGTAAAGGGTGCGTAGGCGGATGCTTAAGTGAGATGTGAAATACCTAAGCTTAACTTAGGGGCTGCATTTCAAACTGGGCATCTAGAGTACAGGAGAGGGAAACGGAATTCCTAGTGTAGCGGTGAAATGCGTAGAGATTAGGAAGAACACCAGTGGCGAAGGCGGTTTCCTGGACTGTAACTGACGCTGAGGCACGAAAGCGTGGGTAGCAAACAG
+
GGGGGGGGGGGGGGGGGGGGGGGGGGGGGGGGGGGGGGGGGGGGGGGFGGGGGGGGGGGGGGGGGGGGGGGGGGGGGGGGGGGGGGGGGGGGGGGGGGGGGGGGFGGGGGGGGGGGGGGGGGGGGGGGGGGGGGGGGGGGGGGGGGGGGGGGGGGGGGGGGGGGGGGGGGGGGGGGGGGGGGGGGGGGGGGGGGGGGGGGGGGGGGGGGGGGGGGGGGGGGGGGGGGGGGGGGGGGGGGGGGGGGGGGGGGGGGGGGGGGGGGGGGGGDGGGGGGGGGGGGGGGGGGGGGGGGGGGGGGGGGGGGGGGGGGGGGGGGGGGGGGGGGGGGGGGGGGGGGGGGGGGGGGGGGGGGGGGGGGGGGGGGGGGGGGGGGGGGGGGGGGGGGGGGGGGGGGGGGGGGGG
@EGRNA12_202
TGGGGAATATTGCGCAATGGGGGAAACCCTGACGCAGCAACGCCGCGTGAGTGATGAAGGTTTTCGGATCGTAAAACTCTGTCTTTGGGGACGATAATGACGGTACCCAAGGAGGAAGCCACGGCTAACTACGTGCCAGCAGCCGCGGTAATACGTAGGTGGCAAGCGTTGTCCGGATTTACTGGGCGTAAAGAGTATGTAGGTGGGCATTTAAGTCAGATGTGAAATTCCCGGGCTTAACCTGGGAGCTGCATTTGATACTGGGTGTCTAGAGTGCAGGAGAGGAAAGTGGAATTCCTAGTGTAGCGGTGAAATGCGTAGAGATTAGGAAGAACACCAGTGGCGAAGGCGACTTTCTGGACTGTAACTGACACTGAGATACGAAAGCGTGGGTAGCAAACAGG
+
GCGFGGGGGGGGGGGGGGGGGGGGGGGGGFGGGGGEGGGGGEEGGGG@FEGGGFGGGGGGGGGGGGGGEGGGGFFGGGGGGGGGGGGGGGGGGGGGGGGGFGGGGGGGGGGGGGGGGGFFGGGGGD<FGGGGGEEDFDFGGGGGGGGGBBB#GFGGGGGFGGGGGGGGFGGGFBFFFFGFFFFFGGEFGGFFCFG6AAFGGGGGGGD#CCFGGGGFCBA@CFGGGGFGECEEGGGGFDFFGGGGGFDEDGGGGGGGFFGFGDGGA2DFFFGFGG#GGGGFGGGFDGFCF<FEFGFGECFACGF@CGGGGGGGGFCDGGEGDFGGDGGGGGGFGGGGGGFECGEFGGGGFEFCCCFCGFEEFEGFFFEFDFEGGFFGGGFGGGGDCCGGGFGGGGFFDGGGGGGG
@EGRNA12_203
TGGGGAATATTGCACAATAGGCGAAAGCCTGCTGCAGCAACGCCGCGTGAGCGATGAAGGCCTTCGGGTCGTAATGCTCTGCCTTCAAGGAAGATAATGACGGTACCAGAGGAGGAAGCCACGGCTAACTACGTGCCAGCAGCCGCGGTAATACGCAGGTGGCGAGCGTTGTCCGGATTTACTGGGCGTAAAGAGTGCGTAGGCGGATGTTTAAGTGAGATGTGAAATACCCGAGCTCAACTTGGGTGCTGCATGTCAAACTGGGCATCCAGAGTGCAGGAGAGGAAAGCTGGATTCGTGGTGTAGCGATGAAATGCGTAAAGATTAGGAAGAACACCAGTGGCGAGGGCGGCTTGCTGGGCTGTAGCTGACGCTGAGGCACGAGGGCGTGGGGAGCAAGCAGG
+
GC8DE;;<EF@<FGDAEF<EFGGC@CF,C@<,66CCFFGCFF7+777F7,49@:F,C?9,4,5EF++4B=+44E+@BF?95,5,C,,,<,AF@F<,EFFAFEE3+8EFFC8F<+++,B<8>FG:F+<<@F>F335*8B<FF8B,:>1C<=:,@F:*=1*=FFCFGC*:1**47FE:##;FCCC>E#@8::2@<+:<?@>EGG9FG#FCGFFC8B:9<FC9E#F>CG>AC+A4/,:G#GGFDCFC75CDB@7,9C#?C7D#D:DFE5F#E#D?#D783E>,;C,GGFF=FC,,+8+44+<4EA=4,8,C,9FFB++FCA,E,FDFFGEGGGGGGGFE,5,B,C:=E6+:F@9,<<:,,,6,,:,9,E,@::GC8GFC,@,<F@C8+,7:@FBCCC,,CC;,,C,@
@EGRNA12_204
TGGGGAATATTGCACAATGGAGGAAACTCTGATGCAGCGACGCCGCGTGAGCGATGAAGGTCTTCGGATCGTAAAGCTCTGTCCTAAGGGAAGATAGTGACGGTACCTTAGGAGGAAGCCCCGGCTAACTACGTGCCAGCAGCCGCGGTAACACGTAGGGGGCGAGCGTTGTCCGGAATTACTGGGTGTAAAGGGTGCGTAGGCGGCCTTGCAAGTCAGATGTGAAAGATCACGGCTTAACTGTGGTAAGCATTTGAAACTGTAAGGCTTGAGTGCAGGAGAGGAGAGTGGAATTCCTAGTGTAGCGGTGAAATGCGTAGATATTAGGAAGAATATCAGTGGCGAAGGCGGCTCTCTGGACTGCAACTGACGCTGAGGCACGAAAGCGTGGGGAGCAAACAGG
+
GGGGGGGGGGGGGGGGGGGGGGGGGGGGGGGGGGGGGGGGGGGGGGGEGGGGGGGGGGGGFGGGGGGGGGGGGGGGGGGFGGGGGGGGGGGGGGGGGFDGGGGGGGGGGGGGGGGGGGGDGGGGGGGGGGGGGGGGGGGGGGGGGGGGGGGGGGGFGGGGGGFGGGGGGGGCFGGGGGFFGGGGGGCGFFGGGG@CGCEGGGGGGGGFEGGGGGGGGGGGGGGGGGGGGGEGGGGGFFFGGGGGGGGGGGGGGGGGGGGGGGGFFFGGGGGGGGGGGGGGGGGGFGGGGGGGGGGGFFFGFGGGGGEFGGGGGGGGFGFGFGGGGGGGGGGGGFGGGGGGGGGGGGGGGGGGGGGGGGGGGGGGGGGGGGGGGGGGGGGGGGGGGGGGGGGGGGGGGGGGGGG
@EGRNA12_205
TGGGGAATATTGCGCAATGGGGGAAACCCTGACGCAGCAACGCCGCGTGAGTGATGAAGGTTTTCGGATCGTAAAACTCTGTCTTTGGGGACGATAATGACGGTACCCAAGGAGGAAGCCACGGCTAACTACGTGCCAGCAGCCGCGGTAATACGTAGGTGGCAAGCGTTGTCCGGATTTACTGGGCGTAAAGAGTATGTAGGTGGGCATTTAAGTCAGATGTGAAATTCCCGGGCTTAACCTGGGAGCTGCATTTGATACTGGGTGTCTAGAGTGCAGGAGAGGAAAGTGGAATTCCTAGTGTAGCGGTGAAATGCGTAGAGATTAGGAAGAACACCAGTGGCGAAGGCGACTTTCTGGACTGTAACTGACACTGAGATACGAAAGCGTGGGTAGCAAACAGG
+
E@FGGFEDGAFCFE@:FBDF8FGFCFFFGDE8@FC:FFGFGEECFGEBC,=FEFGCGDGE=EEFGGC:CFGGCB=FEFGGGGGGGGGCF@@>FFFCFFGGDEBGFGECBCCD<CCGFGGE<FEGEGFGGGFF@C::FFFFGFFFEFBCFE<BAFCC,?@<F@F?;<>FA>:<>FFGCCCGGGDCEG8FFCA>A>FEFFFCDEGFCFFCGCFGFFGFFFFGCFFGGGCFGECGGGGEFAFDCCEFFFDGECGFGGFFFGGGFGGGGFGCFDDGGGGGGGEB;GFGFEAEFCEFBB9CGGGCFFGCFGEGFEFFC>EEDF<EF<EEEEGGGGGDGFGF8FGGCGEGGGGGGGGGFAF@EC@9FFF@@C6@9EE9EGEF9GFFGGFC@7EGGCGAF<GCFFFFFGE@
@EGRNA12_206
TGGGGAATATTGCGCAATGGGGGAAACCCTGACGCAGCAACGCCGCGTGAGTGATGAAGGCCTTAGGGTTGTAAAGCTCTGTTATCTGGGACGATAATGACGGTACCAGAGGAGGAAGCCACGGCTAACTACGTGCCAGCAGCCGCGGTAATACGTAGGTGGCGAGCGTTGTCCGGATTTACTGGGCGTAAAGAGTGCGTAGGCGGATGTTTAAGTGAGATGTGAAATACCCGAGCTCAACTTGGGTGCTGCATTTCAAACTGGGCATCTAGAGTGCAGGAGAGGAAAGCGGAATTCCTAGTGTAGCGGTGAAATGCGTAGAGATTAGGAAGAACACCAGTGGCGAAGGCGGCTTTCTGGACTGTAACTGACGCTGAGGCACGAAAGCGTGGGGAGCAAACAGG
+
GGGGGGGGGGGGGGGGGGGGGGGGGGGGGGGGGGGGGGGGGGGGGGGGGEGGGGGGGGGGGGGGGGGGGGGGGGGGGGGGGGGGGGGGGGGGGGGGGGGGGGGGGGGGGGGGGGGGGGGGGGGGGGGGGGGGGGFGGGGGGGGGGGGGGGGGGGGGGGGGGGGGGGGGGGGGGGGGGGGGGGGGGGGGGGGGGGGGGGGGGGGGGGGGGGGGGGGGGGGGGGGGGGGGGGGGGGGGGGGGGGGGGGGGGGGGGGGGGGGGGGGGGGGGGGGGGGGGGGGGGGGGGGGGGGGGGGGGFGGGGGGGGGGGGGGGGGGGGGGGGGGGGGGGGGGGGGGGGGGGGGGGGGGGGGGGGGGGGGGGGGGGGGGGGGGGGGGGGGGGGGGGGGGCGGGGGGGGGGGGGGGG
@EGRNA12_207
TGGGGAATATTGCGCAATGGGGGAAACCCTGACGCAGCAACGCCGCGTGAGTGATGAAGGCCTTAGGGTTGTAAAGCTCTGTTATCTGGGACGATAATGACGGTACCAGAGGAGGAAGCCACGGCTAACTACGTGCCAGCAGCCGCGGTAATACGTAGGTGGCGAGCGTTGTCCGGATTTACTGGGCGTAAAGAGTGCGTAGGCGGATGTTTAAGTGAGATGTGAAATACCCGAGCTCAACTTGGGTGCTGCATTTCAAACTGGGCATCTAGAGTGCAGGAGAGGAAAGCGGAATTCCTAGTGTAGCGGTGAAATGCGTAGAGATTAGGAAGAACACCAGTGGCGAAGGCGGCTTTCTGGACTGTAACTGACGCTGAGGCACGAAAGCGTGGGGAGCAAACAGG
+
GGGGGGGGGGGGGGGGGGGGGGGGGGGGGGGGGGGGGGGGGGGGGGGGGGGGGGGGGGGGGGGGGGGGGGGGGGGGGFGGGGGGGGGGGGGGGGGGGGGGGGGGGGGGGGGGGGGGGGGGGGGGGGGGGGGGGGGGGGGGGGGGGGGGFGGGGGGGFGGGGGGGGGGGGGGGGGGGGGGGGGGGFGGGGGGGGFGGGGGGGGGGGGGGGGGGGGGGGGGGGGGGGGGGGGGGGGGGGGGGGGGGGGGGGGGGGGGGGGGGGGGGGFGGGGGGGGGGGGGGGGGGGF:GGGGFGGGGGGGGGGGGGGGGGGGGGGGGFGGGGGGGGGGGFGGGGGGGGGGGGEGGGGGGGGGGGGGGGGGGGGGGGGGGGGGGGGGGGGGGGGGGGGGGGGGGGGGGGGGGGGGG
@EGRNA12_208
TGGGGAATATTGCGCAATGGGGGAAACCCTGACGCAGCAACGCCGCGTGAGTGATGAAGGCCTTAGGGTTGTAAAGCTCTGTTATCTGGGACGATAATGACGGTACCAGAGGAGGAAGCCACGGCTAACTACGTGCCAGCAGCCGCGGTAATACGTAGGTGGCGAGCGTTGTCCGGATTTACTGGGCGTAAAGAGTATGTAGGTGGGCATTTAAGTCAGATGTGAAATTCCCGGGCTTAACCTGGGAGCTGCATTTGATACTGGGTGCCTAGAGTGCAGGAGAGGAAAGTGGAATTCCTAGTGTAGCGGTGAAATGCGTAGAGATTAGGAAGAACACCAGTGGCGAAGGCGACTTTCTGGACTGTAACTGACACTGAGATACGAAAGCGTGGGTAGCAAACAGG
+
GGGGGGGGGGGGGGGGGGGGGGGGGGGGGGGGGGGGGGGGGGGGGGGGGFGGGFGGGGGGGGGG<FGGGGGGGGGGGGGGGGGGGGGGGGGGGGGGGGGGGGGGGGGGGFFGGGGGGGGGGGGGGGGGGGGGGGFGGGGGGGGGGGGGFGGGGGGGGGGGFFGGGGGGFGGFGGGGFFGGGGGGGGGGGFFGGGGFFGGGGGGGGGGGGGGGGGGFGGGGGGGGGGGGGGGGGGGGGGGGGGGGGGGGGGGGGGGGGGGGGGGFGGGGGGGGGGGGGGGGGGGGGGGGGGGGGGGFGGGGGGGGGGGGGGGGGGGGGGGGGGGGGGGGGGGGGGGGGGGGGGGGGGGGGGGGGGGGGGGGGGGGGGGGGGGGGGGGGGGGGGGGGGGGGGGGGGGGGGGGGGGG
@EGRNA12_209
TGGGGAATATTGCGCAATGGGGGAAACCCTGACGCAGCAACGCCGCGTGAATGAAGAAGGCCTTCGGGTTGTAAAGTTCTGTCATATGGGAAGATAATGACGGTACCATATGAGGAAGCCACGGCTAACTACGTGCCAGCAGCCGCGGTAATACGTAGGTGGCAAGCGTTGTCCGGATTTACTGGGCGTAAAGGGTGCGTAGGCGGATGCTTAAGTGAGATGTGAAATACCTAAGCTTAACTTAGGGGCTGCATTTCAAACTGGGCATCTAGAGTACAGGAGAGGGAAACGGAATTCCTAGTGTAGCGGTGAAATGCGTAGAGATTAGGAAGAACACCAGTGGCGAAGGCGGTTTCCTGGACTGTAACTGACGCTGAGGCACGAAAGCGTGGGTAGCAAACAGG
+
FGGGEGGGGGGGGGGGGGGGGGGDGGGGGGGGFFGEGGGGGGGGEGG@F@FFGGGFFGGEFGFG,BBEFFFGGGGGCEGGGGGGGFGGGGGGGGGGGGGDFGGGGGGGFEGGGGGGGGGFGGEDGGGGGGGGGGGGGGGGGGGGGGGGGGGGGFGFFFGGGGGGGGFEEFGGGGGGGGGGGGGGGGGGGGGFGGGGDEGEGGGGGGGGGGGGGGGGGGGGGGFGGGGGGGGGGFFGCFFGGFDGGGGGGGGGGGGGGGGGGFFFGGGGFGGGGGGGFGGGFFGGGGGCEEDGGGGGGGGGGGEEGGFEGFGGGGEGGFFGGGGGGGGGGGGGEGFFFGGGGGGGGGGGGGGGGGGGFEGFFGGGGGGGGGGGGGDGGGGGGGFGGGGGGGGGGFGGGGGGGGGG
@EGRNA12_210
TGGGGAATATTGCACAATGGGCGCAAGCCTGATGCAGCCATGCCGCGTGTGTGAAGAAGGCCTTCGGGTTGTAAAGCACTTTCAGCGGGGAGGAAGGCGGTGAGGTTAATAACCTCATCGATTGACGTTACCCGCAGAAGAAGCACCGGCTAACTCCGTGCCAGCAGCCGCGGTAATACGGAGGGTGCAAGCGTTAATCGGAATTACTGGGCGTAAAGCGCACGCAGGCGGTCTGTCAAGTCGGATGTGAAATCCCCGGGCTCAACCTGGGAACTGCATCTGATACTGACAAGCTTGAGTCTCGTAGAGGGGGGTAGAATTCCAGGTGTAGCGGTGAAATGCGTAGAGATCTGGAGGAATACCGGTGGCGAAGGCGGCCCCCTGGACAAAGACTGACGCTCAGGCACGAAAGCGTGGGGAGCAAACAGG
+
GGGGGGGGGGGGGGGGGGGGGGGGGGGGGGGGGGGGGGGGGGGGGGGFGGGGGGGGGGGGGGGGGGGGGGGGGGGGGGGGGGGGGGGGGGGGGGGGGGGGGGGGGGGGGGGGGGGGGGGGFCGGGGGGGGGGGGGGGGGGGGGGGGGGGGGGGGGGGGGGGGGGGGGGFGGGGGGGGGGGGEGGGGGGFGGGGGGGGGGGGGFFGGGGCFGGGGGGGGGGGGGGFGGGDGGGGGGGGGGGGGGGGGGGGGGGGGGGGGGGGGGGGGGGGGGGGGGGGGCGGGFGGGGGGGGGGGGGGGGGGGGGGGGGGGGGGGGGGGGGFGGGGGGGGGGGGGGGGGGGGGGGGGGGGGGGGGGGGGGGGGGGGGGGGGGGGGGGGGGGGGGGGGGGGGGGGGGGGGGGGGGGGGGGGGGGGGGGGGGGGGGGGGGGG
@EGRNA12_211
TGGGGAATATTGCGCAATGGGGGAAACCCTGACGCAGCAACGCCGCGTGAGTGATGAAGGCCTTAGGGTTGTAAAGCTCTGTTATCTGGGACGATAATGACGGTACCAGAGGAGGAAGCCACGGCTAACTACGTGCCAGCAGCCGCGGTAATACGTAGGTGGCGAGCGTTGTCCGGATTTACTGGGCGTAAAGGGTGCGTAGGCGGATGCTTAAGTGAGATGTGAAATACCTAGGCTTAACTTAGGGGCTGCATTTCAAACTGGGCATCTAGAGTACAGGAGAGGGAAACGGAATTCCTAGTGTAGCGGTGAAATGCGTAGAGATTAGGAAGAACACCAGTGGCGAAGGCGGTTTCCTGGACTGTAACTGACGCTGAGGCACGAAAGCGTGGGTAGCAAACAGG
+
GGGGGGGGGGGGGGGGGGGGGGGGGGGGGGGGGGGGGGGGGGGGGGGFGGGGGGGGGGGGGGGGGGGGGGGGGGGGGGGGGGGGGGGGGGGGGGGGGGGGGGGGGGGGGGGGGGGGGGGGGGGGGGGGGGGGGGGGGGGGGGGGGGGGGGGGGGGGGGGGGGGGGGGGGGGGGGGGGGGGGGGGGGGGGGGGGGGGGGGGGGGGGGDGGGGGGGGFGFFGGGGGGGGGGGGGGGGGGGGGGGGGGGGGGGGGGGGGGGGGGGGGGGGGGGGGGGGGFGGFCGGGGGGFFGGGGGGGGGGGGGGGGGGGDGGGGGGGGGGGGFGGGGGGGGGGGGGFFGGGEGGGGGGGGGGGGGGGGGGGGGGGGGGGGGGGGGGGGGGGGGGGGGGGGGGGGGGGGGGGGGGG
@EGRNA12_212
TGGGGAATATTGCGCAATGGGGGAAACCCTGACGCAGCAACGCCGCGTGAGTGATGAAGGCCTTAGGGTTGTAAAGCTCTGTTATCTGGGACGATAATGACGGTACCAGAGGAGGAAGCCACGGCTAACTACGTGCCAGCAGCCGCGGTAATACGTAGGTGGCGAGCGTTGTCCGGATTTACTGGGCGTAAAGAGTGCGTAGGCGGATGTTTAAGTGAGATGTGAAATACCCGAGCTCAACTTGGGTGCTGCATTTCAAACTGGGCATCTAGAGTGCAGGAGAGGAAAGCGGAATTCCTAGTGTAGCGGTGAAATGCGTAGAGATTAGGAAGAACACCAGTGGCGAAGGCGGCTTTCTGGACTGTAACTGACGCTGAGGCACGAAAGCGTGGGGAGCAAACAGG
+
GGGGGGGGGGGGGGGGGGGGGGGGGGGGGGGGGGGGGGGGGGGGGGGGGGGGGGGGGGGGGGGGGGGGGGGGGGGGGGGGGGGGGGGGGGGGGGGGGGGGGGGGGGGGGGGGGGGGGGGGGGGGGGEGGGGGGGGGGGGGGGGGGGGGGDGFFFGGGGGGGGGFGGGFGGGGGGFGFGGGGGGGGGGFGGGGFFEFGGGGGGGGGGGGGGGGGGGGGFGGGGGGGGGGGGGGGGGGGGGGGGGGGGGGGGGGGGGGGGGGGGGFGGGGGGGGGGGGGGGGGGGGGGGGGGGGGGGGFFGGGGGGGGGGGGGGGGGGGGGGGGGGGGGGGGGGGGGGGGGGGGGGGGGGGGGGFGGGGGGGGGGGGGGGGGGEGGGGGGGGGGGGGGGCGGGGGGGGGGGGGGGG
@EGRNA12_213
TGGGGAATATTGCGCAATGGGGGAAACCCTGACGCAGCAACGCCGCGTGAGTGATGAAGGTTTTCGGATCGTAAAACTCTGTCTTTGGGGACGATAATGACGGTACCCAAGGAGGAAGCCACGGCTAACTACGTGCCAGCAGCCGCGGTAATACGTAGGTGGCAAGCGTTGTCCGGATTTACTGGGCGTAAAGAGTATGTAGGTGGGCATTTAAGTCAGATGTGAAATTCCCGGGCTTAACCTGGGAGCTGCATTTGATACTGGGTGCCTAGAGTGCAGGAGAGGAAAGTGGAATTCCTAGTGTAGCGGTGAAATGCGTAGAGATTAGGAAGAACACCAGTGGCGAAGGCGACTTTCTGGACTGTAACTGACACTGAGATACGAAAGCGTGGGTAGCAAACAGG
+
GGGGGGGGGGGGGGGGGGGGGGGGGGGGGFGGGGGGGGGGGGGGGGGFGGGGGGGGGGGGBFGGGGGGGGGGGGGGGGGGGGGGGGGGGGGGGGGGGGGGGGGGGGGGGGGGGGGGGGGGGGGGGGGGG#GGGGGGGGGGGGGGGGGGFFGGGGGGGGGEFGGGGGGGGGGGGGGGGGGGGGGGGGGGFGGGGGGGGGGGGGGFFGGGGGGGGGGGGFGGGGGGGGGGGGGGGGGGGGGGGGGGGGGGGGGGGGGGFGGGFGGGGGGGGGGGGGGGGGGGGGFGGGGGGGGGGGGGFDGGGGGGDGGGGGFGGEGGGGGGFGGDGGGGGGGGGFFGGGGGGGGGGGGGGGGGGGGGGGGGGGGGGGGGGGGGGGGGGGGGGGGGGGGGGGGGGGGGGGGGGGGG
@EGRNA12_214
TGGGGAATATTGCGCAATGGGGGAAACCCTGACGCAGCAACGCCGCGTGAGTGAAGAAGGCCTTAGGGTTGTAAAGCTCTGTCATATGGGAAGATAATGACGGTACCATAAGAGGAAGCCACGGCTAACTACGTGCCAGCAGCCGCGGTAATACGTAGGTGGCGAGCGTTGTCCGGATTTACTGGGCGTAAAGGATGCGTAGGCGGATATTTAAGTGGGATGTGAAATCCCCGAGCTTAACTCGGGGGCTGCATTCCAAACTGGATATCTAGAGTGTCGGAGGGGAAAGTGGAATTCCTAGTGTAGCGGTGAAATGCGTAGAGATTAGGAAGAACACCAGTGGCGAAGGCGACTTTCTGGACGATAACTGACGCTGAGGCATGAAAGCGTGGGGAGCAAACAGG
+
GGGGGGGGGGFGGGGGGGGGGGGGGGGGGGGGGGGGGGGGGGGGGGGFGGGGGGGGGGGGGGGGGGGGFGGGGGGGGGGGGGGGGGGFGGGGGGGGGGGGGGGFGGGGGGGGGGGGGFGGGGGGGGGGGGGGGFGGGGGGGGGGGGGGGGGGGGGFGFFFGGGGGGGGGGGGGGGFFFFGGGGGGGGGFGGGGGGGGGGGGGGGGGGGGGGGGGGGGGGGGGGGGGGGGGGGGGGGGGGGGGGGGGGGGGGGGGGGGGGGGGGGGGGGGGGGGGGGGGGGGGFEGGGGGGGGGGGGGGGGGGGGGGGGGGGGGGGGGGGGGGGGGGGGGGGGGGGGGGGGGGGGGGGGGGGGGGGGGGGGGGGGGGFGGGFGGGGGGGGGGGGGGGGGGGGGGGGGGGGGGGGG
@EGRNA12_215
TGGGGAATATTGCGCAATGGGGGAAACCCTGACGCAGCAACGCCGCGTGAGTGATGAAGGTTTTCGGATCGTAAAACTCTGTCCTAAGGGACGATAATGACGGTACCTTAGGAGGAAGCCCCGGCTAACTACGTGCCAGCAGCCGCGGTAATACGTAGGGGGCGAGCGTTGTCCGGATTTATTGGGCGTAAAGGGTGCGTAGGCGGCCTTGTAAGTCAGATGTGAAATCTCACGGCTTAACCGTGGTAAGCATTTGAAACTGTGAGGCTTGAGTACAGGAGAGGAGAGTGGAATTCCTAGTGTAGCGGTGAAATGCGTAGAGATTAGGAAGAACACCAGTGGCGAAGGCGGCTTTCTGGACTGTAACTGACGCTGAGGCACGAAAGCGTGGGGAGCAAACAGG
+
GGGGGGGGGGGGGGGGGGGGGGGGGGGGGGGGGGGGGGGGGGGGGGGGGGGGGGGGGGGGGGGGGGGGGGGGGGGGGGGGGGGGGGGGGGGGGGGGGGGGGGGGGGGGGGGGGGGGGGGGGGGGGGGGGGGGGGGGGGGGGGGGGGGGGGGGGGGGGGGGGGGGGGGGGGGGGGGGGGGGGGGGGGGGGGGGGGGGGGGGGGGGGGGGGGGGGGGGGGGGGGGGGGGGGGGGGGGGGGGGGGGGGGGGGGGGGFFGGGGGGGGGGGGGGGGGGGGGGGGGGGGGGGGGGGGGGGGGGGGGGGGGGGGGGGGGGGGGGGGGGGGGGGGGGGGGGGGGGGGGGGGGGGGGGGGGGGGGGGGGGGGGGGGGGGGGGGGGGGGGGGGGGGGGGGGGGGGGGGGGGGG
@EGRNA12_216
TGGGGAATATTGCGCAATGGGGGAAACCCTGACGCAGCAACGCCGCGTGAGTGATGAAGGCCTTAGGGTTGTAAAGCTCTGTTATCTGGGACGATAATGAGGGTACCAGAGGAGGAAGCCACGGCTAACTACGTGCCAGCAGCCGCGGTAATACGTAGGTGGCGAGCGTTGTCCGGATTTACTGGGCGTAAAGAGTGCGTAGGCGGATGTTTAAGTGAGATGTGAAATACCTAAGCTTAACTTAGGGGCTGCATTTCAAACTGGGCATCTAGAGTACAGGAGAGGGAAACGGAATTCCTAGTGTAGCGGTGAAATGCGTAGAGATTAGGAAGAACACCAGTGGCGAAGGCGACTTTCTGGACTGTAACTGACACTGAGATACGAAAGCGTGGGTAGCAAACAGG
+
GGGGGGGGGGGGGGGGGGGGGEGGGG@FGGGGGGGGGG8FGGGGGGGGGGG<FGFGGFFGCGGG9FG<FEGGGGGFGGGGGGGG9<,FFFG8FE+F+<8,,B=3,=BA,B87FG@GC,F@3F<F7++,8##F?FFF?BF>F;>>9?AF#BFF?FB<,?3#9B;:;8>8:*6*/DFAFA=+GGGGGFFFFB6FA5:2#DFFGGFD>C2<:=3GGGF?+7C#GGGGFFCD7FBC3AGFB=FED,D?EA,FGGFE>9GGFGCGGFF89@,8GFCFDEE;FCGGGGGGGGCF=GGGGGEGGECFGGGGFF7BGGGGGEF>GGGGFF9FA,DGGFAGGGGF<GGGGGGGGDGGGGFCFCC<GGGGFF9E@<FFGGGF6GGGFC,E6GGGGGGGGGGGFEGGGGGGGGGG
@EGRNA12_217
TGGGGAATATTGCGCAATGGGGGAAACCCTGACGCAGCAACGCCGCGTGAGTGATGAAGGTTTTCGGATCGTAAAACTCTGTCTTTGGGGACGATAATGACGGTACCCAAGGAGGAAGCCACGGCTAACTACGTGCCAGCAGCCGCGGTAATACGTAGGTGGCAAGCGTTGTCCGGATTTACTGGGCGTAAAGAGTATGTAGGTGGGCATTTAAGTCAGATGTGAAATTCCCGGGCTTAACCTGGGAGCTGCATTTGATACTGGGTGCCTAGAGTGCAGGAGAGGAAAGTGGAATTCCTAGTGTAGCGGTGAAATGCGTAGAGATTAGGAAGAACACCAGTGGCGAAGGCGGCTTTCTGGACTGTAACTGACGCTGAGGCACGAAAGCGTGGGGAGCAAACAGG
+
GGGGGGGGGGGGGGGGGGGGGGGGGGGGGGGGGGGGGGGGGGGGGGGFGFGGGGGGGGGGBFGGGGGGGGGGGGGGGGGGGGGGGGGGGGGGGGGGGGGGGGGGGGGGGGGGGGGGGGGGGGGGGGGGGGG:FGGGGGGGGGGGGGGGFGGGGGGFGGGGGGGGGGGGGEFFGFFGGGGGGGGGGGGGFGGGGGGFGGGGGGGGGGGGGGGGGGGGGGGGGGGGGGGGGGGGGGGGGGGGGGGGGGGGGGGGGGGFFFGGGGGGGFGGGGGGGGGGGGGGGGGFGGGGGEGGGGGGGGGGGGGGGGGGGGGGGGGGGGGGGGGGGGGGGGGGGGGGGGGGGGGGGGGGGGGGGGGGGFGGGGGGGGGGGGGGGGGGGGGGGGGGGGGGGGGGGGGGGGGGGGGG
@EGRNA12_218
TGGGGAATATTGCGCAATGGGGGAAACCCTGACGCAGCAACGCCGCGTGAGTGATGAAGGTTTTCGGATCGTAAAACTCTGTCTTTGGGGACGATAATGACGGTACCCAAGGAGGAAGCCACGGCTAACTACGTGCCAGCAGCCGCGGTAATACGTAGGTGGCAAGCGTTGTCCGGATTTACTGGGCGTAAAGAGTATGTAGGTGGGCATTTAAGTCAGATGTGAAATTCCCGGGCTTAACCTGGGAGCTGCATTTGATACTGGGTGCCTAGAGTGCAGGAGAGGAAAGTGGAATTCCTAGTGTAGCGGTGAAATGCGTAGAGATTAGGAAGAACACCAGTGGCGAAGGCGACTTTCTGGACTGTAACTGACACTGAGATACGAAAGCGTGGGTAGCAAACAGG
+
GGGGGGGGGGGGGFGGGGGGGGGGGGGGGGGGGGGGGGGGGGGGGGGGGGGGGGGGGGGGGGGGGGGGGGGGGGGGGGGGGGGGGGGGGGGGGGGGGGGGGGGGGGGGGGGGGGGGGGGGGGGGGGDGGGGGEGGGGGGGGGGGGGGGGGDFGGGGGFGGGGGGF@FGFFGGGGECEGGGGGGGGDGGGFGGGGGGGGGGGGGGEGGGFEGGGGFFGGGEGGGGGGGGGGGGGFFEGGGGGGGFFCCFDGGGGFGGGGGGGGGGGGFDGGGGGGGGGGGGGGGGGGGGGGGGGGGGGGGGGGGGGGGGGGGGGGGGGGGGGGGGGGGGGGGGGGGGGGGGGGGGGGGGGGGGGGGGGGGGGGGGGGGGGGGGGGGGGGGGGGGGGGGGGGGGGGGGGGGGGGGG
@EGRNA12_219
TGGGGAATATTGCGCAATGGGGGAAACCCTGACGCAGCAACGCCGCGTGAGTGATGAAGGTTTTCGGATCGTAAAACTCTGTCTTTGGGGACGATAATGACGGTACCCAAGGAGGAAGCCCCGGCTAACTACGTGCCAGCAGCCGCGGTAACACGTAGGGGGCGAGCGTTGTCCGGAATTACTGGGTGTAAAGGGTGCGTAGGCGGCCTTTTAAGTCAGATGTGAAAGGTCACGGCTCAACCGTGGTAAGCATTTGAAACTGAAAGGCTTGAGTTAAGGAGAGGAAAGTGGAATTCCTAGTGTAGCGGTGAAATGCGTAGATATTAGGAGGAATACCAGTGGCGAAGGCGACTTTCTGAACTTATACTGACGCTGAGGCACGAAAGCGTGGGGAGCGAACAGG
+
EC@CFGGGGGGFGGGGGGGGD@FGGGFEGGGGGGCGGGGGGGGGGGGGG:?FGGGGGGGGD?<CBCG@FCGGGGGGFGGGGGDBFGGGGGGEGGDCGDCBD:FF@C<BCFF@EBB<>><><@>F7*F:?FFGFFFFFFFBFFFFGGFGFFFBFGCFFFFFFFFECFFFFFFFFFFFFFGGGGGGGGFFFGFFGECCFFGGGGGGGGGGGGGGGGGGGGF@GGGGGGGDFD7GGGGGGGGGGGGGGGFFGGGFGGGGGGGGGGGGGGGGGGGGGF@GFGGGGGGGGGEDFFGGGGGGGGGGGGGGGGGGGGGGGGFFGGGGGFGGGGGGGGGGGGGGGGGGGGGGGGGGFAGGGGGGGGGFGGGGGGGGGGGGGGGGGGGGGGGGGGEGGGGGGGEGFGGGGGG
@EGRNA12_220
TGGGGAATATTGCGCAATGGGGGAAACCCTGACGCAGCAACGCCGCGTGAGTGATGAAGGTTTTCGGATCGTAAAACTCTGTCTTTGGGGACGATAATGACGGTACCCAAGGAGGAAGCCACGGCTAACTACGTGCCAGCAGCCGCGGTAATACGTAGGTGGCAAGCGTTGTCCGGATTTACTGGGCGTAAAGAGTATGTAGGTGGGCATTTAAGTCAGATGTGAAATTCCCGGGCTTAACCTGGGAGCTGCATTTGATACTGGGTGTCTAGAGTGCAGGAGAGGAAAGTGGAATTCCTAGTGTAGCGGTGAAATGCGTAGAGATTAGGAAGAACACCAGTGGCGAAGGCGACTTTCTGGACTGTAACTGACACTGAGATACGAAAGCGTGGGTAGCAAACAGG
+
GGGGGGGGGGGGGGGGGGGGGGGGGGGGGGGGGGGGGGGGGGGGGGGGGGGGGGGGGGGGGGGGGGGGGGGGGGGGGGGGGGGGGGGGGGGGGGGGGGGGGGGGGGGGGGGGGGGGGGGGGGGGGGGGGGGGGGGGGGGGGGGGGGGGFGGGGGGGGGGGGGGGGGGGFGGGGGGGGGGGGGGGGGGGGGFGGGGFGGGGGGGGGGGGGGGGGGGGGGGGGGGGGGGGGGGGGGGGDGGGGGGGGGGGGGGGGGGGGGGGGGGGGGGGGGGGGGGGGGGGEGGGGGGGGGGGGGGGGGGGGGGGGGGGGFGGGGGGGGGGGGGGGGGGGGGGGGGGGGGGGGGGGGGGEGGGGGGGGGGGGGGGGGGGGGGGGGGGGGGGGGGGGGGGGGGGGGGGGGGGGGGG
@EGRNA12_221
TGTGGAATATTGCGCAATGGGGGAAACCCTGACGCAGCAACGCCGCGTGAGTGATGAAGGCCTTAGGGTTGTAAAGCTCTGTTATCTGGGACGATAATGACGGTACCAGAGGAGGAAGCCACGGCTAACTACGTGCCAGCAGCCGCGGTAATACGTAGGTGGCGAGCGTTGTCCGGATTTACTGGGCGTAAAGAGTGCGTAGGCGGATGTTTAAGTGAGATGTGAAATACCCGAGCTCAACTTGGGTGCTGCATTTCAAACTGGGCATCTAGAGTGCAGGAGAGGAAAGCGGAATTCCTAGTGTAGCGGTGAAATGCGTAGAGATTAGGAAGAACACCAGTGGCGAAGGCGGCTTTCTGGACTGTAACTGACGCTGAGGCACGAAAGCGTGGGGAGCAAACAGG
+
GGGGGGGGGGGGGGGGGGGGGGGGGGGGGGGGGGGGGGGGGGGGGGGGGGGGGGGFGGGGGGGGGGGGGGGGGGGGGGGGGGGGGGGGGGGGGGGGGGGGGGGGGGGGGGGGGGGGGGGGGGGGGGGGGGGGGGGGGGGGGGGGGGGGGGGGGGGGGGGGGGGGGGGGGGGGGGGGGGGGGGGGGGGGGGGGGGGGGGGGGGGGGGGGGGGGGGGGGGGGGGGGGGGGGGGGGGGGGGGGGGGGGGGGGGGGGGGGGGGGGGGGGGGGGGGGGGGGGGGGGGGGGGGGGGGGGGGGGGGGGGGGGGGGGGGGGGGGGGGGGGGGGGGGGGGGGGGGGGGGGGGGGGGGGGGGGGGGGGGGGGGGGGGGGGGGGGGGGGGGGGGGGGGGGGGGGGGGGGGGGGGG
@EGRNA12_222
TGGGGAATATTGCGCAATGGGGGAAACCCTGACGCAGCAACGCCGCGTGAGTGATGAAGGTTTTCGGATCGTAAAACTCTGTCTTTGGGGACGATAATGACGGTACCCAAGGAGGAAGCCACGGCTAACTACGTGCCAGCAGCCGCGGTAATACGTAGGTGGCAAGCGTTGTCCGGATTTACTGGGCGTAAAGAGTATGTAGGTGGGCATTTAAGTCAGATGTGAAATTCCCGGGCTTAACCTGGGAGCTGCATTTGATACTGGGTGCCTAGAGTGCAGGAGAGGAAAGTGGAATTCCTAGTGTAGCGGTGAAATGCGTAGAGATTAGGAAGAACACCAGTGGCGAAGGCGGCTTTCTGGACTGTAACTGACACTGAGATACGAAAGCGTGGGTAGCAAACAGG
+
GGGGGGGGGGGGGGGGGGGGGGGGGGGGGGGGGGGGGGGGGGGGGGGGGGGGGGGGGGGGGGGGGGGGGGGGGGGGGGGGGGGGGGGGGGGCGGGGGGGGGGGGGGGGGGGGGGGGGGGGGGGGGGGGGGGGGGGGGGGGGGGGGGGGGGGGGGGGGGGGGGGGGGGGFGGGGGGGGGGGGGGGFGGGFGGGFGGGFGGGGGGGGGGGGFGGGGGGGGGGGGGGGGGFGGGGGGGGGGGFGGGGGGGGGGGGGGGFGGGGGGGGGGGGGGGGGGGGGGGGGGGGGGGGGGGGGFGGGGGGGGGGGGGGGGGGGGGGGGGGGGGGGGGGGGGGGGGGGGGGGGGFGGGGGGGGGGGGGGGGGGGGGGGGGGGGGGGGGGGGGGGGGGGGGGGGGGGGGGGGGGGG
@EGRNA12_223
TGGGGAATATTGCGCAATGGGGGAAACCCTGACGCAGCAACGCCGCGTGAGTGATGAAGGCCTTAGGGTTGTAAAGCTCTGTTATCTGGGACGATAATGACGGTACCAGAGGAGGAAGCCACGGCTAACTACGTGCCAGCAGCCGCGGTAATACGTAGGTGGCGAGCGTTGTCCGGATTTACTGGGCGTAAAGAGTGCGTAGGCGGATGTTTAAGTGAGATGTGAAATACCCGAGCTCAACTTGGGTGCTGCATTTCAAACTGGGCATCTAGATTGCAGGAGAGGAAAGCGGAATTCCTAGTGTAGCGGTGAAATGCGTAGAGATTAGGAAGAACACCAGTGGCGAAGGCGGCTTTCTGGACTGTAACTGACGCTGAGGCACGAAAGCGTGGGGAGCAAACAGG
+
GGGGGGGGGGGGGGGGGGGGGGGGGGGGGGGGGGGGGGGGGGGGGGGGGEGGGGGGGGGGGGGGGGGGGGGGGGGGGGGGGGGGGGGGGGGGGGGGGGGGGGGGGGGGGGGGGGGGGGGGGGGGGGGGGGGGGGGGGGGGGGGGGGGGGGGGGGGGGGGGGGGGGGGGGGGGGGGGGGGGGGGGGGGGGGGGGGGGGGGGGGGGGGGGGGGGGGGGGGGGGGGGGGGGGGGGGGGGGGGGGGGGGGGGGGGGGGGGGGGGGGGGGGGGGGGGGGGGGGGGGGGGGGGGGGGGGGGGGGGGGGGGGGGGGGGGGGGGGGGGGGGGGGGGGGGGGGGGGGGGGGGGGGGGGGGGGGGCGGGGGGGGGGGGGGGGGGGGGGGGGGGGGGGGGGGGGGGGGGGGGGGG
@EGRNA12_224
TGGGGAATATTGCGCAATGGGGGAAACCCTGACGCAGCAACGCCGCGTGGGTGATGAAGGTTTTCGGATCGTAAAACCCTGTTTTCTGGGACGATAATGACGGTACCAGATGAGGAAGCCACGGCTAACTACGTGCCAGCAGCCGCGGTAATACGTAGGTGGCAAGCGTTGTCCGGATTTACTGGGCGTAAAGGGTGCGTAGGCGGATGCTTAAGTGAGATGTGAAATACCTAAGCTTAACTTAGGGGCTGCATTTCAAACTGGGCATCTAGAGTGCAGGAGAGGAAAGCGGAATTCCTAGTGTAGCGGTGAAATGCGTAGAGATTAGGAAGAACACCAGTGGCGAAGGCGACTTTCTGGACTGTAACTGACGCTGAGGCTCGAAAGCGTGGGGAGCAAACAGG
+
GGGGGGGGGGGGGGGGGGFGGGGGGGGGGGFGGGGEGGGGGGGGGGGGGGGGGGGGGGGGFFGGGGGGGGGGFGGGGGGGGGGGGGGGGGGGGGGGGGGGGGGGGGGGGGGGGGGGGGGGGGGGGGGGGGGGGGFFGGGGGGGGGGGGGGGGGGGGGFGGFGGFGGGGGGGGGFGGGGGGGGGGGGGGGGGGGGGGFGGGGGGGGGGGGFGGGGGGGGGGGGGGGGGGGGGGGGGGGGGGGGGGEGGGGGGGGGGGGGGGGGGGGGGGFFGGGGGGGGGGGGGGGGGGGGGGGGGGGGGGGGGGGGGGGGGGGGGGGGGGGGGGGGGGGGGGGGGGGGGGGGGGGGGGGGGGGGGGGGGGGGGGGGGGGGGGGGGGGGGGGGGGGGGGGGGGGGGGGGGGGGGG
@EGRNA12_225
TGGGGAATATTGCGCAATGGGGGAAACCCTGACGCAGCAACGCCGCGTGGGTGATGAAGGTTTTCGGATCGTAAAACCCTGTTTTCTGGGACGATAATGACGGTACCAGATGAGGAAGCCACGGCTAACTACGTGCCAGCAGCCGCGGTAATACGTAGGTGGCAAGCGTTGTCCGGATTTACTGGGCGTAAAGGGTGCGTAGGCGGATGCTTAAGTGAGATGTGAAATACCTAGGCTTAACTTAGGGGCTGCATTTCAAACTGGGCATCTAGAGTACAGGAGAGGGAAACGGAATTCCTAGTGTAGCGGTGAAATGCGTAGAGATTAGGAAGAACACCAGTGGCGAAGGCGGTTTCCTGGACTGTAACTGACGCTGAGGCACGAAAGCGTGGGTAGCAAACAGG
+
GGGGGGGGGGGGGGGGGGGGGGGGGGGGGGGGGGGGGGGGGGGGGGGGGGGGGGGGGGGGGGGGGGGGGGGGGGGGGGGGGGGGGGGGGGGGGGGGGGFGGGGGGGGGGGGGGGGGGGGGGGGGGGGGGGGGGGGGGGGGGGGGGGGGGGFGGGGGGGGGGGGGGGGGGGGGGGGGGGGGGGGGGGGGGGGGGGGGGGGGGGGGGGGGGGGGGGGGGGGGGGGGGGGGGGGGGGGGGGGGGGGGGGGGGGGGGGGGGGGGGGGFGGGGGGGGGGGGGGGGGGGGGGGGGGGGGGGGFFFGGGGGGGGGGGGGGGGGGGGGGGGGGGGGGGGGGGGGGGGGGGGGGGGGGGGGGGGGGGGGGGGGGGGGGGGGGGGGGGGFGGGGGGGGGGGGGGGGGGGGGGGG
@EGRNA12_226
TGGGGAATATTGCGCAATGGGGGAAACCCTGACGCAGCAACGCCGCGTGAGTGATGAAGGTTTTCGGATCGTAAAACTCTGTCTTTGGGGACGATAATGACGGTACCCAAGGAGGAAGCCACGGCTAACTACGTGCCAGCAGCCGCGGTAATACGTAGGTGGCAAGCGTTGTCCGGATTTACTGGGCGTAAAGAGTATGTAGGTGGGCATTTAAGTCAGATGTGAAATTCCCGGGCTTAACCTGGGAGCTGCATTTGATACTGGGTGCCTAGAGTGCAGGAGAGGAAAGTGGAATTCCTAGTGTAGCGGTGAAATGCGTAGAGATTAGGAAGAACACCAGTGGCGAAGGCGACTTTCTGGACTGTAACTGACACTGAGATACGAAAGCGTGGGGAGCAAACAGG
+
GDCGGGGGGGGGGEGGGGCFGF@FEGGGEGGGGC@FCEGGGGGGGGGGGDFBCGGCFFCC=FDFFCGFEECF<EGGGGBEDFGGGGFFGEEGGGFFEGDD<>CG@>D@AD<CFGDGFGGFGGGGGDGGGGGG7FAG@FGG@C:>FFFFFFF?<FF@FGGGF@FFFGGFFFFFFGFFFFFGGGGGGFFFFFFAFFFFFGFFGGGG#GGGGGGGFGGGFGGFGGGGGFGGGGGGGGDCEGGGGGGGGGGGGGDGGGFCGGGGGGGFGGFDFFFFGGFFFFFD9GGGGGFAEAGGGGGEGGGGGGGGDGGGGGGGGCEGGGFFCGGGGGGGGGGGFFGFGGGGGF@CEGGGGGGGGGGGGGGGGFAFGGGGGFGFFGFGGE<GFFAGGGGGGGGGGGGGGEFFGFFG
@EGRNA12_227
TGGGGAATATTGCGCAATGGGGGAAACCCTGACGCAGCAACGCCGCGTGGGTGACGAAGGTCTTCGGATTGTAAAACCCTGTCTTCTGGGACGATAATGACGGTACCAGAGGAGGAAGCCACGGCTAACTACGTGCCAGCAGCCGCGGTAATACGTAGGTGGCAAGCGTTGTCCGGATTTACTGGGCGTAAAGAGTATGTAGGTGGGCATTTAAGTCAGATGTGAAATTCCCGGGCTTAACCTGGGAGCTGCATTTGATACTGGGTGCCTAGAGTGCAGGAGAGGAAAGTGGAATTCCTAGTGTAGCGGTGAAATGCGTAGAGATTAGGAAGAACACCAGTGGCGAAGGCGGCTTTCTGGACTGTAACTGACACTGAGATACGAAAGCGTGGGTAGCAAACAGG
+
GGGGGGGGGGGGGGGGGGGGGGGGGGGGGGGGGGGGGGGGGGGGGGGGGGGGGGGGGGGGGGGGGGGGGGGGGGGGGGGGGGGGGGGGGGGGGGGGGGGGGGGGGGGGGGGGGGGGGGGGGGGGGGGGGGGGGGGGGGGGGGGGGGGGGGGGGGGGGGGGGGGGGGGGGGGGGGGGGGGGGGGGGGGGGGGGGGGGGGGGGGGGGGGGGGGGGGGGGGGGGGGGGGGGGGGGGGGGGGGGGGGGGGGGGGGGGGGGGGGGGGGGGGGGGGGGGGGGGGGGGGGGGGGGGGGGGGGGGGGGGGGGGGGGGGGGGGGGGGGGGGGGGGGGGGGGGGGGGGGGGGGGGGGGGGGGGGGGGGGGGGGGGGGGGGGGGGGGGGGGGGGGGGGGGGGGGGGGGGGGGGGG
@EGRNA12_228
TGGGGAATATTGCGCAATGGGGGAAACCCTGACGCAGCAACGCCGCGTGAGTGATGAAGGCCTTAGGGTTGTAAAGCTCTGTTATCTGGGACGATAATGACGGTACCTGAGGAGGAAGCCACGGCTAACTACGTGCCAGCAGCCGCGGTAATACGTAGGTGGCGAGCGTTATCCGGATTTACTGGGCGTAAAGGGAGTGTAGGCGGATACTTAAGTCAGATGTGAAATACCCGGGCTCAACTTGGGTGCTGCATTTGAAACTGGGTATCTAGAGTGCAGGAGAGGAAAGTGGAATTCCTAGTGTAGCGGTGAAATGCGTAGAGATTAGGAAGAACACCAGTGGCGAAGGCGACTTTCTGGACGATAACTGACGCTGAGGCATGAAAGCGTGGGGAGCAAACAGG
+
GGGGGGGGGGGGGGGGGGGGGGGGGGGGGGGGGGGGGGGGGGGGGGGGGGGGGGGGGGGGGGGGGGGGGGGGGGGGGCFGGFGGGGGGGGGGGGGGGGGGGGGGGGGGGGGGGGGGGGGGGGGGGGGGGGGGGGGGGGGGGGGGGGGGGFGGGGGGGGGGGGGGGGGGGGGGGGGGGGGGGGGGGGGGGGGGGGGGGGGGGGGGGGGGGGGGGGGGGGGGGGGGGGGGGGGGGGGGGGGGGGGGGGGGGGGGGGGGGGGGGGGGGGGGGGGGGG#GGGGGGGFGGGGGGGGGGGGGGGGGGGGGGGGGGGGGGGGGGGGGGGGGFGGGGGGGGGGGGGGGGGGGFGGGGGGGGGGFGGGGGGGGGGGGGGGGGGGGGFGGGGGGGGGGGGGGGGGGGGGGGGFG
@EGRNA12_229
TGGGGAATATTGCGCAATGGGGGAAACCCTGACGCAGCAACGCCGCGTGGGTGATGAAGGTTTTCGGATCGTAAAACCCTGTTTTCTGGGACGATAATGACGGTACCAGATGAGGAAGCCACGGCTAACTACGTGCCAGCAGCCGCGGTAATACGTAGGTGGCAAGCGTTGTCCGGATTTACTGGGCGTAAAGGGTGCGTAGGCGGATGCTTAAGTGAGATGTGAAATACCTAGGCTTAACTTAGGGGCTGCATTTCAAACTGGGCATCTAGAGTACAGGAGAGGGAAACGGAATTCCTAGTGTAGCGGTGAAATGCGTAGAGATTAGGAAGAACACCAGTGGCGAAGGCGGTTTCCTGGACTGTAACTGACGCTGAGGCACGAAAGCGTGGGTAGCAAACAGG
+
GGGGGGGGGGGGGGGGGGGGGGGGGGGGGGGGGGGGGGGGGGGGGGGGGGGGGGGGGGGGGGGGGGGGGGGGGGGGGGGGGGGGGGGGGGGGGGGGGGGGGGGGGGGGGGGGGGGGGGGGGGGGGGGGGGGGGGGGGGGGGGGGGGGGGGGGGGGFGGGGGGGGGGGGGGGGGGGGGGGGGGGGGGGGGGGGGGGGGGGGGGGGGGGGGGGGGGGGGGGGGGGGGGGGGGGGGGGGGGFGGGGGGGGGGGGGGGGGGGGGGGGGGGGGGGGGGGGGGGGGGGGGGGGGGGGGGGGGGGGGGGGGDGGGGGGGGGGGGGGGGGGGGGGGGGGGGGGGGGGGGGGGGGGGGGGGGGGGGGGGGGGGGGGGGGGGGGGGGGGGGGGGGGGGGGGGGGGGGGGGGGGG
@EGRNA12_230
TGGGGAATATTGCACAATGGAGGAAACTCTGATGCAGCGACGCCGCGTGAGCGATGAAGGTCTTCGGATCGTAAAGCTCTGTCCTAAGGGAAGATAGTGACGGTACCTTAGGAGGAAGCCCCGGCTAACTACGTGCCAGCAGCCGCGGTAACACGTAGGGGGCGAGCGTTGTCCGGAATTACTGGGTGTAAAGGGTGCGTAGGCGGCCTTGCAAGTCAGATGTGAAAGATCACGGCTTAACTGTGGTAAGCATTTGAAACTGTAAGGCTTGAGTGCAGGAGAGGAGAGTGGAATTCCTAGTGTAGCGGTGAAATGCGTAGATATTAGGAAGAATATCAGTGGCGAAGGCGGCTCTCTGGACTGCAACTGACGCTGAGGCACGAAAGCGTGGGGAGCAAACAGG
+
GGGGGGGGGGGGGGGGGGGGGGGGGGGGGGGGGGGGGGGGGGGGGGGGGGGGGGGGGGGGGGGGGGGGGGGGGGGGGGGGGGGGGGGGGGGGGGGGGGGGGGGGGGGGGGGGGGGGGGGGGGGGGGGGGGGGGGGGGGGGGGGGGGGGGGGGGGGGGGGGGGGGGGGGGGGGGGGGGGGGGGGGGGFGFGGGGGGGGGGGGGGGGGGGGGGGGGGGGGGGGGGGGGGGGGGGGGGGGGGGGGGGGGGGGGGGGGGGGGGGGGGGGGGFDGGGGGGGGGGGGFGGGGGGGGGGGGGGGGGGGGGGGGGGGGGGGGGGGGGGGGGGGGGGGGGGGGGGGGGGGGGGGGGGGGGGGGGGGGGGGGGGGGGGGGGGGGGGGGGGGGGGGGGGGGGGGGGGGGGGGGG
@EGRNA12_231
TGGGGAATATTGCGCAATGGGGGAAACCCTGACGCAGCAACGCCGCGTGAGTGATGAAGGTTTTCGGATCGTAAAACTCTGTCTTTAGGGACGATAATGACGGTACCTAAGGAGGAAGCCACGGCTAACTACGTGCCAGCAGCCGCGGTAATACGTAGGTGGCAAGCGTTGTCCGGATTTACTGGGCGTAAAGAGTATGTAGGTGGGTGCTTAAGTCAGATGTGAAATTCCCGGGCTTAACCTGGGCGCTGCATTTGAAACTGGGCATCTAGAGTGCAGGAGAGGAAAGTGGAATTCCTAGTGTAGCGGTGAAATGCGTAGAGATTAGGAAGAACACCAGTGGCGAAGGCGACTTTCTGGACTGTAACTGACACTGAGATACGAAAGCGTGGGTAGCAAACAGG
+
GFGGGGGGGGFCFEGGGFGGGGGGGGGFGDFDEGGDCFFGGBFG@FFCF:F<CCFFGGGGFGAFEBGFG@CFFGGGGGGFCGCEGGGGGGGGGGFFGAGGGGGGGGGGEGGGF@FEGGGGFGGGGCFFGGGFCB<FGFFCG>FFGGGGA?FFCFCFFGGFCFFFFGCFCFGGGFFGFGGEDFGGFFGGGGFFFFFFFFEEFDGFGDGCEDFGGGGFGFGGFGGGGGGFGGGGGGFGGFGGGGEGGFGGGGGGGGGGGGGGGFGGGFFFCGFB?FFDDGGGFADGGGGFGFGCGGGGGGFDGFGFCEGGFFDGGFGFCFEE??<FGEFGCGGGGGFGGFGGGGGGGGEGGDGGGGFGFGGGGGCGGFFGGGGGGGGF<F<DGEGGGEGEGGGGGGGGGGGGGGGF
@EGRNA12_232
TGGGGAATATTGCGCAATGGGGGAAACCCTGACGCAGCAACGCCGCGTGGGTGATGAAGGTTTTCGGATCGTAAAACCCTGTTTTCTGGGACGATAATGACGGTACCAGATGAGGAAGCCACGGCTAACTACGTGCCAGCAGCCGCGGTAATACGTAGGTGGCAAGCGTTGTCCGGATTTACTGGGCGTAAAGGGTGCGTAGGCGGATGCTTAAGTGAGATGTGAAATACCTAAGCTTAACTTAGGGGCTGCATTTCAAACTGGGCATCTAGAGTACAGGAGAGGGAAACGGAATTCCTAGTGTAGCGGTGAAATGCGTAGAGATTAGGAAGAACACCAGTGGCGAAGGCGGTTTCCTGGACTGTAACTGACGCTGAGGCACGAAAGCGTGGGTAGCAAACAGG
+
GGGGGGGGGGGGFEGGGGGGFEGGGGFEGGGGGFGGGGGGGGE@FGGGGEE8FGGGGCGGB?<FFEGEECFFFGGGGEFDFGGGCFFGGGGFFEEGGG<DDFGGGG,@F<@FCAECEGFGGFGCCFFF<FGFFF?DFFGFFFFFFFFFFFFGCAFFF:FFFGGDFFFFFFFFFGGGGGGGGGGGGGGGGGGFFGGFFGFGGGGGGGGFDGGGGGGGGGGGGGGGGGGGFGGGGGGGGGGGGDGFFFFGGGGGGGGGGGGGGGGGGGGGGGFGGGGGGGGGGGGGGFGEBGGGGGGGFGGGGGGGGGGGGGGGGGGGGGGGGGGGGFGGGGGGGGGGGGGGGGGGGGGGGF@GGGGGFC8GAGGGGGGGGGGGGGGGGFGGGGGGGGGGGGGGGGGDGAGGGGGG
@EGRNA12_233
TGGGGAATATTGCACAATGGGCGCAAGCCTGATGCAGCCATGCCGCGTGTATGAAGAAGGCCTTCGGGTTGTAAAGTACTTTCAGCGGGGAGGAAGGGAGTAAAGTTAATACCTTTGCTCATTGACGTTACCCGCAGAAGAAGCACCGGCTAACTCCGTGCCAGCAGCCGCGGTAATACGGAGGGTGCAAGCGTTAATCGGAATTACGGGGCGTAAAGCGCACGCAGGCGGTTTGTTAAGTCAGATGTGAAATCCCCGGGCTCAACCTGGGAACTGCATCTGATACTGGCAAGCTTGAGTCTCGTAGAGGGGGGTAGAATTCCAGGTGTAGCGGTGAAATGCGTAGAGATCTGGAGGAATACCGGTGGCGAAGGCGGCCCCCTGGACGAAGGCTGACGATCAGGTGCGAAAGCGTGGGGAGCAAACAGG
+
CEFGGGGGGEGGGFC<EEFGG@FCGGCFG<<@FFFGGGGGFC<FFG@8@6CFEDGGGGGG8DGFDFGGE:CGGGGGFEBEGAEDA9CFGECFGFFGGCFGGGGGG,DFD9FDF,D<F9CBFD<@BAF<CFGGCEECGGGGGG@ECFGGG7*=EFDGGFFFDFFFGGGGF<8<EGCEEGGGGDEEEEE8E#?CB<;8;?:@8>58+#C#AE>2/?5;#C<C2*:;27GCE=F#F#CFFF#F##2;5F?#?>@5?EBC8GE?F<>=9??FGCD<2DCBFDCCBCCFD;F8::7,,D6FD,>83E?F;6GEEEGCGFFGD>9GFF@GGA@FC:F7F,<<?4+47FEA9F,FFF8CFFBDFF?7B@EGFCEEEFB,CC::@BGEGGCC:EFDFC:,7FFDFDFA<@C@F:C;,@,@:FF@,GGGGFCF@EF<9
@EGRNA12_234
TGGGGAATATTGCGCAATGGGGGAAACCCTGACGCAGCAACGCCGCGTGAGTGATGAAGGTTTTCGGATCGTAAAACTCTGTCTTTGGGGACGATAATGACGGTACCCAAGGAGGAAGCCACGGCTAACTACGTGCCAGCAGCCGCGGTAATACGTAGGTGGCAAGCGTTGTCCGGATTTACTGGGCGTAAAGAGTATGTAGGTGGGCATTTAAGTCAGATGTGAAATTCCCGGGCTTAACCTGGGAGCTGCATTTGATACTGGGTGCCTAGAGTGCAGGAGAGGAAAGTGGAATTCCTAGTGTAGCGGTGAAATGCGTAGAGATTAGGAAGAACACCAGTGGCGAAGGCGACTTTCTGGACTGTAACTGACACTGAGATACGAAAGCGTGGGTAGCAAACAGG
+
GGGGGGGGGGGGGGGGGGGGGGGGGGGGGGGGGGGGGGGGGGGGGGGGGGGGGGGGGGGGGGGGGGGGGGGGGGGGGGGGGGGGGGGGGGGGGGGGGGGGGGGGGGGGGGGGGGGGGGGGGGGGGGGGGGGGGGGGGGGGGGGGGGGGGGGGGGGGGGGGGGGGGGGGGGGGGGGGGGGGGGGGGGGGGGGGGGGGGGGGGGGGGGGGGGGGGGGGGGGGGGGGGGGGGGGGGGGGGGGGGGGGGGGGGGGGGGGGGGGGGGGGGGGGGGGGGGGGGGGGGGGGGGGGGGGGGGGGGGGGGGGGGGGGGGGGGGGGGGGGGGGGFGGGGGGGGGGGGGGGGGGGGGGGGGGGGGGGGGGGGGGGGGGGGGGGGGGGGGGGGGGGGGGGGGGGGGGGGGGGGGGG
@EGRNA12_235
TGGGGAATATTGCGCAATGGGGGAAACCCTGACGCAGCAACGCCGCGTGAGTGATGAAGGCCTTAGGGTTGTAAAGCTCTGTTATCTGGGACGATAATGACGGTACCAGAGGAGGAAGCCACGGCTAACTACGTGCCAGCAGCCGCGGTAATACGTAGGTGGCGAGCGTTGTCCGGATTTACTGGGCGTAAAGAGTGCGTAGGCGGATGTTTAAGTGAGATGTGAAATACCCGAGCTCAACTTGGGTGCTGCATTTCAAACTGGGCATCTAGAGTGCAGGAGAGGAAAGCGGAATTCCTAGTGTAGCGGTGAAATGCGTAGAGATTAGGAAGAACACCAGTGGCGAAGGCGGCTTTCTGGACTGTAACTGACGCTGAGGCACGAAAGCGTGGGGAGCAAACAGG
+
GGGGGGGGGGGGGGGGGGGGGGGGGGGGGGGGGGGGGGGGGGGGGGGGGGGGGGGGGGGGGGGG9FGGGGGGGGGGGGGGGGGGGGGGGGGGGGGGGGGGGGGGGGGGGGGGGGGGGGGGGGGGGGGGGGGGGGGGGGGGGGGGGGGGGGGGGGGGGGGGGGGGGGGGGGGGGGGGGGGGGGGGGGGGGGGGGGGGGGGGGGGGGGGGGGGGGGGGGGGGGGGGGGGGGGGGGGGGGGGGGGGGGGGGGGGGGGGGGGGGGGGGGGGGGGGGGGGGGGGGGGGGGGGGGGGGGGGGGGGGGGGGGGGGGGGGGGGGGGGGGGGGGGGGGGGGGGGGGGGGGGGGGGGGGGGGGGGGGGGGGGGGGGGGGGGGGGGGGGGGGGGGGGGGGGGGGGGGGGGGGGGG
@EGRNA12_236
TGGGGAATATTGCGCAATGGGGGAAACCCTGACGCAGCAACGCCGCGTGAGTGATGACGGTCTTCGGATTGTAAAGCTCTGTTTTCAGGGACGATAATGACGGTACCTGAGGAGGAAGCCACGGCTAACTACGTGCCAGCAGCCGCGGTAATAAGTAGGTGGCGAGCGTTGTCCGGATTTATTGGGCGTAAAGCATGCGTAGGCGGATACTTAAGTGGGATGTGAAATCCCGGGGCTCAACCCCGGTGCTGCATTCCAAACTGGGTATCTAGAGTGGCGGAGGGGAAAGTGGAATTCCTAGTGTAGCGGTGAAATGCGTAGAGATTAGGAAGAACACCAGTGGCGAAGGCGACTTTCTGGACGATAACTGACGCTGAGGCATGAAAGCGTGGGGAGCAAACAGG
+
@FGGGC@EFGGGCGGGECEGFGGC@EE<:CCF<FE7FCFGGGC=FGGCF:FGB,FEGAB>C:C?5A@=F@<CF@FE?,?DEFGGGFGFFGFCFF+BFFGFA>FBD:33CGGCGD7EF<CGDC>FGECC8>FF7D<*FFGGGGD9>FDF111#F#C##CFFCFGGGGG*4#=?FEG#GCEFF#CDDC>:CGFFFFAEGCCEEGGC#DD5C=0<GGFD?9>CFGFEC7C:EEEEFAD@,>3@?CEGGFFFD@F=,9@:?DC;>F7#D;D;ECFB8?C=78>GGFE,C4E?A:,A,EBBCE?FGGEEEFBAA5,F,7CDGGGGFFAFE<CGGFFEDGGE=FAFCEGFF:EEFF,CF,EAECCDGFEFFE@@:BCGFGCFCFFFF<@F@CFCF@F@FFE<EGEF6FC,
@EGRNA12_237
TGGGGAATATTGCGCAATGGGGGAAACCCTGACGCAGCAACGCCGCGTGAGTGATGAAGGTTTTCGGATCGTAAAACTCTGTCATTAGGGACGATAATGACGGTACCTAATGAGGAAGCCACGGCTAACTACGTGCCAGCAGCCGCGGTAATACGTAGGTGGCAAGCGTTGTCCGGATTTACTGGGCGTAAAGAGTATGTAGGTGGGCATTTAAGTCAGATGTGAAATTCCCGGGCTTAACCTGGGAGCTGCATTTGATACTGGGTGCCTAGAGTGCAGGAGAGGAAAGTGGAATTCCTAGTGTAGCGGTGAAATGCGTAGAGATTAGGAAGAACACCAGTGGCGAAGGCGACTTTCTGGACTGTAACTGACACTGAGATACGAAAGCGTGGGTAGCAAACAGG
+
GGGGGGGGGGGGGGGGGGGGGGGGGGGGGGGGGGGGGGGGGGGGGGGGGGGGGGGGGGGGGGGGGGGGGGGGGGGGGGGGGGGGGGGGGGGGGGGGGGGGGGGGGGGGGGGGGGGGGGGGGGGGGGGGGGGGGGGGGGGGGGGGGGGGGGGGGGGGGGGGGGGGGGGGGGGGGGGGGGGGGGGGGGGGGGGGGGGGGGGGGGGGGGGGGGGGGGGGGGGGGGGGGGGGGGGGGGGGGGGGGGGGGGGGGGGGGGGGGGGGGGGGGGGGGGGGGGGGGGGGGGGGGGGGGGGGGGGGGGGGGGGGGGGGGGGGGGGGGGGGGGGGGFGGGGGGGGGGGGGGGGGGGGGGGGGGGGGGGGGGGGGGGGGGGGGGGGGGGGGGGGGGGGGGGGGGGGGGGGGGGGGG
@EGRNA12_238
TGGGGAATATTGCGCAATGGGGGAAACCCTGACGCAGCAACGCCGCGTGAGTGATGAAGGTTTTCGGATCGTAAAACTCTGTCTTTGGGGACGATAATGACGGTACCCAAGGAGGAAGCCACGGCTAACTACGTGCCAGCAGCCGCGGTAATACGTAGGTGGCAAGCGTTGTCCGGATTTACTGGGCGTAAAGAGTATGTAGGTGGGCATTTAAGTCAGATGTGAAATTCCCGGGCTTAACCTGGGAGCTGCATTTGATACTGGGTGCCTAGAGTGCAGGAGAGGAAAGTGGAATTCCTAGTGTAGCGGTGAAATGCGTAGAGATTAGGAAGAACACCAGTGGCGAAGGCGACTTTCTGGACTGTAACTGACGCTGAGGCACGAAAGCGTGGGGAGCAAACAGG
+
GGGGGGGGGGGGGGGGGGGGGGGGGGGGGGGGGGGGGGGGGGGGGGGGGGGGGGGGGGGGGGGGGGGGGGGGGGGGGGGGGGGGGGGGGGGGGGGGGGGGGGGGGGGGGGGGGGGGGGGGGGGGGGGGGGGGGGFGGGGGGGGGGGGGGGGGGGGGGGGGGGGGGGGGGGGGGGGGGGGGGGGGGGGGGGGGGFFEFFGFGGGGGGGGGGGGGGGGGGGGGGGGGGGGGGGGGGGGGGGGGGGGGGGGGGGGGGGGGGGGGGGGGGGGFGGGGGGGGGGGGGGGGGGGGGGGGGGGGGGGGGGGGGGGGGGGGGGGGGGGGGGGGGGGGGGGGGGGGGGGGGGGGGGGGGGGGGGGGGGGGGGGGGGGGGGGGGGGGGGGGGGGGGGGGGGGGGGGGGGGGGGG
@EGRNA12_239
TGGGGAATATTGCGCAATGGGGGAAACCCTGACGCAGCAACGCCGCGTGAGTGATGAAGGCCTTAGGGTTGTAAAGCTCTGTTATCTGGGACGATAATGACGGTACCAGAGGAGGAAGCCACGGCTAACTACGTGCCAGCAGCCGCGGTAATACGTAGGTGGCGAGCGTTGTCCGGATTTACTGGGCGTAAAGAGTGCGTAGGCGGATGTTTAAGTGAGATGTGAAATACCCGAGCTCAACTTGGGTGCTGCATTTCAAACTGGGCATCTAGAGTGCAGGAGAGGAAAGCGGAATTCCTAGTGTAGCGGTGAAATGCGTAGAGATTAGGAAGAACACCAGTGGCGAAGGCGGCTTTCTGGACTGTAACTGACGCTGAGGCACGAAAGCGTGGGGAGCAAACAGG
+
GGGGGGGGGGGGGGGGGGGGGGGGGGGGGGGFGGGGGGGGGGGGGGGFG@FFGFGGGGGGGFFFFFGGGGGGGGGCGAFFGGFGG9FEFGGGGGEG>FGFGGGGGCGFC=DFFGGGGGG<<FEGGGGGGGGGGGGGGGGGGGGGGGGGGGGGGGGFGGGGGGGGGGGGFGGGGGGGFGGGGGGGGGGGFFGGGGGGFGGGGGGGGGGEGFGGGGGGGCGGFGGGGGGGGGGGDCEGGGGGG8GGFCDGGGGFFDCGFDGGGFC#D@DFFGGGGG#GDFECFGGGGF:@CGGGGGGGGGFCGGGGEGGGGGGGGGGGGGGGGGGGGFGFFGGGGGFFFC<GGEGGGGGGGGGGFFEAGGFF<FEC<GGGGGFEGFGGGGF<FGGGGDGGGGEGFAGGGGGGGGGG
@EGRNA12_240
TGGGGAATATTGCACAATGGAGGAAACTCTGATGCAGCGACGCCGCGTGAACGATGAAGGCCTTCGGGTCGTAAAGTTCTGTCCTAAGGGACGATAATGACGGTACCTTAGGAGGAAGCCCCGGCTAACTACGTGCCAGCAGCCGCGGTAATACGTAGGGGGCAAGCGTTGTCCGGATTTATTGGGCGTAAAGGGTGCGTAGGCGGCCTTGTAAGTCAGATGTGAAATCTCACGGCTTAACCGTGGTAAGCATTTGAAACTGTGAGGCTTGAGTACAGGAGAGGAGAGTGGAATTCCTAGTGTAGCGGTGAAATGCGTAGATATTAGGAGGAATACCAGTGGCGAAGGCGACTCTCTGGACTGTAACTGACGCTGAGGCACGAAAGCGTGGGGAGCAAACAGG
+
GGGGGGGGGGGGGGCFGGGGGGGGFGGFGGGGGGGGGGGGGGGGGGGGGGGGGDGGGGGGGGGGGGGGGGGGGGGGGGGGGGGGGGFGGGGGGGGGGGGGGGGGGGGGGGGGGGGGGGGGGGGGGGGFGGGGGGGGGGGGGGGGGGGGGGGGGGGGGGGGGGGGGGGGGGGGGGGGGGGGGGGGGGGGGGGGGGGGGGGGGGGGGGGGGGGGGGGGGGGGGGGGGGGGGFGGGGGGGGGGGGGEGGGGGGGGGGGGGGGGGGFGGGGFGGGGGGGGGGGGGGGGGGFGGGGGGGFFGGGGGGEEFFEGGGGGGECFFGGGGGGGGGGGGGFGGGGGGFGCCDGGGGGGGGFGGFGFGGGGGGGGGGGGGGGGGGGGGC<GGGGGGGGGGGGGGGGGGGGGGGG
@EGRNA12_241
TGGGGAATATTGCGCAATGGGGGAAACCCTGACGCAGCAACGCCGCGTGAGTGATGAAGGCCTTAGGGTTGTAAAGCTCTGTTATCTGGGACGATAATGACGGTACCAGAGGAGGAAGCCACGGCTAACTACGTGCCAGCAGCCGCGGTAATACGTAGGTGGCGAGCGTTGTCCGGATTTACTGGGCGTAAAGAGTGCGTAGGCGGATGTTTAAGTGAGATGTGAAATACCCGAGCTCAACTTGGGTGCTGCATTTCAAACTGGGCATCTAGAGTACAGGAGAGGGAAACGGAATTCCTAGTGTAGCGGTGAAATGCGTAGAGATTAGGAAGAACACCAGTGGCGAAGGCGGTTTCCTGGACTGTAACTGACGCTGAGGCACGAAAGCGTGGGTAGCAAACAGG
+
GGGGGGGGGGGGGGGGGGGGGGGGGGGGGGGGGGGGGGGGGGGGGGGGGGGGGGGGGGGGGGGGGGGGGGGGGGGGGGGGGGGGGGGGGGGGGGGGGGGGGGGGGGGGGGGGGGGGGGGGGGGGGGGGGGGGGGGGGGGGGGGGGGGGGGGGGGGFGGGGGGGGGGGGGGGGGGGGGGGGGGGGGGGGGGGGGGGGGGGGGGGGGGGGGGGGGGGGGGGGGGGGGGGGGGGGGGGGGGGGGGGGGGGGGGGGGGGGGGGGGGGGGGGGGGGGGG#GGGGFGGGGGGGGGGGGGGGFGGGGGGGGGGGGGGGGGGGGGGGGGGGGGGGGGGGGGGGGGGGGGGGGGGGGGGGGGGGGGGGGGGGGGGGGGGGGGGGGGGGGGGGGGGGGGGGGGGGGGGGGGGGG
@EGRNA12_242
TGAGGAATATTGCACAATGGGCGAAAGCCTGATGCAGCAACGCCGCGTGAGCGATGAAGGCCTTCGGGTCGTAAAGCTCTGTCCTCAAGGAAGATAATGACGGTACTTGAGGAGGAAGCCCCGGCTAACTACGTGCCAGCAGCCGCGGTAATACGTAGGGGGCTAGCGTTATCCGGAATTACTGGGCGTAAAGGGTGCGTAGGTGGTTTCTTAAGTCAGAAGTGAAAGGCTACGGCTCAACCGTAGTAAGCTTTTGAAACTAAGAGACTTGAGTGCAGGAGAGGAGAGTAGAATTCCTAGTGTAGCGGTGAAATGCGTAGAGATTAGGAAGAACACCAGTGGCGAAGGCGACTTTCTGGACTGTAACTGACACTGAGATACGAAAGCGTGGGTAGCAAACAGG
+
GGGGGGGGGGGGGGGGGGGGGGGGGGGGGGGGGGGGGGGGGGGGGGGGGGGGGDGGGGGGGGGGGGGGGGGGGGGGGGGGGGGGGGGGGGGGGGGGGGGGGGGGGGGGFGGGGGGGGGGGGGGGGGGGGGGGGGGGGGGGGGGGDGGGGGGGGGGGGFGGEGDGGGGGGGGGGGGGGGGGGGGGGGGGGGGGGGGFFFGGGGGGGGGGGGGGGGGGGGGGGGGGGGGGGGGGGGGGGGGGGGGGGGFGFGGGGGGGGGGGGGGGGGGGGGGGGGGGGGGGGGGGGGGGGGGGGGGGGGGGGGGGGGGGGGGGGGGGGGGGGGGGGGGGGGGGGGGGGGGGGGGGGGGGGGGGGGGGGGGGGGGGGGGGGGGGGGGGGGGGGGGGGGEGGGGGGGGGGGGGGGG
@EGRNA12_243
TGGGGAATATTGCACAATGGGGGAAACCCTGATGCAGCAACGCCGCGTGAGTGAAGAAGGCCTTCGGGTTGTAAAGCTCTGTCTTCAGGGACGATAATGACGGTACCTGAGGAGGAAGCCACGGCTAACTACGTGCCAGCAGCCGCGGTAATACGTAGGTGGCGAGCGTTGTCCGGATTTACTGGGCGTAAAGGGAGCGTAGGCGGACTTTTAAGTGGGATGTGAAATACCCGGGCTTAACTTGGGTGCTGCATTCCAAACTGGGAGTCTAGAGTGCAGGAGAGGAAAGTGGAATTCCTAGTGTAGCGGTGAAATGCGTAGAGATTAGGAAGAACACCAGTGGCGAAGGCGACTTTCTGGACTGTAACTGACGCTGAGGCTCGAAAGCGTGGGGAGCAAACAGG
+
GGGGGGGGFGGEF<F@FFGGGGEFGGGGGGGGGGAFFGGGGCGGGGGFG@FFGF9FFFGGGGGGGGGGGGGGGGGGGGGGFGFGGGFFGAF<CCCCFF9F<FE===?9?DFFEGGGFG8<BDCCFEC,:@FG7FCGGCCDFFF9FF@F:<<CF?:?#FFFGFGD:6<AF#FGF@A6ACEGGGGGGCDFGFFFFBECEEFDDGDGFCE8FEGGGGGFGGGGGGFCGFGCGGGGGGGDGGGGFE?GGGGFGEGFAGGEDGGGGGFGGGGGG#FDDG#FGGFFFGFGFGCGGGGGGGGGGGF<ECGGFCGGGGGGGF7GGGFFF,GFF9GGGGGGGGGGGGGGGGGGGGGGGGFGGFCGGGGGGGFGGGGGGGGGGGGGGGGGGGGGGGGGGFGGGCGGGGGGGGGG
@EGRNA12_244
TGGGGAATATTGCACAATGGGGGAAACCCTGATGCAGCAACGCCGCGTGAGTGATGACGGTCTTCGGATTGTAAAACTCTGTCTTTGGGGACGATAATGACGGTACCCAAGGAGGAAGCCACGGCTAACTACGTGCCAGCAGCCGCGGTAATACGTAGGTGGCAAGCGTTGTCCGGATTTACTGGGCGTAAAGGGAGCGTAGGTGGATATTTAAGTGGGATGTGAAATACTCGGGCTTAACCTGAGTGCTGCATTCCAAACTGGATATCTAGAGTGCAGGAGAGGAAAGTGGAATTCCTAGTGTAGCGGTGAAATGCGTAGATATTAGGAAGAACACCGGTGGCGAAGGCGACTTTCTGGACTGTAACTGACACTGAGGCTCGAAAGCGTGGGGAGCGAACAGG
+
GGGGGGGGGGGGGGGGGGGGGGGGGGGGGGGGGGGGGGGGFGGGGGGGGGGGGFGGGGGGGGGGGGGGGGGGGGGGGGGGGGGGGGGGGGGGGGGGGGGGGGGGGGGGGGGGGGGGGGGGGGGGGGGGGGGGGGGGGGGGGFGGGGGGGGGGGGGGGGGGGGGGGGGGGGGGGGGGGGGGGGGGGGGGGGGGGGGFGGGGGGGGGGGGGGGGGGGGGGGGGGGGGGGGGGGGGGGGGGGGGGGGGGGGFGGGGGGGGGGGGGGGGGGGGGGGGGGGGGFFAGGGGGGFGGGGGGGGGGGGFGGGGGGGGGGGGGGGGGGGGGGGGGGGGGGGGGGGGGGGGGGGGGGGGGGGGGGGGGGGGGGGGGGGGGGGGGGGGGGGGGGGGGGGGGGGGGGGGGGGGGGG
@EGRNA12_245
TGGGGAATATTGCACAATGGAGGAAACTCTGATGCAGCGACGCCGCGTGAGCGATGAAGGTCTTCGGATCGTAAAGCTCTGTCCTAAGGGAAGATAGTGACGGTACCTTAGGAGGAAGCCCCGGCTAACTACGTGCCAGCAGCCGCGGTAACACGTAGGGGGCGAGCGTTGTCCGGAATTACTGGGTGTAAAGGGTGCGTAGGCGGCCTTGCAAGTCAGATGTGAAAGATCACGGCTTAACTGTGGTAAGCATTTGAAACTGTAAGGCTTGAGTGCAGGAGAGGAGAGTGGAATTCCTAGTGTAGCGGTGAAATGCGTAGATATTAGGAAGAATATCAGTGGCGAAGGCGGCTCTCTGGACTGCAACTGACGCTGAGGCACGAAAGCGTGGGGAGCAAACAGG
+
GGGGGGGGGGGGGGGGGGGGGGGGGGGGGGGGGGGGGGGGGEGGGGEFGGGGGGGGGGGGGGGGGGGGGGGGGGGGGGGGGFGFGGFGGGGGGGGGGGGGGGGGGGGGGDFGGGFEFFDFGGGGGGGGGCFGGGGGGGFFEFCGGGGGEEGGFGGEGFFFGGGGGECGFFGGGGGGGGGGGGCGGGGGGGGGGGGGGGGGGGGGGGGGGGGGGGGGGGGGGGGGGGGGGGGGGGGGGGGGGFGGGGGGGGGGGGGGGGGGGGGGFGGGFFGGGGGGGGGGGGGGGGGGGGFGGGGGEFFGGGGGGGGGGFGFEGGGGGFFGGGGGGGGGGFGGGGGGFGGGGGEC:GGEGGGGGGECGGGGGFCGFCGGGFE@GGAGDGGGGGGGGGGGGGGGGGGGGGGGGG
@EGRNA12_246
TGGGGAATATTGCGCAATGGGGGAAACCCTGACGCAGCAACGCCGCGTGTGTGAAGAAGGCCTTCGGGTTGTAAAGCACTTTCAGCGAGGAGGAAAGGTTAGTAGTTAATACCTGCTAGCTGTGACGTTACTCGCAGAAGAAGCACCGGCTAACTCCGTGCCAGCAGCCGCGGTAATACGGAGGGTGCAAGCGTTAATCGGAATTACTGGGCGTAAAGCGCACGCAGGCGGTTTGTTAAGTCAGATGTGAAATCCCCGGGCTCAACCTGGGAACCGCATTTCGAACTGGCAAACTAGAGTCTTGTAGAGGGGGGTAGAATTCCAGGTGTAGCGGTGAAATGCGTAGAGATCTGGAGGAATACCGGTGGCGAAGGCGGCCCCCTGGACAAAGACTGACGCTCAGGCACGAAAGCGTGGGGAGCAAACAGG
+
GGGGGEEGGGGFFEGGGGFGGGGGGGGGG?FGGGGGEBFGFFE@FCFFGFGGGGGGFGGGGGGGGGFCGGGGGFFGGGGGGGGFGGGGGGGGGGGGGGDGGGGFGGGGGGGGGGGGGGGGGFBGGGGGGGGGGGGGFGGGGGFGGGGGGGGGGGGGCFBFGGFGGGGGGGFGGGGGGGGGGEEGGGGGGGGGGGGGGGGGGDFEFGGGG<EEGFGGFGGGEEGGGGGGGGG#;/:<GGGGGEGFFGGGCFGGGGGCCDDFFGGGGGGGGGCFFFFGE88,CEFCGGGFAF@FEGGFFAF:GEFGGGGGGGGGGFFGF@GFCFFFGGFBEGGFEEEE,CEGGGEGGGGFCFFDGFCGGGGEGGEGGGGEGFGGFGGGGGFCEFEE@F<GGGGFFEFFGFGGGGGGFGEGGGGGGGGGGGGGGGGGFGGGG
@EGRNA12_247
TGGGGAATATTGCGCAATGGGGGAAACCCTGACGCAGCAACGCCGCGTGGGTGATGAAGGTTTTCGGATCGTAAAACCCTGTTTTCTGGGACGATAATGACGGTACCAGATGAGGAAGCCACGGCTAACTACGTGCCAGCAGCCGCGGTAATACGTAGGTGGCAAGCGTTGTCCGGATTTACTGGGCGTAAAGGGTGCGTAGGCGGATGCTTAAGTGAGATGTGAAATACCTAGGCTTAACTTAGGGGCTGCATTTCAAACTGGGCATCTAGAGTACAGGAGAGGGAAACGGAATTCCTAGTGTAGCGGTGAAATGCGTAGAGATTAGGAAGAACACCAGTGGCGAAGGCGGTTTCCTGGACTGTAACTGACGCTGAGGCACGAAAGCGTGGGTAGCAAACAGG
+
EFGGGGGGGCFCFGGGGGGGGGGGGGGFEGGFGGGGGGGGGGGGGGGFFGGGGGGGGGGGDFGGGGEGGGGGFFGGGGGGGGGGGFGGGGGFGGGGGAC=DGGEGGGGGGGGGGGGGGGFGGDGGDDFGGGGCGGDFBFFGGFFEGGDGGGGFGGFFGGD?CGGFFFGEAEGFCFEF8FGGG#DGCFGGFFFEDDFDEGGDD;DCE:FEFFGGFFFFCCGFFGGFFGGGGGFGGGFFFFGGGGGGGFGGFGGGGGGGFGGGGCFFFCDGGGGGGFGGGGGGGGGGFGGGGFCE?F8EFEFGFFCEFCEFCGGGGGDGGFFFF?FGGFGGFA<FFEFGF8GCCGGF:GGGGGEFF@?GFF?FCF9GEEEEGF>GGEFF8GGGFAGGGCFFGEF<DGGFFGFGGGG
@EGRNA12_248
TGGGGAATATTGCGCAATGGGGGAAACCCTGACGCAGCAACGCCGCGTGAGTGATGAAGGTCTTCGGATTGTAAAGCCCTGTTTTCTGGGACGATAATGACGGTACCAGAGGAGGAAGCCACGGCTAACTACGTGCCAGCAGCCGCGGTAATACGTAGGTGGCAAGCGTTGTCCGGAATTACTGGGTGTAAAGGGAGCGTAGGCGGGTAGGTAAGTTGAATGTTTAATCTATGGGCTCAACCCATAGCTGCGTTCAAAACTGTTTATCTTGAGTGGGGTAGAGGCAGATGGAATTCCTAGTGTAGCGGTGAAATGCGTAGATATTAGGAGGAACACCAGTGGCGAAGGCGATCTGCTGGGCCCTAACTGACGCTGAGGCTCGAAAGCGTGGGTAGCAAACAGG
+
GGGGGGGGGGGGGGGGGGGGGGGGGGGGGGGGGGGGGGGGGGGGGGGGGGGGGGGGGGGGGGGGGGGGGGGGGGGGGGGGGGGGGGGGGGGGGGGGGGGGGGGGGGGGGGGGGGGGGGGGGGGGGGGGGGGGGGGGGGGGGGGGGGGGGGGGGGGGGGGGGGGGGGGGGGGGGGGGGGGGGGGGGGGGGGGGGGGGGGGGGGGGGGGGGGGGGGGGGGGGGGGGGGGGGGGGGGGGGGGGGGGGGGGGGGGGGGGGGGGGGGGGGGGGGGGGGGGGFGGGGGGGGGGGGGGGGGGGGGGGGGGGGGGGGGGGGGGGGGGGGGGGGGGGGGGGGGGGGGGGGGGGGGGGGGGGGGGGGGGGGGGGGGGGGGGGGGGGGGGGGGGGGGGGGGGGGGGGGGGGGGG
@EGRNA12_249
TGGGGAATATTGCGCAATGGGGGAAACCCTGACGCAGCAACGCCGCGTGGGTGATGAAGGTTTTCGGATCGTAAAACCCTGTTTTCTGGGACGATAATGACGGTACCAGATGAGGAAGCCACGGCTAACTACGTGCCAGCAGCCGCGGTAATACGTAGGTGGCAAGCGTTGTCCGGATTTACTGGGCGTAAAGGGTGCGTAGGCGGATGCTTAAGTGAGATGTGAAATACCTAAGCTTAACTTAGGGGCTGCATTTCAAACTGGGCATCTAGAGTACAGGAGAGGGAAACGGAATTCCTAGTGTAGCGGTGAAATGCGTAGAGATTAGGAAGAACACCAGTGGCGAAGGCGGTTTCCTGGACTGTAACTGACGCTGAGGCACGAAAGCGTGGGTAGCAAACAGG
+
GGGGGGGGGGGGGGGGGGGGGGGGGGGGGGGGGGGGGGGGGGGGGGGGGGGGGGGGGGGGCGGGGGGGGGGGGGGGGEGGGGGGGGGGGGGGGGGGGGGGGGGGGGGGGGGGGGGGGGGGGGGGGGGGGGGGGGGFGGGGGGGGGGGGGGGGGGGGFGGGGGGGGGGGGGGGGGGGGGGGGGGGGGGGGGFGGGGGGGGGGGGGGGGGGGGGGGGGGGGGGGGGGGGGGGGGGGGGGGGGGGGGGFGGGGGGGGGGGGGGGGGGGGGGGGGGGFGGGGGGGGGGGGGGGGGGGGGGGGGGGGGGGGGGGFGGGGGGGGGGGGGFFGGGGGGGGGGGGGGGGGGGGGGGGGGGGGGGGGGGGGGGGGGGGGGGGGGGGGGGGGGGGGGGGGGGGGGGGGGGGGGG
@EGRNA12_250
TGGGGAATATTGCGCAATGGGGGAAACCCTGACGCAGCAACGCCGCGTGAGTGATGAAGGCCTTAGGGTTGTAAAGCTCTGTTATCTGGGACGATAATGACGGTACCAGAGGAGGAAGCCACGGCTAACTACGTGCCAGCAGCCGCGGTAATACGTAGGTGGCGAGCGTTGTCCGGATTTACTGGGCGTAAAGAGTGCGTAGGCGGATGTTTAAGTGAGATGTGAAATACCCGAGCTCAACTTGGGTGCTGCATTTCAAACTGGGCATCTAGAGTGCAGGAGAGGAAAGCGGAATTCCTAGTGTAGCGGTGAAATGCGTAGAGATTAGGAAGAACACCAGTGGCGAAGGCGACTTTCTGGACTGTAACTGACACTGAGATACGAAAGCGTGGGTAGCAAACAGG
+
GGGGGGGGGGGGGGGGGGGGGGGGGGGGGGGGGGGGGGGGGGGGGGGFGCGGGGGGGGGGGGGGGGGGGGGGGGGGGGGGGGGGGGGGGGGGGGGGGGGGGGGGGGGGGGGGGGGGGGGGGGGGGGGGGGGGGGGGGGGGGGGGGGGGGGGGGGGGGGGGGGGGGGGGGGGGGGGGGGGGGGGGGGGGGGGGGGGGGGGGGGGGGGGGGGGGGGGGGGGGGGGGGGGGGGGGGGGGGGGGGGGGGGGGGGGGGGGGGGGGGGGGGGFGFGGGGGGGGGGGGGGGGGGGGGGGGGGGGGGGGGGGGGGGGGGGGGGGGGGGGGGGGGGGGGGGGGGGGGGGGGGGGGGGGGGGGGGGGGGGGGGGGGGGGGGGGGGGGGGGGGGGGGGGGGGGGGGGGGGGGGGG
@EGRNA12_251
TGGGGAATATTGCACAATGGGGGAAACCCTGATGCAGCAACGCCGCGTGAGTGAAGAAGGCCTTCGGGTTGTAAAGCTCTGTCTTCAGGGACGATAATGACGGTACCTGAGGAGGAAGCCACGGCTAACTACGTGCCAGCAGCCGCGGTAATACGTAGGTGGCGAGCGTTGTCCGGATTTACTGGGCGTAAAGGGAGCGTAGGCGGACTTTTAAGTGGGATGTGAAATACCCGGGCTTAACTTGGGTGCTGCATTCCAAACTGGGAGTCTAGAGTGCAGGAGAGGAAAGTGGAATTCCTAGTGTAGCGGTGAAATGCGTAGAGATTAGGAAGAACACCAGTGGCGAAGGCGACTTTCTGGACTGTAACTGACGCTGAGGCTCGAAAGCGTGGGGAGCAAACAGG
+
E@FGGGGGGGGFGFGGFFGGGGGGGGGGGGFFGGGGGGEGGGGGGGEFGEGGGGGGGGGGFGGGGGGGGGGGGGGGGFGGGGGGGGGGGGGGGGEGGGGGGEGGGGGGGGGGFDGGGGGGGGFGDDCFGGGGGGGGGGGGGGGGGGGGA>ABFGGGGGGGGGGGEFGGGGGFFGGFFFFGGGGGGGGFGGFFGGGGGDGGGGGGGGGGGGGGGGGGGGGGGGGGGGGGGGGGGGGGFGGFFGGGGGGGGGFGGECGGGGGGGGFFFGGGGGGGGGGGGGGGGGGGGFGFGGGGGGFGGGGF=GGGGGGFFGGGDGGGGGGGGGGGGGGGGGGGGGGGGGGFFGGGFEGDGGFGGFDGGGGGGFEGGFC>GCGFFFGGGFCDGGGGGGGGGGGGFGFGGGGFGGG
@EGRNA12_252
TGGGGAATATTGCACAATGGGGGAAACCCTGATGCAGCAACGCCGCGTGAGTGATGAAGGTTTTCGGATCGTAAAACTCTGTCTTTGGGGACGATAATGACGGTACCCAAGGAGGAAGCCACGGCTAACTACGTGCCAGCAGCCGCGGTAATACGTAGGTGGCAAGCGTTGTCCGGATTTACTGGGCGTAAAGAGTATGTAGGTGGGCATTTAAGTCAGATGTGAAATTCCCGGGCTTAACCTGGGAGCTGCATTTGATACTGGGTGTCTAGAGTGCAGGAGAGGAAAGTGGAATTCCTAGTGTAGCGGTGAAATGCGTAGAGATTAGGAAGAACACCAGTGGCGAAGGCGACTTTCTGGACTGTAACTGACACTGAGATACGAAAGCGTGGGTAGCAAACAGG
+
GGGGGGGGGGGGGGGGGGGGGGGGGGGGGGGGGGGGGGGGGGGGGGDGGGGGGGGGGGGGGGGGGGG>FGGGFDFGGGGGGGGGGGGGGGGGGGGGGGGGGGGGGGGGGEGGFFEGGGGGGGGGGGGGGGGGGGAGGGGGGFGGGGFEGFGGFFGGFGGGGGGGF@FFGGFFGGFGCGGGGGGGGGGGGGGGGGGGGGGGGGGGGGGGGGGGGGFGGGFFFGGGGGGGGGGGGGGEGGGGGGGGGGGGGGGGGGGGGGFFGGGGGGGGGGGGGGGGDGGGGGGGGGGGGGGGGFAFDEGGGGGGGGDGGGGGGGGGGGGGGGGGGGGGGGGGGGGGGGGGGGGFGGGGGGGGGGGGGGGGGGGGGGGGGGGGGGGGGGFGGGGGGGF7GGFFGDGGGGGGGGGG
@EGRNA12_253
TGGGGAATATTGCGCAATGGGGGAAACCCTGACGCAGCAACGCCGCGTGAGTGATGAAGGCCTTAGGGTTGTAAAGCTCTGTTATCTGGGACGATAATGACGGTACCAGAGGAGGAAGCCACGGCTAACTACGTGCCAGCAGCCGCGGTAATACGTAGGTGGCGAGCGTTGTCCGGATTTACTGGGCGTAAAGAGTGCGTAGGCGGATGTTTAAGTGAGATGTGAAATACCCGAGCTCAACTTGGGTGCTGCATTTCAAACTGGGCATCTAGAGTGCAGGAGAGGAAAGCGGAATTCCTAGTGTAGCGGTGAAATGCGTAGAGATTAGGAAGAACACCAGTGGCGAAGGCGGCTTTCTGGACTGTAACTGACGCTGAGGCACGAAAGCGTGGGGAGCAAACAGG
+
GGGGGGGGGGGGGGGGGGGGGGGGGGGGGGGGGGGGGGGGGGGGGGGFGFGGGGGGGGGGGGGGGGGGGGGGGFGGGGGGGGGGGGGGGGGGGGGGGGGGGGGGGGGGGGGGGGGGGGGGGGGGGGGGG#GGGGGGGGGGGGGGGGGGGGGGGGGGGGGGGGGGGGGGGGGGGGGGGGGGGGGGGGGGGGGGGGGGGGGGGGGGGGGGGGGGGGGGGGGGGGGGGGGGGGGGGGGGGGGGGGGGGGGGGGGGGGGGGGGGGGGGFGFGFGGGGGGGGGGGGGGGGGGGGGGGGGGGGFGGGGGGGGDGGGGGGGGGGGGGGGGGGGGGGGGGGGGGGGGGGGGGGGGGGGGGGGGGGGGGGGFGGGGGGGGGGGGGGGGGGGGGGGGGGGGGGGGGGGGGGGGG
@EGRNA12_254
TGGGGAATATTGCACAATGGGGGAAACCCTGATGCAGCAACGCCGCGTGGGTGATGAAGGTCTTCGGATTTTAAAGCCCTGTTTTTTGGGACGATAATGACGGTACCAAAGGAGGAAGCCACGGCTAACTACGTGCCAGCAGCCGCGGTAATACGTAGGTGGCGAGCGTTGTCCGGATTTACTGGGCGTAAAGGGTGCGTAGGCGGATGTTTAAGTGGGATGTGAAATACCCGGGCTCAACTTGGGTGTGGCATTCCAAACTGGGCATCTAGAGTGCAGGAGAGGAAAGCGGAATTCCTAGTGTAGCGGTGAAATGCGTAGAGATTAGGAAGAACACCAGTGGCGAAGGCGGCTTTCTGGACTGTAACTGACACTGAGGCACGAAAGCGTGGGGAGCAAACAGG
+
F@FG7F@,,CFEC@,<@EFGGG@FGCFF:8,,C,,@<,C@96@@6666@F7>,,E,FAFFGEFEFGD:=C<5FFGAEG@,?F,C,B7FGCF:3++B=A9,,BCF<CFG?DG88D@FCCFFDDC+*>CB8>=8C<DFC9:BA8F3*5=B=FEFG?F>7FF>:1<#<FBFCC@:F@ECEGFGF#<CGBBFFFEF:C5EE*AGDE=5?8:8/FECC<CF#GCCGGFFGE9CCECCGGF#@7FGGGFFG86>##ECGGECFGGG#DD8EA=DFGED9GGF=DBGGGGGGGGCF,F9F?GGF9GGFGGGEDGGFFEGGECGFF?A?FCDFGGGGGGGGFGGFC,EGF@CGGGGEFFCFGGGFFGGGGGGGGGFEFFC6E@FEC,DGGFGF@GEGGGGGGGGGGFDFGGF
@EGRNA12_255
TGGGGAATATTGCGCAATGGGGGAAACCCTGACGCAGCAACGCCGCGTGAGTGATGAAGGTTTTCGGATCGTAAAACTCTGTCTTTGGGGACGATAATGACGGTACCCAAGGAGGAAGCCACGGCTAACTACGTGCCAGCAGCCGCGGTAATACGTAGGTGGCAAGCGTTGTCCGGATTTACTGGGCGTAAAGAGTATGTAGGTGGGCATTTAAGTCAGATGTGAAATCCCCGGGCTTAACCTGGGGGCTGCATTCCAAACTGGATATCTAGAGTGCAGGAGAGGAAAGCGGAATTCCTAGTGTAGCGGTGAAATGCGTAGAGATTAGGAAGAACACCAGTGGCGAAGGCGGCTTTCTGGACTGTAACTGACGCTGAGGCACGAAAGCGTGGGTAGCAAACAGG
+
GGGGCFGGGGGGGGGGGGGGGGGGGGGGGGGGGGGGGGGGGGGGGGGGGDGGGGGFGGGGGGGGGGGGGGGGGGGGGGGGGGGGGGGGGGGGGGGGGGGGGGGGGGGGGGGGGGGGGGGGGGGGGGGGGGGGGGFFGGGGGGGGGGGGGGGGGGGGFFGGGGGGGGGGGGGGGGGGGGGGGGGGGGGGGGGGGGGGGGGGGGGGGGGGGGGGGFGGGGGGGGGGGGGGGFGGGGGGGGGGGGGGGGGGFGGGGGGGGGGGGGGGGGGGGGGGGGGGGGGGGGGGGGGGGGGGGGGGGGGGGGGGGGGGGGGGGGGGGGGGGGGGGGGGGGGFGGGGGGGGGGGGGGGGGGGGGGGFGGGGGGGGGGGGGGGGGGGGGGFCGGGGGGGGGGGGGGGGGGGGGGGG
@EGRNA12_256
TGGGGAATATTGCGCAATGGGGGAAACCCTGACGCAGCAACGCCGCGTGAATGAAGAAGGCCTTCGGGTTGTAAAGTTCTGTCTTATGGGAAGATAATGACGGTACCATAGGAGGAAGCCACGGCTAACTACGTGCCAGCAGCCGCGGTAATACGTATGTCGCAAGCGTTATCCGGATTTATTGGGCGTAAAGCGCGTCTAGGCGGAAAAGAAAGTCTGATGTTAAAATGCGGGGCTCAACTCCGTATTGCGTTGGAAACTGCTTTTCTAGAGTACTGGAGAGGTGGGCGGAACTACAAGTGTAGAGGTGAAATTCGTAGATATTTGTAGGAATGCCGATGGAGAAGTCAGCTCACTGGACAGATACTGACGCTAAAGCGCGAAAGCGTGGGGAGCAAACAGG
+
GGGGGGGGGGGGGGGGGGGGGGGGGGGGGGGGGGGGGGGGGGGGGGGGGGGGGGGGGGGGGGGGGGGGGGGGGGGGFGGGGGGFGGGGGGGGGGGGGGGGGGGGGGGGGGGGGGGGGGGGGGGGGGGGGGGGGGGGGGGGGGGGGGGGGGGGGGGFFFFFGGGGGGGGGGGGGGGGGGFG#GGGGGGGGGGGGGGGGGGGGGGGGGGGGFGGGGGGGGGGGGGGGGGGGGGGGGGGGGGGGGGGGGGGGGGGGGGGGGGGGGGGGGGGGGGGGGGGGGGGGFGGGGGGGGGGGGGGGGGGGGGGGFGGGGGGGGGGGGGGGGGGGGGGGGGGGGGGGGGGGGGGGGGGGGGGGGGGGGGGGGGFGGGGGGGGGGGGEGGGGGGGGGGGGGGGGGGGGGGGGGG
@EGRNA12_257
TGGGGAATATTGCGCAATGGGGGAAACCCTGACGCAGCAACGCCGCGTGAGTGATGAAGGTTTTCGGATCGTAAAACTCTGTCTTTAGGGACGATAATGACGGTACCTAAGGAGGAAGCCACGGCTAACTACGTGCCAGCAGCCGCGGTAATACGTAGGTGGCAAGCGTTGTCCGGATTTACTGGGCGTAAAGAGTATGTAGGTGGGTGCTTAAGTCAGATGTGAAATTCCCGGGCTTAACCTGGGCGCTGCATTTGAAACTGGGCATCTAGAGTGCAGGAGAGGAAAGTGGAATTCCTAGTGTAGCGGTGAAATGCGTAGAGATTAGGAAGAACACCAGTGGCGTAGGCGACTTTCTGGACTGTAACTGACACTGAGATACGAAAGCGTGGGTAGCAAACAGG
+
GGGGGGGGGGGGGGGGGGGGGGGGGGGGGGGGGGGGGGGGGGGGGGGFGGGGGGGGGGGGGGGGGGGGGGGGGGGGGGGGGGGGGGGGGGGGGGGGGGGGGGGGGGGGGGGGGGGGGGGGGGGGGGGGGGGGGGGGGGGGGGGGGGGGFGGGGGGGFGGFGGGGGGGGFGGGGGGGFGFGGGGGGGGGGGGGGGGFGFFFGGGGGGGGGGGGGGGGGGGGGGGGGGGGGGGGGGGGGGGGGGGGGGGGGGGGGGGGGGGGGGGGGGFFGGGGGG#GGGGGGGGGGGGGGGGGGGGGGGGGGGGGGGGGGGGGGGGGGGGGGGGGGGGGGGGGGGGGGGGGGGGGF,GGGGGGGGGGGGGGGGGGGGGGGGGGGGGGGGGGGGGGGGGGGGGGGGGGGGGGGGGG
@EGRNA12_258
TGGGGAATATTGCGCAATGGGGGAAACCCTGACGCAGCAACGCCGCGTGAGTGATGAAGGCCTTAGGGTTGTAAAGCTCTGTTATCTGGGACGATAATGACGGTACCAGAGGAGGAAGCCACGGCTAACTACGTGCCAGCAGCCGCGGTAATACGTAGGTGGCGAGCGTTGTCCGGAATTACTGGGTGTAAAGGGTGCGTAGGCGGCCTTGCAAGTCAGATGTGAAAGATCACGGCTTAACTGTGGTAAGCATTTGAAACTGTAAGGCTTGAGTGCAGGAGAGGAGAGTGGAATTCCTAGTGTAGCGGTGAAATGCGTAGATATTAGGAAGAATATCAGTGGCGAAGGCGGCTCTCTGGACTGCAACTGACGCTGAGGCACGAAAGCGTGGGGAGCAAACAGG
+
GGGGGGGGGGGGGGGGGGGGGGGGGGGGGGGGGGGGGGGGGGGGGGGGGGGGGGGGGGGGGGGGGGGGGGGGGGGGGGGGGGGGGGGGGGGGGGGGGGGGGGGGGGGGGGGGGGGGGGGGGGGGGGGGGGGGGGFGGGGGGGGGGGGGGGGGGGGGFGGGGGGGGGGGGGGGGGGGGGGGGGGGGGGGGGGGGGGGGGGGGGGGGGGGGGGGGGGGGGGGGGGGGGGGGGGGGGGGGGGGGGGGGGGGGGGGGGGGGGGGGGGGGGGGGGGGGGGGGGGGGGGGGGGGGGGGFFGGGGGGGGGGGGGGGGGGGGGGGGGGGGGFGGGGGGGGGGGGGGGGGGGGGGGGGGGGGGGGGGGGGGGGGGGGGGGGGGGGGGGGGGGGGGGGGGGGGGGGGGGGGGG
@EGRNA12_259
TGGGGAATATTGCACAATGGGGGAAACCCTGATGCAGCAACGCCGCGTGAGTGAAGAAGGCCTTCGGGTTGTAAAGCTCTGTCTTCAGGGACGATAATGACGGTACCTGAGGAGGAAGCCATGGCTAACTACGTGCCAGCAGCCGTGGTAATCCGTATGTGGCGAGCGTTGTCCGGATTTACCGGGCGTAAAGGGAGCGTAGGCGGACTTTTAAGTGAGATGTGAAATACCCGTGCTTAGCTTGGGTGCTGCATTCCAAACTGGGAGTGTAGAGTGCAGGGGAAGAAAGTAGAATTCCTAGTATAGCGGTGAAATGCGTAGAGAATAGGAAGAACACCAGTGGCGAAAGCGACTTTCTGGACTGTAACTGACACTGTGATACGATAGCGTGGGTAGCAAACAGG
+
F<9ECGEGFGGFC,FGDD9D,B@::FFFCD8CC@,F<88FEGGC+C7F7CEEFGG9<CFCFE,9C4+@BFGGC,,5,C,CFFAFGGF<,44FCBFCEGGGGGDC@:?FF,B7B@@F@@E,:,8,3D<<F9E@<>8@@=@<8,:@:*@<3,3@,@>F:,,@,?71*<7F1=<<2<:B*C1<FB,=*C<:72/#<:8#8#>C;8408,:CGFFFGC=<E#9EEC#?C##:5+#E@##@8AF#8CGCF#GD3<FDCGGGGEC38CF49C3,,,96,F8@+FB@,@F;;FGFC5,,CGFB,,:,,,++F==B,?A,B7F:955C,C55,<FCCEFEB9CF=,<CFF@,E96,+,,,68F<,C,6CC,<,6C,9FGFC,,C,6;8F86B,,F@;9C,,GAGFEC@C,<,
@EGRNA12_260
TGGGGAATATTGCGCAATGGGGGAAACCCTGACGCAGCAACGCCGCGTGAGTGATGAAGGTTTTCGGATCGTAAAACTCTGTCTTTGGGGACGATAATGACGGTACCCAAGGAGGAAGCCACGGCTAACTACGTGCCAGCAGCCGCGGTAATACGTAGGTGGCAAGCGTTGTCCGGATTTACTGGGCGTAAAGAGTATGTAGGTGGGCATTTAAGTCAGATGTGAAATTCCCGGGCTTAACCTGGGAGCTGCATTTGATACTGGGTGTCTAGAGTGCAGGAGAGGAAAGTGGAATTCCTAGTGTAGCGGTGAAATGCGTAGAGATTAGGAAGAACACCAGTGGCGAAGGCGACTTTCTGGACTGTAACTGACACTGAGATACGAAAGCGTGGGTAGCAAACAGG
+
GGCGGGGGGGFFCGGGCCCFGGGDCFFGGGCEEEGECFGGCEGFEGG7C8FCFEAFEGGGGGGGGDFGECFFGGGGGFGFAFGGDGGFEGGCFEEFFAFGGGGCFGGGGGGCBFCCCC7FFFF*:CE@F==FB3?F:>3@#DGGGGGE<EE9F@C<FBFA<FGGGF:F<EF;C?FGCEGF?7?FDFGGGEDEC7CCC9F4CFCFG#GGGCD9FGGGCEFGGGGFFF8<CCGEGFGGGGD@B=,>DEGDFGGFGGFECDCFFFEGGEDGE=FFFG#GGGGGCGGGFFFFF<?E<,E8FFCFGFBGF7EGGFFF,BF>FC9GEFAFGGGEFGEAEEFEFFCF@8F@ECGCFBEFFF8GGGGFGGFAC9EAD@FGFAFGFFDGFFDFFDGEDFGFEFGGGGGGGGFF
@EGRNA12_261
TGGGGAATATTGCGCAATGGGGGAAACCCTGACGCAGCAACGCCGCGTGGGTGATGAAGGTCTTCGGATTGTAAAGCCCTGTTTTCTGGGACGATAATGACGGTACCAGAGGAGGAAGCCACGGCTAACTACGTGCCAGCAGCCGCGGTAATACGTAGGTGGCGAGCGTTGTCCGGATTTACTGGGCGTAAAGGGTGCGTAGGCGGATGTTTAAGTGGGATGTGAAATCCCCGGGCTTAACCTGGGGGCTGCATTCCAAACTGGATATCTAGAGTGCAGGAGAGGAAAGCGGAATTCCTAGTGTAGCGGTGAAATGCGTAGAGATTAGGAAGAACACCAGTGGCGAAGGCGGCTTTCTGGACTGTAACTGACGCTGAGGCACGAAAGCGTGGGGAGCAAACAGG
+
GGGGGGGGGGGGFGGGGGGGGCGGGGFGGGGGGDGGGGGGFGGGGGGGGGDFGGGGGGGGEFGGGGGEGGGGGGGGD?FGGGF?FDAFGGGGGGEEGD9?FC:>FFDG8<8<,@:>AC<,>>FCG@<>>DFFFFFDFGGGGGGGFGGGA?FCFFFFF@F:,>>:FFGFFEEE#FFFG7GGGGGGGGGGGGFF?CCECGGEGGC5GC8GEGG>FGFCF6GGGGGGGFBCGEDDGGGGGGGGFGGCEC5EAGGGGGF>AGGGGGGGGFDFGGGGGGE88FDGGGGGGGGGGGGGGGGF=CEGGGGGGGGCGGGGGGGGGGGGGGGGGGGGDGFGGGGGGF=CGGGGGGGGGGCGGGGGGGGFFEEC,EGGGGGF8GFCF@F<FGGGGGGGGGGGF<GGGGGGGGGG
@EGRNA12_262
TGGGGAATATTGCGCAATGGGGGAAACCCTGACGCAGCAACGCCGCGTGAGTGATGAAGGTTTTCGGATCGTAAAACTCTGTCTTTGGGGACGATAATGACGGTACTTGAGGAGGAAGCCCCGGCTAACTACGTGCCAGCAGCCGCGGTAATACGTAGGGGGCTAGCGTTATCCGGAATTACTGGGCGTAAAGGGTGCGTAGGTGGTTTTTTAAGTCAGAAGTGAAAGGCTACGGCTCAACCGTAGTAAGCTTTTGAAACTAGAGAACTTGAGTGCAGGAGAGGAGAGTAGAATTCCTAGTGTAGCGGTGAAATGCGTAGATATTAGGAGGAATACCAGTAGCGAAGGCGGCTCTCTGGACTGTAACTGACACTGAGGCACGAAAGCGTGGGGAGCAAACAGG
+
GGGGGGGGGGGGGGGGGGGGGGGGGGGGGGGGGGGGGGGGGGGGGGGGGGGGGGGFGGGGGGGGGGGGGGGGGGFGGGGGGGGGGGGGGGGGGGGGGGGGGGGGGGGGGGGGGGGGGGGGGGGGGGGGGGGGGGFGGGGGGGGGGGGGGGGGGGGGGFGGGGGGGGGFGGDGGGGFGGGGGGGFGGGFGGFFEFFGFGGGGGGGEFGGGGGGGGGGGGGGGGGGGGGGGGGGGGGGGGGGGGGGGFDGGGGGGGGGGGGGGGGGGGGGFGGGGGGFGGGGGGGGGGGGGGGGGGFCFGGGGGGGGGGGGGGGGGGGGGGGGGGGGGGGGGGGGGGGGGGGGGGGGGGGGGGGGGGGGGGGGGGGGGGGGGGGGGGGGGGGGGGGGGDGGGGGGGGGGGGGGGG
@EGRNA12_263
TGGGGAATATTGCACAATGGGGGAAACCCTGACGCAGCAACGCCGCGTGGGTGATGAAGGTTTTCGGATCGTAAAACCCTGTTATCTGGGACGATAATGACGGTACCAGAGGAGGAAGCCACGGCTAACTACGTGCCAGCAGCCGCGGTAATACGTAGGTGGCGAGCGTTGTCCGGATTTACTGGGCGTAAAGAGTATGTAGGCGGATACTTAAGTCAGATGTGAAATACCCGGGCTCAACTTGGGTGCTGCATTTGAAACTGGGTATCTAGAGTGCAGGAGAGGAAAGTGGAATTCCTAGTGTAGCGGTGAAATGCGTAGAGATTAGGAAGAACACCAGTGGCGAAGGCGACTTTCTGGACTGTAACTGACGCTGAGGCTCGAAAGCGTGGGGAGCAAACAGG
+
@FFFGDEEFFGF9,;,@EE8AFGGDFF<CA<<@FGGCFGFGGGEGEG47C@FCGGGGGFGBA?=FE:FGGGEAFFEA??=EFDFFFGC<@FGGGCFFGDFCFEGFFFGFF@FFCGEFGCCFF@CGCEGGGGGCGCCFFGGGGGGCCGEGGDGGGFF?F@FFGGGGGGGFBEGGGAEC?GGGGEC?CCGC:6AAFFGFCGGGGGCGGGFEEFGGGGGFGFAAE@FECDCCGGEGGGFCFF=GGCEGGGGGDFGFFFGGFFDDFA7FFGGFFG=GGFCCGE@CGFGGGGGGFGDCF<GFEGGGEGFEFCF9GEF=EFC7FF?ECGFC<GGGGGFEGFCECFFCFF7FEEEGGGGGGCCDFGGGGFFCFECCGGEFCCFFGEDCFGEC@DEGFF@FAFFFEGFCGEG
@EGRNA12_264
TGGGGAATATTGCGCAATGGGGGAAACCCTGACGCAGCAACGCCGCGTGAGTGATGAAGGCCTTCGGGTTGTAAAGCTCTGTTATCTGGGACGATAATGACGGTACCAGAGGAGGAAGCCACGGCTAACTACGTGCCAGCAGCCGCGGTAATACGTAGGTGGCGAGCGTTGTCCGGATTTACTGGGCGTAAAGAGTGCGTAGGCGGATGTTTAAGTGAGATGTGAAATACCCGAGCTCAACTTGGGTGCTGCATTTCAAACTGGGCATCTAGAGTGCAGGAGAGGAAAGCGGAATTCCTAGTGTAGCGGTGAAATGCGTAGAGATTAGGAAGAACACCAGTGGCGAAGGCGGCTTTCTGGACTGTAACTGACGCTGAGGCACGAAAGCGTGGGGAGCAAACAGG
+
GGGGGGGGGGGGGGGGGGGGGGGGGGGGGGGGGGGGGGGGGGGGGGGGGGGGGGGGGGGGGGGG,FGGGGGGGGGGGGGGGGGGGGGGGGGGGGGGGGGGGGGGGGGGGGGGGGGGGGGGGGGGGGGGGGGGGGGGGGGGGGGGGGGGGGGGGGGGGGGGGGGGGGGGGGGGGGGGGGGGGGGGGGGGGGGGGGGGGGGGGGGGGGGGGGGGGGGGGGGGGGGGGGGGGGGGGGGGGGGGGGGGGGGGGGGGGGGGGGGGGGGGGGGGGGGGGGGGGGGGGGGGGGGGGGGGGGGGGGGGGGGGGGGGGGGGGGGGGGGGGGGGGGGGGGGGGGGGGGGGGGGGGGGGGGGGGGGGGGGGGGGGGGGGGGGGGGGGGGGGGGGGGGGGGGGGGGGGGGGGGGGG
@EGRNA12_265
TGGGGAATATTGCGCAATGGGGGAAACCCTGACGCAGCAACGCCGCGTGAGTGATGAAGGCCTTAGGGTTGTAAAGCTCTGTTATCTGGGACGATAATGACGGTACCAGAGGAGGAAGCCACGGCTAACTACGTGCCAGCAGCCGCGGTAATACGTAGGTGGCGAGCGTTGTCCGGATTTACTGGGCGTAAAGAGTGCGTAGGCGGATGTTTAAGTGAGATGTGAAATACCCGAGCTCAACTTGGGTGCTGCATTTCAAACTGGGCATCTAGAGTGCAGGAGAGGAAAGCGGAATTCCTAGTGTAGCGGTGAAATGCGTAGAGATTAGGAAGAACACCAGTGGCGAAGGCGGCTTTCTGGACTGTAACTGACGCTGAGGCACGAAAGCGTGGGGAGCAAACAGG
+
GGGGGGGGGGGGGGGGGGGGGGGGGGGGGGGGGGGGGGGGGGGGGGGGGGGGGGGGGGGGGGGGGGGGGGGGGGFGGGGGGGGGGGGGGGGGGGGGGGGGGGGGGGGGGGGGGGGGGFGGGGGGGGGGGGGGGGDGGGGGGGGGGGGGGGGGGGGGGGGGGGGGGDGGGGBFGGFFGGGGGGGGGFGGGGEGGEFCAEGGEGGGGGGGGGGGGGGGGGGGGGGGGGGFGGGGGFGGGGGGGGGGGGGGGGGGGGGGGGGGGGGFGGGFGGGGGGGGGGGGGGGGGGGGGGGGGGGGGGGGGGGGGGGGGGGGGGGGGGGGGGGGDGGGGGGGGGGGGGGGGGGGGGGGGGGGGGGGGGGGGGGGGGGGGGGGGGGGGGGGGGGGGGGGGGGGGGGGGGGGGGGG
@EGRNA12_266
TGGGGAATATTGCGCAATGGGGGAAACCCTGACGCAGCAACGCCGCGTGAGTGATGAAGGCCTTAGGGTTGTAAAGCTCTGTTATCTGGGACGATAATGACGGTACCAGAGGAGGAAGCCACGGCTAACTACGTGCCAGCAGCCGCGGTAATACGTAGGTGGCGAGCGTTGTCCGGATTTACTGGGCGTAAAGAGTGCGTAGGCGGATGTTTAAGTGAGATGTGAAATACCCGAGCTCAACTTGGGTGCTGCATTTCAAACTGGGCATCTAGAGTGCAGGAGAGGAAAGCGGAATTCCTAGTGTAGCGGTGAAATGCGTAGAGATTAGGAAGAACACCAGTGGCGAAGGCGGCTTTCTGGACTGTAACTGACGCTGAGGAACGAAAGCGTGGGGAGCAAACAGG
+
CFGGGEEGGGGGFEGCGC@EFEECCFFCCGC@F@:C@@<@<FGFEGFFC4?BA?,EAEB<<E==,BFCFGGEDAEGF9=FDFGFGEFA?FGGGGGGC<DGFFGCG7<@FGDF>F>C<F>FG<>@BFCCCCFGG87FCGD>F:<>>FEC4<F;CFG:<FD<4,###<@F<:BFGDCEF;CFC>@E<FGGG@E+:@F9?56;EDA@FEDGGGGGD@FGFFGDFGCFAFCE>CC@@,GGFCDFCCDEFD@CD?CFDFCCBFE@=DF>@CD@9A9@B?8GEDGGDFAEDDCGF<F<E<A8FBCEF9GF@FCFFFF?@CEF@CFFEFEBFCGEE?GCFF@FA=EGDGGDFEGGCBC@<@,F<9GFCFEE@C,@@7GEFEFF9EC,GCGFE@F:FCGED<C,8GGGFDGG
@EGRNA12_267
TGGGGAATATTGCGCAATGGGGGAAACCCTGACGCAGCAACGCCGCGTGAGTGATGAAGGTTTTCGGATCGTAAAACTCTGTCTTTGGGGACGATAATGACGGTACCCAAGGAGGAAGCCACGGCTAACTACGTGCCAGCAGCCGCGGTAATACGTAGGTGGCAAGCGTTGTCCGGATTTACTGGGCGTAAAGGGTGCGTAGGTGGACGCTTAAGTCAGATGTGAAATACCCGAGCTTAACTTGGGAGTTGCATTTGAAACTGGGCGTCTAGAGTACAGGAGAGGAAAGCGGAATTCCTAGTGTAGCGGTGAAATGCGTAGAGATTAGGAAGAACACCAGTAGCGAAGGCGGCTTTCTGGACTGTAACTGACACTGAGGCACGAAAGCGTGGGGAGCAAACAGG
+
GGGGGGGGGGGGGGGGGGGGGGGGGGGGGGGGGGGGGGGGGGGGGGGGGGGGGGGGGGFGGGGGGGGGGGGGGGGGGGGGGGGGGGGGGGGGGGGGGGGGGGGGGGGGGGGGGGGGGGGGGGGGGGGGGGFGGGGGGGGGGFGGGGFGGGGGGGGGGGGGGFFGGGGGGGGGGGGGGGGGGGGGGFGGGGGGGGEFCEGGGGGGGGGGGGGGGGGGGGGGGGGGGGGGGGGGGGGGGGGGGGGGGGGGGGGFFG#GGGGGGGGGGGGFFFGGGGGGGGGGGGGGGGGGGDGGGGGDDDGGGGGGGGGGGGGGGGGGFGGGGGGGFGGGGGGGGGGGGGGGDGGGGGGGGGGGGGGEGGGGGFFGFGGGGGGGGGGGGGGGGGGGGGGDGGGGGGGGGGGGGGGG
@EGRNA12_268
TGGGGAATATTGCACAATGGGGGAAACCCTGATGCAGCAACGCCGCGTGAGTGAAGAAGGCCTTCGGGTTGTAAAGCTCTGTCTTCAGGGACGATAATGACGGTACCTGAGGAGGAAGCCACGGCTAACTACGTGCCAGCAGCCGCGGTAATACGTAGGTGGCGAGCGTTGTCCGGATTTACTGGGCGTAAAGGGTGCGTAGGTGGATGCTTAAGTCAGATGTGAAATACCCGAGCTTAACTGGGGAGTTGCATTTGAAACTGGGCGTCTAGAGTACAGGAGAGGAAAGCGGAATTCCTAGTGTAGCGGTGAAATGCGTAGAGATTAGGAAGAACACCAGTAGCGAAGGCGGCTTTCTGGACTGTAACTGACACTGAGGCACGAAAGCGTGGGGAGCAAACAGG
+
GGGGGGGGGGF,E,EFGGGGGEG7FGFGGGGGCGD@FGGGGGGGGGGGG:=CFFEFGGGG8FGGGGGDGGGGGGGCF?FGAFGEFFFFGGGGGG7=F?,,:CC>F=5F9C,3=BFGF@8==B=BEE<<<FGGEFBDFBCCFBDFFFFBA?A@F<4CF?EGGGGEBFFFF>F<ABFCEGGGGGGGGGBFFFFFFFF@FFFFFGFCGFFD?:CFGGGFGGGGGGGGGGFC8E?B>,GGFGGGCF#GGGFDCGFEFGCGGGGGGGGC+6E1FFFGFFGDFCGGGGGGFCF:FCGGGGGGGE49GGGGGGGGGGGGGGGGGGGGGGFGF9GGGGDGGGGGFC=GF:GGGGGGGGGGFDF9GGGGGF,F@<F9GGGGEGGGGGGFCGGGGGFC7<GGGGGGGGGGGFGG
@EGRNA12_269
TGGGGAATATTGCGCAATGGGGGAAACCCTGACGCAGCAACGCCGCGTGAGTGATGACGGTCTTCGGATTGTAAAGCTCTGTTTTCAGGGACGATAATGACGGTACCTGAGGAGGAAGCCACGGCTAACTACGTGCCAGCAGCCGCGGTAATACGTAGGTGGCGAGCGTTGTCCGGATTTATTGGGCGTAAAGGGTGCGTAGGTGGTCTTTCAAGTCGGTGGTTAAAGGCTACGGCTCAACCGTATTAAGCCGCCGAAACTGGAAGACTTGAGTGCAGGAGAGGAAAGTGGAATTCTCAGTGTAGCGGTGAAATGCGTAGATATTGAGAAGAACACCAGTGGCGAAGGCGACTTTCTGGACTGTAACTGACACTGAGATACGAAAGCGTGGGTAGCAAACAGG
+
GGGGGGGGGGGGGGGGGGGGGGGGGGGGGGGGGGGGGGGGGGGGGGGGGGGGGGGGGGGGGGGGGGGGGGGGGGGGGGGGGGGGGGGGGGGGGGGGGGGGGGGGGGGGGGGGGGGGGGGGGGGGGGGGGGGGGGGGGGGGGGGGGGGGGGGGGGGGGGGGGGGGGGGGFGGGGGGGGGGGGGGGGGGGGGGGGGGGGGGGGGGGGGGGGGGGGGGGGGGGGGGGGGGGGGGGGGGGGGGGGGGGGGGGGGGGGGGGGGGGGGGGGGGGGGGGGGGGGGGGGGGGGGGGGGGGGGGGGGGGGGGGGGGGGGGGGGGGGGGGGGGGGGGGGGGGGGGGGGGGGGGGGGGGGGGGGGGGGGGGGGGGGGGGGGGGGGGGGGGGGGGGGGGGGGGGGGGGGGGGGGG
@EGRNA12_270
TGGGGAATATTGCGCAATGGGGGAAACCCTGACGCAGCAACGCCGCGTGAGTGATGAAGGCCTTAGGGTTGTAAAGCTCTGTTATCTGGGACGATAATGACGGTACCAGAGGAGGAAGCCACGGCTAACTACGTGCCAGCAGCCGCGGTAATACGTAGGTGGCGAGCGTTGTCCGGATTTACTGGGCGTAAAGGATGCGTAGGCGGATATTTAAGTGGGATGTGAAATCCCCGAGCTTAACTCGGGGGCTGCATTCCAAACTGGATATCTAGAGTGTCGGAGGGGAAAGTGGAATTCCTAGTGTAGCGGTGAAATGCGTAGAGATTAGGAAGAACACCAGTGGCGAAGGCGACTTTCTGGACGATAACTGACGCTGAGGCATGAAAGCGTGGGGAGCAAACAGG
+
GGGGGGGGGGC,@@FBFEFGGGGCEGCFGGGGGGCCCFGGGGGGGGGFFEF<FEGFGFG?EGGGCGG?FFGGGGGGGGGGGGGGGDFFEGGGGG@FDFCFF>FBFB<@BFD+,8>CGDFGGGG7@FGFCGGGGGCGGFGFEBF##G@C<<FFFGFGF:BFGEC@BFCEFFDBFFGGGG;CFFD?CFGGCGFFF<8#GGCECCCC@9>GD8DCFCD<D:7;:8C9GGEGC6CCCGGFGGGFE@F6;<CGGDAGGGFGGCGGEFFFFFFFF?GGFE@B6C+GGFFFEGFDEAGFGFFFFCGGGGGGGGGFFEDECEEFB?CGFDFF<:B9FGEGGF8EB,FFDDGGFGGEF>GGGGFAFEFC,FFFEDC:,FBCGFGGFFFGGGFGGGGGGGGGGF@C@GGEGGGG
@EGRNA12_271
TGGGGAATATTGCGCAATGGGGGAAACCCTGACGCAGCAACGCCGCGTGAGTGATGAAGGCCTTAGGGTTGTAAAGCTCTGTTATCTGGGACGATAATGACGGTACCAGAGGAGGAAGCCACGGCTAACTACGTGCCAGCAGCCGCGGTAATACGTAGGTGGCGAGCGTTGTCCGGATTTACTGGGCGTAAAGAGTGCGTAGGCGGATGTTTAAGTGAGATGTGAAATACCCGAGCTCAACTTGGGTGCTGCATTTCAAACTGGGCATCTAGAGTGCAGGAGAGGAAAGCGGAATTCCTAGTGTGGCGGTGAAATGCGTAGAGATTAGGAAGAACACCAGTGGCGAAGGCGGTTTCCTGGACTGTAACTGACGCTGAGATACGAAAGCGTGGGTAGCAAACAGG
+
CFGGGCEGGCFF,@FFE:EF@GGG:FEFGFCDDEGE:F8DG:>:FG:@7:FF?FFEGGGF8EEF<<C8FFEFA?F<FBE,5<FFFGGGGFFCGG7FGAFFF7>FFEGFC<D@,8>3><@F8FFCCF@GGGD,:<:<#BBFFC9#CFCE:<7F4#:?:@4?F:FC7CE:<:>4A?FE7FCCGGGGFCFEGE+AFD:F@CDC#ECFFG>CC:FFFFFA=#FGGGG?FE?GGGEGGCC:EEFGGCCEBDCGGGFDCFGEDGFDGFFGCDC3#:9GD=8D8F@8,FFF4:F=F89GGFE8<EB,C<C6+F@FE<<EB+=C<C,,:,9,5,GFEFF9F=FCC6,FCF:7FF7EGFCFEED96CCC,FEEC<<7EF@@FEE<,6C,F:;6EB@+C<F6E,66,F@E<GE9
@EGRNA12_272
TGGGGAATATTGCGCAATGGGGGAAACCCTGACGCAGCAACGCCGCGTGAGTGATGAAGGCCTTCGGGTTGTAAAGCTCTGTTATCTGGGACGATAATGACGGTACCAGAGGAGGAAGCCACGGCTAACTACGTGCCAGCAGCCGCGGTAATACGTAGGTGGCGAGCGTTGTCCGGATTTACTGGGCGTAAAGAGTGCGTAGGCGGATGTTTAAGTGAGATGTGAAATACCCGAGCTCAACTTGGGTGCTGCATTTCAAACTGGGCATCTAGAGTGCAGGAGAGGAAAGCGGAATTCCTAGTGTAGCGGTGAAATGCGTAGAGATTAGGAAGAACACCAGTGGCGAAGGCGGCTTTCTGGACTGTAACTGACGCTGAGGCACGAAAGCGTGGGGAGCAAACAGG
+
GGGGGGGGGGGGGGGGGGGGGGGGGGGGGGGGGGGGGGGGGGGGGGGFGGGGGGGGGGGGGGGG<FGGGGGGGGGGGGGGGGGGGGGGGGGGGGGGGGGGGGGGGGGGGGGGCGGGGGGGGGGGGGGGGGGGGGGGGGGGGGGGGGGDFGGGGGGCFGDFFGGGGGGGFFEFFGGGGGGGGFGGGGGGGGGGGGGGGFGEEGGGGGGGGGGGGGFGGGGGGGGGGGGGGGGGGEGGGGGGGGGGGGGGGGGGGGGCGGGGGGGFFFFGGGGGGGGGGGGGGGGGGGGGGGGGGGGCGGGGGGGGGGGGGGGGGGGGGGGGGGGGGGGGGGGGGGGGGGGGGGGGGGGGGGGGGGGGGGGGGGGGFGGGGGGGGGGGGGGGGGGGGGGGGGGGGGGGGGGGGGGG
@EGRNA12_273
TGGGGAATATTGCGCAATGGGGGAAACCCTGACGCAGCAACGCCGCGTGAGTGATGAAGGCCTTAGGGTTGTAAAGCTCTGTTATCTGGGACGATAATGACGGTACCAGAGGAGGAAGCCACGGCTAACTACGTGCCAGCAGCCGCGGTAATACGTAGGTGGCGAGCGTTGTCCGGATTTACTGGGCGTAAAGAGTGCGTAGGCGGATGTTTAAGTGAGATGTGAAATACCCGAGCTCAACTTGGGTGCTGCATTTCAAACTGGGCATCTAGAGTGCAGGAGAGGAAAGCGGAATTCCTAGTGTAGCGGTGAAATGCGTAGAGATTAGGAAGAACACCAGTGGCGAAGGCGGCTTTCTGGACTGTAACTGACGCTGAGGCACGAAAGCGTGGGGAGCAAACAGG
+
GGGGGGGGGGGGGGGGGGGGGGGGGGGGGGGGGGGGGGGGGGGGGGGGGGGGGGGGGGGGGGGGGGGGGGGGGGGGGGGGGGGGGGGGGGGGGGGGGGGGGGGGGGGGGGGGGGGGGGGGGGGGGGGGGGGGGGFGGGGGGGGGGGGGGGGGGGGGGGGGGGGGGGGGGGGGGGGGGGGGGGGGGGGGGGGGGGFGGGGGGGGGGGGGGGGGGGGGGGGGGGGGGGGGGGGGGGGGGGGGGGGGGGGGGGGGGGGGGGGGGGGGGGGGGGGGGGGGGGGGGGGGGGGGGGGGGGGGGGGGGGGGGGGGGGGGGGGGGGGGGGGGGGGGGGGGGGGGGGGGGGGGGGGGGGGGGGGGGGGGGGGGGGGGGGGGGGGGGGGGGGGGGGGGGGGGGGGGGGGGGGGG
@EGRNA12_274
TGGGGAATATTGCGCAATGGGGGAAACCCTGACGCAGCAACGCCGCGTGAGTGATGAAGGTTTTCGGATCGTAAAACTCTGTCTTTGGGGACGATAATGACGGTACCCAAGGAGGAAGCCACGGCTAACTACGTGCCAGCAGCCGCGGTAATACGTAGGTGGCAAGCGTTGTCCGGATTTACTGGGCGTAAAGGGTGCGTAGGCGGATGCTTAAGTGAGATGTGAAATACCTAAGCTTAACTTAGGGGCTGCATTTCAAACTGGGCATCTAGAGTACAGGAGAGGGAAACGGAATTCCTAGTGTAGCGGTGAAATGCGTAGAGATTAGGAAGAACACCAGTGGCGAAGGCGGTTTCCTGGACTGTAACTGACGCTGAGGCACGAAAGCGTGGGTAGCAAACAGG
+
DFGGGEGGGGGCFEGGGGFGGGGGGGGGGGCFFGGGGGGGGGEGEGG@CCCFGGGGGGGGFGGGGDGCFGGGGGGGGEFFFFGGGGGGGGGGGG@GGFGGFGGGGGGGDFFDGGDEGGGCFFGGGGGGGGGGGGGGGGGGGGGGGGGGFGGGGGGFBFFGGGGFFFGGFFGGGGGGGGGGGGFEGFGGGGFGGCEFDEFEEGGGGGGGGGGGGGGGGGGGF@FGGGGGGGGGGGGGGGGFGGGGGGGGGGGGGGGGGGGGFFFFFGGGCGGGGGGFCGGGGGGFGFEGGGGGFFCGGGGGGFGGGGGGFEGGGGGGGGFGGEGGGGGGGGGGGGGGGGFGEGDGGGGGFCFGGGFGFGGGGGGGGGGGGGGGGGGGCGGGGGF@GFC@GGFCGEFFGGGGGGGG
@EGRNA12_275
TGGGGAATATTGCGCAATGGGGGAAACCCTGACGCAGCAACGCCGCGTGAGTGATGAAGGCCTTAGGGTTGTAAAGCTCTGTTATCTGGGACGATAATGACGGTACCAGAGGAGGAAGCCACGGCTAACTACGTGCCAGCAGCCGCGGTAATACGTAGGTGGCGAGCGTTGTCCGGATTTACTGGGCGTAAAGAGTGCGTAGGCGGATGTTTAAGTGAGATGTGAAATACCCGAGCTCAACTTGGGTGCTGCATTTCAAACTGGGCATCTAGAGTGCAGGAGAGGAAAGCGGAATTCCTATTGTAGCGGTGAAATGCGTAGAGATTAGGAAGAACACCAGTGGCGAAGGCGGCTTTCTGGACTGTAACTGACGCTGAGGCACGAAAGCGTGGGGAGCAAACAGT
+
CFFFGGGGGDGEEFBFEFFFGGGGGGEC:6CFFFCFECEAFE7>CCF=CBFAEFGGGGDFFEGGFFFFF8CFEFGG,,B,CCFFCF9EFGFFFGFEEFFFFFGGGCAGFFDGGGGGGG7,@,@FFFFE,@FFFFDF@DFD:F3>>C=##<FGD<F#FGFCFG4FCG:#:6?;<E;EE=FC<CECFG5E:CEGC@EEFACC8CE<CGCCC?FC<?F9CCFFCC@EFFF?DEECD@DFAF=C:8C:CGGCE::EDG7C=:FCE>#GFGEF=AFFFF#8DBGGGGGFGFCGFA:,B,CACEF5,CGCGGEECE9FCCGGGF?C,,GDGGFFFE,DGGGFGEFGEF7GFGCGF@C<F@FFFA8FECECC,@FEGCGGFFFC,GGGGGEFBF@+C@<F@F9GFGFCCC,
@EGRNA12_276
TGGGGAATATTGCACAATGGGGGAAACCCTGATGCAGCAACGCCGCGTGGGTGATGAAGGTCTTCGGATTGTAAAGCCCTGTCTTTTGGGACGATAATGACGGTACCAAAGGAGGAAGCCACGGCTAACTACGTGCCAGCAGCCGCGGTAATACGTAGGTGGCGAGCGTTGTCCGGATTTACTGGGCGTAAAGGGTGCGTAGGCGGATGTTTAAGTGGGATGTGAAATACCCGGGCTCAACTTGGGTGCTGCATTCCAAACTGGATATCTAGAGTGCAGGAGAGGAGAGTGGAATTCCTAGTGTAGCGGTGAAATGCGTAGAGATTAGGAAGAACACCAGTGGCGAAGGCGACTTTCTGGACTGTAACTGACACTGAGATACGAAAGCGTGGGTAGCAAACAGG
+
GGGGGGGGGGGGGGGGGGGGGGGGGGGGGGGGGGGGGGGGGGGGGGGGGGGGGGGGGGGGGGGGGGGGGGGGGGGGGGGGGGGGGGGGGGGGGGGGGGGGGGGGGGGGGGGGGGGGGGGGGGGGGGGGGGGGGGGGGGGGGGGGGGGGGGGGGGGGGGGGGGGFGGGGGGGGGGGGGGGGGGGGGGGGGGGGGGGGGGGGGGGGGGGGGGGGGGGGGGGGGGGGGGGGGGGGGGGGGGGGGGGGGGGGGGGGGGGGGGGGGGGGGGGGGGGGGGGGGGGGGGGGGFGGGGGGGGGGGGGGGGGGGGGGGGGGGGGGGGGGGGGGGGGGGGGGGGGGGGGGGGGGGGGGGGGGGGGGGGGGGGGGGGGGGGGGGGGGGGGGGGGGGGGGGFGGGGGGGGGGGGGG
@EGRNA12_277
TGGGGAATATTGCGCAATGGGGGAAACCCTGACGCAGCAACGCCGCGTGAGTGATGAAGGCCTTAGGGTTGTAAAGCTCTGTTATCTGGGACGATAATGACGGTACCAGAGGAGGAAGCCACGGCTAACTACGTGCCAGCAGCCGCGGTAATACGTAGGTGGCGAGCGTTGTCCGGATTTACTGGGCGTAAAGAGTGCGTAGGCGGATGTTTAAGTGAGATGTGAAATACCCGAGCTCAACTTGGGTGCTGCATTTCAAACTGGGCATCTAGAGTGCAGGAGAGGAAAGCGGAATTCCTAGTGTAGCGGTGAAATGCGTAGAGATTAGGAAGAACACCCGTCGCGAAGGCGGCTTTCTGTACTGTAACTGACGCTGAGGCACGAAAGCGTGGGGAGCAAACAGG
+
EC9@F@@EC@ECEEGGFECE@GEEGFA@@FFGAFGGGGGGC:7FEEEB>4CFF9FD<FGFG,,BAFGDFE+F5CEFFFGF<FGGGC<,C=F<>C@FB,C?FGGCGG93D8>D,+>BFGCGG?CFGC:<FAFFG>,FGG#GGGGFEGDCCCBC<9FC?<4?:<<#-0=#F::C9<FFFECGF#DDDC>FFFF4ACFFDFFEGGGGGE8?E>EGGF@FFC?#3FFD:DECECEED#EGFFGFB3::DC,6FD;FAF,@#@<ECD@,3,,8GFFCEFCF?GGDBFCFD:C+GGDA=BC,<@EAFFFCGFGGEFFA7FCFD<F:,9FFE,?5,B<?:F7GF@+@6+F@EF:@:@,GCGFA@C,,F@<,<GGGFB68,,FGFDB,FBAGGGC@C68,C<CC<@C@GEEF
@EGRNA12_278
TGGGGAATATTGCGCAATGGGGGAAACCCTGACGCAGCAACGCCGCGTGAGTGATGAAGGCCTTCGGGTTGTAAAGCTCTGTTATCTGGGACGATAATGACGGTACCAGAGGAGGAAGCCACGGCTAACTACGTGCCAGCAGCCGCGGTAATACGTAGGTGGCGAGCGTTGTCCGGATTTACTGGGCGTAAAGAGTGCGTAGGCGGATGTTTAAGTGAGATGTGAAATACCCGAGCTCAACTTGGGTGCTGCATTTCAAACTGGGCATCTAGAGTGCAGGAGAGGAAAGCGGAATTCCTAGTGTAGCGGTGAAATGCGTAGAGATTAGGAAGAACACCAGTGGCGAAGGCGGCTTTCTGGACTGTAACTGACGCTGAGGCACGAAAGCGTGGGGAGCAAACAGG
+
GGGGGGGGGGGGGGGGGGGGGGGGGGGGGGGGGGGGGGGGGGGGGGGGGEGGGGGGGGGGGGGG9FGGGGGGGGGGGGGGGGGGGGGGGGGGGGGGGGGGGGGGGGGGGGGGGGGGGGGGGGGGGGGGGGGGGGGGGGGGGGGGGGGGGGGGGGGGGGGGGGGGGGGGGGGGGGGGGGGGGGGGGGGGGGGGGGGGGGGGGGGGGGGGGGGGGGGGGGGGGGGGGGGGGGGGGGGGGGGGGGGGGGGGGGGGGGGGGGGGGGGGGGGGGGGGGGGGGGGGGGGGGGGGGGGGGGGGGGGGGGGGGGGGGGGGGGGGGGGGGGGGGGGGGGGGGGGGGGGGGGGGGGGGGGGGGGGGGGGGGGGGGGGGGGGGGGGGGGGGGGGGGGGGGGGGGGGGGGGGGGGG
@EGRNA12_279
TGGGGAATATTGCGCAATGGGGGAAACCCTGACGCAGCAACGCCGCGTGAGTGATGAAGGTTTTCGGATCGTAAAACTCTGTCTTTGGGGACGATAATGACGGTACCCAAGGAGGAAGCCACGGCTAACTACGTGCCAGCAGCCGCGGTAATACGTAGGTGGCAAGCGTTGTCCGGATTTACTGGGCGTAAAGAGTATGTAGGTGGGCATTTAAGTCAGATGTGAAATTCCCGGGCTTAACCTGGGAGCTGCATTTGATACTGGGTGCCTAGAGTGCAGGAGAGGAAAGTGGAATTCCTAGTGTAGCGGTGAAATGCGTAGAGATTAGGAAGAACACCAGTGGCGAAGGCGACTTTCTGGACTGTAACTGACACTGAGATACGAAAGCGTGGGTAGCAAACAGG
+
GGGGGGGGGGGGGGGGGGGGGGGGGGGGGGGGGGGDEGGGGGGGGGGGGEGGGGGGGGGGFGGGGGGGDGGGGGGGGGGGGGGGGGGGGGGGGGGGGGGGGGGGGGGGGGFFGGGGGGGGGGGGGGGGGGGGGGGGGGGGGGFGEDFGFFFGGGFGGFGGFFGFGGFGFFGGGFFGGGGGGGGGGGGG9EGFFFGGGGGGGGGGFFGGGGGGGGFGGGGFGGGFGGGGGFGGGGGGGGGGGGGGGGGGGGGGGGGGGGGGGGGGGGGGGGGGGGGGGGGGFFGGGGGGGGGGGGGGGGFGGGGGGGGGGGGGGGGGGGGGGGGGFGGGGGGGGGDGGFGGGGGGGGGGGGGGGGGGGGGGGGGGGGGGGGGGGGFFAGGGGGGGGGGGGGGGGGGGGGGGGGGG
@EGRNA12_280
TGGGGAATATTGCGCAATGGGGGAAACCCTGACGCAGCAACGCCGCGTGGGTGATGAAGGTTTTCGGATCGTAAAACCCTGTTTTCTGGGACGATAATGACGGTACCAGATGAGGAAGCCACGGCTAACTACGTGCCAGCAGCCGCGGTAATACGTAGGTGGCAAGCGTTGTCCGGATTTACTGGGCGTAAAGGGTGCGTAGGCGGATGCTTAAGTGAGATGTGAAATACCTAAGCTTAACTTAGGGGCTGCATTTCAAACTGGGCATCTAGAGTACAGGAGAGGGAAACGGAATTCCTAGTGTAGCGGTGAAATGCGTAGAGATTAGGAAGAACACCAGTGGCGAAGGCGGTTTCCTGGACTGTAACTGACGCTGAGGCACGAAAGCGTGGGTAGCAAACAGG
+
GGGGGGGGGGGGGGGGGGGGGGGGGGGGGGGGGGGGGGGGGGGGGGGGGGGGGGGGGGGGGGGGGGGGGGGGGGGGGGGGGGGGGGGGGGGGGGGGGGGGGGGGGGGGGGGGGGGGGGGGGGGGGGGGGGGGGGGGGGGGGGGGGGGGGGGGGGGGGGGGGGGGGGGGGGGGGGGGGGGGGGGGGGGGGGGGGGGGGGGGGGGGGGGGGGGGGGGGGGGGGGGGGGGGGGGGGGGGGGGGGGGGGGGGGGGGGGGGGGGGGGGGGGGGGGGGGGGGGGGGGGGGFGGGGGGGGGGGGGGGGGGGGGGGGGGGGGGGGGGGGGGGGGGGGGGGGGGGGGGGGGGGGGGGGGGGGGGGGGGGGGGGGGGGGGGGGGGGGGGGGGGGGGGGGGGGGGGGGGGGGGGG
@EGRNA12_281
TGGGGAATATTGCGCAATGGGGGAAACCCTGACGCAGCAACGCCGCGTGAGTGATGAAGGTTTTCGGATCGTAAAACTCTGTCTTTGGGGACGATAATGACGGTACCCAAGGAGGAAGCCACGGCTAACTACGTGCCAGCAGCCGCGGTAATACGTAGGTGGCAAGCGTTGTCCGGATTTACTGGGCGTAAAGAGTATGTAGGTGGGCATTTAAGTCAGATGTGAAATTCCCGGGCTTAACCTGGGAGCTGCATTTGATACTGGGTGTCTAGAGTGCAGGAGAGGAAAGTGGAATTCCTAGTGTAGCGGTGAAATGCGTAGAGATTAGGAAGAACACCAGTGGCGAAGGCGGCTTTCTGGACTGTAACTGACGCTGAGGCACGAAAGCGTGGGGAGCAAACAGG
+
FFGGGGGGGGGGGEGGGGGGGGGGGGGGGGGGGGGGGGGGGGDGGGGBFFFBFFEGGGGG,CFFGGGGDGGEGGGGGGGGGGGGG<FGGGGGGGGGGGGGGGGCDFFGGGGGGGGGFFGCEGGGD@FFFGGGGFGGGGGGGGGFFGGGDBFDCFGEFFFFFFFGGGFGFFFGFFGGGDFGGGGGGGFGGGFGGGGFCFGGFFCFFFGGGGFGGGGGGGGGGGGGGGGGGGGGGGGG9GGGGGGGGGGGCFFDGFGGGGGGGGGGGGGFDFGGGG#GGGGGGGGGGGGFFGGGGFGFFCGGGGGGFEGGGGGGF@CGGGGFFEFE<GGGGGGGGFEEGFGGEGGGGGGGGGFFCFGGGGGGGGGGGGGGGGCGGFGGGGGGGGGGGGGGEGGGEGGGGGGFGGGG
@EGRNA12_282
TGGGGAATATTGCACAATGGGGGAAACCCTGATGCAGCAACGCCGCGTGAGTGATGACGGTCTTCGGATTGTAAAACTCTGTCTTTGGGGACGATAATGACGGTACCCAAGGAGGAAGCCACGGCTAACTACGTGCCAGCAGCCGCGGTAATACGTAGGTGGCAAGCGTTGTCCGGATTTACTGGGCGTAAAGGGAGCGTAGGTGGGTATTTAAGTGGGATGTGAAATTCCCGGGCTTAACCTGGGAGCTGCATTTGATACTGGGTGCCTAGAGTGCAGGAGAGGAAAGTGGAATTCCTAGTGTAGCGGTGAAATGCGTAGAGATTAGGAAGAACACCAGTGGCGAAGGCGACTTTCTGGACTGTAACTGACACTGAGATACGAAAGCGTGGGTAGCAAACAGG
+
GFGGGFGGGGGGGEDFFGFGGEGGDFFFFFDFFFGGGGFFG@EFGEC:F@FGGGCFGCGGFGGGGGG@CCGGF?EB=EFGFGGGGGGGGDEEGEBCC?,CF7FFECFFECEFGFECGFF8FG>:F+CFGGGGGGCG@FFGCEGGGF>CA?B>FCCGGFDGGGC#:FGGEFFFB<FFFFGCC<GGDF;@BDAF?C?;E>CCEECGGG#GGCCC<GGCF@C:;<CFFFGEEGEGGGFEDGFEGGEC@F#FGGFFGD>#F#ABGFBF>FFDDDFFGCGGFF?GGGFAAF<FE?F<GFFEE@CCGGEF@F:D<DGGCCF@BBGGGGF<FCFFDGGFGGFFF@EB@,GFGF@GF@FFGGFCGGGFEEGFF9CF@AFFFCFE,ED?GGGF@EGGGCFGFFF9GGFFCGGF
@EGRNA12_283
TGGGGAATATTGCACAATGGGGGAAACCCTGATGCAGCAACGCCGCGTGAGTGATGAAGGTTTTCGGATCGTAAAGCTCTGTCTTTGGGGAAGATAATGACGGTACCCAAGGAGGAAGCCACGGCTAACTACGTGCCAGCAGCCGCGGTAATACGTAGGTGGCAAGCGTTGTCCGGATTTACTGGGCGTAAAGGGAGTGTAGGCGGATACTTAAGTCAGATGTGAAATACCCGGGCTCAACTTGGGTGCTGCATTCCAAACTGGGGATCTAGAGTGCAGGAGAGGTAAGTGGAATTCCTAGTGTAGCGGTGAAATGCGTAGAGATTAGGAAGAACACCAGTGGCGAAGGCGACTTACTGGACTGTAACTGACGCTGAGGCATGAAAGCGTGGGTAGCAAACAGG
+
GGGGGGGGGGGGGGGGGGGGGGGGGGGGGGGGGGGGGGGGGGGGGGGFGFGGGGGGGGGGGGGGGGGGGGGGGGGGGGGGGGGGGGFGGGGGGGGGGGGGGGGGGGGGGGGGGGGGGGGGGGGGGGGGGGGGGGGGGGGGGGGGGGGGGFGGGGGGGGGGGGGFGGGGGGGGGGGGGGGGGGGGGGGGGGGGGGGGGGGGGGGGGGGGGGGGGGGGGGGGGGGGGGGGGGGGGGGGGGGGGGGGGGGGGGGGGGGGGGGGGGGGGGGGGGGGGGGGGGGGGGGGGGGGGGGGGGGGGGGGGGGGGGGGGGGGGGGGGGGGGGGGGGGGGGGGGGGGGGGGGGGGGGGGGGGGGGGGGGGGGGGGGGGGGGGGGGGGGGFGGGGGGGGGGGGGGGGGGGGGGGGG
@EGRNA12_284
TGGGGAATATTGCACAATGGGGGAAACCCTGATGCAGCAACGCCGCGTGAGTGATGACGGTCTTCGGATTGTAAAACTCTGTCTTTGGGGACGATAATGACGGTACCCAAGGAGGAAGCCACGGCTAACTACGTGCCAGCAGCCGCGGTAATACGTAGGTGGCAAGCGTTGTCCGGATTTACTGGGCGTAAAGGGAGCGTAGGTGGATATTTAAGTGGGATGTGAAATACTCGGGCTTAACCTGAGTGCTGCATTCCAAACTGGATATCTAGAGTGCAGGAGAGGAAAGTGGAATTCCTAGTGTAGCGGTGAAATGCGTAGATATTAGGAAGAACACCGGTGGCGAAGGCGACTTTCTGGACTGTAACTGACACTGAGGCTCGAAAGCGTGGGGAGCGAACAGG
+
GGGGGGGGGGGGGGGGGGGGGGGGGGGGGGGGGGGGGGGGGGGGGGGGGGGGGGGGGGGGGGGGGGGGGGGGGGGGGGGGGGGGGGGGGGGGGGGGGGGGGGGEGGGGGGGGGGGGGGGGGGGGGGGGGFFGGGGGGGGGGGGGGGGGGGGGGGGCFGGGGGGGGGGGGGGGGGGGGGGGGGGGGGGGFGGGGGGGGFGGGGGGGGGGGGGGGGGGGGGFGGGGFGGGGGGGGGGGGGGGGGGGGGGGGGGGGGGGGGGGGGGGGGGGGGGGGG#GGGGGGGFGGGGGGGGGGGGGGGGGGGGGGGGGGGGGGGGGGGGGGGGGGGGGGGGGGGGGGGGGGGGGGGGGGGGGGGGGGGGGGGGGGGGGGGGGGGGGGGGGGGGGGGGGGGGGGGGGGGGGGGGG
@EGRNA12_285
TGGGGAATATTGCACAATGGAGGAAACTCTGATGCAGCGACGCCGCGTGAGCGATGAAGGTCTTCGGATCGTAAAGCTCTGTCCTAAGGGAAGATAGTGACGGTACCTTAGGAGGAAGCCCCGGCTAACTACGTGCCAGCAGCCGCGGTAACACGTAGGGGGCGAGCGTTGTCCGGAATTACTGGGTGTAAAGGGTGCGTAGGCGGATGCTTAAGTGAGATGTGAAATACCTAAGCTTAACTTAGGGGCTGCATTTCAAACTGGGCATCTAGAGTGCAGGAGAGGAAAGCGGAATTCCTAGTGTAGCGGTGAAATGCGTAGAGATTAGGAAGAACACCAGTGGCGAAGGCGGCTTTCTGGACTGTAACTGACGCTGAGGCACGAAAGCGTGGGGAGCAAACAGG
+
FGGG@FGFFCGGFGGGGCGG@FEGGFEDFGGGGGGFGGGDFECECFEC@::FCCCFFFCFFEGGGGCGECEGGGG<??FGC@FFFGGGGGFFGFEFGGFFGCFGFBDBFDFEFGGECFGGGC:C:FCCFGGGGFGGGGGGGGGGGEGGF:FFEFGGF#FE#ECG;FGGA5?EGGGGCC:FCGCGF?CE:CGFFG?;?5CEGEG9CG>FFCEFFGGFGDFF;AFC:DFEG;9CFGC3<FF9A:D<@34#D1FEFFGGFDFCCFGGFC87<DCFGC8FBD@,AFFFC4+4+?,E,5<CGFFFFA8:EGGFBA,??+BCFGEF9,B,9FEFEA9C,:,CDFGGFF7CC6,@:@8GGFFEF@C9C@A@F9F:F:F@DGFC;6,9;:E,;CC@+C,@<FC<E@@CC<6@
@EGRNA12_286
TGGGGAATATTGCGCAATGGGGGAAACCCTGACGCAGCAACGCCGCGTGAGTGATGAAGGTTTTCGGATCGTAAAACTCTGTCTTTGGGGACGATAATGACGGTACCCAAGGAGGAAGCCACGGCTAACTACGTGCCAGCAGCCGCGGTAATACGTAGGTGGCAAGCGTTGTCCGGATTTACTGGGCGTAAAGAGTATGTAGGTGGGCATTTAAGTCAGATGTGAAATTCCCGGGCTTAACTTGGGAGTTGCATTTGAAACTGGGCGTCTAGAGTACAGGAGAGGAAAGCGGAATTCCTAGTGTAGCGGTGAAATGCGTAGAGATTAGGAAGAACACCAGTAGCGAAGGCGGCTTTCTGGACTGTAACTGACACTGAGGCACGAAAGCGTGGGGAGCAAACAGG
+
GGGGGGGGGGGGGGGGGGGGGGGGGGGGGGGGGGGGGGGGFGGGGGGGGGGGGGGGGGGGGEGGGGGGGGGGGGGGGGGGGGGFGGGGGGGGGGGGGGGGGGGFGFFGGGGGGGGGGGGFFFGGGDGFGGGGGGGGGGGGGGGGGGGGGGGGGGGGGGGGGGGGGGFGFFFFFFFFFGGGGGGGGGGGFGGGGGGGGGGGGGGGGGGGGGGGGGGGGGGGGGGGGGGGGGGGGGGGGGGGGGGGGGGGGGGGGGGGGGGGGGGGGGGGGGGGGGGGGGGGGGGGGGGGGGGGGGGGGGGGGGGGGGGGGGGGGGGGGGGGGGGGGFGGGGGGGGGGGGGGGGGGGGGGGGGGGGGGGGGGGGGGGGGGGGGGGGGGGGGGGGGGGGGGGGGGGGGGGGGGGGGG
@EGRNA12_287
TGGGGGATATTGCACAATGGAGGAAACTCTGATGCAGCGACGCCGCGTGAGGGAAGACGGTTTTCGGATTGTAAACCTCTGTCTTCAGGGAAGAAACAAATGACGGTACCTGAAGAGGAAGCCACGGCTAACTACGTGCCAGCAGCCGCGGTAATACGTAGGTGGCAAGCGTTGTCCGGAATTACTGGGTGTAAAGGGAGCGTAGGCGGGTAGGTAAGTTGAATGTTTAATCTATGGGCTCAACCCATAGCTGCGTTCAAAACTGTTTATCTTGAGTGGGGTAGAGGCAGATGGAATTCCTAGTGTAGCGGTGAAATGCGTAGAGATTAGGAAGAACACCAGTGGCGAAGGCGGTTTCCTGGACTGTAACTGACGCTGAGGCACGAAAGCGTGGGTAGCAAACAGG
+
GGGGGGGGGGGGGGGGGGGGGGGGGGGGGGGGGGGGGGGGGGGGGGGGGGGGGGGGGGGGGGGGGGGGGGGGGGGGGGGGGGGGGGGGGGGGGGGGGGGGGGGGGGGGGGGGGGGGGGGGGGGGGGGGGGGGGGGGGGGGGGGGGGGGGGGGGGGGGGGGGGGGGGGGGGGGGGGGGGGGGGGGGGGGGGGGGGGGGGGGGGGGGGGGGGGGGGGGGGGGGGGGGGGGGGGGGGGGGGGGGGGGGGGGGGGGGGGGGGGGGGGGGGGGGGGGGGGGGGGGGGGGGGGGGGGGGGGGGGGGGGGGGGGGGGGGGGGGGGGGGGGGGGGGGGGGGGGGGGGGGGGGGGGGGGGGGGGGGGGGGGGGGGGGGGGGGGGGGGGGGGGGGGGGGGGGGGGGGGGGGGGGGG
@EGRNA12_288
TGGGGAATATTGCACAATGGGCGCAAGCCTGATGCAGCCATGCCGCGTGTATGAAGAAGGCCTTCGGGTTGTAAAGTACTTTCAGCGGGGAGGAAGGTGTTGTGGTTAATAACCACAGCAATTGACGTTACCCGCAGAAGAAGCACCGGCTAACTCCGTGCCAGCAGCCGCGGTAATACGGAGGGTGCAAGCGTTAATCGGAATTACTGGGCGTAAAGCGCACGCAGGCGGTCTGTCAAGTCGGATGTGAAATCCCCGGGCTCAACCTGGGAACTGCATTCGAAACTGGCAGGCTAGAGTCTTGTAGAGGGGGGTAGAATTCCAGGTGTAGCGGTGAAATGCGTAGAGATCTGGAGGAATACCGGTGGCGAAGGCGGCCCCCTGGACAAAGACTGACGCTCAGGCACGAAAGCGTGGGGAGCAAACAGG
+
GGGGGGGGGGGGGGGGGGGGGGGGGGGGGGGGGGGGGGGGGGGGGGGGGGGGGGGGGGGGGGGGGGGGGGGGGGGGGGGGGGGGGGGGGGGGGGGGGGGGGGGGGGGGGGGGGGGGGGGGGGGGGGGGGGGGGGGGGGGGGGGGGGGGGGGGGG#GGGGGGGGGGGGGGGGGGGGGGGGGGGGGGGGGGGGGGGGGGGGGGGGGGGGGGGFGGGGGGGGGGGGGGGGGGGGGGGGGGGGGGGGGGGGGGGGGGGGGGGGGGGGGGFFGGGGGGGGGGGGGGGGGGGGGGCGGGGGGGGGFFECGGGEEGGGGGGGGGGGGGGGFGGGGGGGGGGGGGGGGGGGGDGFGGGGGGGGGGGGGGGGGGGGGGGGGGGGGGGGGGFFFGGGGGGGGGGGGGGGGGGGGGGGGGGGGGGGGGGGGGGGGGGGGG
@EGRNA12_289
TGGGGAATATTGCACAATGGGGGAAACCCTGATGCAGCAACGCCGCGTGAGTGAAGAAGGTCTTCGGATTGTAAAGCTCTGTCTTCAGGGACGATAATGACGGTACCTGAGGAGGAAGCCACGGCTAACTACGTGCCAGCAGCCGCGGTAATACGTAGGTGGCAAGCGTTGTCCGGAATTATTGGGCGTAAAGAGTATGTAGGTGGGCATTTAAGTCAGATGTGAAATTCCCGGGCTTAACCTGGGAGCTGCATTTGATACTGGGTGTCTAGAGTGCAGGAGAGGAAGGCGGAATTCCTAGTGTAGCGGTGAAATGCGTAGAGATTAGGAAGAACACCAGTGGCGAAGGCGGCTTTCTGGACTGTAACTGACACTGAGGCACGAAAGCGTGGGGAGCAAACAGG
+
6@EFEEGFFGGFDA@FGAEFGGGCGFEFGFFGFGGGCFFGGDGEEEB+@?FGGGFE<FEG<FCEE?FCF+BFD@EEA<E5:BEFGEGGGGFBFB=FFEGGAFC:+>?C<<=FFCD3><<,3BCC+FFGC9=<3<:F>FFFF<C<#CFD>0>9@FFCFBCCEFC?6@BFFDFDFF:F=FF?<CCFGGFFFF>A?#EEFEFFGGEFFGG+GC>C<AD<5:FFGGGF=,<CFCEFAFGFGB@=DD>5=FCEFFGGFBDGEGGGGEEG:FGGF@9@FG#FGGGE;GFGFC8+@E?9GEFF4=EEE<+@>CEGCFCBCCGFD9FE<FFEE9FE,F,,:8F?FCFCFB:<E:@@7GGFGFCC,CGGGEF<GGGFFC<AGFGEFFGFGFFC,@GFFDCC,<F<FGEE@EC<
@EGRNA12_290
TGGGGAATATTGCGCAATGGGGGAAACCCTGACGCAGCAACGCCGCGTGGGTGATGAAGGTTTTCGGATCGTAAAACCCTGTTTTCTGGGACGATAATGACGGTACCAGATGAGGAAGCCACGGCTAACTACGTGCCAGCAGCCGCGGTAATACGTAGGTGGCAAGCGTTGTCCGGATTTACTGGGCGTAAAGGGTGCGTAGGCGGATGCTTAAGTGAGATGTGAAATACCTAGGCTTAACTTAGGGGCTGCATTTCAAACTGGGCATCTAGAGTACAGGAGAGGGAAACGGAATTCCTAGTGTAGCGGTGAAATGCGTAGAGATTAGGAAGAACACCAGTGGCGAAGGCGACTTTCTGGACTGTAACTGACACTGAGATACGAAAGCGTGGGTAGCAAACAGG
+
GGGGGGGGGGGGGGGGGGGGGGGGGGGGGGGGGGGGGGGGGGGGGGGFGGGGGGGGGGGGGGGGGGGGGGGGGGGGGGGGGGGGGGGGGGGGGGGGGGGGGGGGGGGGGGGGGGGGGGGGGGGGGGGGGGGGGGGGGGGGGGGGGGGGGGGGGGGGGGGGGGGGGGGGGGGGGGGGFGGGGGGGGGGGGGGGGGGGGGGGGGGGGGGGGGGGGGGGGGGGGGGGGGGGGGGGGGGGGGGGGGGGGGGGGGGGGGGGGGGGGGGGGGGGGGGGGGGGGGGGGGGGGGGGGGGGGGGGGGGGGGGGGGGGGGGGGGGGGGGGGGGGGGGGGGGGGGGGGGGGGGGGGGGGGGGGGGGGGGGGGGGGGGGGGGGGGGGGGGGGGGGGGGGGGGGGGGGGGGGGGGGG
@EGRNA12_291
TGGGGAATATTGCGCAATGGGGGAAACCCTGACGCAGCAACGCCGCGTGAGTGATGACGGTCTTCGGATTGTAAAACTCTGTCTTTGGGGACGATAATGACGGTACCCAAGGAGGAAGCCACGGCTAACTACGTGCCAGCAGCCGCGGTAATACGTAGGTGGCAAGCGTTGTCCGGATTTACTGGGCGTAAAGGGAGCGTAGGTGGATATTTAAGTGGGATGTGAAATACTCGGGCTTAACCTGAGTGCTGCATTCCAAACTGGGCATCTAGAGTGCAGGAGAGGAAAGCGGAATTCCTAGTGTAGCGGTGAAATGCGTAGAGATTAGGAAGAACACCAGTGGCGAAGGCGGCTTTCTGGACTGTAACTGACGCTGAGGCACGAAAGCGTGGGGAGCAAACAGG
+
GGGGGGGGGGGGGGGGGGGGGGGGGGGGGGGGGGGGGGGGGCGGGGGGGGGGAFGGGGGGGGGGGGDGGGGGGGFGGGGGGGGGGGGGGGGGGGGGGGGGGGGGGGGGGGGFGGGGGGGGGGGGGGGGGGFGGGGGGGGGGGGGGGDGGCGFFGGGGGGGGGGGGGGGGGGGGGGG@EGGGGGGGFGFGGGGGGGFGGGGGGFFFF@CGGGGGGGGGGFGGGGGGGFFFGGGGGGGGGFFGGGGGGGGFFFGGGGGFGGGGGGGGFFGGGGGGGGGGGGGGGGGGGGGGGGGGGFGCFFGGFGGEGGGGFGGGGGGGGGGGGGGDFGGGGGGGGGGGGGGGGGGGGGGGGGFGGGGFFGGGGFGFGGF@GGGGGFGFGGFGGGGGGGGGGGGGGGGGGGGGGGG
@EGRNA12_292
TGGGGAATATTGCGCAATGGGGGAAACCCTGACGCAGCAACGCCGCGTGGGTGATGAAGGTTTTCGGATCGTAAAACCCTGTTTTCTGGGACGATAATGACGGTACCAGATGAGGAAGCCACGGCTAACTACGTGCCAGCAGCCGCGGTAATACGTAGGTGGCAAGCGTTGTCCGGATTTACTGGGCGTAAAGGGTGCGTAGGCGGATGCTTAAGTGAGATGTGAAATACCCGAGCTCAACTTGGGTGCTGCATTTCAAACTGGGCATCTAGAGTGCAGGAGAGGAAAGCGGAATTCCTAGTGTAGCGGTGAAATGCGTAGAGATTAGGAAGAACACCAGTGGCGAAGGCGGCTTTCTGGACTGTAACTGACGCTGAGGCACGAAAGCGTGGGGAGCAAACAGG
+
GGGGGDGGCFFFFGGGGGGGGDGGGGGGGGGGGGGGGGGGGGGGGGGGGGG:FGFGGGGGEFFFGEGGGFGGGGGGGFGGGGGGGGGGGGGGGGGGGGGGGGGGGGGGGFFGGFGGGGGGGGGGGDGGGGFGGGGGGGGGGGGGGGGGGGGGGGGGGGGFFGGGGGGGGGGGGGGGGGGGGGGGGGGGGGGGGAGGGGGGGGGGGGGGGFCFGGGGGFFFGGGGGGGGGGGFGGGGGGGGGFCGGFFGGGGGFGFFGGGGCFFGGGGGGGGGGGGGGGGFGGGF9GEDGGGGGGGGGGFCGGGGGGGGGGGGGGEDF?EAEA9FCAGGGFDGGGGGGFCGDGEECGGGGGFGDCFCGGGGEF9FFGGGEGGGGGGGGGGCEDGGGGGGGFGGGFGGGGGGGGGG
@EGRNA12_293
TGGGGAATATTGCGCAATGGGGGAAACCCTGACGCAGCAACGCCGCGTGAGTGATGAAGGCCTTCGGGTTGTAAAGCTCTGTTATCTGGGACGATAATGACGGTACCAGAGGAGGAAGCCACGGCTAACTACGTGCCAGCAGCCGCGGTAATACGTAGGTGGCGAGCGTTGTCCGGATTTACTGGGCGTAAAGAGTGCGTAGGCGGATGTTTAAGTGAGATGTGAAATACCCGAGCTCAACTTGGGTGCTGCATTTCAAACTGGGCATCTAGAGTGCAGGAGAGGAAAGCGGAATTCCTAGTGTAGCGGTGAAATGCGTAGAGATTAGGAAGAACACCAGTGGCGAAGGCGGCTTTCTGGACTGTAACTGACGCTGAGGCACGAAAGCGTGGGGAGCAAACAGG
+
GGGGGGGGFGGGGGGGGGGGGGGGGGGGGGGGGGGGGGGGGGGGGGGFF7F?FFCGGGGGGGGG,DFGGGGGGGGGGAFGFGAFEFGGGGGGGGEFBFFFA=FC@=BFC<<F,33<DFAAC<FGE:FAFAEGGGFFGGFCFBCGFGFGFFACFGG<CGDF<CFF?FFFFFFFFFFFCAFGGGGGGGFFFGFFGBDCDEFFGGGGGGBDGGFFGGGF=2F>GGGGGFD?FGGEEEGGGGGGG?CFGGCC=CCGFEGCCGFFGGGGEEE>GGFGGFGFGCGGGGGGFA+DGFGGGGGGGGFBGGGGGGGGGGGGGGGGGGFGGGEGF9GGGGGGGGGGGGGGGGGGGGGGGGFGGGFFGGGGFGGGFCGEGGGGGGGGGGEGEGGGGGGGGGGGGGGGGGGGGGGG
@EGRNA12_294
TGGGGAATATTGCGCAATGGGGGAAACCCTGACGCAGCAACGCCGCGTGGGTGATGAAGGTTTTCGGATCGTAAAACCCTGTTTTCTGGGACGATAATGACGGTACCAGATGAGGAAGCCACGGCTAACTACGTGCCAGCAGCCGCGGTAATACGTAGGTGGCAAGCGTTGTCCGGATTTACTGGGCGTAAAGAGTATGTAGGTGGGCATTTAAGTCAGATGTGAAATTCCCGGGCTTAACCTGGGAGCTGCATTTGATACTGGGTGCCTAGAGTGCAGGAGAGGAAAGTGGAATTCCTAGTGTAGCGGTGAAATGCGTAGAGATTAGGAAGAACACCAGTGGCGAAGGCGACTTTCTGGACTGTAACTGACACTGAGATACGAAAGCGTGGGTAGCAAACAGG
+
GGGGGGGGGGGGGGGGGGGGGGGGDGGFGGGGGGGGGGGGGGGGGGGGGEGFGGCFFGGGFFGGGCFCFGGGGGGGG>EGFGFGGGFECGGGGGGGGGGGGGGGGGGGCFGGGGGGGGGFFGGGGGGGGGGGGGGGGGGGGGGGGGGGFGEFGGFGGGGGFGGGGGGGFGGGG@FFFFGGGGGDGGFGFEFGGGGCCCFGGGGGGGGGGGGGGGFGDGGGGGGGGGGGGGGGFCDGGGGGGGGGGGFGFGGGGGGGGGFFFGGGFGGGGGGFGGGGGGGGGGGGGGGGGFCGGGFCGGGGGFDGGGGFGGGGGGGGGGGGGGGFGGGFGGGGGGFFDFFGDGGGGGGGDGFGGGGGGGGGGGGGGGFFFGGGGGFDFGGGGGGGGGGFCGGGGGGGGFGGGGGG
@EGRNA12_295
TGGGGAATATTGCGCAATGGGGGAAACCCTGACGCAGCAACGCCGCGTGAGTGATGAAGGCCTTCGGGTTGTAAAGCTCTGTTATCTGGGACGATAATGACGGTACCATAGGAGGAAGCCACGGCTAACTACGTGCCAGCAGCCGCGGTAATACGTAGGTGGCGAGCGTTGTCCGGATTTACTGGGCGTAAAGAGTGCGTAGGCGGATGTTTAAGTGAGATGTGAAATACCCGAGCTCAACTTGGGTGCTGCATTTCAAACTGGGCATCTAGAGTGCAGGAGAGGAAAGCGGAATTCCTAGTGTAGCGGTGAAATGCGTAGAGATTAGGAAGAACACCAGTGGCGAAGGCGGCTTTCTGGACTGTAACTGACGCTGAGGCACGAAAGCGTGGGGAGCAAACAGG
+
DEFDGFCFGEGC9FGFDCCFCFGC@F@8@@CC@FC@FFGEF:BFGGGF:?4AECEFGFG@=EFE,9=FEEGFADEFFEFEC@F?FACEACFEGG:BFEGGCECFGGFE,>C<9FC:<F73DDFFFEFFFC9EFFCGGGFGEDBBBEGGBCFGC<FB:B<<FFCFEGC<AFGFCA;88+FDCGFCEG5?ECECE+?<DFGEDGFGCDCDEG:CCFFGGGGGGFGGGFCGFF:EGDECFGCCFGGFCDCFGFEGGGGGGGEFFGGGGGGFADDFDDEGFGGFAFE9GFC4F=5AFCEE=FE,A,F=:F@F?@<FGECBCE?F?EEE<FGGGGGFEEGGEFCF:F?6FCFFC:@<<FCC@6C@FE@C@CCEDGFCFCFF<CBCF@C@@@7GGGF<GEC9EGFEEF,C
@EGRNA12_296
TGGGGAATATTGCGCAATGGGGGAAACCCTGACGCAGCAACGCCGCGTGGGTGATGAAGGTTTTCGGATCGTAAAACCCTGTTTTCTGGGACGATAATGACGGTACTTGAGGAGGAAGCCCCGGCTAACTACGTGCCAGCAGCCGCGGTAATACGTAGGGGGCTAGCGTTATCCGGAATTACTGGGCGTAAAGGGTGCGTAGGTGGTTTTTTAAGTCAGAAGTGAAAGGCTACGGCTCAACCGTAGTAAGCTTTTGAAACTAGAGAACTTGAGTGCAGGAGAGGAGAGTAGAATTCCTAGTGTAGCGGTGAAATGCGTAGATATTAGGAGGAATACCAGTAGCGAAGGCGGCTCTCTGGACTGTAACTGACACTGAGGCACGAAAGCGTGGGGAGCAAACAGG
+
GGGGGGGGGGGGGGGGGGGGGGGGGGGGGGGGGGGGGGGGGGGGGGGFGGGGGGGGGGGGFGGGGGGGGGGGGGGGGGGGFFFGGGGGGGGGGGGGGGGGGGGGGGGGGGGGGGGGGGGGGGGGGGGGGGGGGGGGGGGGGGGGGGGGGGGGGGGFGGGGGGGGGGGGGGGGGGGGGGGGGGGGGGGGGGGGGGGFGGGGGGGGGGGGGGGGGGGGGGGGGGGGGGGGGGGGGGGGGGGGGGGGGGGGGGGGGGGGGGGGGGGGGGGGGGGGGGGGGGGGGGGGGGGGGGGGGGGGGGGGGGGGGGGGGGGGGGGGGGGGGGGGGGGGGGGGGGGGGGGGGGGGGGGGGGGGGGGGGGGGGGGGGGGGGGGGGGGGGGGGGGGGGGGGGGGGGGGGGGGGGGG
@EGRNA12_297
TGGGGAATATTGCGCAATGGGGGAAACCCTGACGCAGCAACGCCGCGTGAGTGATGAAGGTTTTCGGATCGTAAAACTCTGTCTTTGGGGACGATAATGACGGTACCCAAGGAGGAAGCCACGGCTAACTACGTGCCAGCAGCCGCGGTAATACGTAGGTGGCAAGCGTTGTCCGGATTTACTGGGCGTAAAGAGTATGTAGGTGGGCATTTAAGTCAGATGTGAAATTCCCGGGCTTAACCTGGGAGCTGCATTTGATACTGGGTGCCTAGAGTGCAGGAGAGGAAAGTGGAATTCCTAGTGTAGCGGTGAAATGCGTAGAGATTAGGAAGAACACCAGTGGCGAAGGCGACTTTCTGGACTGTAACTGACACTGAGATACGAAAGCGTGGGTAGCAAACAGG
+
GGGGGGGGGGGGGGGGGGGGGGGGGGGGGGGGGGGGGGGGGGGGGGGGGGEGGGGGGGGGGGGGGGGGGGGGGGGGGGGGGGGGGGGGGGGGGGGGGGGGGGGGGGGGGGGGGGGGGGGGFGGGGGGGGGGGGGGGGGGGGGGGGGGGFGGGGGGGGGGGGGGGGGGGGGGGGGGGGGGGGGGGGGFFFGGFFFFFFFGGGGGGGGGGGFGGGGGGGGGGGGGGGGGGGGGGGGGGGGGGGGGGGGGGGGGGGGGGGGGGGGGGGGGGGGGGGGGGFGGFCGGGGGGGGGGGGGGGGGGGGGGGGGGGGGGGGGGGGGGGGGGGGGGGGGGGGGGGGGGGGGGGGGGGGGGGGGGGGGGGGGGGGGGGGGGGGGGGGGGGGGGGGGGGGGGGGGGGGGGGGGGG
@EGRNA12_298
TGGGGAATATTGCGCAATGGGGGAAACCCTGACGCAGCAACGCCGCGTGGGTGATGAAGGTTTTCGGATCGTAAAACCCTGTTTTCTGGGACGATAATGACGGTACCAGATGAGGAAGCCACGGCTAACTACGTGCCAGCAGCCGCGGTAATACGTAGGTGGCAAGCGTTGTCCGGATTTACTGGGCGTAAAGGGTGCGTAGGCGGATGCTTAAGTGAGATGTGAAATACCTAAGCTTAACTTAGGGGCTGCATTTCAAACTGGGCATCTAGAGTACAGGAGAGGGAAACGGAATTCCTAGTGTAGCGGTGAAATGCGTAGAGATTAGGAAGAACACCAGTGGCGAAGGCGGTTTCCTGGACTGTAACTGACGATGAGGCACGAAAGCGTGGGTAGCAAACAGG
+
GC9ECFGFDGF<FECC:FE8CCFGGGGEEGCEGCCGCFGGGGGGGGGGGCCE=EGGGFGGFGGGGEGE:E:FGF<EFGGGF8?FC@9BFFGEGGGGFGEFGEGGGGGFFFAFDCFCCFGFGFEFGGFFFFBFEBCFFFCFGFGBFGG:F@FFGGGGCGDGGGGGGECF<F#EF#G>>EEFFGGGCF#C=DEGGFEC>*:E/3/9C8CECC>F<C@#8@1:8CCC@CFEF#GGGGA@FEFCC???D@#77/><4:FFFFFFFFFFFFFGGGGD@,9FDFFFGGFE,FBA<GF?@DFGFF8GF?FFC@+:,F9GCF:F@A?EE@<EAGGGGGFF7FDAFFEGGFCGAFF@66,,FGFFGEA@FCEFGFE@9C:,;,,FFF@GGGGGGEFFEF@EEDEE6EEEFGGG
@EGRNA12_299
TGGGGAATATTGCGCAATGGGGGAAACCCTGACGCAGCAACGCCGCGTGGGTGATGAAGGTTTTCGGATCGTAAAACCCTGTTTTCTGGGACGATAATGACGGTACCAGATGAGGAAGCCACGGCTAACTACGTGCCAGCAGCCGCGGTAATACGTAGGTGGCAAGCGTTGTCCGGATTTACTGGGCGTAAAGGGTGCGTAGGCGGATGCTTAAGTGAGATGTGAAATACCTAAGCTTAACTTAGGGGCTGCATTTCAAACTGGGCATCTAGAGTACAGGAGAGGGAAACGGAATTCCTAGTGTAGCGGTGAAATGCGTAGAGATTAGGAAGAACACCAGTGGCGAAGGCGGCTTTCTGGACTGTAACTGACGCTGAGGCACGAAAGCGTGGGGAGCAAACAGG
+
GGGGGGGGGGGGGGGGGGGGGGGGGGGGGGGGGGGGGGGGGGGGGGGGGGGGGGGGGGGGGGGGGGGGGGGGGGGGGGGGGGGGGGGGGGGGGGGGGGGGGGGGGGGGGGGGGGGGGGGGGGGGGGGGGGGGGGGGGGGGGGGGGGGGEGGGGGGGGGGGGGGGGGGGGGGGGGGGGGGGGGGGGGGFGGGGGGGGGGGGGGGGGGGGGGFFGGGGGFGGGGGGGGGGGGGGGGGGGFGGGFGGFGFGFGGGGGGGGGGGGGGFGFGFGGGGGGGGGGGGGGGGGGGGGGGGGGGGGGGGGGGGGGGGGGGGGGGGGGGGGGGGGGGGGGGGGGGGGGGGGGGGGGGGGGGGGGGGGGGGGGGGGGGGGGGGGGGGGGGGGGGGGGGGGGGGGGGGGGGGGGGG
@EGRNA12_300
TGGGGAATATTGCGCAATGGGGGAAACCCTGACGCAGCAACGCCGCGTGAGTGATGAAGGCCTTAGGGTTGTAAAGCTCTGTTATCTGGGAAGATAGTGACGGTACCTTAGGAGGAAGCCCCGGCTAACTACGTGCCAGCAGCCGCGGTAACACGTAGGGGGCGAGCGTTGTCCGGAATTACTGGGTGTAAAGGGTGCGTAGGCGGCCTTGCAAGTCAGATGTGAAAGATCACGGCTTAACTGTGGTAAGCATTTGAAACTGTAAGGCTTGAGTGCAGGAGAGGAGAGTGGAATTCCTAGTGTAGCGGTGAAATGCGTAGATATTAGGAAGAATATCAGTGGCGAAGGCGGCTCTCTGGACTGCAACTGACGCTGAGGCACGAAAGCGTGGGGAGCAAACAGG
+
GGGGGGGGGGGGGGGGGGGGGGGGGGGGGGGGGGGGGGGGGGGGGGGGGGGGGGGGGGGGGGGGGGGGGGGGGGGGGGGGGGGGGGGGGGGGGGGGGGGGGGGGGGGGGGGGGGCFGGGGGGGGGGGGGGGGDGFGGGGGGGGGGGGGGGCGGGGGGGGGGGGGGGGGGGGGGGGGGGGGGGGGGGGGGGGGGGDGFFFGGGDGGGGGGFGGGGFGGGGGGGGGGGGGFGGGGGGGGGGFGGGGGGGGGGGGGGGGGGGGGGGGGGGGGGGGGGGGGGGGGGGGGGGGGGGGGGGGGGGGGGGGGGGGGGGGGGGGGGGGFEGGGGGGGGGGGGGGGGGGGGGGGGGGGGGGGGGGGGGGGGGGGGGGGGGGGGGGGGGGGGGGGGGGGGGGGGGGGGGGGGG
@EGRNA12_301
TGGGGAATATTGCACAATGGGCGAAAGCCTGATGCAGCAACGCCGCGTGAGCGATGAAGGCCTTCGGGTCGTAAAGCTCTGTCCTCAAGGAAGATAATGACGGTACTTGAGGAGGAAGCCCCGGCTAACTACGTGCCAGCAGCCGCGGTAATACGTAGGGGGCTAGCGTTATCCGGAATTACTGGGCGTAAAGGGTGCGTAGGTGGTTTTTTAAGTCAGAAGTGAAAGGCTACGGCTCAACCGTAGTAAGCTTTTGAAACTAGAGAACTTGAGTGCAGGAGAGGAGAGTAGAATTCCTAGTGTAGCGGTGAAATGCGTAGATATTAGGAGGAATACCAGTAGCGAAGGCGGCTCTCTGGACTGTAACTGACACTGAGGCACGAAAGCGTGGGGAGCAAACAGG
+
FGGGGGGGGGGGGGGGGGGGGGGGGGGGGGGGGGGGGGGGGGGGGGGGGGGGGGGGGGGGGGGGGGGGGGGGGGGGGGGGFFFFGGGCFFGGGGGGGGGGFEGGGGGGGGFGGGGGGGGGFFGGGFGGGFGGGGGGGFGGGGGGGGGGGGGGGFGFEGGGGGGGGGGGGGGGGGGGGGGGGGFGGGGGGGGGGGGFGGGGGGGGDGGFGGGGGGGGGGGGGGGGGFGGGGGGGGDGGGGFGGGGGFGGGGGDGGGGGGGGGGGGGGGGCGGGGGGFGFE;GGGGCGGGGGFGGGGGGGGGGGGGGGGGGGGCGGGGGGGGGGGGGGGGGGGGGGGGGGGGGGGGGGGGGGGGFFGFFF9GGGGGGDGGGGFGGGGGGGGGGFFCGGGGGECGGGFGGGGGGGG
@EGRNA12_302
TGGGGAATATTGCGCAATGGGGGAAACCCTGACGCAGCAACGCCGCGTGAGTGATGAAGGCCTTAGGGTTGTAAAGCTCTGTTATCTGGGACGATAATGACGGTACCAGAGGAGGAAGCCACGGCTAACTACGTGCCAGCAGCCGCGGTAATACGTAGGTGGCGAGCGTTGTCCGGATTTACTGGGCGTAAAGAGTGCGTAGGCGGATGTTTAAGTGAGATGTGAAATACCCGAGCTCAACTTGGGTGCTGCATTTCAAACTGGGCATCTAGAGTGCAGGAGAGGAAAGCGGAATTCCTAGTGTAGCGGTGAAATGCGTAGAGATTAGGAAGAACACCAGTGGCGAAGGAGGCTTTCTGGACTGTAACTGACGCTGAGGCACGAAAGCGTGGGGAGCAAACAGG
+
GGGGGGGGGGGGGGGGDGGGGGGGGGGGGGGGGGGGGGGGGGGGGGGGGFGGGGGGGGGGGGGGGGGGGGGGGGGGGGGGGGGGGGGGGGGGGGGGGGGGGGGGGGGGGGGGGGGGGGGGGGGGGGGGGGGGGGGGGGGGGGGGGGGGGFGGGGGFGGGGGGGGGGGGGGGGGGGGGGGGGGGGGGGGGGGGGGGGGGGGGGGGGGGGGGGGGGGGGGGGGGGGGGGGGGGGGEGGGGGGGGGGGGGGGGGGGGGGGGGGGGGGGGGGGGGGGGGGGGGGGGGGGGGGGGGGGGGGGGGGGGGGGGGGGGGGGGGGGGGGGGGGGGGGGGGGGGGGGGGGGGGGGGGGGGGGGGGGGGGGGGGGGGGGGGGGGGGGGGGGGGGGGGGGGGGGGGGGGGGGGGGG
@EGRNA12_303
TGGGGAATATTGCGCAATGGGGGAAACCCTGACGCAGCAACGCCGCGTGAGTGATGAAGGTTTTCGGATCGTAAAACTCTGTCTTTGGGGACGATAATGACGGTACCCAAGGAGGAAGCCACGGCTAACTACGTGCCAGCAGCCGCGGTAATACGTAGGTGGCAAGCGTTGTCCGGATTTACTGGGCGTAAAGAGTATGTAGGTGGGCATTTAAGTCAGATGTGAAATTCCCGGGCTTAACCTGGGAGCTGCATTTGATACTGGGTGCCTAGAGTGCAGGAGAGGAAAGTGGAATTCCTAGTGTAGCGGTGAAATGCGTAGAGATTAGGAAGAACACCAGTGGCGAAGGCGACTTTCTGGACTGTAACTGACACTGAGATACGAAAGCGTGGGTAGCAAACAGG
+
GFGGGGGGGGGGGGGGGGGGGGGGGGGGGGGGGGGGGGGGGGGGGGGFGGGGGGGGGGGGGGGGGGGGGGGGGGGGGGGGGGGGGGGGGGGGGGGGGGGGGGGGGGGGGGGGFGGGGGGGGGGGGGGGGGGGGGGGGGGGGGGGGGGGEGGGGGGGGGGGGGGGGGGGGGGGGGGGGGGGGGGGGGGGGGGGGGGGGGGFGGGGGGGGGGGGGGGGGGGGGFGGGGGGGGGGGGGGGGGGGGGGGGGGGGGGGGGGGGGGGGGGGGGGGGGGGGGGGGGGGGGGGGGGGGGGGGGGGGGGGGGGGGGGGGGGGGGGGGGGGGGGGGGGGGGGGGGGGGGGGGGGGGGGGGGGGGGGGGGGGGGGGGGGGGGGGGGGGGGGGGGGGGGGGGGGGGGGGGGGGGGG
@EGRNA12_304
TGGGGAATATTGCGCAATGGGGGAAACCCTGACGCAGCAACGCCGCGTGAGTGATGAAGGCCTTAGGGTTGTAAAGCTCTGTTATCTGGGACGATAATGACGGTACCAGAGGAGGAAGCCACGGCTAACTACGTGCCAGCAGCCGCGGTAATACGTAGGTGGCGAGCGTTGTCCGGATTTACTGGGCGTAAAGAGTGCGTAGGCGGATGTTTAAGTGAGATGTGAAATACCCGAGCTCAACTTGGGTGCTGCATTTCAAACTGGGCATCTAGAGTGCAGGAGAGGAAAGCGGAATTCCTAGTGTAGCGGTGAAATGCGTAGAGATTAGGAAGAACACCAGTGGCGAAGGCGGCTTTCTGGACTGTAACTGACGCTGAGGCACGAAAGCGTGGGGAGCAAACAGG
+
@FGGGGGGGGGCAFGEEEGFGGDCFCEGGFGFFGFD:FFFGEGFEGGFG7CA?FDDDEFFGDEFC<FF?ECFFEGFF,A?BGG9FGFGGGBEFEDGGGFGGEGGGGGGFFFFFGGGGCCCCFGGGGGGFFGGGFCFGFFGGGGGGGGGGCFGGGGGGCDFFGGG:C6F@DCGGG;>?GCFC?FECCFGC:>AAFGGFEC#>CGDGGEDFGGFGGCFFFGFGGFDFCGE<>@@FF@F:CCGGGGGGGGFAGGGGGFGGGFGGGGBFGFGGGFD9DDFFGGGFGGFFECC?F?FGGFFGAF<GGFF@GEGGGFFCCGGGGGGGFFFA?<9GCGECFFC=<CFF7GEFGFCGGGGGGFFCFFDEC@<EE<FEGGGGFCGGGGGF7EGGGGGGGGGFGFF<GFC<EAG
@EGRNA12_305
TGGGGAATATTGCGCAATGGGGGAAACCCTGACGCAGCAACGCCGCGTGAGTGATGAAGGCCTTAGGGTTGTAAAGCTCTGTTATCTGGGACGATAATGACGGTACCAGAGGAGGAAGCCACGGCTAACTACGTGCCAGCAGCCGCGGTAATACGTAGGTGGCGAGCGTTGTCCGGATTTACTGGGCGTAAAGAGTGCGTAGGCGGATGTTTAAGTGAGATGTGAAATACCCGAGCTCAACTTGGGTGCTGCATTTCAAACTGGGCATCTAGAGTGCAGGAGAGGAAAGCGGAATTCCTAGTGTAGCGGTGAAATGCGTAGAGATTAGGAAGAACACCAGTGGCGAAGGCGGCTTTCTGGACTGTAACTGACGCTGAGGCACGAAAGCGTGGGGAGCAAACAGG
+
GGGGGGGGGGGGGGGGGGGGGGGGGGGGGGGGGGGGGGGGGGGGGGGGGGGGGGGGGGGGGGGGGGGGGGGGGGGGGFGGGGGGGGGGGGGGGGGGGGGGGGGGGGGGGCFGGGGGGGGGGGGGGGGGGGGGGGGGGGGGGGGGGGGGGGGGGGGGFGGGGGGGGGGGGGGGGGGGGGGGGGGGGGGGGGGGGGGGGGGGGGGGGGGGGGGGGGGGGGGGGGGGGGGGGGGGGGGGGGGGGGGGGGGGGGGGGGGGGGGGGGGGGGGGGGGGGGGGGGGGGGGFGGGGGGGGGGGGGGGGGGGGGGGGGGGGGGGGGGGGGGGGGGGGGGGGGGGGGGGGGEGGGGGGGGGGGGGGGGGGGGGGGGGGGGGGGGGGGGGGGGGGGGGGGGGGGGGGGGGFGGGG
@EGRNA12_306
TGGGGAATATTGCGCAATGGGGGAAACCCTGACGCAGCAACGCCGCGTGAGTGATGAAGGTTTTCGGATCGTAAAACTCTGTCTTTGGGGACGATAATGACGGTACCCAAGGAGGAAGCCACGGCTAACTACGTGCCAGCAGCCGCGGTAATACGTAGGTGGCGAGCGTTGTCCGGATTTACTGGGCGTAAAGAGTGCGTAGGCGGATGTTTAAGTGAGATGTGAAATACCCGAGCTCAACTTGGGTGCTGCATTTCAAACTGGGCATCTAGAGTGCAGGAGAGGAAAGCGGAATTCCTAGTGTAGCGGTGAAATGCGTAGATATTAGGAGGAATACCAGTAGCGAAGGCGACTTTCTGGACTGTAACTGACACTGAGATACGAAAGCGTGGGGAGCAAACAGG
+
FDEFGGEDFGGFEFGDGGGFDGGDGGG?F,CFFGGGGGGGGGGCFGGGCCFFFGGGGGGGFGFGGGGGFFFGGGGGGFGFFFGGFFFGEGEFGGGGGGGGDFEGFFGFF=FG<FGGGGECFFGGGGGFF#GGGGF#FFFGGGGCGGGGDBBFG?ECFGDFGGFGGGGGEACEFCFFACGGGGFFGFGGGDEFGGGGGGGEGGGDEDC>CFGFGGGFFFFGGFFGGGGFGCFGD88CFF?FFCFGFFGGF>GGGD9A9,DD@FA9FFG8<GGFGGGGGGGFAF9CC+C7FFFFF=FE?,FCFFF@=FGFADCDFC=DGFFC,9FFFFFGFE6<GGGGECGGFB,DE@FF7EGGFFGEF9FEC<ECFCEAF<E@C<9FFGF@GF<C:CDEFCEGGFF9C,@CAFE<
@EGRNA12_307
TGGGGAATATTGCGCAATGGGGGAAACCCTGACGCAGCAACGCCGCGGGAGTGATGAAGGTTTTCGGATCGTAAAACTCTGTCTTTGGGGACGATAATGACGGTACCCAAGGAGGAAGCCACGGCTAACTACGTGCCAGCAGCCGCGGTAATACGTAGGTGGCAAGCGTTGTCCGGAATTACTGGGCGTAAAGCGCACGCAGGCGGTCTGTCAAGTCGGATGTGAAATCCCCGGGCTCAACCTGGGAACTGCATTCGAAACTGGCAGGCTAGAGTCTTGTAGAGGGGGGTAGAATTCCAGGTGTAGCGGTGAAATGCGTAGAGATCTGGAGGAATACCGGTGGCGAAGGCGGCCCCCTGGACAAAGACTGACGCTCAGGTGCGAAAGCGTGGGGAGCAAACAGG
+
GGGGGGGGGGGGGGGGGGGGGGGGGGGGG,CF6@::@6CC6>F:F=F+@>C8=?,,C5FFGGG@@F:B@4BBFGG9EDDAFDDFG<FGG::3>>7FC,@D=F@+>FG9FEGC:F<F:>F:C<F:C*>>3>FFF?@F??<983CFEFFF<FC?B?BB?>C#FFFCB;>FFEGCGFFFEGGFAC9CGFFG#GDCFDFFFFGDDGGGGGGGGGGGGGGGGGGGGGGGGGGGGGGGGGGGGGGGFGGGGGGGGGGGGGGGGGGGG#GGGGGGGGGGGGGGGGGGGGGGGGGGGGGGGGGGGGGFGGGGGGGGGGGGGGGGGGGGGGGGGGGGGGGGGGGGGGGGGGGGGGGGGGGGGGGGGGGGGGGGGGGGGGGGGGGGGGGGGGGGGGGGGGGGGGGGGGGGGGGG
@EGRNA12_308
TGGGGAATATTGCACAATGGGCGAAAGCCTGATGCAGCAACGCCGCGTGAGCGATGAAGGCCTTCGGGTCGTAAAGCTCTGTCCTCAAGGAAGATAATGACGGTACTTGAGGAGGAAGCCCCGGCTAACTACGTGCCAGCAGCCGCGGTAATACGTAGGGGGCTAGCGTTATCCGGAATTACTGGGCGTAAAGGGTGCGTAGGTGGTTTTTTAAGTCAGAAGTGAAAGGCTACGGCTCAACCGTAGTAAGCTTTTGAAACTAGAGAACTTGAGTGCAGGAGAGGAGAGTAGAATTCCTAGTGTAGCGGTGAAATGCGTAGATATTAGGAGGAATACCAGTAGCGAAGGCGGCTCTCTGGACTGTAACTGACACTGAGGCACGAAAGCGTGGGGAGCAAACAGG
+
FGGGGDGGGGGGGGGGGGGGGGGGGGGGGGGGGGGGGGGGGGGGGGGGGGGGGGGGGGGGGGGGGGGGGGGGGGGGGGGGGGFGFGGGGGGGGGGGGGGGGGGGGGGGGGGGGGGGGGGGGEGGGGGGGGGGGGGGGGGGGGGGGGGGGGGGGGGGGGGGGGGGGGGGGGGGGGGGGGGGGGGGGGGGGFGFGGGFFGGGGGGFGGDFGGGGGGGGGGGGGGGGGGGGGGGGGGGGGGGGGGGGGGGGGGGGFGGGGGGGGGGFGGGGGGGGGGGGGGGGGGGGGGGGGGGGGGGGGGGGGGGGGGGGGGGGGGGGGGGGGGGFGFGGGGGGGGGGGGGGGGGGGGGGGGGGGGGGGGGGGGGGGGGGGGGGGGGGGGGGGGGGGGGGGGGGGGGGGGGGGGG
@EGRNA12_309
TGGGGAATATTGCACAATGGGCGCAAGCCTGATGCAGCCATGCCGCGTGTATGAAGAAGGCCTTCGGGTTGTAAAGTACTTTCAGCGGGGAGGAAGGGAGTAAAGTTAATACCTTTGCTCATTGACGTTACCCGCAGAAGAAGCACCGGCTAACTCCGTGCCAGCAGCCGCGGTAATACGGAGGGTGCAAGCGTTAATCGGAATTACTGGGCGTAAAGCGCACGCAGGCGGTTTGTTAAGTCAGATGTGAAATCCCCGGGCTCAACCTGGGAACTGCATCTGATACTGGCAAGCTTGAGTCTCGTAGAGGGGGGTAGAATTCCAGGTGTAGCGGTGAAATGCGTAGAGATCTGGGGGAATACCGGGGGCGAAGGCGGCCCCCTGGACGAAGACTGACGCTCAGGGGCGAAAGCGTGGGAGCAAACAGG
+
GFGGGGGGGGGGGGGGGGFGGGGGGGGGGDGGGGGGGGGGGGGGGGGGGGGGGGGGGGGGGGGGGGGGGGGGGGGGGFGGGGGGGGGGGGGGGGGGGGGGGEGGGGGGGGGFGGGGGGFGGFGGGGGCGGGGGGGEGGGGGGGGGGGGGGGEGGGGGGGGGFGGGGCGGGGGGGGGGGFGG#GGGGGGGGGGGGGDGGGGGGGGGGGGGGGGGGGGGGGGDGGGGGGCEGGFEDGFGEFCFGGGGGGCGGGFEECFGG<DC7CFFGGFGFFB?F;<,;,,;27,DFGGCFD6E??33,5****3,:CCEFDED@7,9E9E=F==D=AC+:=:E,9FFB@@@7E?,,,E???:C,,GFF@>@>+@+,GF@FB:F+@F:GGGEC,ECE7FGCFEB@7@+<@C@F@8,@@EFF@@:FGGGGGGGFGGGGGG
@EGRNA12_310
TGGGGAATATTGCACAATGGGCGCAAGCCTGATGCAGCCATGCCGCGTGTATGAAGAAGGCCTTCGGGTTGTAAAGTACTTTCAGCGGGGAGGAAGGCGTTGTGGTTAATAACCACAGCGATTGACGTTACCCGCAGAAGAAGCACCGGCTAACTCCGTGCCAGCAGCCGCGGTAATACGGAGGGTGCAAGCGTTAATCGGAATTACTGGGCGTAAAGCGCACGCAGGCGGTCTGTCAAGTCGGATGTGAAATCCCCGGGCTCAACCTGGGAACTGCATTCGAAACTGGCAGGCTAGAGTCTTGTAGAGGGGGGTAGAATTCCAGGTGTAGCGGTGAAATGCGTAGAGATCTGGAGGAATACCGGTGGCGAAGGCGGCCCCCTGGACAAAGACTGACGCTCAGGTGCGAAAGCGTGGGGAGCAAACAGG
+
GGGGGGGGGGGGGGGGGGGGGGGGGGGGGGGGGGGGGGGGGGGGGGGGGGGGGGGGGGGGGGGGGGGGGGGGGGGGGGGGGGGGGGGGGGGGGGGGGGGGGGGGGGGGGGGGGGGGGGGGGGGGGGGGGGGGGGGGGGGGGGGGGGGGGGGGGGGGGGGGGGFGGGGGGGGGGGGGGGGGGGGGGGGGGGGGGGGGGGGGGGGGGGGGGGGFGGGGGGGGGGGGGGGGGGGGGGGGGGGGGGGGFGGGGGGFGGGGFGGGGGGGGGGGGGGGGGGGGGGGGGGFGGFFGGGGGGGGGGGGGGGGGGGGFGDGGFFFGGGGGGGGGGGGGGGGGGGGF>GGGGGGGFDGGFGGGGGGGGGGGGGGGGGGGGGGGGGGGGGGGGGGGGGGGGGGGGGGGGGGGGGGGGGGGGGGGGGGGGGGGGGGGGGGG
@EGRNA12_311
TGGGGAATATTGCGCAATGGGGGAAACCCTGACGCAGCAACGCCGCGTGGGTGATGAAGGTTTTCGGATCGTAAAACCCTGTTTTCTGGGACGATAATGACGGTACCAGATGAGGAAGCCACGGCTAACTACGTGCCAGCAGCCGCGGTAATACGTAGGGGGCTAGCGTTATCCGGATTTACTGGGCGTAAAGGGTGCGTAGGTGGTTTTTTAAGTCAGGAGTGAAAGGCTACGGCTCAACCGTAGTAAGCTCTTGAAACTGGAAAACTTGAGTGCAGGAGAGGAAAGTGGAATTCCTAGTGAAGCGGTGAAATGCGTAGATATTAGGAGGAACACCAGTAGCGAAGGCGGCTTTCTGGACTGTAACTGACACTGAGGCACGAAAGCGTGGGGAGCAAACAGG
+
GGGGGGGGGGGGGGGDGGGGGGGGGGGGGGGGGGGGGGGGGGGGGGGEGGGGGGGGGGGGGGGGGGGDGGGGGGGGGGGGGGGGGGGGGGGGGGGGGGGGGGGGGGGGGGGGGGGGGGGGGGGGGGGGGGGGGGGGGGGGGGGGGGGGGGDFGGGGGGGGGGGGGGGGGGGGGGGGGGGGGGGGGGGGGGGGGGGGGGGGGGGGGGGGGGGGGGGGGGGGGGGGGGGGGGDGGGGGGGGGGGGGGGGGGGGGGFGGGGGGGGGGGGGGGGGGGGGGGGGFGGGGGGGGGGGGGFGGGGGGGC+GGGGGFGGGGGGGGGGGGGGGGGGGFGGGGGGGGGGGGGGGGGGGGGGGGGGGGGGGGGGGGGGGGGGGGGGGGGGGGGGGGGGGGGGGGGGGGGGGGGG
@EGRNA12_312
TGGGGAATATTGCGCAATGGGGGAAACCCTGATGCAGCAACGCCGCGTGGGTGATGAAGGCCTTCGGGTTGTAAAGCTCTGTTTTCTGGGACGATAATGACGGTACCAGAGGAGGAAGCCACGGCTAACTACGTGCCAGCAGCCGCGGTAATACGTAGGTGGCGAGCGTTGTCCGGATTTACTGGGCGTAAAGGGTGCGTAGGCGGATGTTTAAGTGAGATGTGAAATACCCGGGCTCAACTTGGGTGCTGCATTTCAAACTGGGCATCTAGAGTGCAGGAGAGGAAAGCGGAATTCCTAGTGTAGCGGTGAAATGCGTAGAGATTAGGAAGAACACCAGTGGCGAAGGCGACTTTCTGGACTGTAACTGACGCTGAGGCACGAAAGCGTGGGGAGCAAACAGG
+
FGGGGGGGGGGGC,@FGGGGGGGGGGGGGFFG,EFGGGGGGGGGGGGGG=CFGGGGGGGG,BFG9FG7EFGGGGGGG,EFGG9,B,FFGGGGGGGGGGGGGDGGGGGG,>FGGGCEGGGGGGGGGGGGG#GGGGGGGGGGGGGGGGGGFFGGGGGGGGGGGGGGGGGGGGGGGGGGFGGGGGGGGGGGGGGGG#EGEGEG>EDFGGGFGGGGGGGGG#GFGEGGGGFGGGGFC:FEGGGGGGGGGGGGGGGGGGD8AGGGGFF4.9GGGGGGGGFFFGGGGGFDFA+F@,FGGGGGGFFCGGGGGGGGGFGGF>GGGGGGGGGGFEFAGGGGGGGGFFEGFGGDFCDEGGGFFC,FCGGGFGGGGGGGEGCC8FFFEC,,GGGFGGGGGFGFF9GFFGGGFGGG
@EGRNA12_313
TGGGGAATATTGCACAATGGGGGAAACCCTGATGCAGCAACGCCGCGTGAGTGATGACGGTCTTCGGATTGTAAAACTCTGTCTTTGGGGACGATAATGACGGTACCCAAGGAGGAAGCCACGGCTAACTACGTGCCAGCAGCCGCGGTAATACGTAGGTGGCAAGCGTTGTCCGGATTTACTGGGCGTAAAGAGTATGTAGGTGGGCATTTAAGTCAGATGTGAAATTCCCGGGCTTAACCTGGGAGCTGCATTTGATACTGGGTGCCTAGAGTGCAGGAGAGGAAAGTGGAATTCCTAGTGTAGCGGTGAAATGCGTAGAGATTAGGAAGAACACCAGTGGCGAAGGCGACTTTCTGGACTGTAACTGACACTGAGATACGAAAGCGTGGGTAGCAAACAGG
+
GFCFGGGGGGGGGGGGGFGDC:FGGGGFGGGGGDGGGGGGGGGGGGGGGGDGGGFGGGGGGG:FAGGEGGFGGGGGGGFDGGEGGGG<CCEGFGEGEF<CFEGFGGGFFFGBCBFEGGGGFFGGGGGGDDFGE>??DAFFGGGF>FFD><FFGCFCFD@?EFGGGFFFFBFFBFFGGGFFFCDCFGGGGFGCFGGCGGGGGGGGGGEGFGGFGGGGGGGAFGGGGGGFGFGFF@GGGGFDFDGGFFFGGGGGGFGGGGGGGGC@79DCGFFFFFE,EGD>9GGGGFDGGGGGGGF<A<<GGGGGGGEGGGGGGGGGFCGGGGGGGFFA,FGGGGGGGFDEFCGGGGGGCC@CFF,CGGGFGGGGGGGFGGGGGGGGGGFCFGGGGGGGGGGGGGFDGGGGGGGG
@EGRNA12_314
TGGGGAATATTGCACAATGGAGGAAACTCTGATGCAGCGACGCCGCGTGAACGATGAAGGCCTTCGGGTCGTAAAGTTCTGTCCTAAGGGACGATAATGACGGTACCTTAGGAGGAAGCCCCGGCTAACTACGTGCCAGCAGCCGCGGTAATACGTAGGGGGCAAGCGTTGTCCGGATTTATTGGGCGTAAAGGGTGCGTAGGCGGCCTTTTAAGTCAGATGTGAAAGGTCACGGCTCAACCGTGGTAAGCATTTGAAACTGAAAGGCTTGAGTTAAGGAGAGGAAAGTGGAATTCCTAGTGTAGCGGTGAAATGCGTAGATATTAGGAGGAATACCAGTGGCGAAGGCGACTTTCTGGACTGTAACTGACGCTGAGGCACGAAAGCGTGGGGAGCAAACAGG
+
GGGGGGGGGGGGGGGGGGGGGGGGGGGGGGGGGGGGGGGGGGGGGGGGGGGGGGGGGGGGGGGGGGGGGGGGGGGGGGGGGGGGGGGGGGGGGGGGGGGGGGGGGGGGGGGGGGGGGGGGGGGGGGGGGGGGGGGGGGGGGGGGGGGGGGGGGGGGGGGGGGGGGGGGGGGGGGGGGGGGGGGGGGGGGGGGGGGGGGGGGGGGGGGGGGGGGGGGGGGGGGGGGGGGGGGGGGGGGGGGGGGGGGGGGGGGGGGGGGGGGGGGGGGGGGGGGGGGGGGGGGGGGGGGGGGGGGGGGGGGGGGGGGGGGGGGGGGGGGGGGGGGGGGGGGGGGGGGGGGGGGGGGGGGGGGGGGGGGGGGGGGGGGGGGGGGGGGGGGGGGGGGGGGGGGGGGGGGGGGGGGG
@EGRNA12_315
TGGGGAATATTGCGCAATGGGGGAAACCCTGACGCAGCAACGCCGCGTGAGTGATGAAGGTTTTCGGATCGTAAAACTCTGTCTTTGGGGACGATAATGACGGTACCCAAGGAGGAAGCCACGGCTAACTACGTGCCAGCAGCCGCGGTAATACGTAGGTGGCAAGCGTTGTCCGGATTTACTGGGCGTAAAGAGTATGTAGGTGGGCATTTAAGTCAGATGTGAAATTCCCGGGCTTAACCTGGGTGCTGCATTCCAAACTGGGAGTCTAGAGTGCAGGAGAGGAAAGTGGAATTCCTAGTGTAGCGGTGAAATGCGTAGAGATTAGGAAGAACACCAGTGGCGAAGGCGACTTTCTGGACTGTAACTGACGCTGAGGCTCGAAAGCGTCGGGAGCAAACAGG
+
G9F@G;EGGFGGGGGGGEDGCGCCGGEDEFFFCGGGGGGGFGGGGGFEGDEFGDFFGGGCGEEFF+>BC=?FGGGGGGGGGFFFEGE<=FCFGDGFGGFGGGEFFGCGGFGGFGGDGGGGGG@EGGCGGGCFGCGGGCFGGGGGGGGCFGEGFCC:FFDGGG@FG@CFFCEGGGGGGGGGGGG?CFGGEEACFDAEFFG<D<AF@CBCFC@FFGGFFEFGGGGC=:GFFGCGGEEEGFGGGGGFFFGGFFFGGFGCFGFFFGDGFGGDGFGDCFD88D8F=GGEDF?<FEEAF=?DGF=?8A:@ECFFAE<AFF=F7GEFE@?EAA<:,,AFFFEE<@GGDFC<C,?87,GGFGF,F<EFGFEEFFF8,,B@C66<CF7GE:FGGGFFBB+C<<<FCCC@CEFC
@EGRNA12_316
TGGGGGATATTGCGCAATGGGGGAAACCCTGACGCAGCAACGCCGCGTGAGTGATGAAGGTTTTCGGATCGTAAAACTCTGTCTTTGGGGACGATAATGACGGTACCCAAGGAGGAAGCCACGGCTAACTACGTGCCAGCAGCCGCGGTAATACGTAGGTGGCAAGCGTTGTCCGGATTTACTGGGCGTAAAGAGTATGTAGGTGGGCATTTAAGTCAGATGTGAAATTCCCGGGCTTAACCTGGGAGCTGCATTTGATACTGGGTGTCTAGAGTGCAGGAGAGGAAAGTGGAATTCCTAGTGTAGCGGTGAAATGCGTAGAGATTAGGAAGAACACCAGTGGCGAAGGCGACTTTCTGGACTGTAACTGACACTGAGATACGAAAGCGTGGGTAGCAAACAGG
+
CFGGGGGGGGFEDGGGGGGGGGGGGGGGGFFAFGDGFGGGGGDGGGGBFCGFGGGGGGGGBFFFFGGGGGGGGGGGGGGGGGGGGGGFGGGGGGGG@EF<BE=FFEFFCFGGGGGGGFGCCGGGGGE<CFB?FFF@FFFCFFFFFFGFFECFGGGFDGGEFGGGGGFGFFFGGCFFFEFFCCGGGFGGFFFFFGGCFAGFGGEFGGEFFDGGGGGFGGGGGGGGFGGGEEFGGGGGGGGGGGGFCGGGGGGGFDCGGGGGGGGGGGGGFGGGFGGFGGFDDGGGF9FBF<DGGGGGDCFAGFGC7GGGFFGGGGGGFGGGFFGGGGGGGGGGGGGGFFCGDGEGGGGGGGGGGGGFCGGGFGGFDGEFGGEE@EGGGGGGGFECGGGGGGF<GGGGGGGGGGGG
@EGRNA12_317
TGGGGAATATTGCGCAATGGGGGAAACCCTGACGCAGCAACGCCGCGTGAGTGATGAAGGCCTTAGGGTTGTAAAGCTCTGTTATCTGGGACGATAATGACGGTACCAGAGGAGGAAGCCACGGCTAACTACGTGCCAGCAGCCGCGGTAATACGTAGGGGGCGAGCGTTGTCCGGATTTATTGGGCGTAAAGGGTGCGTAGGCGGCCTTGTAAGTCAGATGTGAAATCTCACGGCTTAACCGTGGTAAGCATTTGAAACTGTGGGGCTTGAGTACAGGAGAGGAGAGTGGAATTCCTAGTGTAGCGGTGAAATGCGTAGATATTAGGAGGAATACCAGTGGCGAAGGCGACTCTCTGGACTGTAACTGACGCTGAGGCACGAAAGCGTGGGGAGCAAACAGG
+
EDGGGGEGGGGCFFEEEFGGGGGEEFGGGGGGGEGGEG@FFFFGEEEFE@FGGGGGGGFGGGGGGDFFFFGGFGGGGEFEFGGCGFGGG8FGGEEGGFFGGGGGGGFFG<FGGGGGGGGFGGGEGGD@GG?FGF8CFFCFFGGGGGGGB?FFGGGGGGGGGGGG#GEGCECEGFFCECGGGGGGGFGEEFFFGGGGGGGGGGEGGEGDEEGFEGEGGGGGFGGGGGGGGGDGGFGFGGGGCGGGGGGDFGGGGGGGGGGGFGGGGGFFGFGFGGGGFGGFGGGGGGGGGGGGGGGGGGGGGGGGGGGGGGGGEGGGGGGGGGFB<CFGGGGGFCGFFFGFGF@GG@GGEGGGFFFEAGGGGGGGGGGDGGEFDFFGGGCGGGGGEGEGGGGFGGGGGGFCFGG
@EGRNA12_318
TGGGGAATATTGCGCAATGGGGGAAACCCTGACGCAGCAACGTCGCGTGAGTGATGAAGGTTTTCGGATCGTAAAACTCTGTTATTTGGGACGATAATGACGGTACCAAATGAGGAAGCCACGGCTAACTACGTGCCAGCAGCCGCGGTAATACGTAGGTGGCAAACGTTGTCCGGATTTACTGGGCGTAAAGGGTGCGTAGGTGGACGCTTAAGTCAGATGTGAAATACCCGAGCTTAACTTGGGAGTTGCATTTGAAACTGGGCGTCTAGAGTACAGGAGAGGAAAGCGGAATTCCTAGTGTAGCGGTGAAATGCGTAGAGATTAGGAAGAACACCAGTAGCGAAGGCGGCTTTCTGGACTGTAACTGACACTGAGGCACGAAAGCGTGGGGAGCAAACAGG
+
FFDGGFEEFGGFAF@7B@E@FGGDGFGGGFD8FGGGGFGGGGGGGGG:@4FF9CFFGGGGFGGGGG7@CGGGGGDGF@FFFFG9FFGGG7,<FG:FFAFFFDEFCBB<D<><CFEFFGGGGFEGGGGGGGGFCFFB>BB@GFGGE#FBFFA@:?FGGD<?CFFB?FGGF@CG@FGC@@FGFGFFFCFGGEAFEDCEDGGFCFDDGGDCEGGGGGCECFGGGGFGGGFFFFFGGGDCFCFGGFFFGGGGGGGGFCFDGFFD0GGGGGE8DFGGGFCGGGEDFGGGGCECC8GGGGFGFFGGGGF:CGGFEGGGGGGGGGFGGGDFF<GGGGGGGGGGFFCGFGGGGGGGGGFDGFGGGGGGGFGFFGGFGGDFC8GGGGFDGGGEGCFCGGGFGGGFGGGFGGGG
@EGRNA12_319
TGGGGAATATTGCGCAATGGGGGAAACCCTGACGCAGCAACGCCGCGTGGGTGATGAAGGTTTTCGGATCGTAAAACCCTGTTTTCTGGGACGATAATGACGGTACCAGATGAGGAAGCCACGGCTAACTACGTGCCAGCAGCCGCGGTAATACGTAGGTGGCAAGCGTTGTCCGGATTTACTGGGCGTAAAGGGTGCGTAGGCGGATGCTTAAGTGAGATGTGAAATACCTAAGCTTAACTTAGGGGCTGCATTTCAAACTGGGCATCTAGAGTACAGGAGAGGGAAACGGAATTCCTAGTGTAGCGGTGAAATGCGTAGAGATTAGGAAGAACACCAGTGGCGAAGGCGGCTTTCTGGACTGTAACTGACACTGAGATACGAAAGCGTGGGTAGCAAACAGG
+
GGGGGGGGGGGGGGGGGGGGGGGGGGGGGGGGGGGGGGGGGGGGGGGGGGGGGGGGGGGGGGGGGGGGGGGGGGGGGGGGGGGGGGGGGGGGGGGGGGGGGGGGGGGGGGGGGGGGGGGGGGGGGGGGGGGGGGGGGGGGGGGGGGGGGGGGGGGGGGGGGGGGGGGGGGGGGGGGGGGGGGGGGGGGGGGGGGGGGGGGGGGGGGGGGGGGGGGGGGGGGGGGGGGGGGGGGGGGGGGGGGGGGGGGGGGGGGGGGGGGGGGGGGGGGGGGGGGGGGGGGGGGGGGGGGGGGGGGGGGGGGGGGGGGGGGGGGGGGGGGGGGGGGGGGGGGGGGGGGGGGEGGGGGGGGGGGGGGGGGGGGGGGGGGGGGGGGGGGGGGGGGGGGGGGGGGGGGGGGGGGGGG
@EGRNA12_320
TGGGGAATATTGCACAATGGGCGCAAGCCTGATGCAGCCATGCCGCGTGTATGAAGAAGGCCTTCGGGTTGTAAAGTACTTTCAGCGGGGAGGAAGGTGTTGAGGTTAATAACCTCAGCAATTGACGTTACCCGCAGAAGAAGCACCGGCTAACTCCGTGCCAGCAGCCGCGGTAATACGGAGGGTGCAAGCGTTAATCGGAATTACTGGGCGTAAAGCGCACGCAGGCGGTCTGTCAAGTCGGATGTGAAATCCCCGGGCTCAACCTGGGAACTGCATTCGAAACTGGCAGGCTAGAGTCTTGTAGAGGGGGGTAGAATTCCAGGTGTAGCGGTGAAATGCGTAGAGATCTGGAGGAATACCGGTGGCGAAGGCGGCCCCCTGGACAAAGACTGACGCTCAGGTGCGAAAGCGTGGGGAGCAAACAGG
+
GGGGGGGGGGGGGGGGGGGGGGGGGGGGGGGGGGGGGGGGGGGGGGGGGGGGGGGGGGGGGGGGGGGGGGGGGGGGGGGGGGGGGGGGGGGGGGGGGGGGGGGGGGGGGGGGGGGGGGGGGGGGGGGGGGGGGGGGGGGGGGGGGGGGGGGGGGGGGGGGGGGGGGGGGGGGGGGGGGGGGGGGGGGGGGGGGGGGGGGGGGGGGGGGGGGGGGGGGGGGGGGGGGGGGGGGGGGGGGGGGGGGGGGGGGGGGGGGGGGGGGGGGGGGGGGGGGGGGGGGGGGGGGGGGGGGGGGGGGGGGGGGGGGGGGGGGGGGGGGGGGGGGGGGGGGGGGGGGGGGGGGGGGGGGGGGGGGGGGGGGGGGGGGGGGGGGGGGGGGGGGGGGGGGGGGGGGGGGGGGGGGGGGGGGGGGGGGGGGGGGGGGGGGGG
@EGRNA12_321
TGGGGAATATTGCGCAATGGGGGAAACCCTGACGCAGCAACGCCGCGTGAGTGATGAAGGCCTTAGGGTTGTAAAGCTCTGTTATCTGGGACGATAATGACGGTACCAGAGGAGGAAGCCACGGCTAACTACGTGCCAGCAGCCGCGGTAATACGTAGGTGGCAAGCGTTGTCCGGATTTACTGGGCGTAAAGAGTATGTAGGTGGGCATTTAAGTCAGATGTGAAATTCCCGGGCTTAACCTGGGAGCTGCATTTGATACTGGGTGCCTAGAGTGCAGGAGAGGAAAGTGGAATTCCTAGTGTAGCGGTGAAATGCGTAGAGATTAGGAAGAACACCAGTGGCGAAGGCGGCTTTCTGGACTGTAACTGACACTGAGATACGAAAGCGTGGGTAGCAAACAGG
+
EFGFGEGGGGGGGEGEGDFGGGGGGGGGGGGGGGGGGGGGGGGGGGGGGGGGGGGGGFGGGGGGGGGFGGGGGFFGGGGGGFGGGGGGGGGGGGGGGGGGGGGGGGGGFEGGGGGGGGGGGGE@FGGGFGGGEFFGGGGGGGGGGGGGCFGGFFFFFGGGGGGGFFFFFCEGGGGFFFFGGGFGFFGGGGGGGGGGGFGGGGGGGGGGFFGGGGGGGGGDFFGFEFFFGGGEGFGGGGGGGGGFCGGGFGGGGFGGGGFCGGGGGFDECGGGGGGGGGGGFGGFFDFFFGGGGGGGGGGGGGGCGGGGGGGGDF:EGGFGGFGGDGGGFGGGGGEF8FGGFGEGGEGFFFAEGFGEGGGGGGGGGGGGGGFFGGGGFF@GGGGGGGEEGGGFGGGGGGGGGGGG
@EGRNA12_322
TGGGGAATATTGCGCAATGGGGGAAACCCTGACGCAGCAACGCCGCGTGGGTGATGAAGGTTTTCGGATCGTAAAACCCTGTTTTCTGGGACGATAATGACGGTACCAGATGAGGAAGCCACGGCTAACTACGTGACAGCAGCCGCGGTAATACGGAGGTGGCAAGCGTTGTCCGGATTTACTGGGCGTAAAGGGTGCGTAGGCGGATGCTTAAGTGAGATGTGAAATACCTAAGCTTAACTTAGGGGCTGCATTTCAAACTGGGCATCTAGAGTACAGGAGAGGGAAACGGAATTCCTAGTGTAGCGGTGAAATGCGTAGAGATTAGGAAGAACACCAGTGGCGAAGGCGGTTTCCTGGACTGTAACTGACACTGAGATACGAAAGCGTGGGTAGCAAACAGG
+
GFGGGEGGGGGCGGDDCGGGGGGGGGFGDFGGGGGGGGGGGGGGGGC>EBEFEGGGGFGGGGGFGGGGGGGGGGGGEF:EFFGGGGGGGFGGGGGDGCFGFGDFGGGFFGGGGGGGFFG8FGGGGGGGDGG8>>:,>A:FGFG,<7FFFGGDFF#7=CGGGFFFAF#F#FC00#?EEG@@FCFGCG#FCC?;C;#CECEGGGE9?GGC:EEFCCGGGDCCFF;7GCCGFCC?EDFCFFGGEFFGF?FGGGGGGGGGFFGGFEC8GFECFFFEGFFGFGEFGGEFCGGFFEFAGGGGGFFGGGGGGE:FGGGF7CGGFGGGGFGGFGFCGGFGGGGFGGGCGGEGFB@++CF@ECGCGGFDEEGFFGFFFGGGGFGGGE?GFGGGGGGGGFGGGGGFGGGFE9FD
@EGRNA12_323
TGGGGAATATTGCACAATGGGCGAAAGCCTGATGCAGCAACGCCGCGTGAGCGATGAAGGCCTTCGGGTCGTAAAGCTCTGTCCTCAAGGAAGATAATGACGGTACTTGAGGAGGAAGCCCCGGCTAACTACGTGCCAGCAGCCGCGGTAATACGTAGGGGGCTAGCGTTATCCGGAATTACTGGGCGTAAAGGGTGCGTAGGTGGTTTTTTAAGTCAGAAGTGAAAGGCTACGGCTCAACCGTAGTAAGCTTTTGAAACTAGAGAACTTGAGTGCAGGAGAGGAGAGTAGAATTCCTAGTGTAGCGGTGAAATGCGTAGATATTAGGAGGAATACCAGTAGCGAAGGCGGCTCTCTGGACTGTAACTGACACTGAGGCACGAAAGCGTGGGGAGCAAACAGG
+
GGGGGGGGGGGGGGGGGGGGGGGGGGGGGGGGGGGGGGGGGGGGGGGGGGGGGGGGGGGGGGGGGGGGGGGGGGGGGGGGGGGGGGGGGGGGGGGGGGGGGGGGGGGGGGGGGGGGGGGGGGGGGGGGGGGGGGGGGGGGGGGGGGGGGGGGGGGGGGGGGGGGGGGGGGGGGGGGGGGGGGGGGGGGGGGGGGGGGGGGGGGGGGGGGGGGGGGGGGGGGGGGGGGGGGGGGGGGGGGGGGGGGGGGGGGGGGGGGGGGGGGGGGGGGGGGGGGGGGGGGGGGGGGGGGGGGGGGGGGGGGGGGGGGGGGGGGGGGGGGGGGGGGGGGGGGGGGGGGGGGGGGGGGGGGGGGGGGGGGGGGGGGGGGGGGGGGGGGGGGGGGGGGGGGGGGGGGGGGGGGGG
@EGRNA12_324
TGGGGAATATTGCGCAATGGGGGAAACCCTGACGCAGCAACGCCGCGTGAGTGATGAAGGCCTTCGGGTTGTAAAGCTCTGTTATCTGGGACGATAATGACGGTACCAGAGGAGGAAGCCACGGCTAACTACGTGCCAGCAGCCGCGGTAATACGTAGGTGGCGAGCGTTGTCCGGATTTACTGGGCGTAAAGAGTGCGTAGGCGGATGTTTAAGTGAGATGTGAAATACCCGAGCTCAACTTGGGTGCTGCATTTCAAACTGGGCATCTAGAGTGCAGGAGAGGAAAGCGGAATTCCTAGTGTAGCGGTGAAATGCGTAGAGATTAGGAAGAACACCAGTGGCGAAGGCGGCTTTCTGGACTGTAACTGACGCTGAGGCACGAAAGCGTGGGGAGCAAACAGG
+
FGGGGGGGGGGGGGGGGGFGGGGGGGGGGGGGGGGGGGGGGGGGGGGGGGFGGGGGGGGGGGGG,FFGGGGGGGGGGGGGGGGFFGGGGGGDGGGGGGGGGGGFGGGGGGGGGGGDGGGGGGGGGGGGGGGGGGGGGGGGGGGGGGGGFGGGFGGFGGGGGGGG#EGGGGGGGGGGFFGGGGFGGGGGGGG#GFGGGGGGGGGDFGGDEGGGGGGGGGGGGGGGGGGGGGGGGGGGFGFGFGGFGFGFGGGGGGGGGGGGGGGGGFCDFGGGGG#GGGGGGGGFFGGGGGGEGGGGGGGGGGGGGGGGGGGGGGGGGGGGGGGGEFGGGGGGGGGGGF?GGEGGGFGGGGGGGGGFGGGFGGGGGGGGGGGGGGGGGFCGGGGFEDGGGGGGGGGGGGGGGGGG
@EGRNA12_325
TGGGGAATATTGCGCAATGGGGGAAACCCTGACGCAGCAACGCCGCGTGAGTGATGAAGGTTTTCGGATCGTAAAACTCTGTCTTTAGGGACGATAATGACGGTACCTAAGGAGGAAGCCACGGCTAACTACGTGCCAGCAGCCGCGGTAATACGTAGGTGGCAAGCGTTGTCCGGATTTACTGGGCGTAAAGAGTATGTAGGTGGGTGCTTAAGTCAGATGTGAAATTCCCGGGCTTAACCTGGGAGCTGCATTTGATACTGGGTGTCTAGAGTGCAGGAGAGGAAAGTGGAATTCCTAGTGTAGCGGTGAAATGCGTAGAGATTAGGAAGAACACCAGTGGCGAAGGCGGTTTCCTGGACTGTAACTGACGCTGAGGCACGAAAGCGTGGGGAGCAAACAGG
+
GGGGGCFGGGGGGGDCFGGEGGEGGGGGGGGGGGCFFEGGGGGGGGGCCFFGGGGGGGGGGGGFGGGGGGGGGGGGGGGGGGGGGGGDFGGGGGGGGGGGGGGGGGGGGGGGGGEGGGGGGGGGGGGGGGGGGGGGGGGGGGGGGGGGFFFGGGGGGGFGGGGGFGGGGEGGGGGGFGGGGGGGGGGGGEGFGFGGGGGGGGGGGGGGGGGGGGGGGGGGGGGGGGGGGGGGGGGGGGGGGGGGGGGFGGGGGGFGGGGGGGGGGGGGGGGGGGGGGGGGGGGGGGEGGGGGGGECGFGGGGGGEGGFGGGFCFGGGGFGGGGGGGGGGGGGGF<FEGGGEEGGGGGGGGFGGGFGGGFGGGGGGGGGGGGGGGGGFF@EGEGEGFGEGCFFFAGGFGGGGGFG
@EGRNA12_326
TGGGGAATATTGCGCAATGGGGGAAACCCTGACGCAGCAACGCCGCGTGAGTGATGAAGGCCTTAGGGTTGTAAAGCTCTGTTATCTGGGACGATAATGACGGTACCAGAGGAGGAAGCCACGGCTAACTACGTGCCAGCAGCCGCGGTAATACGTAGGTGGCGAGCGTTGTCCGGATTTACTGGGCGTAAAGAGTGCGTAGGCGGATGTTTAAGTGAGATGTGAAATACCCGAGCTCAACTTGGGTGCTGCATTTCAAACTGGGCATCTAGAGTGCAGGAGAGGAAAGCGGAATTCCTAGTGTAGCGGTGAAATGCGTAGAGATTAGGAAGAACACCAGTGGCGAAGGCGGCTTTCTGGACTGTAACTGACGCTGAGGCACGAAAGCGTGGGGAGCAAACAGG
+
FGGGGGGGGGGGGGGGGGGGGGGGGGGGGGGGGGGGGGGGGGGGGGGCFFGGGGGGGGGGGGGGGGGGGGGGGGGGGDGGGGGGGGGGGGGGGGGGGGGGGGGGGGGGGGGGGGGGGGGGGGGGGGGGGGGGGGGGGGGGGGGGGGGGGGGGGGGFGGGGGGGGGGGGGGGGGGGGGGGGGGGGGGGGGGGGGGGGGGGGGGGGGGGGGGGGGGGGGGGGGGGGGGGGGGGGGGGGGGGGGGGGGGGGGGGGGGGGGGGGGGFGGGGGGFGGGGGGGGGGGGEGCGGGGGGGGGGGGGGGGGGGGGGGGGGGGCGGGGGGGGGGGGGGGGGGGGGGGFFGGGGGGGGGGGGGGGGGGGGGGGGGGGGGGGGGGGGGGGGGGGGGGDGGGGGGGGGGGGGGGGGG
@EGRNA12_327
TGGGGAATATTGCGCAATGGGGGAAACCCTGACGCAGCAACGCCGCGTGGGTGATGAAGGTTTTCGGATCGTAAAACCCTGTTTTCTGGGACGATAATGACGGTACCAGATGAGGAAGCCACGGCTAACTACGTGCCAGCAGCCGCGGTAATACGTAGGTGGCAAGCGTTGTCCGGATTTACTGGGCGTAAAGGGTGCGTAGGCGGATGCTTAAGTGAGATGTGAAATACCTAAGCTTAACTTAGGGGCTGCATTTCAAACTGGGCATCTAGAGTACAGGAGAGGGAAACGGAATTCCTAGTGTAGCGGTGAAATGCGTAGAGATTAGGAAGAACACCAGTGGCGAAGGCGGTTTCCTGGACTGTAACTGACGCTGAGGCACGAAAGCGTGGGTAGCAAACAGG
+
GCGGGGGGGGGGGGD@FFEGGGFGEGGGGGGFGGGC@CEFGEGGGGGCEFGFGGGCFGGGFAGGFGGGGGEGGGGGGGGGGGGFFF<FGGGGGGGGGGGGGGGGFGGDAFFFFGGFGFGGGGEGG7BFGFFFFFFFGGGGGGGGGGFGGFGFCBF?FFFGGGG@FFFGGGGGGGFGFFGGGGGGFGGGGFGGGGGGFFGGGGGGGGGGGFGGGGGGFEGFFEEGGGGGGGGGGGGGGGGGGGFGGGGGGGGGGGGFGGGGGGGGGGGGGGGGGGEE>@,@DDGGFFFEDGGGGGFGGFCGGGGGGEEGFFFGGGEGGFGDGGGGGGGGGGFFGGFFGFGGGGGGGGGGGGGGGGGGDGGGGGFGGGGGGGCECAEEFGEFFEGGGCDGGGGGGGGGFGGFCGFE
@EGRNA12_328
TGGGGAATATTGCGCAATGGGGGAAACCCTGACGCAGCAACGCCGCGTGAGTGATGAAGGCCTTAGGGTTGTAAAGCTCTGTTATCTGGGACGATAATGACGGTACCAGAGGAGGAAGCCACGGCTAACTACGTGCCAGCAGCCGCGGTAATACGTAGGTGGCGAGCGTTGTCCGGATTTACTGGGCGTAAAGAGTGCGTAGGCGGATGTTTAAGTGAGATGTGAAATACCCGAGCTCAACTTGGGTGCTGCATTTCAAACTGGGGATCTAGAGTGCAGGAGAGGAAAGCGGAATTCCTAGTGTAGCGGTGAAATGCGTAGAGATTAGGAAGAACACCAGTGGCGAAGGCGGCTTTCTGGACTGTAACTGACGCTGAGGCACGAAAGCGTGGGGAGCAAACAGG
+
GGGGGGGGGGGGGGGGGGGGGGGGGGGGGGGGGGGGGGGGGGGGGGG>FFGFGGGGGGGGGGGGGGFGGGGGGGGGGFGGGGGGGGGGGGGGGGGGGGGGGGGGGGGGGGGGGGGGGGGGGGGGGGGGGGGGGGGGGGGGGGGGGGGGFGGGGGGFFGGGGGGGGGGGGGGGGGGGFGGGGGGGGGGGGGGGGGGGGGGGGGGGGGGGFGGGGGGGGGGGGGGGGGGGGGGGGGGGGGGGGGGGGGGGGGGGGGGGGGGGGGGGFGGGGGGGGGGGGGGGGGGGGGGGGGGGGGGFGGGGGGGGGGGGGFGGGGEGGFGGGGGGGGGGGGGGGGGGGGGGGFGGGGGGGGGGGGGGGGGGGGGGGGGGGGGGGGGGGGGGGGGGGGGGGGGGGGGGGGGGGGGG
@EGRNA12_329
TGGGGAATATTGCGCAATGGGGGAAACCCTGACGCAGCAACGCCGCGTGAGTGATGAAGGTTTTCGGATCGTAAAACTCTGTCTTTGGGGACGATAATGACGGTACCCAAGGAGGAAGCCACGGCTAACTACGTGCCAGCAGCCGCGGTAATACGTAGGTGGCAAGCGTTGTCCGGATTTACTGGGCGTAAAGAGTATGTAGGTGGGCATTTAAGTCAGATGTGAAATTCCCGGGCTTAACCTGGGAGCTGCATTTGATACTGGGTGTCTAGAGTGCAGGAGAGGAAAGTGGAATTCCTAGTGTAGCGGTGAAATGCGTAGAGATTAGGAAGAACACCAGTGGCGAAGGCGACTTTCTGGACTGTAACTGACACTGAGATACGAAAGCGTGGGTAGCAAACAGG
+
GGGGGGGGGGGGGGGGGGGGGGGGGGGGGGGGGGGGGGGGGGGGGGGGGGGGGGGGGGGGGGGGGGGGGGGGGGGFGGGGGGGGGGGGGGGGGGGGGGFGGCFGGGGGGGFFGCEGGGGGGGGGGGGGGGGGGGFGGGGGGGGGGGFGGGGG=FFGGFFGFFGFFFGFGEEGGGGCG8EGGGGGFFGGGGFFFFFGFFGGGGCFGGEGGGGGGGGGGGGGGGGGGGGGGGGGGGGFDGGDGGGGGGGGFGGGFFGGGGFGFGGGGGFFGGGGGGGGGGGGGGGGGGGGGGGGGGFF?E?GGGGGGGGGGGGGGGGGGGGGGGGGGFGGGGGGGGGGGGGGGGGGGGGGGGGGGGGGGGGGGGGGGGGGGGGGGGGGGGGGGGGGGGGGGGGGGGGGGGGGGGGG
@EGRNA12_330
TGGGGAATATTGCACAATGGGCGCAAGCCTGATGCAGCCATGCCGCGTGTATGAAGAAGGCCTTCGGGTTGTAAAGTACTTTCAGCGGGGAGGAAGGGAGTAAAGTTAATACCTTTGCTCATTGACGTTACCCGCAGAAGAAGCACCGGCTAACTCCGTGCCAGCAGCCGCGGTAATACGGAGGGTGCAAGCGTTAATCGGAATTACTGGGCGTAAAGCGCACGCAGGCGGTTTGTTAAGTCAGATGTGAAATCCCCGGGCTCAACCTGGGAACTGCATCTGATACTGACAAGCTTGAGTCTCGTAGAGGGGGGTAGAATTCCAGGTGTAGCGGTGAAATGCGTAGAGATCTGGAGGAATACCGGTGGCGAAGGCGGCCCCCTGGACGAAGACTGACGCTCAGGTGCGAAAGCGTGGGGAGCAAACAGG
+
GGGGGGGGGGGGGGGGGGGGFGEGGDGGGGGGGGGGGGGGGGGGGGGEGGGGGGGGGGGGGGGGGGGGGGGGGGGGGGGFGGGGGGGGGGGGGGGGGEFGGGGGGGGGGGGGGGGGCFGGFFGGGGGEGGGGGGGGGGGGGCGFGGGGDEEGFG#@FFF?CG@<CFGGGGG:FFDGGGGGGGGGGGGGGFG>FFGGGGGGGGGGGFCC>AFFFFGEFFECGGEFFDGGGGGFGGGGGGGDGDCF<7GGE?FFFGGGGGGGGGGGGGFCFFFGGG#DFGGFGGFDGGGGGGGGGGFGGFGDGGFGGGGGGGGGGGGGGGGGGGGGGGFFF:DGGGGFGGGGGGGGGGFEFEFEGGGGGGGDGGGGGGGDGGGGGGFEDGGGGFFC@FGGGGGGGGGGGGGGGGGGGGGGGGGGGGGGGGGGGGGGGGGGG
@EGRNA12_331
TGGGGAATATTGCGCAATGGGGGAAACCCTGACGCAGCAACGCCGCGTGAGTGATGAAGGCCTTAGGGTTGTAAAGCTCTGTTATCTGGGACGATAATGACGGTACCAGAGGAGGAAGCCACGGCTAACTACGTGCCAGCAGCCGCGGTAATACGTAGGTGGCGAGCGTTGTCCGGATTTACTGGGCGTAAAGAGTGCGTAGGCGGATGTTTAAGTGAGATGTGAAATACCCGAGCTCAACTTGGGTGCTGCATTTCAAACTGGGCATCTAGAGTGCAGGAGAGGAAAGCGGAATTCCTAGTGTAGCGGTGAAATGCGTAGAGATTAGGAAGAACACCAGTGGCGAAGGCGACTTTCTGGACTGTAACTGACACTGAGATACGAAAGCGTGGGTAGCAAACAGG
+
GGGGGGGGGGGGGGGGGGGGGGGGGGGGGGGGGGGGGGGGGGGGGGGFGGGGGGGGGGGGGGGGGGGGGGGGGGGGGGGGGGGGGGGGGGGGGGGGGGGGGGGGGGGGGGGGGGGGGGGGGGGGGGGGGGGGGGGGGGGGGGGGGGGGGGGGGGGGGGGGGGGGGGGGGGGGGGGGGGGGGGGGGGGGGGGGGGGGGGGGGGGGGGGGGGGGGGGGGFGGGGGGGGGGGGGFGFGGGGGGGGGGGGGGGGGGGGGGGGGGGGGGGGGGGGGGGGGGGGGGGGGGGGGGGGGGGGGGGGGGGGGGGGGGGGGGGGGGGGGGGFGGFFGGGGGGGGGGGGGGGGGGGGGGGGGGGGGGGGGGGGGGGGGFGGGGGGGGGGGGGGGGGGGGGGGGGGGGGGGGGGGG
@EGRNA12_332
TGGGGAATATTGCGCAATGGGGGAAACCCTGACGCAGCAACGCCGCGTGAGTGATGAAGGCCTTAGGGTTGTAAAGCTCTGTTATCTGGGACGATAATGACGGTACCAGAGGAGGAAGCCACGGCTAACTACGTGCCAGCAGCCGCGGTAATACGTAGGTGGCGAGCGTTGTCCGGATTTACTGGGCGTAAAGAGTGCGTAGGCGGATGTTTAAGTGAGATGTGAAATACCCGAGCTCAACTTGGGTGCTGCATTTCAAACTGGGCATCTAGAGTGCAGGAGAGGAAAGCGGAATTCCTAGTGTAGCGGTGAAATGCGTAGAGATTAGGAAGAACACCAGTGGCGAAGGCGGCTTTCTGGACTGTAACTGACGCTGAGGCACGAAAGCGTGGGGAGCAAACAGG
+
GGGGGGGGGGGGGGGGGGGGGGGGGGGGGGFGGGGGGGGGGGGGGGGGGGGGGFFGGGGGGGGGFGFGGGGGGFGGGGGGGGGCGGGGGGGGGGGGGGGGGGGGGGGCGGGGGGGGGGGGGGGGGGGGGGGGGGGGGGGGGGGGGGGGGGEGGGGGGGGGGCGGEGGGGGGGCGGGEGGGGGGGGGGFGGFGGGFGGGGGGGGGGGCGGEGGFFGGGGGGGGGGGFGGFGGGGGGGGFEGGFGGGFGGGGGGGGGGGGGGFFFFGGGFGFFFGGGGDGGGGGGGGGGGGFGFGCFF<<8AGFGGGGBFGFEGGGCEFFGGFFCGGFGGGGGFGGGGGFDE@EF7GGGGFGFFGGF9FGGGGGGGGGGDGEGGGFFGGGGGGGGGGGGGGGEGGGGGGFGGGGGG
@EGRNA12_333
TGGGGAATATTGCGCAATGGGGGAAACCCTGACGCAGCAACGCCGCGTGAGTGATGAAGGTTTTCGGATCGTAAAACTCTGTCTTTGGGGACGATAATGACGGTACCCAAGGAGGAAGCCACGGCTAACTACGTGCCAGCAGCCGCGGTAATACGTAGGTGGCAAGCGTTGTCCGGATTTACTGGGCGTAAAGAGTATGTAGGTGGGCATTTAAGTCAGATGTGAAATTCCCGGGCTTAACCTGGGAGCTGCATTTGATACTGGGTGCCTAGAGTGCAGGAGAGGAAAGTGGAATTCCTAGTGTAGCGGTGAAATGCGTAGAGATTAGGAAGAACACCAGTGGCGAAGGCGACTCTCTGGACTGTAACTGACGCTGAGGCACGAAAGCGTGGGGAGCAAACAGG
+
GGFGGGGGGGGGGGEGGGGGGGGGGGGGGGFDGGGGGGGGGGGGGGD>FCFEGGGGGGGGGGGGGGGGGGCGGGGGGGGGGGGGFGGGGGGGGGGGGGFGGGGGFCGGGGGFFGGGG@FEFGEDGDCFGGGGGGGFFFGGGGGFGGGGGFFGGGFGGGEGFGGGFFGGFFGGGGGGGFGGGGGGGFGGGGFFGGFFFGGGGGGGGGGGGGGGGGGGGGGGGGGGGGGGGGGGGGGGGGGGGGGGGGGGGGGGGGGGGGGGGGGGGFGGFGGGGGGFGGGGGGGGGGGGFGGGGGGFFGFGGGGGGGDGGGGGGGGGGGGGGGGEDGGGGGGGGF8FCGGGGF?<GGGGGGGGGGFGGGGGGGGGGFFGGGFGGGGGGGEFGFFGGGGGGGGGGGGGEGGGGGGG
@EGRNA12_334
TGGGGAATATTGCGCAATGGGGGAAACCCTGACGCAGCAACGCCGCGTGGGTGATGAAGGTTTTCGGATCGTAAAACCCTGTTTTCTGGGACGATAATGACGGTACCAGATGAGGAAGCCACGGCTAACTACGTGCCAGCAGCCGCGGTAATACGTAGGTGGCAAGCGTTGTCCGGATTTACTGGGCGTAAAGGGTGCGTAGGCGGATGTTTAAGTGAGATGTGAAATACCCGAGCTCAACTTGGGTGCTGCATTTCAAACTGGGCATCTAGAGTGCAGGAGAGGAAAGCGGAATTCCTAGTGTAGCGGTGAAATGCGTAGAGATTAGGAAGAACACCAGTGGCGAAGGCGGCTTTCTGGACTGTAACTGACGCTGAGGCACGAAAGCGTGGGGAGCAAACAGG
+
GGGGGGGGGGGGGGGGGGGGGGGGGGGGGGGGGGGGGGGGGGGGGGGFGGGGGGGGGGGGGGGGGGGGGGGGGGGGGGGGGGGGGGGGGGGGGGGGGGGGGGGGGGGGGGGGGGGGGGGGGGGGGGGGGGGGGGGGGGGGGGGGGGGGGGGGGGGGGGGGGGGGGGGGGGGGGGGGGGGGGGGGGGGGGGGGGGGGGGGGGGGGGGGGGGGGGGGGGGGGGGGGGGGGGGGGGGGGGGGGGGGGGGGGGGGGGGGGGGGGGGGGGGGGGGGGGGGGGGGGGGGGGGGGGGGGGGGGFGGGGGGGGGGGGGGGGGGGGGGGGGGGGGGGGGGGGGGGGGGGGGGGGGGGGGGGGGGGGGGGGGGGGGGGGGGGGGGGGGGGGGGGGGGGGGGGGGGGGGGGGGGG
@EGRNA12_335
TGGGGAATATTGCGCAATGGGGGAAACCCTGATGCAGCAACGCCGCGTGAGTGATGACGGTCTTCGGATTGTAAAACTCTGTCTTTGGGGACGATAATGACGGTACCCAAGGAGGAAGCCACGGCTAACTACGTGCCAGCAGCCGCGGTAATACGTAGGTGGCGAGCGTTGTCCGGATTTACTGGGCGTAAAGGGTGCGTAGGCGGATGTTTAAGTGGGATGTGAAATCCCCGGGCTTAACCTGGGGGCTGCATTCCAAACTGGATATCTAGAGTGCAGGAGAGGAAAGCGGAATTCCTAGTGTAGCGGTGAAATGCGTAGAGATTAGGAAGAACACCAGTGGCGAAGGCGGCTTTCTGGACTGTAACTGACGCTGAGGCACGAAAGCGTGGGTAGCAAACAGG
+
GGGGGGGGGGGACFGGGGGGGGGGGGGGGGGGGGGGGGGGGGGGGGGEGGGGFGGGGGGGFGGGGGGEEGFGGGGGGFFGGGGGGGGGGGGGGGGGGGGGGGGGGGGGFGGGCGGGGGGFGGGDGFDFG#GGGFGGGGGGGGFCGGGGGGGGGGGFGGGGGG#GGGGGCGGEECGFEFFGFGGGGGGGGGEGGGGGGGGGGGGGGGGGGGGGGGGGGGGCGGGGGGGGGGGDGGGFGCGGGGGGGFDFGGGGGFFCFGGFGGFEADFFFGEFFF@D=GGGGGGGFFGFGCFFCFFFEF<FGGGGGGGGGGDFCEGGGGGGGGGGGGGEDGGGGGGGGGFGGGGGGGGGGGGGGGGGGGFFGGFCGGGGGGGGGGDGGGGGGGGGGGGGGGGGGGGGGGGGGGGG
@EGRNA12_336
TGGGGAATATTGCGCAATGGGGGAAACCCTGACGCAGCAACGCCGCGTGAGTGATGAAGGTTTTCGGATCGTAAAACTCTGTCTTTGGGGACGATAATGACGGTACCCAAGGAGGAAGCCACGGCTAACTACGTGCCAGCAGCCGCGGTAATACGTAGGTGGCAAGCGTTGTCCGGATTTACTGGGCGTAAAGGGTGCGTAGGCGGATGCTTAAGTGAGATGTGAAATACCTAAGCTTAACTTAGGGGCTGCATTTCAAACTGGGCATCTAGAGTACAGGAGAGGGAAACGGAATTCCTAGTGTAGCGGTGAAATGCGTAGAGATTAGGAAGAACACCAGTGGCGAAGGCGGTTTCCTGGACTGTAACTGACGCTGAGGCACGAAAGCGTGGGTAGCAAACAGG
+
GGGGGGGGGGGGGGGGGGGGGGGGGGGGGGGGGGGGGGGGGGGGGGG>FEGGGGGGGGGGGGGGGGGGGGGGGGGGGGGGGGGGGGGGGGGGGGGGGGGGGGGGGGGGGGGGGGGGGGGGGGGGGGGGGGGGGGGGGGGGFGGGGGGGGGGGGGGCFGGGGGGGFGGGGGGGGGGGGGGGGGGGGGGGFGGFGGGGGGGFGGGFGGGGGGGGGGGGGGGGGGGGGGGGGGGGGGGGGGGGGGGGGGGGGGGGGGGGGGGGGGGFGGGFFGGGGGGGGGGGGGGGGGGGGGGGGGGGGGGGGGGGGGGGGGGGGGGGGGGGGGGGGGGGGGGGGGGGGGGGGGGGGGGGGGGGGGGGGGGGGGGGGGGGGGGGGGGGGGGGGGGGGGGGGGGGGGGGGGGGGGGG
@EGRNA12_337
TGGGGAATATTGCACAATGGGGGAAACCCTGATGCAGCAACGCCGCGTGGGTGATGAAGGTCTTCGGATTGTAAAGCCCTGTCTTTTGGGACGATAATGACGGTACCAAAGGAGGAAGCCACGGCTAACTACGTGCCAGCAGCCGCGGTAATACGTAGGTGGCGAGCGTTGTCCGGATTTACTGGGCGTAAAGGGTGCGTAGGCGGATGTTTAAGTGGGATGTGAAATACCCGGGCTCAACTTGGGTGCTGCATTCCAAACTGGATATCTAGAGTGCAGGAGAGGAGAGTGGAATTCCTAGTGTAGCGGTGAAATGCGTAGATATTAGGAGGAATACCAGTTGCGAAGGCGGCTCTCTGGACTGTAACTGACGCTGAGGCACGAAAGCGTGGGGAGCAAACAGG
+
GGGGGGGGGGGGGGGGGGGGGGGGGGGGGGGGGGGGGGGGGGGGGGGGGGGGGGGGGGGGGGGGGGGGGGGGGGGGGGGGGGGGGGGGGGGGGGGGGGGGGGGGGGGGGGGGGGGGGGGGGGGGGGGGGGGGGGGGGGGGGGGGGGGGGGGGGGGGGGGGGGGGGGGGGFGGGGGGGGGGGGGGGGGGGGGFGFGGGGGGGGGGGGGGGGGGGGGGGGGGGGGGGGGGGGGGGGGGGGGGGGGGGGGGGGGGGGGGGGGGGGGGGGGGGGGGGGGGGGGGGGGGGGGGGGGGGGGGGGGGGGGGGGGGGGGGGGGGGGGGGGGGGGGGGGGGGGGGGGGGGGGGGGGGGGGGGGGGGGGGGGGGGGGGGGGGGGGGGGGGGGGGGGGGGGGGGGGGGGGGGGGG
@EGRNA12_338
TGGGGAATATTGCGCAATGGGGGAAACCCTGACGCAGCAACGCCGCGTGGGTGATGAAGGTCTTCGGATTGTAAAGCCCTGTTTTCTGGGACGATAATGACGGTACCAGAGGAGGAAGCCACGGCTAACTACGTGCCAGCAGCCGCGGTAATACGTAGGTGGCGAGCGTTGTCCGGATTTACTGGGCGTAAAGAGTGCGTAGGCGGATGTTTAAGTGAGATGTGAAATACCCGAGCTCAACTTGGGTGCTGCATTTCAAACTGGGCATCTAGAGTGCAGGAGAGGAAAGCGGAATTCCTAGTGTAGCGGTGAAATGCGTAGAGATTAGGAAGAACACCAGTGGCGAAGGCGGCTTTCTGGACTGTAACTGACGCTGAGGCACGAAAGCGTGGGGAGCAAACAGG
+
GGGGGGGGGGGGGGGEGGGGGGGGGGGGGGGGGGGGGGGGGGGGGGGGGGGGGGGGGGGGGGGGGGGGGGGGGGGGGGGGGGGGGGGGGGGGGGGGGGGGGGGGGGGGGGGGGGGGGGGGGGGGGGGGGGGGGGGGGGGGGGGGGGGGGGGGGGGGGGGGGGGGGGGGGGGGGGGGEGGGGGGGGGFGGGGGGGGGGGGGGGGGGGGGGGGGGGGGGGGGGGGGGGGGGGGGGGGGGGGGGGGGGGGGGGGGGGGGGGGGGGGFGFGFGGGGGGGGGGGGGGGGFGGGFFGGGGGGGGGGGGGGGGGGGGGGGGGGGGGGGGGGGGGGGGGGGGGGGGGGGGGGGGGGGGGGGGGGGGGGGGGGGGGGGGGGGGGGGGGGGGGGGGGGGGGGGGGGGGGGGGGG
@EGRNA12_339
TGGGGAATATTGCGCAATGGGGGAAACCCTGACGCAGCAACGCCGCGTGAGTGATGAAGGCCTTAGGGTTGTAAAGCTCTGTTATCTGGGACGATAATGACGGTACCAGAGGAGGAAGCCACGGCTAACTACGTGCCAGCAGCCGCGGTAATACGTAGGTGGCGAGCGTTGTCCGGATTTACTGGGCGTAAAGAGTGCGTAGGCGGATGTTTAAGTGAGATGTGAAATACCCGAGCTCAACTTGGGTGCTGCATTTCAAACTGGGCATCTAGAGTGCAGGAGAGGAAAGCGGAATTCCTAGTGTAGCGGTGAAATGCGTAGAGATTAGGAAGAACACCAGTGGCGAAGGCGGCTTTCTGGACTGTAACTGACGCTGAGGCACGAAAGCGTGGGGAGCAAACAGG
+
GGGGGGGGGGGGGGGGGGGGGGGGGGGGGGGGGGGGGGGGGGGGGGGGGGGGGGGGGGGGGGGGGGGGGGGGGGGGGGGGGGGGGGGGGGGGGGGGGGGGGGGGGGGGFGGGGGGGGCGGGGGGGGGGGGGGGGCGGFFGGGGGGGGGGGGGGGGGGGGGGGG#GGGGEGGGGGGGGGGGGGGGGGGGGGFFGGGFFGGGGGGGGGFFC<GGGGGGFCGGEEFGGGGGGGGGGGGFGFGGGGGGGGGGGGGGGGGGGGGGGGGFGGGGGGGGGGGGGGGGGGGGGGGGGGGGGGGGGGGGGGGGGGGGGGGGGGGGGGGGFAGGGGGGGGGGGGGGGGGGGGGGGGGGGGGGGGGGGGGGGFGGGGGGEGGGGGGGGGGGGGGGGGGGGGGGGGGGGGGGGGGG
@EGRNA12_340
TGGGGAATATTGCGCAATGGGGGAAACCCTGACGCAGCAACGCCGCGTGAGTGATGAAGGCCTTAGGGTTGTAAAGCTCTGTTATCTGGGACGATAATGACGGTACCAGAGGAGGAAGCCACGGCTAACTACGTGCCAGCAGCCGCGGTAATACGTAGGTGGCGAGCGTTGTCCGGATTTACTGGGCGTAAAGAGTGCGTAGGCGGATGTTTAAGTGAGATGTGAAATACCCGAGCTCAACTTGGGTGCTGCATTTCAAACTGGGCATCTAGAGTGCAGGAGAGGAAAGCGGAATTCCTAGTGTAGCGGTGAAATGCGTAGAGATTAGGAAGAACACCAGTGGCGAAGGCGGCTTTCTGGACTGTAACTGACGCTGAGGCACGAAAGCGTGGGGAGCAAACAGG
+
FFGGGEGGGGGGGGGGGGGGGGGGGFFGGGGGGGGGEGGGGGGEEGGBF:FGGGFGFGCGGGFGGGGFGGGGGFGGGFGG?FGFGGFGGGGGGGGGGGGGGGGGGGFDFEGGFGGGGGFGGGGGGFEGGFGGGGGGFGGCGGGGGGGGEEEGGGF<FGGFCFGGGGGGCC<BFFGGGC>F#GGGFFFGEEEFG#FGGGGGDGFEEGCACCGFFGGEG#FFA9GGFFFFGGEGFGGGDFAFGGGFGGFGGGFC9CGGGGGGGGGFGGGGGGGGGG#E?DFGFGGGGGGGGGFFFGGGFFGFDFC@+649DGGGEGGCGFGGGGGGGGGGGFEFEFEGFAFF,C@GGGGGGGGGGGGGGGGGFGGGGGGGGGGGGGGGG@GFGFFC:CGGGFGGGGGGGGEFCFFG
@EGRNA12_341
TGGGGAATATTGCACAATGGGCGCAAGCCTGATGCAGCCATGCCGCGTGTGTGAAGAAGGCCTTCGGGTTGTAAAGCACTTTCAGCGGGGAGGAAGGCGTTAAGGTTAATAACCTTGGCGATTGACGTTACCCGCAGAAGAAGCACCGGCTAACTCCGTGCCAGCAGCCGCGGTAATACGTAGGGGGCTAGCGTTGTCCGGAATTACTGGGCGTAAAGGGTTCGCAGGCGGAAATATAAGTCAGGTGTAAAAGGCGGAGGCTCAACCTCCGTAAGCATTTGAAACTATATTTCTTGAGATATGGAGAGGCAAGTGGAATTCCTAGTGTAGCGGTGAAATGCGTAGATATTAGGAGGAATACCAGTGGCGAAGGCGACTTGCTGGACATATACTGACGCTGAGGAACGAAAGCATGGGTAGCAAACAGG
+
GGGGGGGGGGGGGGGGGGGGGGGGGGGGGGGGGGGGGGGGGGGGGGGGGGGGGGGGGGGGGGGGGGGGGGGGGGGGGGGGGGGGGGGGGGGGGGGGGGGGGGGGGGGGGGGGGGGGGGGGGGGGGGGGGGGGGGGGGGGGGGGGGGGGGGGGGGGGGGGGGGGGGGGGGGGGGGDGGGGGGGGGGGGGGGGGGGGGGGGGGGGGGGGGGGGGGGGGFGFEGGGGGGGGGGGGGGGGGGGGGGGGGGGGGGGGGGGGGGGGGGGGGGGGGGGGGGGGGGGGGGGGGGGGGGGFGGGGGGGGGGGGGGGGGGGGGGGGGGGGGGGGGGGGGGGGGGGGGGGEFGGGGGGGGGGGGGGGGGGGGGEGEGGGGGGGGDGGGGGGGGGGGGGGGGGGGGGGGGGGGGGGGGGGGGGGGGGGGGGGGGGGGGGG
@EGRNA12_342
TGGGGAATATTGCGCAATGGGGGAAACCCTGACGCAGCAACGTCGCGTGAGTGATGAAGGTTTTCGGATCGTAAAACTCTGTTATTTGGGACGATAATGACGGTACCAAATGAGTAAGCCACGGCTAACTACGTGCCAGCATCCGCGGTAATACGTAGGTGGCGAACGTTGTCCGGATTTACTGGGCGTAAAGGGTGCGTAGGTGGACGCTTAAGTCAGATGTGAAATACCCGAGCTTAACTTGGGAGTTGCATTTGAAACTGGGCGTCTAGGGTACAGGAGAGGAGATGGGAATTCCTAGTGTAGCGGTGAAATGCGTAGAGATGAGGAAGAACACCAGTAGCGAAGGCGGCTTTCTGGACTGTAACTGACACTGAGGCACGAAAGCGTGGAGGGCAAACAGG
+
CF9DEGFFCFD,<CFG7@<,CFE@FFFFFFF<FF7++7CEG:FF:FG:F7BFF9FCFFEEEFFD<=4BFFCFFFFGGFGE,EF9FEGA<FGGFGGGGGGGG7CFF7D,,D<,C=,8BAF,B=7++CF7DF=B>5:>FGDFG,>CFGFFBFEC.<?::?F?:<F*FFFFCC><CBG7CCFCGEFGFCFEGFEGGCGG>CGG#9::EGED?EGGG#8FGGCC>GGDGGFFFEEG@:B:CGFFGFG#GEE;ED@#D>@=3EE>=F###7E=>6,4,,,@,B8>FGGFC,,4,,GGGFGGGCE??,6>7F:FF??GF@,@7FFDFC?:5,F?A<FGGGEE?,,67F@B@F:FFB<EFC<FFFC,C6,DGFC<@9F@<6,E@D8,C7FGGCC@ADFC,E,C<FEF<;6;
@EGRNA12_343
TGGGGAATATTGCACAATGGGCGAAAGCCTGATGCAGCAACGCCGCGTGAATGATGAAGGTCTTCGGATCGTAAAGTTCTGTCGCAGGGGAAGATAATGACGGTACCCTGTGAGGAAGCACCGGCTAACTACGTGCCAGCAGCCGCGGTAATACGTAGGGTGCTAGCGTTATCCGGATTTACTGGGCGTAAAGGGTGCGTAGGCGGATGCTTAAGTGAGATGTGAAATACCTAAGCTTAACTTAGGGGCTGCATTTCAAACTGGGCATCTAGAGTACAGGAGAGGGAAACGGAATTCCTAGTGTAGCGGTGAAATGCGTAGAGATTAGGAAGAACACCAGTGGCGAAGGCGGTTTCCTGGACTGTAACTGACGCTGAGGCACGAAAGCGTGGGGAGCAAACAGG
+
GGGGGGGGGGGGGGGGGGGGGGGGGGGGGGGGGGGGGGGGGGGGGGGGGGGGGGGGGGGGGGGGGGGGGGGGGGGGGGGGGGGGGGGGGGGGGGGGGGGGGGGGGGGGGGGGGGGGGGGGGGGGGGGGGGGGGGGGGGGGGGGGGGGGGGGGGGGGGGGGGGGGFEFGGGGGGGGGGGGGGGGGGGGGGGGGGGGGGGGGGGGGGGGGGGGGGGGGGGGGGGGGGGGGGGGGGGGGGGGGGGGGGGGGGGGGGGGGGGGGGGGGGGGGGGGGFGFGGGGGGGGGGGEFGGGGGGGGGGGGGGGGGGGGGGGGGGGGGGGGGFGGGGGGGGGGGGGFGGGGGGGGGGGGGGGGGGGGGGGGGGGGGGGGGGGGGGGGGGGGGGGGGGGGGFGGGGGGGGGGGGGG
@EGRNA12_344
TGGGGAATATTGCACAATGGAGGAAACTCTGATGCAGCGACGCCGCGTGAGCGATGAAGGTCTTCGGATCGTAAAGCTCTGTCCTAAGGGAAGATAGTGACGGTACCTTAGGAGGAAGCCCCGGCTAACTACGTGCCAGCAGCCGCGGTAACACGTAGGGGGCGAGCGTTGTCCGGAATTACTGGGTGTAAAGGGTGCGTAGGCGGCCTTGCAAGTCAGATGTGAAAGATCACGGCTTAACTGTGGTAAGCATTTGAAACTGTAAGGCTTGAGTGCAGGAGAGGAGAGTGGAATTCCTAGTGTAGCGGTGAAATGCGTAGAGATTAGGAAGAACACCAGTGGCGAAGGCGGCTTTCTGGACTGTAACTGACGCTGAGGCACGAAAGCGTGGGGAGCAAACAGG
+
FGGGGGGGGGGGGGGGGGGGGGGGGGGGGGGGGGGGGGGGGDGCGGGGGGGGGGGGGGGGGGGGGGGGGGGGGGGGGADEDGGGGGGGGGGFGGGGGGGGGGGGGGGGGGGGGGEEGGGGFGGGGGGGGGGGGGGGGGGGGGGGGGGGGGGFGGGFGGGGGGGGGGGGGFGGGGGGGGGGGGGGGGFFEGGGG?EGGFGGGGGGGGGGGGFGGGGGGGGGGGGGGGGGGGGGGGGGGGGGGFFFGGGGGGGGGGGGFFGGGGGGGGGGGGGGGEFFGGGGGGGGDGGGGGGGGGGGGGGGGGGGGGGGFCGGGGGGGGGFGGGGGGGGGGGGGGGGGGGGGGGGGGGEGGGGGGGGGGGGGFFFGGGGEGGGGGGGGGGGGGGGCEGGGGGGGGGGGGGGGGG
@EGRNA12_345
TGGGGAATATTGCGCAATGGGGGAAACCCTGACGCAGCAACGCCGCGTGAGTGATGAAGGTTTTCGGATCGTAAAACTCTGTCTTTGGGGACGATAATGACGGTACCCAAGGAGGAAGCCACGGCTAACTACGTGCCAGCAGCCGCGGTAATACGTAGGTGGCAAGCGTTGTCCGGATTTACTGGGCGTAAAGAGTATGTAGGTGGGCATTTAAGTCAGATGTGAAATTCCCGGGCTTAACCTGGGAGCTGCATTTGATACTGGGTGCCTAGAGTGCAGGAGAGGAAAGTGGAATTCCTAGTGTAGCGGTGAAATGCGTAGAGATTAGGAAGAACACCAGTGGCGAAGGCGACTTTCTGGACTGTAACTGACACTGAGATACGAAAGCGTGGGTAGCAAACAGG
+
GGGGGGGGGGGGGGGGGGGGGGGGGGGGGGGGGGGGGGGGGGGGGGGFGGGGGGGGGGGGGGGGGGGGGGGGGGGGGGGGGGGGGGGGGGGGGGGGGGGGGGGGGGGGGGGGGGGGGGGGGGGGGGGGGGGGGGGGGGGGGGGGGGGGGGGGGGGGGGGGGGGGGGGGGGGGGGGGGGGGGGGGGGGGGGGGGGGGGGGGGGGGGGGGGGGGGGGGGGGGGGGGGGGGGGGGGGGGGGGGGGGGGGGGGGGGGGGGGGGGGGGGGGGGGGGGGGGGGGGGGGGGGGGGGGGGGGGGGGGGGGGGGGGGGGGGGGGGGGGGGGGGGGGGGGGGGGGGGGGGGGGGGGGGGGGGGGGGGGGGGGGGGGGGGGGGGGGGGGGGGGGGGGGGGGGGGGGGGGGGGGGG
@EGRNA12_346
TGGGGAATATTGCACAATGGGCGCAAGCCTGATGCAGCCATGCCGCGTGTATGAAGAAGGCCTTCGGGTTGTAAAGTACTTTCAGCGGGGAGGAAGGGAGTAAAGTTAATACCTTTGCTTATTGACGTTACCCGCAGAAGAAGCACCGGCTAACTCCGTGCCAGCAGCCGCGGTAATACGGAGGGTGCAAGCGTTAATCGGAATTACTGGGCGTAAAGCGCACGCAGGCGGTTTGTTAAGTCAGATGTGAAATCCCCGGGCTCAACCTGGGAACTGCATCTGATACTGGCAAGCTTGAGTCTCGTAGAGGGGGGTAGAATTCCAGGTGTAGCGGTGAAATGCGTAGAGATCTGGAGGAATACCGGTGGCGAAGGCGGCCCCCTGGACGAAGACTGACGCTCAGGTGCGAAAGCGTGGGGAGCAAACAGG
+
GGGGGGGGGGGGGGGGGGGGGGGGGGGGGGGFFFGGGGGGGGGDFGGGGGGGGFGGGGFGGGGGGGGGGGGGGGGGGGGGGGGGGGGGGGGGGGGGGGGGGGGGDGGGFGGGGGGGGGGGGGGFGGGGGGFFGGGGGGGGGGGGGGGGGGGGGGGGGGGGGGGGGGGGGGGGGG:FFCG2<FCCDGGGGGGGGEGGFFGGGGGGGGGGCGFEFGGCCFFF?EDCFDGGGGD7>EFFGGGC:FGFCFFGGGGCFGGGD8DFGFGGFFGGFFGGGG#FGGFFDE;GFGF7GGGGGGGFGGGGDGGGGGGGGGGFFDCEGGF=CDCFAGGGGGGGCGGGGCGEGGGFCGGGEEE8GGGFGFGGGGGGGDGGGGEGGGGFGGFEFFGGGGFGFDGGGGFFEGDGGGGGGGGGFGGGEGGFC<GGGGFGGFGGG
@EGRNA12_347
TGGGGAATATTGCGCAATGGGGGAAACCCTGACGCAGCAACGCCGCGTGAGTGATGAAGGCCTTAGGGTTGTAAAGCTCTGTTATCTGGGACGATAATGACGGTACCAGAGGAGGAAGCCACGGCTAACTACGTGCCAGCAGCCGCGGTAATACGTAGGTGGCGAGCGTTGTCCGGATTTACTGGGCGTAAAGAGTGCGTAGGCGGATGTTTAAGTGAGATGTGAAATACCCGAGCTCAACTTGGGTGCTGCATTTCAAACTGGGCATCTAGAGTGCAGGAGAGGAAAGCGGAATTCCTAGTGTAGCGGTGAAATGCGTAGAGATTAGGAAGAACACCAGTGGCGAAGGCGGCTTTCTGGACTGTAACTGACGCTGAGGCACGAAAGCGTGGGGAGCAAACAGG
+
GGGGGGGGGGGGGGGGGGGGGGGGGGGGGGGGGGGGGGGGGGGGGGGGGFGGGGGGGGGGGGGGGGGGGGGGGGGGGGGGGGGGGGGGGGGGGGGGGGGGGGGGGGGGGGGGGGGGGGGGGGGGGGGGGGGGGGGGGGGGGGGGGGGGGGGGGGGGGGGGGGGGGGGGGGGGGGGGGGGGGGGGGGGGGGGGGGGGGGGGGGGGGGGGGGGGGGGGGGGGGGGGGGGGGGGGGGGGGGGGGGGGGGGGGGGGGGGGGGGGGGGFFGGGGGGGGGGGGGGGEGGGGGGGGGGGGGGGGGGGGGGGGGGGGGGGGGGGGGGGGGGGGGGGGGGGGGGGGGGGGGGGGGGGGGGGGGGGGGGGGGGGGGGGGGGGGGGGGGGGGGGGGGGGGGGGGGGGGGGGGGGG
@EGRNA12_348
TGGGGAATATTGCACAATGGGGGAAACCCTGATGCAGCCATGCCGCGTGTGTGAAGAAGGCCTTCGGGTTGTAAAGCACTTTCAGCGAGGAGGAAAGGTTAGTAGTTAATACCTGCTAGCTGTGACGTTACTCGCAGAAGAAGCACCGGCTAACTCCGTGCCAGCAGCCGCGGTAATACGTAGGTGGCAAGCGTTGTCCGGATTTACTGGGCGTAAAGGGAGCGTAGGTGGATATTTAAGTGGGATGTGAAATACTCGGGCTTAACCTGAGTGCTGCATTCCCAACTGGATATCTAGAGTGCAGGAGAGGAAAGTGGAATTCCTAGGGTAGCGGTGAAATGCGTAGATATTAGGAAGAACACCGGTGGCGAAGGCGACTTTCTGGACTGTAACTGACACTGAGGCTCGAAAGCGTGGGGAGCGAACAGG
+
GGGGGGGGGGGGGGGGGGGGGGGGGGGGGGGGGGGGGGGGGGGGGGGEGGGGGGGGGGGGGGGGGGGGGGGGGGGGGGGGGGGGGGGGGGGGGGGGGGGGGGGGGGGGGGGGGGGFGGGGGGGGGGGGGGGGGGGGGGGGGGGGGGGGGGGGGGGGGGGGGGGGGGGGGGGGGGGGGGGGGGGGFGGGGGGGGGGGGGGGGGGGGGG##GGGGGGGGGGG#GGGCGGGFGGCCFEGGGGG##GG5<CCGFFGFF#GFDGGGFF#F#G4@FF@FF3,3=,@=D,EC,,,C36,,,,6,,334,,4@,>4,F:FE7,<F8F?F=B,,9,>8+:+?F:,?FB4+,,5,95C,9GGGGGGGGGGGGGGGGGGGGGGGGGGGGGGGGGGGGGGGGGGGGGGGGGGGGGGGGGGGGGGGGGGGGGGGGGGGGGGG
@EGRNA12_349
TGGGGAATATTGCGCAATGGGGGAAACCCTGACGCAGCAACGCCGCGTGAGTGATGAAGGTTTTCGGATCGTAAAACTCTGTCTTTGGGGACGATAATGACGGTACCCAAGGAGGAAGCCACGGCTAACTACGTGCCAGCAGCCGCGGTAATACGTAGGTGGCAAGCGTTGTCCGGATTTACTGGGCGTAAAGAGTATGTAGGTGGGCATTTAAGTCAGATGTGAAATTCCCGGGCTTAACCTGGGAGCTGCATTTGATACTGGGTGCCTAGAGTGCAGGAGAGGAAAGTGGAATTCCTAGTGTAGCGGTGAAATGCGTAGAGATTAGGAAGAACACCAGTGGCGAAGGCGACTTTCTGGACTGTAACTGACACTGAGATACGAAAGCGTGGGTAGCAAACAGG
+
GGGGGGGGGGGGGGGGGGGGGGGGGGGGGGGGGGGGGGGGGGGGGGGGGGGGGGGGGGGGGGGGGGGDEGGGGGGGGGGGGGGGGGGGGGGGGGGGGGGGGGGGGGGGGGEGGGGGGGGGGGGGGGGGGGGGGGGGGGGGGGGGGGGGGGGGGGGGGGGGGGGGGGGGGGGGGGGGGGGGGGGGGGGGGGGGGGGGGGGGGGGGGGGGGGGGGGGGGGGGGGGGGGGGGGGGGGGGGGGGGGGGGGGGGGGGGGGGGGGGGGGCGGGGGGGGGGGGGGGGGGGGGGGGGGGGGGGGGGGGGGGGGGGGGGGGGGGGGGGGGGGGGGGGGGGGGGGGGGGGGGGGGGGGGGGGGGGGGGGGGGGGGGGGGGGGGGGGGGGGGGGGGGGGGGGGGGGGGGGGGGGG
@EGRNA12_350
TGGGGAATATTGCGCAATGGGGGAAACCCTGACGCAGCAACGCCGCGTGAGTGATGAAGGCCTTAGGGTTGTAAAGCTCTGTTATCTGGGACGATAATGACGGTACCAGAGGAGGAAGCCACGGCTAACTACGTGCCAGCAGCCGCGGTAATACGTAGGTGGCGAGCGTTGTCCGGATTTACTGGGCGTAAAGAGTGCGTAGGCGGATGTTTAAGTGAGATGTGAAATACCCGAGCTCAACTTGGGTGCTGCATTTCAAACTGGGCATCTAGAGTGCAGGAGAGGAAAGCGGAATTCCTAGTGTAGCGGTGAAATGCGTAGAGATTAGGAAGAACACCAGTGGCGAAGGCGACTTTCTGGACTGTAACTGACGCTGAGGCACGAAAGCGTGGGTAGCAAACAGG
+
GGGGGDGGGGGGGGGGGGGGGGGGGGGGGGGGGGGGGGGGGGGGGDF@FFGGGGGGGGGGGGGGCFGGGGGGGGGGGFFGGFFFGCGGFGGGGGGGGGGGGGGGGGGGGGFGGGGGGGGGGGGGGGGGGGFGGCEFFGGFGGGGGGGGGGGGGGGFFFFFFGGGEGGGGFFGGGGGFGFGGGGGGGGGGGGGGGGGGGGGGGGGGGGGGGGGGGGGGFGGGFGGGGGGGGGGEDFGGGFGGGGGGGGGGGGGGFGGGGGGGGFFGGGGGGGGGGGGGGGGFGGGGCF=GCGGGGGFGGGGGGGGGGGGFGGGGFC7GGGGGDGFGFGFGGGGGGGGGGGGGEDGGGGGDGGGGGGGGGGGGGFCGGGGGGGGFGGGGGGGGGGGGGGGGGGGGGGGGGGGGGGD
@EGRNA12_351
TGGGGAATATTGCGCAATGGGGGAAACCCTGACGCAGCAACGCCGCGTGGGTGATGAAGGTTTTCGGATCGTAAAACCCTGTTTTCTGGGACGATAATGACGGTACCAGATGAGGAAGCCACGGCTAACTACGTGCCAGCAGCCGCGGTAATACGTAGGTGGCAAGCGTTGTCCGGATTTACTGGGCGTAAAGGGTGCGTAGGCGGATGCTTAAGTGAGATGTGAAATACCTAAGCTTAACTTAGGGGCTGCATTTCAAACTGGGCATCTAGAGTACAGGAGAGGGAAACGGAATTCCTAGTGTAGCGGTGAAATGCGTAGAGATTAGGAAGAACACCAGTGGCGAAGGCGGTTTCCTGGACTGTAACTGACGCTGAGGCACGAAAGCGTGGGTAGCAAACAGG
+
GGCGGGGGGGGGGGGGGGGGGGGGGGGGGGGGGGGGGGGGGGGGGGGGGEGGGGGGGGGGGGGGGGGGGGGGGGGGGGGGGGGGGGGGGGGGGGGGGGGGGGGGGGGGGGGGGGGGGGGGGGGGGGGGGGGGGGGGGGGGGGGGGGGGGGGGGGGGGGGGGGGGGGGGGGEFGGGFFGGGGGGGGGGGGGGGGGGGFFGGGGGGGGGGGGGGGGGGGGGGGGGGGGGGGGGGGGGGGGGGGGGGGGGGGGGGGGGGGGGGGGGGGGGGGGGGGGGGGGGGGGGGGGGGGGGGGGGGGDGGGGGGGGGGGGGGGGGGGGGGGGGGGGGGGGGGGGGGGGGGGEGGGGGGGGGGGGGGGGGGGGGGGGGGGGGGGGGGGGGGGGGGGGGGGGGGGGGGGGGGGGGG
@EGRNA12_352
TGGGGAATATTGCACAATGGAGGAAACTCTGATGCAGCGACGCCGCGTGAGCGATGAAGGTCTTCGGATCGTAAAGCTCTGTCCTAAGGGAAGATAGTGACGGTACCTTAGGAGGAAGCCCCGGCTAACTACGTGCCCGCAGCCGCGGTAACACGTAGGGGGCGAGTGTTGTCCGGAATTACTGGGTGTAAAGGGTGCGTAGGCGGCCTTGCAAGTCAGATGTGAAAGATCACGGCTTAACTGTGGTAAGCATTTGAAACTGTAAGGCTTGAGTGCAGGAGAGGGGAGTGGAATTCCTAGTGTAGCGGTGAAATGCGTAGATATTAGGAAGAATATCAGTGGCGAAGGCGGCTTTCTGGACTGTAACTGACGCTGAGGCACGAAAGCGTGGGTAGCAAACAGG
+
FGFFGEGGGGGGFGGFFFFGGGGGGGGEFGGG,CFGGFGCGGGGGGGGEFCFFGFGGGGFFG<FGFECFGGGGGFGGFFGGGGGFEFGGGGGGGFGFDCCGCFCCBFAFDA<F<FCFDEEFFCGG+8@FFGGCFCFB,@*3:FFEGCG:FEGF8CFF8B8EGCBBF@=;BCCF@>EGC8@EFA?AC#FCBCFFFC;EEG88DE#CFFAECFFCCFCFCFC:DFDCECF8>:CCDDC79>@F8DDD75::AGD;CCGFFDFDE@1:D8F@<GGGGFGGGGF>,C8,GGGGGGGFGGGGGGGGGGGGGGGGGGEGGGGFCGGGGGFFGGGGGGFF9F?GGGCCGFGGGGGGGGE?GGFGFDFFEFFGFCGGFGGGGGGGFCGCGDGEGGGCFFFEGGGGEGFFCG
@EGRNA12_353
TGGGGAATATTGCGCAATGGGGGAAACCCTGACGCAGCAACGCCGCGTGGGTGATGAAGGTTTTCGGATCGTAAAACCCTGTTTTCTGGGACGATAATGACGGTACCAGATGAGGAAGCCACGGCTAACTACGTGCCAGCAGCCGCGGTAATACGTAGGTGGCAAGCGTTGTCCGGATTTACTGGGCGTAAAGGGTGCGTAGGCGGATGCTTAAGTGAGATGTGAAATACCTAAGCTTAACTTAGGGGCTGCATTTCAAACTGGGCATCTAGAGTACAGGAGAGGGAAACGGAATTCCTAGTGTAGCGGTGAAATGCGTAGAGATTAGGAAGAACACCAGTGGCGAAGGCGGTTTCCTGGACTGTAACTGACGCTGAGGCACGAAAGCGTGGGTAGCAAACAGG
+
GGGGGGGGGGGGGGGGGGGGGGGGGGGGGGGGGGGGGGGGGGGGGGGFFGGGGGGGGGGGFGGGGGGGGGGGGGGGGGGGGGGGGGGGGGGGGGGGGGGGGGGGGGGGGGGGGGGGGGGGGGGGGGGGGGGGGGGGGGGGGGFGGGGGEGGGGGGGGGGGGGGGGGGGGGGGGGGGGGGGGGGGGGGGGGGGGGGGGGGGGGGGGGGGGGGGGGGGGGGFGGGGGGGGGGGGGGGGGGGGGGGGGGGGGGGGGGGGGGGGGGGGGGGGGGGGGGGGGGGGGGGGGGGGGGGGGGGGGGGGGGGGGGGGGGGGGGGGGGGGGGGGGGGGGGGGGGGGGGGGGGGGGGGGGGGGGGGGGGGGGGGGGGGGGGGGGGGGGGGGGGGGGGGGGGGGGGGGGGGGGGGG
@EGRNA12_354
TGGGGAATATTGCGCAATGGGGGAAACCCTGACGCAGCAACGCCGCGTGAGTGATGAAGGTTTTCGGATCGTAAAACTCTGTCTTTGGGGACGATAATGACGGTACCCAAGGAGGAAGCCACGGCTAACTACGTGCCAGCAGCCGCGGTAATACGTAGGTGGCAAGCGTTGTCCGGATTTACTGGGCGTAAAGAGTATGTAGGTGGGCATTTAAGTCAGATGTGAAATTCCCGGGCTTAACCTGGGAGCTGCATTTGATACTGGGTGCCTAGAGTGCAGGGGAGGAAAGTGGAATTCCTAGTGTAGCGGTGAAATGCGTAGAGATTAGGAAGAACACCAGTGGCGAAGGCGACTTTCTGGACTGTAACTGACACTGAGATACGAAAGCGTGGGTAGCAAACAGG
+
GGDCCC;@FFDDFD:BCGFC<@F7FCE@C@F@FFFCGGGFFGGECDCGE:?FCFGGGA?F?FFFFED@CGEGGGCEGFGGGGGGFFDCDDGEEGD@EGGCFCFCFEGGGGGGGFGGGGGGGG:FECGEGGGGGGFFGGGGGGGGGGEG?FGGBGGFGGGGGGGF#GGGEF@F#EFEECEFGFCEFGFFFFGFGGGEFF@FGGGGG?GGGGG7FGGGGGFGGGGFCCGGFGEEDDDFGGGDDGFD=C6FCGDFFFD#DED8EGFGF=EGC;D@CG#GGFB@,;EFFE:9FGFE=FFF<FCCGGEE>GGDGCGFC7CB?,FC,EFE<CDEFBCFGGGF@FC:6,E<<@@:FC9EFFAF@,C@C,@@EFCCEFGFF;<FEECFFCAFGGECC6,,DEFF,<GEF9GF
@EGRNA12_355
TGGGGGATATTGCGCAATGGGGGAAACCCTGACGCAGCAACGCCGCGTGAGTGATGAAGGTTTTCGGATCGTAAAACTCTGTCTTTGGGGACGATAATGACGGTACCAAAGGAGGAAGCCACGGCTAACTACGTGCCAGCAGCCGCGGTAATACGTAGGTGGCGAGCGTTGTCCGGATTTACTGGGCGTAAAGGGTGCGTAGGTGGTTTCTTAAGTCAGAAGTGAAAGGCTACGGCTCAACCGTAGTAAGCTTTTGAAACTAAGAGACTTGAGTGCAGGAGAGGAGAGTAGAATTCCTAGTGTAGCGGTGAAATGCGTAGATATTAGGAGGAATACCAGTTGCGAAGGCGGCTCTCTGGACTGTAACTGACACTGAGGCACGAAAGCGTGGGGAGCAAACAGG
+
GGGGGGGGGGGGDGGE@FGFFGDGGGGGGGGFFG>FEGFGGGGGGGGCBB?EFGGGGGGGGGGGGGGGGGGGGFFGFEFGGGGGGGGDGECEGG@FGGGGCEGFGGGGGGGGGGGGFFCFFGGGGGGGGFFGGGFFFGFG>BAGCEGGFFFFCFFFFGGFGGFGGGGGFEGEFGGGGC7EFGGGGGGF>FF>GF>DGGGFFGGGGGGFEGGGGGGGGGGGGGFGFFGGGGGGGGGGGGGGGGGGGGGGGDGFGGGGGGFGGGGFGGGGGGGFGFGGGGGGGGGFEGGGGGGGGGCGGGGGGF:FFFFDGGFCFGGGGGGGF9GFCGGFGEGGGGGGFGGGGGGGGGGGGGCCFGGGGGGGFFEAGFDGCF<CGGFEGDGGEFFGEGGGEGFGEGFFCGGGGGG
@EGRNA12_356
TGGGGAATATTGCGCAATGGGGGAAACCCTGACGCAGCAACGCCGCGTGAGTGATGAAGGTTTTCGGATCGTAAAACTCTGTCTTTGGGGACGATAATGACGGTACCCAAGGAGGAAGCCACGGCTAACTACGTGCCAGCAGCCGCGGTAATACGTAGGTGGCAAGCGTTGTCCGGATTTACTGGGCGTAAAGAGTATGTAGGTGGGCATTTAAGTCAGATGTGAAATTCCCGGGCTTAACCTGGGAGCTGCATTTGATACTGGGTGTCTAGAGTGCAGGAGAGGAAAGTGGAATTCCTAGTGTAGCGGTGAAATGCGTAGAGATTAGGAAGAACACCAGTGGCGAAGGCGACTTTCTGGACTGTAACTGACACTGAGATACGAAAGCGTGGGTAGCAAACAGG
+
GGGGGGGGGGGGGGGGGGGGGGGGGGGGGGGGGGGGGGGGGGGGGGGGGGGGGGGFGGGGGGGGGGGGGGGGGGGGGGGGGGGGGGGGGGGGGGGGGGGGGGGGGGGGGGGGGGGDFGGGGGGGGGGGGGGGGGGGGGGGGGGGGGGGGGGGGGGGGGGGGGGGGGGGGGGGGGGGGGGGGGGGGGGGGGGFGGGGGGGGGGGGGGGGGGGGGGGGGGGGGGGGGGGGGGGGGGGGGGGGGGGGGGGGGGGGGGGGGGGGGGGGGGGGGGGGGGGGFGGGGGGGGGGGGGGGGGGGGGGGGGGGGGGGGGGGGGGGGGGGGGGGGGGGGGGGGGGGGGGGGGGGGGGGGGGGGGGGGGGGGGGGGGGGGGGGGGGGGGGGGGGGGGGGGGGGGGGGGGGGGGGG
@EGRNA12_357
TGGGGAATATTGCGCAATGGGGGAAACCCTGATGCAGCAACGCCGCGTGAGTGATGACGGCCTTCGGGTTGTAAAACTCTGTCTTTGGGGACGATAATGACGGTACCCAAGGAGGAAGCCACGGCTAACTACGTGCCAGCAGCCGCGGTAATACGTAGGTGGCAAGCGTTGTCCGGATTTACTGGGCGTAAAGGGAGCGTAGGTGGATATTTAAGTGGGATGTGAAATACTCGGGCTTAACCTGGGTGCTGCATTCCAAACTGGATATCTAGAGTGCAGGAGAGGAAAGGAGAATTCCTAGTGTAGCGGTGAAATGCGTAGAGATTAGGAAGAATACCAGTGGCGAAGGCGCCTTTCTGGACTGTAACTGACACTGAGGCTCGAAAGCGTGGGGAGCAAACAGG
+
GGGGGGGGGGGGGGGGGGGGGGGGGGGGGGGGGGGGGGGGGGGGGGGGGGGGGGGGGGGGGGGGGGGGGGGGGGGGGGGGGGGGGGGGGG=FGGGGGGGGGGGGGGGGGGGGGGGGGGGGGGGGGGGGGGGGGGGGGGGGGGGGGGGGGGGGGGGGGGGGGGGGGGGGGGGGGGGFGGGGGGGGGGGGGGGGGGGGGGGGGGGGGGGGGGGGGGGGGGGGGGGGGGGGGGGGGGGGGGGGGGGGGGGGGGGGGGGGGGGGGGGGGGGGGGGGGG#GGGGGGGGGGGGGGGGGGGGGGGGGGGGGGGGGGGGGGGGGGGGGGGGGGGGGGGGGGGGGGGGGGGGGGGGGGGGGGGGGGGGGGGGGGGGGGGGGGGGGGGGGDGGGGGGGGGGGGGGGGGGGGGGG
@EGRNA12_358
TGGGGAATATTGCGCAATGGGGGAAACCCTGACGCAGCAACGCCGCGTGAGTGATGAAGGTTTTCGGATCGTAAAACCCTGTTTTCTGGGACGATAATGACGGTACCAGAGGAGGAAGCCACGGCTAACTACGTGCCAGCAGCCGCGGTAATACGTAGGTGGCGAGCGTTGTCCGGATTTACTGGGCGTAAAGGGTGCGTAGGCGGATGTTTAAGTGGGATGTGAAATCCCCGGGCTTAACCTGGGGGCTGCATTCCAAACTGGATATCTAGAGTGCAGGAGAGGAAAGCGGAATTCCTAGTGTAGCGGTGAAATGCGTAGAGATTAGGAAGAACACCAGTGGCGAAGGCGGCTTTCTGGACTGTAACTGACGCTGAGGCACGAAAGCGTGGGTAGCAAACAGG
+
GGGGGGGGGGGGGGGGGGGGGGGGGGGGGGGGGGGGGGGGGGGGGGGCGEGGGGGGGGGGGGGGGGGGGGGGGGGGGGGGGFGGGGGGGGGGGGGGGGGGGGGGGGGGGGGGGGGGGGGGGGGGGGGGGGGGGGGGGGGGGGGGGGGGGGGGGGGGFGGGGGGGGGGGGGGGGGGGGGGGGGGGGGGGFGGGGGGGGGGGGGGGGGGGGGGGGGGGGGGFGGGGGGGGGGGGGGGGGGGGGGGGGGGGGGGGGGGGGGGGGGGGGGGGGGGGGGGGGGGGGGGGGGGGGGGDGGGGGGGGGGGGGGGGGGGGGGGGGGGGGGGGFGGGGGGGGGGGGGGGGGGGGGGGGGGGGGGGGGGGGGGGGGGGGGGGGGGGGGGGGGGGGGGGGGGGGGGGGGGGGGGG
@EGRNA12_359
TGGGGAATATTGCGCAATGGGGGAAACCCTGACGCAGCAACGCCGCGTGGGTGATGAAGGTTTTCGGATCGTAAAACCCTGTTTTCTGGGACGATAATGACGGTACCAGATGAGGAAGCCACGGCTAACTACGTGCCAGCAGCCGCGGTAATACGTAGGTGGCAAGCGTTGTCCGGATTTACTGGGCGTAAAGGGTGCGTAGGCGGATGCTTAAGTGAGATGTGAAATACCTAAGCTTAACTTAGGGGCTGCATTTCAAACTGGGCATCTAGAGTACAGGAGAGGGAAACGGAATTCCTAGTGTAGCGGTGAAATGCGTAGAGATTAGGAAGAACACCAGTGGCGAAGGCGGTTTCCTGGACTGTAACTGACGCTGAGGCACGAAAGCGTGGGTAGCAAACAGG
+
GGGGGGGGGGGGGGGGGGGGGGGGGGGGGGGGGGGGGGGGGGGGGGGGGGGGGGGGGGGGGGGGGGGGGGGGGGGGGGGGGGGGGGGGGGGGGGGGGGGGGGGGGGGGGGGGGGGGGGGGGGGGGGGGGGGGGGGGGGGGGGGGGGGGGGGGGGGFGGGGGGGGGGGGGGGGGGGGGGGGGGGGGGGGGGGGGGGGGGGGGGGGGGGGGGGGGGGGGGGFGGGGGGGGGGGGGGGGGGGGGGGGGGFGGGGGGGGGGGGGGGGGGGGGGGGGGGGGGGGGGGGGGGGGGGGGGGGGGGGGGGGGGGGGGGGGGGGGGGGGGGGGGGGGGGGGGGGGGGGGGGGGGGGGGGGGGGGGGGGGGGGGGGGGGGGGGGGGGGGGGGGGGGGGGGGGGGGGGGGGGGGG
@EGRNA12_360
TGGGGAATATTGCGCAATGGGGGAAACCCTGACGCAGCAACGCTGCGTGAGTGAAGAAGGCCTTAGGGTTGTAAAGCTCTGTCATATGGGAAGATAATGACGGTACCATAAGAGGAAGCCACGGCTAACTACGTGCCAGCAGCCGCGGTAATACGTAGGTGGCGAGCGTTGTCCGGATTTACTGGGCGTAAAGGATGCGTAGGCGGATATTTAAGTGGGATGTGAAATCCCCGAGCTTAACTCGGGGGCTGCATTCCAAACTGGATATCTAGAGTGTCGGAGGGGAAAGTGGAATTCCTAGTGTAGCGGTGAAATGCGTAGAGATTAGGAAGAACACCAGTGGCGAAGGCGACTTTCTGGACGATAACTGACGCTGAGGCATGAAAGCGTGGGGAGCAAACAGG
+
GGGGGGFGGGGGGGGEGGFGGGGGGGGGGGGGGEGGGGGGGGGEEGGGGGGGGFFGGGGGGGGGGGGGGGGGGGAFFFGGGGGGGGGGGGGGGGGGGGGGGGGGGGGGGGAFFGGGGGGGGGGEEFCGG#GGGGGGGGGGGGGGGGGGGGGGGGGGGFGGGGGGGGGGGGGEGGGGFGFGGFGGFGFEGGGGFGGGGGGGGGGGGGGGFFFGGGGGGGGGGGFGGGGGGGGGGGGGGGGGGGGGGEGGGGGGGGGGGGGGGGGFGGGGGGGGGGGEECEGGGGGFFCGGGGGGGFGGGGGGFGEEGCGGGGGGGFGCGGGECGGECGGGGGGGFFFGFGGGGGGGFFBGGGGGGGEGGGGGGGGGFGECDGGGGGGFGDGGGFFGCGGGF@GGGGGGGGGFGGG
@EGRNA12_361
TGGGGAATATTGCACAATGGGGGAAACCCTGATGCAGCCATGCCGCGTGTGTGAAGAAGGCCTTCGGGTTGTAAAGCACTTTCAGCGAGGAGGAAAGGGTGTAAGTTAATACCTTACATCTGTGACGTTACTCGCAGAAGAAGCACCGGCTAACTCCGTGCCAGCAGCCGCGGTAATACGGAGGGTGCGAGCGTTAATCGGAATTACTGGGCGTAAAGCGTGCGCAGGCGGTTTGTTAAGCGAGATGTGAAAGCCCCGGGCTCAACCTGGGAACCGCATTTCGAACTGGCAAACTAGAGTCTTGTAGAGGGGGGTAGAATTCCAGGTGTAGCGGTGAAATGCGTAGAGATCTGGAGGAATACCGGTGGCGAAGGCGGCCCCCTGGACAAAGACTGACGCTCAGGCACGAAAGCGTGGGGAGCAAACAGG
+
GGGCEGGGGGGGGGGGGGGGGGGGGGGGGGGFGGGGGGGGGGGGGGGGGGGGGFGGGGGGGGGGGGGGGGGGGGGGGGGGGGGGGGGGGCFGGEGGGGGGGGGGGGGGGGGGGGGGGGGGGGGGGGGGGGGGGGGGGCFGGGFGGFGGGGGGFGFGFGGFGGFFDFGGCGGGGGEGGGGGGCGGGGGGC@FEF<EGGGGGGFFFGGGGGGGGGGGGGGGGEGGGFEGGGGGGGGGGGGGGGGGFGGGGGGGGGGCGCCCGGFGGGGGGGGGGGGGGGCGGGGGGGFGGGGGGGGGGGGGGGG;EGGGGGGFFGGGGGGGGGFGGGGFGDGFCGGFEDGEEEGGGGGGFFDGGGFGGGGD@GFCGGGEFDGGGGGEGGGGGGGFGDFGGGGGGEGGGGFCFFFDDFFFGGGGGGGGGGEAGGGGGGGGGG
@EGRNA12_362
TGGGGAATATTGCGCAATGGGGGAAACCCTGACGCAGCAACGCCGCGTGAGTGATGAAGGCCTTCGGGTTGTAAAGCTCTGTTATCTGGGACGATAATGACGGTACCAGAGGAGGAAGCCACGGCTAACTACGTGCCAGCAGCCGCGGTAATACGTAGGTGGCGAGCGTTGTCCGGATTTACTGGGCGTAAAGAGTGCGTAGGCGGATGTTTAAGTGAGATGTGAAATACCCGAGCTCAACTTGGGTGCTGCATTTCAAACTGGGCATCTAGAGTGCAGGAGAGGAAAGCGGAATTCCTAGTGTAGCGGTGAAATGCGTAGAGATTAGGAAGAACACCAGTGGCGAAGGCGGCTTTCTGGACTGTAACTGACGCTGAGGCACGAAAGCGTGGGTAGCAAACAGG
+
GGGGGGGGGGGGGGGGGGGGGGGGGGGGGGGGGGGGGGGGGGGGGGGGGEGGGGGGGGGGGGGG,DGGGGGGGGGGGGGGGGGGGGGGGGGGGGGGGGGGGGGGGGGGGGGGGGGDGGGGGGGGGGGGGGFGGGGGGGGGGGGGGGGGGFFFGGGFFGGGGGGGGGGGFFGGFFGGFFFGGGGGGGGGGGGGGGGGGGGGGGGGGGFGGGGGGGGGGGGGGGGGGGGGGGGGGGGGGGGGGGGGGGGGFGGGGGGFGGGGGGGGGGGGGGGGGGGGGGGGGGGGGGGGGGGGGGGGGGGGGGGEGGGGGGGGGGGGGGGGGGGGFGGGGGGGGGGGGGGGGGGGGGGGGGGFGGGGGGGGGGGGGGGGGGGGGGGGGGGGGGGGGGGGGGGGGFGGGGGGGGGG
@EGRNA12_363
TGGGGAATATTGCGCAATGGGGGAAACCCTGACGCAGCAACGCCGCGTGGGTGATGAAGGTTTTCGGATCGTAAAACCCTGTTTTCTGGGACGATAATGACGGTACCAGATGAGGAAGCCACGGCTAACTACGTGCCAGCAGCCGCGGTAATACGTAGGTGGCAAGCGTTGTCCGGATTTACTGGGCGTAAAGGGTGCGTAGGCGGATGCTTAAGTGAGATGTGAAATACCTAAGCTTAACTTAGGGGCTGCATTTCAAACTGGGCATCTAGAGTACAGGAGAGGGAAACGGAATTCCTAGTGTAGCGGTGAAATGCGTAGAGATTAGGAAGAACACCAGTGGCGAAGGCGGTTTCCTGGACTGTAACTGACGCTGAGGCACGAAAGCGTGGGTAGCAAACAGG
+
GGGGGGGGGGGGGGGGGGGGGGGGGGGGGGGGGGGGGGGGGGGGGGGGGGGGGGGGGGGGGGGGGGGGGGGGGGGGGGGGGGFGGGGGGGGGGGGGGGGGGGGGGGGGGGGGGGGGGGGGGGGGGGGGGGGGGGGGGGGGGGGGGGGGGGGGGGGGGGGGGGGGGGGGGGGGGGGGGGGGGGGGGGGGGGGGGGGGGGGGGGGGGGGGGGGGGGGGGGGGGGGGGGGGGGGGGGGGGGGGGGGGGGGGGGGGGGGGGGGGGGGGGGGGGGGGGGGGGGGGGGGGGGGGGGGGGGGGGGGGGGGGGGGGGGGGGGGGGGGGGGGGGGGGGGGGGGGGGGGGGGGGGGGGGGGGGGGGGGGGGGGGGGGGGGGGGGGGGGGGGGGGGGGGGGGGGGGGGGGGGGGG
@EGRNA12_364
TGGGGAATATTGCGCAATGGGGGAAACCCTGACGCAGCAACGCCGCGTGAGTGATGAAGGCCTTAGGGTTGTAAAGCTCTGTTATCTGGGACGATAATGACGGTACCAGAGGAGGAAGCCACGGCTAACTACGTGCCAGCAGCCGCGGTAATACGTAGGTGGCGAGCGTTGTCCGGATTTACTGGGCGTAAAGAGTGCGTAGGCGGATGTTTAAGTGAGATGTGAAATACCCGAGCTCAACTTGGGTGCTGCATTTCAAACTGGGCATCTAGAGTACAGGAGAGGGAAACGGAATTCCTAGTGTAGCGGTGAAATGCGTAGAGATTAGGAAGAACACCAGTGGCGAAGGCGGTTTCCTGGACTGTAACTGACGCTGAGGCACGAAAGCGTGGGTAGCAAACAGG
+
FGGGGGGGGGGGGGGGGGGGGGGGGGGGGGGGGGGGGGGGGGGGGGGGGGGGGGGGGGGGGGGGGGGGGGGGGGGGGGGGGGGGGGGGGGGGGGGGGGGGGGGGGGGGGGGGGGGGGGGGGGGGGGGGGGGGGGGGGGGGGGGGGGGGGGGGGGGGFGGGGGGGEGGFFEFFFFGGGGGGGGGGGGGGGGGGGEFGGGGGGGGGGGGGGGGGGGGGGGGGGGGGGGGGGFGGGGGGGGGGFGGGGGGGGGFGGGGGGGGGGGGGGGGGGGGGGGGGGGGGGGGGGGGGGGGGGGGGGFGGGGGGGGGGGGGGGGGGGGGGGFFGFFGGGGGGGGGGGGGGGGGGGGGGGGGGGGGGGGGGGGGGGGGGGGGGGGGGGGGGGGGGGGGGGGGGGGGGGGGGGGGG
@EGRNA12_365
TGGGGAATATTGCGCAATGGGGGAAACCCTGACGCAGCAACGCCGCGTGGGTGATGAAGGTCTTCGGATTGTAAAACCCTGTCTTCTGGGACGATAATGACGGTACCAGAGGAGGAAGCCACGGCTAACTACGTGCCAGCAGCCGCGGTAATACGTAGGTGGCGAGCGTTGTCCGGATTTACTGGGCGTAAAGGGTGCGTAGGCGGACTCTTAAGTGGGATGTGAAATACCCGGGCTTAACCTGGGAGCTGCATTTGATACTGGGTGTCTAGAGTGCAGGAGAGGAAAGTGGAATTCCTAGTGTAGCGGTGAAATGCGTAGAGATTAGGAAGAACACCAGTGGCGAAGGCGACTTTCTGGACTGTAACTGACGCTGAGGCACGAAAGCGTGGGGAGCAAACAGG
+
GGGGGGGGGGGGGGGGGGGGGGGGGGGGGGGGGGGGGGGGGGGGGGGGGGGGGGGGGGGGGGGGGGGGGGGGGGGGGGGGGGGGGGGGGGGGGGGGGGGGGGGGGGGGGGGGGGGGGGGGGGGGGGGGGGGGGGGGGGGGGGGGGGGGEGGGGGGGGGGGGGGGGGGGGGGGGGGGGGGGGGGGGGGGGGGGGGGGGGGGGGGGGGDGGGGGGGGGGGGGGGGGGGGGGGGGGGGGGGGGGGGGGGGGGGGGGGGGGGGGGGGGGGGGGGGGGGGGGGGFGGGGGGGGGGGGGGGGGGGGGGGGDGGGGGGGGGGGGGEAGCGGGGGGGGGGGGGGGGGGGGGGGGGGGGGGGGGGGGGGGGGGGGGGGGGGGGGGGGGGGGGGGGGGGFGGGGGGGGGGGGGG
@EGRNA12_366
TGGGGAATATTGCGCAATGGGGGAAACCCTGACGCAGCAACGCCGCGTGGGTGATGAAGGTTTTCGGATCGTAAAACCCTGTTTTCTGGGACGATAATGACGGTACCAGATGAGGAAGCCACGGCTAACTACGTGCCAGCAGCCGCGGTAATACGTAGGTGGCAAGCGTTGTCCGGATTTACTGGGCGTAAAGGGTGCGTAGGCGGATGTTTAAGTGAGATGTGAAATACCCGAGCTCAACTTGGGTGCTGCATTTCAAACTGGGCATCTAGAGTGCAGGAGAGGAAAGCGGAATGCCTAGTGTAGCGGTGAAATGCGTAGAGATTAGGAAGAACACCAGTGGCGAAGGCGGCTTTCTGGACTGTAACTGACGCTGAGGCACGAAAGCGTGGGGAGCAAACAGG
+
;FADGCEFFDEF9@+@@@E@@@:CEFGFGFGEFCDECF<@FGGGGDG>FGGGGF<EEEEEABEFGGFCFCGGF<FFEEBEFFEFFFGE9FGFFFEGGGG9=E7FGGFDCGECEG<F@<B<FCF@FDCD7B=:CF,FG9BCB:<>:<F<CCCFGFCFGC:FGFFFFGG#G#GG#E7EEGCCCF@09:EB:<:5D?5ACC>8;?8::C:::<FE<GGFFAE@FCEGEFDCFEE8C@7FCFFCFGC>@EGFEGGGGGFGGGFDFFD69@5AFFCGFEF=8GFD9GGGFF=F:DFE?AC,GEGGFEC+CF:?FGGCC=CC4E@DGGGFDDB<GFGGFFAC=9,F:=GFC@B@7C6CEA8FEDGF@<@@AFCB@CB:FAFGFF@@F@FDCEGEF<F@CCFEEAEF9@@G
@EGRNA12_367
TGGGGAATATTGCGCAATGGGGGAAACCCTGACGCAGCAACGCCGCGTGAGTGATGAAGGCCTTAGGGTTGTAAAGCTCTGTTATCTGGGACGATAATGACGGTACCAGAGGAGGAAGCCACGGCTAACTACGTGCCAGCAGCCGCGGTAATACGTAGGTGGCGAGCGTTGTCCGGATTTACTGGGCGTAAAGAGTGCGTAGGCGGATGTTTAAGTGAGATGTGAAATACCCGAGCTCAACTTGGGTGCTGCATTTCAAACTGGGCATCTAGAGTGCAGGAGAGGAAAGCGGAATTCCTAGTGTAGCGGTGAAATGCGTAGAGATTAGGAAGAACACCAGTGGCGAAGGCGGCTTTCTGGACTGTAACTGACGCTGAGGCACGAAAGCGTGGGGAGCAAACAGG
+
GGGGGGGGGGGGGGGGGGGGGGGGGGGGGGGGGGGGGGGGGGGGGGGGGGGGGGGGGGGGGGGGGGGGGGGGGGGGGGGGGGGGGGGGGGGGGGGGGGGGGGGGGGGGGGGGGGGGGGGGGGGGGGGGGGGGGGGGGGGGGGGGGGGGGGGGGGGGGGGGGGGGGGGGFGGGGGGGGGGGGGGGGGGGGGGGGGGGGGGGGGGGGGGGGGGGGGGGGGGGGGGGGGGGGGGGGGGGGGGGGGGGGGGGGGGGGGGGGGGGGGGGGGGGGGGGGGGGGGGGGGGGGGGGGGGGGGGGGGGGGGGGGGGGGGGGGGGGGGGGGGGGGGGGGGGGGGGGGGGGGGGGGGGGGGGGGGGGGGGGGGGGGGGGGGGGGGGGGGGGGGGGGGGGGGGGGGGGGGGGGGGG
@EGRNA12_368
TGGGGAATATTGCGCAATGGGGGAAACCCTGACGCAGCAACGCCGCGTGGGTGATGAAGGTCTTCGGATTGTAAAGCCCTGTCTTTTGGGACGATAATGACGGTACCAAAGGAGGAAGCCACGGCTAACTACGTGCCAGCAGCCGCGGTAATACGTAGGTGGCGAGCGTTGTCCGGATTTACTGGGCGTAAAGGGTGCGTAGGCGGATGTTTAAGTGGGATGTGAAATACCCGGGCTCAACTTGGGTGCTGCATTCCAAACTGGATATCTAGAGTGCAGGAGAGGAGAGTGGAATTCCTAGTGTAGCGGTGAAATGCGTAGAGATTAGGAAGAACACCAGTGGCGAAGGCGGCTTTCTGGACTGTAACTGACGCTGAGGCACGAAAGCGTGGGGAGCAAACAGG
+
EFFGGGGGGGGGGGDCCFEFGGGGGGGGGFFGGCGGGGFGGCGFGGF>FFGGGGGGGGGGGGGGGGCCGGGGGFGGGFGGGGGGGGGGGGGGGGGGGGFGGGGGCFGGEGGGFGDEGGGGGG@CGGGFGGGGEGFGGFGGGGGGGGGEFBFGBFFGGGGFGGGGEGGGFGDEFFEFGDGGGGGGGFFGGCCFEGEFGGGGGGFFGGGFGGGGGGGGGGGCFFGGGGGGGFGFGGFGGGGGGFFCEFCGGGFCDDFGGFFGGGGGGGFGCGGGGGGFFDCFEE=AF:F?FEEF,EF?,C,DF<>@=F:GGEGFF:?+=9GGFAGFEGGFDGGGGFC?FFFGEGGGGF7GGGFGGGC9GFGFEGFFE9FF>GGGF@CC,FF8GGGGCGGGGFGGGGGGGGGFGGFE
@EGRNA12_369
TGGGGAATATTGCGCAATGGGGGAAACCCTGACGCAGCAACGCCGCGTGAGTGATGAAGGCCTTAGGGTTGTAAAGCTCTGTTATCTGGGACGATAATGACGGTACCAGAGGAGGAAGCCACGGCTAACTACGTGCCAGCAGCCGCGGTAACACGTAGGGGGCGAGCGTTGTCCGGAATTACTGGGTGTAAAGGGTGCGTAGGCGGCCTTGCAAGTCAGATGTGAAAGATCACGGCTTAACTGTGGTAAGCATTTGAAACTGTAAGGCTTGAGTGCAGGAGAGGAGAGTGGAATTCCTAGTGTAGCGGTGAAATGCGTAGATATTAGGAAGAATATCAGTGGCGAAGGCGGCTCTCTGGACTGCAACTGACGCTGAGGCACGAAAGCGTGGGTAGCAAACAGG
+
GGGGGGGGGFG<F7FGGGGGGEG:FGDGGGGGGGD:FGGGGGGGGGGGG7?CFGGGGGGGGGGG,FG8FGGGGGGFF<FGGGG,AFFGGGGGGGEGGE?CDCFC<FFGC,3B<=:=FB<DBEGCF@*>>D=>CF?B@9F@FGGGGGGGGDGF:CCFCFFC:14<#GGEACEEG9FFGFFEGG9GGGFFDFF>GDEG5CGEGE8C#CCAEC@CGFEE;GGF<F<FGF>;8+<@?EEEAFFCF8FCGFGGGGGGFC>GGCGGGFCFFGGGGGGGGGFFEGGGGGGFCGDGGGGGGGGGGGGGGGGGGGGGGGGGGGGGGGGGGGGF<GGGGFGGF9FCGGGGGGGGGGGGGGGGFFCGGGGGF9FFFGCGGGGGGGGGGGGGGGGGGGGCGGGGCGGGGGGGGGG
@EGRNA12_370
TGGGGAATATTGCGCAATGGGGGAAACCCTGACGCAGCAACGCCGCGTGAGTGATGAAGGTTTTCGGATCGTAAAACTCTGTCTTTGGGGACGATAATGACGGTACCCAAGGAGGAAGCCACGGCTAACTACGTGCCAGCAGCCGCGGTAATACGTAGGTGGCAAGCGTTGTCCGGATTTACTGGGCGTAAAGAGTATGTAGGTGGGCATTTAAGTCAGATGTGAAATTCCCGGGCTTAACCTGGGAGCTGCATTTGATACTGGGTGTCTAGAGTGCAGGAGAGGAAAGTGGAATTCCTAGTGTAGCGGTGAAATGCGTAGAGATTAGGAAGAACACCAGTGGCGAAGGCGACTTTCTGGACTGTAACTGACACTGAGATACGAAAGCGTGGGTAGCAAACAGG
+
GGGGGGGGGGGGGGGGGGGGGGGGGGGGGGGGGGGGGGGGGGGGGGGGGFGGGGGGGGGGGGGGGGGGGGGGGGGGGGGGGGGGGGGGGGGGGGGGGGGGGGGGGGGGGGGGGGGGGGGGGGGGGGGGGGGGGGGGGGGGGGGGGGGGGGGGGGGGGGGGGGGGGGGGGGGGGGGGDGGGGGGGGGGGGGGGGDGGGGGGGGGGGGGGGGGGGGGGGGGGGGGGGGGGGGGGGGGGGGGGGGGGGGGGGGGFGGGGGGGGGGGGGGFFGGGGGG#GGGGGGGGDGGGGGGGGFGFGGGGGGGGGGGGGGGGGGGGGGGGGGFGGGGGGGGGGGGGGGFGGGGGGGGGGGGGGGGGGGGGGGGGGGGGGGGGGGGGGGGGGGGGGGGGGGGGGGGGGGGGGGGGG
@EGRNA12_371
TGGGGAATATTGCGCAATGGGGGAAACCCTGACGCAGCAACGCCGCGTGAGTGATGAAGGTTTTCGGATCGTAAAACTCTGTCTTTGGGGACGATAATGACGGTACCCAAGGAGGAAGCCACGGCTAACTACGTGCCAGCAGCCGCGGTAATACGTAGGTGGCAAGCGTTGTCCGGATTTACTGGGCGTAAAGAGTATGTAGGTGGGCATTTAAGTCAGATGTGAAATTCCCGGGCTTAACCTGGGAGCTGCATTTGATACTGGGTGTCTAGAGTGCAGGAGAGGAAAGTGGAATTCCTAGTGTAGCGGTGAAATGCGTAGAGATTAGGAAGAACACCAGTGGCGAAGGCGACTTTCTGGACTGTAACTGACACTGAGATACGAAAGCGTGGGTAGCAAACAGG
+
GGGGGGGGGGGGGGGGGGGGGGGGGGGGGGGGGGGGGGGGGGGGGGGFGGGGGGGGGGGGGGGGGGGGGGGGGGGGGGGGGGGGGGGGGGGGGGGGGGGGGGGGGGGGGGGGGGGGGGGGGGGGGGGGGGGGGGGGGGGGGGGGGGGGGGGGGGGGGGGGGGGGGGGGGFGGGGGGGGGGGGGGGGGGGGGGGGGGGGGGGGGGGGGGGGGGGGGGGGGGGGGGGGGGGGGGGGGGGGGGGGGGGGGGGGGGGGGGGGGGGGGGGGGGGGGGGGGGGGGGGGGGGGGGGGGGGGGGGGGGGGGGGGGGGGGGGDGGGGGGGGGGGGGGGGGGGGGGGGGGGGGGGGGGGGGGGGGGGGGGGGGGGGGGGGGGGGGGGGGGGGGGGGGGGGGGGGGGGGGGGGGG
@EGRNA12_372
TGGGGAATATTGCGCAATGGGGGAAACCCTGACGCAGCAACGCCGCGTGAGTGATGAAGGCCTTAGGGTTGTAAAGCTCTGTTATCTGGGACGATAATGACGGTACCAGAGGAGGAAGCCACGGCTAACTACGTGCCAGCAGCCGCGGTAATACGTAGGTGGCGAGCGTTGTCCGGATTTACTGGGCGTAAAGAGTGCGTAGGCGGATGTTTAAGTGAGATGTGAAATACCCGAGCTCAACTTGGGTGCTGCATTTCAAACTGGGCATCTAGAGTGCAGGAGAGGAAAGCGGAATTCCTAGTGTAGCGGTGAAATGCGTAGAGATTAGGAAGAACACCAGTGGCGAAGGCGGCCCCCTGGACAAAGACTGACGCTCAGGCACGAAAGCGTGGGGAGCAAACAGG
+
GGGGGGGGGGGGGGGGGGGGGGGGGGGGGGGGGGGGCFGGFGGGGGGGGGGGGGGCGGEFGGGGGFGGGG@F9EGGGGGGFGGGGGGFGGGGGGGGGGGGGGGGGGGGGGGGGGGGGGGFGGGGGGGGGGGGDDFGGGGGGGGGGGGGGBFFCFFGGGGGCGGFGGGGGGFGGGGFFGGGGGGGDB@FFFFFGEEGB?FGGGGGGGGGGGGGGGGGGDFGGGGGGGGGGGGGGDFGGGGGGGGGGGGFGGGFFGFFFGGGGFFFFCFFFFGGFGGGGGGGGGFGGGGGF?GGGGGGFF?GGGGGGGGGGGGGGGGGGGGGGGGGEGGGGGGGGGGGGGFGGGGGGGGGGFEGFGGGFECEFCGGGGEGFEGGGFGFFGGGFCGGGCE7GGGGGGGGFGGGGGFG
@EGRNA12_373
TGGGGAATATTGCGCAATGGGGGAAACCCTGACGCAGCAACGCCGCGTGAGTGATGAAGGCCTTAGGGTTGTAAAGCTCTGTTATCTGGGACGATAATGACGGTACCAGAGGAGGAAGCCACGGCTAACTACGTGCCAGCAGCCGCGGTAATACGTAGGTGGCGAGCGTTGTCCGGATTTACTGGGCGTAAAGAGTGCGTAGGCGGATGTTTAAGTGAGATGTGAAATACCCGAGCTCAACTTGGGTGCTGCATTTCAAACTGGGCATCTAGAGTGCAGGAGAGGAAAGCGGAATTCCTAGTGTAGCGGTGAAATGCGTAGAGATTAGGAAGAACACCAGTGGCGAAGGCGGCTTTCTGGACTGTAACTGACGCTGAGGCACGAAAGCGTGGGGAGCAAACAGG
+
GGGGGGGGGGGGGGGGGGGGGGGGGGGGGGGGGGGGGGGGGGGGGGGGGGGGGGGGGGGGGGGGFGGGGGGGGGGGGGGGGGGGGGGGGGGGGGGGGGGGGGGGGGGGGGGGGGGGGGGGGGGGGGGGGGGGGGGGGGGGGGGGGGGGGGGGGGGGGGGGGGGGGGGGGFGGGGGGGGGGGGGGGGGGGGGGGGGGGGGGGGGGGGGGGGGGGGGGGGGGGGGGGGGGGGGGGGGGGGGGGGGGGGGGGGGGGGGGGGGGGGGGGGGGGGGGGGGGGGGGGGGGGGGGGGGGGGGGGGGGGGGGGGGGGGGGGGGGGGGGGFGGGGGGGGGGGGGGGGGGGGGGGGGGGGGGGGGGGGGGGGGGGGGGGGGGGGGGGGGGGGGGGGGGGGGGGGGGGGGGGGGG
@EGRNA12_374
TGGGGAATATTGCGCAATGGGGGAAACCCTGACGCAGCAACGCCGCGTGAGTGATGAAGGTTTTCGGATCGTAAAACTCTGTCATTAGGGACGATAATGACGGTACCTAATGAGGAAGCCACGGCTAACTACGTGCCAGCAGCCGCGGTAATACGTAGGTGGCAAGCGTTGTCCGGATTTACTGGGCGTAAAGAGTATGTAGGTGGGCATTTAAGTCAGATGTGAAATTCCCGGGCTTAACCTGGGAGCTGCATTTGATACTGGGTGCCTAGAGTGCAGGAGAGGAAAGTGGAATTCCTAGTGTAGCGGTGAAATGCGTAGAGATTAGGAAGAACACCAGTGGCGAAGGCGACTTTCTGGACTGTAACTGACACTGAGATACGAAAGCGTGGGTAGCAAACAGG
+
FFCCGGGFGGGCDGGDDEF?DGGGGGFGGF@CFGGGGGGFGGGGGGGGG7CGGCFDFGGGGGGGDCCGGGGGGAFGGGGGGGFFGGGCCFGGGGGGGGGGGGGGGGGGGFFGFEGGCGGEGGGGGDGFGGGGGGGFFGGFGGGFCFEGCFEGAFFGFFFGFGGFGGGGFEEGGGGDGGGGGGGGGGGGGFEGFFFGGGGGGGGGFGGGGGFGGGFGFGGGGGGGGFFGGGFGGFCGFGGGEFGGFGFGGGGGDFCCGGGGGFGFEFGGFFGGGGGGGGGGGGFEFFFGGFDGGGGGGGFGGGFFCGGGGFGGGGGGGFDGFFGGE<GGGGGGGGGGECGGDGEBFGGGCGGGGGGGFGGGGGFGGGF9EGGGGGGGGGGFFCCGGGGGGGGGGGGDAGGGGGGG
@EGRNA12_375
TGGGGAATATTGCGCAATGGGGGAAACCCTGACGCAGCAACGCCGCGTGAGTGATGAAGGCCTTAGGGTTGTAAAGCTCTGTTATCTGGGACGATAATGACGGTACCAGAGGAGGAAGCCACGGCTAACTACGTGCCAGCAGCCGCGGTAATACGTAGGTGGCGAGCGTTGTCCGGATTTACTGGGCGTAAAGAGTGCGTAGGCGGATGTTTAAGTGAGATGTGAAATACCCGAGCTCAACTTGGGTGCTGCATTTCAAACTGGGCATCTAGAGTGCAGGAGAGGAAAGCGGAATTCCTAGTGTAGCGGTGAAATGCGTAGAGATTAGGAAGAACACCGGTGGCGAAGGCGACTTTCTGGACTGTAACTGACACTGAGGCTCGAAAGCGTGGGGAGCAAACAGG
+
F<FGGCGGG@FA@CG@F@@FGGF7CFDFG<CFFGD:+C@FGGEGEGC=:,BFBFG<EFCGGGFG9?FGCGFGFGGCF<EEFGGCFEAEFGG?CECFGF9FGGGGGDGE<=EGGGGGGGGG8FCFGEEBF#CFFF:<F:FFEFFGGGDGGGGGGFCC@CC:FFE*<BFFFEFFEEEGECEGGGGGGG>F8GCFDFGCCDGC8C8#EGCDGCFGGGGECCGGGGFCGGGEGGGGE5C@FAGFFCFGED<DD3FDDGEGFGGGGGDFBFCF@AB?@FECDFGGFECFBFF:EFF,GGFEF<A9DFF@:FFGGFCGF::DFFAF?FFCGFGGGF9GGEGFF7GF7F7@EC,GFF@GFGGFGGFEGD@@DGGGEGEFFFAE8@6@D:FGF@B:F@GGGFAGGGGGFEFE
@EGRNA12_376
TGGGGAATATTGCGCAATGGGGGAAACCCTGACGCAGCAACGCCGCGTGAGTGATGAAGGCCTTAGGGTTGTAAAGCTCTGTTATCTGGGACGATAATGACGGTACCAGAGGAGGAAGCCACGGCTAACTACGTGCCAGCAGCCGCGGTAATACGTAGGTGGCGAGCGTTGTCCGGATTTACTGGGCGTAAAGAGTGCGTAGGCGGATGTTTAAGTGAGATGTGAAATACCCGAGCTCAACTTGGGTGCTGCATTTCAAACTGGGCATCTAGAGTGCAGGAGAGGAAAGCGGAATTCCTAGTGTAGCGGTGAAATGCGTAGAGATTAGGAAGAACACCAGTGGCGAAGGCGGCTTTCTGGACTGTAACTGACGCTGAGGCACGAAAGCGTGGGGAGCAAACAGG
+
FFGGGEGGGGGGGGGGGFGGGGGDGGGGGGGCGGGGGGGGGGCGGDGFECFGGDGFDGGGGGGG<FGFFGFFF9FGGBFGGGGFGEGGGGGGGGGGGGGGGGGEGFGGGGGGGGGCEGGGGGDGGDGCFGFGGGGGGGGGGGGFGGGGEEAF9CFGFFGGGGFG>FDGFDFGGGGGFCGGFGGGG>FFGGGDF:8EEFFDGGGGGG>GGGGGGGFCCCGGGGGGGGGGGGGGGEGGGGGGGGGGGGCDDFGGGGGGGGGGFFCFFGGGGGGGFGFGFGGGGFCFFB@:GGGGGFE?FEAFGGEDGGGGGGGGGEGGGGGFFEAFAFFFGGFGGFGGGGGGGGGFGGGGGGGFAFGDGFFGGFCGGGGGFC:F8GDGGGGGFGGGGGGGEGGGFGEGFGGGGGGF
@EGRNA12_377
TGGGGAATATTGCGCAATGGGGGAAACCCTGACGCAGCAACGCCGCGTGAGTGATGAAGGTTTTCGGATCGTAAAACTCTGTCTTTGGGGACGATAATGACGGTACCCAAGGAGGAAGCCACGGCTAACTACGTGCCAGCAGCCGCGGTAATACGTAGGTGGCAAGCGTTGTCCGGATTTACTGGGCGTAAAGAGTATGTAGGTGGGCATTTAAGTCAGATGTGAAATCCCCGAGCTTAACTCGGGGGCTGCATTCCAAACTGGATATCTAGAGTGTCGGAGGGGAAAGTGGAATTCCTAGTGTAGCGGTGAAATGCGTAGAGATTAGGAAGAACACCAGTGGCGAAGGCGACTTTCTGGACGATAACTGACGCTGAGATACGAAAGCGTGGGTAGCAAACAGG
+
GGGGGGGGGGGGGGGGGGGGGGGGGGGGGGGGGGGGGGGGGGGGGGGEGEGGGGGGGGGGGGGGGGGGGGGGGGGGGGGGGGGGGGGGGGGGGGGGGGGFGGGGGGGGGGGGGGGGGGGGGGGGGGGGGGGGGGGGGGGGGGGGGGGGGGGGGGGGGGGGGGGGGGGGGFGGGGGGFGGGGGGGGGGGGGGGGGGGGGGGGGGGGGGGGGGGGGGGGGGGGGGGGGGGGGGGGGGGGGGGGGGGGGGGGGGGGGGGGGGGGGGGGGGGGGGGGG#GGGGGGGGGGGGGGGGGGGGGGGGGGGGGGGGGGGGGGGGGGGGGGGGGGGGGGGGGGGGGGGGGGGGGGGGGGGGGGGGGGGGGGGGGGGGGGGGGGGGGGGGGGGGGGGGGGGGGGGGGGGGGGGGG
@EGRNA12_378
TGGGGAATATTGCGCAATGGGGGAAACCCTGACGCAGCAACGCCGCGTGGGTGATGAAGGTCTTCGGATTGTAAAGCCCTGTTTTCTGGGACGATAATGACGGTACCAGAGGAGGAAGCCACGGCTAACTACGTGCCAGCAGCCGCGGTAATACGTAGGTGGCGAGCGTTGTCCGGATTTACTGGGCGTAAAGGGTGCGTAGGCGGATGTTTAAGTGGGATGTGAAATCCCCGGGCTTAACCTGGGGGCTGCATTCCAAACTGGATATCTAGAGTGCAGGAGAGGAAAGCGGAATTCCTAGTGTAGCGGTGAAATGCGTAGAGATTAGGAAGAACACCAGTGGCGAAGGCGGCTTTCTGGACTGTAACTGACGCTGAGGCACGAAAGCGTGGGTAGCAAACAGG
+
GGGGGGEGGGGGGGGGGGGGGGGGGGGGGGGGGGGGGGGGGGGGGGGGGGGGGGGGGGGGGGGGGGGGGGGGGGGGGGGGGGFGGGGGGGGGGGGGGGGGGGGGGGGGEFGGGGGGGGGGGGGGGFGGGGGGGGGGGGGGGGGGGGGGGGGGGGGGGGGGGGGGGGGGFGGGGGGGGFGGGGGGGGGGGGGGGGGGGGGGGGGGGGGGGGGGGGGGGGGGGGGFGGGGGGGGGGGGGGGGGGGGGGGGGGGGGGGGGGGGGFGGFGGGGGGGGGFGGGGGGGGGGGGGGGGGGGGGGGGGGGGGGGGGGGGGGGGGGGGGGGGGGGGGGGGGGGFGGGGGGGGGGGGGGGGGGGGGFFGFGGGGGGGGGGGGGGGGGGGGGGGGGGGGGGGGGGGGGGGGGGGG
@EGRNA12_379
TGGGGAATATTGCACAATGGGGGAAACCCTGATGCAGCAACGCCGCGTGGGTGATGAAGGTCTTCGGATTGTAAAGCCCTGTCTTTTGGGACGATAATGACGGTACCAAAGGAGGAAGCCACGGCTAACTACGTGCCAGCAGCCGCGGTAATACGTAGGTGGCGAGCGTTGTCCGGATTTACTGGGCGTAAAGGGTGCGTAGGCGGATGTTTAAGTGGGATGTGAAATACCCGGGCTCAACTTGGGTGCTGCATTCCAAACTGGATATCTAGAGTGCAGGAGAGGAGAGTGGAATTCCTAGTGTAGCGGTGAAATGCGTAGAGATTAGGAAGAACACCAGTGGCGAAGGCGACTCTCTGGACTGTAACTGACGCTGAGGCACGAAAGCGTGGGGAGCAAACAGG
+
GGGGGGGGGGGGGGGGGGGGGGGGGGGGGGGGGGGGGGGGGGGGEGGFGGGGGGGGGGGGGGGGGGGGGGGGGGGGGGGGGGGGGGFGGGGGGGGGGGGGGGGGGGGGFGGGGGGGGGGGGGGGGEGGGFGGGGFGFGGGGGGGGGGGFGGGGGFFFGGEFGGGEEGFGEGGGGEGEGGGFFGGGGGGGFFFFFDFGGGGGGGGGGEEGGGGGGGGGGGGFFGGGGGGGGGGGGGGFDFFFFGGFGGGGGGGGGFGGGGGGGGGGFGGGGGGGG#GGGGFGGGGFFFCGCGGGGGGGCGGGGGGEGGGGGFGF:GEFFFD<<?<AGGGGGGGGGGFFFGGEGC@FGGGGGGFGGGGGGGGGGGGGGGGEGCGGFFGAGGGGGGGGCGGGGGGFFFGGGGGGGGG
@EGRNA12_380
TGGGGAATATTGCGCAATGGGGGAAACCCTGACGCAGCAACGCCGCGTGGGTGATGAAGGTCTTCGGATTGTAAAGCCCTGTTTTCTGGGACGATAATGACGGTACCAGAGGAGGAAGCCACGGCTAACTACGTGCCAGCAGCCGCGGTAATACGTAGGTGGCGAGCGTTGTCCGGATTTACTGGGCGTAAAGGGTGCGTAGGCGGATGTTTAAGTGGGATGTGAAATCCCCGGGCTTAACCTGGGGGCTGCATTCCAAACTGGATATCTAGAGTGCAGGAGAGGAAAGCGGAATTCCTAGTGTAGCGGTGAAATGCGTAGAGATTAGGAAGAACACCAGTGGCGAAGGCGGCTTTCTGGACTGTAACTGACGCTGAGGCACGAAAGCGTGGGGAGCAAACAGG
+
GGGGGGGGGGGGGGGGGGGGGGGGGGGGGGGGGGGGGGGGGGGGGGGGGGGGGGGGGGGGGGGGGGGGGGGGGGGGGGGGGGGGGGGGGGGGGGGGGGGGGGGGGGCEGGGGGGGGGGGGGGGGG>FGGGGGGGGGGGGGGGGGGGGGGGGGGGGFGGGGGGGGGGGGGGGGGGGGFGGFFGGGGFFFGGGGGGGGGGGGGGGGGGGGGGGCFGGGGGFCGGGGGGGGGGGGGGGGGGGGGGGGGGGGGGGGGGGGGGGGGGGGGGGGGGGGGGGGGGGGGGGGGGGGGGGGGGGGGGGGGGGGGGGGGGGGGGGGGGGGGGGGGGGGGGGGGGGGGGGGGGGGGGGGGGGGGGGGGGGGGGGGGGGGGGGGGGGGFGGFGGGGGGGGGGGGGGGGGGGGGGGG
@EGRNA12_381
TGGGGAATATTGCGCAATGGGGGAAACCCTGACGCAGCAACGCCGCGTGGGTGATGAAGGTTTTCGGATCGTAAAACCCTGTTTTCTGGGACGATAATGACGGTACCAGATGAGGAAGCCACGGCTAACTACGTGCCAGCAGCCGCGGTAATACGTAGGTGGCAAGCGTTGTCCGGATTTACTGGGCGTAAAGGGTGCGTAGGCGGATGCTTAAGTGAGATGTGAAATACCTAAGCTTAACTTAGGGGCTGCATTTCAAACTGGGCATCTAGAGTACAGGAGAGGGAAACGGAATTCCTAGTGTAGCGGTGAAATGCGTAGAGATTAGGAAGAACACCAGTGGCGAAGGCGGTTTCCTGGACTGTAACTGACGCTGAGGCACGAAAGCGTGGGTAGCAAACAGG
+
FFGGGGGGGGGGGGGGGGGGGGGGGGGGGGGGGGGGEGGGGGGGGGGFEGGGGGGGGGGGFGGGGGGGGGGGGGGGGGGGGGGGGGGGGGGGGGGGGGGGGGGGGGGGGGGGFGGGGGGGGGGGGGGGGGGGGGFGGGGGGGGGGGGGFGGGFFFFGGGGGGGGGGGGGGGGGGGGGGGGFGGGGGGGGGGGGGGGGGGGGGGGGGGGGGGGGGGGGGGGGGGGGGGGGGGGGGGGGGGGGGGGGGGGGGGGGGGGGGGGGGGDGGGGGGGGGGGGGGGGGGGGGGGDFGGGGGGGGGGFGFGGGGGGGGGGGGGGGGGGGGGGGGGGGGGGGGGGGGGGGGGGGGGGGGGGGGGGGGGGGGGFGGGGGGGGGGGGGGGGGGGFGGGGGGGFGGGGGGGFGGGG
@EGRNA12_382
TGGGGAATATTGCGCAATGGGGGAAACCCTGACGCAGCAACGCCGCGTGAGTGATGAAGGTTTTCGGATCGTAAAACTCTGTCATTAGGGACGATAATGACGGTACCTAATGAGGAAGCCACGGCTAACTACGTGCCAGCAGCCGCGGTAATACGTAGGTGGCAAGCGTTGTCCGGATTTACTGGGCGTAAAGAGTATGTAGGTGGGCATTTAAGTCAGATGTGAAATTCCCGGGCTTAACCTGGGAGCTGCATTTGATACTGGGTGCCTAGAGTGCAGGAGAGGAAAGTGGAATTCCTAGTGTAGCGGTGAAATGCGTAGAGATTAGGAAGAACACCAGTGGCGAAGGCGACTTTCTGGACTGTAACTGACACTGAGATACGAAAGCGTGGGTAGCAAACAGG
+
GGGGGGGGGGGGGGGGGGGGGGGGGGGGGGGGGGGGGGGGGGGGGGGFGGGGGGGGGGGGGGGGGGGGGGGGGGGGGGGGGGGGGGGGGGGGGGGGGGGGGGGGGGGGGGGGGGGGGGGGGGGGGGGGGGGGGGGGGGGGGGGGGGGGGGGGGGGGGGGGGGGGGGGGGGGGGGGGGGGGGGGGGGGGGGGGGGGGGGGGGGGGGGGGGGGGGGGGGGGGGGGGGGGGGGGGGGGGGGGGGGGGGGGGGGGGGGGGGGGGGGGGGGGGFGGGGGGGGGGGGGGGGGGGGGGGGGGGGGGGGGGGGGGGGGGGGGGGGGGGGGGGGGGGGGGGGGGGGGGGGGGGGGGGGGGGGGGGGGGGGGGGGGGGGGGGGGGGGGGGGGGGGGGGGGGGGGGGGGGGGGGG
@EGRNA12_383
TGGGGAATATTGCACAATGGGGGAAACCCTGATGCAGCAACGCCGCGTGGGTGATGAAGGTCTTCGGATTGTAAAGCCCTGTCTTTTGGGACGATAATGACGGTACCAAAGGAGGAAGCCACGGCTAACTACGTGCCAGCAGCCGCGGTAATACGTAGGTGGCGAGCGTTGTCCGGAATTACTGGGTGTAAAGGGTGCGTAGGCGGCCTTGCAAGTCAGATGTGAAAGATCACGGCTTAACTGTGGTAAGCATTTGAAACTGTAAGGCTTGAGTGCAGGAGAGGAGAGTGGAATTCCTAGTGTAGCGGTGAAATGCGTAGATATTAGGAAGAATATCAGTGGCGAAGGCGGCTCTCTGGACTGCAACTGACGCTGAGGCACGAAAGCGTGGGTAGCAAACAGG
+
CFGGGGGGGGGGGDEGGGGGGGGEEGGFGGFFGGGGFGGGGGGGGGGFFFGGGFGG9FGGFG9FFGEGGGGGGFFGGBFGGGGGGGGGGGGGGEFGEFGGGGGGGCFFEFFGGGGGGGGGGGGGGDDCFDFCGFGG:FGCGGGGGGGECFCCFBF?C:FCFFFGEGGGDEFFGFFDGGGGE?FFGGGE=CGFGGGGEGGEGGGGGGGDCCFFFFGGFGGGGFFDGGGFGGGGGGGGFEFFGGGFGGGGFGGFE:=CADFGGGGGFFFGFFDFFFFDC?GGFFGGECGF9FE<EGFGFF9GGGGCC4DEE<F@DEEEEGEGF@F?FGGFGGGGFD<<<<F@@FF@CCGGF<FGGGFGF<GGE@9FGGFGDGF8GFECC7FF:DFC@GDGGGGGEAAGGGGGGCG
@EGRNA12_384
TGGGGAATATTGCACAATGGAGGAAACTCTGATGCAGCGACGCCGCGTGAGCGATGAAGGTCTTCGGATCGTAAAGCTCTGTCCTAAGGGAAGATAGTGACGGTACCTTAGGAGGAAGCCCCGGCTAACTACGTGCCAGCAGCCGCGGTAACACGTAGGGGGCGAGCGTTGTCCGGAATTACTGGGTGTAAAGGGTGCGTAGGCGGCCTTGCAAGTCAGATGTGAAAGATCACGGCTTAACTGTGGTAAGCATTTGAAACTGTAAGGCTTGAGTGCAGGAGAGGAGAGTGGAATTCCTAGTGTAGCGGTGAAATGCGTAGATATTAGGAAGAATATCAGTGGCGAAGGCGGCTCTCTGGACTGCAACTGACGCTGAGGCACGAAAGCGTGGGGAGCAAACAGG
+
GGGGGGGGGGGGGGGGGGGGFGGGGGGGGGGGGGGGGGGGGGGGGGGGGGGGGGGGGGGGGGGGGGEGGGGGGGGGGGGGGGGGGGGGGGGGGGGGGGGGGGGGGGGGGGGGGGGGGGGGGGGGGGGGGGGGGGGGGGGGGGGGGGGGGGGGGGGGGGGGGGGGGGGGGGGGGGGGGGGGGGGGGGGGGGGGGGGGGGGGGGGGGGGGGGGGGGGGGGGGGGGGGGGGGGGGGGGGGGGGGGGGGGGGGGGGGGGGGGGGGGGGGGGGGGGGGGGGGGGGGGGGGGGGGGGGGGGGGGGGGGGGGGGGGGGGGGGGGGGGGGGGGGGGGFGGGGGGGGGDEGGGGGGGGGGGGGGGGGGGGGGGGGGGGGGGGGGGGGGGGGGGGGGGGGGGGGGGGGGGGGG
@EGRNA12_385
TGGGGAATATTGCACAATGGGGGAAACCCTGATGCAGCAACGCCGCGTGAGTGAAGAAGGCCTTCGGGTTGTAAAGCTCTGTCTTCAGGGACGATAATGACGGTACCTGAGGAGGAAGCCACGGCTAACTACGTGCCAGCAGCCGCGGTAATACGTAGGTGGCGAGCGTTGTCCGGATTTACTGGGCGTAAAGGGAGCGTAGGCGGACTTTTAAGTGGGATGTGAAATACCCGGGCTTAACTTGGGTGCTGCATTCCAAACTGGGAGTCTAGAGTGCAGGAGAGGAAAGTGGAATTCCTAGTGTAGCGGTGAAATGCGTAGAGATTAGGAAGAACACCAGTGGCGAAGGCGACTTTCTGGACTGTAACTGACGCTGAGGCTCGAAAGCGTGGGGAGCAAACAGG
+
GGGGGGGGGGGGGGGGGGGGGGGGGGGGGGGGGGGGGGGGGGGGGGGGGGGGGGGGGGGGGGGGGGGGGGGGGGGGGGGGGGGGGGGGGGGGGGGGGGGGGGGGGGGGGGGGGGGGGGGGGGGGGGGGGGGGGGGGGGGGGGGGGGGGGGGGGGGGGGGGGGGGGGGGGGGGGGGGGGGGGGGGGGGGGGGGGGGGGGGGGGGGGGGGGGGGGGGGGGGGGGGGGGGGGGGGGGGGGGGGGGGGGGGGGGGGGGGGGGGGGGGGGGGGGGGGGGGGGGGGGGGGGGGGGGGGGGGGGGGGGGGGGGGGGGGGGGGGGGGGGGGGGGGGGGGGGGGGGGGGGGGGGGGGGGGGGGGGGGGGGGGGGGGGGGGGGGGGGGGGGGGGGGGGGGGGGGGGGGGGGGGG
@EGRNA12_386
TGGGGAATATTGCACAATGGGGGAAACCCTGATGCAGCAACGCCGCGTGGGTGATGAAGGTCTTCGGATTGTAAAGCCCTGTCTTTTGGGACGATAATGACGGTACCAGATGAGGAAGCCACGGCTAACTACGTGCCAGCAGCCGCGGTAATACGTAGGTGGCAAGCGTTGTCCGGATTTACTGGGCGTAAAGAGTATGTAGGTGGGCATTTAAGTCAGATGTGAAATTCCCGGGCTTAACCTGGGAGCTGCATTTGATACTGGGTGTCTAGAGTGCAGGAGAGGAAAGTGGAATTCCTAGTGTAGCGGTGAAATGCGTAGAGATTAGGAAGAACACCAGTGGCGAAGGCGACTTTCTGGACTGTAACTGACACTGAGATACGAAAGCGTGGGTAGCAAACAGG
+
GGGGGGGGGGGGGGGGGGGGGGGGEGGGGGGGGGGGGGGGGGGGGGGGGGGGGGGGGGGGGGGGGGGGGGGGGGGGGGGGGGGGGGGGGGGGGGGGGGGGGGGGGGGGGGGGGGGGGGGGGGGGGGGGGGGGGGGGGGGGGGGGGGGGGGGGGGGGGGGGGGGGGGGGGGGGGGGGGGGGGGGGGGGGGGGGGGGGGGGGGGGGGGGGGGGGGGGGGGGGGGGGGGGGGGGGGGGGGGGGGGGGGGGGGGGGGGGGGGGGGGGGGGGGGGGGGGGGGGGGGGGGGGGGGGGGGGGGGGGGGGGGGGGGGGGGGGGGGGGGGGGGGGGGGGGGGGGGGGGGGGGGGGGGGGGGGGGGGGGGGGGGGGGGGGGGGGGGGGGGGGGGGGGGGGGGGGGGGGGGGGGG
@EGRNA12_387
TGGGGAATATTGCGCAATGGGGGAAACCCTGACGCAGCAACGCCGCGTGAGTGATGAAGGCCTTAGGGTTGTAAAGCTCTGTTATCTGGGACGATAATGACGGTACCAGAGGAGGAAGCCACGGCTAACTACGTGCCAGCAGCCGCGGTAATACGTAGGTGGCGAGCGTTGTCCGGATTTACTGGGCGTAAAGAGTGCGTAGGCGGATGTTTAAGTGAGATGTGAAATACCCGAGCTCAACTTGGGTGCTGCATTTCAAACTGGGCATCTAGAGTGCAGGAGAGGAAAGCGGAATTCCTAGTGTAGCGGTGAAATGCGTAGAGATTAGGAAGAACACCAGTGGCGAAGGCGGCTTTCTGGACTGTAACTGACGCTGAGGCACGAAAGCGTGGGGAGCAAACAGG
+
FGGGGGGGGGGGGGGGGGGGGGGGGGGGGGGGGGGGGGGGGGGGGGGFGGGGGGGGGGGGGGGGGGGGGGGGGGGGGGGGGGGGGGGGGGGGGGGGGGGGGGGGGGGGGGGGGGGGGGGGGGGGGGGGGGGGGGGGGGGGGGGGGGGGGGGGGGGFFGGGGGGGGGGGGGGGGGGGFGGGGGGGGGGGGGGGGGGGGGGGGGGGGGGGGGGGGGGGGGGGGGGGGGGGGGGGGGGGGGGGGGGGGGGGGGGGGGGGGGGGGGGGGGGGGGGGGGGGGGGGGGGGGGGGGGGGGGGGGGGGGGGGGGGGGGGGGGGGGGGGGFGGGGGGGGGGGGGGGGGGGGGGGGGGGGGGGGGGGGGGGGGGGGGGGGGGGGGGGGGGGGGGGGGGGGGGGGGGGGGGGGGG
@EGRNA12_388
TGGGGAATATTGCGCAATGGGGGAAACCCTGACGCAGCAACGCCGCGTGGGTGATGAAGGTTTTCGGATCGTAAAACCCTGTTTTCTGGGACGATAATGACGGTACCAGATGAGGAAGCCACGGCTAACTACGTGCCAGCAGCCGCGGTAATACGTAGGTGGCAAGCGTTGTCCGGATTTACTGGGCGTAAAGGGTGCGTAGGCGGATGCTTAAGTGAGATGTGAAATACCTAAGCTTAACTTAGGGGCTGCATTTCAAACTGGGCATCTAGAGTACAGGAGAGGGAAACGGAATTCCTAGTGTAGCGGTGAAATGCGTAGAGATTAGGAAGAACACCAGTGGCGAAGGCGGTTTCCTGGACTGTAACTGACGCTGAGGCACGAAAGCGTGGGTAGCAAACAGG
+
FFCGGEGGGGGGGGCEFCFEDGCFGGGGGGGGGGGGGGGGGGGGGGG+@CB@FFGGFGGGFGEGGGE@FGGGGGGGGGGGFEFGGFGGGEEFGGGGGAFFGGGGGGGFFEGGGGGFFFGGFGGGGGFFGGFFGFFCFGGGGGGGGGGC=FCGGGGGGGEFFGGGGGGFCFGGGEGGFGFFFGGDFGGGFEEGFGGGGGFCEGGGGGFFCFGFFGGEGFGGGGGFGGFGGFGGGGGGGGGGCFGFFFGFGGGGGGGGGGGGGGDFFFGGGECFFGGGFAGGFGGGGGGGGGGGGGGFFGGGGGGFCF?CGGGGEGDGGGGGGGFF?,EE9GGECEGFFGFGF:GGGGGGCEGGFFD<FAGGGGEGGGGCFCCEFFCGGGGGGGGGEDGDGDGFGDGGGEFGGFGG
@EGRNA12_389
TGGGGAATATTGCACAATGGGGGAAACCCTGATGCAGCAACGCCGCGTGGGTGATGAAGGTCTTCGGATTGTAAAGCCCTGTCTTTTGGGACGATAATGACGGTACCAAAGGAGGAAGCCACGGCTAACTACGTGCCAGCAGCCGCGGTAATACGTAGGGTGCTAGCGTTATCCGGATTTACTGGGCGTAAAGGGTGCGTAGGTGGTCTTTCAAGTCGGTGGTTAAAGGCTACGGCTCAACCGTATTAAGCCGCCGAAACTGGAAGACTTGAGTGCAGGAGAGGAAAGTGGAATTCTCAGTGTAGCGGTGAAATGCGTAGATATTGAGAAGAACACCAGTAGCGAAGGCGGCTTTCTGGACTGTAACTGACGCTGAGGCACGAAAGCGTGGGGAGCAAACAGG
+
GGGGGGGGGGGGGGGGGGGGGGGGGGGGGGGGGGGGGGGGFGGGGGGFGGGGGGGGGGGG@FGGGGGFEGGGGGGGGGGGGGGGGGGGGGGGGGFGEGGGGGGCFGGGGDGFGDF@FDFFFGGGGGGGGGGGCGGGGGGGGGGGGGGGFGGGGGGGGFGGGGGGGGGGFEGGGAFE@FFGGGGGGGGGGGGGGGD@CEFFGGGGGGCFFGGGGGGGGGGGEGCDFGFGFGFCGGGGGGGGGGFCGGFEGGGGGGGFGGGFCFCFDFGGGFFFFF=D@,FGFGFGEDFGFCFEFDGFCGEFFDGCGF??ADFB7CEFEFFFFFAGGGGGFFFFFE<GGGGGGF?<GFDGGGGGGGGGFFFGGF@@GGDEGGGFGGFFFGGGFEFCCEEFGGGFGFFGFEE@E<<
@EGRNA12_390
TGGGGAATATTGCGCAATGGGGGAAACCCTGACGCAGCAACGCCGCGTGAGTGATGAAGGTTTTCGGATCGTAAAACTCTGTCTTTGGGGACGATAATGACGGTACCCAAGGAGGAAGCCACGGCTAACTACGTGCCAGCAGCCGCGGTAATACGTAGGTGGCAAGCGTTGTCCGGATTTACTGGGCGTAAAGAGTATGTAGGTGGGCATTTAAGTCAGATGTGAAATTCCCGGGCTTAACCTGGGAGCTGCATTTGATACTGGGTGTCTAGAGTGCAGGAGAGGAAAGTGGAATTCCTAGTGTAGCGGTGAAATGCGTAGAGATTAGGAAGAACACCAGTGGCGAAGGCGACTTTCTGGACTGTAACTGACACTGAGATACGAAAGCGTGGGTAGCAAACAGG
+
GGGFGDGGGGGGGGGGGEGGGCFGGEGGGGGCFGGGGGGGGDGEEEF@FCGGGGGGFFGGFEFGGGGGCFEFGFGGGGGGGGGGFEFGGGEGFGCFEGGGGEGGGGCDE<FFGGGGGGGGGG@FGCEGGGGGGGFGGFGGFGGGGGGGGGGFFGGCGDFGGGFGFGGGCCFBFGGGC>EGGGGGGG>EGGEGGFGGGGGGGGGGGGGGDGGGGGFCFGGGGGGGCEFGGGDGFGFEGF>C9CGGGGGGGGGGGGGFGFFFDGGGGFDC?>FFGFCFD,FGEFGFEC,EGGGGEFB8GGFDGFGGDGGGCCGFC7@+GGGFFFB?AGGGFGFFGFFFGFGGFGCD@F7F@CFFGGF9FFEFCCFGGGGGGCGGGGFFFFF@FFF<7EGGGGFGGE<AFFE@EF@<
@EGRNA12_391
TGGGGAATATTGCACAATGGGCGCAAGCCTGATGCAGCCATGCCGCGTGTATGAAGAAGGCCTTCGGGTTGTAAAGTACTTTCAGCGGGGAGGAAGGTGTTGTGGTTAATAACCGCAGCAATTGACGTTACCCGCAGAAGAAGCACCGGCTAACTCCGTGCCAGCAGCCGCGGTAATACGGAGGGTGCGAGCGTTAATCGGAATTACTGGGCGTAAAGCGTGCGCAGGCGGTTTGTTAAGCGAGATGTGAAAGCCCCGGGCTCAACCTGGGAACCGCATTTCGAACTGGCAAACTAGAGTCTTGTAGAGGGGGGTAGAATTCCAGGTGTAGCGGTGAAATGCGTAGAGATCTGGAGGAATACCGGTGGCGAAGGCGGCCCCCTGGACAAAGACTGACGCTCAGGCACGAAAGCGTGGGGAGCAAACAGG
+
GGGGGGGGGGGGGGGGGGGGGGGGGGGGGGGFGGGGGGGGGGGGGGGFGGGGGFFGGGGGGGGGGGGGGGGGGGGGGGGGGGGGGGGGGGGGGGGGGGGGGGGGGGGGGGGGGGGGGGGGGGGGGGGGGGGGGGGGGGGGGGGGCFGGGGGGGGGGGGGGGGGGGGGGGGGGGGGGGGGGGGGGGGGGGFGGGDGGGGGGGGFGGGGGGGGGGGGGGGGGGGGFGGGGGGGGGGGGGGGGGGGGGGGGGGGGGGGDGGGGGGGGGGGGGGGGGGGFCGEGFGGGGGGGGGGGGGFGGGGGGGGGGGGGGGGGGGGGGGGGGGGGGGGGGGGGGGGGGGGGGGGGGGGGGGGGGGGGGGGGGGGGGGGGGGGGGGGGGGGGGGGGGGGGGGGGGGGGGGGGGGGGGGGGGGGGGGGGGGGGGGGGGGGGG
@EGRNA12_392
TGGGGAATATTGCGCAATGGGGGAAACCCTGACGCAGCAACGCCGCGTGAGTGATGAAGGTTTTCGGATCGTAAAACTCTGTCTTTGGGGACGATAATGACGGTACCCAAGGAGGAAGCCACGGCTAACTACGTGCCAGCAGCCGCGGTAATACGTAGGTGGCAAGCGTTGTCCGGATTTACTGGGCGTAAAGAGTATGTAGGTGGGCATTTAAGTCAGATGTGAAATTCCCGGGCTTAACCTGGGAGCTGCATTTCAAACTGGGCATCTAGAGTGCAGGAGAGGAAAGCGGAATTCCTAGTGTAGCGGTGAAATGCGTAGAGATTAGGAAGAACACCAGTGGCGAAGGCGGCTTTCTGGACTGTAACTGACGCTGAGGCACGAAAGCGTGGGTAGCAAACAGG
+
GGGGGGGGGGGGGGGGGGGGGGGGGGGGGGGGGGGGGGGGGGGGGGGGGGGGGGGGGGGGGGGGGGGGGGGGGGGGGGGGGGGGGGGGGGGGGGGGGGGGGGEGGGGGGGGGGFGGGGGGGGGGGGGGGGGGGGFGGGGGGGGGGGGGGGGGGGGGGGGGGGGGGGGGGGGGFGFGGGGGGGGGGGGGGGGGGGGGGGGGGFGGFGGGGGGGGGGGGGGGGGGGGGGGGGGGGGGGGGGGGGGGGGGGFGGGGGGGGGGGGGGGGGGGGGGGGGFCGGGGGGGGGGGGGGGGGGGGGGGGGGGGGGGGGGGGGGGGGGGGGGGGGGGGGGGGGGGGGGGGGGGGGGGGGGGGGGGGGGGGGGGGGGFGGGGGGGGGGGGGGGGGGGGGGGGGGGGGGGGGGGGG
@EGRNA12_393
TGGGGAATATTGCGCATGGGGGAAACCCTGACGCAGCAACGCCGCGTGGGTGATGAAGGTTTTCGGATCGTAAAACCCTGTTTTCTGGGACGATAATGACGGTACCAGATGAGGAAGCCACGGCTAACTACGTGCCAGCAGCCGCGGTAATACGTAGGTGGCAAGCGTTGTCCGGATTTACTGGGTGTAAAGGGTGCGTAGGCGGCTTGGCAAGTCAGGCGTGTAATACATGGGCTTAACCCATGGACTGCGCTTGAAACTGTTGGGCTTGAGTGAAGTAGAGGTAGGCGGAATTCCCGGTGTAGCGGTGAAATGCGTAGAGATCGGGAGGAACACCAGTGGCGAAGGCGGCCTACTGGGCTTTAACTGACGCTGAGGCACGAAAGCATGGGTAGCAAACAGG
+
GGGGGGGGGGGGGGGGGGGGGGGGGGGGGGGGGGGGGGGGGGGGGGGGGGGGGGGGGGGGGGGGGGGGGGGGFGGGGGGGGGGGGGGGGGGGGGGGGGGGGGGGGGGGGGGGGGGGGGGGGGGGGGGGGGGGGGGGGGGGGGGGGGGGGGGGGGGGGGGGGGGGGGGGGGGGGGGGGGGGGGGGFGGGGGGGGGGFGGGGGGGGGGGGGGGGGGGGGGGGGGGGGGGGGGGGGGGGGGGGGGGGGGGGGGGGGGGGGGGGGGGGGGGGGGGGGGGGGFDGGGGGGGGGGGGGGGGGEEGGGGGGGGGGGGGGGGGGGGGGGGGGGGGGGGGGGGGGGGGGGGGGGGGGGGGGGGGGGGGGGGGGGGGGGGGGGGGGGGGGGGGGGF@GGGGGGGGGGGGGGGG
@EGRNA12_394
TGGGGAATATTGCACAATGGGCGAAAGCCTGATGCAGCAACGCCGCGTGAGCGATGAAGGCCTTCGGGTCGTAAAGCTCTGTCCTCAAGGAAGATAATGACGGTACTTGAGGAGGAAGCCCCGGCTAACTACGTGCCAGCAGCCGCGGTAATACGTAGGGGGCTAGCGTTATCCGGAATTACTGGGCGTAAAGGGTGCGTAGGTGGTTTCTTAAGTCAGAAGTGAAAGGCTACGGCTCAACCGTAGTAAGCTTTTGAAACTAAGAGACTTGAGTGCAGGCGAGGAGAGTAGAATTCCTAGTGTAGCGATGAAATGCGTAGATATTAGGAGGCATACCAGTGGCGAAGGCGGCTCTCTGGACTGTAACTGACACTGAGGCACGAAAGCGTGGGGAGCAAACATG
+
FF8@@FG<FC@EEGGGGCGDED@@@@@CEFGGFAFGGG@FEF::@7>=C7:F@==FAFCFC,?FGFEFEG@>E8DFCA?AEFFFDGAF<E,4EEGGCGFFFFG>FGF<5CDGFGGE<FGFDFGGGCFFGFFFGEF:FFEC#DC#GEGEC*<<#GG#:7*=:CEGGFGG@FC#CGG8FCFFFGGGGG#E==CC#7#;CECACGGE9CG#FCCGGGF@FC@9F@FG#ECCGEED6F#GGGGFC9DCDACC7C@::CF=DGFFF@9CFFFG#4@@F9==>68+FCFA,9,E,A?<EE9,B,,,=C74+,9,,,54,:7<GEFGFC,:<E9,,6,,E666@F68,669F86@6,DF@<F<<8AFF;<EGGF,AE9EGFEE6CCEFEFCF7GC669,6C@C<C<C,,C
@EGRNA12_395
TGGGGAATATTGCACAATGGGCGAAAGCCTGATGCAGCAACGCCGCGTGAGTGATGAAGGCCTTCGGGTCGTAAAACTCTGTCCTCAAGGAAGATAATGACGGTACTTGAGGAGGAAGCCCCGGCTAACTACGTGCCAGCAGCCGCGGTAATACGTAGGGGGCTAGCGTTATCCGGATTTACTGGGCGTAAAGGGTGCGTAGGCGGATGTTTAAGTGAGATGTGAAATACCCGAGCTCAACTTGGGTGCTGCATTTCAAACTGGGCATCTAGAGTGCAGGAGAGGAAAGCGGAATTCCTAGTGTAGCGGTGAAATGCGTAGAGATTAGGAAGAACACCAGTGGCGAAGGCGGCTTTCTGGACTGTAACTGACGCTGAGGCACGAAAGCGTGGGGAGCAAACAGG
+
GGGGGGGGGGGGGGGGGGGGGGGGGGGGGGGGGGGGGGGGGGGGGGGGGGGGGGGGGGFGGGGGGGGGGGGGGGGGGGGGGGGGGGGGGGGGGGGGGGGGGGGGGG9FGGGGGGGEGGGGGGGGGGGGGGGGGGGGGGGGGGGGGGGGGFGGFGGGGGGGGGGGGGGGGGGGGGGFGGFFGGGGGGGGGFFFGGGGGGGGGGGGGGGGGGGGGGGGGGGGFGGGGGGGGGGGGGGGGGGGGGGGGGGGGGGGGGGGGGGGGGGGGGGGGGGGGGGGGGDGGGGGGGGGGGGGGGGGGGGGGGGGGGGGGGGGGGGGGGGGGGGGGGGGGGGGGGGGGFGGGGGGGGGGGGGGGGGGGGGGGGGGGGGGGGGGGGGGGGGGGGGGGGGGGGGGGGGGGGGGGGGG
@EGRNA12_396
TGGGGAATATTGCGCAATGGGGGAAACCCTGACGCAGCAACGCCGCGTGAGTGATGAAGGCCTTAGGGTTGTAAAGCTCTGTTATCTGGGACGATAATGACGGTACCAGAGGAGGAAGCCACGGCTAACTACGTGCCAGCAGCCGCGGTAATACGTAGGTGGCGAGCGTTGTCCGGATTTACTGGGCGTAAAGAGTGCGTAGGCGGATGTTTAAGTGAGATGTGAAATACCCGAGCTCAACTTGGGTGCTGCATTTCAAACTGGGCATCTAGAGTGCAGGAGAGGAAAGCGGAATTCCTAGTGTAGCGGTGAAATGCGTAGAGATTAGGAAGAACACCAGTGGCGAAGGCGGCTTTCTGGACTGTAACTGACGCTGAGGCACGAAAGCGTGGGGAGCAAACAGG
+
GGGGGGGGGGGGGGGGGGGGGGGGGGGGGGGGGGGGGGGGGGGGGGGGGGGGGGGGGGGGGGGGGGGGGGGGGGGGGGGGGGGGGGGGGGGGGGGGGGGGGGGGGGGGGGGGGGGGGGGGGGGGGGGGGGGGGGGGGGGGGGGGGGGGGGGGGGGGGGGGGGGGGGGGGGGGGGGGGGGGGGGGGGGGGGGGGGGGGGGGEGGGGGGGGGGGGGGGGGGGGGGGGGGGGGGGGGGGGGGGGGGGGGGGGGGGGGGGGGGGGGGGGGGGGGGGGGGGGGGGGGGGGGGGGGGGGGGGGGGGGGGGGGGGGGGGGGGGGGGGGGGGGGGGGGGGGGGGGGGGGGGGGGGGGGGGGGGGGGGGGGGGGGGGGGGGGGGGGGGGGGGGGGGGGGGGGGGGGGGGGGGG
@EGRNA12_397
TGGGGAATATTGCGCAATGGGGGAAACCCTGACGCAGCAACGCCGCGTGGGTGATGAAGGTTTTCGGATCGTAAAACCCTGTTTTCTGGGACGATAATGACGGTACCAGATGAGGAAGCCACGGCTAACTACGTGCCAGCAGCCGCGGTAATACGTAGGTGGCAAGCGTTGTCCGGATTTACTGGGCGTAAAGGGTGCGTAGGCGGATGCTTAAGTGAGATGTGAAATACCTAAGCTTAACTTAGGGGCTGCATTTCAAACTGGGCATCTAGAGTACAGGAGAGGGAAACGGAATTCCTAGTGTAGCGGTGAAATGCGTAGAGATTAGGAAGAACACCAGTGGCGAAGGCGGTTTCCTGGACTGTAACTGACGCTGAGGCACGAAAGCGTGGGTAGCAAACAGG
+
GGGGGGGGGGGGGGGGGGGGGGGGGGGGGGGGGGGGGGGGGGGGGGGGGGGGGGGGGGGGGGGGGGGGGGGGGGGGGGGGGGGGGGGGGGGGGGGGGGGGGGGGGGGGGGGGGGGGGGGGGGGGGGGGGGGGGGGGGGGGGGGGGGGGGGGGGGGGGGGGGGGGGGGGGGGGGGGGGGGGGGGGGGGGGGGGGGGGGGGGGGGGGGGGGGGGGGGGGGGGGGGGGGGGGGGGGGGGGGGGGGGGGGGGGGGGGGGGGGGGGGGGGGGGGGGGGGGGGGGGGGGGGGGGGGGGGGGGGGGGGGGGGGDGGGGGGGGGGGGGGFGGGGGGGGGGGGGGGGGGGGGGGGGGGGGGGGGGGGGGGGGGGGGGGGGGGGGGGGGGGGGGGGGGGGGGGGGGGGGGGGGG
@EGRNA12_398
TGGGGAATATTGCACAATGGGGGAAACCCTGATGCAGCCATGCCGCGTGTGTGAAGAAGGCCTTCGGGTTGTAAAGCACTTTCAGCGAGGAGGAAAGGGTGTAAGTTAATACCTTACATCTGTGACGTTACCCGCAGAAGAAGCACCGGCTAACTCCGTGCCAGCAGCCGCGGTAATACGGAGGGTGCAAGCGTTAATCGGAATTACTGGGCGTAAAGCGCACGCAGGCGGTCTGTCAAGTCGGATGTGAAATCCCCGGGCTCAACCTGGGAACTGCATTCGAAACTGGCAGGCTAGAGTCTTGTAGAGGGGGGTAGAATTCCAGGTGTAGCGGTGAAATGCGTAGAGATCTGGAGGAATACCGGTGGCGAAGGCGGCCCCCTGGACAAAGACTGACGCTCAGGTGCGAAAGCGTGGGGAGCAAACAGG
+
GGGGGGGGGGGGGGGGGGGGGGGGGGGGGGGGGGGGGGGGGGGGGGGEGGGGGGGGGGGGGGGGGGGGGGGGGGGGGGGGGGGGGGGGGGGGGGGGGGGGGGGGGGGGGGGGGGGGGGGGGGGGGGGGGGGGGGGGGGGGGGGGGGGGGGGGGG#GGGGGGGGGGGGGGGGGGGGGGGGGGGGGGGGGGGGGGGGGGGGGGGGGGGGGGGGGGGGGGGGGGGGGGGGGGGGGGGGGGGGGGGGGGGGGGGGGGGGGGGGGGGGGGGGGGGGGGGGGGGGGGGGGGGGGGGGGGGGGGGGGGGGGGGGGGGGGGGGGGGGGGGGGGGGGGGGGGGGGGGGGGGGGGGGGGGGGGGGGGGGGGGGGGGGGGGGGGGGGGGGGGGGGGGGGGGGGGGGGGGGGGGGGGGGGGGGGGGGGGGGGGGGGGGGGG
@EGRNA12_399
TGGGGAATATTGCGCAATGGGGGAAACCCTGACGCAGCAACGCCGCGTGAGTGATGAAGGCCTTAGGGTTGTAAAGCTCTGTTATCTGGGACGATAATGACGGTACCAGAGGAGGAAGCCACGGCTAACTACGTGCCAGCAGCCGCGGTAATACGTAGGTGGCGAGCGTTGTCCGGATTTACTGGGCGTAAAGAGTGCGTAGGCGGATGTTTAAGTGAGATGTGAAATACCCGAGCTCAACTTGGGTGCTGCATTTCAAACTGGGCATCTAGAGTGCAGGAGAGGAAAGCGGAATTCCTAGTGTAGCGGTGAAATGCGTAGAGATTAGGAAGAACACCAGTGGCGAAGGCGGCTTTCTGGACTGTAACTGACGCTGAGGCACGAAAGCGTGGGGAGCAAACAGG
+
FGGGGGGGGGGGGGGGGGFGGGGGGGGGGGGGGGGGGGGGGGGGGGGFF@FGGGGGGGGGGGGFEFGGGGGGGGGGGAGGDFGGGGGGGGGGGGGGGGGGGGGGGGGGGGGGGGGGGGGGGGGGGGGGGGGGGGGGGGGGGGGGGGGGFGGGGGGFGGGGGGFGFGGGGGGGGGGGGGGGGGGGGGGGGGGFFGGGGGGEGGGGGGGGGGGGGGGGGGGGGGGGGGGGGGGGGGGGGGGGGGGGGGGGGGGGGGGGGGGGGGGGGGGGGGGGGGGGGGGGGGGGGGGGGGGGGGGGGGGGGGGGGGGGGGGGGGGGGGGGGGGGGGGGGGGGGGGGGGGGGGGGGGGGGGGGGGGGGGGGGGGGGGFGGGGGGGGGGGGGGGGGGGGGGGGGGGGGGGGGGGFG
@EGRNA12_400
TGGGGAATATTGCACAATGGAGGAAACTCTGATGCAGCGACGCCGCGTGAGTGATGAAGGCCTTAGGGTTGTAAAGCTCTGTTATCTGGGACGATAATGACGGTACCAGAGGAGGAAGCCACGGCTAACTACGTGCCAGCAGCCGCGGTAATACGTAGGTGGCGAGCGTTGTCCGGATTTACTGGGCGTAAAGAGTGCGTAGGCGGATGTTTAAGTGAGATGTGAAATACCCGAGCTCAACTTGGGTGCTGCATTTCAAACTGGGCATCTAGAGTGCAGGAGAGGAAAGCGGAATTCCTAGTGTAGCGGTGAAATGCGTAGAGATTAGGAAGAACACCAGTGGCGAAGGCGGCTTTCTGGACTGTAACTGACGCTGAGGCACGAAAGCGTGGGGAGCAAACAGG
+
GGGGGGGGGGGGGGGGGGGGGGGGGGGGGGGGGGGGGGGGGGGGGGGGGGGGGGGGGGGGGGGGGGGGGGGGGGGGGGGGGGGGGGGGGGGGGGGGGGGGGGGGGGGGGGGGGGGGGGGGGGGGGGCFGGGGGGGGGGGGGGGGGGGGGGGGGGGGGGGGGGGGGFGFGGGGGGGGGGGGGGGGGGGGGGGGGGGGGGGGGGGGGGGGGGGGGGGGGGGGGGGGGGGGFGGGGGGGGGGGGGGGGGGGGGGGGGGGGGGGGGGGGGGGGGGGGGGGGGGGGGGGGGGGGDGGGGGGFGGGGGGGGGGGGGGGGGGGGGGGGGGGFGGGGGGGGGGGGGGGGGGGGGGGGGGGGGGGGGGGGGGGGGGGGGGGGGGGGGGGGGGGGGGGGGGGGGGGGGGGGGGG
@EGRNA12_401
TGGGGAATATTGCACAATGGGGGAAACCCTGATGCAGCAACGCCGCGTGGGTGATGAAGGTCTTCGGATTGTAAAGCCCTGTCTTTTGGGACGATAATGACGGTACCAAAGGAGGAAGCCACGGCTAACTACGTGCCAGCAGCCGCGGTAATACGTAGGTGGCGAGCGTTGTCCGGATTTACTGGGCGTAAAGGGTGCGTAGGCGGCCTTGCAAGTCAGATGTGGAAGATCACGGCTTAACTGTGGTAAGCATTTGAAACTGTAAGGCTTGAGTGCAGGAGAGGAGAGTGGAATTCCTAGTGTAGCGGTGAAATGCGTAGATATTAGGAAGAATATCAGTGGCGAAGGCGGCTCTCTGGACTGCAACTGACGCTGAGGCACGAAAGCGTGGGGAGCAAACAGG
+
EGGGGCF<EFGECAFGGCFGGGEEEG,EFCEC<CFG9<EED6CF@@F+@FGGGDFCEGAF?FGGF<F+BFFEFGGCG8FECGFGFFFFGGGDEFCFGFED?:CCFGFCFFDGGFEGGG8,B>:@FFEGGGGFGGFG<DFEFFFFEC@EACE@<<CGGFGFFGGGGCGFFB<<CFFECFDFGGGDCD>C:A;8FCECEDEDCGGCCECFECEFFFGECGGFFE<C#FGGGFC?FGGEG5<FDFFF<AADCFGFGGFFGFCC9CFFCFGFF9@D,B?GGED>=,=AFEFFFF5?,GFGE?FE?+GGEFF9A<GFCFC?9GEEAFGGEGGFEECGFEEFGF@=EED9F7GFBC<@FD@<GFECEGFGGGGG@@CCFGFCGCCF@,GF,@BDGGGFF<FCGGGFFFE
@EGRNA12_402
TGGGGAATATTGCACAATGGAGGAAACTCTGATGCAGCGACGCCGCGTGAGCGATGAAGGTCTTCGGATCGTAAAGCTCTGTCCTAAGGGAAGATAGTGACGGTACCTTAGGAGGAAGCCCCGGCTAACTACGTGCCAGCAGCCGCGGTAACACGTAGGGGGCGAGCGTTGTCCGGAATTACTGGGTGTAAAGGGTGCGTAGGCGGATGCTTAAGTGAGATGTGAAATACCTAGGCTTAACTTAGGGGCTGCATTTCAAACTGGGCATCTAGAGTACAGGAGAGGGAAACGGAATTCCTAGTGTAGCGGTGAAATGCGTAGAGATTAGGAAGAACACCAGTGGCGAAGGCGGTTTCCTGGACTGTAACTGACGCTGAGGCACGAAAGCGTGGGTAGCAAACAGG
+
GGGGGGGGGGGGGGGGGGGGGGGGGGGGGGGGGGGGGGGGGGGGGGGGGGGGGGGGGGFGFGGGGFGEFGGGFGGGGGGGGGGGGFGGGGGGGGGGGGDGGGGGGGGGGFGGGGGEGGGGGGGGGGGGGGGGGG>FGGGGGDGGEGFEGEGGGGGGFGGGGGGGGGEEGGGGGGGDEGGGGGGGGGGGGGAFFECFCGGGDEFFFGCECGGGGGGGGGFFGGGGGGGGGGGGGFFGGGGGGGGGGGFFDGGGGGGGGGGGGGGGFEF#GGGGGGFGGGGGGGGGGGGGEGGGGFGF8FFGGGGGGGGGGGGGGF@GGGGGGGGFFGGGGGGGGGGGEFGGDGGFGGGGGGGGFGGGDGGGGGGGFFGGGGFFFCEGGGGGGGGGGGGCGFGGFAGGGGGGGGGG
@EGRNA12_403
TGGGGAATATTGCGCAATGGGGGAAACCCTGACGCAGCAACGCCGCGTGAGTGATGAAGGCCTTAGGGTTGTAAAGCTCTGTTATCTGGGACGATAATGACGGTACCAGAGGAGGAAGCCACGGCTAACTACGTGCCAGCAGCCGCGGTAATACGTAGGTGGCGAGCGTTGTCCGGATTTACTGGGCGTAAAGAGTGCGTAGGCGGATGTTTAAGTGAGATGTGAAATACCCGAGCTCAACTTGGGTACTGCATTTCAAACTGGGCATCTAGAGTGCAGGAGAGGAAAGCGGAATTCCTAGTGTAGCGGTGAAATGCGTAGAGATTAGGAAGAACACCAGTGGCGAAGGCGGCTTTCTGGACTGTAACTGACGCTGAGGCACGAAAGCGTGGGGAGCAAACAGG
+
GGGGGGGGGGGGGGGGGGGGGGGDGGGGGGGGGGGGGGGGGGGGGGGGGFGGGGGGGGGGGGGGGGGGGGGGGGGGGGGGGGGCGGGGGGGGGGGGGGGGGGGGGGGFGGGGGGGGGGGGFGGGGGGGGGGGGGGGGGGGGGGGGGGGGGGGGGGGGGGGGFGDGGEFGEFGGGGGFFGGGGGGGFGGFGFGFFFGEGGGGGGGGGFEGGGGGGGGGFGGCGGGGGGGFGGGEEFFEGGGGFGGGFFFGGGGGGGCGGGGGGGGDDDFGGGGGGEE8FFGFGGGGGGGGGGGGFGEFEFGGGGGGGGGGGGGGGGGGGFGGGGGGFGGGGGGGGGGGGGEGGGGGGGGGGGGGGGGGGGGGGGFAGFGGGGGGFGGGFGGGGGGGGF@DGGGGGGGGFGGGGGG
@EGRNA12_404
TGGGGAATATTGCGCAATGGGGGAAACCCTGACGCAGCAACGCCGCGTGAGTGATGAAGGTTTTCGGATCGTAAAACTCTGTCTTTGGGGACGATAATGACGGTACCCAAGGAGGAAGCCACGGCTAACTACGTGCCAGCAGCCGCGGTAATACGTAGGTGGCAAGCGTTGTCCGGATTTACTGGGCGTAAAGAGTATGTAGGTGGGCATTTAAGTCAGATGTGAAATTCCCGGGCTTAACCTGGGAGCTGCATTTGATACTGGGTGCCTAGAGTGCAGGAGAGGAAAGTGGAATTCCTAGTGTAGCGGTGAAATGCGTAGAGATTAGGAAGAACACCAGTGGCGAAGGCGGCTTTCTGGACTGTAACTGACGCTGAGGCACGAAAGCGTGGGGAGCAAACAGG
+
GGGGGGGGGGGGGGGGGGGGGGGGGGGGGGGGGGGGGGGGGGGGGGGFGGGGGGGGGGGGGGGGGGGGGGGGGGGGGGGGGGGGGGGGGGGGGGGGGGGGGGGGGGGGGGGGGGGGGGGGGGGGGGGGGGGGGGGGGGGGGGGGGGGGGGGGGGGGGGGGGGGGGGGGGGGGGGGGGGGGGGGGGGGGFGGGGGGFGGGGGGGGGGGGGGGGGGGGGGGGGGGGGGGGGGGGGGGGGGGGGGGGGGGGGGGGGGGGGGGGGGGGGGGGGGGGGGGGGGGGGGGGGGGGGGGGGGGGGGGGGGGGGGGGGGGGGGGGGGGGGGGGGGGGGGGGGGGGGGGGGGGGGGGGGGGGGGGGGGGGGGGGGGGGGGGGGGGGGGGGGGGGGGGGGGGGGGGGGGGGGGGG
@EGRNA12_405
TGGGGAATATTGCGCAATGGGGGAAACCCTGACGCAGCAACGCCGCGTGAGTGATGAAGGCCTTAGGGTTGTAAAGCTCTGTTATCTGGGACGATAATGACGGTACCAGAGGAGGAAGCCACGGCTAACTACGTGCCAGCAGCCGCGGTAATACGTAGGTGGCGAGCGTTGTCCGGATTTACTGGGCGTAAAGAGTGCGTAGGCGGATGTTTAAGTGAGATGTGAAATACCCGAGCTCAACTTGGGTGCTGCATTTCAAACTGGGCATCTAGAGTGAAGGAGAGGAAAGCGGAATTCCTAGTGTAGCGGTGAAATGCGTAGAGATTAGGAGGAATACCAGTGGCGAAGGCGACTTGCTGGACATATACTGACGCTGAGGAACGAAAGAATGGGTAGCAAACAG
+
GGGGGGGGGGGGGGGGGGGGGGGGGGGGGGGGGGGGGGGGGGGGGGGGGGGGGGGGGGGGGGGGGGGGGGGGGGGGGGGGGGGGGGGGGGGGGGGGGGGGGGGGGGGGGGGGGGGGGGGGGGGGGGGGGGGGGGGGGGGGGGGGGGGGGGGGGGGGGGGGGGGG#GGGGGGGGGGGEGGGGG#GGGGGGGGGGGG#GGGGGGGGGGGGGGGGGGGGGGGGGGGGGGGGGGGGGGGGGGGGGGGGGGGGGGGGGGGGGGGGGGGGFGGGGGGGFGE@,BE94C<C,GC:GEF,F8F=ABB54<@++FBGFB9FF,:>,<<??9EGF?BFE@C,FF<GF<8EFF@C<FCF:GFC8C<EEEC<FEEFC<CC@@@:E<@C,C,FC6,GF@<,C,GF@@C6,GFF@DE
@EGRNA12_406
TGGGGAATATTGCGCAATGGGGGAAACCCTGACGCAGCAACGTCGCGTGAGTGATGAAGGTTTTCGGATCGTAAAACTCTGTTATTTGGGACGATAATGACGGTACCAAATGAGGAAGCCACGGCTAACTACGTGCCAGCAGCCGCGGTAATACGTAGGTGGCAAACGTTGTCCGGATTTACTGGGCGTAAAGGGTGCGTAGGTGGACGCTTAAGTCAGATGTGAAATACCCGAGCTTAACTTGGGAGTTGCATTTGAAACTGGGCGTCTAGAGTACAGGAGAGGAAAGCGGAATTCCTAGTGTAGCGGTGAAATGCGTAGAGATTAGGAAGAACACCAGTAGCGAAGGCGACTTTCTGGACTGTAACTGACACTGAGATACGAAAGCGTGGGTAGCAAACAGG
+
GGGGGGGGGGGGGGGGGGGGGGGGGGGGGGGGGGGGGGGGGCGGGGGGGGGGGGGGGGFGGFGGGGGEFGGGGGGGGGGGGGFFGGGGGGFGDEFGGGGGGGGGGGGGEGGFGGGGGGGGGGGGGGGGGGGGGGF#GGGGGFGGDGCFGCEGGGGGGGGGFGGGCFGFGGGGGGGGGGGGGGGFFGGGGGFFFCEGGGGGGGGGGGGFGGGGGGGGGFFGGGGGGGGGGGGGEEGGGGFGGGGGGGGGGGGECGGGGGGGFGEFFGGGGGGGGGGGGGGGGGGGGGGGGGGGGGGGFDGGGGGEGGGGGGGGGGGGDGGGGGGGGGGGGGGGGGGGGGGGGGGGGGGGGGGGFGDDGGGGFEGGGGGGGGGGGGGGGGGGGGGGGGF+GGGGGGGGGGGGGGGG
@EGRNA12_407
TGGGGAATATTGCGCAATGGGGGAAACCCTGACGCAGCAACGCCGCGTGGGTGATGAAGGTTTTCGGATCGTAAAACCCTGTTTTCTGGGACGATAATGACGGTACCAGATGAGGAAGCCACGGCTAACTACGTGCCAGCAGCCGCGGTAATACGTAGGTGGCAAGCGTTGTCCGGATTTACTGGGCGTAAAGGGTGCGTAGGCGGATGCTTAAGTGAGATGTGAAATACCTAGGCTTAACTTAGGGGCTGCATTTCAAACTGGGCATCTAGAGTACAGGAGAGGAAAGCGGAATTCCTAGTGTAGCGGTGAAATGCGTAGAGATTAGGAAGAACACCAGTGGCGAAGGCGGCTTTCTGGACTGTAACTGACGCTGAGGCACGAAAGCGTGGGGAGCAAACAGG
+
GGGGGGGGGGGGGGGGGGGGGGGGGGGGGGGGGGGGGGGGGGGGGGGGGGGGGGGGGGGGGGGGGGGGGGGGGGGGGGGGGGGGGGGGGGGGGGGGGGGGGGGGGGGGGGGGGGGGGGGGGGGGGGGGGGGGGGGGGGGGGGGGGGGGGGGGGGGGGGGGGGGGGGGGGGGGGGGGGGGGGGGGGGGGGGGGGGGGGGGGGGGGGGGGGGGGGGGGGGGGGGGGGGGGGGGGGGGGGGGGGGGGGGGGGGGGGGGGGGGGGGGGGGGGGGGGGGGGGGGGGGGGGGGGGGGGGGGGGGGGGGGGGGGGGGGGGGGGGGGGGGGGGGGGGGGGGGGGGGGGGGGGGGGGGGGGGGGGGGGGGGGGGGGGGGGGGGGGGGGGGGGGGGGGGGGGGGGGGGGGGGGG
@EGRNA12_408
TGGGGAATATTGCGCAATGGGGGAAACCCTGACGCAGCAACGCCGCGTGAGTGAAGAAGGCCTTAGGGTTGTAAAGCTCTGTCATATGGGAAGATAATGACGGTACCATAAGAGGAAGCCACGGCTAACTACGTGCCAGCAGCCGCGGTAATACGTAGGTGGCGAGCGTTGTCCGGATTTACTGGGCGTAAAGGATGCGTAGGCGGATATTTAAGTGGGATGTGAAATCCCCGAGCTTAACTCGGGGGCTGCATTCCAAACTGGATATCTAGAGTGTCGGAGGGGAAAGTGGAATTCCTAGTGTAGCGGTGAAATGCGTAGAGATTAGGAAGAACACCAGTGGCGAAGGCGACTTTCTGGACTGTAACTGACACTGAGATACGAAAGCGTGGGTAGCAAACAGG
+
GGGGGGGGGGGCFGGGGGGGGGGGGGGGGGGGGGGGGGGGGGGGGGGGGGGGGGGGGGGGGGGGGGGGGGGGGGGGGGGGEFFGGGGGGGGGGGGGGGGGGDGGGGGGGGGGGGGGGEGEFGGGGGDGGFGGGGGGGGGGGGGGGGGGGGGGGGGGGGGGGGGGGGGGFGGGGGGGGGFGGGGGGGGGGGGGGGGGGGGGGGGGGGGGGGGGGGGGGGFGGGGGGGGGGGGGGGGGGGGGGGGGECDGFGGGGGGGGGGGGGGGGGGGGGGGGGGGCCGGGGGFGFGGGGGGGGGGGGFGGGGGGGGGGGGGGEGGGGGGGGGGGGGGGGGGGGGGGGFGGGGGGGGGGGGGGGGGGGGGGGGGGGGGGFGGGGGGGGGGGGGGGGGGGGGGGGGGGGGGGGGG
@EGRNA12_409
TGGGGAATATTGCGCAATGGGGGAAACCCTGACGCAGCAACGCCGCGTGAGTGATGAAGGTTTTCGGATCGTAAAACTCTGTCTTTGGGGACGATAATGACGGTACCCAAGGAGGAAGCCACGGCTAACTACGTGCCAGCAGCCGCGGTAATACGTAGGTGGCAAGCGTTGTCCGGATTTACTGGGCGTAAAGAGTATGTAGGTGGGCATTTAAGTCAGATGTGAAATTCCCGGGCTTAACCTGGGAGCTGCATTTGATACTGGGTGTCTAGAGTGCAGGAGAGGAAAGTGGAATTCCTAGTGTAGCGGTGAAATGCGTAGAGATTAGGAAGAACACCAGTGGCGAAGGCGACTTTCTGGACTGTAACTGACACTGAGATACGAAAGCGTGGGTAGCAAACAGG
+
GGGGGGGGGGGGGGGGEGGGGGGGGGGGGGGGGGGGGGGGFGGGGGGGGGGGGGGGGGGGFFGGGGGGGGGGGGGGGGGGGGGGGGGGEGGGGGGGGGGAFGGCFEFFGFGGGGDGGGGFGDGGGEEGFGGGGFFGGGGGGGGGGGEGFBFFGGGCFGEEFFGGGGGFFF:FFDFFFFGGGGGGGGGGGFFFFGGGGGGGGGGGGGGGGGGGGGGFGGGGGGGGGGGGGGGGGGGGGGGGGGGGGGGGGGGGGGGGGGGGGGGGGGGGGGGGGGGGGGGGGGGGFFFGGGGGGGGGGGGGGGGGGGGGGGGGGGGGGGGGGGGGGGGGGGGGGGGGGGGGEGGGGGGGGGGGGGGGGGGGFFGGGGGGGGGGGGGGGGGGEGGGGGGGGGGGGGGGGGGGGGGG
@EGRNA12_410
TGGGGAATATTGCACAATGGGGGAAACCCTGATGCAGCCATGCCGCGTGTGTGAAGAAGGCCTTCGGGTTGTAAAGCACTTTCAGCGAGGAGGAAAGGTTAGTAGTTAATACCTGCTAGCTGTGACGTTACTCGCAGAAGAAGCACCGGCTAACTCCGTGCCAGCAGCCGCGGTAATACGTAGGGGGCTAGCGTTATCCGGAATTACTGGGCGTAAAGGGTGCGTAGGTGGTTTTTTAAGTCAGAAGTGAAAGGCTACGGCTCAACCGTAGTAAGCTTTTGAAACTAGAGAACTTGAGTGCAGGAGAGGAGAGTAGAATTCCTAGTGTAGCGGTGAAATGCGTAGATATTAGGAGGAATACCAGTAGCGAAGGCGGCTCTCTGGACTGTAACTGACACTGAGATACGAAAGCGTGGGTAGCAAACAGG
+
GGGGGGGGGGGGGGGGGGGGGGGGGGGGGGGGGGGGGGGGGGGGGGGEGGGGGFGGGGGGGGGGGGGGGGGGGGGGGGGGGGGGGGGEGGGGGGGGGGFGGGGGGGGGGGGGGGGGGGGGGGGGGGGGGGGGGGGGGGGGGGGGGGGGGGGCGGGGGGGFGGGGGGGGFGGGGGGGGGGGGGGGGGGGGFGGGGGGGGGGGGGGGGGGGGGGGGGGGGFGFGGGGGGGGGGGGFGGGGGGGGGGGGGGGGGGGGGGGGGGGGGGGGGGGGGGGGGF9GGGGGGGGGGGGGGGGFGGGGFFGGGGGGGGFGGGGGGGGGGCCGGGGGGGGGGGGGGGGGGGGGGGGGGGGGGGGGGGGGGGGGGGGGGGGGGGGGGGGGGGGGGGGGGGGGGGGGGGGGGGGGGGGGGGGGGGGGGGGGGGGGGGGGGG
@EGRNA12_411
TGGGGAATATTGCGCAATGGGGGAAACCCTGACGCAGCAACGCCGCGTGAGTGATGAAGGCCTTAGGGTTGTAAAGCTCTGTTATCTGGGACGATAATGACGGTACCAGAGGAGGAAGCCACGGCTAACTACGTGCCAGCAGCCGCGGTAATACGTAGGTGGCGAGCGTTGTCCGGATTTACTGGGCGTAAAGAGTGCGTAGGCGGATGTTTAAGTGAGATGTGAAATACCCGAGCTCAACTTGGGTGCTGCATTTCAAACTGGGCATCTAGAGTGCAGGAGAGGAAAGCGGAATTCCTAGTGTAGCGGTGAAATGCGTAGAGATTAGGAAGAACACCAGTGGCGAAGGCGGCTTTCTGGACTGTAACTGACGCTGAGGCACGAAAGCGTGGGTAGCAAACAGG
+
GGGGGGGGGGGGGGGGGGGGGGGGGGGGGGGGGGGGGGGGGGGGGGGGGGGGGGGGGGGGGGGGGGGGGGGGGGGGGGGGGGGGGGGGGGGGGGGGGGGGGGGGGGGGGGGGGGGGGGGGGGGGGGGGGGGGGGGGGGGGGGGGGGGGGGGGGGGGGGGGGGGGGGGGGGGGGGGGGGGGGGGGGGGGGGGGGGGGGGGGGGGGGGGGGGGGGGGGGGGGGGGGGGGGGGGGFGGGGGGGGGGGGGGGGGGGGGGGGGGGGGGGGGGGGGGGGGGGGGGGGGGGGGGGGGGGGGGGGGGGGGGGGGGGGGGGGGGGGGGGGGGGGGGGGGGGGGGGGGGGGDGGGGGGGGGGGGGGGGGGGGGGGGGGGGGGGGGGGGGGGGGGGGGGGGGGGGGGGGGGGGGG
@EGRNA12_412
TGGGGAATATTGCGCAATGGGGGAAACCCTGACGCAGCAACGCCGCGTGAGTGATGAAGGCCTTAGGGTTGTAAAGCTCTGTTATCTGGGACGATAATGACGGTACCAGAGGAGGAAGCCACGGCTAACTACGTGCCAGCAGCCGCGGTAATACGTAGGTGGCGAGCGTTGTCCGGATTTACTGGGCGTAAAGAGTGCGTAGGCGGATGTTTAAGTGAGATGTGAAATACCCGAGCTCAACTTGGGTGCTGCATTTCAAACTGGGCATCTAGAGTGCAGGAGAGGAAAGTGGAATTCCTAGTGTAGCGGTGAAATGCGTAGAGATTAGGAAGAACACCAGTGGCGAAGGCGACTTTCTGGACTGTAACTGACACTGAGATACGAAAGCGTGGGTAGCAAACAGG
+
GGGGGGGGGGGGGGGGGGGGGGGGGGGGGGGGGGGGGGGGGGGGGGGGGGGGGGGGGGGGGGGGGGGGGGGGGGGGGGGGGGGGGGGGGGGGGGGGGGGGGGGGGGGGGGGGGGGGGGGGGGGGGGGGGGGGGGGGGGGGGGGGGGGGGGGGGGGGGGGGGGGGGGGGGGGGGGGGGGGGGGGGGGGGGGGGGGGGGGGGGGGGGGGGGGGGGGGGGGGGGGGGGGGGGGGGGGGGGGGGGGGGGGGFFGGGGGGGGGGGGGGGGFFGGGGGGGGGGGGGGGGGGGGGGGGGGFGFGGGGGGGGGGGGGGGGGGGGGGGGGGGGGGGGGGGGGGGGGGGGGGGGGGGGGGGGGGGGGGGGGGGGGGGGGGGGGGGGGGGGGGGGGGGGGGGGGGGGGGGGGGGG
@EGRNA12_413
TGGGGAATATTGCGCAATGGGGGAAACCCTGACGCAGCAACGCCGCGTGAGTGATGAAGGTTTTCGGATCGTAAAACTCTGTCTTTGGGGACGATAATGACGGTACCCAAGGAGGAAGCCACGGCTAACTACGTGCCAGCAGCCGCGGTAATACGTAGGTGGCAAGCGTTGTCCGGATTTACTGGGCGTAAAGAGTATGTAGGTGGGCATTTAAGTCAGATGTGAAATTCCCGGGCTTAACCTGGGAGCTGCATTTGATACTGGGTGCCTAGAGTGCAGGAGAGGAAAGTGGAATTCCTAGTGTAGCGGTGAAATGCGTAGAGATTAGGAAGAACACCAGTGGCGAAGGCGACTTTCTGGACTGTAACTGACACTGAGATACGAAAGCGTGGGTAGCAAACAGG
+
GGGGGGGGGGGGGGGGGGGGGGGGGGGGGGGGGGGGGGGGGGGGGGGFGGGGGGGGGGGGGGGGGGGGGGGGGGGGGGGGGGGGGGGGGGGGGGGGGGGGGGGGGGGGGGGGGGGGGGGGGGGGGGGGGGGGGGGGGGGGGGGGGGGGGGGGGGGGGGGGGGGGGGGGGGFGGGGGGGGGGGGGGGGGGGGGGGGGGGGGGGGGGGGGGGGGGGGGGGGGGGGGGGGGGGGGGGGGGGGGGGGGGGGGGGGGGGGGGGGGGGGGGGGGGGGGGGGGGGGGGGGGGGGGGGGGGGGGGGGGGGGGGGGGGGGGGGGGGGGGGGGGGGGGGGGGGGGGGGGGGGGGGGGGGGGGGGGGGGGGGGGGGGGGGGGGGGGGGGGGGGGGGGGGGGGGGGGGGGGGGGGG
@EGRNA12_414
TAGGGAATCTTCCGCAATGGGCGAAAGCCTGACGGAGCAACGCCGCGTGAGTGATGAAGGTCTTCGGATCGTAAAACTCTGTTATTAGGGAAGAACATATGTGTAAGTAACTGTGCACATCTTGACGGTACCTAATCAGAAAGCCACGGCTAACTACGTGCCAGCAGCCGCGGTAATACGTAGGTGGCAAGCGTTATCCGGAATTATTGGGCGTAAAGCGCGCGTAGGCGGTTTTTTAAGTCTGATGTGAAAGCCCACGGCTCAACCGTGGAGGGTCATTGGAAACTGGAAAACTTGAGTGCAGAAGAGGAAAGTGGAATTCCATGTGTAGCGGTGAAATGCGCAGAGATATGGAGGAACACCAGTGGCGAAGGCGACTTTCTGGTCTGTAACTGACGCTGATGTGCGAAAGCGTGGGGATCAAACAGG
+
GGGGGGGGGGGGGGGGGGGGGGGGGGGGGGGGGGGGGGGGGGGGGGGGEGGGGGGGGGGGGGGGGGGGGGGGGGGGGGGGGGGGGGGGGGGGGGGGGGGGGGGGGGGGGGGGGGGGGGGGGGGGGGGGGGGGGGGGGGGGGGGGGGGGGGGGGGGGCFGGGFGGGGGGGGGEGGGGGGGGGGGGGGGGGG#GGGGGGGGGGGFGGGGGGGGGGGGGGGGGGGEGGGGGGGGEGGGGGGGGGFFGGGGFGGGGGGGGGGGGGFGGGGGGGGGGGGGGGGGGGGGGGGGGGGGGGGGGGGFGGGGGGGGGGGGGGGGGGGGGGGGGGGGGGGGGGGGGGGGGGGGGGGFGDGGGGGGGGGGGGGGGGGEGGGGGGGGGGGGGGGGGGGGGGGGGGGGGGGGGGGGGGGGGGGGGGGGGGGGGGGGGGGGGG
@EGRNA12_415
TGGGGAATATTGCGCAATGGGGGAAACCCTGATGCAGCAACGCCGCGTGAGTGAAGAAGGTCTTCGGATTGTAAAGCTCTGTCTTCAGGGACGATAATGACGGTACCTGAGGAGGAAGCCACGGCTAACTACGTGCCAGCAGCCGCGGTAATACGTAGGTGGCAAGCGTTGTCCGGAATTATTGGGCGTAAAGAGTATGTAGGTGGGCATTTAAGTCAGATGTGAAATCCCCGGGCTCAACCTGGGAACTGCATCTGATACTGGCAAGCTTGAGTCTCGTAGAGGGGGGTAGAATTCCAGGTGTAGCGGTGAAATGCGTAGAGATCTGGAGGAATACCGGTGGCGAAGGCGGCCCCCTGGACGAAGACTGACGCTCAGGTGCGAAAGCGTGGGGAGCAAACAGG
+
GGGGGGGGGGGGGGGGGGGGGGGGGGGGGGGGGGGGGGGGGGGGGGGGGGGGGGGGGGGGGGGGGGGGGGGGGGGGGGGGGGGGGGGGGGGGGGGGGGGGGGGGGGGGGGGGGGGGGGGGGGGGGGGGGGGGGGGGGGGGGGGGGGGGGGGGGGGGGGGGGGGGGGGGGGGGGGGGGGGGGGGGGGGGGGGGGGGGGGGGGGGGGGGGGGGGGGGGGGGGGGGGGGGGGGGGGGGGGGGGGGGGGGGGGGGGGGGGGGGGGGGGGGGGGGGGGGGGGGGGGGGGGGGGGGGGGGGGGGGGGGGGGGGGGGGGGFGGGGGGGGGCGGGGGGGGGGGGGGGGGGGGGGGGGGGGGGGGGGGGFGGGGGGGGGGGGGGGGGGGGGGGGGGGGGGGGGGGGGGGGGGG
@EGRNA12_416
TGGGGAATATTGCACAATGGAGGAAACTCTGATGCAGCGACGCCGCGTGAGCGATGAAGGTTTTCGGATCGTAAAACCCTGTTTTCTGGGACGATAATGACGGTACCAGATGAGGAAGCCACGGCTAACTACGTGCCAGCAGCCGCGGTAATACGTAGGTGGCGAGCGTTGTCCGGATTTACTGGGCGTAAAGAGTGCGTAGGCGGATGTTTAAGTGAGATGTGAAATACCCGAGCTCAACTTGGGTGCTGCATTTCAAACTGGGCATCTAGAGTGCAGGAGAGGAAAGCGGAATTCCTAGTGTAGCGGTGAAATGCGTAGAGATTAGGAAGAACACCAGTGGCGAAGGCGGCTTTCTGGACTGTAACTGACGCTGAGGCACGAAAGCGTGGGGAGCAAACAGG
+
GGGGGGGGGGGGGGGGGGGGGGGGGGGGGGGGGCFEFGGGGGGGGGGGGGGGGGGGGGGGFFGGGGGGEGGGGGGGG>FGFGGGGGFGGGGGGGGGGGGGGGGFGGGGGGGGGGGGFGGGGGGGGGGGGGGGGGGGGGGGGGGGGGGGGG<FFGGGGCCFFGGGGEGGFDECGGGGGGGFGGGGGGFGGGGGGGGGGFF?DGGGGGAFGGFGFCFEGDGGGGGGGGGGGG<CEGGGGGGGGGGGGGGGGGGGGGFFGGCGFGFFFFD48FDGGGGGFCFFAFC>FF@DGGGGGGGGDE=CFFCB+CCFFDGCF=F7@CGGFFCGGGGGEGGGGGGGGGFE:EFEGEFFCFGGGGGGGGGGFFEGGFFF@EGGFFCGGGGGGGGGGFGCGGGGFFDFGGGFEFFD
@EGRNA12_417
TGGGGAATATTGCACAATGGGCGAAAGCCTGATGCAGCAACGCCGCGTGAGCGATGAAGGCCTTCGGGTCGTAAAGCTCTGTCCTCAAGGAAGATAATGACGGTACTTGAGGAGGAAGCCCCGGCTAACTACGTGCCAGCAGCCGCGGTAATACGTAGGGGGCTAGCGTTATCCGGAATTACTGGGCGTAAAGGGTGCGTAGGCGGATGCTTAAGTGAGATGTGAAATACCTAGGCTTAACTTAGGGGCTGCATTTCAAACTGGGCATCTAGAGTACAGGAGAGGGAAACGGAATTCCTAGTGTAGCGGTGAAATGCGTAGAGATTAGGAAGAACACCAGTGGCGAAGGCGGTTTCCTGGACTGTAACTGACGCTGAGGCACGAAAGCGTGGGTAGCAAACAGG
+
GGGGGGGGGGGGGGGGGGGGGGGGGGGGGGGGGGGGGGGGGGGGGGGGGGGGGGGGGGGGGGGGGGGGGGGGGGGGGGGGGGGGGGGGGGGGGGGGGGGGGGGGGGGGGGGGGGGGGGGGGGGGGGGGGGGGGGGGGGGGGGGGGGGGGGGGGGGGGGGGGGGGGGGGGGGGGGGGGGGGGGGGGGGGGGGGGGGGGGGGGGGGGGGGGGGGGGGGGGGGGGGGGGGGGGGGGGGGGGGGGGGGGGGGGGGGGGGGGGGGGFGGGGGGGGGGGGGGGGGGGGGGGGGGGGGGGGGGGGGGGGGGGGGGGGGGGGGGGGGGGGGGGGGGGGGGGGGGGGGGGGGGGGGGGGGGGGGGGGGGGGGGGGGGGGGGGGGGGGGGGGGGGGGEGGGGGGGGGGGGGGGG
@EGRNA12_418
TGGGGAATATTGCGCAATGGGGGAAACCCTGACGCAGCAACGCCGCGTGAGTGATGAAGGTTTTCGGATCGTAAAACTCTGTCTTTGGGGACGATAATGACGGTACCCAAGGAGGAAGCCACGGCTAACTACGTGCCAGCAGCCGCGGTAATACGTAGGTGGCAAGCGTTGTCCGGATTTACTGGGCGTAAAGAGTATGTAGGTGGGCATTTAAGTCAGATGTGAAATTCCCGGGCTTAACCTGGGAGCTGCATTTGATACTGGGTGCCTAGAGTGCAGGAGAGGAAAGTGGAATTCCTAGTGTAGCGGTGAAATGCGTAGAGATTAGGAAGAACACCAGTGGCGAAGGCGACTTTCTGGACTGTAACTGACACTGAGATACGAAAGCGTGGGTAGCAAACAGG
+
GGGGGGGGGGGGGGGGGGGGGGGGGGGGGGGGGGGGGGGGGGGGGGGGGGGGGGGGGGGGGGGGGGGGGGGGGGGGGGGGGGGGGGGGGGGGGGGGGGGGGGGGGGGGGGGGGGGGGGGGGGGGGGGGGGGGGGGGGGGGGGGGGGGGGGGGGGGGGGGGGGGGGFCGFGGGGGGGGGGGGGGGGGGGFGGGGGGFFGFGGGGGGGGGGGGGGGGGGGGGGGGGGGGGGGGGGGGGGGGGGGGGGGGGGGGGGGGGGGGGGGGGFGGGGGGGGGGGGGGGGGGGGGGGGGGGGGGGGGGGGGGGGGGGGGGGEGGGGGGGGGGGGGGGGGGGGGGGGGGGGGGGGGGGGGGGGGGGGGGGGGGGGGGGGGGGGGGGGGGGGGGGGGGGGGGGGGGGGGGGGGGG
@EGRNA12_419
TGGGGAATATTGCGCAATGGGGGAAACCCTGACGCAGCAACGCCGCGTGAGTGATGAAGGCCTTAGGGTTGTAAAGCTCTGTTATCTGGGACGATAATGACGGTACCAGAGGAGGAAGCCACGGCTAACTACGTGCCAGCAGCCGCGGTAATACGTAGGTGGCGAGCGTTGTCCGGATTTACTGGGCGTAAAGAGTGCGTAGGCGGATGTTTAAGTGAGATGTGAAATACCCGAGCTCAACTTGGGTGCTGCATTTCAAACTGGGCATCTAGAGTGCAGGAGAGGAAAGCGGAATTCCTAGTGTAGCGGTGAAATGCGTAGAGATTAGGAAGAACACCAGTGGCGAAGGCGGCTTTCTGGACTGTAACTGACGCTGAGGCACGAAAGCGTGGGGAGCAAACAGG
+
GFGGGGGGGGGGGGGGGGGGGGGGGGGGGFFGGGGGGGGGGGGGGGGCFGGFGGGGGGGGGGGGGGGGGGGGGGGGGGGGGGGGGGGGGGGGGGGGGGGGGFEFGGGFGGGGFGGGGFGGGGGGGGGGGGGGGGFGGGGGGGGGGGGGFGGDGGGBCFFGGCFGGGFGGGGGFFGGFFGGGGGGGGGGGGGGFCGGGGGGGGGGGGGGGGGCGGGGFGGGGGGFEGGGGGGGGEGGGGGGGGGGGGGGGGGGGGFGGGGGGFGGGGGGGGGGGGFGGGGGGGGGFFDGGGGGGGGGFGGGFFGGGGGGGGGGGGGGGGGGFFDGGGGGGGFCGGGGGGGGGGGGGGGGGGGGGGGGGGGGGGGGFGFEFF@FF8GGGGGGGGGGEGGGGGGGGGGGGCGGGGGG
@EGRNA12_420
TGGGGAATATTGCGCAATGGGGGAAACCCTGACGCAGCAACGCCGCGTGGGTGATGAAGGTTTTCGGATCGTAAAACCCTGTTTTCTGGGACGATAATGACGGTACCAGAGGAGGAAGCCACGGCTAACTACGTGCCAGCAGCCGCGGTAATACGTAGGTGGCGAGCGTTGTCCGGATTTACTGGGCGTAAAGAGTGCGTAGGCGGATGTTTAAGTGAGATGTGAAATACCCGAGCTCAACTTGGGTGCTACATTTCAAACTGGGCATCTAGAGTGCAGGAGAGGAAAGCGGAATTCCTAGTGTAGCGGTGAAATGCGTAGAGATTAGGAAGAACACCAGTGGCGAAGGCGGCTTTCTGGACTGTAACTGACGCTGAGGCACGAAAGCGTGGGGAGCAAACAGG
+
GGGGGGGGGGGGGGGGGGGGGGGGGGGGGGGGGGGGGGGGGGGGGGGFGGGGGGGGGGGGGGGGGGGGGGGGGGGGGGGGGGGGGGGGGGGGGGGGGGGGGGGGGGGGGGGGGGGGGGGGGGGGGGGGGGGGGGGGGGGGGGGGGGEGGGGGGGGFGGGGGGGGGGGGGGGGGGGGGGGGGGGGGGGGGGGGGGGGGGGGGGGGGGGGGGGGGGGGGGGGGGGGGGGGGGGGGGGGGGGGGGGGGGGGGGGGGGGGGGGGGGGFGFGGGGGGGGGGGGGGGGGGGGGGGGGGGGGGGGGGGGGGGGGGGFGGGGGGGGGGGGGGGGGGGGGGDGGFFF8GGGGGGGGGGGGGGGGGGGGGGGGGGGGGGGGGGGGGGGGGGGGGGGGGGGGGGGGGGGGGGGGG
@EGRNA12_421
TGGGGAATATTGCGCAATGGGGGAAACCCTGACGCAGCAACGCCGCGTGAGTGATGAAGGCCTTAGGGTTGTAAAGCTCTGTTATCTGGGACGATAATGACGGTACCAGAGGAGGAAGCCACGGCTAACTACGTGCCAGCAGCCGCGGTAATACGTAGGTGGCGAGCGTTGTCCGGATTTACTGGGCGTAAAGAGTGCGTAGGCGGATGTTTAAGTGAGATGTGAAATACCCGAGCTCAACTTGGGTGCTGCATTTCAAACTGGATATCTAGAGTGCAGGAGAGGAAAGCGGAATTCCTAGTGTAGCGGTGAAATGCGTAGAGATTAGGAAGAACACCAGTGGCGAAGGCGGCTTTCTGGACTGTAACTGACGCTGAGGCACGAAAGCGTGGGGAGCAAACAGG
+
GGGGGGGGGGGGGGGGGGGGGGGGGGGGGGGGGGGGGGGGGGGGGGG>FFEFGGGGGGGGGGGGGFGGGGGGGGGGFFGGGGGGGDGGGGGGGGGGGGGGFGGGGGGGGGGGGGGGGGGGFGGGGGGGGGGGGGGGGGGGGGGGGGGGFGGGGGGGGGGGGGGGGGGGFDFCGGFGGGGGGGGGGFFGGGGGGGGGGGGGGGGFGGGGEGGGGGGGGGGGGGGGGGGGGGGGGGGGGGGFGGGGGGGGGGGFGGGGGGGGFDFGGGFFGGGGGGGGGGGGGGFFFEFGGGFGGGGGGGGGGECGGGGFGGGFDGGGGGGGGFGGGGGGGGGGFGGFFGGGCFGGGGGGDGGGGGGGGDGGGGGGGGGGGGGGGGGGGGEGGGGGGGGGGGGGGGGGGFFGGGEG
@EGRNA12_422
TGGGGAATATTGCGCAATGGGGGAAACCCTGACGCAGCAACGCCGCGTGGGTGATGAAGGTCTTCGGATTGTAAAACCCTGTCTTCTGGGACGATAATGACGGTACCAGAGGAGGAAGCCACGGCTAACTACGTGCCAGCAGCCGCGGTAATACGTAGGTGGCGAGCGTTGTCCGGATTTACTGGGCGTAAAGGGTGCGTAGGCGGACTCTTAAGTGGGATGTGAAATACCCGGGCTTAACCCGGGGGCTGCATTCCAAACTGGGAGTCTAGAGTGCAGGAGAGGAGAATGGAATTCCTAGTGTAGCGGTGAAATGCGTAGAGATTAGGAAGAACACCAGTGGCGAAGGCGATTCTCTGGACTGTAACTGACGCTGAGGCACGAAAGCGTGGGTAGCAAACAGG
+
GGGGGGGGGGGGGGGGGGGGGGGGGGGGGGGGGGGGGGGGGGGGGGGGGGGGGGGGGGGGGGGGGGGGGGGGGGGGGGGGGGGGGGGGGGGGGGGGGGGGGGGGGGGGGGGGGGGGGGGGGGGGGGGGGGGGGGGGGGGGGGGGGGGGGGGGGGGGGFGGGGGGGGGGGGGGGGGGGGGGGGGGGGGGGGGGGGGGGGGGGGGGGGGGGGGGGGGGGGGGGGGGGGGGGGGGGGGGGGGGGGGGGGGGGGGGGGGGGGGGGGGGGGGFFGGGGGGGGGGGGGGGGGGGGGGGGGGGGGGGGGGGGGGGGGGGGGGGGGGGGGGGGGGGGGGGGGGGGGFGGGGGGGGGGGGGGGGGGGGGGGGGGGGGGGGGGGGGGGGGGGGGGGGGGGGGGGGGGGGGGGGG
@EGRNA12_423
TGGGGAATATTGCACAATGGAGGAAACTCTGATGCAGCGACGCCGCGTGAGCGATGAAGGTCTTCGGATCGTAAAGCTCTGTCCTAAGGGAAGATAGTGACGGTACCTTAGGAGGAAGCCCCGGCTAACTACGTGCCAGCAGCCGCGGTAACACGTAGGGGGCGAGCGTTGTCCGGAATTACTGGGTGTAAAGGGTGCGTAGGCGGCCTTGCAAGTCAGATGTGAAAGATCACGGCTTAACTGTGGTAAGCATTTGAAACTGTAAGGCTTGAGTGCAGGAGAGGAGAGTGGAATTCCTAGTGTAGCGGTGAAATGCGTAGATATTAGGAAGAATATCAGTGGCGAAGGCGGCTCTCTGGACTGCAACTGACGCTGAGGCACGAAAGCGTGGGGAGCAAACAGG
+
GGGGGGGGGGGGGGGGGGGGGGGGGGGGGGGGGGGGGGGGGGGGGGGGGGGGGGGGGGGGGGGGGGGGGGGGGGGGGGGGGGGGGGGGGGGGGGGGGGGGGGGGGGGGGGGGGGGGGGGGGGGGGGGGGGGGGGGGGGGGGGGGGGGGGGGGGGGGGGGGGGGGGGGGGGGGGGGGGGGGGGGGGGGGGGGGGGGGGGGGGGGGGGGGGGGGGGGGGGGGGGGGGGGGGGGGGGGGGGGGGGGGGGGGGGGGGGGGGGGGGGGGGGGGGGGGGGGGGGGGGGGGGGGGGGGGGGGGGGGGGGGGGGGGGGGGGGGGGGGGGGGGGGGGGGGGGGGGGGGGGGGGGGGGGGGGGGGGGGGGGGGGGGGGGGGGGGGGGGGGGGGGGGGGGGGGGGGGGGGGGGG
@EGRNA12_424
TGGGGAATATTGCGCAATGGGGGAAACCCTGACGCAGCAACGCCGCGTGGGTGATGAAGGTTTTCGGATCGTAAAACCCTGTTTTCTGGGACGATAATGACGGTACCAGATGAGGAAGCCACGGCTAACTACGTGCCAGCAGCCGCGGTAATACGTAGGTGGCAAGCGTTGTCCGGATTTACTGGGCGTAAAGGGTGCGTAGGCGGATGCTTAAGTGAGATGTGAAATACCTAAGCTTAACTTAGGGGCTGCATTTCAAACTGGGCATCTAGAGTACAGGAGAGGGAAACGGAATTCCTAGTGTAGCGGTGAAATGCGTAGAGATTAGGAAGAACACCAGTGGCGAAGGCGGTTTCCTGGACTGTAACTGACGCTGAGGCACGAAAGCGTGGGTAGCAAACAGG
+
GGGGGGGGGGGGGGGGGGGGGGGGGGGGGGGGGGGGGGGGGGGGGGGGGGGGGGGGGGGGGGGGGGGGGGGGGGGGGGGGGGGGGGGGGGGGGFGGGGGGGGGGGGGGGGGGGGGGGGGGGGGGGGGGGGGGGGGGGGGGGGGGGGGGEGGGGGGGGGGGGGGGGGGGGGGGGGGGGGGGGGGGGGGGGGGGGGGGGGGGGGGGGGGGGGGGGGGGGGGGGGGGGGGGGGGGGGGGGGGGGGGGGGGGGGGGGGGFGGGGGGGGGGGGGGGGGGGGGGGGGGGGGGGGGGGGGGGGGGGGGGGGGGGGGGGGGGGGGGGGGGGGGGGGGGGGGGGGGGGGGGGGGGGGGGGGGGGGGGGGGGGGGGGGGGGGGGGGGGGGGGGGGGGGGGGGGGGGGGGGGGGG
@EGRNA12_425
TGGGGAATATTGCGCAATGGGGGAAACCCTGACGCAGCAACGCCGCGTGGGTGATGAAGGTTTTCGGATCGTAAAACCCTGTTTTCTGGGACGATAATGACGGTACCAGATGAGGAAGCCACGGCTAACTACGTGCCAGCAGCCGCGGTAATACGTAGGTGGCAAGCGTTGTCCGGATTTACTGGGCGTAAAGGGTGCGTAGGCGGATGCTTAAGTGAGATGTGAAATACCTAAGCTTAACTTAGGGGCTGCATTTCAAACTGGGCATCTAGAGTACAGGAGAGGGAAACGGAATTCCTAGTGTAGCGGTGAAATGCGTAGAGATTAGGAAGAACACCAGTGGCGAAGGCGACTTTCTGGACGATAACTGACGCTGAGGCATGAAAGCGTGGGGAGCAAACAGG
+
GGGGGGGGGGGGGGGGGGGGGGGGGGGGGGGG<FGGGGGGGGGGGGGGGGDCGGGGGGGGGGGGGGGGGGGGGGGGGCGGGGGFCFGGGGGGGGGGGGGGGGGGGGGGGCFGGGGGGGGGGGGGGGGGGGGGGFGGGGGGGGGGGGGGGGGGGGGGGGG:FGGGGGGGGG#GGGGGGGGGGGGGGG5#GGGGGGGGGGGGGCE?EGDECGGGGGGGCFGDGFFFGGGGCGDFGGGGGGGGGGDFFFECGGGGFFGFGGGGGGGGE;AFGGGGGGGFGGGGGGGGGFGFEFGGGFGGGGFGGGGGGGGGGGGGGGGGGGGGGGGGGGGGGGGGGGGGGGGGGGGGGGGGGGGGGGGGGGGGGGFFGGGGGGGGGGGGGGGGGGGGGGGGGGGFGFGGGGGGGGGG
@EGRNA12_426
TGGGGAATATTGCGCAATGGGGGAAACCCTGACGCAGCAACGCCGCGTGAGTGATGAAGGCCTTAGGGTTGTAAAGCTCTGTTATCTGGGACGATAATGACGGTACCAGAGGAGGAAGCCACGGCTAACTACGTGCCAGCAGCCGCGGTAATACGTAGGTGGCGAGCGTTGTCCGGATTTACTGGGCGTAAAGAGTGCGTAGGCGGATGTTTAAGTGAGATGTGAAATACCCGAGCTCAACTTGGGTGCTGCATTTCAAACTGGGCATCTAGAGTGCAGGAGAGGAAAGTGGAATTCCTAGTGTAGCGGTGAAATGCGTAGAGATTAGGAAGAACACCAGTGGCGAAGGCGACTTTCTGGACTGTAACTGACACTGAGATACGAAAGCGTGGGTAGCAAACAGG
+
FCFGGGGGGGGGGGGGGGGGGGGGGGGGEGGGGGGGCEGGGGGGGGGGG@EGGGGFGGFGFFGGGGGGGGGGFGGGCFFFGGGEGFGGGFGGGGGGGGGGGGGGGGGGDDGFED@:DGGGGGDFEGGGGGGGGFG>CCCFGGGGGDFEA<CGGGGGGGE<?FDGCGCFABFFFEFFFECFGGDEGFGGFEDGFGGGGEFGGEFECCEGGG?GFGGGGGGGFGGFFEDFGGGGGGGF9F;EGGFCGFFGGGGGGGFEFFGDGGGDGGGFGGGGCG#GGGFG;GGGGGGGGGFFGGF<DGGGGGGDGEEF<CGGGEECFAEFC,9GGGGGGGGGGGF6DGAFB,7GGGEGGGGGGGGFFAGFGFAGGGGGGGGGGGGGGGGGGGFF@EGGFFCGGGGFGGEFFFGG
@EGRNA12_427
TGGGGAATATTGCACAATGGAGGAAACTCTGATGCAGCGACGCCGCGTGAGCGATGAAGGTCTTCGGATCGTAAAGCTCTGTCCTAAGGGAAGATAGTGACGGTACCTTAGGAGGAAGCCCCGGCTAACTACGTGCCAGCAGCCGCGGTAACACGTAGGGGGCGAGCGTTGTCCGGATTTACTGGGCGTAAAGGATGCGTAGGCGGATATTTAAGTGGGATGTGAAATCCCCGAGCTTAACTCGGGGGCTGCATTCCAAACTGGATATCTAGAGTACAGGAGAGGAAAGGAGAATTCCTAGTGTAGCGGTGAAATGCGTAGAGATTAGGAAGAATACCAGTGGCGAAGGCGCCTTTCTGGACTGTAACTGACACTGAGGCTCGAAAGCGTGGGGAGCAAACAGG
+
GGGGGGGGGGGGGGGGGGGGGGGGGGGGGGGGGGGGGGGGGGGGGGGGGGGGGGGGGGGGGGGGGGGGGGGGGGGGGGGGGGGGGGGGGGGGGGGGGGGGGGGGGGGGGGGGGGGGGGGGGGGGGGGGGGGGGGGGGGGGGGGGGGGGGGGGGGGGGGGGGGGGGGGGGGGGGGGGGGGGGGGGGGGGGGGGGGGGGGGGGGGGGGGGGGGGGGGGGGGGGGGGGGGGGGGGGGGGGGGGGGGGGGGGGGGGGGGGGGGGGGGGGGGGGGGGGGGGGGGGGGGGGGGGGGGGGGGGGGGGGGGGGGGGGGGGGGGGGGGGGGGGGGGGGGGGGGFGGGGGGGGGGGGGGGGGGGGGGGGGGGGGGGGGGGGGGGGGGGGGGGGGGGGGGGGGGGGGGGGGGGGG
@EGRNA12_428
TGGGGAATATTGCGCAATGGGGGAAACCCTGACGCAGCAACGCCGCGTGAGTGATGAAGGTTTTCGGATCGTAAAACTCTGTCATTAGGGACGATAATGACGGTACCTAATGAGGAAGCCACGGCTAACTACGTGCCAGCAGCCGCGGTAATACGTAGGTGGCAAGCGTTGTCCGGATTTACTGGGCGTAAAGAGTATGTAGGTGGGCATTTAAGTCAGATGTGAAATTCCCGGGCTTAACCTGGGAGCTGCATTTGATACTGGGTGTCTAGAGTGCAGGAGAGGAAAGTGGAATTCCTAGTGTAGCGGTGAAATGCGTAGAGATTAGGAAGAACACCAGTGGCGAAGGCGACTTTCTGGACTGTAACTGACACTGAGATACGAAAGCGTGGGTAGCAAACAGG
+
GGGGGGGGGGGGGGGGGGGGGGGGGGGGGGGGGGGGGGGGGGGGGGGFGFGGGGGGGGGGFGGGGGGGGCGGGGGGGGGFGGGGGGGGGGGGGGGGGGGGGGGGGGGGGGGGGGGGGGGGGGGGGGGGGGGGGGGGGGGGGGGGGGGGGGGGGGGGGGGGGGGGGGGGFGGGGGGGGGGGGGGGGGGGGGGGGGGGGGGGGGGGGGGGGGGGGGGGGGGGGGGGGGGGGGGGGGGGGGGGGGGGGGGGGGGGGGGGGGGGGGGGGGGGGGGGGGGGGGGGGGGGGGGGGGGGGGGGGGGGGGGGGGGGGGGGGGGGGGGGGGGGGGGGGGGGGGGGGGGGGGGGGGGGGGGGGGGGGGGGGGGGGGGGGGGGGGGGGGGGGGGGGGGGGGGGGGGGGGGGGGGG
@EGRNA12_429
TGGGGAATATTGCGCAATGGGGGAAACCCTGACGCAGCAACGCCGCGTGAGTGATGAAGGTTTTCGGATCGTAAAACTCTGTCTTTGGGGACGATAATGACGGTACCCAAGGAGGAAGCCACGGCTAACTACGTGCCAGCAGCCGCGGTAATACGTAGGTGGCAAGCGTTGTCCGGATTTACTGGGCGTAAAGAGTATGTAGGTGGGCATTTAAGTCAGATGTGAAATTCCCGGGCTTAACCTGGGAGCTGCATTTGATACTGGGTGCCTAGAGTGCAGGAGAGGAAAGTGGAATTCCTAGTGTAGCGGTGAAATGCGTAGAGATTAGGAAGAACACCAGTGGCGAAGGCGACTTTCTGGACTGTAACTGACACTGAGATACGAAAGCGTGGGTAGCAAACAGG
+
GGGGGGGGGGGGGGGGGGGGGGGGGGGGGGGGGGGGGGGGGGGGGGGGGGGGGGGGGGGGGGGGGGGGGGGGGGGGGGGGGGGGGGGGGGGGGGGGGGGGGGGGGGGGGGGGGGGGGGGGGGGGGGGGGGGGGGGGGGGGGGGGGGGGGGGGGGGGGGGGGGGGGGGGGGGGGGGGGGGGGGGGGGGGGGFFGGGGGGGGGGGGGGGGGGGGGGGGGGGGGGGGGGGGGGGGGGGGGGGGGGGGGGGGGGGGGGGGGGGGGGGGGGGGGGGGGGGGGGGGGGGGGGGGGGGGGGGGGGGGGGGGGGGGGGGGGGGGGGGGGGGGGGGGGGGGGGGGGFGGGEGGGGGGGGGGGGGGGGGGGGGGGGGGGGGGGGGGGGGGGGGGGGGGGGGGGGGGGGGGGGGG
@EGRNA12_430
TGGGGAATATTGCGCAATGGGGGAAACCCTGACGCAGCAACGCCGCGTGAGTGATGAAGGTTTTCGGATCGTAAAACTCTGTCTTTGGGGACGATAATGACGGTACCCAAGGAGGAAGCCACGGCTAACTACGTGCCAGCAGCCGCGGTAATACGTAGGTGGCAAGCGTTGTCCGGATTTACTGGGCGTAAAGAGTATGTAGGTGGGCATTTAAGTCAGATGTGAAATTCCCGGGCTTAACCTGGGAGCTGCATTCGAAACTGGCAGGCTAGAGTCTTGTAGAGGGGGGTAGAATTCCAGGTGTAGCGGTGAAATGCGTAGAGATCTGGAGGAATACCGGTGGCGAAGGCGGCCCCCTGGACAAAGACTGACGCTCAGGTGCGAAAGCGTGGGGAGCAAACAGG
+
GGGGGGGGGGGGGGGGGGGGGGGGGGGGGGGGGGGGGGGGGDGGGGGGGGGGGGGGGGGGGGGGGGGGGGGGGGGGGGGGGGGGGGGGGGGGGGGGGGGGGGGGGGGGGGGGGGGGGGGGGGGGGGGGGGGGGGGGGGGGGGGGGGGGGGGGGGGGGGGGGGGGGGGGGGGGGGGGGGGGGGGGGGGGGGGGGGGGGGGGGGGGGGGGGGGGGGGGGGGGGGGGGGGGGGGGGGGGGGGGGGGGGGGGGGGGGGGGGGGGGGGGGGGGGGGGGGGGGGGGGGGGGGGGGGGGGGGGCGGGGGGGGGGGGGGGGGGGGGGGGGGGGGGGGGGGGGGGGGGGGGGGGGGGGGGGGGGGGGGGGGGGGGGGGGGGGGGGGGGGGGGGGGGDGGGGGGGGGGGGGGGG
@EGRNA12_431
TGGGGAATATTGCACAATGGAGGAAACTCTGATGCAGCGACGCCGCGTGAGCGATGAAGGTTTTCGAATCGTAAAGCTCTGTCCCATGGGAAGATAATGACGGTACCATGGGAGGAAGCCCCGGCTAACTACGTGCCAGCAGCCGCGGTAATACGTAGGGGGCTAGCGTTGTCCGGAATTACTGGGCGTAAAGGGTTCGCAGGCGGAAATATAAGTCAGGTGTAAAAGGCGGAGGCTCAACCTCCGTAAGCATTTGAAACTATATTTCTTGAGATATGGAGAGGCAAGTGGAATTCCTAGTGTAGCGGTGAAATGCGTAGATATTAGGAGGAATACCAGTGGCGAAGGCGACTTGCTGGACATATACTGACGCTGAGGAACGAAAGCATGGGTAGCAAACAGG
+
GGGGGGGGGGGGGGGGGGGGGGGGGGGGGGGGGGGGGGGGGGGGGGGGGGGGGGGGGGGGGGGGGGGGGGGGGGGGGGGGGGGGGGGGGGGGGGGGGGGGGGGGGGGGGGGGGGGGGGGGGGGGGGGGGGGGGGGGGGGGGGGGGGGGGGGGGGGG9FGGGGGGGGGGFGGGGGGGGGGGGGGGGGGGGGGGGGGGGGGGGGGGGGGGGGFGEGGGGGGGGGGGGFGGGGGGGGGFGGGGGGGGGGGGGGGGGGGGGGGGGGGGGGGGGGGFGGGGGGGGFAEGFGGGFGGGGGGGGGGGGGGGGGGGGFGGGGGGFGGGGGGGFGGGGGGGGGGGGDGGGGGGGGGGGGGGGGGGFGGGGGGGGGGGGGGGGGGFGGGGGGGGGGGGGGGGGGGGGGGGGGG
@EGRNA12_432
TGGGGAATATTGCGCAATGGGGGAAACCCTGACGCAGCAACGCCGCGTGAGTGATGAAGGTTTTCGGATCGTAAAACTCTGTCTTTGGGGACGATAATGACGGTACCCAAGGAGGAAGCCACGGCTAACTACGTGCCAGCAGCCGCGGTAATACGTAGGTGGCAAGCGTTGTCCGGATTTACTGGGCGTAAAGAGTATGTAGGTGGGCATTTAAGTCAGATGTGAAATTCCCGGGCTTAACCTGGGAGCTGCATTTGATACTGGGTGTCTAGAGTGCAGGAGAGGAAAGTGGAATTCCTAGTGTAGCGGTGAAATGCGTAGAGATTAGGAAGAACACCAGTGGCGAAGGCGACTTTCTGGACTGTAACTGACACTGAGATACGAAAGCGTGGGTAGCAAACAGG
+
FGGGGGGGGGGGGGGGGGGGGGGEGGGGGGGGGGGGGGGGGGGGGGGEGGGFGGGGGGGGGDGGGGGGGGGGGGGGGGGGGGGGGGGGGGGGGGGGGFGGFGGEGGFFFFGGGFGGGGGGDFGEGGGGGGGGGFFGGFEGGGGGGGGGFFGGGGFFGGGGGGGGGFGGGEGG@FEECCFGGGGGFGGGFFFFFGFCGGGGGGEFGGGGGGGGGGF<FFFGGGGGGGGGGGGGGGGGGGGGEGGGGGGFGGGGGGGGGGGGGFF>F?GGGGGGGGGGGGGGGGGGGFGDFAGGFGGGGGGGGGGGGGGGGGFGEEGGGGGGDFBGGFGGGGGGGFFAGGGGGEGGGGGGGGGGGDFGGGGGGGGGFFFDCGGFFGFFGGFC6GGGGGGDGGGGFAGGGGGGGGFF
@EGRNA12_433
TGGGGAATATTGCGCAATGGGGGAAACCCTGACGCAGCAACGCCGCGTGAGTGATGAAGGCCTTAGGGTTGTAAAGCTCTGTTATCTGGGACGATAATGACGGTACCCAAGGAGGAAGCCACGGCTAACTACGTGCCAGCAGCCGCGGTAATACGTAGGTGGCAAGCGTTGTCCGGATTTACTGGGCGTAAAGAGTATGTAGGTGGGCATTTAAGTCAGATGTGAAATTCCCGGGCTTAACCTGGGAGCTGCATTTGATACTGGGTGCCTAGAGTGCAGGAGAGGAAAGTGGAATTCCTAGTGTAGCGGTGAAATGCGTAGAGATTAGGAAGAACACCAGTGGCGAAGGCGACTTTCTGGACTGTAACTGACACTGAGATACGAAAGCGTGGGTAGCAAACAGG
+
GCGGGGGGFFGFFFG7FEEGGGDEEGGFGF@@@FGF@@6CFEDGCF=@=:FEFFF?FFDGFG=<9<FGGGGFCGGGF?FFGGGGGFFGGGGFGGGFGF9BFBFGGGGGGGDFGFGGGF@GGGGGG@@FGFA<??A?FFGGCFGGCFFFFFCBFDFFFFG:FGFFFFFFFGGFF@FFEA>DGGGGEGGFFFEFFCFGGFFFFGFCAFGDGFFFFGGGFFFGCEGCGGGGGGGGGGGDCDDCGGGGGFFGGGGFFGGGGGGGFFCFGGGGFD8DGGE==9D=;DGGGFF;EEGEGGGFGF=CGGFBC7CGFB9GGGGFAC9,,9<DGGGF<GEEGGGGGGGEEGCB@GEGGGGGF<GGGGGGFFCFGGGFFEFCFDFAFGGGGDGGFBFCCGGGF@FGGGGGE9FC
@EGRNA12_434
TGGGGAATATTGCGCAATGGGGGAAACCCTGACGCAGCAACGCCGCGTGAGTGATGAAGGTTTTCGGATCGTAAAACTCTGTCTTTGGGGACGATAATGACGGTACCCAAGGAGGAAGCCACGGCTAACTACGTGCCAGCAGCCGCGGTAATACGTAGGTGGCAAACGTTGTCCGGATTTACTGGGCGTAAAGGGTGCGTAGGTGGACGCTTAAGTCAGATGTGAAATACCCGAGCTTAACTTGGGAGTTGCATTTGAAACTGGACGTCTAGAGTACAGGAGAGGAAAGTGGAATTCCTAGTGTAGCGGTGAAATGCGTAGAGATTAGGAAGAACACCAGTGGCGAAGGCGACTTTCTGGACTGTAACTGACACTGAGATACGAAAGCGTGGGTAGCAAACAGG
+
GGGGGGGGGGGGGGGGGGGGGGGGGGGGGGGGGGGGGGGGGGGGGGGGGFGGGGGGGGGGGGGGGGGGGGGGGGGGGGGGGGGGGGGGGGGGGGGGGGGFGGGGGGGGGGGGGGGGGGGGGGGGGGGGGGGGGGGGGGGGGGGGGGGGGGGGGGGGGGGGGGGGGGGGGGGGGGGGGGGGGGGGGGGGGGGGGGGGGGGGGGGGGGGGGGGGGGGGGGGGGGGGGGGGGGGGGGGGGGGGGGGGGGGGGGGGGGGGGGGGGGGGGGGGGGGGGGGGGGGGGGGGGGGGGGGGGGGGGGGGGGGGGGGGGGGGGDGGGGGGGGGGGGGGGGGGGGGGGGGGGGGGGGGGGGGGGGGGGGGGGGGGGGGGGGGGGGGGGGGGGGGGGGGGGGGGGGGGGGGGGGGG
@EGRNA12_435
TGGGGAATATTGCACAATGGAGGAAACTCTGATGCAGCGACGCCGCGTGAGCGATGAAGGTCTTCGGATCGTAAAGCTCTGTCCTAAGGGAAGATAGTGACGGTACCTTAGGAGGAAGCCCCGGCTAACTACGTGCCAGCAGCCGCGGTAACACGTAGGGGGCGAGCGTTGTCCGGAATTACTGGGTGTAAAGGGTGCGTAGGCGGCCTTGCAAGTCAGATGTGAAAGATCACGGCTTAACTGTGGTAAGCATTTGAAACTGTAAGGCTTGAGTGCAGGAGAGGAAAGCGGAATTCCTAGTGTAGCGGTGAAATGCGTAGAGATTAGGAAGAACACCAGTGGCGAAGGCGGCTTTCTGGACTGTAACTGACGCTGAGGCACGAAAGCGTGGGGAGCAAACAGG
+
GGGF:FFCFFFFGGGGGGGDDEFC@EGGGGGFDAFFGGGCEGG:CGGGGDCCEGGDFCEFCFFFGF:FFCEFF<=F9,EADEFGGGFE@EE8CFGGDF9<FFGGGCADFF?FFGGGGFGGFG@<C+:FGGFGGGDGGGEFF@8FGGGGFDGGFGGFEGC:CGDCFFGEECCECFGGEGCGCCF<#GGG;<C:C9CCEGEGGC>C;EGCEGGDGGGGGGGGECEEFFECFFBFGGDDCFCFFFGGG>E?FGGD;AFGCFGFFF:FFFGGEDEFFGD8AD864=B?:7CCFC,=8FFGCF?F@F+:CBB,FFF==@C?GFFAF?9,<FEEA,?@E:,6,ADGEFF9C@F@>F8@C@C,,,FF<9FFGF7CEF@@<FFE<@DFFCF,F7GFC,,<E,6,;,6,,,F
@EGRNA12_436
TGGGGAATATTGCACAATGGGGGAAACCCTGACGCAGCAACGCCGCGTGAGTGATGAAGGCCTTAGGGTTGTAAAGCTCTGTTATCTGGGACGATAATGACGGTACCTGAGGAGGAAGCCACGGCTAACTACGTGCCAGCAGCCGCGGTAATACGTAGGTGGCGAGCGTTGTCCGGATTTACTGGGCGTAAAGAGTGCGTAGGCGGATGTTTAAGTGAGATGTGAAATACCCGAGCTCAACTTGGGTGCTGCATTTCAAACTGGGCATCTAGAGTGCAGGAGAGGAAAGCGGAATTCCTAGTGTAGCGGTGAAATGCGTAGAGATTAGGAAGAACACCAGTGGCGAAGGCGGCTTTCTGGACTGTAACTGACGCTGAGGCACGAAAGCGTGGGGAGCAAACAGG
+
FFGGGGGGGGGGGFGEGGGFGGGGGGFGGFFEEGEGGGGGGGEBEGECCCFGGGGGGGGGGGFFEGCGGGGGGGGDFEFE?FFFGGGGGGFFGGEGGCGGGGGGGGGFGFFEFEEGGGGGGGEFGGGDGGGFEFFGGFFCFFGFGG#GFFEGGFFEGFGCFGCGEGEGFEECGFEGGGG@?FFEGG>:FFFFFFFFGGGEGGGGGFEEFCFFGGGFE9EFDFGGGGCCCC@ACEEGAGDFFFGGFFGGGFGFGDFCGGGGGGFGGGGGGGGGGF#GGGGFDGFFFFF?FBBCGGDDEFFFGGFC7GGGGFFFDGGGGGGGGGGFFFGGGGGFGFGGFFCGFF>GGGGGGGGGGGFF@AFFEGGFFEFGGGCGGEAGGGGFGGFGGGGEGGGGGGGFGGGFGGGF
@EGRNA12_437
TGGGGAATATTGCACAATGGAGGAAACTCTGATGCAGCGACGCCGCGTGAGCGATGAAGGTCTTCGGATCGTAAAGCTCTGTCCTAAGGGAAGATAGTGACGGTACCTTAGGAGGAAGCCCCGGCTAACTACGTGCCAGCAGCCGCGGTAACACGTAGGGGGCGAGCGTTGTCCGGAATTACTGGGTGTAAAGGGTGCGTAGGCGGCCTTGCAAGTCAGATGTGAAAGATCACGGCTTAACTGTGGTAAGCATTTGAAACTGTAAGGCTTGAGTGCAGGAGAGGAGAGTGGAATTCCTAGTGTAGCGGTGAAATGCGTAGATATTAGGAAGAATATCAGTGGCGAAGGCGGCTCTCTGGACTGCAACTGACGCTGAGGCACGAAAGCGTGGGGAGCAAACAGG
+
GGGGGGGGGGGFGGGGGGGGGGGDGGEEGGGGGGGGGGGGGGGGGGGGGGGGGGGGGGGGGGGGGGGGGGGGGGGGG,EGGGFGGGGGGGGGGGGGFEGGGGGGGGGF9FGGGGECFCDEGGGEGEGGGGGGGGGGGGGGGGGFFGGGEGGEFGGFGFGGDCC<FGGGFFFGGGGGGGGGGFFGFGFGFFC#7DCFEGG>ECEEEGGGGGGGGGGGGFGGGGGGGGGGFFGGGGGGGGEEDGGGGGGGGEGG#GFFEDGGGFD=CFGFGGDFCGGGGGFFE9GFF?CGGGGF?GGGFFFGGEEGGGGGGGGGGGEFACGGGGGGGGGGGGGGGGGFFFGGGGGGDGFFGGGGFEFFDGGGFGCFFGGGGGGGGGGGGGGGGGGGEFF@?GGGGGGGGGGGCGG
@EGRNA12_438
TGGGGAATATTGCGCAATGGGGGAAACCCTGACGCAGCAACGCCGCGTGAGTGATGAAGGCCTTAGGGTTGTAAAGCTCTGTTATCTGGGACGATAATGACGGTACCAGAGGAGGAAGCCACGGCTAACTACGTGCCAGCAGCCGCGGTAATACGTAGGTGGCGAGCGTTGTCCGGATTTACTGGGCGTAAAGAGTGCGTAGGCGGATGTTTAAGTGAGATGTGAAATACCCGAGCTCAACTTGGGTGCTGCATTTCAAACTGGGCATCTAGAGTGCAGGAGAGGAAAGCGGAATTCCTAGTGTAGCGGTGAAATGCGTAGAGATTAGGAAGAACACCAGTGGCGAAGGCGGCTTTCTGGACTGTAACTGACGCTGAGGCACGAAAGCGTGGGGAGCAAACAGG
+
GGGGGGGGGGGGGGGGGGGGGGGGGGGGGGGGGGGGGGGGGGGGGGGGGGGGGGGGGGGGGGGGGGGGGGGGGGGGGGGGGGGGGGGGGGGGGGGGGGGGGGGGGGGGGGGGGGGGGGGGGGGGGGGGGGGGGGGGGGGGGGGGGGGGGGGGGGGGGGGGGGGGGGGGGGGGGGGGGGGGGGGGGGGGGGGGGGGGGGGGGGGGGGGGGGGGGGGGGGGGGGGGGGGGGGGGGGGGGGGGGGGGGGGGGGGGGGGGGGGGGGGGGGGGGGGGGGGGGGGGGGGGGGGGGGGGGGGGGGGGGGGGGGGGGGGGGGGGGGGGGFGGGGGGGGGGGGGGGGGGGGGGGGGGGGGGGGGFCGGGGGGGGGGGGGGGGGGGGGGGGGGGGGGGGGGGGGGGGGGGGGGG
@EGRNA12_439
TGGGGAATATTGCGCAATGGGGGAAACCCTGACGCAGCAACGCCGCGTGAGTGATGAAGGTTTTCGGACCGTAAAACTCTGTCTTTGGTGACGATAATGACGGTACCCAAGGAGGAAGCCACGGCTAACTACGTGCCAGCAGCCGCGGTAATACGTAGGTGGCAAGCGTTGTCCGGATTTACTGGGCGTAAAGAGTATGTAGGTGGGCATTTAAGTCAGATGTGAAATTCCCGGGCTTAACCTGGGAGCTGCATTTGATACTGGGTGCCTAGAGTGCAGGAGAGGAAAGTGGAATTCCTAGTGGAGCGGTGGAGTGCATAGAGATAAGGAAGAACACCAGTGGCGAAGGCGACTTTCTGGACTATAACTGACACTGAGATACGAAAGCGTGGGTAGCAAACAGG
+
FC@<FFEGFGGGAFEGDGCGFDGGGDGFGDE8E@F7B7EFEF:=6>:@:BCEFEGFFEE4EEGCGECC++4FFC@FGGGF9A5CA5C8435,B+>CG9FGGEBFFCF<<7F>FCGGCFFGFGG@:>*,38E8@FGGF;FFCCF;F7<FF7F<F:F4<FCFC7A7FDFC<*=FFG#B=CGGFCDDCFGGGE#CFGAF@CCF9CCFGGDG9C#GGGGDCFGC@9GCG7@:4#EC=CGGGFCGCFFGC@C5CFGGGFFDEFGDFBF>55><F@DGGGGFD4,@,E,FA9,F,,?<,<,<8A:,F44+FF:?,,44C,FC,,9E9EC<,,FDBEEFB@?FB,FEFFEFFBB:FF9<<8<CFFCCF<<,,,FEC,<FC,9EC;,FF7CC@,F7EEFAFF;,GF@,EFE,
@EGRNA12_440
TGGGGGATATTGCGCAATGGGGGAAACCCTGACGCAGCAACGCCGCGTGAGTGATGAAGGTTTTCGGATCGTAAAACTCTGTCTTTGGGGACGATAATGACGGTACCCAAGGAGGAAGCCACGGCTAACTACGTGCCAGCAGCCGCGGTAATACGTAGGTGGCAAGCGTTGTCCGGATTTACTGGGCGTAAAGAGTATGTAGGTGGGCATTTAAGTCAGATGTGAAATTCCCGGGCTTAACCTGGGAGCTGCATTTGATACTGGGTGTCTAGAGTGCAGGAGAGGAAAGTGGAATTCCTAGTGTAGCGGTGAAATGCGTAGAGATTAGGAAGAACACCAGTGGCGAAGGCGACTTTCTGGACTGTAACTGACACTGAGATACGAAAGCGTGGGTAGCAAACAGG
+
GGGGGGGGGGFC9FDG@BECFFGDGCGGEGGG,CFCEGGAFEGGGGE8:FGGGGGGC<FFFFCFFEGGGGGGEFGFF<EFGGFGGGFGCGGFGGGGGGGGAFGGC79FCGFCGGEEGGG,FFGCEFGGGGGGGF:F*DFGFCFGEGCGAE#FFFGFFG#G<F:#FGGGF>>;CG>EACC:=CECEGGGCCE>CEF<C6AFGGGFG#EEGGG<C#CFGFFFGF##GFFEGFC9C8FCEFDGGCFGF6>>DGGGFCDDC7DDGFFF>GGEFF?FFGFGED?D,FCFEDFEC,,CFF,CFGGEFGFFB7C?<BCF7GGGGGFBC,9E<BEFCGFECGFFGFEB6B,FFB:FF@CGGGGGGFGEGFGGDGFGGFEFFDFFGEFEFGGGGGGDGGFDGCGFGGGFAGGF
@EGRNA12_441
TGGGGAATATTGCGCAATGGGGGAAACCCTGACGCAGCAACGCCGCGTGAGTGATGAAGGTTTTCGGATCGTAAAGCTCTGTCTTTGGGGAAGATAATGACGGTACCCAAGGAGGAAGCCACGGCTAACTACGTGCCAGCAGCCGCGGTAATACGTAGGTGGCGAGCGTTATCCGGATTTACTGGGCGTAAAGGGAGCGTAGGCGGATGATTAAGTGGGATGTGAAATACCTAGGCTTAACTTAGGGGCTGCATTTCAAACTGGGCATCTAGAGTACAGGAGAGGGAAACGGAATTCCTAGTGTAGCGGTGAAATGCGTAGAGATTAGGAAGAACACCAGTGGCGAAGGCGGTTTCCTGGACTGTAACTGACGCTGAGGCACGAAAGCGTGGGTAGCAAACAGG
+
GGGGGGGGGGGGGGGGGGGGGGGGGGGGGGGGGGGGGGGGGGGGGGGGGFGGGGGGGGGGGGGGGGGGGGGGGGGGGGGGGGGGGGGGGGGGGGGGGGGGGGGGGGGGGGGGGGGGGGGGGGGGGGGGGGGGGGGGGGGGGGGGGGGGGGGGGGGGGGGGGGGGGGGGGGGGGGGGGGGGGGGGGGGGGGGGGGGGGGGGGGGGGGGGGGGGGGGGGGGGGGGGGGGGGGGGGGGGGGGGGGGGGGGGGGGGGGGGGGGGGGGGGGGGGGGGGGGGGGGGGGGGGGGGFGGGGGGGGGGGGGGGGGGGGGGGGGGGGGGGGGGGGGGGGGGGGGGGGGGGGDGGGGGGGGGGGGGGGGGGGGGGGGGGGGGGGGGGGGGGGGGGGGGGGGGGGGGGGGGGGGGG
@EGRNA12_442
TGGGGAATATTGCACAATGGGGGAAACCCTGATGCAGCAACGCCGCGTGAGTGATGACGGTCTTCGGATTGTAAAACTCTGTCTTTGGGGACGATAATGACGGTACCCAAGGAGGAAGCCACGGCTAACTACGTGCCAGCAGCCGCGGTAATACGTAGGTGGCAAGCGTTGTCCGGATTTACTGGGCGTAAAGGGAGCGTAGGTGGATATTTAAGTGGGATGTGAAATACTCGGGCTTAACCTGAGTGCTGCATTCCAAACTGGATATCTAGAGTGCAGGAGAGGAAAGTGGAATTCCTAGTGTAGCGGTGAAATGCGTAGATATTAGGAAGAACACCGGTGGCGAAGGCGACTTTCTGGACTGTAACTGACACTGAGGCTCGAAAGCGTGGGGAGCGAACAGG
+
GGGGGGGGGGGGGGGGGGGGGGGGGGGGGGGGGGGGGGGGGGGGGGGGGGGGGGGGGGGGGGGGGGGGGGGGGGGGGGGGGGGGGGGGGGGGGGGGCEFFGGGGGGGGGGGFGGGGGGGGGGGGGECFGFFGGGGGGGGGGGGGGGFGGFGGGGFFFGGGGGGGGGGGGGEFFGGGGGGGGGGGGGGGGGGGGGGGGGGGGGGGGGGGGGGGGGGGGGGGGGGGGGGGGGGGGGGGGGGGGGGFFGGGGGGGGGGGGGGGGGGGGGGGGGGGGGGGGGGGGGGGGGGGGEAGGGGGGGGGGGGGGGGGGGGGGGGGGGGGGGGGGGGGGGGGGGGGGGGGGGGGGGGGGGGFGCGGGGGGGGGGGGGGGGGGFGGGGGGGGGGGGGGDGGGGGGGGGFGGGGGG
@EGRNA12_443
TGGGGAATATTGCGCAATGGGGGAAACCCTGACGCAGCAACGCCGCGTGGGTGATGAAGGTCTTCGGATTGTAAAGCCCTGTTTTCTGGGACGATAATGACGGTACCAGAGGAGGAAGCCACGGCTAACTACGTGCCAGCAGCCGCGGTAATACGTAGGTGGCGAGCGTTGTCCGGATTTACTGGGCGTAAAGGGTGCGTAGGCGGATGTTTAAGTGGGATGTGAAATCCCCGGGCTTAACCTGGGGGCTGCATTCCAAACTGGATATCTAGAGTGCAGGAGAGGAAAGCGGAATTCCTAGTGTAGCGGTGAAATGCGTAGAGATTAGGAAGAACACCAGTGGCGAAGGCGGCTTTCTGGACTGTAACTGACGCTGAGGCACGAAAGCGTGGGTAGCAAACAGG
+
FDGGGGGGGGGGGEGEGDFGGGGGGGGGGCFGGGGGEEGGFGGGGGEFGGGGGFGGGGGGGGGGGGGCGEFGGGGGGGGGGGGGGGGGGGGGGGGGGGGGGGGGGGGGGGGGGGGGGGGGGFGGGGGGGGGGGGGFGGGFGFGGGGGFGFFFFFF?FGGGFGGGGGFFFBEGFFGGFFGGGGGGGGGGGGFFGFGGGFGEEEGGGGGDFGFGGGGGGGGGGGGGGGGGGEGGGGGGGGGGGGGGGGGGGAFGEGFGGGGGGGGGGGGGGGGGGF#B4=,GGF===DF=7E?FCEE@EF<<E=:>CGGEFEADEGCEFGGF59GFFEEEFDFE:FC,C=8FB,,F<BB@7FGF8FAF@FC9GEGFE<6:CBBCF@GGEDGF@:FCB@7FCDF@CCF@EEE@ACFC
@EGRNA12_444
TGGGGAATATTGCGCAATGGGGGAAACCCTGACGCAGCAACGCCGCGTGAGTGATGAAGGTTTTCGGATCGTAAAACTCTGTCTTTGGGGACGATAATGACGGTACCCAAGGAGGAAGCCACGGCTAACTACGTGCCAGCAGCCGCGGTAATACGTAGGTGGCAAGCGTTGTCCGGATTTACTGGGCGTAAAGGGTATGTAGGTGGGCATTTAAGTCAGATGTGAAATTCCCGGGCTTAACCTGGGAGCTGCATTTGATACTGGGTGTCTAGAGTGCAGGAGAGGAAAGTGGAATTCCTAGTGTAGCGGTGAAATGCGTAGAGATTAGGAAGAACACCAGTGGCGAAGGCGACTTTCTGGACTGTAACTGACACTGAGATACGAAAGCGTGGGTAGCAAACAGG
+
GGGGGGGGGGGGGGGGGGGGGGGGGGGGGGGGGGGGGGGGGGGGGGGGFCGGGGGGGGGGGGGGGGGGGGGGGGGGGGGGGGGGGGGGGGGGGGGGGGGGGGGGGGGGGGGGGGGGGGGGGGGGGGGGGGGGGGGGGGGGGGGGGGGGGGGGGFGFGGGGGGGGGGGGGGGGGFGGGGGGGGGGGGGGFFGGGGGGFGGGGGG9EGGGGGGGGGGGGGGGGGGGGGGGGGGGGFGGGGGGGGGGGGGGGGFGGGGGGGGGGGGGGGGGGGGGGGGGGGGGGGGGGGGGGGGGGGGGGGGGGGGGGGGGGGGGGGGGGGGGGGGGGGGGGGGGGGGGGGGGGGGGGGGGGGGGFGGGGGGGGGGGGGGGGGGGGGGGGGGGGGGGGGGGGGGGGGGGGGGGGGGG
@EGRNA12_445
TGGGGAATATTGCGCAATGGGGGAAACCCTGACGCAGCAACGCCGCGTGAGTGATGAAGGCCTTAGGGTTGTAAAGCTCTGTTATCTGGGACGATAATGACGGTACCAGAGGAGGAAGCCACGGCTAACTACGTGCCAGCAGCCGCGGTAATACGTAGGTGGCGAGCGTTGTCCGGATTTACTGGGCGTAAAGAGTGCGTAGGCGGATGTTTAAGTGAGATGTGAAATACCCGAGCTCAACTTGGGTGCTGCATTTCAAACTGGGCATCTAGAGTACAGGAGAGGGAAACGGAATTCCTAGTGTAGCGGTGAAATGCGTAGAGATTAGGAAGAACACCAGTGGCGAAGGCGGTTTCCTGGACTGTAACTGACGCTGAGGCACGAAAGCGTGGGTAGCAAACAGG
+
GGGGGGGGGGGGGGGGGGGGGGGGGGGGGGGGGGGGGGGGGGGGGGGFGEGGGGGGGGGGGGGGGGGGGGGGGGGGGGGGGGGGGGGGGGGGGGGGGGGGGGGGGGGGGGGGGGGGGGGGGGGGGGGGGGGGGGGGGGGGGGGGGGGGGGGGGGGGGGGGGGGGGGGGGGGGGGGGGGGGGGGGGGGGGGGGGGGGGGGGGGGGGGGGGGGGGGGGGGGGGGGGGGGGGGGGGFGGGGGGGGGGGGGGGGGGGGGGGGGGGGGGGGGGGGGGGGGGGGGGGGGGGGGGGGGGGGGGGGGGGGGGGGGGGGGGGGGGGGGGGGGGGGGGGGGGGGGGGGGGGGGGGGGGGGGGGGGGGGGGGGGGGGGGGGGGGGGGGGGGGGGGGGGGGGGGGGGGGGGGGGGG
@EGRNA12_446
TGGGGAATATTGCACAATGGGCGAAAGCCTGATGCAGCAACGCCGCGTGAGCGATGAAGGCCTTCGGGTCGTAAAGCTCTGTCCTCAAGGAAGATAATGACGGTACTTGAGGAGGAAGCCCCGGCTAACTACGTGCCAGCAGCCGCGGTAATACGTAGGGGGCTAGCGTTATCCGGAATTACTGGGCGTAAAGGGTGCGTAGGCGGCCTTGCAAGTCAGATGTGAAAGATCACGGCTTAACTGTGGTAAGCATTTGAAACTGTAAGGCTTGAGTGCAGGAGAGGAGAGTGGAATTCCTAGTGTAGCGGTGAAATGCGTAGAGATTAGGAAGAACACCAGTGGCGAAGGCGGCTTTCTGGACTGTAACTGACGCTGAGGCACGAAAGCGTGGGGAGCAAACAGG
+
GGGGGGGGGFGGGGGGFFGGGGGGGGGGGGGGGGGGGGGGGGGGGGGGGGGGGGGGGGGGGGGGGGGGGGGGGGGGGGGGGGGGGGGGGGGGGGGGGGGGGGGGGGGGGGGGGGGGGGGGFGGGGGGGGGGGGGFGGGGGGGGGGGGGGGGGGGGFGGGGGGGGGGGGFGGGGGGGGGGGGGGGGGGGGGGFFGCGGGGGGGGGGGGGGGGGGGGGGGGGGGGGGGGGGGGGGGGGGGGGGGGGGGGGGGGGGGGGGGGGGGGGGGGGGGGGGGGGGGGGGGGGGGGGGFGDGFFGGGGGGGGGGGGGGGGGGGGGGGGGGGGGGGGGGGGGGGGGGGGGGGGGGGGGGGGGGGGGGGGGGGGGGGGGGGGGGGGGGGGGGGGGGGGGGGGGGGGGGGGGGGG
@EGRNA12_447
TGGGGAATATTGCACAATGGGGGAAACCCTGATGCAGCAACGCCGCGTGAGTGAAGAAGGCCTTCGGGTTGTAAAGCTCTGTCTTCAGGGACGATAATGACGGTACCTGAGGAGGAAGCCACGGCTAACTACGTGCCAGCAGCCGCGGTAATACGTAGGTGGCGAGCGTTGTCCGGATTTACTGGGCGTAAAGAGTGCGTAGGCGGATGTTTAAGTGAGATGTGAAATACCCGAGCTCAACTTGGGTGCTGCATTTCAAACTGGGCATCTAGAGTGCAGGAGAGGAAAGCGGAATTCCTAGTGTAGCGGTGAAATGCGTAGAGATTAGGAAGAACACCAGTGGCGAAGGCGGCTTTCTGGACTGTAACTGACGCTGAGGCACGAAAGCGTGGGGAGCAAACAGG
+
GGGGGGGGGGGFGGGGGGGGGGGGGGGGGGGGGGGGGGGGGGGGGGGGGGGGGGGGGGGGGGGGGGGGGGGGGGGGGGGGGGGGGGGGGGGGGGGGGGGGGGGGGGGGGGGGGGGGGGGGGGGGGGEGGGGGGGFGGGGGGGGGGGGGGGGGGGGGGGGGFGGGGGGGGGGGGGGGGGGGGGGGGGGGGGGGGGGGGGGGGGGGGGGGGGGGGGFGGEGEGGGGGGGGGGGGGGGGFGGGGGGGGGGGGGGGGGGGGGGGGGGGGFGGGGGGGGGGGGGGGGGGGGGGGGGGGGGGGGGGGGGGGGGGGCGGGGGGGGGGGGGGGGGGGGGGGGGGGEGGGGGGGGGGGGGGGGGGGGGGGGGGGGGGGGGGGGGGGGGGGGGGGGGEGGGGGGGGGGGGGGGG
@EGRNA12_448
TGGGGAATATTGCACAATGGGGGAAACCCTGATGCAGCAACGCCGCGTGAGTGATGACGGTCTTCGGATTGTAAAACTCTGTCTTTGGGGACGATAATGACGGTACCCAAGGAGGAAGCCACGGCTAACTACGTGCCAGCAGCCGCGGTAATACGTAGGTGGCAAGCGTTGTCCGGATTTACTGGGCGTAAAGGGAGCGTAGGTGGATATTTAAGTGGGATGTGAAATACTCGGGCTTAACCTGAGTGCTGCATTCCAAACTGGATATCTAGAGTGCAGGAGAGGAAAGTGGAATTCCTAGTGTAGCGGTGAAATGCGTAGATATTAGGAAGAACACCGGTGGCGAAGGCGACTTTCTGGACTGTAACTGACACTGAGGCTCGAAAGCGTGGGGAGCGAACAGG
+
F,FGG;FGGGGFGDGFFFFCGEGGGGGFGGCFAEEEFFGGGGECEFGFEEGG9FGDGGGGFGCFFGGGGGGGGGCEFGGGGGGGGCGGDEGGGFEGGGFFFGGGGEGFFFFGGGGGGFFCFGGGEGGGGGCFGGGF@FCD:>EFGGGEEEGGFCCFGCCCGGGGACFGFGGGCFEF:FGG@:FG?F;#E:=?EFA>>FFFC;7@<:GDF8DFF9::CCA:CEAF@9?CGGFBCEC@CCFCFE=E@DDGGE>FGGGDFD=EGGGFFE=@9FADFEGECFB@4>AFEEGGGGGFEF9ECDGF=FC4:FC9FEF?EB=>+C55?<<EE@FCGGDFFF@=EEDEECEDDCCB@:C@FEF@69EFFECF<@FF@C<CC@AE@B@<<CFCEEECGFGGEFGCEGGGFGGG
@EGRNA12_449
TGGGGAATATTGCACAATGGGGGAAACCCTGATGCAGCAACGCCGCGTGGGTGATGAAGGTCTTCGGATTGTAAAGCCCTGTCTTTTGGGACGATAATGACGGTACCAAAGGAGGAAGCCACGGCTAACTACGTGCCAGCAGCCGCGGTAATACGTAGGTGGCGAGCGTTGTCCGGATTTACTGGGCGTAAAGGGTGCGTAGGCGGATGTTTAAGTGGGATGTGAAATACCCGGGCTCAACTTGGGTGCTGCATTCCAAACTGGATATCTAGAGTGCAGGAGAGGAGAGTGGAATTCCTAGTGTAGCGGTGAAATGCGTAGAGATTAGGAAGAACACCAGTGGCGAAGGCGACTCTCTGGACTGTAACTGACGCTGAGGCACGAAAGCGTGGGGAGCAAACAGG
+
GGGGGGGGGGGGGGGGGGGGGGGGGGGGGGGGGGGGGGGGGGGGGGGGGGGGGFGGGGGGGGGGGGGGGGGGGGGGGGGGGGGGGGGGGGGGGGGGGGGGGGGGGGGGGGGGGGGGGGGGGGGGGGGGGGGGGGGGGGGGGGGGGGGGGGGGGGGGGGGGGGGGGGGGGGGGGGGGGGGGGGGGGGGGGGGGGGGGGGGGGGGGGGGGGGGGGGGGGGGGGGGGGGGGGGGGGGGGGGGGGGGGGGGGGGGGGGGGGGGGGGGGGGGGGGGGGGGGGGGGGGGGGGGGGGGGGGGGGGGGGGGGGGGGGGGGGGGGGGGGGGGGGGGGGGGGGGGGGGGGGGGGGGGGGGGGGGGGGGGGGGGGGGGGGGGGGGGGGGGGGGGGGGGGGGGGGGGGGGGGGGGG
@EGRNA12_450
TGGGGAATATTGCGCAATGGGGGAAACCCTGACGCAGCAACGCCGCGTGGGTGATGAAGGTTTTCGGATCGTAAAACCCTGTTTTCTGGGACGATAATGACGGTACCAGATGAGGAAGCCACGGCTAACTACGTGCCAGCAGCCGCGGTAATACGTAGGTGGCAAGCGTTGTCCGGATTTACTGGGCGTAAAGGGTGCGTAGGCGGATGCTTAAGTGAGATGTGAAATACCTAAGCTTAACTTAGGGGCTGCATTTCAAACTGGGCATCTAGAGTACAGGAGAGGGAAACGGAATTCCTAGTGTAGCGGTGAAATGCGTAGAGATTAGGAAGAACACCAGTGGCGAAGGCGGTTGCCTGGACTGTAACTGACGCTGAGGCACGAAAGCGTGGGTAGCAAACAGG
+
FGGFG;FGGGFCFGG@FGGGFGGGGGGGGGGGGGGGGGGGGGG@FGG>@FCFFGCFFGFGFD9DFE::FGGGCF7EECCEEGGBFGGGGGGGGGGGGGGGGGEGGGFGGG9=9D@CFGFGGGGGGCGGGGGGD<CCCFGGGGGFGGGGF:FFGGGGGGGGGGCGGGGGFFFCFCDA:ECFCCFGGBCGGDFFFEFGFGGGGGCGGGGFFFCFFGGGGGGGEFCGGFGGGGGGGGGGGGC?CFGGGGGGGGGGGGGGGGGFCECFECAGGGGFCG#GGGGGGGGGFFAEEFFGFF?@GGGGGFECGECCGFGF7FGF=GGFFAGGGGGGFGGGEFFFFGGGGEGDF@EGEFF@E6,GGGFE@GGGGGGGDGGFFEFFDGEDF7GDDGEBC<GE<GGGGGGGECGG
@EGRNA12_451
TGGGGAATATTGCGCAATGGGGGAAACCCTGACGCAGCAACGCCGCGTGGGTGATGAAGGTCTTCGGATTGTAAAACTCTGTCTTTGGGGACGATAATGACGGTACCCAAGGAGGAAGCCACGGCTAACTACGTGCCAGCAGCCGCGGTAATACGTAGGTGGCAAGCGTTGTCCGGATTTACTGGGCGTAAAGGGAGCGTAGGTGGATATTTAAGTGGGATGTGAAATACTCGGGCTTAACCTGAGTGCTGCATTTCAAACTGGGCATCTAGAGTGCAGGAGAGGAAAGCGGAATTCCTAGTGTAGCGGTGAAATGCGTAGAGATTAGGAAGAACACCAGTGGCGAAGGCGGCTTTCTGGACTGTAACTGACGCTGAGGCACGAAAGCGTGGGGAGCAAACAGG
+
GGGGGGGGGGGGGGGGGGGGGGGGGGGGGGGGGGGGGGGGGGGGGGGGGGGGGGGGGGGGGGGGGGGGGGGGGGGGGGGGGGGGGGGGGGGGGGGGGGGGGGGGGGGGGGGGGGGGGGGGGGGGGGGGGGGGGGGGGGGGGGGGGGGGGGGGGGGGGGGGGGGGGGGGGGGGGGGGGGGGGGGGGGGGGGGGGGGGGGGGGGGGGGGGGGGGGGGGGGGGGGGGGGGGGGGGGGGGGGGGGGGGGGGGGGGGGGGGGGGGGGGGGGGGGGGGGGGGGGGGGGGGGGGGGGGGGFCGGGGGGGGGGGGGGGGGGGGGGGGGGGGGGGGGGGGGGGGGGGGGGGGGGGGGGGGGGGGGGGGGGGGGGGGGGGGGGGGGGGGGGGGGGGGGGGGGGGGGGGGGGGGG
@EGRNA12_452
TGGGGAATATTGCGCAATGGGGGAAACCCTGACGCAGCAACGCCGCGTGAGTGATGAAGGCCTTAGGGTTGTAAAGCTCTGTTATCTGGGACGATAATGACGGTACCAGAGGAGGAAGCCACGGCTAACTACGTGCCAGCAGCCGCGGTAATACGTAGGTGGCGAGCGTTGTCCGGATTTACTGGGCGTAAAGAGTGCGTAGGCGGATGTTTAAGTGAGATGTGAAATACCCGAGCTCAACTTGGGTGCTGCATTTCAAACTGGGCATCTAGAGTGCAGGAGAGGAAAGCGGAATTCCTAGTGTAGCGGTGAAATGCGTAGAGATTAGGAAGAACACCAGTGGCGAAGGCGGCTTTCTGGACTGTAACTGACGCTGAGGCACGAAAGCGTGGGGAGCAAACAGG
+
FGGGGDGGGGGGGGGGGGGGGGGGGGGGGGGGGGGGGGGGGGGGGGG:CGGGGFFGFGGFGGGGGFFFGGGGGGGGGGGFGGGGGGGGFGGGEGGGGGGGGGGGGGGGGGFGGGEGGGGGGGGCEFEGGFGGGGGGGGGGGGGGGGGGFGGGCFEFGCFGECGCEDFGFEGCFEEFGGGGGGGGCFFGGGGGGFFFFFFGEGECEGFGGFGGGGGGGCGGGGFFGGGGGGGGGGGGGGFGEDFGDGGGGGGGGGFFGGFGGGFGGGFFFGGGGGFGGFDBD9FGFGGGGGGGGGGFGGGGGDGEGGGFGFEFEGCF7FFD?<GGFGDGGGGGGGGFGGFGGGCFECCF+B@FCCFFFCGFFFGFFDF@::B7C8EEECCGGFFGGGGEEEGFF@EGD@FGGGGC
@EGRNA12_453
TGGGGAATATTGCGCAATGGGGGAAAGCCTGATGCAGCAACGCCGCGTGAACGATGAAGGTCTTCGGATCGTAAAGTTCTGTCGCAGGGGAAGATAATGACGGTACCCTGTGAGGAAGCACCGGCTAACTACGTGCCAGCAGCCGCGGTAATACGTAGGGTGCTAGCGTTATCCGGATTTACTGGGCGTAAAGGGTGCGTAGGTGGTTTCTTAAGTCAGAAGTGAAAGGCTACGGCTCAACCGTAGTAAGCTTTTGAAACTAAGAGACTTGAGTGCAGGAGAGGAGAGTAGAATTCCTAGTGTAGCGGTGAAATGCGTAGATATTAGGAGGAATACCAGTTGCGAAGGCGGCTCTCTGGACTGTAACTGACACTGAGGCACGAAAGCGTGGGGAGCAAACAGG
+
GGGGGGGGGGGEGGGGGGGGGGGGGGGGGGGFGGGGGGGGGGGGGGGGGGGGGGGGGGGGGGGGGGGGGGGGGGGGGGGGGGGGGGGGGGGGGGGGGGGGGGGGGGGGGGGGGGGGGGGGGGGGGGGGGGGGGGGGCFGGGGGGGGGGGGGGGGGGGGGGGGGGGGGGGGGGGGGGGGGGGGGGGGGGGFGGGGGGGGGGGGGGGGGGGGGGGGGGGGGGGGGGGGGGGGGGGGGGGGGGGGGGGGGGGGGGGGGGGGGGGGGGGFGGGGGGGGGGGGGFGGGGGGGGGGGGGGFFGFGGGGGGGGGGGGGGGEGGGGGGGGGCGGGGGGGGGGGGGGGGEGGGGGGGGGGGGGGGGGGGGGGGGGGGGGGGGGGGGGGGGGGGGGGGGGGGGGGGGGGGGGG
@EGRNA12_454
TGGGGAATATTGCGCAATGGGGGAAACCCTGACGCAGCAACGCCGCGTGGGTGATGAAGGTTTTCGGATCGTAAAACCCTGTTTTCTGGGACGATAATGACGGTACCAGATGAGGAAGCCACGGCTAACTACGTGCCAGCAGCCGCGGTAATACGTAGGTGGCAAGCGTTGTCCGGATTTACTGGGCGTAAAGGGTGCGTAGGCGGATGCTTAAGTGAGATGTGAAATACCTAAGCTTAACTTAGGGGCTGCATTTCAAACTGGGCATCTAGAGTACAGGAGAGGGAAACGGAATTCCTAGTGTAGCGGTGAAATGCGTAGAGATTAGGAAGAACACCAGTGGCGAAGGCGGTTTCCTGGACTGTAACTGACGCTGAGGCACGAAAGCGTGGGTAGCAAACAGG
+
GGGGGGGGGGGGGGGGGGGGGGGGGGGGGGGGGGGGGGGGGGGGGGGFGGGGGGGGGGGGGGGGGGGGGGGGGGGGGGGGGGGGGGGGGGGGGGGGGGGGGGGGGGGGGGGGGGGGGGGGGGGGGGGGGGGGGGFGGGGGGGGGGGGGGGGGGGGGGGGGGGGGGGGGGGGGGGGGGGGGGGGGGGGGGGGGGGGGGGGGGGGGGGGGGGGGGGGGGGGGGGGGGGGGGGGGGGGGGGGGGGGGGGFGGGGGGGGGGGGGGGGGGGGGFGGGGGGGGGGGGGGGGGGGGGGGGGGGGGGGGGGGGGGGGGGGGGGGGGGGGGGGGGGGGGGGGGGGGGGGGGGGGGGGGGGGGGGGGGGGGGGGGGGGGGGGGGGGGGGGGGGGGGGGGGGGGGGGGGGGGGGG
@EGRNA12_455
TGGGGAATATTGCGCAATGGGGGAAACCCTGACGCAGCAACGCCGCGTGAGTGATGAAGGTTTTCGGATCGTAAAACTCTGTCTTTGGGGACGATAATGACGGTACCCAAGGAGGAAGCCACGGCTAACTACGTGCCAGCAGCCGCGGTAATACGTAGGTGGCAAGCGTTGTCCGGATTTACTGGGCGTAAAGAGTATGTAGGTGGGCATTTAAGTCAGATGTGAAATTCCCGGGCTTAACCTGGGAGCTGCATTTGATACTGGGTGCCTAGAGTGCAGGAGAGGAAAGTGGAATTCCTAGTGTAGCGGTGAAATGCGTAGAGATTAGGAAGAACACCAGTGGCGAAGGCGACTTTCTGGACTGTAACTGACACTGAGATACGAAAGCGTGGGTAGCAAACAGG
+
GGGGGEGGGGGGGGGEGGGGGGGGGGGGGGGGGGGGGGGGGGGGGGGFGEBFGGGGGGGGGFDFGEEGGGGGGGGGGGGGGGGGGGGGGGGGGGGGGGGGGCCFGFGGGGGGGGGGGGGGGGGGGGGGGGGGGGGGGGGGGGGGEGGGCGEGGGGGGFGGGGGGFGGGGFFCFFFFFGGGGGGGGGGGFFEFFGGGGGGGGGGGGGGGFGGGGGGGGGGGGGGGGGGGGGGGFGGGGGGGGGGGGGCFGGGGGGGGFDGGGGGGGGGGFFCFFGGCFGGGGGFGGGGGGGGGGGGGFFGGGGGGFGGGGGGGF>GGGFCGGGGGGGFGGGGGGGGGGGGGGGGGGGEEGGGGGGGGGGGGGGGGGGGGGGGGGGFGFGGGGGGGGGGEGGGGGGGGGGGGGGGG
@EGRNA12_456
TGGGGAATATTGCGCAATGGGGGAAACCCTGACGCAGCAACGCCGCGTGGGTGATGAAGGTTTTCGGATCGTAAAACCCTGTTTTCTGGGACGATAATGACGGTACCAGATGAGGAAGCCACGGCTAACTACGTGCCAGCAGCCGCGGTAATACGTAGGTGGCAAGCGTTGTCCGGATTTACTGGGCGTAAAGGGTGCGTAGGCGGATGCTTAAGTGAGATGTGAAATACCTAAGCTTAACTTAGGGGCTGCATTTCAAACTGGGCATCTAGAGTACAGGAGAGGGAAACGGAATTCCTAGTGTAGCGGTGAAATGCGTAGAGATTAGGAAGAACACCAGTGGCGAAGGCGGTTTCCTGGACTGTAACTGACGCTGAGGCACGAAAGCGTGGGTAGCAAACAGG
+
FGGGGGGGGGGGGGGGGGGGGGGGGGGGGGGGGGGGGGGGGGGGGGGFGGGGGGGGGGGGGGGGGGGGGGGGGGGGGGGGGGGGGGGGGGGGGGGGGGGGGGGGGGGGGGGGGGGGGGGGGGGGGGGGGGGGGGGGGGGGGGGGGGGGGGGGGGGGGGGGGGGGGGGGGGGGGGGGGGGGGGGGGGGGGGGGGGGGGGGGGGGGGGGGGGGGGGGGGGGGGGGGGGGGGGGGGGGGGGGGGGGGGGGGGGGGGGGGGGGGGGGGGGGGGGGGGG#GGGGGGGGGGGGGGGGGGGGGGGGGGGGGGGGGGGGGGGGGGGGGGGGGGGGGGGGGGGGGGGGGGGGGGGGGGGGGGGGGGGGGGGGGGGGGGGGGGGGGGGGGGGGGGGGGGGGGGGGGGGGGGGGG
@EGRNA12_457
TGGGGAATATTGCGCAATGGGGGAAACCCTGACGCAGCAACGCCGCGTGAGTGATGAAGGTTTTCGGATCGTAAAACTCTGTCTTTGGGGACGATAATGACGGTACCCAAGGAGGAAGCCACGGCTAACTACGTGCCAGCAGCCGCGGTAATACGTAGGTGGCAAGCGTTGTCCGGATTTACTGGGCGTAAAGAGTATGTAGGTGGGCATTTAAGTCAGATGTGAAATTCCCGGGCTTAACCTGGGAGCTGCATTTGATACTGGGTGCCTAGAGTGCAGGAGAGGAAAGTGGAATTCCTAGTGTAGCGGTGAAATGCGTAGAGATTAGGAAGAACACCAGTGGCGAAGGCGACTTTCTGGACTGTAACTGACACTGAGATACGAAAGCGTGGGTAGCAAACAGG
+
<EFGGGGGGFGGCFGGGEFEGGGGGGGGGGFGDGGGEGGGGGGGGGGFBCFGGGGGGGGGEGFFGGGGGFGGGGGFFGGAGGGGGGGGGGGGGGGGGFGGGGGGGGAFGGGGFGGEGGGGFGEGGGCGGGGGEGGGGGGGGGGGGGGGGGGGGGFGGGG<FGGGGCGGEDFGGGGGEFGGGGGGGFGGGCCBEFGGGGGGGGGGGGFGFGGGGGGGFGGGFGFFGFGGGGGFGGGGGGGGGGGGGFCGGGDGGGCGGGGDGGGFGGFD8GGGGGGFGGGGGGGGGGGFFBGGGGGGGGGDGFFC7GFGAFGGEGGEGFDFCAFGGGGGGGFGGGFCGFGGGGGGGEGGGGGGGFGFGGGGGGGGGFCGFGEDGGGGGGGGGGGFGFDGGGF<GFFCGGGFFGGG
@EGRNA12_458
TGGGGAATATTGCGCAATGGGGGAAACCCTGACGCAGCAACGCCGCGTGAGTGATGAAGGTTTTCGGATCGTAAAACTCTGTCTTTGGGGACGATAATGACGGTACCCAAGGAGGAAGCCACGGCTAACTACGTGCCAGCAGCCGCGGTAATACGTAGGTGGCAAGCGTTGTCCGGATTTACTGGGCGTAAAGAGTATGTAGGTGGGCATTTAAGTCAGATGTGAAATTCCCGGGCTCAACTTGGGTGCTGCATTTGAAACTGGGTATCTAGAGTGCAGGAGAGGAAAGTGGAATTCCTAGTGTAGCGGTGAAATGCGTAGAGATTAGGAAGAACACCAGTGGCGAAGGCGGCTTTCTGGACTGTAACTGACACTGAGATACGAAAGCGTGGGTAGCAAACAGG
+
GGGGGGGGGGGGGGGGGGGGGGGGGGGGGGGGGGGGGGGGGGGGGGGGGCGGGGGGGGGGGGGGGGGGGGGGGGGGGGGGGGGGGGAFGGGGGGGGGGFFGGCFGGGGGGGGGGGGGCFFFGGGGGGGGGGGGGGGGGGGGFFFGGFGFFGGGGGFFGGGGGGGGGGGFEFGGGGGGFGGGGGGGGGGFGGGGGGFFFGGGGGGGGGGGGGGGGGFGGGGGGGGGGGGGGGGGGGGGGGGGGGGGE9GGGGGGGGGGGGGGGGGGGGGGGGGGGGFFGGGGGGGGFF;GGGGGGGGGGGGGGGGGGGGGGGGGGGGGGGGGGFGGFFGFGGGGGGGGGGGF7GGGGGGGGGGGGFGGGGGGGGGGGGGGGGGGGGGGGFFCGGGGGGGGGGGGFGGGGGGGGGG
@EGRNA12_459
TGGGGAATATTGCACAATGGAGGAAACTCTGATGCAGCGACGCCGCGTGAGCGATGAAGGTCTTCGGATCGTAAAGCTCTGTCCTAAGGGAAGATAGTGACGGTACCTTAGGAGGAAGCCCCGGCTAACTACGTGCCAGCAGCCGCGGTAACACGTAGGGGGCGAGCGTTGTCCGGAATTACTGGGTGTAAAGGGTGCGTAGGTGGTTTTTTAAGTCAGAAGTGAAAGGCTACGGCTCAACCGTAGTAAGCTTTTGAAACTAGAGAACTTGAGTGCAGGAGAGGAGAGTAGAATTCCTAGTGTAGCGGTGAAATGCGTAGATATTAGGAGGAATACCAGTAGCGAAGGCGGCTCTCTGGACTGTAACTGACACTGAGGCACGAAAGCGTGGGGAGCAAACAGG
+
FGGGGGGGGGGGGFGGGGGGGGDGGGGGGGGGGGGGGGGGGGGGGGGGGGGGGGGGGGGGGGGGGGGGGGGGGGGGGFGGGGGGGGFGGGEFGGGGGGGGGGGGGGGGGGGGGGEGGGGGGGGGGDGGGGFGGGGGGGGGGGDGGGGGGGGGGGGGGGGGGGGGGGGGGCEGGGGGGGGGGGGGGGGFGGGGGGGFGGGGGGGGGGDFFGGGGGGGGGGGGGGGGGGGGGGGGGGGGGGGGGGGGFGGGGGCFGGGEGFGGGGGGEFFF=EFGGGGGGGGGGGFGGGGGFFCGGGGGGGGGGGFEFGGGGF:DGGGGFFFFDFFCGGGGGGGGFGGGGGGGGGGGGGGGGGEA@<GGFGGGCGGGGGGFGFECGGEGGGGGECDGGGGGGFGGGGGGGGGGGG
@EGRNA12_460
TGGGGAATATTGCGCAATGGGGGAAACCCTGACGCAGCAACGCCGCGTGAGTGATGAAGGCCTTAGGGTTGTAAAGCTCTGTTATCTGGGACGATAATGACGGTACCAGAGGAGGAAGCCACGGCTAACTACGTGCCAGCAGCCGCGGTAATACGTAGGTGGCAAGCGTTGTCCGGATTTACTGGGCGTAAAGAGTATGTAGGTGGGCATTTAAGTCAGATGTGAAATTCCCGGGCTTAACCTGGGAGCTGCATTTGATACTGGGTGCCTAGAGTGCAGGAGAGGAAAGTGGAATTCCTAGTGTAGCGGTGAAATGCGTAGAGATTAGGAAGAACACCAGTGGCGAAGGCGACTTTCTGGACTGTAACTGACACTGAGATACGAAAGCGTGGGTAGCAGACAGG
+
GGGGGGGGGGGGGGGGGGGGGGGGGGGGGGGGGGGGGGGGGGGGGGGGGGGGGGGGGGGGGGGGFGGGGGGGGGGGGGGGGGGGGGGGGGCFGGGGGGGGGGGGGGGGGGGGGGGGGGGGGGGGGGGGGGGGGGGGGGGGGGGGGGGGGGGGGGGGGGGGGGGGGGGGGGGGGGGGGGGGGGGGGGGGGGFGGGGGGGGGGGGGGGGGGGGGGGGGGGGGGGGGGGGGGGGGGGGGGGGGGGGGGGGGGGGGGGGGGGGGGGGGGGGGGGGGGGGGGGGGGGGGGGFGGFGGGGGFGGGGGGGGGGGGGGGGGGGGGGGGGGGGFEGGGGGGGGGGGGGGGGGGGGGGGGGGGGGGGGGGGGGGGGGGGGGGGGGGGGFFGGGGGGGGGGGGGGGGFE,GGGGG
@EGRNA12_461
TGGGGAATATTGCACAATGGGGGAAACCCTGATGCAGCAACGCCGCGTGAGTGAAGAAGGTCTTCGGATTGTAAAGCTCTGTCTTCAGGGACGATAATGACGGTACCTGAGGAGGAAGCCACGGCTAACTACGTGCCAGCAGCCGCGGTAATACGTAGGTGGCAAGCGTTGTCCGGAATTATTGGGCGTAAAGGGTGCGTAGGCGGACTTTTAAGTGAGATGTGAAATTCCAGGGCTCAACTCTGGCGCTGCATTTCAAACTGGAAGTCTAGAGTGCAGGAGAGGAAAGCGGAATTCCTAGTGAAGCGGTGAAATGCGTAGAGATTAGGAAGAACACCAGTGGCGAAGGCGGCTTTCTGGACTGTAACTGACGCTGAGGCACGAAAGCGTGGGGAGCAAACAGG
+
GFGGGGGGGGGGGGGGGGGGGGGGGGGGGGGFFGGGGGGGGGGGGGEFGDEFGGGGGGGGGGGGGGGGGGGGGGGGGFFGCFGGGGGGGGGGGGGGGGGGGGDGGGGGGGFFEGGGGGGGGGGGEFGGCFGGGGGGGGGGGGGGGGGFGGGGGGGGGGGGFGGGFGGGGGGGGGGFFFFFGFGGGGGFEGFFGGGGGGGGGGDCGGGGGGFGGGGGGGGGGGGGGFGGFGGGFFGGGGGGGGGGGGGGGGGGGGGGGGGGGGGGGFFGGGGGGGGGFGGGGGGGGGGFGFGGGDFFGFGGGGGEFECGGGGGGGGGGGGGGGGGGGGGGGGGGGGGGGGGGGGGGGGGGGGGGGGGGGGGGGGGGFGEDGFCGGGGGGFFGGGGGGGGGGGGGGGGGGGGGGGG
@EGRNA12_462
TGGGGAATATTGCGCAATGGGGGAAACCCTGACGCAGCAACGCCGCGTGAGTGATGAAGGCCTTAGGGTTGTAAAGCTCTGTTATCTGGGACGATAATGACGGTACCAGAGGAGGAAGCCACGGCTAACTACGTGCCAGCAGCCGCGGTAATACGTAGGTGGCGAGCGTTGTCCGGATTTACTGGGCGTAAAGAGTGCGTAGGCGGATGTTTAAGTGAGATGTGAAATACCCGAGCTCAACTTGGGTGCTGCATTTCAAACTGGGCATCTAGAGTGCAGGAGAGGAAAGCGGAATTCCTAGTGTAGCGGTGAAATGCGTAGAGATTAGGAAGAACACCAGTGGCGAAGGCGGCTTTCTGGACTGTAACTGACGCTGAGGAACGAAAGCGTGGGGAGCAAACAGG
+
GFGGGGGGGGGGGGGEGGGGGGGGGGGGGGFGGGGGEEDGGGGGGGGGGDDFGCFFGGGGGGGG9EEFGGGGFGFGGGGGDGGFGGGFFGFFGGGGGGGGGGGGGGGCFDGGGDE>FCGFGGGGGGGGGGGGGGGGGFGGGEFGDGGGCGEGGGFGD:C#G7#C#C#EG#GGG#DCEE##F##:6:FCG5:8;CFG?#E#EDA@EC?CGGGGEFGGF7??#CGGGGCGCFGG@C8=##CFDGGEFDC@9CCDCCFD,@=@6@DFD;@;?F==9D=>,DDB=FEEC:?C@,FBA=?:,5,EE9EC=C+GECFF=::@,E9FFCFED9EFFAEF=ECCE,CGEGF7GFBCF7FC,C,,,@EEC9AE9FF>DGGEFC9FAFC,F@ACFEF7GCGGGFDGGGFFCFFF
@EGRNA12_463
TGGGGAATATTGCGCAATGGGGGAAACCCTGACGCAGCAACGCCGCGTGAGTGATGAAGGCCTTAGGGTTGTAAAGCTCTGTTATCTGGGACGATAATGACGGTACCAGAGGAGGAAGCCACGGCTAACTACGTGCCAGCAGCCGCGGTAATACGTAGGTGGCGAGCGTTGTCCGGATTTACTGGGCGTAAAGAGTGCGTAGGCGGATGTTTAAGTGAGATGTGAAATACCCGAGCTCAACTTGGGTGCTGCATTTCAAACTGGGCATCTAGAGTGCAGGAGAGGAAAGCGGAATTCCTAGTGTAGCGGTGAAATGCGTAGAGATTAGGAAGAACACCAGTGGCGAAGGCGGCTTTCTGGACTGTAACTGACGCTGAGGCATGAAAGCGTGGGGAGCAAACAGG
+
FGGGGGGGGGGGCFGGGGGGGGGGGGGGGFGGFGGGGGGGGGGGGGGGGFGGGGGGGGGGGFGGGGGGGGGGCFGGGFGGGGGGGGGGGGGGGGCFGGGGGGGGGGGGGGGGGGGGGGGGGGGGGGGGGGGGGGGGFGGGGGGGGGGGDFCFGGGFGGGGGGGGGFGGGEGGFGGGEGGGGFGGGGGGGFGGGGGGGGGGGGGGGGGGGGGGGGGGGGGFGGGFGGGGGGEEGGGGGGGGGGGGGGGGGGGGGGFGGGGGGFGFGGGFGGGGFGFGGGGGGGFGFGGFGGFGGGGGGGFGGGGFGGGGGGGGGGGGGGGFGGGGFCGGGGGGGGGGGGGGGFCFGDGGGGGGGGGGFGGGGGGFGGFGGGGGGGGGGGGGFGGGGEGGGGGGGGGFGGGGDFAF
@EGRNA12_464
TGGGGAATATTGCGCAATGGGGGAAACCCTGACGCAGCAACGCCGCGTGAGTGATGAAGGCCTTAGGGTTGTAAAGCTCTGTTATCTGGGACGATAATGACGGTACCAGAGGAGGAAGCCACGGCTAACTACGTGCCAGCAGCCGCGGTAATACGTAGGTGGCGAGCGTTGTCCGGATTTACTGGGCGTAAAGAGTGCGTAGGCGGATGTTTAAGTGAGATGTGAAATACCCGAGCTCAACTTGGGTGCTGCATTTCAAACTGGGCATCTAGAGTGCAGGAGAGGAAAGCGGAATTCCTAGTGTAGCGGTGAAATGCGTAGAGATTAGGAAGAACACCAGTGGCGAAGGCGGCTTTCTGGACTGTAACTGACGCTGAGGCACGAAAGCGTGGGGAGCAAACAGG
+
GGGGGGGGGGGGGGGGGGGGGGGGGGGGGGGGGGGGGGGGGGGGGGGGGGGGGGGGGGGGGGGGGGGGGGGGGGGGGGGGGGGGGGGGGGGGGGGGGGGGGGGGGGGGGGGGGGGGGGGGGGGGGGGGGGGGGGGGGGGGGGGGGGGGGGGGGGGGGGGGGGGGGGGGGGGGGGGGGGGGGGGGGGGGGGGGGGGGFGGGGGGGGGGGGGGGGGGGGGGGGGGGGGGGGGGGGGGGGGGGGGGGGGGGGGGGGGGGGGGGGGGGGGGGGGGGGGGGGGGGGFGGGGGGGGGGGGGGGGGGGGGGGGGGGGGGGGGGGGGGGFGGGGGGGGGGGGGGGGGGGGGGGGGGGGGGGGGGGGGGGGGGGGGGGGGGGGGGGGGGGGGGGGGGGGGGGGGGGGGGGGGG
@EGRNA12_465
TGGGGAATATTGCGCAATGGGGGAAACCCTGACGCAGCAACGCCGCGTGAGTGATGAAGGTTTTCGGATCGTAAAACTCTGTCTTTGGGGACGATAATGACGGTACCCAAGGAGGAAGCCACGGCTAACTACGTGCCAGCAGCCGCGGTAATACGTAGGTGGCAAGCGTTGTCCGGATTTACTGGGTGTAAAGGGTGCGTAGGCGGCCTTGCAAGTCAGATGTGAAAGATCACGGCTTAACTGTGGTAAGCATTTGAAACTGTAAGGCTTGAGTGCAGGAGAGGAAAGTGGAATTCCTAGTGTAGCGGTGAAATGCGTAGAGATTAGGAAGAACACCAGTGGCGAAGGCGACTTTCTGGACTGTAACTGACACTGAGATACGAAAGCGTGGGTAGCAAACAGG
+
GGGGGGGGGGGGGGGGGGGGGGGGGGGGGGGGGGGGEGGGGGGGGGGGDGGGGGGGGGGGGGAFGGGGEGGGGCGGGGGGGG<FGFGFGGGGEGGGGGGDFGDGGGGGGGGFGGGGGGGGGGGGGGEGGGFGEFFGFFFGGGGGCFGFGGGFCCEEFFEEGGGGE@CGGGEGFGGGGGGGGGGGGGFGEGFGGF>FEGGGGGGGGGGGGGGGGGGG5<FFGGGGGGGGGGGEFEGGFGGFFFFCFGGGGGGGGFFGGGFFGFGGGGDGGGGGGGGFFEGGGGGGGCEGGGGGGGGGGGGGGEFEFBGGFGGGDGGGGDECGFF<AGGGGGFEGGFGGGFCFGGGGGGGGGGFEEGEFC<DGFF<GGEEGGGGFFGFECGGGGGGGGEGGGGGGGFGGGGGGFG
@EGRNA12_466
TGGGGAATATTGCGCAATGGGGGAAACCCTGACGCAGCAACGCCGCGTGAGTGATGAAGGTCTTCGGATTGTAAAACTCTGTCTTTGGGGACGATAATGACGGTACCCAAGGAGGAAGCCACGGCTAACTACGTGCCAGCAGCCGCGGTAATACGTAGGTGGCAAGCGTTGTCCGGATTTACTGGGCGTAAAGAGTATGTAGGCGGACATTTAAGTCAGATGTGAAATCCCCGGGCTTAACCTGGGAGCTGCATTTGATACTGGGTGTCTAGAGTGTAGGAGAGGAAAGTGGAATTCCTAGTGTAGCGGTGAAATGCGTAGAGATTAGGAAGAACACCAGTGGCGAAGGCGACTTTCTGGACTATAACTGACGCTGAGATACGAAAGCGTGGGGAGCAAACAGG
+
GGGGGGGGGGGGGGGGGGGGGGGGGGGGGGGGGGGGGGGGGGGGGGGGGGGGGGGGGGGGGGGGGGGGGGGGGGGGGGGGGGGGGGGGGGGGGGGGGGGGGGGGGGGGGGGGGGGGGGGGGGGGGGGGGGGGGGGGGGGGGGGGGGGGGGGGGGGGGGGGGGGGGGGGGGGGGGGGGGGGGGGGGGGGGGGGGGGGGGGGGGGGGGGGGGGGGGGGGGGGGGGGGGGGGGGGGGGGGGGGGGGGGGGGGGGGGGGGGGGGGGGGGGGGGGGGGGGGGGGGGGGGGGGGGGGGGGCGGGGGGGGGGGGGGGGGGGGGGGGGGGGGGGGGGGGGGGGGGGGGGGGGGGGGGGGGGGGGGGGGGGGGGGGGGGGGGGGGGGFGGGGGGGGGGGGGGGGGGGGGGGGG
@EGRNA12_467
TGGGGAATATTGCGCAATGGGGGAAACCCTGACGCAGCAACGCCGCGTGAGTGATGAAGGTTTTCGGATCGTAAAACTCTGTCTTTGGGGACGATAATGACGGTACCCAAGGAGGAAGCCACGGCTAACTACGTGCCAGCAGCCGCGGTAATACGTAGGTGGCAAGCGTTGTCCGGATTTACTGGGCGTAAAGAGTATGTAGGTGGGCATTTAAGTCAGATGTGAAATTCCCGGGCTTAACCTGGGAGCTGCATTTGATACTGGGTGCCTAGAGTGCAGGAGAGGAAAGTGGAATTCCTAGTGTAGCGGTGAAATGCGTAGAGATTAGGAAGAACACCAGTGGCGAAGGCGACTTTCTGGACTGTAACTGACACTGAGATACGAAAGCGTGGGTAGCAAACAGG
+
GGGGGGGGGGGGGGGGGGGGGGEGGGGGGGGGGGGGGGGGGGGGGGGFGFFGGGGGGGGGFGGGGGGGGGGGGGGGGGGGGGGGGGFCGGGGGGGGGGGGFGGGGGFFGGGGGGGEGGGGGGGGGGGGGGGGGGGGGGGGGGGGGGGGGGGGGGGGGGGGGGGGGEGGCGEGGGGGFFFEGGGGGGGGEFFFFFFFFGFGGGGGGGEGFFFFGGGFGGGGGGGGGGGGGFGGFGGGGGGF?GGGGGGGGGDGGGGGGGGGGGGGGGGFFGGGGGGGGGGGGGGGGFFGFGGGGGGFGGGGGGGEGGDGGGGFGGGGGGGGGGGGGGGGGGGGGGGGGGGGGEGGGGGGGGGGGGGFGGGGFGGGGGGFGGGGEGGGGGGFGGGGGGGGGGGGGGGGGGGGGGGG
@EGRNA12_468
TGGGGAATATTGCACAATGGGGTAAACCCTGATGCAGCCATGCCGCGTGTGTGAAGAAGGCCTTCGGGTTGTAAAGCACTTTCAGCGAGGAGGAAAGGTTAGTAGTTAATACCTGCTAGCTGTGACGTTACTCGCAGAAGAAGCACCGGCTAACTCCGTGCCAGCAGCCGCGGTAATACGGAGGGTGCGAGCGTTAATCGGAATTACTGGGCGTAAAGCGTGCGCAGGCGGTTTGTTAAGCGAGATGTGAAAGCCCCGGGCTCAACCTGGGAACCGCATTTCGAACTGGCAAACTAGAGTCTTGTAGAGGGGGGTAGAATTCCAGGTGTAGCGGTGAAATGCGTAGAGATCTGGAGGAATACCGGTGGCGAAGGCGGCCCCCTGGACAAAGACTGACGCTCAGGCACGAAAGCGTGGGGAGCAAACAGG
+
GGGGGGGGGGGGGGGGGGGGGGGGGGGGGGGGGGGGGGGGGGGGGGGGGGGGGGGGGGGGGGGGGGGGGGGGGGGGGGGGGGGGGGGGGGGGGGGGGGGGGGGGGGGGGGGGGGGGGGGGGGGGGGGGGGGGGGGGGGGGGGGGGGGGGGGGGG#GGGGGGGGGGGGGGGGGGGGGGGGGGGGGGGGGGGGGGGGGGGGGGGGGGGGGGGGGGGGGGGGGGGGGGGGGGGGGGGGGGGGGGGGGGGGGGGGGGGGGGGGGGGGGGGGGGGGGGGGGGGGGFGGGGGGGGGGGGGGGGGGGGGGGGGGGGGGGGGGGGGGGGGGGGGGGGGGGGGGGGGGGGGGGGGGGGGF8GGGGGGGGGGGGGGGGGGGGGGGGGGGGGGGGGGGGGGGGGGGGGGGGGGGGGGGGGGGGGGGGGGGGGGGGGGGGG
@EGRNA12_469
TGGGGAATATTGCACAATGGGCGCAAGCCTGATGCAGCCATGCCGCGTGTGTGAAGAAGGCCTTCGGGTTGTAAAGCACTTTCAGCGGGGAGGAAGGCGTTAAGGTTAATAACCTTGGCGATTGACGTTACCCGCAGAAGAAGCACCGGCTAACTCCGTGCCAGCAGCCGCGGTAATACGGAGGGTGCAAGCGTTAATCGGAATTACTGGGCGTAAAGCGCACGCAGGCGGTCTGTCAAGTCGGATGTGAAATCCCCGGGCTCAACCTGGGAACTGCATTCGAAACTGGCAGGCTAGAGTCTTGTAGAGGGGGGTAGAATTCCAGGTGTAGCGGTGAAATGCGTAGAGATCTGGAGGAATACCGGTGGCGAAGGCGGCCCCCTGGACAAAGACTGACGCTCAGGTGCGAAAGCGTGGGGAGCAAACAGG
+
GGGGGGGGGGGGGGGGGGGGGGGGGGGGGGGGGGGGGGGGGGGGGGGGGGGGGFGGGGGGGGGGGGGGGGGGGGGGGGGGGGGGGGGGGGGGGGGGGGGGGGGGGGGGGGGGGGGGGGGGGGGGGGGGGGGGGGGGGGGGGGGGGGGGGGGGGGGGGGGGGGGGGGGGGGGGGGGGGGGGGGGGGGGGGGGGGGGGGGGGGGGGGGGGGGGGGGGGGGGGGGGGGGGGGGGGGGGGGGGGGGGGGGGGGGGGGGGGGGGFGGGGGGGGGGGGGGGGGGGGGGGGGGGGGGGGFGGGGGGGGGGGGGGGGGGGGGGFGGGGGGGGGGGGGGGGGGGGGGGGGGGGGGGGGGGGGGGGGGGGGGGGGGGGGGGGGGGGGGGGGGGGGGGGGGGGGGGGGGGGGGGGGGGGGGGGGGGGGGGGGGGGGGGGG
@EGRNA12_470
TGGGGAATATTGCGCAATGGGGGAAACCCTGACGCAGCAACGCCGCGTGGGGGATGAAGGTGTTCGGATCGGAAAACCCTGGTTGCGGGGACGATAATGACGGTACCAGATGAGGAAGCCACGGCTAACTACGTGCCAGCAGCCGCGGTAATACGTAGGTGGCAAGCGTTGTCCGGATTTACTGGGCGTAAAGGGTGCGTAGGCGGATGCTTAAGTGAGATGTGAAATACCTAGGCTTAACTTAGGGGCTGCATTTCAAACTGGGCATCTAGAGTACAGGAGAGGGAAACGGAATTCCTAGTGTAGCGGTGAAATGCGTAGAGATTAGGAAGAACACCAGTGGCGAAGGCGGTTTCCTGGACTGTAACTGACGCTGAGGCACGAAAGCGTGGGTAGCAAACAGG
+
GGGGGGGGGGGCGCFFFGGGGGGGGGGGGGGGGGGGGGGGGGGGGGGGGGC+8@FEGGGGG8FGGGGEFGG7FFGGGGGGG7FG7=37F7FFCFGGGGFFGGGGGGGGGGGGGGGGGFFGGGGGGGGF8FGGBGCGGCC#>>F#*4CF#FFFGGFFF?F#EFFGGG@F#FFFFFFFFG##GG##GFGFFFFFE>FFGFGEGGGGGGGGGGGGFGGGGGGGGGFEGGGGGGGGGGGGGGFFGGGGGGGGGGGGGGGGGGGGGGFCGGGGFGGGGGGGGGGGGGFGFGGGGGGGGGGGGGFFF=GGGGGGGGGGFCGGGGGGDGGGGGGGGGGGDGGGGGGGEFGGGGGGGGGDGGGGGGGGGGGGGGGGGGGGGGGGGGGGGGGGGGEGGGGGGGGGGGGGGGGG
@EGRNA12_471
TGGGGAATATTGCGCAATGGGGGAAACCCTGACGCAGCAACGCCGCGTGAGTGATGAAGGCCTTAGGGTTGTAAAGCTCTGTTATCTGGGACGATAATGACGGTACCAGAGGAGGAAGCCACGGCTAACTACGTGCCAGCAGCCGCGGTAATACGTAGGTGGCGAGCGTTGTCCGGATTTACTGGGCGTAAAGAGTGCGTAGGCGGATGTTTAAGTGAGATGTGAAATACCCGAGCTCAACTTGGGTGCTGCATTTCAAACTGGGCATCTAGAGTGCAGGAGAGGAAAGCGGAATTCCTAGTGTAGCGGTGAAATGCGTAGAGATTAGGAAGAACACCAGTGGCGAAGGCGGCCCCCTGGACAAAGACTGACGCTCAGGCACGAAAGCGTGGGGAGCAAACAGG
+
GGGGGGGGGGGGGGGGGGGGGGGGGGGGGGGGGGGGGGGGGGGGGGGGGGGGGGGGGGGGGGGGGGGGGGGGGGGGGFGGGGGGGGGGGGGGGGGGGGGGGGGGGGGGGGGGGGGGGGGGGGGGGGGGGGGGGGGGGGGGGGGGGGGGGGGGGGGGGGGGGGDGDGGGGGGGGGGGGGGGGGGGGGGGFGGGGGGGGGGGGGGGGGGGGGGGGGGGGGGGGGGGGGGGGGGGGGGGGGGGGGGGGGGGGGGGGGGFGGGGGGGGGGGGGGGGGGGGGGGGGGGGGGGGGGGGGGGGGGGGGGGGGGGGGGGGGGGGGGGGGGGGGGGGGGGGGGGGGGGGGGGGGGGGGGGGGGGGGGGGGGGGGGGGGGGGGGGGGGGGGGGGGGGGGGGGGGGGGGGGGGGG
@EGRNA12_472
TGGGGAATATTGCGCAATGGGGGAAACCCTGACGCAGCAACGCCGCGTGAGTGATGAAGGCCTTAGGGTTGTAAAGCTCTGTTATCTGGGACGATAATGACGGTACCAGAGGAGGAAGCCACGGCTAACTACGTGCCAGCAGCCGCGGTAATACGTAGGTGGCGAGCGTTGTCCGGATTTACTGGGCGTAAAGAGTGCGTAGGCGGATGTTTAAGTGAGATGTGAAATACCCGAGCTCAACTTGGGTGCTGCATTTCAAACTGGGCATCTAGAGTGCAGGAGAGGAAAGCGGAATTCCTAGTGTAGCGGTGAAATGCGTAGAGATTAGGAAGAACACCAGTGGCGAAGGCGGCTTTCTGGACTGTAACTGACGCTGAGGCACGAAAGCGTGGGGAGCAAACAGG
+
GGGGGGGGGGGGGGGGGGGGGGGGGGGGGGGGGGGGGGGGGGGGGGGFGGGGGGGGGGGGGGGGGGGGGGGGGGGGGFGGGGGGGGGGGGGGGGGGGGGGGGGGGGGGGGGGGGGGGGGGGGGGGGGGGGGGGGGGGGGGGGGGGGGGFFGGGGGGGGGGGGGGGGGGGGGGGGGGGGGGGGGGGGGGGGGGGGGGGGGGGGGGGGGGGGGGGGGGGGGGGGGGGGGGGGGGGGGGGGGGGGGGGGGGGGGGGGGGGGGGGGGGGGGGGGGGGGGGGGGGGGGGGGGGGGGGGGGGGGGGGGGFCGGGGGGGGGGGGGGGGGGGFGGGGGGGGGGGGGGGGGGGGGGGGGGGGGGGGGGGGGGGGGGGGGGGGGGGGGGGGGGGGGGGGGGGGGGGGGGGGGGG
@EGRNA12_473
TGGGGAATATTGCGCAATGGGGGAAACCCTGACGCAGCAACGCCGCGTGAGTGATGAAGGCCTTAGGGTTGTAAAGCTCTGTTATCTGGGACGATAATGACGGTACCAGAGGAGGAAGCCACGGCTAACTACGTGCCAGCAGCCGCGGTAATACGTAGGTGGCGAGCGTTGTCCGGATTTACTGGGCGTAAAGAGTGCGTAGGCGGATGTTTAAGTGAGATGTGAAATACCCGAGCTCAACTTGGGTGCTGCATTTCAAACTGGGCATCTAGAGTGCAGGAGAGGAAAGCGGAATTCCTAGTGTAGCGGTGAAATGCGTAGAGATTAGGAAGAACACCAGTGGCGAAGGCGACTTTCTGGACTGTAACTGACACTGAGATACGAAAGCGTGGGTAGCAAACAGG
+
GGGGGGGGGGGGGGGGGGGGGGGGGGGGGGGGGGGGGGGGGGGGGGGGGGGGGGGGGGGGGGGGGGGGGGGGGGGGGFGGGGGGGGGGGGGGGGGGGGGGGGGGGGGGGGGGGGGGGGGGGGGGGGGGGGGGGGGGGGGGGGGGGGGGGGGGGGGGGGGGGGGGGGGGGGGGGGGGGGGGGGGGGGGGGGGGGGGGGGGGGGGGGGGGGGGGGGGGGGGGGGGGGGGGGGGGGGGGGGGGGGGGGGGGGGGGGGGGGGGGGGGGGGGGGGGGGGGGGGGGGGGGGGGGGGGGGGGGGGGGGGGGGGGGGGGGGGGGGGGFGGGGGGGGGGGGGGGGGGGGGGGGGGGGGGGGGGGGGGGGGGGGGGGGGGGGGGGGGGGGGGGGGGGGGGGGGGGGGGGGGGGG
@EGRNA12_474
TGGGGAATATTGCACAATGGAGGAAACTCTGATGCAGCGACGCCGCGTGAGCGATGAAGGTCTTCGGATCGTAAAGCTCTGTCCTAAGGGAAGATAGTGACGGTACCTTAGGAGGAAGCCCCGGCTAACTACGTGCCAGCAGCCGCGGTAATACGTAGGTGGCGAGCGTTGTCCGGATTTACTGGGCGTAAAGAGTGCGTAGGCGGATGCTTAAGTGAGATGTGAAATTCCCGGGCTTAACCTGGGAGCTGCATTTGATACTGGGTGCCTAGAGTGCAGGAGAGGAAAGTGGAATTCCTAGTGTAGCGGTGAAATGCGTAGATATTGAGAAGAACACCAGTAGCGAAGGCGGCTTTCTGGACTGTAACTGACACTGAGGCACGAAAGCGTGGGTAGCAAACAGG
+
GGGGGGGGGGGGGGGGGGGGGGGGGGGGGGGGFGGGGGGGGGGGGGGGGGGGGGGGGGFGGGGGGGGDFGGGGGGGGGGGGGGGGGGGGGGGGGGGGGGGGGGGGGGGGGGGGGGGGGGGGGGGGGGGGGGGGGGGGGGGGGGGGGGGGGGGGGGGGGGGGGGG#GGGFFGGGGGGGGGGGGGGGGGGGGGGGGGGGGGEGGGGGGGGGGGGGGFFGGGGGGGGGGGGGGGGFGGGGGGGGGGGGGGGGGGFGGGGGGGGGGGGGGGGGGGGGGGGGGFE9FGGGGGGGGGGGGGGGGGGGGGEDGGGGGGGGEGGGGFFGGGGGGGGGGGGGGGGGGGGGGGGGGGGGGGGGGGGGGGGGGGGGGGGGGFFFGGGGGGGGGGGGGGGGGGFGGGGGGGGGGGG
@EGRNA12_475
TGGGGAATATTGCGCAATGGGGGAAACCCTGACGCAGCAACGCCGCGTGAGTGATGAAGGTTTTCGGATCGTAAAACTCTGTCTTTGGGGACGATAATGACGGTACCCAAGGAGGAAGCCACGGCTAACTACGTGCCAGCAGCCGCGGTAATACGTAGGTGGCAAGCGTTGTCCGGATTTACTGGGCGTAAAGAGTATGTAGGTGGGCATTTAAGTCAGATGTGAAATTCCCGGGCTTAACCTGGGAGCTGCATTTGATACTGGGTGCCTAGAGTGCAGGAGAGGAAAGTGGAATTCCTAGTGTAGCGGTGAAATGCGTAGAGATTAGGAAGAACACCAGTGGCGAAGGCGACTTTCTGGACTGTAACTGACACTGAGATACGAAAGCGTGGGTAGCAAACAGG
+
GGGGGGGGGGGGGGGGGGGGGGGGGGGGGGGGGGGGGGGGGGGGGGGGGGGGGGGGGGGG45EF,CG+C=CGGGG9FGGGGGC?F<5EGGGGGGGGGGGGGGGGGGG<,BFGGGGGGGGGGGGGGGGGGGGGGGGGGGGGGGGGGGGGGGGGGGGGGGGGGGG?FFGGGGGGGGGGGGGGGGGGGGGGGGGGGGGGGGGGGGGGGGGGGGGGGGGGGGGGGGGGGGGGGGGGGGGGGGGGGGGGGGGGGGGGGGGGGGGGGGGGGGGGGGGGGGGGGGGGGGGGGGGGGGGGGGGGGGGGGGGGGGGGGGGGGGGGGGGGGGGGGGGGGGGGGGGGGGGGGGGGGGGFGEF@GGGGGGGGGGGGGGGGGGGGGGGGGGGGGGGGGGGGGGGGGGGGGGGGGGGG
@EGRNA12_476
TGGGGAATATTGCGCAATGGGGGAAACCCTGACGCAGCAACGCCGCGTGAGTGATGAAGGTTTTCGGATCGTAAAACTCTGTCTTTGGGGACGATAATGACGGTACCCAAGGAGGAAGCCACGGCTAACTACGTGCCAGCAGCCGCGGTAATACGTAGGTGGCAAGCGTTGTCCGGATTTACTGGGCGTAAAGAGTATGTAGGTGGGCATTTAAGTCAGATGTGAAATTCCCGGGCTTAACCTGGGAGCTGCATTTGATACTGGGTGCCTAGAGTGCAGGAGAGGAAAGTGGAATTCCTAGTGTAGCGGTGAAATGCGTAGAGATTAGGAAGAACACCAGTGGCGAAGGCGGCTTTCTGGACTGTAACTGACGCTGAGGCACGAAAGCGTGGGGAGCAAACAGG
+
GGGGGGGGGGGGGGGGGGGGGGGGGGGGGGGGGGGGFGGGGGGGGGGGGGGGGGGGGGGGGGGGGGGGGGGGGGGGGGGGGGGGGGGGGGGGGGGGGGGGGGGGGGGGGGGGGGGGGGGGGGGGGGGGGGGGGGGGGGGGGGGGGGGGGGGGGGGGGGGGGGGGGGGGGGGGGGGGGGGGGGGGGGGGGGGGGGGGGGGGGGGGGGGGGGGGGGGGGGGGGGGGGGGGGGGGGGGGGGGGGGGGGGGGGGGGGGGGGGGGGGGGGGGGGGGGGGGGGGGGGGGGGGGGGGGGGGGGGGGGGGGGGGGGGGGGGGGGGGGGGGGGGGGGGGGGGGGGGGGGGGGGGGGGGGGGGGGGGGGGGGGGGGGGGGGGGGGGGGGGGGGGGGGGGGGGGGGGGGGGGGGG
@EGRNA12_477
TGGGGAATATTGCGCAATGGGGGAAACCCTGACGCAGCAACGCCGCGTGAGTGATGAAGGCCTTAGGGTTGTAAAGCTCTGTTATCTGGGACGATAATGACGGTACCTGAGGAGGAAGCCACGGCTAACTACGTGCCAGCAGCCGCGGTAATACGTAGGTGGCAAGCGTTGTCCGGAATTATTGGGCGTAAAGGGTGCGTAGGCGGACTTTTAAGTGAGATGTGAAATTCCAGGGCTCAACTCTGGCGCTGCATTTCAAACTGGAAGTCTAGAGTGCAGGAGAGGAAAGCGGAATTCCTAGTGTAGCGGTGAAATGCGTAGAGATTAGGAAGAACACCAGTGGCGAAGGCGGCTTTCTGGACTGTAACTGACGCTGAGGCACGAAAGCGTGGGGAGCAAACAGG
+
GGGGGGGGGGGGGGGGGGGGGGGGGGGGGGGGGGGG:FGGGEGGEGGGGGGGGGGGGGGGGGGGGGGGGGGGGGGGGGGGGGGGGGGGGGFGGGGGGGGGGGGGGGGGGGGGGGGGGGGGGGGGGGGGGGGGGGGG#GFGGFGGGGEGGGGGGGGGGGDGGGGGGFGGGGGGGGGGGDGGGGGGGGGGGGFFDEGGGGGGGGGGGGGGGFGGGGGGGFGGGGGGGGGGGGGGGGGGGGGGGGGGGEGGGGGGGGGGGGGGGGGGGGEFFGGGGGFGGGGGGGGGGGGGGGGGGGGF?GGGGGGGGGGGGGGGGGCGGGGGGGGGFFGGGGGGGGGGGGGGGGGGGGGGGGGGGF@GGGGGGGGGGGGGGGGGGGGGGGGGGGGGGGECGGGGGGGGGGGGGGGG
@EGRNA12_478
TGGGGAATATTGCGCAATGGGGGAAACCCTGACGCAGCAACGCCGCGTGAGTGATGAAGGCCTTAGGGTTGTAAAGCTCTGTTATCTGGGACGATAATGACGGTACCAGAGGAGGAAGCCACGGCTAACTACGTGCCAGCAGCCGCGGTAATACGTAGGTGGCGAGCGTTGTCCGGATTTACTGGGCGTAAAGAGTGCGTAGGCGGATGTTTAAGTGAGATGTGAAATACCCGAGCTCAACTTGGGTGCTGCATTTCAAACTGGGCATCTAGAGTGCAGGAGAGGAAAGCGGAATTCCTAGTGTAGCGGTGAAATGCGTAGAGATTAGGAAGAACACCAGTGGCGAAGGCGGCTTTCTGGACTGTAACTGACGCTGAGGCACGAAAGCGTGGGGAGCAAACAGG
+
GGGGGGGFGGGGGGGGGGGGGGGGGGGGEGGGFGGGGGFGGGGGGGGGGEGGGGGGGGGGGGGGGGGGGGGGGFFGGFGGGGGGGGGGGGGGGGGEFGGGAFGGGGGGGGGGGGGGGGGFGFGGGGGGG#GGGGGFFGGGGGGGGGGGFC:CFGGGGGGGGGGGFFGGFGGGGDFGEEGFGGFGGGGGGGGFGFGGGGGGGGGGGGGGGF@GFDFFGFGGGGGGGGGGGGEFEGGGGGGFFCGGFGGGGGFGGGGGGGGGGGGGGDGGGGFGGGGGGGGGGGGGGGGGGGGGGGGGGGGGGGGGEGDGGGGGGGGGGGGGGGGGGGGGGGGFCGGFFDDE:CGFGGGGGGGGGGGGGGGFGGGGGGFGGGGEFGGGGGGDFEGGGGGGGGGGFGGGGGGGGGGG
@EGRNA12_479
TGGGGAATATTGCGCAATGGGGGAAACCCTGACGCAGCAACGCCGCGTGAGTGATGAAGGCCTTAGGGTTGTAAAGCTCTGTTATCTGGGACGATAATGACGGTACCAGAGGAGGAAGCCACGGCTAACTACGTGCCAGCAGCCGCGGTAATACGTAGGTGGCGAGCGTTGTCCGGATTTACTGGGCGTAAAGAGTGCGTAGGCGGATGTTTAAGTGAGATGTGAAATACCCGAGCTCAACTTGGGTGCTGCATTTCAAACTGGGCATCTAGAGTGCAGGAGAGGAAAGCGGAATTCCTAGTGTAGCGGTGAAATGCGTAGAGATTAGGAAGAACACCAGTGGCGAAGGCGACTTTCTGGACTGTAACTGACGCTGAGGCACGAAAGCGTGGGTAGCAAACAGG
+
GGGGGGGGGGGGGGGGGGGGGGGGGGGGGGGGGGGGGGGGGGGGGGGGGGGGGGGGGGGGGGGGGGGGGGGGGGGGGGGGGGGGGGGGGGGGGGGGGGGGGGGGGGGGGGGGGGGGGGGGGGGGGGGGGGGGGGGGGGGGGGGGGGGGGGGGGGGGGGGGGGGGGGGGGGGGGGGGGGGGGGGGGGGGGGGGGGGGGGGGGGGGGGGGGGGGGGGGGGGGGGGGGGGGGGGGGGGGGGGGGGGGGGGGGGGGGGGGGGGGGGGGGGGFGGGGGGGGGGGGGGGGGGGGGGGGGGGGGGGGGGGGGGGGGGGGGGGGGGGGGGGGFGGGGGGGGGGGGGGGGGGGGGGGGGGGGGGGGGGGGGGGGGGGGGGGGGGGGGGGGGGGGGGGGGGGGGGGGGGGGGGG
@EGRNA12_480
TGGGGGATATTGCACAATGGAGGAAACTCTGATGCAGCGACGCCGCGTGAGGGAAGACGGTTTTCGGATTGTAAACCTCTGTCTTCAGGGAAGAAACAAATGACGGTACCTGAAGAGGAAGCCACGGCTAACTACGTGCCAGCAGCCGCGGTAATACGTAGGTGGCAAGCGTTGTCCGGAATTACTGGGTGTAAAGGGAGCGTAGGCGGGTAGGTAAGTTGAATGTTTAATCTATGGGCTCAACCCATAGCTGCGTTCAAAACTGTTTATCTTGAGTGGGGTAGAGGCAGATGGAATTCCTAGTGTAGCGGTGAAATGCGTAGATATTAGGAGGAACACCAGTGGCGAAGGCGATCTGCTGGGCCCTAACTGACGCTGAGGCTCGAAAGCGTGGGTAGCAAACAGG
+
FGGGGGGGGGGGGGGGGGGGGGGGGGGGGGGGGGGGGGGGGGGGGGGGGEGGGDGGGGGGGGGGGGGGGGGGGGGGGGGGGGGGGGGGGGGGGGGGGGGGGGGGGGGGGGGGGGGGGGGGGGGGGGGGGGGGGGGGGGGGGGGGGGGGGGGGGGGGGGFGGGGGGGGGGGGGGGGGGGGGGGGGGGGGGFFGGGGGGGGGGGGGGGGGGGGGGGGGGGGGGGGGGGGGGGGGGGGGGGGGGGGGGGGGGGGGGGGGGGGGGGGGGGGGGGGGGGGGEGGGGGGGGGGGGGGFFGGGGGGGGGGGGGGGGGGGGGEGGGGGGGGGGGGGGGGGGGGGGGGGGGGGGGGGGGGGGGGGGGGGGGGGGGGGGGGGGGGGGGGGGGGGGGGGGGGGGGGGGGGGGGGGGG
@EGRNA12_481
TGGGGAATATTGCGCAATGGGGGAAACCCTGACGCAGCAACGCCGCGTGGGTGATGAAGGTTTTCGGATCGTAAAACCCTGTTTTCTGGGACGATAATGACGGTACCAGATGAGGAAGCCACGGCTAACTCCGTGCCAGCAGCCGCGGTAATACGGAGGGTGCAAGCGTTAATCGGAATTACTGGGCGTAAAGCGCACGCAGGCGGTCTGTCAAGTCGGATGTGAAATCCCCGGGCTCAACCTGGGAGCTGCATTTGATACTGGGTGCCTAGAGTGCAGGAGAGGAAAGTGGAATTCCTAGTGTAGCGGTGAAATGCGTAGAGATTAGGAAGAACACCAGTGGCGAAGGCGACTTTCTGGACTGTAACTGACACTGAGATACGAAAGCGTGGGGAGCAAACAGG
+
GGGGGGGGGGGGGGGGGGGGGGGGGGGGGGGGGGGGGGGGGGGGGGGGGGGGGGGGGGGGGGGGGGGGGGGGGGGGGEGGGGFGGFDGGGGGGGGGGGGGGGGGGGGGFGGGGGGGGCFGGGGGGGGGG#GGGGGGGGGGGGGGGGGGGGGGGGGGGDGFFGGGGFGGGGDFFGGGGGGGGGGGFGGGGGGGGFGGGGGGGGGGGG;FDGGGGGGGGCGGGGGGGGGGDGGGGGGGGFGGGGGGGGGGGGGGGGGGGGGGGGGGGGGGGGGGGG#GGGGGGGGGGGGGGGGGGGGGGGGGGGGGGGGGGGGGGGGGGGGGGGGGGGGGGGGGGGGGGGGGGGGGGGGGGGGGGGGGGGGGGGGGGGGGGGGF@GGGGGEGGGGGGGGGGGGGGGGGGGGGGGGG
@EGRNA12_482
TGGGGAATATTGCGCAATGGGGGAAACCCTGACGCAGCAACGCCGCGTGAGTGATGAAGGCCTTAGGGTTGTAAAGCTCTGTTATCTGGGACGATAATGACGGTACCAGAGGAGGAAGCCACGGCTAACTACGTGCCAGCAGCCGCGGTAATACGTAGGTGGCGAGCGTTGTCCGGATTTACTGGGCGTAAAGAGTGCGTAGGCGGATGTTTAAGTGAGATGTGAAATACCCGAGCTCAACTTGGGTGCTGCATTTCAAACTGGGCATCTAGAGTGCAGGAGAGGAAAGCGGAATTCCTAGTGTAGCGGTGAAATGCGTAGAGATTAGGAAGAACACCAGTGGCGAAGGCGGCTTTCTGGACTGTAACTGACGCTGAGGCACGAAAGCGTGGGGAGCAAACAGG
+
GGGGGGGGGGGGGGGGGGGGGGGGGGGGGGGGGGGGGGGGGGGGGGGGGGGGGGGGGGGGGGGGGGGGGGGGGGGGGGGGGGGGGGGGGGGGGGGGGGGGGGGGGGGGGGGGGGGGGGGGGGGGGGGGGGGGGGGGGGGGGGGGGGGGGGGGGGGGGGGGGGGGGGGGGGGGGGGGGGGGGGGGGGGGGGGGGGGGGGGGGGGGGGGGGGGGGGGGGGGGGGGGGGGGGGGGGGGGGGGGGGGGGGGGGGGGGGGGGGGGGGGGGGGGGGGGGGGGFGGGGGGGGGGGGGGGGGGGGGGGGGGGGGGGGGGGGGGGGGGGGGGGGGGGGGGGGGGGGGGGGGGGGGGGGFGGGFFGGFFGGGGGGGGGGGGGGGGGGGGGGGGGGGGGGGGGGGGGGGGGGGGG
@EGRNA12_483
TGGGGAATATTGCGCAATGGGGGAAACCCTGACGCAGCAACGCCGCGTGAGTGATGAAGGTTTTCGGATCGTAAAACTCTGTCTTTGGGGACGATAATGACGGTACCCAAGGAGGAAGCAACGGCTAACTACGTGCCAGCAGCCGCGGTAATACGTAGGTGGCAAGCGTTGTCCGGATTTACTGGGCGTAAAGAGTATGTAGGTGGGCATTTAAGTCAGATGTGAAATTCCCGGGCTTAACCTGGGAGCTGCATTTGATACTGGGTGCCTAGAGTGCAGGAGAGGAAAGTGGAATTCCTAGTGTAGCGGTGAAATGCGTAGAGATTAGGAAGAACACCAGTGGCGAAGGCGACTTTCTGGACTGTAACTGACACTGAGATACGAAAGCGTGGGTAGCAAACAGG
+
[truncated: 57,006,871 more chars]
